# Supplementary material for: Efficient Composite Infrared Spectroscopy: Combining the Double-Harmonic Approximation with Machine Learning Potentials
Source: J Chem Theory Comput. 2024 Dec 12;20(24):10986–1004. doi: 10.1021/acs.jctc.4c01157 (PMC11672665; doi:10.1021/acs.jctc.4c01157)
Supplement: Supplementary file 1 — ct4c01157_si_001.zip [file ct4c01157_si_001.zip]

Archive with 11 entries (10 files):
- SupplementaryData/
- SupplementaryData/database_ref_dipoles.xyz
- SupplementaryData/database_IR7193_B3LYP-3c.xyz
- SupplementaryData/datbase_IR7193_wB97MD3.xyz
- SupplementaryData/matchscores_pt1.xlsx
- SupplementaryData/matchscores_pt4.xlsx
- SupplementaryData/zpve.xlsx
- SupplementaryData/matchscores_pt2.xlsx
- SupplementaryData/dipoles.xlsx
- SupplementaryData/rmsds.xlsx
- SupplementaryData/matchscores_pt3.xlsx
