# Supplementary material for: Efficient Composite Infrared Spectroscopy: Combining the Double-Harmonic Approximation with Machine Learning Potentials
Source: J Chem Theory Comput. 2024 Dec 12;20(24):10986–1004. doi: 10.1021/acs.jctc.4c01157 (PMC11672665; doi:10.1021/acs.jctc.4c01157)
Supplement: Supplementary file 1 — ct4c01157_si_001.zip [file ct4c01157_si_001.zip › SupplementaryData/database_ref_dipoles.xyz]

45
name="MALT222/001" REF_dipole="-1.580 -0.331 -0.022" config_type="wB97M-D3(BJ)/def2-TZVPPD dipoles on B3LYP-3c geometries" pbc="F F F"
C        3.50779708       0.56705551       1.57108878
C        2.52684715      -0.23878443       0.75051884
C        3.17074711      -1.42945434       0.05953888
C        2.12599718      -2.12450429      -0.78416105
C        1.55900722      -1.14792436      -1.79358098
C        0.99703726       0.06372555      -1.06936103
O        1.97809719       0.65794551      -0.23984109
O       -0.12337266      -0.35129442      -0.32946109
C       -1.22152258       0.55551552      -0.30731109
C       -1.54126256       1.01478548       1.10790881
O       -2.64272248       1.93186542       1.04248881
C       -3.81939239       1.37882546       0.51590885
C       -3.60428241       0.81221550      -0.88157105
C       -2.42698249      -0.14572443      -0.88212105
O       -2.10801252      -0.56142440      -2.20253095
O       -4.76967233       0.18635554      -1.38775101
O       -4.31817236       0.30655553       1.29102880
C       -0.38214264       1.71657543       1.79496876
O        0.33366731       2.61327537       0.96084882
O        0.60172729      -1.76486432      -2.62909092
O        2.75691714      -3.22016421      -1.42811101
O        3.67698707      -2.28917428       1.06404881
O        2.87424713       1.49309545       2.43551871
H        4.21026703       1.06035548       0.89283883
H        4.06192704      -0.11902444       2.20583873
H        1.72614721      -0.60173440       1.39930879
H        3.97684705      -1.07838437      -0.59609107
H        1.32349724      -2.47741427      -0.12807110
H        2.37588716      -0.80526439      -2.43188094
H        0.71244728       0.83793550      -1.78336098
H       -0.99154260       1.43762545      -0.91020105
H       -1.82482254       0.14935554       1.71485877
H       -4.53324234       2.20139540       0.49020885
H       -3.37620242       1.63767544      -1.55540100
H       -2.66039248      -1.01504437      -0.25847109
H       -2.93957246      -0.82124439      -2.61787092
H       -5.12644230      -0.33463442      -0.65755106
H       -4.63699233       0.66462551       2.12533874
H        0.28628731       0.96374549       2.21405873
H       -0.79104261       2.29905539       2.61831870
H        0.94227727       2.06679541       0.43968886
H       -0.28277265      -1.55218433      -2.29214095
H        2.11778718      -3.56526419      -2.06247096
H        3.85845706      -3.12993422       0.62823884
H        2.41965716       2.15708540       1.90583875
45
name="MALT222/002" REF_dipole="0.555 0.113 1.125" config_type="wB97M-D3(BJ)/def2-TZVPPD dipoles on B3LYP-3c geometries" pbc="F F F"
C        0.04001689      -0.01981644      -3.76309973
C        0.51170685      -0.60086640      -2.45246982
C        1.37760679      -1.83501631      -2.61244981
C        1.73582676      -2.33103628      -1.23157991
C        0.47627685      -2.61609626      -0.43521997
C       -0.42970308      -1.39112634      -0.41241997
O       -0.67428306      -0.92378638      -1.71989988
O        0.22189687      -0.42595641       0.38908997
C       -0.65394306       0.57035351       0.93122993
C        0.14981688       1.85936342       1.06016992
O       -0.62629307       2.87578335       1.70274988
C       -1.09726303       2.54253337       2.97673979
C       -1.93327297       1.27626346       2.93914979
C       -1.14838303       0.14630354       2.29604984
O       -1.96680297      -1.00418637       2.16481984
O       -2.38396294       0.89687349       4.22928970
O       -0.05786311       2.29574339       3.90558972
C        0.56330685       2.43362338      -0.27932998
O       -0.56101307       2.61789337      -1.11247992
O        0.80103683      -3.05834623       0.87099994
O        2.52332671      -3.50134619      -1.38531990
O        2.52890671      -1.46780634      -3.35110976
O       -0.77316306       1.12827347      -3.53833975
H       -0.51139307      -0.77886639      -4.32306969
H        0.89436682       0.30112353      -4.35099969
H        1.08568681       0.15511354      -1.91227986
H        0.80909683      -2.61394626      -3.13411978
H        2.31192672      -1.54847633      -0.72478995
H       -0.06428311      -3.43013620      -0.91852993
H       -1.40495301      -1.62914633       0.00413000
H       -1.49131300       0.74041350       0.25173998
H        1.05082681       1.65330344       1.64758988
H       -1.69843299       3.39516331       3.29089976
H       -2.82303291       1.46824345       2.34068983
H       -0.27485309      -0.07754644       2.92001979
H       -2.40269294      -1.11792636       3.01832978
H       -1.62340299       1.00477348       4.81384966
H        0.38091686       3.13231333       4.08799971
H        1.30099680       1.76552343      -0.72444995
H        1.04846681       3.39365331      -0.08864999
H       -0.39060308       2.22107340      -1.97876986
H        0.92552682      -2.25370628       1.39008990
H        2.62896670      -3.87628617      -0.50331996
H        3.16036666      -2.18788629      -3.24050977
H       -1.53596300       0.81560350      -3.03800978
45
name="MALT222/003" REF_dipole="-0.551 -0.219 1.250" config_type="wB97M-D3(BJ)/def2-TZVPPD dipoles on B3LYP-3c geometries" pbc="F F F"
C        2.15656873       1.41946857      -2.89357468
C        1.80093876       0.32258864      -1.91789475
C        2.58334870      -0.96253126      -2.11413474
C        2.06851874      -1.99508119      -1.13315481
C        0.57552885      -2.18397118      -1.30935480
C       -0.11776110      -0.83613127      -1.17674480
O        0.40714886       0.07055866      -2.11947474
O        0.06357888      -0.37949131       0.14153510
C       -1.05308104       0.31561864       0.67554506
C       -0.56524107       1.40738857       1.61586500
O       -1.70150099       2.10467852       2.14399496
C       -2.58690093       1.29996857       2.87272491
C       -3.08802089       0.11604866       2.05427496
C       -1.90907097      -0.64027129       1.47382501
O       -2.34979094      -1.70022121       0.62848507
O       -3.91913083      -0.74394128       2.81504491
O       -1.99651097       0.73952861       4.03013482
C        0.32864887       2.42239849       0.93774504
O       -0.25625109       2.90634846      -0.25350487
O        0.11660888      -3.13584111      -0.36715486
O        2.78427869      -3.19798110      -1.37839479
O        3.95383861      -0.67803128      -1.89711475
O        1.30102880       2.54509848      -2.70497469
H        2.07478874       1.04450859      -3.91664461
H        3.17501866       1.75348854      -2.72155469
H        1.96488875       0.68139862      -0.89931482
H        2.41802872      -1.33240124      -3.13297466
H        2.25950873      -1.63907122      -0.11644488
H        0.38803886      -2.54714115      -2.32432472
H       -1.17843103      -0.91875127      -1.40978479
H       -1.62812099       0.78469861      -0.12601488
H       -0.00148111       0.95149860       2.43616494
H       -3.41280087       1.95738853       3.14216489
H       -3.69817085       0.49572863       1.23522502
H       -1.30070102      -1.04988126       2.28671495
H       -3.06775089      -2.13792118       1.10414503
H       -3.48600086      -0.83470127       3.67318485
H       -1.82705098       1.45375856       4.65221478
H        1.28804880       1.94044853       0.74507506
H        0.49415885       3.24094843       1.64277499
H        0.42519886       2.91458846      -0.93994482
H       -0.70191106      -2.79936113       0.02635511
H        2.41401872      -3.86343106      -0.78796483
H        4.39179857      -1.53172122      -1.80239476
H        0.41214886       2.21972851      -2.89035468
45
name="MALT222/004" REF_dipole="1.613 1.509 -0.041" config_type="wB97M-D3(BJ)/def2-TZVPPD dipoles on B3LYP-3c geometries" pbc="F F F"
C       -0.88247683      -3.94796461      -0.38438353
C       -1.03407681      -2.54696471       0.18308643
C       -2.26007673      -2.40270472       1.07115637
C       -2.38436672      -0.97053482       1.52771634
C       -2.46673671      -0.06391488       0.31530642
C       -1.26712680      -0.31509487      -0.59164351
O       -1.16764680      -1.66994477      -0.94152349
O       -0.10467688       0.10768510       0.10347644
C        0.61890307       1.18436503      -0.46882352
C        1.82168298       0.66495506      -1.24854347
O        2.61054292       1.76621498      -1.72775343
C        3.09105289       2.61838492      -0.71906350
C        1.95394297       3.18514488       0.11688644
C        1.08827303       2.06440496       0.66330640
O       -0.05546688       2.59710492       1.31595635
O        2.42968294       4.01272482       1.16390636
O        3.94936283       1.96113497       0.18696643
C        1.42093301      -0.11603488      -2.48124338
O        0.61393307       0.65581506      -3.35614332
O       -2.58057670       1.29358502       0.68898640
O       -3.55395663      -0.87638483       2.32812628
O       -2.12557674      -3.28920465       2.17640629
O       -0.45658686      -4.87523454       0.59375640
H       -0.11922688      -3.92571461      -1.15951347
H       -1.82707676      -4.24888458      -0.84937349
H       -0.13719688      -2.29652472       0.75538639
H       -3.14777666      -2.66164470       0.48252641
H       -1.49805678      -0.70906484       2.11575629
H       -3.37317665      -0.30763487      -0.24030354
H       -1.36165679       0.23086509      -1.53022345
H       -0.02302689       1.76842498      -1.13328347
H        2.42037294       0.02805511      -0.59153351
H        3.61706285       3.41467487      -1.24495347
H        1.33850301       3.81736484      -0.52253352
H        1.67303299       1.45601501       1.36084635
H        0.25847309       3.28983488       1.90933631
H        3.16650288       3.53488486       1.56459633
H        4.76810277       1.74948499      -0.27212354
H        0.82980305      -0.98017482      -2.18735340
H        2.32664294      -0.46422486      -2.98304334
H        1.13716303       1.42405501      -3.60626330
H       -1.71705677       1.59478500       1.01728637
H       -3.72382662       0.06517511       2.44854627
H       -2.82584669      -3.05736467       2.79742624
H       -1.04069681      -4.75992455       1.35287635
45
name="MALT222/005" REF_dipole="-0.427 -0.824 0.323" config_type="wB97M-D3(BJ)/def2-TZVPPD dipoles on B3LYP-3c geometries" pbc="F F F"
C       -0.94043949      -2.52226493      -2.86511268
C       -0.77417950      -2.08913496      -1.42620279
C       -1.37079946      -3.07241489      -0.42537286
C       -1.22756947      -2.49938493       0.96584704
C       -1.90344942      -1.14985503       1.01260704
C       -1.30939946      -0.23335509      -0.04837289
O       -1.45193945      -0.83123505      -1.31904279
O        0.03532044       0.00036489       0.25987709
C        0.47180041       1.35358479       0.14220710
C        1.87159031       1.35610479      -0.45404286
O        2.37757027       2.69463470      -0.48504285
C        2.46367027       3.32091465       0.76579706
C        1.09898037       3.36519465       1.44113701
C        0.50719041       1.97633475       1.52148700
O       -0.77771950       2.11490474       2.10369696
O        1.29058035       3.90862461       2.73825691
O        3.39124020       2.63422470       1.56880700
C        1.88782031       0.89382483      -1.89578275
O        1.10857036       1.73407476      -2.72811269
O       -1.75974943      -0.53511507       2.28366695
O       -1.86232942      -3.30096487       1.95146697
O       -0.67954951      -4.31699480      -0.42864286
O       -2.29772939      -2.76104491      -3.19735266
H       -0.40659953      -3.45590486      -3.03034267
H       -0.50084952      -1.75832499      -3.51030264
H        0.29059042      -1.96623497      -1.20714280
H       -2.43018938      -3.21586488      -0.64707284
H       -0.16418954      -2.38030494       1.19536703
H       -2.96344934      -1.28516502       0.77926706
H       -1.86237942       0.70393484      -0.09974288
H       -0.19866954       1.91028475      -0.51692285
H        2.52390026       0.71773484       0.14752710
H        2.81468024       4.33124458       0.55082707
H        0.43536041       4.00062460       0.84741705
H        1.14791036       1.35276479       2.15268696
H       -1.09887948       1.22553480       2.32646694
H        0.47977041       3.71473462       3.22435688
H        3.17732022       2.87999468       2.47878693
H        1.45470034      -0.10115510      -1.95968275
H        2.92481023       0.85040483      -2.23694273
H        1.46021034       2.62282470      -2.60952270
H       -1.94250942      -1.21727502       2.94075690
H       -1.47933945      -4.18179481       1.87538698
H       -1.04980948      -4.85880476      -1.13116281
H       -2.76186936      -1.93027497      -3.05178267
45
name="MALT222/006" REF_dipole="-0.868 0.186 -0.436" config_type="wB97M-D3(BJ)/def2-TZVPPD dipoles on B3LYP-3c geometries" pbc="F F F"
C       -0.77250061       0.71743462      -3.75130018
C       -1.00106060       0.10771466      -2.37843027
C       -2.31418050      -0.65889529      -2.28789028
C       -2.52647049      -1.09951525      -0.85895038
C       -2.49199049       0.10640466       0.04688955
C       -1.16570058       0.83761461      -0.11099044
O       -1.00438059       1.22365458      -1.47020034
O       -0.12505066       0.00742467       0.29923953
C        0.87465927       0.56176463       1.16420947
C        2.26721917       0.33557464       0.57981951
O        3.25725910       0.67998462       1.55133944
C        3.19143910      -0.02618533       2.75680936
C        1.85224920       0.21651465       3.43424931
C        0.72696928      -0.14777532       2.49569938
O       -0.47710063       0.19411465       3.15645933
O        1.81339920      -0.58965529       4.60193923
O        3.38621909      -1.39826523       2.51411938
C        2.60966915       1.25176458      -0.58907040
O        1.83960920       1.02739459      -1.75395032
O       -2.65384048      -0.26154531       1.40743945
O       -3.79205040      -1.71282521      -0.66241040
O       -2.30606050      -1.83448520      -3.07732022
O       -0.68269062      -0.29506531      -4.75466010
H        0.12303932       1.33780457      -3.73403018
H       -1.62337055       1.34168457      -4.01776016
H       -0.17566065      -0.56628529      -2.13139029
H       -3.13683044       0.00545467      -2.58076026
H       -1.72025054      -1.78487521      -0.58159040
H       -3.28782043       0.79455461      -0.25188043
H       -1.17074058       1.76947454       0.45550952
H        0.70090928       1.63502455       1.29999946
H        2.36243916      -0.71105528       0.28230954
H        4.00410905       0.37690464       3.36275931
H        1.77794921       1.27730458       3.68961929
H        0.77011928      -1.22316525       2.29676939
H       -1.22132058      -0.09899533       2.60414937
H        0.89262927      -0.59395529       4.88964921
H        3.03015912      -1.85210520       3.28930932
H        3.64856907       1.07147459      -0.85430038
H        2.52831915       2.28801450      -0.24637043
H        0.93384927       1.30685457      -1.56646033
H       -3.35727043      -0.92246527       1.42421945
H       -3.84613039      -2.44288516      -1.28928035
H       -1.94243053      -1.58637522      -3.93960016
H        0.20411932      -0.66553529      -4.71391011
45
name="MALT222/007" REF_dipole="-1.385 2.034 1.207" config_type="wB97M-D3(BJ)/def2-TZVPPD dipoles on B3LYP-3c geometries" pbc="F F F"
C        2.59347048      -2.48219782      -0.02735844
C        1.11179059      -2.18775784      -0.06976844
C        0.23736065      -3.42864775      -0.12599844
C       -1.20594925      -2.97972779      -0.17042843
C       -1.44428923      -2.05919785      -1.35041835
C       -0.44159930      -0.91420793      -1.34236835
O        0.87034060      -1.37768790      -1.22336836
O       -0.82487927      -0.07358799      -0.25218843
C       -0.06960933       1.13318192      -0.16398843
C       -0.15222932       1.58038189       1.29337146
O        0.54845063       2.81758180       1.48445145
C        0.06460066       3.88586172       0.70863150
C        0.09073066       3.53634175      -0.76762839
C       -0.64904929       2.23316184      -1.03240837
O       -0.52376930       1.89139186      -2.40104827
O       -0.43908930       4.58211167      -1.56419833
O       -1.27130924       4.21634170       1.01579148
C        0.49357063       0.62185196       2.26879139
O        1.88047053       0.45554197       2.01169141
O       -2.78562913      -1.59465789      -1.36421835
O       -2.01817919      -4.14194770      -0.25055843
O        0.48665063      -4.20848770       1.03096148
O        3.36308043      -1.31136791       0.17009154
H        2.90210046      -2.90738779      -0.98178837
H        2.76879047      -3.22104777       0.75755150
H        0.84668061      -1.63256788       0.83352150
H        0.46596063      -3.99403771      -1.03699837
H       -1.41772923      -2.43525783       0.75736150
H       -1.30002924      -2.62633781      -2.26985828
H       -0.47296930      -0.34760798      -2.26852828
H        0.96996060       0.93676193      -0.43971841
H       -1.20561925       1.70204188       1.56326144
H        0.73122061       4.72004166       0.92447149
H        1.12854059       3.40911176      -1.07426837
H       -1.70534921       2.35790183      -0.76525839
H       -0.70308928       2.70171181      -2.89403824
H       -1.25354924       4.86092165      -1.12761836
H       -1.28708924       4.63809167       1.88038142
H        0.02892066      -0.35655797       2.18728140
H        0.33496064       0.99905193       3.28123132
H        2.26401050       1.33967190       1.99985141
H       -2.80263913      -0.84532794      -0.75612839
H       -2.91863912      -3.83519773      -0.40658842
H       -0.23113932      -4.85034765       1.07877148
H        2.94176046      -0.80790794       0.87927149
45
name="MALT222/008" REF_dipole="-1.109 0.320 -0.339" config_type="wB97M-D3(BJ)/def2-TZVPPD dipoles on B3LYP-3c geometries" pbc="F F F"
C        1.49119634      -2.39845249       2.79626358
C        1.38750634      -1.79821254       1.41261368
C        2.52394626      -2.28413250       0.52535374
C        2.47136627      -1.55151256      -0.79282617
C        2.54592626      -0.05958266      -0.54052618
C        1.40370634       0.34847731       0.38144375
O        1.45024634      -0.37678264       1.58412366
O        0.19820643       0.14211732      -0.32085620
C       -0.73615350       1.20862725      -0.34700620
C       -1.97901341       0.91357727       0.48610374
O       -2.86651335       2.03931719       0.38572375
C       -3.31589332       2.30210717      -0.91652616
C       -2.15545340       2.55569715      -1.86621609
C       -1.14885347       1.42253723      -1.78524609
O        0.00830644       1.73956721      -2.54639604
O       -2.59039337       2.75084714      -3.20081599
O       -4.04292327       1.22847725      -1.47598612
C       -1.70294343       0.69780728       1.96775364
O       -1.60920344      -0.68702262       2.22772362
O        2.56025626       0.67063729      -1.74781610
O        3.56744619      -1.99772252      -1.57722611
O        2.36911627      -3.68307240       0.35149375
O        0.34052642      -2.13084251       3.59818352
H        2.33677628      -1.94205253       3.30795354
H        1.66867632      -3.46898242       2.70524358
H        0.43349641      -2.07157252       0.95268371
H        3.48259620      -2.05846252       1.00874371
H        1.52499634      -1.78889254      -1.28991613
H        3.48578619       0.15790732      -0.03039622
H        1.49714634       1.39751723       0.66610373
H       -0.26980354       2.12542718       0.03077378
H       -2.46827338       0.01366733       0.10769377
H       -3.94248327       3.18927710      -0.82785616
H       -1.65914344       3.47738708      -1.56362611
H       -1.60447344       0.49836730      -2.15524607
H       -0.30324353       2.04287719      -3.40780598
H       -3.25934332       2.07339718      -3.36041598
H       -4.86231321       1.13176725      -0.98060615
H       -2.54042337       1.13255725       2.51747360
H       -0.79190350       1.21901725       2.26920362
H       -0.81669350      -0.86297261       2.75458358
H        1.64252633       0.81658727      -2.03314608
H        3.62922618      -1.38410257      -2.31905606
H        2.94866623      -3.92586239      -0.37970620
H       -0.30220353      -2.82531246       3.42798353
45
name="MALT222/009" REF_dipole="0.074 -0.526 0.800" config_type="wB97M-D3(BJ)/def2-TZVPPD dipoles on B3LYP-3c geometries" pbc="F F F"
C        1.69749299      -3.19259933       0.68749217
C        0.47373308      -2.44077938       0.22575221
C       -0.46324686      -3.27083932      -0.63465773
C       -1.60268677      -2.38916938      -1.10072770
C       -1.04598681      -1.18268947      -1.83406765
C       -0.06556688      -0.44993952      -0.93105771
O        0.96387304      -1.32157946      -0.52221774
O       -0.76726683       0.05293044       0.18264221
C       -0.26321687       1.28245035       0.73041217
C       -0.76784683       2.45091027      -0.11969777
O       -0.25095687       3.69227018       0.34993220
C        1.14444303       3.75513018       0.41512219
C        1.67727299       2.68515025       1.35377213
C        1.24936302       1.30638035       0.88967216
O        1.71942299       0.39368042       1.86367209
O        3.09056289       2.78832024       1.34695213
O        1.68107299       3.59417019      -0.87712772
C       -2.27809673       2.63733026      -0.01461778
O       -3.03615667       1.48995034      -0.38774775
O       -2.06445674      -0.35797953      -2.35485761
O       -2.42960671      -3.16973933      -1.94738764
O       -0.92997682      -4.35329924       0.15162221
O        2.46415293      -2.39445938       1.59165211
H        2.33866294      -3.39399931      -0.16861777
H        1.39832301      -4.13768926       1.13770214
H       -0.07993688      -2.08503941       1.10019214
H        0.07825311      -3.63339930      -1.51649767
H       -2.16446673      -2.05848941      -0.21971776
H       -0.47677685      -1.54505945      -2.69186758
H        0.42513308       0.34955042      -1.48522767
H       -0.70321684       1.34403035       1.72931210
H       -0.48159685       2.29345028      -1.16263769
H        1.36666301       4.74904010       0.80533216
H        1.27548302       2.86794024       2.35484205
H        1.73129299       1.12108036      -0.07111777
H        1.91528297      -0.45963952       1.44310212
H        3.41255287       1.98323030       1.77125210
H        2.61788292       3.39566020      -0.74737772
H       -2.57943670       3.43890020      -0.68305773
H       -2.51224671       2.93963023       1.00866215
H       -2.81986669       0.79845039       0.24685220
H       -2.37329672       0.26273043      -1.67121766
H       -3.02157667      -2.55060937      -2.39149761
H       -1.67043677      -4.73777922      -0.33146775
H        2.12700296      -2.54758937       2.47852204
45
name="MALT222/010" REF_dipole="-0.226 -0.149 -2.050" config_type="wB97M-D3(BJ)/def2-TZVPPD dipoles on B3LYP-3c geometries" pbc="F F F"
C        1.60697833       3.15965400       1.44711301
C        1.38155835       2.20779406       0.28939309
C        1.87191831       2.75464402      -1.03998681
C        1.61607833       1.70930410      -2.10316674
C        0.14393843       1.36504412      -2.16507673
C       -0.41387153       1.02466415      -0.78575683
O       -0.04181155       1.96825408       0.19383310
O        0.02192844      -0.27164576      -0.46011686
C       -0.92121149      -1.01974570       0.32202309
C       -0.24545154      -1.59513566       1.55458300
O       -1.21318147      -2.34840561       2.28491295
C       -1.74373143      -3.43062553       1.57584300
C       -2.44124138      -2.96081557       0.30382309
C       -1.50246145      -2.11998563      -0.53383685
O       -2.27554139      -1.61668566      -1.61743677
O       -2.85598135      -4.12309548      -0.39648686
O       -0.71280150      -4.33850547       1.26257302
C        0.30168842      -0.51422574       2.47224293
O       -0.57285151       0.59268418       2.65689292
O       -0.09324155       0.29250420      -3.07287667
O        2.08116830       2.23657406      -3.33475665
O        3.25503821       3.02102401      -0.92508682
O        1.62851833       2.52335404       2.70787292
H        0.84866838       3.94740394       1.39518301
H        2.58575826       3.61377396       1.31808302
H        1.90115831       1.26880413       0.49697308
H        1.31285835       3.66470396      -1.28856680
H        2.18691829       0.81243416      -1.83000676
H       -0.40019153       2.22262406      -2.55786671
H       -1.50364145       1.05470415      -0.80999683
H       -1.72964143      -0.36282575       0.65175306
H        0.58069840      -2.24606562       1.25521302
H       -2.46768138      -3.88661550       2.25206295
H       -3.30071132      -2.34674561       0.58664307
H       -0.68669151      -2.75137558      -0.89931682
H       -1.69718143      -1.11556570      -2.20679673
H       -3.15987133      -3.82879550      -1.26253680
H       -1.06613148      -4.90609543       0.56528307
H        1.26765835      -0.18107576       2.08952296
H        0.45810841      -0.95639571       3.45309286
H       -0.58560151       1.08377414       1.82113298
H        0.37614842      -0.46151574      -2.69223670
H        1.84695831       1.60867411      -4.02669660
H        3.58229819       3.14757400      -1.82318676
H        0.77467839       2.10197407       2.87574290
45
name="MALT222/011" REF_dipole="-0.717 -0.081 -0.130" config_type="wB97M-D3(BJ)/def2-TZVPPD dipoles on B3LYP-3c geometries" pbc="F F F"
C       -3.64453952       0.38768531      -0.08726066
C       -2.44328960      -0.47772463      -0.38166064
C       -2.79868958      -1.94888453      -0.48968063
C       -1.52361967      -2.72483447      -0.71726062
C       -0.53255974      -2.45118449       0.39784930
C       -0.30338976      -0.95051460       0.55379929
O       -1.53358967      -0.27589465       0.70487928
O        0.41247019      -0.52773463      -0.57802063
C        1.23115013       0.64501529      -0.41636064
C        2.53311004       0.27414531       0.30156931
O        3.36373998       1.42524523       0.47966930
C        2.76909002       2.47419516       1.18786925
C        1.51439011       2.93849512       0.47281930
C        0.53294018       1.79376521       0.29456931
O       -0.55330974       2.32948517      -0.43848064
O        0.93453016       3.96093505       1.26445924
O        2.46829005       2.04381519       2.49421915
C        3.39794998      -0.67315462      -0.50762063
O        3.76952995      -0.11524466      -1.75341054
O        0.68066017      -3.14733444       0.17059932
O       -1.86865964      -4.09969437      -0.77654061
O       -3.70030951      -2.10583452      -1.57042055
O       -3.30343954       1.77432521      -0.13588066
H       -3.98551949       0.18671532       0.92672927
H       -4.44437946       0.14703532      -0.78532061
H       -1.97875964      -0.15569466      -1.31919057
H       -3.25280954      -2.28243450       0.45108930
H       -1.09111970      -2.39711449      -1.66987055
H       -0.93958971      -2.83528446       1.33272924
H        0.24601020      -0.74384461       1.47265923
H        1.46623012       0.95240527      -1.43480056
H        2.31471006      -0.17409465       1.27423924
H        3.51727997       3.26785510       1.20609925
H        1.79568009       3.31901510      -0.51369063
H        0.20545021       1.47783523       1.28659924
H       -1.38584968       1.95054519      -0.11258066
H        0.04821022       4.09182504       0.90442927
H        1.82413009       2.67902514       2.83429913
H        2.85661002      -1.58912455      -0.72288061
H        4.27530992      -0.92793460       0.09128933
H        4.21003992       0.71643528      -1.54921056
H        1.11496014      -2.66652448      -0.54515063
H       -1.04098970      -4.59353434      -0.79462061
H       -3.72838951      -3.05007445      -1.76338054
H       -3.42966953       2.07789518      -1.03917059
45
name="MALT222/012" REF_dipole="-1.069 0.087 0.836" config_type="wB97M-D3(BJ)/def2-TZVPPD dipoles on B3LYP-3c geometries" pbc="F F F"
C        1.58325922       1.97533475      -2.22553251
C        1.65773921       0.71831484      -1.39059257
C        2.97346912      -0.03143511      -1.49225256
C        2.87446913      -1.26077502      -0.61471262
C        1.69628921      -2.12580496      -1.02525259
C        0.42221930      -1.29113502      -1.06650259
O        0.60260929      -0.14003510      -1.85221253
O        0.11521933      -0.99354504       0.27022731
C       -1.24265058      -0.72090506       0.61768729
C       -1.72781054       0.61016485       0.02945733
O       -2.86450046       1.14646481       0.73193728
C       -2.72841047       1.26291480       2.12317718
C       -2.46881049      -0.10104510       2.73268714
C       -1.21011058      -0.69443506       2.13199718
O       -1.01396059      -2.02425497       2.58114715
O       -2.35738050      -0.04225511       4.14492704
O       -1.65203055       2.08331474       2.51402715
C       -2.24846051       0.48507485      -1.39096257
O       -2.33889050       1.75285476      -2.02747252
O        1.55747922      -3.24215488      -0.16526265
O        4.09725904      -1.97259497      -0.73399261
O        4.01336905       0.82380483      -1.05434259
O        0.46101930       2.77000469      -1.89080253
H        1.58529922       1.69932477      -3.28421243
H        2.46661916       2.57532470      -2.02217252
H        1.48527923       0.98843482      -0.34538264
H        3.13432911      -0.34493509      -2.53061249
H        2.72924914      -0.92618504       0.41869730
H        1.88376920      -2.51780493      -2.02480252
H       -0.39304064      -1.85220498      -1.53004256
H       -1.88413053      -1.54741500       0.28828731
H       -0.90243060       1.32400479       0.06308733
H       -3.67838040       1.67130477       2.46786716
H       -3.31923043      -0.74532506       2.51422715
H       -0.36323064      -0.06300511       2.41985716
H       -1.13296059      -2.00244497       3.53813708
H       -1.76852054       0.69886484       4.33391702
H       -1.85273053       2.99133467       2.26616717
H       -3.22467044      -0.00492511      -1.34779257
H       -1.58029055      -0.09972510      -2.00803252
H       -2.90250046       2.30517472      -1.47599256
H        1.10398925      -2.91253490       0.62358729
H        3.98224905      -2.79872491      -0.25079265
H        4.77996899       0.25843487      -0.90571260
H       -0.35002064       2.31515472      -2.15566251
45
name="MALT222/013" REF_dipole="0.361 1.782 1.470" config_type="wB97M-D3(BJ)/def2-TZVPPD dipoles on B3LYP-3c geometries" pbc="F F F"
C        0.40732064      -2.66828181      -2.23244762
C       -0.37380931      -2.04337185      -1.09867770
C       -1.55090922      -2.88420179      -0.64529773
C       -2.32210917      -2.11210185       0.40065219
C       -2.76280914      -0.76863194      -0.14987777
C       -1.56883922      -0.01122200      -0.71445773
O       -0.85714927      -0.79575194      -1.62669766
O       -0.79736928       0.35694797       0.42510219
C        0.46599063       0.95801793       0.15832221
C        1.20503058       0.92559793       1.49317212
O        2.50487049       1.51627789       1.36467212
C        2.48866049       2.85655780       0.94499215
C        1.75873054       3.00126778      -0.37728775
C        0.36352064       2.39611783      -0.30737776
O       -0.23059932       2.45253782      -1.59424766
O        1.69436055       4.35329769      -0.79867772
O        1.82698054       3.70553773       1.85750209
C        1.45283056      -0.47819197       2.00253208
O        2.18916051      -1.26220191       1.08467214
O       -3.44793909      -0.01713200       0.84105216
O       -3.43946909      -2.90290179       0.77987217
O       -1.05007926      -4.10255171      -0.12579777
O        1.43321056      -1.79920187      -2.68259759
H       -0.28163931      -2.91818179      -3.04570756
H        0.88306060      -3.58009174      -1.88339764
H        0.30138064      -1.85909187      -0.26054776
H       -2.21138918      -3.06711178      -1.50178767
H       -1.66321921      -1.95081186       1.26092213
H       -3.47322908      -0.93748193      -0.95882771
H       -1.87051920       0.87583794      -1.26469769
H        1.01146059       0.36740797      -0.58151774
H        0.61777062       1.47646789       2.23403206
H        3.53635041       3.13761778       0.84323216
H        2.32318050       2.46598782      -1.14040770
H       -0.23885932       2.95491779       0.41853219
H       -0.06111933       3.34466776      -1.92232764
H        1.43137056       4.86003765      -0.02037778
H        2.37596050       3.78891773       2.64322203
H        0.50100063      -0.98141193       2.15160207
H        1.96498053      -0.40685197       2.96559201
H        3.00241045      -0.78406194       0.89237216
H       -2.75734914       0.37670797       1.38809212
H       -3.98762905      -2.34812183       1.34623213
H       -1.78755921      -4.52332168       0.33041220
H        0.99400060      -0.96844193      -2.89374757
45
name="MALT222/014" REF_dipole="0.298 -1.547 -0.221" config_type="wB97M-D3(BJ)/def2-TZVPPD dipoles on B3LYP-3c geometries" pbc="F F F"
C       -2.30579695       3.23303244       1.40152168
C       -1.82397698       1.80339254       1.32136168
C       -2.26834695       0.96975260       2.50970160
C       -1.64008699      -0.40123730       2.41231160
C       -0.13235710      -0.27614731       2.32593161
C        0.24669287       0.64269262       1.16907169
O       -0.38899708       1.88183253       1.29298169
O       -0.13138710       0.02616266      -0.05900822
C        0.94163282      -0.54211729      -0.79323817
C        1.42951279       0.38760264      -1.89910809
O        2.49241271      -0.26231731      -2.60617804
C        2.12057274      -1.45879723      -3.22878799
C        1.55724278      -2.45566716      -2.21738806
C        0.43502286      -1.81517720      -1.43020812
O       -0.00494711      -2.76429714      -0.44898819
O        1.10295281      -3.57414708      -2.96056801
O        1.16652281      -1.18237725      -4.22427792
C        2.01049274       1.67965255      -1.37145812
O        3.07448267       1.45284256      -0.46052819
O        0.48721285      -1.54771722       2.23867162
O       -2.03535697      -1.14286725       3.55577152
O       -3.68260685       0.89514260       2.48516160
O       -1.88807698       3.98607238       0.27767176
H       -1.94074697       3.67468240       2.33413161
H       -3.39182687       3.24436243       1.41231168
H       -2.18284695       1.34874257       0.39513175
H       -1.91778697       1.44674256       3.43272153
H       -2.01591697      -0.88117727       1.50059167
H        0.23464287       0.17452265       3.24871154
H        1.31734279       0.84518261       1.16649169
H        1.77775276      -0.77681728      -0.12946821
H        0.60218285       0.61339262      -2.57686804
H        3.03812267      -1.85147720      -3.66880796
H        2.35559272      -2.74297714      -1.52692811
H       -0.38822708      -1.57542722      -2.10596807
H       -0.95506704      -2.65178714      -0.34847820
H        0.64197284      -4.14990704      -2.34051805
H        0.75445283      -2.02892719      -4.44078790
H        1.24074280       2.22565251      -0.83001816
H        2.33674272       2.28609250      -2.21864806
H        3.74835262       0.96350260      -0.94374815
H        0.29149287      -1.92518720       1.36643168
H       -1.44926701      -1.90737720       3.60131152
H       -3.92993683       0.23337265       3.14074155
H       -0.93058704       3.89950239       0.24124176
45
name="MALT222/015" REF_dipole="-0.427 -0.221 0.427" config_type="wB97M-D3(BJ)/def2-TZVPPD dipoles on B3LYP-3c geometries" pbc="F F F"
C        1.25335147       1.69330210      -3.23270288
C        0.89177149       1.61290211      -1.76869298
C        1.11026148       2.91641201      -1.02141304
C        0.81763150       2.69965203       0.44758686
C        1.68764143       1.57765211       0.98513682
C        1.48406145       0.33258220       0.13858688
O        1.73527143       0.58650218      -1.21804302
O        0.15117154      -0.08827777       0.34327686
C       -0.07168844      -1.48490767       0.08887688
C       -1.48493834      -1.62711766      -0.49537308
O       -2.44932827      -1.96724764       0.49777685
C       -2.29180828      -1.24131769       1.70625677
C       -0.99746837      -1.71941765       2.40576672
C        0.07771155      -2.20848762       1.41931679
O        0.07965155      -3.60741752       1.27584680
O       -0.41656841      -0.68613773       3.20187666
O       -2.34720828       0.13985221       1.52762678
C       -1.61886833      -2.70347758      -1.55462300
O       -1.45898834      -4.01042749      -1.00825304
O        1.46173145       1.34836213       2.35921672
O        1.08081148       3.91934194       1.12059681
O        0.24777154       3.88639194      -1.58619300
O        1.02429148       0.45440219      -3.88358283
H        2.29822139       2.00361208      -3.32665287
H        0.62404151       2.43384205      -3.71730284
H       -0.15540843       1.31497213      -1.67478299
H        2.15949140       3.21840199      -1.12440303
H       -0.24008843       2.43186205       0.55172685
H        2.73092136       1.88011209       0.88149683
H        2.17804140      -0.45818774       0.42918686
H        0.66427151      -1.84069765      -0.63555307
H       -1.73950832      -0.66690773      -0.95411304
H       -3.16774822      -1.50541767       2.29302672
H       -1.24616836      -2.57988759       3.02857667
H        1.03682148      -1.92528764       1.85866676
H       -0.41979841      -3.84414750       0.47559685
H       -1.13288836      -0.21274776       3.63958663
H       -1.47797834       0.42425219       1.20552680
H       -0.85149838      -2.57685759      -2.31481295
H       -2.59624826      -2.61026759      -2.02821297
H       -2.24162828      -4.16726748      -0.46778308
H        0.75732150       0.68600217       2.46674671
H        1.03686148       3.72508196       2.06421674
H        0.25449154       4.63852189      -0.98320304
H        1.56221144      -0.19210776      -3.41640287
45
name="MALT222/016" REF_dipole="0.529 0.350 0.113" config_type="wB97M-D3(BJ)/def2-TZVPPD dipoles on B3LYP-3c geometries" pbc="F F F"
C        1.28101391       3.18221088       0.65847351
C        0.38089397       3.02316089      -0.55929640
C       -1.01051593       3.64368085      -0.44030641
C       -2.04464585       2.71575092       0.20235354
C       -1.98086586       1.32271102      -0.43740641
C       -0.55426596       0.81733105      -0.33122642
O        0.33353398       1.67502099      -1.03922637
O       -0.42262597      -0.44344886      -0.92694638
C        0.04167400      -1.46370878      -0.05758644
C        1.55371389      -1.65389877      -0.10476644
O        1.89803386      -2.69670870       0.81461350
C        1.35238390      -3.94767861       0.48135352
C       -0.17039599      -3.87797861       0.39661353
C       -0.60465596      -2.75141869      -0.51413641
O       -2.01959586      -2.69600870      -0.45379641
O       -0.60995596      -5.13613852      -0.09159644
O        1.89480386      -4.37527858      -0.74125639
C        2.34923383      -0.44291886       0.31327353
O        1.99375386       0.01746111       1.62062344
O       -2.45495582       1.30415102      -1.76624632
O       -1.90933586       2.65128092       1.60440344
O       -1.38351590       3.95589083      -1.78613632
O        0.81470394       2.54113093       1.84106342
H        1.37349390       4.24753081       0.87469349
H        2.27112384       2.80553091       0.39804353
H        0.87458394       3.57529086      -1.36204635
H       -0.94052593       4.55541078       0.16063354
H       -3.03824578       3.12436089       0.00294356
H       -2.62329581       0.65928106       0.14175355
H       -0.27237598       0.75628106       0.71939350
H       -0.26718598      -1.25742880       0.97133349
H        1.85371387      -1.92802875      -1.11956636
H        1.65509388      -4.61140856       1.29225346
H       -0.56856596      -3.68897862       1.39753346
H       -0.27393598      -2.96214868      -1.53606633
H       -2.28693584      -1.95548875      -1.01242637
H       -1.53895589      -5.02837853      -0.32648642
H        1.27012391      -5.02448853      -1.09165637
H        2.14213385       0.37462108      -0.37166642
H        3.41106376      -0.68920884       0.27705354
H        2.13015385      -0.71736884       2.22874340
H       -1.88203587       1.89769097      -2.26871628
H       -0.96138593       2.58412093       1.82401343
H       -2.30114583       4.24796081      -1.77579632
H        1.24469391       1.67025099       1.89319342
45
name="MALT222/017" REF_dipole="-1.277 0.898 0.275" config_type="wB97M-D3(BJ)/def2-TZVPPD dipoles on B3LYP-3c geometries" pbc="F F F"
C       -0.59819062       3.87415194      -0.83151150
C       -0.88179060       2.39086205      -0.76343150
C       -2.26290050       2.01960208      -1.29224146
C       -2.47481049       0.53399218      -1.11056148
C       -2.31406050       0.18554221       0.35032842
C       -0.95957060       0.65810217       0.85602838
O       -0.79854061       2.03957208       0.62621840
O        0.01491933      -0.09500777       0.19375843
C        1.11347925      -0.51156774       1.00224837
C        2.20668918      -0.95138771       0.03215844
O        2.94002912      -2.03861763       0.59727840
C        2.17890918      -3.25437754       0.60068840
C        0.75040928      -2.99659756       1.14395836
C        0.73709928      -1.68247766       1.91938831
O        1.61004922      -1.74964765       3.03362823
O       -0.13925066      -2.97876756       0.03827844
O        2.14265918      -3.84205750      -0.65049151
C        3.20958910       0.13635221      -0.26192154
O        4.13546904      -0.25791776      -1.25178147
O       -2.39657049      -1.21666769       0.56942840
O       -3.78290040       0.12327221      -1.47618145
O       -2.38404050       2.28215206      -2.68516136
O       -1.59095055       4.64158189      -0.17204154
H       -0.59057062       4.19547192      -1.87079142
H        0.39295931       4.05945193      -0.41181153
H       -0.12098066       1.85087209      -1.33419146
H       -3.02310045       2.56220204      -0.72669150
H       -1.72409054      -0.00604778      -1.69623143
H       -3.09256044       0.70157217       0.91878838
H       -0.88683060       0.53642218       1.93727831
H        1.45283923       0.31726220       1.63297833
H        1.73304921      -1.27127769      -0.89848149
H        2.74084914      -3.89925750       1.27081835
H        0.48632930      -3.80976750       1.82245831
H       -0.26204065      -1.51992767       2.32383828
H        2.50065915      -1.80507765       2.66366825
H       -0.83614061      -2.31706761       0.18293843
H        1.26677924      -3.63786752      -1.01258148
H        3.71290907       0.40852219       0.67267840
H        2.68686914       1.01502215      -0.63822151
H        4.44744901      -1.13172770      -0.99195148
H       -3.20129044      -1.51221767       0.12521844
H       -3.91045039       0.39632219      -2.39140138
H       -2.63349048       3.20443199      -2.79245136
H       -1.59487055       4.35259191       0.74607839
45
name="MALT222/018" REF_dipole="-1.365 0.508 0.497" config_type="wB97M-D3(BJ)/def2-TZVPPD dipoles on B3LYP-3c geometries" pbc="F F F"
C        2.44758516       0.46122797       2.43175071
C        2.55519515      -0.56441196       1.32132079
C        3.73122507      -0.43311197       0.34346086
C        3.46841508       0.53433796      -0.81565905
C        2.10901518       0.24326798      -1.44840901
C        1.02099526       0.21414798      -0.39433908
O        1.31321524      -0.74556195       0.62907084
O       -0.13943466      -0.23793198      -1.02317904
C       -1.32801457      -0.04396200      -0.25205909
C       -2.17567451      -1.30010191      -0.38395908
O       -3.39997442      -1.13868192       0.34008086
C       -4.17991437      -0.05527200      -0.08471910
C       -3.41205442       1.25400791       0.00071089
C       -2.09442452       1.15629792      -0.75066906
O       -1.31412457       2.31984783      -0.53097907
O       -4.17996437       2.34969783      -0.46926908
O       -4.60049434      -0.17106199      -1.43105901
C       -1.47131456      -2.52795182       0.17060088
O       -0.90673460      -2.32656183       1.44813079
O        2.19214518      -1.02004193      -2.10306896
O        3.58060508       1.89456786      -0.46061908
O        4.05804504      -1.71802188      -0.15969910
O        2.21597517       1.76773787       1.90127075
H        3.37452509       0.43590797       3.01045067
H        1.61755522       0.17153799       3.07839067
H        2.72091514      -1.51695189       1.82754076
H        4.60313500      -0.07716199       0.89446082
H        4.23298503       0.34014798      -1.56683900
H        1.87339520       1.03948793      -2.15740896
H        0.86760527       1.19889791       0.04620089
H       -1.07075459       0.09780799       0.79970083
H       -2.39490450      -1.47125189      -1.44312901
H       -5.03865431      -0.04161200       0.58591085
H       -3.19459444       1.45417790       1.04950081
H       -2.29358450       1.02351793      -1.81971898
H       -1.89770453       3.06851778      -0.70267906
H       -4.59343434       2.04655785      -1.28710902
H       -5.23573429      -0.89190194      -1.48216901
H       -0.71398462      -2.84325180      -0.55032907
H       -2.21088451      -3.32166176       0.26185087
H       -0.07532466      -1.85177187       1.30149080
H        1.28179524      -1.30312191      -2.25527895
H        3.10237511       2.03291785       0.37165086
H        3.42311509      -1.89346186      -0.86996905
H        2.13186518       2.39020783       2.62877070
45
name="MALT222/019" REF_dipole="-0.134 1.137 2.036" config_type="wB97M-D3(BJ)/def2-TZVPPD dipoles on B3LYP-3c geometries" pbc="F F F"
C        0.20694087       1.25406235       3.42341798
C       -0.19160910       0.19406243       2.40828805
C       -0.37996908      -1.17682747       3.04789800
C       -0.57616907      -2.21439740       1.96785808
C        0.57553085      -2.15815740       0.99208815
C        0.68114084      -0.76344750       0.39401819
O        0.89216083       0.16438243       1.46562812
O       -0.48838908      -0.49204752      -0.30725176
C       -0.44831908       0.47486241      -1.37536168
C       -0.14242910      -0.20196754      -2.71019158
O       -0.30863909       0.76495239      -3.75201151
C        0.54850085       1.86323231      -3.65939152
C        0.34802086       2.59255226      -2.33829161
C        0.50390085       1.63857233      -1.17035169
O        0.24994087       2.40303227       0.00041822
O        1.32010079       3.62291218      -2.27266162
O        1.88366075       1.43179234      -3.78241151
C       -1.09963903      -1.34699746      -3.03188156
O       -0.61720907      -2.60903737      -2.63713159
O        0.41930086      -3.09424733      -0.05329177
O       -0.58752907      -3.53335730       2.49218804
O       -1.52921900      -1.23311747       3.87334794
O       -0.77474906       1.40196234       4.44727790
H        0.39601086       2.20411229       2.92050801
H        1.12465081       0.94471238       3.91971794
H       -1.11885903       0.48149241       1.90209809
H        0.52503085      -1.42863745       3.61466796
H       -1.50965900      -2.00115741       1.43979812
H        1.50537078      -2.34760739       1.53674811
H        1.57012078      -0.67924751      -0.23082176
H       -1.46806901       0.86261238      -1.41703168
H        0.87842083      -0.59309751      -2.72179158
H        0.27479087       2.51159226      -4.49291146
H       -0.66328906       3.00864223      -2.31709161
H        1.53788078       1.28135235      -1.16964169
H        0.58165085       1.84902231       0.72325817
H        1.31281080       3.93624216      -1.36038168
H        2.42448071       2.15964229      -3.44902153
H       -1.20324902      -1.37638746      -4.11418148
H       -2.08480896      -1.13389747      -2.60331159
H       -0.45311908      -2.60940737      -1.68408166
H        0.14577088      -3.92214727       0.36110820
H       -1.29412902      -3.56742730       3.14632800
H       -1.46693901      -0.48572752       4.48356790
H       -1.50019900       1.92254231       4.09026793
45
name="MALT222/020" REF_dipole="-0.589 0.971 1.950" config_type="wB97M-D3(BJ)/def2-TZVPPD dipoles on B3LYP-3c geometries" pbc="F F F"
C       -2.74706869       0.63066018       2.20436829
C       -1.30198880       0.26972020       1.95110830
C       -0.48396885      -0.04032977       3.19418822
C        0.93379104      -0.33968975       2.74929825
C        1.49310100       0.81814016       1.94937830
C        0.55586107       1.18030014       0.80941839
O       -0.74088884       1.42526012       1.30611835
O        0.57007107       0.11829021      -0.10465155
C       -0.00833889       0.44448019      -1.37815146
C       -0.49719885      -0.86422972      -2.01633141
O       -0.16194888      -0.87838972      -3.39997131
C        1.24681102      -1.00380971      -3.61987130
C        2.02685097       0.04302022      -2.77474136
C        1.05089104       1.10096014      -2.27030139
O        0.44826108       1.79756009      -3.34540132
O        2.72080092      -0.60257973      -1.71373143
O        1.69960099      -2.28222961      -3.35332132
C       -2.00275875      -1.05956970      -1.94995142
O       -2.43718871      -1.21412969      -0.61209151
O        2.75609091       0.51841019       1.39343834
O        1.81476098      -0.52490974       3.84553817
O       -0.93966882      -1.21008969       3.86624817
O       -3.38722865       0.99776015       0.98419837
H       -2.81080869       1.44862012       2.92781823
H       -3.28573865      -0.23167976       2.58906826
H       -1.26380880      -0.58348974       1.27267835
H       -0.47594885       0.82341016       3.86678817
H        0.90967105      -1.23354969       2.11799829
H        1.55256100       1.68943010       2.60963826
H        0.86394105       2.11395007       0.33576842
H       -0.83570883       1.14473014      -1.23774147
H       -0.01108889      -1.69758966      -1.50171145
H        1.34726101      -0.80164972      -4.68352122
H        2.77031091       0.51708019      -3.41371131
H        1.60112100       1.84276009      -1.69150143
H       -0.07885888       1.13602014      -3.81347128
H        2.29038095      -0.39180975      -0.87005149
H        2.22788095      -2.19749962      -2.54183137
H       -2.24754873      -1.96453964      -2.50397138
H       -2.49574871      -0.21874976      -2.44451138
H       -2.86998868      -0.40658975      -0.30267153
H        3.29477087       0.16458021       2.11054829
H        1.46275101      -1.25907969       4.36039813
H       -1.66712877      -0.97151971       4.44640813
H       -2.88691868       1.75256010       0.65279840
45
name="MALT222/021" REF_dipole="-0.340 -0.151 0.196" config_type="wB97M-D3(BJ)/def2-TZVPPD dipoles on B3LYP-3c geometries" pbc="F F F"
C        0.18089021      -3.71317840       0.97783237
C       -0.56358974      -2.52569849       0.43426241
C       -1.95414964      -2.86077846      -0.07810755
C       -2.56762959      -1.58819855      -0.62053751
C       -1.68180966      -1.00044859      -1.69842743
C       -0.27718976      -0.79616861      -1.14691747
O        0.22949021      -2.00116852      -0.63131751
O       -0.32446975       0.20958132      -0.16086754
C        0.79219017       1.08688126      -0.16971754
C        1.22580013       1.37905123       1.25811235
O        2.31252006       2.30900117       1.25100235
C        2.05329008       3.53435108       0.62590240
C        1.57565011       3.33387109      -0.81130750
C        0.39987019       2.37993116      -0.84052750
O       -0.00938978       2.10565118      -2.17573740
O        1.24316013       4.56487101      -1.43007745
O        1.14912014       4.36305102       1.33699235
C        1.69732010       0.13460132       1.98958230
O        2.60151004      -0.61560862       1.20867236
O       -2.27270961       0.19046132      -2.18344740
O       -3.85411950      -1.92104853      -1.12269747
O       -2.71489958      -3.38067842       0.99789237
O        1.35574013      -3.20546844       1.61500233
H        0.44102019      -4.38128835       0.15425243
H       -0.45710975      -4.23622836       1.68968232
H       -0.66091973      -1.78314854       1.23097236
H       -1.87671964      -3.59236841      -0.89089749
H       -2.65412959      -0.86656860       0.19794243
H       -1.60303966      -1.72654854      -2.51314738
H        0.40859019      -0.50874863      -1.94362742
H        1.63732011       0.62627129      -0.68499751
H        0.37573020       1.78833120       1.82237231
H        2.99289001       4.07927104       0.63481240
H        2.38981005       2.89687113      -1.38972746
H       -0.44752975       2.81108113      -0.29137753
H       -0.02357978       2.95673112      -2.63282737
H        0.84533016       5.10761097      -0.73695750
H        0.34509020       3.86341106       1.51163234
H        0.82226016      -0.45744863       2.25759228
H        2.18132007       0.46658130       2.91067224
H        2.23915006      -1.51007856       1.13802236
H       -1.59794966       0.88633127      -2.19421740
H       -4.20275948      -1.12109859      -1.53197745
H       -3.63637952      -3.33465843       0.71745239
H        1.88501009      -3.94716838       1.91878231
45
name="MALT222/022" REF_dipole="-1.108 -0.753 1.733" config_type="wB97M-D3(BJ)/def2-TZVPPD dipoles on B3LYP-3c geometries" pbc="F F F"
C        2.41512872       1.26123480      -2.56401871
C        2.15642873       0.12731488      -1.59530877
C        2.93436868      -1.12824503      -2.00487875
C        2.22046873      -2.41145494      -1.57118878
C        1.42891879      -2.14691496      -0.30372887
C        0.36247886      -1.08773503      -0.59188885
O        0.74397884      -0.15134510      -1.57902878
O        0.09065888      -0.45306508       0.63722107
C       -1.20335103       0.14751488       0.70370106
C       -1.06128103       1.59133477       1.16098103
O       -2.35563094       2.19273473       1.26085102
C       -3.22065088       1.54795478       2.15637096
C       -3.41845087       0.08609488       1.78753098
C       -2.07911096      -0.62099507       1.66141099
O       -2.25348095      -1.93298497       1.15415103
O       -4.25814081      -0.58539507       2.71089092
O       -2.73959091       1.55079478       3.48633086
C       -0.23472109       2.42209472       0.19738110
O       -0.61201107       2.26406473      -1.16222881
O        2.36400872      -1.72494499       0.67884106
O        1.35369879      -2.82630491      -2.61917870
O        4.25205858      -1.06022504      -1.48846878
O        2.10142874       2.54288471      -2.06104874
H        1.88316875       1.04321481      -3.49611864
H        3.48359864       1.26508480      -2.77441869
H        2.47711871       0.43336486      -0.59724885
H        3.02987867      -1.16847503      -3.09004867
H        2.99456867      -3.15552489      -1.37369879
H        0.90685882      -3.04755489       0.03192111
H       -0.53870107      -1.56161500      -0.97504882
H       -1.67124099       0.13803488      -0.28383887
H       -0.56921107       1.60952477       2.13877096
H       -4.16137081       2.09278474       2.08530096
H       -3.92145083       0.04295489       0.82189105
H       -1.58854100      -0.64876506       2.64071092
H       -2.96747090      -2.32630494       1.67006099
H       -3.95669083      -0.31240509       3.58621085
H       -2.78207091       2.45362471       3.81641084
H        0.81912883       2.17385473       0.33750109
H       -0.37697108       3.47155464       0.44544108
H       -0.30671109       1.37830479      -1.42441879
H        1.85032876      -1.25850502       1.35090101
H        1.10962881      -3.74221484      -2.45820871
H        4.15873859      -1.10460503      -0.52872885
H        1.14020881       2.61925470      -1.97803875
45
name="MALT222/023" REF_dipole="1.028 -0.695 1.798" config_type="wB97M-D3(BJ)/def2-TZVPPD dipoles on B3LYP-3c geometries" pbc="F F F"
C       -2.68247381       2.16329096      -0.65136395
C       -1.99237386       0.84945105      -0.97003393
C       -2.90505379      -0.15134888      -1.65719388
C       -2.14439385      -1.43548879      -1.87776387
C       -1.64495388      -1.96937875      -0.54863396
C       -0.85647394      -0.89113882       0.19136599
O       -1.58793389       0.30179109       0.29347598
O        0.34811598      -0.76076883      -0.52668396
C        1.45596590      -0.14330888       0.12768599
C        1.90184586      -0.89688882       1.38248590
O        3.12971578      -0.32450887       1.85821587
C        3.01781578       1.02897104       2.22751584
C        2.52862582       1.87302098       1.06349592
C        1.23715591       1.31615102       0.47830597
O        0.90215594       2.02495097      -0.69836395
O        2.36961583       3.23156088       1.43213590
O        2.09890585       1.22865102       3.27849577
C        2.20437584      -2.35724872       1.12666592
O        3.15354577      -2.53630871       0.09154599
O       -0.87805394      -3.14871866      -0.72942395
O       -3.03050378      -2.35328872      -2.50248382
O       -3.34347376       0.40361108      -2.89107379
O       -2.90306379       2.94763090      -1.80611387
H       -2.03230385       2.73681092       0.00618600
H       -3.61475374       1.95881097      -0.11345399
H       -1.11783392       1.05020104      -1.58980389
H       -3.76282373      -0.35460886      -1.00541393
H       -1.28924391      -1.22399880      -2.52884382
H       -2.50422382      -2.24835873       0.06047600
H       -0.67297395      -1.19698880       1.22175591
H        2.25735584      -0.20739887      -0.60808396
H        1.14991592      -0.81883883       2.17152584
H        4.02215571       1.32638102       2.52725582
H        3.28963576       1.85332098       0.28366598
H        0.43778597       1.40044101       1.22131591
H        0.96567593       2.96250090      -0.47874397
H        1.88341587       3.22495088       2.26575584
H        2.48736582       0.88452105       4.08862571
H        1.29867591      -2.87297868       0.81718594
H        2.54960582      -2.80277869       2.06306585
H        3.95194572      -2.07541874       0.36804597
H       -0.03132400      -2.84886868      -1.08692392
H       -2.57398382      -3.20131866      -2.53638382
H       -3.76631373      -0.31267887      -3.37872376
H       -3.30684376       2.36561094      -2.46074382
45
name="MALT222/024" REF_dipole="1.217 0.100 0.248" config_type="wB97M-D3(BJ)/def2-TZVPPD dipoles on B3LYP-3c geometries" pbc="F F F"
C       -0.95727660       0.00695822       3.95894149
C       -1.22655658      -0.10712177       2.47730160
C       -2.67241648      -0.44134175       2.15619162
C       -2.81784647      -0.64144173       0.66308173
C       -1.86075653      -1.72237165       0.19720176
C       -0.44490663      -1.35899168       0.61966173
O       -0.36619664      -1.15962169       2.00894163
O       -0.07857666      -0.19454176      -0.08549822
C        1.31037324      -0.13055177      -0.43449819
C        1.64526322       1.36194812      -0.49918819
O        1.11854325       1.98120808      -1.66914810
C        1.48140323       1.35486813      -2.91350801
C        0.88861327      -0.04506177      -2.90754801
C        1.48070323      -0.87371172      -1.76394810
O        2.81529313      -1.23459169      -2.03817808
O       -0.53429663       0.08083822      -2.81769802
O        0.96711326       2.13321807      -3.93142794
C        3.09368311       1.72189810      -0.23047821
O        3.96935305       1.07512814      -1.15717814
O       -1.97044653      -1.97184164      -1.18905814
O       -4.16620637      -1.00138171       0.41051175
O       -3.47610642       0.62901818       2.61791159
O        0.40312330       0.32005820       4.20758148
H       -1.24384658      -0.92976171       4.44643146
H       -1.55585656       0.81328816       4.37227146
H       -0.95542660       0.83124816       1.98801164
H       -2.94413646      -1.37816168       2.65750159
H       -2.57605648       0.30357820       0.16322177
H       -2.12813651      -2.65450159       0.69622173
H        0.24537332      -2.17439162       0.39737175
H        1.91475320      -0.60850173       0.34217175
H        1.08970326       1.81975809       0.32150175
H        2.56273315       1.34133813      -3.02507801
H        1.10430325      -0.54448174      -3.84917795
H        0.91493327      -1.80391165      -1.69722810
H        3.38618309      -0.48684174      -1.80095809
H       -0.68268662       0.65307818      -2.05009808
H        0.02537333       1.92730808      -3.98501794
H        3.33265309       1.42397812       0.79337172
H        3.18619310       2.80469802      -0.31930820
H        4.87567298       1.32358813      -0.95539815
H       -1.51154656      -1.26871169      -1.67788810
H       -4.20312637      -1.29887168      -0.50610819
H       -4.35183636       0.49192819       2.23903162
H        0.91290327      -0.36822175       3.76918151
45
name="MALT222/025" REF_dipole="0.352 0.682 -0.519" config_type="wB97M-D3(BJ)/def2-TZVPPD dipoles on B3LYP-3c geometries" pbc="F F F"
C        2.28768317      -1.12886970       2.01480363
C        2.06132319      -0.50727974       0.66057373
C        3.31344310      -0.28476976      -0.16449621
C        2.86052313       0.27050020      -1.49733612
C        2.05799319       1.54305011      -1.29936613
C        0.93620327       1.34212013      -0.28446620
O        1.42897323       0.76223017       0.89893371
O       -0.05001666       0.54312018      -0.88608616
C       -1.39763657       0.80654016      -0.46452619
C       -1.58331655       0.93433016       1.04247370
O       -1.54630656      -0.30435976       1.75736365
C       -1.87194653      -1.50800967       1.08527370
C       -2.83014646      -1.28894969      -0.06442622
C       -2.25592651      -0.30083976      -1.07932614
O       -3.31229643       0.33890020      -1.80167609
O       -3.15972644      -2.51252960      -0.69843617
O       -0.74478661      -2.14257962       0.54180374
C       -2.82712646       1.75672010       1.37906368
O       -4.05122638       1.30077013       0.84168372
O        1.55740322       2.02886008      -2.53290604
O        4.01724305       0.51073019      -2.28275606
O        3.97203305      -1.52742967      -0.32324620
O        1.04933326      -1.52298967       2.60420359
H        2.81872313      -0.42529975       2.66024359
H        2.88491313      -2.02922963       1.90456364
H        1.38123323      -1.14443970       0.09247377
H        3.96269305       0.44526019       0.33232375
H        2.22565317      -0.48578974      -1.97425608
H        2.72643314       2.31169006      -0.91154616
H        0.52534330       2.31275006       0.00126378
H       -1.70715654       1.75737010      -0.91243616
H       -0.75147661       1.50950011       1.45133367
H       -2.33080650      -2.13416962       1.85158364
H       -3.75259640      -0.88149971       0.33830375
H       -1.60988655      -0.85166972      -1.76442610
H       -3.88257639      -0.36308975      -2.13763607
H       -2.32589650      -2.98828956      -0.80118616
H       -0.10126666      -2.24514962       1.26692369
H       -2.62108648       2.78891002       1.07258370
H       -2.94668646       1.74431010       2.46025360
H       -3.99202638       1.29855013      -0.12395621
H        0.78983328       1.47797012      -2.73348603
H        3.72161307       0.94989015      -3.08814600
H        4.60337300      -1.40918968      -1.04214615
H        0.46995330      -0.74764972       2.61024359
45
name="MALT222/026" REF_dipole="0.526 0.215 0.065" config_type="wB97M-D3(BJ)/def2-TZVPPD dipoles on B3LYP-3c geometries" pbc="F F F"
C        1.97710564       0.00108600       3.03837023
C        0.55432574       0.08464599       2.55009026
C       -0.44983419      -0.45747397       3.57705019
C       -1.60587411      -1.15329392       2.84608024
C       -1.93811408      -0.37448397       1.58071033
C       -0.72303417      -0.42894397       0.63405040
O        0.48406574      -0.67592395       1.33558035
O       -0.68837417       0.79298594      -0.04868955
C       -0.08916422       0.79060594      -1.35472946
C       -1.02663415       0.12527599      -2.36412939
O       -0.45516419       0.17966599      -3.67252929
C        0.78829572      -0.45496397      -3.78393928
C        1.78943565       0.17587599      -2.83170935
C        1.28438569       0.14461599      -1.39990946
O        2.26233562       0.82875594      -0.64315951
O        2.99471556      -0.56120396      -2.94301934
O        0.63708573      -1.82685387      -3.50790930
C       -2.35356405       0.84704594      -2.48439938
O       -2.18850407       2.19347584      -2.88818935
O       -2.24302406       0.95598593       1.97669030
O       -1.31428413      -2.50606382       2.53467026
O       -0.88139416       0.57658596       4.44010013
O        2.89165557       0.60709596       2.12963029
H        2.26981562      -1.04548393       3.10915022
H        2.03860563       0.44739597       4.03231016
H        0.30221576       1.12572592       2.33166028
H        0.02610578      -1.20761391       4.21103014
H       -2.46809405      -1.16142392       3.50984019
H       -2.79106402      -0.82653394       1.06981037
H       -0.81712416      -1.26955391      -0.05150955
H        0.00498578       1.84594587      -1.60677944
H       -1.20616414      -0.91810393      -2.09114941
H        1.09519570      -0.30123398      -4.81923921
H        1.94029564       1.21891591      -3.12547933
H        1.21567569      -0.90073394      -1.08907948
H        2.24998562       0.51742596       0.27646042
H        3.53793552      -0.27955398      -2.19598940
H        1.52622567      -2.14998385      -3.30950932
H       -2.85108402       0.86714594      -1.51764945
H       -2.98123401       0.29544598      -3.18811933
H       -1.71793410       2.16505585      -3.72779929
H       -2.03926408       1.51393589       1.21286036
H       -0.45605419      -2.50597382       2.09525029
H       -1.44158412       1.14518592       3.89480017
H        2.85611557       1.55951589       2.25842028
45
name="MALT222/027" REF_dipole="0.743 0.750 -0.404" config_type="wB97M-D3(BJ)/def2-TZVPPD dipoles on B3LYP-3c geometries" pbc="F F F"
C        2.46373582      -1.65983677      -3.06495134
C        1.40275590      -1.56458678      -1.98594141
C       -0.02567400      -1.50089678      -2.53454137
C       -0.45231397      -0.09435688      -2.99415134
C        0.18732599       1.01980304      -2.15551140
C        0.80383594       0.50839307      -0.86770149
O        1.78303587      -0.44990686      -1.14869147
O       -0.22492398       0.01173311      -0.03593155
C       -0.12353399       0.35044309       1.34956835
C       -0.57800396      -0.84549683       2.17296829
O       -0.57259396      -0.49282685       3.55909819
C       -1.41193390       0.57817307       3.89625817
C       -1.03435393       1.82807298       3.11016822
C       -1.02779393       1.53178300       1.62731833
O       -0.61108396       2.71950292       0.97403837
O       -1.99439386       2.82464291       3.42333820
O       -2.74722380       0.21969310       3.64385818
C        0.36559597      -2.02418674       2.05405830
O        1.67022588      -1.69934677       2.49942827
O       -0.72870395       2.05377296      -1.80777143
O       -0.22481398       0.13211310      -4.37461124
O       -0.95632393      -2.05401674      -1.61832144
O        2.50310582      -0.49626685      -3.89184128
H        2.24993584      -2.50145671      -3.72053129
H        3.43575575      -1.82016676      -2.59747137
H        1.46288590      -2.46869671      -1.37492146
H       -0.07005400      -2.14315674      -3.41394131
H       -1.53092389      -0.05025689      -2.85204135
H        1.00917593       1.44073301      -2.73929136
H        1.32555591       1.31310302      -0.35100153
H        0.91434593       0.58233307       1.59809833
H       -1.58406389      -1.14302681       1.86308831
H       -1.24995391       0.73738306       4.96324809
H       -0.03194400       2.14337296       3.41436820
H       -2.04068385       1.25954302       1.31485835
H       -0.77596394       2.60937292       0.02371844
H       -1.88104387       3.51685286       2.76077825
H       -3.23318377       1.05276304       3.58086819
H        0.45011597      -2.31894672       1.01060837
H       -0.05096400      -2.86031668       2.62021826
H        1.57346589      -1.40203679       3.41020820
H       -1.09240392       2.41110294      -2.62452137
H        0.72699595       0.00208311      -4.51000123
H       -0.96061393      -1.45872678      -0.85437149
H        2.88761579       0.20174310      -3.35210132
45
name="MALT222/028" REF_dipole="0.143 0.427 -0.429" config_type="wB97M-D3(BJ)/def2-TZVPPD dipoles on B3LYP-3c geometries" pbc="F F F"
C       -1.45643078      -2.31723383      -3.12917755
C       -0.72524084      -1.84006387      -1.88771764
C       -0.35529086      -2.93063379      -0.86712772
C       -1.39912079      -3.03687378       0.23679221
C       -1.55010078      -1.67268388       0.93517216
C       -1.25447080      -0.48444397      -0.01031778
O       -1.58033078      -0.83104394      -1.33214768
O        0.10561910      -0.10151399       0.07166222
C        0.35346909       1.27458591       0.37652220
C        1.62341899       1.70059588      -0.34580775
O        1.93235897       3.05302578       0.00000222
C        2.14632896       3.27728577       1.36747212
C        0.92031904       2.87343579       2.17613207
C        0.53847907       1.44164590       1.87004209
O       -0.63258084       1.15867592       2.61471203
O        1.25453902       3.02302578       3.54578197
O        3.27542888       2.55185582       1.78515209
C        1.46224901       1.70378588      -1.85152764
O        0.43325908       2.58158581      -2.26960762
O       -0.77873083      -1.58791389       2.13140207
O       -2.63588070      -3.54552375      -0.20356776
O        0.91617905      -2.67470381      -0.26657776
O       -2.78347069      -2.74910380      -2.84643757
H       -0.93285082      -3.16506377      -3.56445752
H       -1.47445078      -1.50571389      -3.85755750
H        0.21247910      -1.38366390      -2.21991762
H       -0.26786087      -3.88914372      -1.37894768
H       -1.01359082      -3.72830373       0.98708215
H       -2.59096070      -1.59703389       1.24148213
H       -1.88180075       0.36911597       0.23610221
H       -0.48105085       1.88138587       0.01845222
H        2.44780894       1.03999593      -0.06216777
H        2.32287894       4.35029569       1.45254212
H        0.08826910       3.52918575       1.90310209
H        1.35905901       0.78768594       2.18352207
H       -0.72691084       0.18861599       2.63153203
H        0.56525907       2.55856582       4.03650193
H        3.20045888       2.48470582       2.74656203
H        1.18228903       0.70892595      -2.18875762
H        2.42066894       1.97054586      -2.30253761
H        0.67142906       3.45159575      -1.93214764
H        0.10562910      -1.90335386       1.90695209
H       -2.74655069      -3.34687376      -1.14879770
H        1.00189904      -1.71257388      -0.19332776
H       -3.27210065      -1.95666386      -2.59604759
45
name="MALT222/029" REF_dipole="-1.203 1.113 -0.248" config_type="wB97M-D3(BJ)/def2-TZVPPD dipoles on B3LYP-3c geometries" pbc="F F F"
C        3.43076242      -2.42158316       0.24557176
C        1.95698253      -2.20409318      -0.12374821
C        1.74218254      -1.72782321      -1.55027811
C        2.34430250      -0.33515331      -1.76292810
C        2.32061250       0.51822663      -0.48676819
C        1.23847258       0.04895666       0.46785174
O        1.38061257      -1.29500324       0.85147172
O       -0.00177733       0.28031665      -0.19017821
C       -1.08472726       0.71504662       0.63081173
C       -2.23283717      -0.28135331       0.58966174
O       -3.29108710       0.21207665       1.42062168
C       -3.80189706       1.45713656       1.02510170
C       -2.71737714       2.52591649       0.97206171
C       -1.55940722       2.04914652       0.11438177
O       -0.46942730       2.95810645       0.16931177
O       -3.21581710       3.76748640       0.50758174
O       -4.37574702       1.43106656      -0.26685820
C       -1.83871720      -1.65799321       1.09887170
O       -1.07232726      -1.61771322       2.28625161
O        2.21066251       1.89921653      -0.74957817
O        3.68987240      -0.53948329      -2.20583806
O        0.37640264      -1.78835321      -1.92039808
O        4.15598237      -3.09611311      -0.76151817
H        3.47283242      -3.03788312       1.14121170
H        3.88925239      -1.46319323       0.48966174
H        1.40691257      -3.13672311      -0.00469822
H        2.26044250      -2.41822316      -2.21164806
H        1.76214254       0.17102665      -2.53434804
H        3.27579243       0.37525664       0.01778178
H        1.25942258       0.63436662       1.38720168
H       -0.74817728       0.81330661       1.66491166
H       -2.59359715      -0.38013331      -0.43986819
H       -4.55058701       1.70797654       1.77564165
H       -2.35115716       2.69524647       1.98426164
H       -1.89794720       1.92747653      -0.92013816
H       -0.83902727       3.83911639       0.03209178
H       -3.78533706       3.55796641      -0.24322820
H       -5.17963696       0.90376660      -0.22605821
H       -1.30464724      -2.18075318       0.30321176
H       -2.75785714      -2.20423318       1.30739168
H       -0.14633732      -1.64839322       2.00945163
H        1.27457258       2.14793651      -0.70369817
H        4.09031237       0.32719664      -2.33401805
H       -0.06938733      -1.09233326      -1.41633812
H        4.34631236      -2.43680316      -1.44023812
45
name="MALT222/030" REF_dipole="-1.434 -0.311 0.169" config_type="wB97M-D3(BJ)/def2-TZVPPD dipoles on B3LYP-3c geometries" pbc="F F F"
C       -3.40125398      -1.56052300       0.66556684
C       -2.41852405      -0.50112308       0.22114687
C       -3.09423400       0.73530684      -0.36262309
C       -2.03444408       1.69181677      -0.86122305
C       -1.17206414       0.98059682      -1.87764298
C       -0.58025418      -0.27590309      -1.26370302
O       -1.60483411      -1.12255303      -0.78544305
O        0.27900576       0.12617688      -0.23776309
C        1.33034568      -0.80859305       0.03569689
C        1.63960566      -0.75124306       1.54016678
O        2.89362557      -0.14388310       1.81786676
C        3.08305556       1.10244681       1.17706680
C        3.09868556       0.93715682      -0.37283308
C        2.53872560      -0.42448308      -0.80640305
O        3.53367552      -1.42478301      -0.78020306
O        2.42424560       2.03205674      -0.97770304
O        2.09379563       1.99854675       1.57320678
C        1.75183565      -2.12794296       2.16209673
O        2.88120557      -2.82938291       1.64389677
O       -0.10049421       1.78887676      -2.33135294
O       -2.59011404       2.81565669      -1.52545300
O       -3.84882395       1.43341679       0.62130684
O       -4.28069392      -1.94828297      -0.37569308
H       -4.01917393      -1.16880303       1.47068678
H       -2.84164402      -2.41535294       1.05252681
H       -1.80094409      -0.19984310       1.07229681
H       -3.72862396       0.43834686      -1.20015303
H       -1.41490412       2.00980674      -0.01677311
H       -1.80379409       0.68065684      -2.71862292
H       -0.04968422      -0.86130305      -2.01704297
H        0.99704571      -1.81488298      -0.23405309
H        0.83323572      -0.19029310       2.01835674
H        4.05757549       1.42454679       1.54236678
H        4.13346548       0.96168682      -0.70965306
H        2.21154562      -0.31091309      -1.84457298
H        3.36302554      -2.00578297      -0.02272311
H        1.56167567       1.75058676      -1.32344302
H        1.83428565       2.44241671       0.74849684
H        0.87257572      -2.72296292       1.92441675
H        1.83046565      -2.03091297       3.24532666
H        3.65065552      -2.36381294       1.99212675
H       -0.47764419       2.64930670      -2.55228293
H       -3.17834399       3.24468666      -0.89445305
H       -4.72503388       1.03964681       0.65764684
H       -3.72783395      -2.28018295      -1.09045303
45
name="MALT222/031" REF_dipole="1.215 1.575 0.481" config_type="wB97M-D3(BJ)/def2-TZVPPD dipoles on B3LYP-3c geometries" pbc="F F F"
C       -3.68862018       0.24457998       1.66940232
C       -2.69105025      -0.17259999       0.61532240
C       -3.30748021      -0.98415993      -0.50972752
C       -2.21115029      -1.42392990      -1.45378745
C       -1.16212036      -2.21725984      -0.69643751
C       -0.65522040      -1.38753990       0.47312241
O       -1.71042032      -0.96334993       1.30550235
O        0.02953955      -0.30372998      -0.09629755
C        1.06675948       0.23851998       0.71621239
C        1.17452947       1.70795988       0.30409242
O        1.83565942       1.87323987      -0.94635749
C        3.08931933       1.21965991      -1.06776748
C        2.98250934      -0.27849998      -0.85132749
C        2.34566939      -0.57982996       0.50388241
O        3.27468932      -0.41363997       1.55314233
O        2.20550940      -0.87710994      -1.87552742
O        3.50056930       1.40219990      -2.39219738
C        1.68076944       2.65472981       1.37449235
O        3.00510934       2.30484984       1.78769232
O       -0.10962044      -2.63197981      -1.54039745
O       -2.81303024      -2.20880984      -2.47274738
O       -4.26114014      -0.16610999      -1.16490747
O       -3.05805023       0.99099993       2.69840225
H       -4.17744014      -0.64783995       2.07158230
H       -4.44285013       0.88412994       1.22059236
H       -2.21564029       0.71767995       0.19645243
H       -3.78501017      -1.87699987      -0.08821755
H       -1.74473032      -0.53209996      -1.88549742
H       -1.62866033      -3.12134978      -0.30320753
H        0.00207956      -1.97588986       1.11619236
H        0.78393950       0.18549999       1.77256232
H        0.14945954       2.02725985       0.10942244
H        3.80415928       1.65451988      -0.36544753
H        3.99400927      -0.69237995      -0.84036750
H        2.06719941      -1.63406988       0.49866241
H        3.33230932       0.53355996       1.75342232
H        2.40376938      -0.38260997      -2.68127736
H        3.39246931       2.33615983      -2.59986737
H        0.98903948       2.61219981       2.21916229
H        1.67460944       3.66340974       0.95953238
H        3.27054932       2.89116979       2.50178227
H        0.50897952      -1.88738986      -1.64449744
H       -2.08778029      -2.60352981      -2.97098734
H       -4.46937012      -0.61161996      -1.99408741
H       -2.34382028       0.43199997       3.02030223
45
name="MALT222/032" REF_dipole="1.771 -1.915 0.250" config_type="wB97M-D3(BJ)/def2-TZVPPD dipoles on B3LYP-3c geometries" pbc="F F F"
C       -1.53834478       2.88080335      -0.85652883
C       -2.37333472       1.87133342      -0.08612888
C       -2.85001468       2.28178339       1.30553102
C       -1.75018476       2.18292340       2.36111094
C       -1.02947482       0.83925350       2.27732095
C       -0.59233485       0.59504351       0.84668105
O       -1.69718477       0.60142351      -0.03091889
O       -0.03180489      -0.68363640       0.78430105
C        0.91708505      -0.85621638      -0.26466887
C        0.44868508      -1.96905630      -1.19389880
O        1.44989501      -2.24261628      -2.18698873
C        2.70635492      -2.60280626      -1.67108877
C        3.25365488      -1.52166634      -0.75521883
C        2.25629495      -1.19747636       0.34346109
O        2.69659492      -0.08298644       1.09894103
O        4.51121479      -1.88077631      -0.20889887
O        2.66117492      -3.78506617      -0.90258882
C       -0.79011483      -1.58526633      -1.97387875
O       -0.58219485      -0.40885642      -2.74349869
O       -1.92371475      -0.17427643       2.71517092
O       -0.83134483       3.24218332       2.12170096
O       -3.96109460       1.49495345       1.70038099
O       -1.29028480       2.42339338      -2.17276873
H       -0.61124485       3.11564333      -0.33200887
H       -2.10559474       3.80767328      -0.94040882
H       -3.26630465       1.66591344      -0.67518884
H       -3.19288466       3.31602332       1.27100102
H       -2.22315473       2.27365339       3.34138087
H       -0.13264488       0.86258349       2.90570090
H        0.14746510       1.34731346       0.56009107
H        1.00763504       0.06855355      -0.83914883
H        0.24677509      -2.86823624      -0.60528885
H        3.34607487      -2.73121625      -2.54378871
H        3.41988487      -0.62230640      -1.34763879
H        2.13036496      -2.07482630       0.98780104
H        3.62217485      -0.25196643       1.31122102
H        4.41489480      -2.78984624       0.10045110
H        2.50418493      -4.52474612      -1.49751878
H       -1.59939477      -1.36360635      -1.28597880
H       -1.07372481      -2.42206627      -2.61531870
H        0.13801510      -0.59521640      -3.35474865
H       -1.55862478      -1.01025637       2.39999094
H       -0.20281487       3.26430332       2.84946091
H       -3.60371463       0.62855351       1.93868097
H       -1.06689481       1.48168345      -2.13626874
45
name="MALT222/033" REF_dipole="-0.641 0.527 -1.157" config_type="wB97M-D3(BJ)/def2-TZVPPD dipoles on B3LYP-3c geometries" pbc="F F F"
C        0.56826907       0.22622798      -3.03298000
C       -0.39382086      -0.88131194      -2.61914003
C       -1.87044075      -0.72138195      -2.99823001
C       -2.65290070       0.15848799      -2.02267008
C       -2.38335072      -0.25413198      -0.58281018
C       -0.89069082      -0.33762198      -0.31594020
O       -0.26209087      -1.23396191      -1.23394013
O       -0.74428084      -0.90221194       0.94752971
C        0.44866908      -0.54956196       1.67019966
C        0.29351909       0.82436794       2.31846961
O        1.46485901       1.12994792       3.08053956
C        2.65032892       1.16404792       2.33257961
C        2.89019890      -0.17911199       1.65851966
C        1.69806899      -0.57149196       0.81106972
O        1.99308897      -1.85042187       0.27717976
O        4.04743882      -0.04180200       0.84977972
O        2.56764893       2.19422784       1.38130968
C       -0.84663083       0.87288794       3.31438954
O       -0.66127084      -0.04826200       4.37343946
O       -2.99102067      -1.52169189      -0.38649019
O       -2.28543073       1.53878789      -2.13375007
O       -2.49428071      -1.98804186      -3.09602000
O        0.47179908       1.44191790      -2.31771006
H        0.45072908       0.38064797      -4.11243993
H        1.58037900      -0.13823199      -2.86285002
H       -0.06911088      -1.77437187      -3.15624000
H       -1.92075075      -0.27423198      -3.99357994
H       -3.71680062       0.02782800      -2.22377006
H       -2.80964069       0.49681796       0.08740977
H       -0.43155086       0.64830795      -0.38526019
H        0.52605907      -1.30520191       2.45042960
H        0.14327910       1.58930789       1.55094967
H        3.43724886       1.37044790       3.05934956
H        3.04169889      -0.93703193       2.43241960
H        1.60326900       0.16485799       0.00646978
H        1.29745902      -2.01487186      -0.37738020
H        4.05708882      -0.81578194       0.27348976
H        3.20259888       1.96969786       0.68821973
H       -1.77569076       0.60101796       2.81935958
H       -0.93339082       1.89538786       3.68954951
H        0.19322910       0.16463799       4.76307944
H       -2.57373070      -1.89870186       0.40001975
H       -2.80445069       1.92759786      -2.84377002
H       -2.66259070      -2.27555184      -2.18652007
H       -0.45301086       1.72752788      -2.35426005
45
name="MALT222/034" REF_dipole="-0.016 -0.802 -0.706" config_type="wB97M-D3(BJ)/def2-TZVPPD dipoles on B3LYP-3c geometries" pbc="F F F"
C        3.19387866      -0.09378866       0.93068816
C        1.95681875      -0.70413862       0.29907820
C        2.13073874      -2.17011851      -0.07342177
C        0.86946883      -2.66258848      -0.75399172
C        0.55710885      -1.80545854      -1.95794164
C        0.47703885      -0.34141864      -1.56293167
O        1.64986877       0.06455133      -0.88455171
O       -0.66874106      -0.14371866      -0.78574172
C       -1.03352104       1.23566125      -0.62385173
C       -0.57351107       1.80274120       0.73527817
O       -1.69495099       2.16165118       1.54008811
C       -2.58227093       1.07130126       1.77574810
C       -3.19727088       0.56072129       0.42997819
C       -2.55556093       1.30893124      -0.73622172
O       -2.98666090       2.65359114      -0.79949172
O       -3.04397089      -0.84958861       0.30536820
O       -1.93303097       0.03960133       2.43955805
C        0.25220887       3.06771111       0.57828818
O        1.53888878       2.79872113       0.02703822
O       -0.66294106      -2.16579851      -2.56759159
O        1.00014882      -3.99061838      -1.22830169
O        2.42488872      -2.98348845       1.05555815
O        2.91570868       1.02948126       1.73498810
H        3.90593861       0.13377132       0.13071821
H        3.64367863      -0.84022861       1.58147811
H        1.12658881      -0.62457862       1.01035815
H        2.97892868      -2.28835850      -0.74978172
H        0.03760889      -2.59036848      -0.04091177
H        1.39144879      -1.89811853      -2.66120159
H        0.43374886       0.28926131      -2.45384160
H       -0.60430107       1.81504120      -1.44721167
H        0.01648889       1.05278126       1.25976813
H       -3.34402087       1.51444122       2.41461805
H       -4.26451081       0.77216128       0.42484819
H       -2.85977091       0.83415127      -1.66826166
H       -2.75353091       3.04120112       0.05460822
H       -2.28485095      -1.00699859      -0.27635176
H       -2.14682096      -0.75262861       1.91700808
H        0.40832886       3.51132108       1.55855811
H       -0.28579109       3.78404106      -0.04804177
H        1.47590878       2.04417119      -0.57574174
H       -0.61988107      -3.11761844      -2.71587158
H        1.35764879      -4.51311834      -0.50125174
H        1.77515876      -2.78607847       1.74041810
H        2.57766870       1.74181121       1.16846814
45
name="MALT222/035" REF_dipole="-0.697 -0.720 -0.222" config_type="wB97M-D3(BJ)/def2-TZVPPD dipoles on B3LYP-3c geometries" pbc="F F F"
C        2.95954845       1.26425435       1.67329810
C        2.28624850      -0.01208555       1.22829813
C        3.26127843      -1.19817547       1.23161813
C        2.95987845      -2.16611540       0.07642822
C        1.46677856      -2.19452540      -0.17250177
C        0.97912860      -0.79318550      -0.57857174
O        1.78460854       0.24406443      -0.07978177
O       -0.34512131      -0.71448550      -0.08085177
C       -1.12135125       0.37715442      -0.57837174
C       -2.12971118       0.71049439       0.51607819
O       -3.04598112       1.71834432       0.08382822
C       -3.76252106       1.40125434      -1.07481170
C       -2.83006113       1.08267437      -2.22985162
C       -1.85740120      -0.01676555      -1.83901165
O       -0.92584127      -0.23617554      -2.88652157
O       -3.54232108       0.72244439      -3.40272153
O       -4.59339100       0.26556443      -0.91963171
C       -1.47300123       1.24181436       1.77319810
O       -0.73702128       2.41425427       1.49591811
O        0.88018860      -2.63145537       1.04930815
O        3.56317841      -1.79111543      -1.14988170
O        3.23818843      -1.85345542       2.48742804
O        2.06953852       2.37255427       1.63992810
H        3.82232839       1.45252434       1.02891815
H        3.30452843       1.15569436       2.69887803
H        1.45728856      -0.24396554       1.90291809
H        4.28274836      -0.83305550       1.10281814
H        3.28304843      -3.16014533       0.39672819
H        1.22503858      -2.88546535      -0.98158171
H        0.98744860      -0.67433551      -1.65718166
H       -0.48016130       1.24162436      -0.75873172
H       -2.67654114      -0.20489554       0.76820817
H       -4.35956102       2.28631428      -1.29235169
H       -2.26335117       1.98088430      -2.47236160
H       -2.41921116      -0.93460549      -1.63215166
H       -1.44729123      -0.27579554      -3.69772151
H       -4.23356103       0.11480444      -3.11157156
H       -5.30915095       0.50250441      -0.32201175
H       -0.84118127       0.45345441       2.18545807
H       -2.26351117       1.46114434       2.49450804
H        0.15696866       2.31265428       1.84966809
H       -0.01916133      -2.27639539       1.03997815
H        4.51602834      -1.86191542      -1.04652170
H        2.37703850      -2.29056539       2.52649804
H        1.81537854       2.47220427       0.71478817
45
name="MALT222/036" REF_dipole="-1.202 0.161 -0.891" config_type="wB97M-D3(BJ)/def2-TZVPPD dipoles on B3LYP-3c geometries" pbc="F F F"
C        0.12170999      -3.41985398      -0.29208442
C       -0.29551998      -2.14681407      -0.99361437
C       -0.36991997      -2.26846406      -2.50453426
C       -0.78425994      -0.92636416      -3.06829422
C        0.18318999       0.16101577      -2.63986426
C        0.35248997       0.16450577      -1.12656436
O        0.68721995      -1.13517414      -0.67504440
O       -0.85531994       0.61993573      -0.57830440
C       -0.82723994       1.21753569       0.73026550
C        0.20753998       2.33383561       0.83884550
O        1.47987989       1.85945564       1.28329546
C        1.43452990       1.25428569       2.58460537
C        0.62662996      -0.03491422       2.51104538
C       -0.75864995       0.20516576       1.89806542
O       -1.51103989       0.73633573       2.99008534
O        1.40338990      -1.02890415       1.86158542
O        2.73135980       1.00873571       2.97892534
C       -0.26810998       3.50234553       1.69647543
O        0.75354995       4.47014546       1.81208543
O       -0.22807998       1.42918568      -3.11895422
O       -0.81877994      -1.05453415      -4.48032412
O       -1.32138991      -3.26650399      -2.81870424
O       -0.12121999      -3.37566398       1.10055548
H        1.17314992      -3.62259396      -0.51812441
H       -0.47855997      -4.23243392      -0.69312439
H       -1.27118991      -1.84062409      -0.61037440
H        0.61986996      -2.52991404      -2.89730424
H       -1.78313987      -0.69300417      -2.68140425
H        1.15544992      -0.03908422      -3.08921422
H        1.18886991       0.79385572      -0.82511439
H       -1.81858987       1.66988566       0.79414550
H        0.39873997       2.72459558      -0.16184443
H        0.99531993       1.94859564       3.30122532
H        0.45597997      -0.39023419       3.52576530
H       -1.16663992      -0.75165417       1.56264544
H       -2.44195982       0.72691573       2.74824536
H        1.26284991      -0.96361415       0.89555549
H        2.97726979       0.17607577       2.55147537
H       -0.61115996       3.15934555       2.67481536
H       -1.11322992       3.97543549       1.19681547
H        1.58240989       3.98114549       1.88335542
H       -0.96027993       1.69723566      -2.54976426
H       -0.97445993      -0.17337421      -4.83856410
H       -1.50856989      -3.17430399      -3.76004418
H        0.49590996      -2.74754403       1.50128545
45
name="MALT222/037" REF_dipole="0.041 0.042 -0.095" config_type="wB97M-D3(BJ)/def2-TZVPPD dipoles on B3LYP-3c geometries" pbc="F F F"
C       -0.42310064       0.96199282      -3.32899421
C        0.56114929       0.46936286      -2.29625428
C        1.94794919       0.19149288      -2.84026424
C        2.79605913      -0.31383709      -1.69520432
C        2.16449918      -1.54724700      -1.07426437
C        0.72141928      -1.26692702      -0.67883440
O       -0.00249067      -0.73450706      -1.76663432
O        0.77329928      -0.37089708       0.41422553
C       -0.47625063      -0.23377709       1.09402548
C       -0.51926063       1.19061280       1.65951544
O       -1.36296057       1.26803280       2.81550535
C       -2.46915049       0.38522286       2.72510536
C       -2.01095052      -1.07073703       2.84207535
C       -0.61183062      -1.20051702       2.25303539
O       -0.34348064      -2.51919693       1.80277543
O       -1.95317053      -1.53196700       4.17584526
O       -3.32101043       0.64422284       3.79632528
C       -0.90048060       2.24440273       0.63358551
O       -2.12467051       1.94060275      -0.01280444
O        2.93458912      -2.00679697       0.02213555
O        4.08550904      -0.60161707      -2.21191429
O        2.45715916       1.39972279      -3.37485420
O       -1.71047054       1.14388281      -2.73937425
H       -0.48017063       0.25039287      -4.15570415
H       -0.10510066       1.92582275      -3.71379418
H        0.64847929       1.21401280      -1.50347434
H        1.88915920      -0.58543707      -3.61155419
H        2.85638913       0.47741285      -0.93951438
H        2.16293918      -2.34591694      -1.81645431
H        0.20042932      -2.17751696      -0.39528442
H       -1.28483057      -0.38352708       0.37469553
H        0.48558930       1.41736279       2.02307541
H       -2.97173045       0.54950285       1.76904543
H       -2.69032047      -1.69419699       2.25047539
H        0.09809933      -0.91207705       3.03353534
H       -0.42599064      -3.09785689       2.56831537
H       -2.61515048      -1.03053704       4.66741522
H       -3.56199041       1.57509278       3.75824529
H       -0.08453066       2.34869272      -0.08293444
H       -0.99971059       3.19343266       1.16355547
H       -1.95562053       1.84141276      -0.96232438
H        2.62057915      -1.51036700       0.78847550
H        4.57577901      -1.03038704      -1.50098434
H        3.40442909       1.26434280      -3.49305419
H       -1.97908053       0.26881287      -2.43651427
45
name="MALT222/038" REF_dipole="0.006 1.219 -1.006" config_type="wB97M-D3(BJ)/def2-TZVPPD dipoles on B3LYP-3c geometries" pbc="F F F"
C        3.52708575       2.30700583       0.95215082
C        2.74363580       1.13390592       0.37983086
C        2.39093583       1.27558591      -1.09902903
C        1.20564591       2.22949584      -1.34601901
C        0.27449598       2.32487583      -0.14682910
C        0.33496598       1.05860592       0.68271084
O        1.60363589       0.85082594       1.21437080
O       -0.08301399      -0.01659400      -0.15148910
C       -0.94656393      -0.98107393       0.45599086
C       -0.49961396      -2.37027383       0.02398089
O       -1.42726390      -3.34648376       0.50665085
C       -2.74715380      -3.17648377       0.06853088
C       -3.27939376      -1.80946387       0.47930085
C       -2.35878383      -0.71966395      -0.01989911
O       -2.88591379       0.50836596       0.45372086
O       -4.57399367      -1.67729388      -0.08720910
O       -2.79807380      -3.32851376      -1.32834902
C        0.83468594      -2.75935380       0.62849084
O        0.77425594      -2.79865380       2.04243074
O       -1.08307392       2.52429582      -0.53550907
O        1.62729588       3.57268574      -1.62736899
O        2.15920585       0.01529600      -1.70301899
O        2.87048579       3.55884575       0.91294082
H        4.49312568       2.34403583       0.43603086
H        3.71595573       2.09802585       2.00281075
H        3.39309576       0.25858598       0.45682086
H        3.26539577       1.68778588      -1.60643900
H        0.64275595       1.82776587      -2.18887895
H        0.61863596       3.13439578       0.49589085
H       -0.34263398       1.13034592       1.53212078
H       -0.88086394      -0.90622393       1.54357078
H       -0.44264397      -2.41208383      -1.06771903
H       -3.31199376      -3.96799372       0.56309085
H       -3.32536376      -1.76531387       1.57126078
H       -2.35114383      -0.73637395      -1.11431903
H       -2.38738383       1.22872591       0.03591089
H       -4.79842366      -0.74173395      -0.01489911
H       -3.62019374      -2.90282379      -1.60580900
H        1.58712589      -2.01930386       0.36536086
H        1.13420592      -3.72584373       0.21662087
H        0.06799600      -3.41611376       2.25992073
H       -1.17915392       3.44165575      -0.80828905
H        2.00257586       3.58588574      -2.51384893
H        1.33945590      -0.31694398      -1.30445902
H        2.71598581       3.79760573      -0.01112911
45
name="MALT222/039" REF_dipole="0.016 -0.454 0.528" config_type="wB97M-D3(BJ)/def2-TZVPPD dipoles on B3LYP-3c geometries" pbc="F F F"
C        1.44052279       3.26928177      -1.02887659
C        2.19028273       2.33821183      -0.09264666
C        3.19092266       1.43936190      -0.81697661
C        3.42620264       0.20545199       0.02833333
C        2.14852274      -0.61449796       0.05605333
C        0.93329282       0.33743198       0.12958332
O        1.28377280       1.57224189       0.71887328
O       -0.05572711      -0.19426799       0.95782326
C       -1.20781702      -0.68042795       0.28409331
C       -2.42851694       0.12391199       0.69770328
O       -3.55705686      -0.37065797      -0.02766666
C       -3.85366684      -1.71576788       0.24946332
C       -2.66375692      -2.62360781      -0.05785666
C       -1.41271701      -2.13264785       0.63879329
O       -0.34444709      -2.95458779       0.20239332
O       -3.02143689      -3.92653772       0.37739331
O       -4.22730681      -1.83617787       1.59888322
C       -2.28430695       1.59154189       0.37027331
O       -1.95265697       1.81494187      -0.99932659
O        2.16603273      -1.58931789       1.09636325
O        4.51053257      -0.50486796      -0.55082663
O        4.37393258       2.19677184      -0.98632660
O        0.65905284       2.57639182      -1.98771652
H        2.17777273       3.86475172      -1.56888655
H        0.82375283       3.94506172      -0.43277664
H        2.76806269       2.94064179       0.60997329
H        2.79257269       1.13288192      -1.79114654
H        3.67424263       0.51990196       1.04762326
H        2.09005274      -1.18351792      -0.87240660
H        0.54676285       0.50483196      -0.87570660
H       -1.07636703      -0.59534796      -0.79661661
H       -2.59460693       0.02031200       1.77321321
H       -4.69013678      -1.95994786      -0.40660664
H       -2.48557693      -2.61055781      -1.13703659
H       -1.54710700      -2.21426784       1.72243321
H        0.46983286      -2.63463781       0.62489329
H       -2.21205695      -4.45044768       0.35619331
H       -4.10342682      -2.76860780       1.82131320
H       -1.46318701       2.00316186       0.95200327
H       -3.20788688       2.10931185       0.63233329
H       -2.67156692       1.45900190      -1.53199656
H        1.88038275      -1.14431792       1.90335320
H        4.69002255      -1.26826791       0.00692333
H        5.05118253       1.57251189      -1.27169658
H       -0.22637709       2.43537183      -1.62318655
45
name="MALT222/040" REF_dipole="-1.728 1.569 1.071" config_type="wB97M-D3(BJ)/def2-TZVPPD dipoles on B3LYP-3c geometries" pbc="F F F"
C        1.95636097      -2.46984138      -0.52175218
C        1.65034099      -1.58729144      -1.71354210
C        2.82016091      -0.68858151      -2.11735207
C        2.27259095       0.54107841      -2.81448202
C        1.43475101       1.36738835      -1.84951209
C        0.78946105       0.41877841      -0.84201216
O        0.46395108      -0.81461150      -1.45019212
O       -0.38757886       0.99508837      -0.37227220
C       -0.86431883       0.40460842       0.83631772
C       -2.31238872      -0.01348155       0.61970773
O       -2.89932868      -0.47182152       1.84694765
C       -2.85251868       0.45186841       2.90527757
C       -1.42298879       0.86780838       3.20735755
C       -0.75175883       1.40902834       1.95715764
O        0.62357107       1.65143833       2.19492762
O       -1.36170879       1.81100831       4.26332747
O       -3.55776863       1.64009833       2.62228759
C       -2.43079871      -1.18293147      -0.33495220
O       -1.76702876      -2.33379139       0.16927777
O        0.48728108       2.08649830      -2.61537203
O        3.39117087       1.25444835      -3.32829198
O        3.65462085      -1.44098145      -2.97519201
O        0.91708105      -3.38372131      -0.25743220
H        2.16834096      -1.83803142       0.35070775
H        2.85451091      -3.04848134      -0.73565217
H        1.40459101      -2.21119140      -2.57159204
H        3.38804087      -0.36801153      -1.23338213
H        1.61783099       0.21516843      -3.62652196
H        2.09355096       2.04943830      -1.30231213
H        1.47868101       0.25252843      -0.00646222
H       -0.27184887      -0.48051152       1.07916770
H       -2.87362868       0.83916838       0.22793776
H       -3.29233865      -0.06814155       3.75582751
H       -0.87356883      -0.01063156       3.54491752
H       -1.25812880       2.33000828       1.64733766
H        0.67134106       2.15549829       3.01583756
H       -2.03851874       2.47076827       4.06821749
H       -4.49849857       1.43821834       2.61758759
H       -1.95234875      -0.93452149      -1.27713213
H       -3.48813864      -1.39415146      -0.50625219
H       -2.16038873      -2.52925137       1.02640770
H       -0.20167887       2.36862827      -2.00295208
H        3.05547089       1.94152831      -3.91162194
H        4.23833081      -0.79988150      -3.39847198
H        0.08524111      -2.89023135      -0.19182221
45
name="MALT222/041" REF_dipole="0.800 -2.367 0.850" config_type="wB97M-D3(BJ)/def2-TZVPPD dipoles on B3LYP-3c geometries" pbc="F F F"
C       -0.67467906       4.29764303      -0.41827441
C        0.24489087       3.10694311      -0.72271439
C       -0.13786910       2.33990317      -1.97562430
C       -1.50601900       1.67260321      -1.80737431
C       -1.80326898       1.29221324      -0.35219442
C       -0.52005907       1.12642325       0.44901552
O        0.28948087       2.25871317       0.44876552
O        0.20636087       0.01929333      -0.11882444
C        0.23657087      -1.17593658       0.64427551
C        1.57346078      -1.29613657       1.36699546
O        1.64021077      -2.54556648       2.07163541
C        1.49636078      -3.67834640       1.25164547
C        0.18793088      -3.64082641       0.47622552
C        0.06607088      -2.34076650      -0.29943442
O       -1.21412902      -2.24758651      -0.90759438
O        0.05173089      -4.75684633      -0.38519442
O        2.51725071      -3.78412640       0.28465554
C        1.76326076      -0.21880665       2.41247538
O        0.72257084      -0.22705665       3.37609531
O       -2.63368892       0.15642332      -0.24083443
O       -2.47859893       2.60372315      -2.29498428
O        0.87051083       1.42335323      -2.35796428
O       -0.97923904       5.07035297      -1.56251433
H       -0.16522910       4.95223298       0.28571553
H       -1.58195900       3.94173305       0.07017555
H        1.26639080       3.45940309      -0.85610438
H       -0.21658910       3.05057311      -2.79515424
H       -1.50984900       0.76647328      -2.41682427
H       -2.36373894       2.10800318       0.10201555
H       -0.74035906       0.89072327       1.49013545
H       -0.57751907      -1.18074658       1.37272546
H        2.38027072      -1.23332658       0.63124551
H        1.51573078      -4.52822634       1.93317542
H       -0.63561907      -3.69632640       1.18771547
H        0.84935083      -2.29496650      -1.06335437
H       -1.38047901      -3.09289644      -1.34200435
H        0.90215082      -4.85270632      -0.83190438
H        3.33994065      -3.99904638       0.73514550
H        1.74446076       0.75775328       1.93344542
H        2.73927069      -0.35729664       2.88301535
H        0.74002084      -1.09417659       3.79362528
H       -2.15993896      -0.60766662      -0.60773440
H       -3.34857887       2.21905317      -2.14275429
H        0.93036082       0.76448328      -1.65193433
H       -1.64719899       4.57136301      -2.04862430
45
name="MALT222/042" REF_dipole="-0.520 1.489 -0.269" config_type="wB97M-D3(BJ)/def2-TZVPPD dipoles on B3LYP-3c geometries" pbc="F F F"
C        3.10654089      -2.06887274      -1.65256566
C        2.46111093      -0.90026282      -0.94227571
C        3.48656086       0.08391710      -0.39997575
C        2.76436091       1.16581703       0.37024420
C        1.91500097       0.55287707       1.46467412
C        0.98086104      -0.48915285       0.86395416
O        1.69378099      -1.44339279       0.13490421
O        0.04845111       0.19322710       0.02997422
C       -1.30540880       0.12300710       0.44908419
C       -2.05487874      -1.04025281      -0.19267576
O       -3.41814864      -1.00298282       0.25067420
C       -4.10865859       0.16220710      -0.09577577
C       -3.41188864       1.40168701       0.46085419
C       -1.96292875       1.41633701       0.02739422
O       -1.33892879       2.55370693       0.63531418
O       -4.11726859       2.52563693      -0.03925577
O       -4.20336859       0.24465709      -1.49745567
C       -1.52466878      -2.39525272       0.22147421
O       -1.52945878      -2.55362271       1.63317411
O        1.21091102       1.54797700       2.18918407
O        3.74349084       2.04691696       0.89974416
O        4.19962081       0.62890707      -1.49747567
O        2.16393096      -2.88802268      -2.32747561
H        3.58365085      -2.70501269      -0.90917571
H        3.87123083      -1.68668277      -2.32983561
H        1.80133098      -0.36986286      -1.63697566
H        4.16349081      -0.44208286       0.28371420
H        2.11373096       1.70120699      -0.33141575
H        2.56927093       0.05647711       2.18177407
H        0.44905108      -1.03663281       1.64117410
H       -1.36070879       0.02767711       1.53708411
H       -2.00685875      -0.94805282      -1.28086569
H       -5.09709852       0.05548711       0.35307420
H       -3.45559864       1.36742701       1.55324411
H       -1.91542875       1.50372700      -1.05999570
H       -0.68870884       2.89045690       0.01210422
H       -3.60499863       3.30353687       0.20795421
H       -4.44439857       1.15952703      -1.69299566
H       -0.49433885      -2.50680271      -0.10936577
H       -2.13044874      -3.16341266      -0.26327576
H       -2.44632871      -2.46864271       1.91398408
H        0.44784108       1.81592698       1.65601410
H        3.28842088       2.60757692       1.53878411
H        4.69543077       1.37879701      -1.14947570
H        1.86245098      -2.40570272      -3.10124556
45
name="MALT222/043" REF_dipole="-2.053 -0.214 -1.976" config_type="wB97M-D3(BJ)/def2-TZVPPD dipoles on B3LYP-3c geometries" pbc="F F F"
C        3.48118820       1.19053547       0.00480044
C        2.09290829       1.06558548       0.59681040
C        1.99453830       1.52905545       2.06198030
C        1.93374831       0.33957553       3.01227023
C        0.74644839      -0.55060441       2.64609025
C        0.66621840      -0.80768439       1.11731036
O        1.77215832      -0.32302442       0.41473041
O       -0.54841152      -0.21659443       0.66814040
C       -0.87005149      -0.47627441      -0.69541951
C       -1.73018143       0.69825551      -1.15113947
O       -2.14905140       0.51501552      -2.51133938
C       -2.89745135      -0.65268440      -2.73514936
C       -2.12693140      -1.88630431      -2.29885939
C       -1.66390144      -1.75520432      -0.85574949
O       -0.85900149      -2.86977424      -0.50994952
O       -2.88571135      -3.07053422      -2.47489938
O       -4.10943126      -0.66956440      -2.01330941
C       -0.99113148       2.01814541      -1.13243947
O        0.15373843       1.99378541      -1.97014941
O       -0.42898152       0.08564555       3.15120022
O        3.12737822      -0.41089441       3.04404023
O        0.87007838       2.38012538       2.24885028
O        4.40310813       0.29691553       0.63007040
H        3.86064817       2.19742540       0.16135043
H        3.43408820       0.99640548      -1.06735948
H        1.41571834       1.68226544       0.00693044
H        2.88138824       2.12071540       2.29892028
H        1.73571832       0.72314550       4.01547016
H        0.88727838      -1.51107434       3.14254022
H        0.65255840      -1.87047431       0.89626038
H        0.04602844      -0.51688441      -1.28827946
H       -2.60553137       0.76870550      -0.49847952
H       -3.08483133      -0.67097440      -3.80835928
H       -1.24695147      -1.98530430      -2.93382935
H       -2.54075137      -1.70000432      -0.20011954
H       -1.33676146      -3.64827418      -0.82215950
H       -3.76603129      -2.87364424      -2.13129940
H       -4.70011122      -0.01616444      -2.40055938
H       -0.64497151       2.22939540      -0.12332955
H       -1.68335144       2.80640535      -1.43732945
H       -0.15938154       1.77589543      -2.85413935
H       -1.10954148      -0.05318444       2.47926027
H        3.69508818      -0.11967444       2.31289028
H        0.17104843       1.82877542       2.63198026
H        4.11737815      -0.58697440       0.37175042
45
name="MALT222/044" REF_dipole="-0.193 -0.387 -0.796" config_type="wB97M-D3(BJ)/def2-TZVPPD dipoles on B3LYP-3c geometries" pbc="F F F"
C        0.40289575      -1.32213057      -2.73614625
C       -0.10092422      -0.19900065      -1.84652631
C       -0.97169415       0.80770928      -2.58712626
C       -1.30259413       1.95621919      -1.65998633
C       -0.03485422       2.55427915      -1.09042637
C        0.79108572       1.47731923      -0.40688642
O        1.07502570       0.44207930      -1.34296635
O        0.08486577       1.00307926       0.70350351
C        0.86482572       0.30884931       1.69416343
C        1.22362569      -1.12798059       1.26123347
O        0.77558572      -2.08411052       2.21829340
C       -0.64182418      -2.09992052       2.35334339
C       -1.17782414      -0.68517062       2.74751336
C       -0.00223422       0.26828931       2.95276334
O        0.76716572      -0.09759066       4.08098326
O       -2.08104407      -0.19952065       1.75714343
O       -1.25342413      -2.54140048       1.18406347
C        2.72114558      -1.33859057       1.11892348
O        3.29988554      -0.39263064       0.23863354
O       -0.30131420       3.57790908      -0.16061643
O       -1.97450408       3.00721912      -2.33468628
O       -2.20923406       0.25279932      -2.99523623
O       -0.67340417      -2.08465052      -3.27561621
H        1.09484570      -1.95261053      -2.17425629
H        0.93939571      -0.90049060      -3.58417619
H       -0.68611417      -0.62409062      -1.02347637
H       -0.41025419       1.19694925      -3.44526620
H       -1.92513408       1.57295922      -0.84485638
H        0.56900574       2.92734912      -1.92457631
H        1.76447565       1.85691920      -0.09605644
H        1.76768565       0.88704927       1.90036342
H        0.73515572      -1.33764057       0.31078353
H       -0.80377416      -2.81960046       3.15300333
H       -1.73367410      -0.76468061       3.67909329
H       -0.38526419       1.27017924       3.13998333
H        1.10420570      -0.98278060       3.89047328
H       -1.57737411       0.40901930       1.19315347
H       -1.87539409      -1.82608054       0.95874349
H        2.90433557      -2.36548050       0.79525350
H        3.19890555      -1.19863058       2.08816341
H        2.74972558      -0.35694064      -0.55470640
H       -0.94488415       4.15977904      -0.58110640
H       -2.75933402       2.62135915      -2.73942625
H       -2.00930408      -0.58672062      -3.43210620
H       -0.99846415      -2.66887048      -2.58334626
45
name="MALT222/045" REF_dipole="0.355 -2.334 -0.702" config_type="wB97M-D3(BJ)/def2-TZVPPD dipoles on B3LYP-3c geometries" pbc="F F F"
C       -1.87085009       2.72543603      -1.15151681
C       -1.99691008       2.28775606       0.29777309
C       -1.18206014       3.15018600       1.25898302
C       -1.01462015       2.38991605       2.55713293
C       -0.16731021       1.14952614       2.32441294
C       -0.33989020       0.69359617       0.87626305
O       -1.66989010       0.89458616       0.42573308
O       -0.06533022      -0.67268373       0.80226305
C        0.65629973      -1.09871370      -0.34618686
C       -0.22203021      -2.01430363      -1.19191680
O        0.52862974      -2.54021360      -2.29856672
C        1.67701966      -3.26502354      -1.93242675
C        2.61757959      -2.41608360      -1.09412681
C        1.89165964      -1.83905365       0.10960310
O        2.72398958      -0.92759371       0.80113305
O        3.76560951      -3.14408355      -0.69410684
O        1.37563968      -4.40335346      -1.15693681
C       -1.39277012      -1.28942369      -1.81482676
O       -0.95892015      -0.22575376      -2.66005670
O       -0.56739018       0.16871621       3.26159288
O       -0.43994019       3.29127599       3.49731286
O       -1.91459009       4.34623591       1.45079301
O       -0.58803018       2.43992605      -1.68292677
H       -2.03150008       3.80253595      -1.20329680
H       -2.64739003       2.23245606      -1.74074676
H       -3.03816000       2.38666605       0.61079307
H       -0.19664021       3.37696598       0.83641305
H       -2.00150008       2.06235607       2.89555290
H        0.88700971       1.41201612       2.46050293
H        0.34799975       1.25122613       0.23706309
H        0.96019971      -0.23480376      -0.94181682
H       -0.59381018      -2.82957357      -0.56565685
H        2.14639962      -3.54876352      -2.87394668
H        2.97502956      -1.59034366      -1.70889677
H        1.58092966      -2.65748359       0.76934306
H        3.57508952      -1.36801368       0.91029305
H        3.44054953      -3.99157349      -0.36627686
H        0.94432971      -5.04964342      -1.72436677
H       -1.99881008      -0.83881372      -1.03543681
H       -1.99073008      -2.00390363      -2.38309672
H       -0.37580020      -0.61597373      -3.32036665
H       -0.19866021      -0.66520373       2.94724290
H       -0.46476019       2.86658602       4.35984280
H       -1.52717011       4.76536588       2.22839295
H       -0.63850018       1.53704611      -2.03093674
45
name="MALT222/046" REF_dipole="-0.562 -0.727 0.182" config_type="wB97M-D3(BJ)/def2-TZVPPD dipoles on B3LYP-3c geometries" pbc="F F F"
C        0.00214444      -2.72287269       1.68226166
C       -0.78503550      -1.69810277       0.91102171
C       -2.28069539      -1.96107275       0.91943171
C       -2.94982534      -0.89007283       0.08738177
C       -2.37885539      -0.87941283      -1.31795813
C       -0.86106549      -0.75460284      -1.27077813
O       -0.29867553      -1.72663277      -0.43482819
O       -0.57481551       0.56726707      -0.85577816
C        0.74152439       1.04746704      -1.20161814
C        1.84303431       0.43068708      -0.31643820
O        2.79959424       1.44818701      -0.00101822
C        2.28508428       2.41545694       0.91764171
C        0.87899438       2.89033690       0.47125174
C        0.69514439       2.56694693      -1.00657815
O        1.66517432       3.22238688      -1.79746809
O       -0.13043555       2.27314695       1.26940169
O        2.25540428       1.93750697       2.21518162
C        2.62570426      -0.66646284      -1.00568815
O        3.27872421      -0.18136288      -2.17003807
O       -2.97305534       0.13782710      -2.10349807
O       -4.33993524      -1.16691281       0.07715177
O       -2.73067536      -1.92541275       2.26012162
O        1.33904435      -2.24425273       1.76753165
H       -0.04587555      -3.67874263       1.15383170
H       -0.45281552      -2.83072269       2.66721159
H       -0.59885551      -0.71794284       1.36060168
H       -2.47957538      -2.93816268       0.46351174
H       -2.76090536       0.07932711       0.56496174
H       -2.62297537      -1.82628276      -1.79904809
H       -0.42190553      -0.92040282      -2.25663806
H        0.93367438       0.84007705      -2.25690806
H        1.41256434       0.03196711       0.60328173
H        3.00554423       3.22746688       0.85885172
H        0.80616439       3.96400683       0.63126173
H       -0.27641554       2.92642690      -1.34334813
H        2.50357427       2.78982691      -1.59181811
H       -0.52174552       1.55637700       0.74841172
H        1.32284435       1.74721699       2.40198161
H        1.95188430      -1.45820278      -1.31922813
H        3.33732421      -1.08513281      -0.29276820
H        3.93542416       0.45288708      -1.86730809
H       -2.52831537       0.95756704      -1.85452809
H       -4.74179522      -0.55429285      -0.54941818
H       -3.69201529      -1.86122276       2.22167162
H        1.82769431      -2.82208269       2.35874161
45
name="MALT222/047" REF_dipole="-0.619 2.615 -0.505" config_type="wB97M-D3(BJ)/def2-TZVPPD dipoles on B3LYP-3c geometries" pbc="F F F"
C       -0.07676711       3.56982641      -1.39816101
C        0.56745285       2.27210650      -0.95387104
C        2.08020274       2.26376650      -1.15665103
C        2.61658270       0.87138660      -0.90961105
C        1.89412275      -0.12868332      -1.78054098
C        0.39920286      -0.03018333      -1.52894100
O       -0.06061711       1.28213657      -1.77020098
O        0.18061288      -0.42938330      -0.20447110
C       -1.19696703      -0.69711328       0.10723888
C       -1.32556702      -0.39721330       1.59889877
O       -0.68635706      -1.37206324       2.40910872
C       -0.98875704      -2.74898314       2.14207874
C       -0.76582706      -3.10182311       0.67376884
C       -1.50871700      -2.14648318      -0.25887109
O       -2.89734690      -2.39905316      -0.27584109
O        0.62575284      -3.17930311       0.41576886
O       -0.16196710      -3.50309308       2.94895868
C       -2.72275692      -0.04728333       2.09035874
O       -3.67227685      -1.11539325       2.02780874
O        2.29553272      -1.45545323      -1.50784100
O        3.99520260       0.77025661      -1.23455102
O        2.75535269       3.11154644      -0.24428109
O        0.49588285       4.62886634      -0.62974107
H       -1.15439703       3.50689642      -1.24103102
H        0.11621288       3.70628640      -2.46427093
H        0.35766286       2.09409652       0.10489888
H        2.29873272       2.54649648      -2.19432095
H        2.45042271       0.61792662       0.14122888
H        2.07166274       0.12560666      -2.83005091
H       -0.15900710      -0.65474329      -2.22818095
H       -1.84366698      -0.02241333      -0.46001108
H       -0.74088706       0.51350663       1.75687876
H       -2.01463697      -2.97433312       2.43563871
H       -1.17275703      -4.10038304       0.51543885
H       -1.15163703      -2.33404317      -1.27232102
H       -3.28608688      -2.05066319       0.54427885
H        0.94304282      -2.31231317       0.12196888
H        0.67497284      -3.55067308       2.46295871
H       -3.12363689       0.76083661       1.47860878
H       -2.63569692       0.30909664       3.11642867
H       -3.61575685      -1.60728322       2.85112868
H        3.25966266      -1.44870323      -1.48539100
H        4.45145257       1.43409656      -0.70577106
H        2.29490272       3.96113638      -0.26090109
H        0.13746288       5.46118628      -0.94762104
45
name="MALT222/048" REF_dipole="0.142 1.241 1.217" config_type="wB97M-D3(BJ)/def2-TZVPPD dipoles on B3LYP-3c geometries" pbc="F F F"
C       -1.71101121      -2.52180826      -1.05066281
C       -1.07483126      -1.25944835      -1.59608277
C       -1.28851124      -1.05082837      -3.09850267
C       -0.11388133      -0.25171843      -3.67944263
C        0.33856864       0.78754150      -2.66273270
C        0.82961861       0.05712155      -1.38860279
O        0.32623864      -1.26067835      -1.30836280
O        0.39541864       0.85455149      -0.30535287
C        0.68417862       0.34788153       1.00004704
C       -0.38776131       0.92001149       1.92438697
O       -0.15165132       0.51342152       3.27400688
C        1.09224859       0.90440149       3.78603684
C        2.23193851       0.38357153       2.92746690
C        2.04431852       0.80099150       1.47810701
O        3.05059845       0.21272154       0.66930706
O        3.49588842       0.80886150       3.40966687
O        1.25149858       2.30933139       3.83596684
C       -1.78652121       0.46695152       1.56663700
O       -1.83091120      -0.94402838       1.52276700
O       -0.78990128       1.62027144      -2.41139272
O        0.96476860      -1.09109837      -4.05573260
O       -2.55752115      -0.44886841      -3.32388265
O       -3.08973111      -2.28325828      -0.76315283
H       -1.23761124      -2.78274825      -0.10881288
H       -1.59832122      -3.35441820      -1.74851276
H       -1.53368122      -0.42098841      -1.07176281
H       -1.31113124      -2.00957830      -3.61762263
H       -0.45377130       0.24954154      -4.58409256
H        1.16341858       1.37796146      -3.06402267
H        1.91032853      -0.05044844      -1.37296279
H        0.62027862      -0.74035839       0.99477704
H       -0.35632131       2.01297141       1.85787698
H        1.13538859       0.47636152       4.78688677
H        2.22954851      -0.70474839       2.97674690
H        2.09056852       1.89372142       1.40836701
H        3.88191839       0.35247153       1.13937703
H        3.39445842       1.74571143       3.61888685
H        0.66787862       2.65017137       4.52067679
H       -2.05039119       0.90945149       0.60279707
H       -2.46933116       0.86165149       2.32380694
H       -2.56258115      -1.21854836       0.95303704
H       -0.67946128       1.93482142      -1.50365278
H        1.17292858      -1.62708833      -3.28133265
H       -2.45578116       0.46543152      -3.02461267
H       -3.48138108      -1.89723831      -1.55634278
45
name="MALT222/049" REF_dipole="-0.793 -0.443 1.318" config_type="wB97M-D3(BJ)/def2-TZVPPD dipoles on B3LYP-3c geometries" pbc="F F F"
C        2.34821850      -1.78892987       2.51307004
C        1.20880858      -0.85532994       2.17323007
C        0.42350864      -0.39647997       3.39757998
C       -0.74382128       0.45234997       2.94743001
C       -1.59357122      -0.35107998       1.99179008
C       -0.74443128      -0.83229994       0.82542016
O        0.34255864      -1.59792989       1.30200013
O       -0.30309131       0.29060998       0.11516021
C       -0.27701131       0.14829999      -1.30112968
C        0.93971860       0.91083993      -1.82075965
O        0.70868862       1.46193990      -3.12270955
C       -0.07490133       0.58742996      -3.93660950
C       -1.51536122       0.53852996      -3.40417953
C       -1.52402122       0.76593994      -1.90478964
O       -2.72193114       0.21908998      -1.39066968
O       -2.25951117       1.53532989      -4.08814948
O       -0.01258133       1.01350993      -5.24306940
C        2.19927851       0.06813000      -1.83258965
O        3.31412843       0.82462994      -2.25587962
O       -2.67680114       0.40633997       1.47826012
O       -1.59125122       0.82222994       4.02450993
O        1.21427858       0.41758997       4.25613992
O        1.91320853      -2.92071979       3.24720999
H        3.07287845      -1.26847991       3.13560000
H        2.84718846      -2.08280985       1.58677011
H        1.60386855       0.02242000       1.65367010
H        0.04451866      -1.27023991       3.93146994
H       -0.36306131       1.34138990       2.43562005
H       -1.96664119      -1.23384991       2.51916004
H       -1.31770124      -1.49920989       0.18256021
H       -0.21880132      -0.91639993      -1.55539967
H        1.09065859       1.77017987      -1.16703969
H        0.36302864      -0.41329997      -3.89864950
H       -1.93127120      -0.45291997      -3.60643952
H       -1.47653123       1.84494987      -1.72842965
H       -2.78935113       0.46311997      -0.45343975
H       -3.15304111       1.51972989      -3.73153951
H       -0.73599128       1.64400988      -5.35793939
H        2.05080852      -0.80926994      -2.47254960
H        2.40690849      -0.28717998      -0.82363972
H        3.02679845       1.28918991      -3.05068956
H       -3.06763111       0.87074994       2.22783006
H       -1.03547126       1.27885991       4.66556989
H        1.71196854      -0.16232999       4.83940988
H        1.26275858      -3.36862976       2.69683003
45
name="MALT222/050" REF_dipole="0.512 0.195 0.258" config_type="wB97M-D3(BJ)/def2-TZVPPD dipoles on B3LYP-3c geometries" pbc="F F F"
C        0.55139507       3.83628395       1.16145992
C       -0.07774488       2.51090404       0.78067994
C       -1.51523478       2.28586406       1.26688991
C       -1.55095478       1.48170412       2.55863982
C       -0.89387482       0.11610421       2.30505983
C        0.28485509       0.20583421       1.29838991
O        0.83500505       1.51045411       1.28318991
O       -0.12885488      -0.13625577       0.00061000
C        0.58527507      -1.18271569      -0.67449995
C        0.99314504      -0.71341573      -2.06683985
O        1.51401500      -1.81652565      -2.80804980
C        0.64467507      -2.90234557      -2.96082979
C        0.26629509      -3.47014553      -1.60135989
C       -0.33463486      -2.38427561      -0.74016995
O       -0.56783485      -2.94995557       0.53575996
O       -0.67003484      -4.51204545      -1.82293987
O       -0.50154485      -2.49216560      -3.66559974
C        2.15078496       0.27874420      -2.06219985
O        1.85020498       1.52481411      -1.46349989
O       -1.84872476      -0.85777572       1.89891986
O       -0.98065482       2.13987407       3.66304974
O       -2.28705472       1.57579411       0.29111998
O        0.78002506       3.95790394       2.56222982
H       -0.11418488       4.64804389       0.87737994
H        1.48748500       3.94943394       0.61328996
H       -0.09001488       2.46606405      -0.31227998
H       -2.00149475       3.25078399       1.41342990
H       -2.59745470       1.27954413       2.79345980
H       -0.49108485      -0.22201576       3.25699977
H        1.10082503      -0.44491575       1.60872988
H        1.48028500      -1.44389567      -0.10008999
H        0.12508510      -0.28218576      -2.57120982
H        1.21037502      -3.63632552      -3.53610975
H        1.17046503      -3.85214550      -1.11898992
H       -1.27309480      -2.05804563      -1.20030991
H       -1.09447481      -2.31114561       1.05097992
H       -1.05298481      -4.71405544      -0.96080993
H       -1.16867481      -3.17047555      -3.49663975
H        2.41685494       0.48096419      -3.09669978
H        3.00976490      -0.20230576      -1.58462989
H        1.75671499       1.38863412      -0.51281996
H       -2.41431472      -0.41393575       1.25207991
H       -0.40623486       2.85856402       3.34995976
H       -1.66711477       1.05215415      -0.23633998
H        1.51474500       3.37060398       2.77060980
45
name="MALT222/051" REF_dipole="0.303 -0.309 -0.854" config_type="wB97M-D3(BJ)/def2-TZVPPD dipoles on B3LYP-3c geometries" pbc="F F F"
C        1.24944147      -2.77605825      -2.80001624
C        1.00946148      -1.43696834      -2.13049629
C        2.27364139      -0.78067839      -1.57228633
C        2.72460136      -1.34980835      -0.21485643
C        1.54355145      -1.79441832       0.65685351
C        0.21451154      -1.24745836       0.17883354
O       -0.04326844      -1.64377833      -1.15211636
O        0.21515154       0.14984154       0.32928353
C       -1.05289837       0.72587150       0.67701351
C       -1.37741835       1.86608142      -0.26581643
O       -2.64591825       2.40163138       0.11604355
C       -2.66899825       2.89763135       1.43162345
C       -2.30887828       1.84349142       2.47737338
C       -0.98565837       1.18532147       2.12000340
O       -0.77986839       0.08543155       2.98151334
O       -2.32591828       2.40864138       3.76842329
O       -1.75160832       3.95786127       1.61779344
C       -1.46194834       1.42391145      -1.71831632
O       -2.18281829       0.22225154      -1.91613631
O        1.67090144      -1.41343834       2.01902341
O        3.67272129      -2.39522827      -0.33712642
O        2.14004140       0.63033151      -1.52620633
O        1.73468143      -3.76723817      -1.89597631
H        2.00495141      -2.66371825      -3.57528619
H        0.32321153      -3.11324822      -3.26648621
H        0.61298151      -0.75527839      -2.88756624
H        3.08076133      -0.97439837      -2.27871628
H        3.23500132      -0.53439841       0.29478353
H        1.47034145      -2.88177824       0.57894351
H       -0.59901840      -1.67373832       0.76496350
H       -1.83499831      -0.03011844       0.57791351
H       -0.60981840       2.64337137      -0.18497643
H       -3.69114818       3.24002132       1.58700344
H       -3.08076822       1.07407148       2.46683338
H       -0.17799843       1.91962142       2.21697340
H        0.10531155      -0.26364843       2.80590335
H       -1.78894832       3.20726133       3.71625329
H       -2.07674830       4.71992122       1.12908347
H       -0.44686841       1.34745146      -2.11491629
H       -1.98252830       2.20434140      -2.27042628
H       -1.58230833      -0.50863841      -1.71755632
H        2.47624138      -1.81433831       2.36205339
H        3.23235132      -3.09544822      -0.84282638
H        1.48450145       0.81330150      -0.83652638
H        0.98199149      -4.05383815      -1.36985635
45
name="MALT222/052" REF_dipole="-0.577 -1.266 0.751" config_type="wB97M-D3(BJ)/def2-TZVPPD dipoles on B3LYP-3c geometries" pbc="F F F"
C        0.20621354      -3.44638242      -0.01513444
C        0.35850353      -2.15292251       0.73682550
C        0.95943349      -2.31450250       2.12220540
C        1.06591348      -0.93220260       2.73050536
C       -0.29866642      -0.27053265       2.78336536
C       -0.95553638      -0.29417265       1.41082545
O       -0.94719638      -1.58043255       0.84945549
O       -0.27204642       0.64106729       0.60875551
C       -0.92419638       0.85142727      -0.65917440
C        0.02020355       0.42991730      -1.77766432
O        1.06642348       1.37357723      -1.98497430
C        0.61363351       2.70376714      -2.25263428
C       -0.13138643       3.20913710      -1.02298437
C       -1.33367635       2.32012717      -0.73763439
O       -2.23337628       2.54289715      -1.81579431
O        0.76879350       3.26276710       0.07538555
O        1.72595343       3.47935708      -2.52071426
C       -0.70772639       0.03638733      -3.06245423
O       -1.64091633      -0.99782259      -2.79495424
O       -0.21414643       1.04285726       3.30724532
O        1.61662344      -1.08096259       4.02885527
O        2.23301340      -2.91683246       1.99094541
O       -0.10660644      -3.12099244      -1.37407435
H       -0.59500640      -4.03422238       0.43737552
H        1.14551347      -3.99484238       0.04618555
H        1.01570348      -1.49553256       0.16256554
H        0.29608353      -2.92885246       2.74222536
H        1.73435343      -0.33550264       2.09885541
H       -0.92825638      -0.83889261       3.46821531
H       -2.01113630      -0.02140267       1.48083545
H       -1.80983631       0.21524732      -0.71548439
H        0.53165352      -0.46788263      -1.43584434
H       -0.02125644       2.72290714      -3.13698422
H       -0.47375641       4.22642703      -1.20089436
H       -1.77295632       2.61229715       0.22083554
H       -2.98558623       1.95175719      -1.71065432
H        1.07198348       2.35559716       0.21273554
H        2.13745340       3.65756707      -1.66532433
H        0.04772355      -0.26942265      -3.79056417
H       -1.27464635       0.86360727      -3.47975420
H       -1.17513636      -1.70491254      -2.32347428
H        0.03916355       1.61515722       2.57129537
H        1.58626344      -0.21172265       4.44468524
H        2.69055336      -2.76430247       2.82606535
H       -0.11810644      -3.93860238      -1.87907431
45
name="MALT222/053" REF_dipole="0.491 -0.779 -0.595" config_type="wB97M-D3(BJ)/def2-TZVPPD dipoles on B3LYP-3c geometries" pbc="F F F"
C       -3.54049908       2.06506230       0.50499441
C       -2.49111915       1.28804235      -0.25399554
C       -2.95763912       0.84710238      -1.62956544
C       -1.87548920       0.00537244      -2.26682539
C       -1.54685922      -1.18084747      -1.38078546
C       -1.20333925      -0.69155751       0.01936444
O       -2.20629918       0.13379243       0.55332440
O        0.02547066      -0.02089755      -0.11442555
C        0.84786061      -0.04961755       1.04738437
C        1.86373053       1.06526237       0.87761438
O        2.88606046       0.77120239      -0.08885555
C        3.14311044      -0.55675752      -0.43574552
C        2.91724046      -1.51692745       0.71165439
C        1.47950056      -1.43747745       1.21772436
O        1.40478057      -1.77052743       2.60520426
O        3.26771043      -2.84531735       0.36958442
O        2.33640050      -1.02207748      -1.51562545
C        2.47026049       1.52434234       2.19679429
O        3.12780044       0.52334241       2.94828423
O       -0.48972930      -1.95365742      -1.91973542
O       -2.35186916      -0.41359753      -3.53720530
O       -3.22488910       2.00973230      -2.39244538
O       -3.06523911       2.46017227       1.78003432
H       -4.44302901       1.45215234       0.59014440
H       -3.78395906       2.96989223      -0.04398555
H       -1.58935922       1.89682231      -0.35340553
H       -3.86077906       0.23430243      -1.52242545
H       -0.98006926       0.62616240      -2.38129538
H       -2.41981916      -1.83106742      -1.32521546
H       -1.11899925      -1.52795745       0.71548439
H        0.24077065       0.16392243       1.93283431
H        1.31983057       1.92040231       0.47107441
H        4.18861037      -0.57849751      -0.74175550
H        3.58289041      -1.21139747       1.51431434
H        0.88495060      -2.14446740       0.63490440
H        1.85648053      -2.61541737       2.71874425
H        2.83310046      -3.03600734      -0.47032552
H        2.58577048      -0.51870752      -2.29751539
H        1.67097055       1.99850230       2.77646425
H        3.21995044       2.28027228       1.97443430
H        2.48151049      -0.15157754       3.19756422
H        0.33169064      -1.46955745      -1.73068543
H       -1.71810921      -1.05997748      -3.86838528
H       -3.31594910       1.71663232      -3.30625532
H       -2.78340913       1.65140233       2.21853429
45
name="MALT222/054" REF_dipole="-0.246 0.779 1.763" config_type="wB97M-D3(BJ)/def2-TZVPPD dipoles on B3LYP-3c geometries" pbc="F F F"
C       -0.14280021       1.09352592      -3.29791999
C       -0.52311018      -0.31114398      -2.86110002
C       -1.96831008      -0.72711395      -3.12038000
C       -2.94300001      -0.12014399      -2.11315007
C       -2.44811005      -0.33533398      -0.68715017
C       -1.01692015       0.15124599      -0.55002018
O       -0.16564021      -0.52072396      -1.47562012
O       -0.61740018      -0.23712398       0.72550973
C        0.70413973       0.15159599       1.10109970
C        1.40805968      -1.07397392       1.67095966
O        2.68194959      -0.70522395       2.21221962
C        2.64120959       0.28310598       3.20653955
C        1.99544963       1.55666589       2.68808959
C        0.61752973       1.25511591       2.12794963
O        0.07110977       2.40152583       1.49667967
O        1.92397964       2.56079582       3.68604951
O        1.89045964      -0.10291399       4.33813947
C        1.74216965      -2.13422385       0.62615973
O        0.61070973      -2.77107380       0.07352977
O       -2.52003004      -1.72490388      -0.40728019
O       -3.04366000       1.27034591      -2.39340005
O       -2.08854007      -2.13707385      -3.12860000
O        1.24850969       1.30936591      -3.11552000
H       -0.73396017       1.84949587      -2.78274002
H       -0.33726020       1.18988591      -4.36476991
H        0.11230977      -1.01287393      -3.39940998
H       -2.25205006      -0.37807397      -4.11380993
H       -3.90240994      -0.62669396      -2.23661006
H       -3.06735000       0.23614598       0.01233978
H       -0.94365015       1.23340591      -0.67989017
H        1.25458969       0.51252596       0.22841976
H        0.77306972      -1.51057389       2.44623960
H        3.68277951       0.45886597       3.47401953
H        2.61887959       1.95711586       1.88927964
H       -0.03412022       0.91506593       2.93970957
H        0.19028976       3.13125578       2.11623963
H        1.60466966       2.11790585       4.48197946
H        2.36998961      -0.80362394       4.79088943
H        2.33964961      -2.89830379       1.12004970
H        2.36387961      -1.67289388      -0.14671021
H        0.26037976      -2.16992384      -0.59930018
H       -1.90923009      -1.89724386       0.32411975
H       -3.77503995       1.62788588      -1.88127009
H       -2.12440007      -2.41244383      -2.20121006
H        1.45122967       1.02077593      -2.22035006
45
name="MALT222/055" REF_dipole="0.768 -1.393 -2.026" config_type="wB97M-D3(BJ)/def2-TZVPPD dipoles on B3LYP-3c geometries" pbc="F F F"
C        1.18620436      -2.06818874      -3.13949800
C        0.24749443      -1.31938879      -2.21590806
C       -1.15263547      -1.15370881      -2.80205802
C       -1.95742542      -0.22254887      -1.92260808
C       -1.22612547       1.08472103      -1.74634810
C        0.16322443       0.81752105      -1.18975814
O        0.87402438      -0.04746889      -2.04710808
O        0.00160444       0.27619109       0.08768177
C        0.95080438       0.72626106       1.05725170
C        0.86231438      -0.26302887       2.22272162
O        1.05859437       0.42329108       3.45154153
C       -0.06460555       1.23948102       3.78961151
C       -0.50034552       2.10603096       2.57958159
C        0.62946440       2.13871096       1.55640167
O        1.78358432       2.74766091       2.10660163
O       -1.69620543       1.55318100       2.04713163
O       -1.12499547       0.48459108       4.26729147
C        1.88724431      -1.36367879       2.12850163
O        3.17446422      -0.76814883       2.02963163
O       -1.90184542       1.94492097      -0.83859816
O       -3.22078532       0.09106110      -2.49022804
O       -1.87635542      -2.37058872      -2.84610802
O        0.62701440      -3.36122865      -3.37787798
H        2.16613429      -2.14262874      -2.66691803
H        1.28428435      -1.50371878      -4.06915793
H        0.16877443      -1.84179876      -1.25870813
H       -1.06634548      -0.70921884      -3.80182795
H       -2.08346541      -0.69635884      -0.94481815
H       -1.12064548       1.57018100      -2.72004803
H        0.75343439       1.73371099      -1.16071814
H        1.95502430       0.73416106       0.62883173
H       -0.13340555      -0.71481884       2.20222162
H        0.31352442       1.86041098       4.59688145
H       -0.68824551       3.12210089       2.93026157
H        0.32524442       2.76076091       0.71385173
H        2.13966429       2.10821096       2.73845158
H       -1.68197543       1.59688100       1.07676170
H       -1.77234543       0.46225108       3.54560152
H        1.66469433      -1.96969875       1.24465169
H        1.80478432      -1.98801875       3.01921156
H        3.83142417      -1.44049879       2.22166162
H       -2.82418535       1.96588097      -1.12286814
H       -3.66691529      -0.74831883      -2.64859803
H       -1.28392546      -3.03171867      -3.22881799
H        1.18975436      -3.82339861      -4.00375794
45
name="MALT222/056" REF_dipole="-1.311 -1.595 0.913" config_type="wB97M-D3(BJ)/def2-TZVPPD dipoles on B3LYP-3c geometries" pbc="F F F"
C        1.58863989       2.99039890      -1.67085988
C        1.71174988       1.56911900      -1.18023992
C        3.05455978       0.91774905      -1.45452990
C        3.00455978      -0.48315085      -0.88579994
C        1.86564987      -1.26554080      -1.50935989
C        0.55656996      -0.49470085      -1.39619990
O        0.67911995       0.82740905      -1.84848987
O        0.16595999      -0.55446085      -0.04440000
C       -1.23736991      -0.34854086       0.11619999
C       -1.43529990       0.38946908       1.43329990
O       -2.78073980       0.17913910       1.87317987
C       -3.06265978      -1.14227081       2.24953984
C       -2.27190984      -2.19772073       1.46361990
C       -1.99390986      -1.67975077       0.06370000
O       -3.21002977      -1.45423078      -0.64012995
O       -1.01751993      -2.48567071       2.04730985
O       -2.75189980      -1.37324079       3.60785974
C       -1.27705991       1.88721898       1.27965991
O       -2.12930985       2.41552894       0.27674998
O        1.75004987      -2.55539071      -0.93153993
O        4.25651970      -1.10036081      -1.14512992
O        4.06141971       1.68813899      -0.82423994
O        0.42473997       3.61724885      -1.16288992
H        1.60369989       2.98877890      -2.76508980
H        2.43758983       3.56455886      -1.31000991
H        1.53921989       1.55645900      -0.10106999
H        3.22187977       0.86240905      -2.53659982
H        2.83691980      -0.40264086       0.19457999
H        2.08728985      -1.41467079      -2.56601982
H       -0.20772999      -0.94928082      -2.03019985
H       -1.61523988       0.27841909      -0.69250995
H       -0.72406995       0.01448911       2.17180984
H       -4.13020970      -1.26270080       2.07247985
H       -2.88762979      -3.10255067       1.41428990
H       -1.36017990      -2.40235072      -0.45700997
H       -3.61140974      -2.30948072      -0.82170994
H       -1.14882992      -2.44382071       3.00310978
H       -3.21293977      -0.70762084       4.12782970
H       -0.26179998       2.12605896       0.97504993
H       -1.46807989       2.35818894       2.24685984
H       -3.02533978       2.14103896       0.49916996
H        1.29000991      -2.42276072      -0.09053999
H        4.17382970      -2.01963074      -0.86753994
H        4.84776965       1.13100903      -0.79820994
H       -0.33657998       3.06970889      -1.38597990
45
name="MALT222/057" REF_dipole="0.561 0.013 0.992" config_type="wB97M-D3(BJ)/def2-TZVPPD dipoles on B3LYP-3c geometries" pbc="F F F"
C       -0.82951572      -0.93354193      -3.19451199
C       -1.26416569      -0.09268199      -2.01902208
C       -2.56727559       0.65401795      -2.21185206
C       -2.82957558       1.43677790      -0.94336215
C       -1.66643566       2.36235783      -0.62453218
C       -0.35105575       1.59542789      -0.62993218
O       -0.21150576       0.86255794      -1.82386209
O       -0.39030575       0.75197795       0.50722774
C        0.76810417      -0.07379199       0.65575773
C        0.36158420      -1.33801190       1.42607768
O        0.86141416      -1.34238190       2.76638758
C        2.26141406      -1.24776191       2.92073757
C        2.90352401      -0.39993197       1.82040765
C        1.89808409       0.64430795       1.36321768
O        2.51249404       1.54856789       0.46170774
O        4.10757393       0.20518799       2.25106762
O        2.50347404      -0.56464196       4.12264748
C        0.70600417      -2.63378181       0.68932773
O       -0.12362577      -2.80390180      -0.43856219
O       -1.88300564       3.03280778       0.60642773
O       -4.02990549       2.17051784      -1.13479214
O       -3.59105552      -0.29051198      -2.46225205
O        0.44975419      -1.51665189      -2.92568201
H       -0.78611572      -0.32591198      -4.10088193
H       -1.52847567      -1.75024187      -3.34504198
H       -1.34785568      -0.73871195      -1.14281214
H       -2.46464560       1.35381790      -3.04969200
H       -2.94913557       0.71854795      -0.12467221
H       -1.61386566       3.13234778      -1.39394212
H        0.51164419       2.25711784      -0.58918218
H        1.12137414      -0.35095198      -0.34050220
H       -0.72062573      -1.31688191       1.53945767
H        2.69783403      -2.25017184       2.96500757
H        3.16838400      -1.02608193       0.96796771
H        1.49913411       1.17030792       2.23623762
H        3.38108398       1.73753788       0.84083772
H        3.99000394       0.38747797       3.19273755
H        2.04091408      -1.03222193       4.82480743
H        0.50973419      -3.46081175       1.37109768
H        1.76571410      -2.66725181       0.41951775
H        0.27689420      -2.40610183      -1.22786213
H       -1.63755566       2.40069783       1.29358769
H       -4.13513548       2.73323780      -0.35935220
H       -4.42545546       0.17769799      -2.34472205
H        1.05015415      -0.77036194      -2.81522202
45
name="MALT222/058" REF_dipole="0.219 -2.256 -0.945" config_type="wB97M-D3(BJ)/def2-TZVPPD dipoles on B3LYP-3c geometries" pbc="F F F"
C        1.87277253       1.96816097       2.00767852
C        0.38549264       2.22878095       1.80399854
C       -0.46831730       2.18257095       3.07089845
C       -0.77223728       0.75011106       3.52614841
C       -1.25681724      -0.09778888       2.35892850
C       -0.28079731       0.03179111       1.20360858
O       -0.16319732       1.36963101       0.79207861
O       -0.85203727      -0.68866884       0.13494866
C       -0.22207732      -0.53020885      -1.13554125
C       -1.15342725      -1.24847880      -2.10926118
O       -0.62134729      -1.23058880      -3.44082109
C        0.63829262      -1.83579876      -3.56905108
C        1.64425255      -1.17875880      -2.64425114
C        1.14743258      -1.17627880      -1.20627125
O        2.08560252      -0.45857886      -0.40941130
O        2.91923246      -1.79332876      -2.72414114
O        0.62623262      -3.20515866      -3.23054110
C       -2.51033715      -0.58621885      -2.22574117
O       -2.41658716       0.75506106      -2.66068114
O       -2.53966715       0.38159108       1.97910852
O        0.37618264       0.08038111       4.03365838
O       -1.67846721       2.89744090       2.89778846
O        2.58468248       2.12152096       0.79658861
H        2.04962252       0.98843104       2.45339849
H        2.25528250       2.72005092       2.69844847
H        0.28003265       3.22633088       1.38088857
H        0.07497266       2.69288092       3.87088839
H       -1.56953722       0.79752105       4.27160836
H       -1.30316724      -1.14408881       2.67002848
H        0.68907262      -0.38685886       1.47536856
H       -0.15476732       0.52792107      -1.39118123
H       -1.28300724      -2.28081873      -1.77246121
H        0.91967260      -1.69600877      -4.61232100
H        1.77792254      -0.14509888      -2.96206112
H        1.06506259      -2.20745873      -0.84608127
H        2.95684245      -0.78755883      -0.66940129
H        2.75619247      -2.74462869      -2.70269114
H        0.14633266      -3.68121863      -3.91526105
H       -2.99265712      -0.57234885      -1.25280124
H       -3.12316711      -1.18363880      -2.90586113
H       -1.95565719       0.73778106      -3.50537108
H       -2.64092714       0.14019110       1.04951859
H        0.65470262       0.53696107       4.83264832
H       -2.24504717       2.32699094       2.35898850
H        2.29736250       1.39748101       0.22398865
45
name="MALT222/059" REF_dipole="-1.399 0.830 -1.505" config_type="wB97M-D3(BJ)/def2-TZVPPD dipoles on B3LYP-3c geometries" pbc="F F F"
C        1.75892632       3.02997089       1.11868148
C        1.06883637       1.70021099       1.34871146
C        1.51951634       0.91728105       2.59029137
C        2.57043626      -0.12618888       2.23987139
C        1.98707630      -1.10107881       1.20223147
C        0.99560637      -0.40428886       0.23301154
O        1.28938635       0.96879104       0.13046155
O       -0.31961353      -0.62479884       0.69900151
C       -1.37292346      -0.60905885      -0.26822843
C       -1.25028347      -1.73758876      -1.29308835
O       -2.46007338      -1.77821876      -2.06157830
C       -2.69179336      -0.60820885      -2.80170824
C       -2.76891336       0.60608107      -1.89306831
C       -1.54345345       0.70984106      -0.99328837
O       -1.74427343       1.75139099      -0.05251844
O       -2.95344334       1.80727098      -2.62214826
O       -1.66837344      -0.33364886      -3.73450818
C       -1.07058348      -3.11687867      -0.67045840
O        0.28620642      -3.41647864      -0.43277841
O        1.41232634      -2.24508873       1.82199142
O        3.79856617       0.42212108       1.82148142
O        0.41546641       0.24438109       3.20487133
O        3.12624622       2.88292090       0.74472150
H        1.74262632       3.61949085       2.03228141
H        1.21549636       3.57264086       0.34374153
H        0.00058644       1.90318097       1.45121145
H        1.91922631       1.60910100       3.33260132
H        2.76282625      -0.71722884       3.13631133
H        2.82255624      -1.46393878       0.60826151
H        1.11094636      -0.79586883      -0.77424839
H       -2.27128339      -0.79482883       0.32469153
H       -0.40816353      -1.56661878      -1.96611830
H       -3.64300329      -0.77332883      -3.30682821
H       -3.64482329       0.49600108      -1.25394835
H       -0.65774351       0.91088105      -1.60471833
H       -2.10076341       2.49312093      -0.55757840
H       -2.33313339       1.76520098      -3.36056820
H       -1.70503343      -1.00159882      -4.42641813
H       -1.44666345      -3.84028861      -1.39247834
H       -1.67589344      -3.20212866       0.23619154
H        0.54261641      -3.08680867       0.44457152
H        0.83690638      -1.90995875       2.52142137
H        3.65337618       1.32708102       1.49960145
H       -0.22211354       0.06258111       2.49910138
H        3.11658622       2.45458094      -0.11903844
45
name="MALT222/060" REF_dipole="0.621 -1.727 0.589" config_type="wB97M-D3(BJ)/def2-TZVPPD dipoles on B3LYP-3c geometries" pbc="F F F"
C       -0.86386438      -3.09145445      -1.83052098
C       -0.00837444      -2.21955451      -0.94215104
C        1.29776546      -2.87578446      -0.52649107
C        2.02253541      -1.96540453       0.44699886
C        1.12629547      -1.62736455       1.62208877
C       -0.18175443      -1.04555459       1.10773881
O       -0.80145439      -1.95058453       0.22242887
O        0.14100555       0.16316532       0.48616885
C       -0.99409437       1.00674526       0.23918887
C       -0.74673439       1.74697521      -1.08520103
O       -0.50647441       3.13393511      -0.89295105
C        0.49042552       3.42177509       0.06562888
C        0.08659555       2.89817513       1.47921878
C       -1.12991436       1.96791519       1.41057879
O       -2.33952428       2.69079514       1.35934879
O        1.19836547       2.28531517       2.12270874
O        1.71070543       2.88118513      -0.33673109
C       -1.94972430       1.69506521      -2.00294097
O       -3.05273423       2.39658516      -1.42639101
O        1.71533543      -0.67756462       2.48862871
O        3.25699532      -2.53352449       0.88706883
O        2.06446541      -3.10328444      -1.69169099
O       -2.05731430      -2.42299449      -2.20090095
H       -1.07959437      -4.03072438      -1.31207102
H       -0.32213442      -3.31375443      -2.74539091
H        0.21538554      -1.28572457      -1.46295101
H        1.06524548      -3.82481439      -0.02106111
H        2.30062539      -1.04576459      -0.06769111
H        0.88184549      -2.54751448       2.16613873
H       -0.89578438      -0.89886460       1.92110875
H       -1.89170431       0.38865531       0.15734888
H        0.11281555       1.27803524      -1.56998100
H        0.53592552       4.51006501       0.05627888
H       -0.20351443       3.74909506       2.09169874
H       -1.12796436       1.38595523       2.33721872
H       -2.69894425       2.61677515       0.46153886
H        1.15311547       1.32507524       1.99801875
H        2.08430541       2.50098515       0.47462885
H       -2.26430428       0.66429529      -2.15336096
H       -1.68873432       2.12693518      -2.96923090
H       -2.82384424       3.33076509      -1.48881100
H        2.64510537      -0.91648460       2.58285870
H        3.05443534      -3.36635443       1.32986879
H        2.97966534      -3.21181444      -1.40877101
H       -2.51047426      -2.20938451      -1.37921101
45
name="MALT222/061" REF_dipole="2.014 -0.957 0.942" config_type="wB97M-D3(BJ)/def2-TZVPPD dipoles on B3LYP-3c geometries" pbc="F F F"
C       -2.85907424       1.32832035       0.23346398
C       -1.62927433       0.82316039       0.95143393
C       -1.79326432       0.69640039       2.45551382
C       -0.48353441       0.20227043       3.03380378
C        0.66770551       1.10872037       2.63556381
C        0.68249551       1.30781035       1.12505392
O       -0.56531440       1.74256032       0.67439395
O        1.08259548       0.06594044       0.56297396
C        1.64147544       0.11794044      -0.76220595
C        0.61258551       0.56946040      -1.79373587
O       -0.45709441      -0.38432953      -1.87739587
C       -0.04405444      -1.70603943      -2.24729584
C        0.94033549      -2.24987939      -1.21349591
C        2.12591540      -1.30674946      -1.00984593
O        2.95321534      -1.26063947      -2.16198584
O        0.25299554      -2.50695938       0.00133400
O       -1.17664436      -2.49269938      -2.30363583
C        1.17094547       0.89628038      -3.17246577
O        0.15524554       1.46053034      -3.98154571
O        1.90164542       0.61270040       3.12557378
O       -0.63206440       0.14936043       4.44283368
O       -2.83838424      -0.22087954       2.71739381
O       -2.68204425       1.35851035      -1.17014592
H       -3.06661422       2.35114028       0.54652396
H       -3.70076418       0.69675039       0.52512396
H       -1.37850435      -0.16016954       0.54161396
H       -2.01752430       1.68288032       2.87774379
H       -0.30312442      -0.80591950       2.63884381
H        0.51932552       2.08382030       3.09838378
H        1.39793546       2.08003030       0.83374394
H        2.49773538       0.79928039      -0.76841594
H        0.12573555       1.47291034      -1.43191590
H        0.39924553      -1.69118943      -3.24292577
H        1.30576546      -3.21343933      -1.57341589
H        2.68575536      -1.63473944      -0.12984599
H        3.38172531      -2.11668940      -2.25656584
H        0.20706554      -1.65623944       0.46202397
H       -1.37044435      -2.73547936      -1.38704590
H        1.62163544       0.02698044      -3.64775574
H        1.94812542       1.65249033      -3.06686578
H       -0.63472440       0.92388038      -3.85568572
H        2.14233540      -0.11579955       2.54031382
H        0.23342554      -0.06703955       4.80780366
H       -2.78698424      -0.42988952       3.65712374
H       -2.23353428       0.54464041      -1.43438590
45
name="MALT222/062" REF_dipole="-1.206 0.005 0.455" config_type="wB97M-D3(BJ)/def2-TZVPPD dipoles on B3LYP-3c geometries" pbc="F F F"
C        3.03083112      -1.99402586       0.18513199
C        2.30896117      -0.71954595       0.55134196
C        3.12120111       0.24998398       1.39140190
C        2.25862117       1.46420389       1.65985188
C        0.97207126       1.06078392       2.35423183
C        0.27289131      -0.04143600       1.56823189
O        1.13854125      -1.10940592       1.29392191
O       -0.21291865       0.55844396       0.39088197
C       -1.50093856       0.18913399      -0.08124799
C       -1.44533856      -1.07086592      -0.95093793
O       -2.64778848      -1.24752591      -1.70579788
C       -3.03605845      -0.16937599      -2.51327782
C       -3.21817844       1.08206392      -1.66327788
C       -1.94848853       1.38066390      -0.89558794
O       -2.12028851       2.47352382      -0.01157800
O       -3.59338841       2.19962384      -2.44902782
O       -2.17807851       0.07600399      -3.60809774
C       -1.29178857      -2.34874583      -0.14611799
O       -0.49514863      -3.25801577      -0.90276794
O        0.11739132       2.17125384       2.55121182
O        3.01387112       2.36196383       2.45902182
O        4.28450103       0.60419396       0.66694195
O        2.39316116      -2.68683581      -0.86876794
H        3.12565111      -2.61183581       1.08408192
H        4.02711105      -1.73799588      -0.16575799
H        2.00835119      -0.21941598      -0.37283797
H        3.38167109      -0.22334598       2.34556183
H        2.01675119       1.92587386       0.69574195
H        1.21960125       0.67432395       3.34312176
H       -0.55452863      -0.45376597       2.14922185
H       -2.19027851       0.04922400       0.75918195
H       -0.57362863      -0.98993593      -1.61169788
H       -3.98279838      -0.46039597      -2.95957779
H       -4.02873838       0.90644394      -0.95608793
H       -1.14433858       1.60717388      -1.60865788
H       -2.56794848       3.16180377      -0.51890796
H       -3.08873845       2.12766385      -3.26949777
H       -1.27092858       0.13768399      -3.29144776
H       -2.29287850      -2.74587580       0.02480200
H       -0.81131861      -2.15160585       0.80796194
H       -0.69598862      -4.15238570      -0.61483796
H       -0.33381864       2.32746383       1.70782188
H        2.41771116       3.07766378       2.70713181
H        4.64464100       1.38446390       1.10383192
H        1.47080123      -2.85928580      -0.63483795
45
name="MALT222/063" REF_dipole="1.131 -0.320 0.331" config_type="wB97M-D3(BJ)/def2-TZVPPD dipoles on B3LYP-3c geometries" pbc="F F F"
C       -2.69347558       1.74210610      -1.85517676
C       -1.92417564       0.48511619      -1.50021678
C       -2.50941560      -0.74972372      -2.16504673
C       -1.70514566      -1.95227364      -1.73301676
C       -1.76036565      -2.09158363      -0.22764687
C       -1.31197568      -0.80346372       0.45010308
O       -1.97896564       0.33585620      -0.06255688
O        0.08123422      -0.71710373       0.29437309
C        0.70991417       0.08665622       1.29589302
C        1.51509411       1.18884614       0.62547307
O        2.44426405       1.67267610       1.60950300
C        3.50674397       0.76212617       1.80351298
C        3.04063400      -0.70573373       1.81807298
C        1.58520411      -0.73596372       2.25366295
O        1.46422412      -0.26219376       3.58769285
O        3.10410400      -1.31833368       0.54548307
O        4.47625390       0.86146616       0.78909305
C        0.66399417       2.34168605       0.10856310
O       -0.49012574       2.63198603       0.88721305
O       -0.98864571      -3.19289355       0.21569310
O       -2.25853562      -3.08910356      -2.37581672
O       -2.43440560      -0.56549374      -3.56582663
O       -1.96547564       2.93902601      -1.66199677
H       -3.63187552       1.73815610      -1.29205680
H       -2.92657557       1.69759610      -2.91558668
H       -0.88539571       0.59092618      -1.82299676
H       -3.54954552      -0.88088371      -1.84224676
H       -0.66561573      -1.80236365      -2.04734674
H       -2.79040558      -2.29492361       0.06472311
H       -1.57139567      -0.82640372       1.51003300
H       -0.05597577       0.54647618       1.92289297
H        2.07038407       0.76830617      -0.21368687
H        3.92853394       1.03458615       2.77002291
H        3.64943396      -1.24883369       2.54415293
H        1.22845413      -1.76460365       2.25349295
H        1.56515411       0.69610617       3.55216286
H        3.90592394      -0.99036371       0.12061310
H        4.82403388       1.75864610       0.80021305
H        0.37910420       2.13343607      -0.92308682
H        1.27754413       3.23972599       0.11198310
H       -1.09289570       1.88159609       0.76647306
H       -0.06927577      -2.89513357       0.18177310
H       -1.82309565      -3.86145350      -1.99745675
H       -2.56809559      -1.43660367      -3.95727661
H       -1.76937565       3.05232600      -0.72382684
45
name="MALT222/064" REF_dipole="0.376 0.366 0.333" config_type="wB97M-D3(BJ)/def2-TZVPPD dipoles on B3LYP-3c geometries" pbc="F F F"
C       -3.27682532       0.53639463      -1.22534858
C       -2.17088540       0.30329464      -2.24469851
C       -2.24315539      -1.03599526      -2.98053845
C       -1.75912543      -2.18924518      -2.10692852
C       -0.41670553      -1.85438520      -1.46779856
C       -0.46979552      -0.49326530      -0.78971861
O       -0.87052549       0.51502463      -1.69500855
O        0.83210438      -0.16214532      -0.39990864
C        1.02185437       0.12489466       0.98236126
C        1.20121436       1.62525455       1.17930125
O        1.45117434       1.90743453       2.56218115
C        2.58848426       1.27346458       3.07612111
C        2.51345426      -0.23597532       2.91065112
C        2.24767428      -0.60983529       1.46175123
O        2.01753430      -2.00414519       1.34584124
O        3.68271418      -0.87898527       3.39144109
O        3.78400417       1.67397455       2.43202116
C       -0.02629555       2.40283449       0.76031128
O       -1.18847547       1.82843454       1.33061124
O        0.56918440      -1.85509520      -2.48908849
O       -2.74296536      -2.39599516      -1.09811859
O       -1.49035545      -0.97987526      -4.17635837
O       -3.20448533       1.84550453      -0.65808862
H       -3.21853533      -0.15276532      -0.39035864
H       -4.24158525       0.38225464      -1.71440854
H       -2.25795539       1.07133459      -3.01703845
H       -3.27737532      -1.23272525      -3.26460843
H       -1.64609544      -3.06894511      -2.74411847
H       -0.17473554      -2.59782515      -0.69992862
H       -1.13181547      -0.52374530       0.07816133
H        0.15770443      -0.20589532       1.56015122
H        2.04893430       1.96322453       0.57563129
H        2.61350426       1.54216456       4.13189104
H        1.68570432      -0.60422529       3.51590108
H        3.10359422      -0.30966531       0.84689127
H        2.72196425      -2.43033516       1.84855120
H        4.42290413      -0.36074531       3.05227111
H        3.94864416       2.59385448       2.66073114
H       -0.07699555       2.38038450      -0.32866864
H        0.10307444       3.43649442       1.09222126
H       -1.91125542       1.95104453       0.69553128
H        1.34211435      -1.42285523      -2.10122852
H       -2.50699538      -3.19044510      -0.60978862
H       -0.56133552      -1.04607526      -3.91126839
H       -3.19326533       2.48392449      -1.37750857
45
name="MALT222/065" REF_dipole="1.859 -0.790 1.087" config_type="wB97M-D3(BJ)/def2-TZVPPD dipoles on B3LYP-3c geometries" pbc="F F F"
C        1.89892853      -1.21203591       2.83634424
C        1.45258856      -1.40718590       1.40439434
C        2.20053851      -2.48618582       0.63176440
C        1.63972855      -2.53079582      -0.77585550
C        1.71927854      -1.17087592      -1.43507545
C        1.05297859      -0.11565599      -0.56705551
O        1.66827855      -0.15143599       0.72312439
O       -0.30441131      -0.39419597      -0.50719552
C       -1.24119124       0.63321395      -0.11982555
C       -2.03702119       1.05128392      -1.35394546
O       -3.12747111       1.87216387      -0.93344549
C       -2.72824114       3.06032378      -0.31693553
C       -1.85436120       2.77527380       0.89881438
C       -0.67987128       1.88354387       0.53485441
O        0.03529866       1.67589388       1.74961432
O       -1.39656123       4.02591371       1.38423435
O       -2.03071119       3.85915372      -1.24291547
C       -2.63326114      -0.13674599      -2.10117541
O       -1.77346121      -0.65589595      -3.09028533
O        1.09122859      -1.16709592      -2.69932536
O        2.36625850      -3.41313576      -1.61526544
O        1.98462852      -3.78595573       1.16627436
O        0.91674860      -0.60141596       3.65001418
H        2.83802846      -0.64908595       2.83700424
H        2.08316852      -2.18564584       3.28717421
H        0.38735864      -1.64902588       1.40379434
H        3.26746843      -2.24580584       0.58914440
H        0.59046862      -2.83599580      -0.71202550
H        2.77434847      -0.89457594      -1.52536545
H        1.25772858       0.88269394      -0.95412549
H       -1.92036120       0.14369399       0.58240440
H       -1.39521123       1.60162389      -2.04724541
H       -3.65300107       3.54803375      -0.00577555
H       -2.45779116       2.26149384       1.65262433
H       -0.05463133       2.43087383      -0.17676554
H        0.83333861       1.17631392       1.49652434
H       -0.70628128       3.82936373       2.02860430
H       -1.55497122       4.51495368      -0.71655550
H       -3.52222108       0.22222398      -2.61489537
H       -2.94311112      -0.90540594      -1.38506546
H       -0.92832127      -0.88921594      -2.68432536
H        1.42692856      -1.93553586      -3.17675533
H        2.31139850      -4.28653569      -1.21259547
H        2.57848848      -3.92161572       1.90889431
H        0.56725863       0.17902399       3.20419421
45
name="MALT222/066" REF_dipole="0.834 -1.886 -1.790" config_type="wB97M-D3(BJ)/def2-TZVPPD dipoles on B3LYP-3c geometries" pbc="F F F"
C       -1.02356548       3.49079175       0.56686618
C       -0.46866552       2.73575180       1.76705610
C        0.96418438       3.06710178       2.18028607
C        2.00220430       2.44709182       1.24723613
C        1.72381432       0.96096193       1.03261615
C        0.26458443       0.77159194       0.64754618
O       -0.60942551       1.30828191       1.60361611
O       -0.06492555      -0.59932796       0.64724618
C       -0.05328555      -1.22277791      -0.63052373
C       -1.48288545      -1.45655790      -1.10234370
O       -1.45584545      -2.10418785      -2.37835361
C       -0.80903550      -3.35307776      -2.36515361
C        0.62613440      -3.23890777      -1.86922364
C        0.67428440      -2.53829782      -0.52129374
O        2.01222430      -2.27551784      -0.13406377
O        1.26487435      -4.50131768      -1.80827365
O       -1.43826545      -4.28453769      -1.51335367
C       -2.26779539      -0.16658799      -1.29718369
O       -2.76378536       0.37801197      -0.08557377
O        2.01506430       0.26803198       2.23078606
O        1.92845431       3.13088178      -0.00092378
O        1.20666436       2.64919181       3.51109597
O       -2.41465538       3.28588176       0.41940619
H       -0.47829552       3.25060177      -0.34673375
H       -0.88342549       4.55610167       0.74770617
H       -1.10742548       2.96131179       2.61903603
H        1.09377437       4.14917170       2.16132607
H        2.98179423       2.56433182       1.71411610
H        2.34582428       0.58946196       0.20990621
H        0.08769444       1.20661191      -0.34193375
H        0.47005441      -0.59565796      -1.36003368
H       -2.00495541      -2.07672785      -0.36899375
H       -0.83196550      -3.69353774      -3.39977353
H        1.18951436      -2.64195781      -2.58620359
H        0.16997443      -3.15608777       0.22947621
H        2.49716427      -3.10007778      -0.26003376
H        0.62862440      -5.10005763      -1.39783368
H       -2.29066539      -4.51547768      -1.89576364
H       -3.13216533      -0.39235797      -1.91763364
H       -1.65114544       0.55840196      -1.83974365
H       -2.07457541       0.34008198       0.59434618
H        1.71025432      -0.63892795       2.09177607
H        2.73371425       2.94174179      -0.49093374
H        1.28804435       1.68571188       3.48478597
H       -2.57216537       2.35486183       0.20564621
45
name="MALT222/067" REF_dipole="-0.559 0.792 0.480" config_type="wB97M-D3(BJ)/def2-TZVPPD dipoles on B3LYP-3c geometries" pbc="F F F"
C        2.55698737       0.14503954       1.81218787
C        1.99847741       0.36470953       0.42414797
C        2.92542735       1.17565947      -0.45998197
C        2.23169740       1.40944945      -1.78185187
C        0.91981749       2.13629940      -1.55642189
C        0.05414755       1.37730946      -0.55501196
O        0.76592750       1.08167948       0.61838796
O       -0.42242241       0.25006954      -1.25770191
C       -1.29691235      -0.66504040      -0.57711196
C       -2.35063228       0.03376955       0.27814798
O       -3.18297222      -0.93554038       0.92045793
C       -2.48421227      -1.82903031       1.75003787
C       -1.48126234      -2.62809026       0.93931793
C       -0.52531241      -1.68564032       0.23208798
O        0.31945753      -2.40308027      -0.65274195
O       -0.76105239      -3.55576019       1.73104788
O       -1.75481232      -1.17359036       2.76927780
C       -3.27940221       0.91815949      -0.53897196
O       -3.82241217       0.27270954      -1.67681188
O        0.23741754       2.35019939      -2.78110180
O        3.10930733       2.17804940      -2.59095181
O        4.12431726       0.44200952      -0.62393196
O        1.67105744      -0.60965040       2.62776781
H        2.77563736       1.11624948       2.26567784
H        3.48111731      -0.42074041       1.73804788
H        1.80076743      -0.59528040      -0.05820200
H        3.12351733       2.14640940       0.01092800
H        2.03397741       0.43591952      -2.24397184
H        1.13372747       3.12250933      -1.14503192
H       -0.77030239       2.00701941      -0.22245198
H       -1.80636231      -1.20073036      -1.37888190
H       -1.86508231       0.64359951       1.04513793
H       -3.24667221      -2.47872027       2.17741784
H       -2.02968230      -3.21236021       0.20128799
H        0.06438755      -1.18310036       0.99625793
H        0.64941751      -3.15629022      -0.14713199
H       -0.36166242      -3.04704023       2.44835782
H       -2.38106227      -0.86326038       3.43038775
H       -2.76192225       1.83683942      -0.82015194
H       -4.12043215       1.18381947       0.09830799
H       -3.18615222       0.35138953      -2.39147183
H       -0.14506243       1.49331945      -3.00858178
H        2.61422737       2.42441938      -3.38026176
H        4.58888723       0.84749950      -1.36501190
H        0.85609749      -0.10116044       2.69906781
45
name="MALT222/068" REF_dipole="2.044 2.775 -0.455" config_type="wB97M-D3(BJ)/def2-TZVPPD dipoles on B3LYP-3c geometries" pbc="F F F"
C        0.35901931       3.46049331      -0.50439619
C        0.93213927       2.08602341      -0.28631620
C        2.44750916       2.06720341      -0.11248621
C        2.88797913       0.62560351       0.05024377
C        2.41230916      -0.21304643      -1.11604614
C        0.91275927      -0.05260644      -1.29473613
O        0.58029929       1.31103346      -1.43149612
O        0.28156931      -0.63088640      -0.18425621
C       -1.14197059      -0.75408639      -0.35700620
C       -1.75868054      -0.72786639       1.04242370
O       -2.88349046      -1.60005633       1.06748370
C       -2.47902049      -2.97055623       1.03907370
C       -1.42490056      -3.21409621      -0.07362622
C       -1.48849056      -2.06533630      -1.06932615
O       -2.76082047      -1.98972630      -1.68245610
O       -0.12424066      -3.34344621       0.49741374
O       -1.99271052      -3.39275620       2.26721362
C       -2.21099051       0.65536351       1.47735367
O       -2.97291045       1.32451346       0.49141374
O        2.69402914      -1.58342633      -0.93348616
O        4.30069903       0.50281352       0.08226377
O        2.86445913       2.73958336       1.07272370
O       -1.05514059       3.36999331      -0.34807620
H        0.62102929       3.80002328      -1.50887611
H        0.77819928       4.14521326       0.23575376
H        0.48231930       1.66126344       0.61479373
H        2.93120912       2.49081338      -0.99792615
H        2.44628916       0.23657354       0.97315371
H        2.88807913       0.16771354      -2.02587608
H        0.57888929      -0.51963641      -2.22250606
H       -1.51756056       0.07454355      -0.95686615
H       -1.01179059      -1.08192637       1.76061365
H       -3.40228042      -3.50127619       0.82233372
H       -1.65983055      -4.15247615      -0.57311618
H       -0.76729061      -2.24308628      -1.86767609
H       -3.36145043      -1.66114633      -0.99959615
H        0.39699930      -2.55528626       0.28074376
H       -1.03294059      -3.47212620       2.14577362
H       -1.33158057       1.24090347       1.75553365
H       -2.82823046       0.53076352       2.36659361
H       -2.38995050       1.97456341       0.07944377
H        3.62679907      -1.64134633      -0.69729617
H        4.60566900       1.01907348       0.83597372
H        3.01278912       3.66607329       0.86918372
H       -1.44477056       4.21605325      -0.58405618
45
name="MALT222/069" REF_dipole="1.873 -1.118 1.331" config_type="wB97M-D3(BJ)/def2-TZVPPD dipoles on B3LYP-3c geometries" pbc="F F F"
C       -3.52518064       1.25569124       0.14352910
C       -2.35306072       2.10702118      -0.31704087
C       -2.39626072       2.43426116      -1.81442076
C       -1.20689080       1.80743120      -2.50775071
C       -1.15686081       0.35151131      -2.09199074
C       -0.80705083       0.28301131      -0.59263085
O       -1.11365081       1.49530123       0.06270911
O        0.57946907       0.11291133      -0.45746086
C        0.99593904      -0.90942860       0.43336908
C        1.35818901      -0.36469864       1.81218898
O        1.74812899      -1.46648856       2.64838892
C        2.88257890      -2.15652851       2.18308895
C        2.67818892      -2.68241847       0.76919906
C        2.21664895      -1.57108855      -0.15965088
O        1.86360898      -2.09264852      -1.42815079
O        3.84328884      -3.31313843       0.26942909
O        4.03084882      -1.33846857       2.13144896
C        0.21774910       0.33790131       2.51088893
O       -0.99423082      -0.41160864       2.48175893
O       -0.27204087      -0.39387864      -2.89884068
O       -1.39874079       1.93661119      -3.90548061
O       -2.42450072       3.84466106      -1.96324075
O       -3.49041064       0.99754126       1.52831900
H       -3.56576063       0.32584131      -0.43733086
H       -4.44634057       1.80149120      -0.05843088
H       -2.36164072       3.04554112       0.23288909
H       -3.29526065       1.99402119      -2.26383073
H       -0.29243087       2.31814117      -2.19189073
H       -2.15401073      -0.07168866      -2.24131073
H       -1.31776079      -0.55476863      -0.10916088
H        0.20510910      -1.65598855       0.54127907
H        2.18853895       0.34056131       1.71522899
H        3.02287889      -2.97922845       2.88342890
H        1.90089898      -3.44578842       0.79587905
H        3.01061890      -0.82283861      -0.25989087
H        2.59549893      -2.65450848      -1.70942077
H        4.57798878      -2.73022847       0.49753908
H        4.30461880      -1.14529858       3.03339889
H        0.00499911       1.26757124       1.99386897
H        0.51855907       0.55453129       3.53715886
H       -0.88468083      -1.17655858       3.05460889
H        0.52327907      -0.57414863      -2.37441072
H       -0.79124083       1.30509124      -4.31035058
H       -2.37379072       4.01747105      -2.91013068
H       -2.64583070       0.57732129       1.74321899
45
name="MALT222/070" REF_dipole="-0.099 -1.424 -0.498" config_type="wB97M-D3(BJ)/def2-TZVPPD dipoles on B3LYP-3c geometries" pbc="F F F"
C        2.20948051      -0.42650330      -3.06220334
C        1.15599058       0.28998665      -2.23226340
C        1.06766059       1.77498654      -2.56193337
C        0.16483065       2.51652649      -1.59056344
C        0.64014062       2.24617651      -0.17614354
C        0.70745062       0.73964661       0.04959644
O        1.57701055       0.10050666      -0.87441349
O       -0.59061929       0.20959665      -0.07064355
C       -0.95838926      -0.84815327       0.83036639
C       -1.52037922      -0.25376332       2.12070629
O       -1.88199920      -1.29097324       3.03321623
C       -0.82514927      -2.17976318       3.34574620
C       -0.36196931      -2.87947313       2.07746630
C        0.15982066      -1.83514320       1.11289636
O        0.58956062      -2.50524315      -0.06290355
O        0.62381062      -3.83107306       2.39792627
O        0.27137065      -1.51820322       3.90928616
C       -2.82612913       0.50100663       1.89743631
O       -2.71811914       1.59710655       0.99695637
O       -0.10250933       2.86420646       0.84207638
O        0.21596065       3.90594639      -1.83403342
O        0.52340063       1.99711652      -3.85307328
O        1.94568053      -0.33776331      -4.46100324
H        2.28940050      -1.46672323      -2.74078336
H        3.17365044       0.05168666      -2.90204335
H        0.17375065      -0.16845332      -2.38795338
H        2.07222052       2.20943651      -2.48160338
H       -0.85606927       2.13766651      -1.71988343
H        1.65556055       2.63439648      -0.08433355
H        1.12956059       0.55005663       1.03369637
H       -1.75207921      -1.39072323       0.30988642
H       -0.77324928       0.41132664       2.56336626
H       -1.26038924      -2.89771313       4.03979615
H       -1.24203924      -3.35992309       1.63626633
H        1.00593059      -1.34878324       1.60015633
H        1.13024059      -1.85728320      -0.53744352
H        1.03649059      -4.07273304       1.56067633
H        0.02009067      -1.23215325       4.79273610
H       -3.15920911       0.91119660       2.84702624
H       -3.57774908      -0.21415332       1.55388633
H       -2.45579916       1.22928658       0.14602643
H       -1.00613926       2.50981649       0.84984638
H        0.05118066       4.01569638      -2.77756336
H        1.04343059       1.46166656      -4.46730324
H        1.23431058      -0.95034327      -4.66895322
45
name="MALT222/071" REF_dipole="-1.185 -0.545 1.045" config_type="wB97M-D3(BJ)/def2-TZVPPD dipoles on B3LYP-3c geometries" pbc="F F F"
C        2.85767491       0.03870733      -2.37507539
C        2.06821496      -0.89950260      -1.48622545
C        2.08154496      -2.31948250      -2.03375541
C        0.95809504      -3.17843244      -1.43204545
C        0.34161509      -2.53719248      -0.19959554
C       -0.12345488      -1.11814259      -0.52496552
O        0.70039506      -0.44821263      -1.45948545
O       -0.16694488      -0.42595264       0.70123439
C       -1.03051482       0.71014728       0.69367439
C       -0.26869487       1.91137720       1.23318436
O       -1.12889481       3.05421711       1.26427435
C       -2.27374473       2.88832713       2.05631430
C       -3.10191467       1.69757721       1.59968433
C       -2.24898473       0.44110730       1.54112433
O       -2.97549468      -0.62693262       0.95711438
O       -4.23967458       1.49692723       2.42097427
O       -1.97290475       2.65201714       3.41799420
C        0.93672504       2.25712717       0.37965442
O        0.65209506       2.31543717      -1.01041548
O        1.31023502      -2.57323248       0.82655439
O       -0.02801489      -3.34784243      -2.44534538
O        3.37416487      -2.83157246      -1.75228543
O        3.20534488       1.26118724      -1.75909543
H        2.29098495       0.19398732      -3.29940532
H        3.79090484      -0.46159263      -2.62462537
H        2.49219493      -0.89528260      -0.48178552
H        1.89537498      -2.28029250      -3.11177533
H        1.39511501      -4.13452237      -1.13315547
H       -0.55197485      -3.09854244       0.09713444
H       -1.11506481      -1.13959259      -0.97348549
H       -1.35496479       0.92927727      -0.32672553
H        0.08179511       1.68501721       2.24528428
H       -2.83614469       3.81424706       1.94091431
H       -3.47526464       1.90592720       0.59742440
H       -1.92092475       0.17593732       2.55223426
H       -3.83297461      -0.63922262       1.39887434
H       -3.92592461       1.58634722       3.32935421
H       -1.61189477       3.46343709       3.78819417
H        1.72666499       1.53105722       0.58209440
H        1.28972502       3.24351710       0.67212440
H        0.51288507       1.39480723      -1.29288546
H        1.02439504      -1.92765253       1.48465434
H       -0.70700484      -3.93828238      -2.10454540
H        3.49746486      -3.63042241      -2.27222539
H        2.40776494       1.80418720      -1.68116543
45
name="MALT222/072" REF_dipole="-0.318 -1.114 -1.857" config_type="wB97M-D3(BJ)/def2-TZVPPD dipoles on B3LYP-3c geometries" pbc="F F F"
C       -0.51083819       1.69888410       2.58143070
C        0.29721176       2.37449405       1.49269078
C       -0.50291819       3.41468398       0.70659084
C        0.08568177       3.53940397      -0.68620906
C       -0.07842822       2.23406406      -1.45370901
C       -0.04886822       1.08459414      -0.45430908
O        0.85610172       1.38372412       0.60588085
O        0.39298175      -0.07023577      -1.08733903
C        0.07581177      -1.25482569      -0.34909909
C        1.27738169      -2.18399562      -0.38716908
O        0.97809171      -3.37245554       0.35307086
C       -0.12337821      -4.08976548      -0.13513910
C       -1.37957812      -3.23341555      -0.16358910
C       -1.13455814      -1.94280564      -0.92882904
O       -2.25323806      -1.07849570      -0.80956905
O       -2.48835804      -3.93360550      -0.70080906
O        0.06162177      -4.55056545      -1.45942901
C        2.51313160      -1.54975567       0.23163087
O        2.25572162      -0.86668572       1.44384079
O        0.96644171       2.16494407      -2.40354894
O       -0.57321818       4.63468389      -1.30838902
O       -0.41481819       4.63240389       1.41713079
O        0.28001176       0.86581416       3.40486064
H       -1.34354813       1.14506414       2.13254074
H       -0.93243816       2.46878405       3.22603066
H        1.15243170       2.88175402       1.93616075
H       -1.55444811       3.11022400       0.61724084
H        1.15672169       3.73577395      -0.59271907
H       -1.05724815       2.23172406      -1.94394897
H       -1.04921815       0.92777416      -0.04224911
H       -0.11937821      -0.99581571       0.69380084
H        1.50163167      -2.44605560      -1.42604901
H       -0.24485820      -4.92709542       0.55117085
H       -1.64115810      -2.97763556       0.86292083
H       -0.93927816      -2.17336562      -1.98175897
H       -3.02952801      -1.61903566      -1.00005904
H       -2.15602807      -4.39002546      -1.48369900
H        0.73157173      -5.24099540      -1.44348901
H        2.95734157      -0.87664571      -0.50334908
H        3.22289155      -2.34693561       0.44531086
H        1.95324164       0.01907422       1.18902080
H        1.01193171       1.24845413      -2.69908892
H       -0.09688822       4.84166388      -2.11798896
H       -0.72200817       5.31404384       0.80711083
H        0.66627173       0.16818421       2.86310068
45
name="MALT222/073" REF_dipole="0.278 -0.115 -0.537" config_type="wB97M-D3(BJ)/def2-TZVPPD dipoles on B3LYP-3c geometries" pbc="F F F"
C       -2.52602982      -2.61349137      -0.31918331
C       -1.51689989      -2.00356141       0.60901662
C       -1.86946987      -2.20573140       2.08985652
C       -1.45995990      -0.95650149       2.88005646
C       -0.12452999      -0.43951152       2.36299650
C       -0.28627998      -0.02966155       0.88066660
O       -1.44879990      -0.60277151       0.29968665
O        0.85925994      -0.43668152       0.18913665
C        1.28826991       0.41528841      -0.87330327
C        1.90676986       1.70017832      -0.32333331
O        2.39801983       2.49684827      -1.39916323
C        1.41022990       2.88093824      -2.31513317
C        0.75779995       1.65853833      -2.93930312
C        0.19370999       0.73259839      -1.87871320
O       -0.27674998      -0.39764153      -2.58297315
O       -0.27685998       2.12389829      -3.79134306
O        0.44960997       3.67662818      -1.66183321
C        3.11939978       1.45343834       0.55519663
O        2.69382981       0.90192838       1.80120654
O        0.81851994      -1.48567145       2.52655649
O       -2.44700982       0.06186844       2.81752646
O       -1.27627991      -3.39071131       2.58552648
O       -2.00258986      -2.50909138      -1.64035322
H       -3.47189975      -2.07343141      -0.22635332
H       -2.67666981      -3.65586129      -0.03073333
H       -0.54004996      -2.45200138       0.41600664
H       -2.94693979      -2.32603139       2.21370651
H       -1.36087990      -1.23628147       3.92683639
H        0.18014999       0.44345841       2.92597646
H       -0.44473997       1.04461837       0.80695661
H        2.06663985      -0.15537154      -1.38369323
H        1.17024992       2.26798828       0.24954665
H        1.93873986       3.45975820      -3.07350311
H        1.51586989       1.11331836      -3.50898308
H       -0.62959995       1.25006835      -1.37822323
H       -0.85350994      -0.93245149      -2.01358319
H       -0.79968994       1.34260835      -4.01019305
H       -0.33198998       3.65591818      -2.22997317
H        3.61265974       2.41521827       0.69873662
H        3.81133973       0.77936839       0.04397666
H        3.39505976       1.05304837       2.44002649
H        1.59490989      -1.20726147       2.02019652
H       -2.62044981       0.20474843       1.87954653
H       -0.32824998      -3.20340133       2.62394648
H       -2.66490981      -2.81915135      -2.26301317
45
name="MALT222/074" REF_dipole="1.134 1.214 -2.179" config_type="wB97M-D3(BJ)/def2-TZVPPD dipoles on B3LYP-3c geometries" pbc="F F F"
C        0.21930732      -0.98397949       3.29867554
C       -0.83135261      -1.40944945       2.28275561
C       -0.96978260      -2.91550935       2.06444563
C        0.11532733      -3.48230931       1.14737570
C        0.26150731      -2.61690937      -0.10299421
C        0.47696730      -1.17510947       0.32130575
O       -0.64282262      -0.71907950       1.03166570
O        0.59523729      -0.43655952      -0.87978416
C        0.11156733       0.89315038      -0.87203416
C       -0.13008266       1.26320035      -2.32803406
O       -0.79636261       2.53305026      -2.37305405
C       -0.01818267       3.57636019      -1.83805409
C        0.42274730       3.28286021      -0.40938419
C        1.07235726       1.90972031      -0.29615420
O        1.34514724       1.62201033       1.06841570
O        1.28209724       4.29268014       0.08931577
O        1.16780725       3.79528017      -2.57274404
C       -0.99008260       0.24860043      -3.05253400
O       -2.06046252      -0.26515954      -2.27312406
O       -0.92832260      -2.74308936      -0.86575416
O        1.33770724      -3.51217930       1.87677564
O       -2.24858251      -3.23342932       1.54321567
O        0.21754732       0.42052041       3.46046553
H        1.20879725      -1.35939946       3.03479556
H       -0.04752266      -1.41773945       4.26184547
H       -1.79678254      -1.04634948       2.63067559
H       -0.88800260      -3.41504931       3.03055556
H       -0.19910265      -4.48619923       0.85428572
H        1.12968725      -2.94459934      -0.68573417
H        1.38901723      -1.06852948       0.91287571
H       -0.83421261       0.94264038      -0.33460420
H        0.82374727       1.33754035      -2.85819402
H       -0.65992262       4.45612013      -1.86791409
H       -0.46064263       3.28563021       0.22906576
H        2.00362719       1.88900031      -0.87251416
H        1.80301720       2.39670027       1.42002568
H        1.90688720       4.48171012      -0.62173418
H        0.92805727       4.17559015      -3.42336398
H       -0.37572264      -0.61067951      -3.30593399
H       -1.35378257       0.70240039      -3.97673394
H       -2.64360248       0.46295041      -2.03892408
H       -1.12887259      -1.88183942      -1.26752413
H        1.97476719      -4.02150927       1.36745568
H       -2.20297251      -3.02179934       0.59910573
H        0.41424730       0.79874039       2.59172559
45
name="MALT222/075" REF_dipole="-0.552 -0.805 2.165" config_type="wB97M-D3(BJ)/def2-TZVPPD dipoles on B3LYP-3c geometries" pbc="F F F"
C        1.88994164       0.63623662      -3.88087617
C        0.63818173       0.72539661      -2.99702623
C        0.53554174       2.01606652      -2.20407629
C        1.67277166       2.12117651      -1.18311636
C        2.14381162       0.75070661      -0.68121640
C        1.05174170      -0.29655331      -0.83862638
O        0.60067173      -0.44640330      -2.14619629
O       -0.03037822       0.09613666       0.02011355
C       -0.36499820      -0.76340328       1.09871348
C       -1.60722811      -1.58160322       0.77044350
O       -1.99847808      -2.35622316       1.91495342
C       -2.30370806      -1.59178322       3.05475334
C       -1.11481814      -0.73810328       3.46819331
C       -0.64107818       0.10957666       2.30040339
O        0.55583174       0.79376661       2.64070337
O       -1.40826812       0.07612666       4.58919323
O       -3.37203798      -0.69625328       2.84980335
C       -1.37770812      -2.58562315      -0.33720642
O       -2.55680804      -3.31278310      -0.62380640
O        2.63682159       0.78257661       0.63941351
O        2.74332158       2.81417647      -1.83370631
O       -0.74139817       2.16796651      -1.61326633
O        2.15769162       1.83250654      -4.58449612
H        1.73041165      -0.14401332      -4.62207611
H        2.74439158       0.33590664      -3.27398621
H       -0.25350820       0.65188662      -3.61721619
H        0.63912173       2.84643646      -2.89873624
H        1.30550168       2.70113647      -0.33418642
H        2.98402156       0.43870663      -1.29961635
H        1.41247168      -1.27209324      -0.51038641
H        0.47532174      -1.42747323       1.32662346
H       -2.41748805      -0.90550327       0.48666352
H       -2.54550804      -2.31912317       3.82919328
H       -0.30380820      -1.40066323       3.76897329
H       -1.42368812       0.82682661       2.03187341
H        0.40513175       1.20913658       3.49847331
H       -2.27822806       0.45862663       4.41919324
H       -4.18259792      -1.20513325       2.74907336
H       -0.56159818      -3.25429310      -0.04204644
H       -1.09262814      -2.06487319      -1.24815635
H       -2.83305802      -3.71327307       0.20619354
H        1.89393164       0.94920660       1.24236347
H        3.48194153       2.85183646      -1.21644636
H       -0.84214816       1.44746656      -0.97602637
H        2.55259160       2.43558649      -3.94281616
45
name="MALT222/076" REF_dipole="0.358 -0.314 1.141" config_type="wB97M-D3(BJ)/def2-TZVPPD dipoles on B3LYP-3c geometries" pbc="F F F"
C        2.79219113       1.76532832       0.10662577
C        1.43093123       2.41001827      -0.14160421
C        1.01775126       3.43971820       0.90271571
C        0.46465130       2.80885824       2.18356562
C       -0.54234863       1.69901832       1.86419564
C        0.09947133       0.74073839       0.87429572
O        0.39528131       1.43848834      -0.31657420
O       -0.85145861      -0.24008154       0.58314574
C       -0.59748862      -1.05697148      -0.55462418
C       -1.95013853      -1.66408144      -0.90393416
O       -1.81898854      -2.52730137      -2.03992408
C       -0.91709860      -3.58331130      -1.85638409
C        0.46875130      -3.07401134      -1.49731411
C        0.40959130      -2.15151140      -0.29117420
O        1.70154121      -1.58342144      -0.07136422
O        1.38394123      -4.13336126      -1.26927413
O       -1.29000857      -4.45474124      -0.80827416
C       -2.97325845      -0.60268151      -1.29441413
O       -3.55832841       0.04799844      -0.18978421
O       -1.75370854       2.22015829       1.35891568
O        1.57942122       2.30994828       2.91016557
O        0.00025133       4.22827814       0.27965576
O        3.10176111       0.83695838      -0.90987416
H        2.85090113       1.31599835       1.09770570
H        3.54429108       2.55299826       0.06239577
H        1.47629123       2.92044823      -1.10239414
H        1.88327120       4.05396815       1.16578569
H       -0.05550866       3.58797819       2.75131558
H       -0.79211861       1.15705836       2.77805558
H        1.00418126       0.29387842       1.29155569
H       -0.25468865      -0.44120152      -1.38893412
H       -2.33141850      -2.22075140      -0.04456422
H       -0.89731860      -4.11162126      -2.80935402
H        0.85455127      -2.50744138      -2.34448405
H        0.09770133      -2.71749136       0.59199574
H        2.32613117      -2.31890139      -0.12805421
H        0.91062127      -4.77535121      -0.72538417
H       -2.09936852      -4.90534120      -1.06897415
H       -3.77798840      -1.10654148      -1.82630409
H       -2.50376849       0.10490844      -1.98599408
H       -2.85569846       0.50665841       0.29059576
H       -1.51276856       2.77666825       0.60415573
H        1.25939124       1.96876830       3.75082551
H       -0.25455865       4.92625809       0.89185571
H        2.53516115       0.06501844      -0.77056417
45
name="MALT222/077" REF_dipole="0.095 -0.338 -0.820" config_type="wB97M-D3(BJ)/def2-TZVPPD dipoles on B3LYP-3c geometries" pbc="F F F"
C        1.56600211      -2.40239338      -1.83911742
C        1.56815211      -1.29723346      -0.80947750
C        2.96266201      -0.89032349      -0.37422753
C        2.83492202       0.16745643       0.69653239
C        2.01296208      -0.35785353       1.85878231
C        0.66987217      -0.87637349       1.35726235
O        0.83468216      -1.81071343       0.31392242
O       -0.05060777       0.26003643       0.97157238
C       -1.46190767       0.08504644       0.83247238
C       -1.84900765      -0.22912354      -0.62529751
O       -2.36496761       0.91639638      -1.31687746
C       -1.62040766       2.09248629      -1.10725748
C       -1.70275766       2.54840626       0.36571242
C       -2.08181763       1.38999635       1.30525235
O       -3.48112753       1.28873635       1.45685234
O       -0.52156774       3.20713621       0.77759239
O       -0.26118776       1.91136631      -1.44149745
C       -2.93582757      -1.27533346      -0.76514750
O       -4.18875748      -0.81796350      -0.26068754
O        1.84857209       0.63716640       2.85235224
O        4.14592192       0.51900641       1.10874237
O        3.64456196      -0.39565353      -1.51299745
O        0.24092221      -2.76418336      -2.20120740
H        2.11489207      -3.26251332      -1.44491745
H        2.06268207      -2.05593341      -2.74051736
H        1.05971215      -0.41609353      -1.21013747
H        3.48236197      -1.75993343       0.04558244
H        2.32473206       1.03379637       0.25948243
H        2.55114204      -1.18217347       2.32627228
H        0.13577221      -1.41582345       2.14327229
H       -1.78652765      -0.73290350       1.48426234
H       -0.96337771      -0.59971351      -1.13844747
H       -2.07724763       2.82778624      -1.76703743
H       -2.52493760       3.25886621       0.44543241
H       -1.65354766       1.63502633       2.27778228
H       -3.80396751       0.53171641       0.94254238
H        0.17861221       2.87672624       0.20250243
H       -0.18724776       1.89495631      -2.40054738
H       -2.67011759      -2.16125340      -0.19183754
H       -3.02752756      -1.55490344      -1.81514743
H       -4.49211746      -0.14487355      -0.88025749
H        1.16722214       1.23587636       2.51602226
H        4.04846193       1.09835637       1.87322231
H        4.42808191       0.05746644      -1.18068747
H       -0.17634776      -3.07054334      -1.39009746
45
name="MALT222/078" REF_dipole="-1.308 -0.742 -0.101" config_type="wB97M-D3(BJ)/def2-TZVPPD dipoles on B3LYP-3c geometries" pbc="F F F"
C        3.74600462       0.98556837       0.17157243
C        2.56495471       0.18302843       0.66640240
C        2.95458468      -0.90182149       1.65649233
C        1.71769477      -1.68976143       2.02815230
C        1.09722481      -2.28009139       0.77837239
C        0.79661483      -1.16933147      -0.21407754
O        1.96284475      -0.42334153      -0.49764752
O       -0.21931510      -0.36351153       0.33095242
C       -1.24857502       0.04974844      -0.56177752
C       -1.27554502       1.55333833      -0.80528750
O       -2.19565495       1.80682831      -1.87383742
C       -3.32443487       0.96260838      -1.95625742
C       -3.73454484       0.37356842      -0.61573751
C       -2.56820493      -0.36918153       0.04355244
O       -2.63407492      -1.78491143      -0.09192755
O       -4.13743481       1.40233834       0.26534243
O       -4.41030480       1.73861832      -2.39146738
C        0.06253488       2.14258829      -1.20346747
O        0.73786484       1.40749834      -2.21107740
O       -0.05218511      -3.04662134       1.07929237
O        2.11816474      -2.70603136       2.93383223
O        3.52215464      -0.26973154       2.78839224
O        3.35850465       2.14214829      -0.54779752
H        4.38922457       0.33280842      -0.42597753
H        4.30817458       1.33028835       1.03517237
H        1.84574476       0.85435838       1.14141236
H        3.67564463      -1.58117144       1.18577236
H        1.00195482      -1.01226148       2.50523227
H        1.82417476      -2.95272134       0.31966242
H        0.47576485      -1.58553144      -1.17034747
H       -1.11490503      -0.44573152      -1.52699745
H       -1.62203500       2.06444830       0.09989244
H       -3.12257489       0.15932843      -2.67318736
H       -4.55004479      -0.33339153      -0.80158750
H       -2.56077493      -0.07663155       1.09685237
H       -3.42669487      -2.09584141       0.35771242
H       -4.63034478       2.03300830      -0.27589754
H       -4.08449482       2.30459828      -3.09950733
H        0.68259484       2.24685828      -0.31181753
H       -0.12452510       3.13933822      -1.59947744
H        1.21784480       0.70145839      -1.75175743
H       -0.83037505      -2.48919138       0.93025238
H        1.34903479      -3.27203132       3.06643222
H        3.54428463      -0.93688149       3.48416220
H        2.91345468       1.87134831      -1.35799746
45
name="MALT222/079" REF_dipole="-1.679 1.101 0.800" config_type="wB97M-D3(BJ)/def2-TZVPPD dipoles on B3LYP-3c geometries" pbc="F F F"
C        2.15396318       1.88418542      -2.17296829
C        0.79712328       1.34055546      -1.78799832
C       -0.26097665       1.58519544      -2.84720824
C       -1.59020655       1.08473548      -2.32911828
C       -1.93050653       1.76870543      -1.01827837
C       -0.78511661       1.60819544      -0.02551844
O        0.43652330       2.02461541      -0.57493840
O       -0.78917661       0.25138554       0.35499153
C       -0.04690666      -0.06399444       1.54443144
C        1.30743324      -0.65540440       1.14317147
O        1.12740325      -1.93118431       0.53330152
C        0.46799330      -2.89853424       1.35708146
C       -0.95054660      -2.40629427       1.63847144
C       -0.94408660      -1.03334437       2.30942139
O       -0.45044663      -1.09737437       3.64601129
O       -1.69152655      -2.38116427       0.42623152
O        0.43924330      -4.09435415       0.66530151
C        2.41547316      -0.60486440       2.19223140
O        2.26785317      -1.40792434       3.34405132
O       -3.15605644       1.29151546      -0.49167841
O       -2.56452648       1.35947546      -3.32144821
O        0.13178332       0.89723549      -4.01877816
O        3.10589311       1.67064544      -1.14383836
H        2.05855319       2.94800534      -2.40993827
H        2.51092315       1.36102546      -3.05500823
H        0.87409327       0.26608554      -1.59865833
H       -0.34182664       2.66308536      -3.03312823
H       -1.50746656       0.00325556      -2.16645829
H       -2.06934652       2.83290535      -1.20705836
H       -0.93830660       2.23626540       0.85471149
H        0.09588333       0.84257550       2.13987140
H        1.68326321      -0.02048444       0.34087153
H        1.03564326      -3.05672423       2.27065139
H       -1.45302656      -3.12755422       2.28529139
H       -1.95868653      -0.62896440       2.30157139
H       -0.99430660      -1.71789432       4.14208126
H       -1.27577658      -1.69894432      -0.11931844
H       -0.24422665      -3.99639416      -0.01027844
H        2.55315315       0.45188552       2.45680138
H        3.32611310      -0.94165438       1.70095143
H        1.39502323      -1.22655436       3.71731129
H       -2.96629645       0.42243553      -0.11524844
H       -3.42309642       1.14704547      -2.93780823
H       -0.63440662       0.89600549      -4.60404811
H        2.78351313       2.15258540      -0.37608842
45
name="MALT222/080" REF_dipole="1.439 -1.584 -1.937" config_type="wB97M-D3(BJ)/def2-TZVPPD dipoles on B3LYP-3c geometries" pbc="F F F"
C       -1.03968926       3.91357905       0.29327665
C       -1.21511925       2.40869916       0.28399665
C       -2.60013915       1.93945919       0.78434661
C       -2.44600916       1.27945924       2.15147651
C       -1.49946923       0.08530933       2.04016652
C       -0.21500932       0.48278930       1.24856658
O       -0.14071932       1.87531920       1.07865659
O       -0.19149932      -0.16548066      -0.00085333
C        0.90101060      -1.02900059      -0.26191331
C        1.73187054      -0.46041063      -1.40464323
O        2.76285047      -1.38652057      -1.78159321
C        2.29966050      -2.65723048      -2.16282318
C        1.47897056      -3.30448043      -1.05701326
C        0.35087064      -2.38128050      -0.63948329
O       -0.33034931      -2.90462046       0.49626663
O        0.98050060      -4.57353034      -1.44089323
O        1.45991056      -2.61552048      -3.29487310
C        2.45074049       0.80794928      -0.99592326
O        3.32299043       0.58479929       0.09870666
O       -2.23144917      -0.96357060       1.42998656
O       -2.01391919       2.21047918       3.12831644
O       -3.23746910       1.08222926      -0.14574332
O       -1.11201925       4.49778901       1.58204655
H       -1.78345921       4.34143902      -0.38589331
H       -0.04934933       4.15926904      -0.08415333
H       -1.11374925       2.05526919      -0.74475328
H       -3.25366910       2.80808913       0.89283660
H       -3.41434909       0.90576927       2.47882649
H       -1.19521925      -0.19268065       3.05229645
H        0.68038062       0.22539932       1.81326654
H        1.53380056      -1.13090059       0.62337662
H        1.07474059      -0.25709065      -2.25447317
H        3.19847044      -3.23873043      -2.36581316
H        2.12933051      -3.47294042      -0.19913332
H       -0.34738931      -2.25484051      -1.47263323
H       -0.53774929      -3.82617039       0.29728665
H        0.62862062      -4.46161035      -2.33282317
H        1.99620052      -2.39060050      -4.06148304
H        1.72039054       1.54381922      -0.66749329
H        2.99079045       1.20247925      -1.85967320
H        3.95977038      -0.07657066      -0.19039332
H       -1.60652922      -1.64377055       1.12598659
H       -1.14192925       2.52329915       2.84897646
H       -2.97102912       0.17809932       0.08358666
H       -1.96458919       4.27675903       1.97222653
45
name="MALT222/081" REF_dipole="-1.411 -0.026 -0.212" config_type="wB97M-D3(BJ)/def2-TZVPPD dipoles on B3LYP-3c geometries" pbc="F F F"
C       -1.23830213      -1.01602237      -3.16091422
C       -0.31669220      -0.09135244      -2.41345427
C        0.46201774       0.84681749      -3.31795421
C        1.37708768       1.67518744      -2.44391427
C        2.29486761       0.77262750      -1.63973433
C        1.47101767      -0.23664243      -0.85207438
O        0.58411774      -0.93301238      -1.69618432
O        0.81695772       0.49075752       0.15339554
C        0.33664775      -0.29882242       1.24432547
C       -1.14479214      -0.68453240       1.08909548
O       -1.99524208       0.04279755       1.98216541
C       -1.70588210      -0.06848244       3.36044531
C       -0.20138221      -0.19497243       3.62760530
C        0.54243774       0.50521752       2.50393538
O        1.92848764       0.57232751       2.77339536
O        0.15917777       0.33076753       4.89061521
O       -2.10596207       1.13569747       3.96139527
C       -1.38684212      -2.18823229       1.19946547
O       -0.61764218      -2.90519224       0.26126554
O        3.14223755       1.53089745      -0.79685439
O        2.11689763       2.53449737      -3.29784421
O       -0.46150219       1.65866744      -4.02070416
O       -1.95045208      -1.76999232      -2.17521429
H       -0.64576218      -1.67512232      -3.79925417
H       -1.91678208      -0.42362241      -3.77393417
H       -0.90790216       0.51368752      -1.71986432
H        1.07258770       0.25822754      -4.01289416
H        0.75811772       2.26194739      -1.75648432
H        2.93735757       0.22636754      -2.33092428
H        2.10398763      -1.00680237      -0.40842442
H        0.94208771      -1.20679236       1.30919546
H       -1.47299212      -0.37001242       0.10165555
H       -2.26502206      -0.90469238       3.79070528
H        0.09294777      -1.24491236       3.64160529
H        0.12210777       1.50628745       2.36237539
H        1.99910763       0.79104750       3.71135529
H       -0.44052219       1.07108748       5.05067519
H       -3.00668201       1.31659746       3.67524529
H       -2.45978205      -2.36493227       1.08049548
H       -1.09471214      -2.55750226       2.18335540
H       -0.84272216      -2.56450226      -0.61769440
H        2.65222759       1.66002744       0.02701555
H        2.77736758       2.96538734      -2.74299425
H        0.04761777       2.39728738      -4.37437413
H       -2.55989204      -2.35806228      -2.62909426
45
name="MALT222/082" REF_dipole="-1.220 1.184 -0.872" config_type="wB97M-D3(BJ)/def2-TZVPPD dipoles on B3LYP-3c geometries" pbc="F F F"
C       -0.52354485       2.80940313       2.54865293
C       -0.42323486       2.30379317       1.11512303
C       -0.76509483       3.35935309       0.06885311
C       -0.69822484       2.73188314      -1.30616680
C       -1.62233477       1.54212322      -1.37388679
C       -1.28431480       0.55318329      -0.27072687
O       -1.34652479       1.19547325       0.99106304
O       -0.01626489       0.02363333      -0.50964685
C        0.17207510      -1.36257657      -0.21579687
C        1.31462502      -1.54317656       0.79534305
O        2.08725496      -2.70557647       0.50114308
C        1.27244502      -3.80430639       0.08962310
C        0.70535506      -3.53498641      -1.31058679
C        0.53395507      -2.04340652      -1.52171678
O       -0.45903486      -1.85901653      -2.50843671
O        1.60768500      -4.09404637      -2.25408673
O        2.01656497      -4.95940631       0.14003310
C        0.84532505      -1.60161655       2.24584295
O        0.21270510      -0.40589664       2.68091292
O       -1.52655478       0.87104327      -2.61802670
O       -1.11622481       3.62102307      -2.32982672
O        0.19109510       4.40998302       0.03967311
O        0.46297508       2.29789317       3.41262287
H       -1.53798478       2.59905315       2.90338290
H       -0.39191486       3.89143305       2.56507293
H        0.59664507       1.95587319       0.93586304
H       -1.77510476       3.74670307       0.24145309
H        0.33011509       2.40006316      -1.48009678
H       -2.64682470       1.88675320      -1.20499680
H       -2.03429474      -0.23832665      -0.23195687
H       -0.76910483      -1.77940654       0.16372310
H        1.98666497      -0.69374662       0.66953306
H        0.44800508      -3.91550639       0.79839305
H       -0.27526487      -4.01195638      -1.39262679
H        1.49892500      -1.63910655      -1.84415676
H       -0.60913485      -0.90655660      -2.61938670
H        1.24913502      -3.92581639      -3.13078666
H        2.43218494      -5.05305630      -0.72741684
H        1.71445499      -1.74462654       2.88233290
H        0.17987510      -2.45777649       2.38799294
H       -0.49658485      -0.15251666       2.07178296
H       -1.54751478       1.55593322      -3.29736665
H       -0.55280485       4.40003302      -2.26564673
H        0.09348510       4.94614298       0.83120305
H        0.46633508       1.33163324       3.33372287
45
name="MALT222/083" REF_dipole="-0.519 0.237 -0.616" config_type="wB97M-D3(BJ)/def2-TZVPPD dipoles on B3LYP-3c geometries" pbc="F F F"
C       -2.75169469      -1.80338432      -0.26346887
C       -1.35925479      -1.62599433       0.29604109
C       -0.87824483      -2.84028424       1.06956103
C        0.45166508      -2.56363426       1.75302099
C        0.36062509      -1.30818435       2.60191092
C       -0.18985488      -0.15862443       1.76710098
O       -1.42146479      -0.47724441       1.16025103
O        0.81521505       0.13516555       0.81030105
C        0.43216508       0.94493549      -0.29617887
C        1.66389499       1.00760548      -1.19286880
O        1.35535501       1.72955543      -2.38440872
C        0.97516504       3.05924534      -2.15373873
C       -0.24469487       3.10899533      -1.24592880
C       -0.00905489       2.34992539       0.05217111
O       -1.20778480       2.41603538       0.82634105
O       -0.51344485       4.47588523      -0.98377882
O        2.05127496       3.75678529      -1.57731878
C        2.11190496      -0.36780442      -1.63959877
O        1.05859504      -1.11843436      -2.22963873
O        1.58795500      -0.94047438       3.19150088
O        0.81873505      -3.64412418       2.58466093
O       -0.76601483      -3.97946416       0.22114110
O       -3.15070466      -0.68889440      -1.04846881
H       -3.45017464      -1.98017430       0.55872107
H       -2.76311469      -2.67108425      -0.91707882
H       -0.66400484      -1.43530434      -0.52749885
H       -1.61072477      -3.11309422       1.83181098
H        1.20607502      -2.40108427       0.97067104
H       -0.33036487      -1.49563434       3.42386087
H       -0.38834486       0.71092550       2.39063094
H       -0.37194486       0.46060552      -0.85683883
H        2.48197493       1.49610545      -0.65728884
H        0.73437506       3.46189531      -3.13849866
H       -1.08185481       2.64022537      -1.77331876
H        0.76897506       2.85062535       0.63079107
H       -1.67052477       1.57539544       0.71330106
H       -1.17072480       4.49126523      -0.27769887
H        1.66542499       4.54077523      -1.16472881
H        2.45069494      -0.93631438      -0.77839883
H        2.94603490      -0.24785443      -2.33350872
H        0.76426506      -0.62457440      -3.00243867
H        2.15419496      -0.63409440       2.47459093
H        0.68435506      -4.44260413       2.06119096
H       -0.18146488      -3.73589418      -0.50751885
H       -3.36346465       0.02230555      -0.43935886
45
name="MALT222/084" REF_dipole="0.110 -0.528 0.291" config_type="wB97M-D3(BJ)/def2-TZVPPD dipoles on B3LYP-3c geometries" pbc="F F F"
C        2.81674402      -1.55736655       2.52147049
C        1.86675409      -0.49868663       2.00925052
C        1.59404411       0.60414329       3.02520045
C        0.56867418       1.55199322       2.44968049
C       -0.67833573       0.77867328       2.09164052
C       -0.33962575      -0.36216664       1.13992059
O        0.64101418      -1.18667658       1.72100054
O        0.13621421       0.16248332      -0.07773933
C       -0.75843572       0.06498333      -1.18240925
C       -0.37150575      -1.07264659      -2.11397918
O       -1.39362568      -1.19746658      -3.11376911
C       -1.93737564       0.00888333      -3.63283907
C       -1.05488570       1.21885325      -3.39541909
C       -0.74639572       1.39684323      -1.91421920
O       -1.69828566       2.28880317      -1.36869924
O        0.17317421       1.06441326      -4.08460904
O       -2.05254563      -0.13007666      -5.02611897
C       -0.32423575      -2.41322649      -1.41431923
O       -1.56046567      -2.72750647      -0.79017928
O       -1.64573566       1.61736322       1.47285056
O        0.16898421       2.54817315       3.37973042
O        2.75995402       1.37419323       3.29809043
O        2.36764405      -2.13808651       3.73382040
H        3.78691395      -1.10927659       2.72576047
H        2.94884401      -2.31281650       1.74360054
H        2.27476406      -0.05753666       1.09554059
H        1.19838414       0.16059332       3.94104038
H        0.97818415       2.01306319       1.54552056
H       -1.09288570       0.34311331       3.00560045
H       -1.20274569      -1.00368659       0.96747060
H       -1.77497565      -0.11971666      -0.82600927
H        0.59527418      -0.86263660      -2.57824915
H       -2.92123557       0.16723332      -3.18126911
H       -1.59698566       2.10453318      -3.73465907
H        0.26862420       1.80080320      -1.85234920
H       -1.65242566       2.18828318      -0.40489930
H       -0.05586577       0.70862328      -4.95215898
H       -2.44321560      -0.99273660      -5.19737896
H        0.42871419      -2.38838650      -0.62986929
H       -0.04766577      -3.17913644      -2.14281918
H       -2.22600562      -2.66570648      -1.48390923
H       -1.72645565       2.38994316       2.04629052
H        0.97120415       3.00805312       3.65000041
H        3.25881399       0.92219327       3.98428038
H        1.49899411      -2.51069649       3.55011041
45
name="MALT222/085" REF_dipole="-2.260 0.135 -1.257" config_type="wB97M-D3(BJ)/def2-TZVPPD dipoles on B3LYP-3c geometries" pbc="F F F"
C        3.67007596       0.33852664       0.24391909
C        2.55664604      -0.65332329       0.48216908
C        3.07424600      -2.09642318       0.49286908
C        2.01366608      -3.08289311      -0.02077089
C        0.63462618      -2.55747315       0.31674909
C        0.42491619      -1.21068325      -0.38372086
O        1.59772611      -0.46833330      -0.55979085
O       -0.51702374      -0.50772330       0.41535908
C       -1.14897370       0.56595663      -0.27405087
C       -1.24713369       1.74682654       0.68193906
O       -1.97404364       2.81906646       0.06847911
C       -3.28227354       2.49273649      -0.29843087
C       -3.28594354       1.32669657      -1.28335080
C       -2.53044360       0.14035666      -0.72038084
O       -2.39355361      -0.87820327      -1.69696077
O       -4.62219345       0.87492660      -1.52051078
O       -4.02895349       2.17440651       0.84977905
C        0.10771621       2.32926650       1.01559904
O        0.78227617       2.78287647      -0.14928088
O        0.58892618      -2.44487316       1.73449899
O        2.02992608      -3.25664310      -1.42858079
O        3.52262597      -2.44517316       1.79173898
O        3.30583599       1.67062655       0.52939907
H        4.01188593       0.22172665      -0.79048083
H        4.49495590       0.08888666       0.90992905
H        2.09898607      -0.44568330       1.45292901
H        3.94956594      -2.17509318      -0.15670088
H        2.17338607      -4.03004304       0.50127908
H       -0.13585377      -3.24388310      -0.03874089
H        0.01757622      -1.36670324      -1.37903079
H       -0.54588374       0.85990661      -1.13590081
H       -1.74782365       1.43211656       1.60098900
H       -3.67360351       3.39768642      -0.77070083
H       -2.80719358       1.63940655      -2.21354073
H       -3.06808356      -0.23796332       0.15487910
H       -3.28566354      -1.11961325      -1.96889075
H       -5.02155342       1.43246656      -2.19481073
H       -4.76945344       1.63262655       0.54848907
H        0.73957617       1.56785655       1.46330901
H       -0.02469378       3.14298644       1.73076899
H        0.22679621       3.45795642      -0.55140085
H       -0.10258377      -1.79701320       1.92169897
H        2.89771601      -3.58800308      -1.67528077
H        2.72847603      -2.45572316       2.34107894
H        2.56479604       1.92557653      -0.03654089
45
name="MALT222/086" REF_dipole="0.835 0.465 -0.934" config_type="wB97M-D3(BJ)/def2-TZVPPD dipoles on B3LYP-3c geometries" pbc="F F F"
C        1.66837277       0.89744882      -3.33543509
C        1.57466278       0.15139888      -2.01456519
C        2.60442270      -0.96836104      -1.89547520
C        2.33385272      -1.77548098      -0.64439529
C        0.91380282      -2.28330095      -0.67656528
C       -0.04362711      -1.11143103      -0.80898528
O        0.24450287      -0.38273108      -1.99423519
O        0.06605288      -0.29372109       0.31548464
C       -1.16962703       0.11699888       0.90114460
C       -1.19951703       1.61759877       1.12448459
O       -2.53527693       1.98161875       1.48198456
C       -3.27254688       1.02458882       2.22420451
C       -2.39958694       0.11228888       3.07045445
C       -1.36108701      -0.61148107       2.21561451
O       -1.76686698      -1.95037097       2.00399452
O       -1.70543699       0.88105883       4.03726438
O       -4.09738682       1.72816877       3.11609444
C       -0.81110705       2.40627872      -0.11298533
O       -1.42286701       1.95591875      -1.30732524
O        0.56904285      -2.99353090       0.50028463
O        3.17289266      -2.91613090      -0.55117529
O        3.92469261      -0.47060108      -1.77246521
O        2.95593268       1.48634878      -3.52051508
H        0.87503283       1.64363877      -3.39215509
H        1.53196278       0.19131888      -4.15216504
H        1.71694277       0.84243883      -1.17723525
H        2.51169271      -1.62822099      -2.76713514
H        2.46642271      -1.12700103       0.22644465
H        0.78789283      -2.92119090      -1.55628522
H       -1.06609703      -1.46841101      -0.93279527
H       -1.99083697      -0.13123110       0.22415465
H       -0.51853707       1.88715875       1.93950453
H       -3.88149683       0.42990886       1.53508456
H       -3.04153689      -0.63820107       3.53783441
H       -0.41654708      -0.56423107       2.76434447
H       -1.01521704      -2.41190094       1.60256455
H       -2.34636694       1.52321878       4.36771435
H       -4.48184679       2.46047871       2.62313448
H        0.27893287       2.39506872      -0.19411532
H       -1.12785703       3.43705864       0.03739466
H       -0.93511704       1.17980880      -1.61510522
H        1.30508280      -3.58765085       0.68915462
H        4.08106260      -2.59684092      -0.59541529
H        4.04531260       0.16792888      -2.48906516
H        2.97782268       2.31427872      -3.03274512
45
name="MALT222/087" REF_dipole="-0.693 -1.267 0.888" config_type="wB97M-D3(BJ)/def2-TZVPPD dipoles on B3LYP-3c geometries" pbc="F F F"
C       -2.32773494      -2.71547847       0.62888973
C       -1.81389498      -1.39542857       1.13330970
C       -2.78651491      -0.69897862       2.06770963
C       -2.17056496       0.61961129       2.47700960
C       -1.84358498       1.45689123       1.25436969
C       -0.98704504       0.65819129       0.27870976
O       -1.59347500      -0.57818863      -0.01905022
O        0.27582487       0.50374130       0.87902971
C        1.36221479       0.34318131      -0.04363022
C        1.65589477       1.65353121      -0.79813016
O        1.40761479       1.54360122      -2.19984006
C        2.20508473       0.56945129      -2.87423002
C        2.34495472      -0.70202862      -2.01255008
C        1.17732480      -0.78684861      -1.04361015
O        1.22816480      -2.06525852      -0.44222019
O        2.34983472      -1.82654854      -2.87162002
O        1.54752478       0.30325131      -4.06300993
C        3.05574467       2.18482118      -0.53373018
O        3.28358465       3.38068109      -1.24809013
O       -1.21674502       2.67237114       1.62735966
O       -3.10179489       1.27751124       3.32134954
O       -3.00977490      -1.53466856       3.18817955
O       -1.25389502      -3.32763843      -0.08817022
H       -3.18258488      -2.54261848      -0.02787022
H       -2.63143492      -3.32435843       1.47941967
H       -0.86974505      -1.56196855       1.65988966
H       -3.72309484      -0.50132863       1.53300967
H       -1.24465502       0.40537130       3.02332956
H       -2.77292491       1.72786121       0.75444972
H       -0.90337505       1.17569125      -0.67883017
H        2.20515473       0.07550133       0.59652973
H        0.94651482       2.41178116      -0.46665019
H        3.18586466       1.00789126      -3.08476000
H        3.27972465      -0.67062862      -1.44447012
H        0.25255487      -0.65726862      -1.60674011
H        0.32560487      -2.41076849      -0.33626020
H        2.06283474      -2.55754848      -2.30487006
H        1.52600478      -0.66193862      -4.13783993
H        3.80656462       1.42739123      -0.78410017
H        3.15587466       2.40771116       0.52848974
H        2.82779469       3.27843110      -2.09201007
H       -0.30920509       2.43270116       1.85450964
H       -2.75654491       2.16366118       3.47863953
H       -3.42643487      -0.98069860       3.85841950
H       -1.54323500      -4.18063837      -0.42032019
45
name="MALT222/088" REF_dipole="0.796 0.777 -0.383" config_type="wB97M-D3(BJ)/def2-TZVPPD dipoles on B3LYP-3c geometries" pbc="F F F"
C       -2.11520696      -2.21573451       1.95966719
C       -1.68424699      -1.70075454       0.60924729
C       -2.49988693      -2.19738451      -0.56800263
C       -1.92762697      -1.56312455      -1.81854254
C       -0.45080708      -1.89024453      -1.96787253
C        0.29123287      -1.54782456      -0.68384262
O       -0.32414709      -2.12404451       0.44535730
O        0.29880287      -0.14925466      -0.62238262
C        1.16694281       0.37239531       0.38302731
C        0.41034286       1.45763523       1.13412725
O        0.31328287       2.66921514       0.38603731
C        1.54984278       3.16531511      -0.07656266
C        2.24701273       2.18674518      -1.00759259
C        2.44712271       0.85880527      -0.28873265
O        3.41699264       0.99918526       0.74331728
O        1.49564278       1.96437519      -2.18061251
O        1.26861280       4.30481503      -0.83732261
C        0.92519282       1.67197521       2.55710715
O        0.75904283       0.49228530       3.32478710
O        0.11214288      -1.21426458      -3.07775245
O       -2.67613692      -2.04751452      -2.92354246
O       -3.84843684      -1.81511454      -0.36759264
O       -1.30165702      -1.64940455       2.98266712
H       -2.05865696      -3.30712443       1.97603719
H       -3.13897689      -1.91253453       2.15686718
H       -1.73138699      -0.60955462       0.62607729
H       -2.40736694      -3.28729443      -0.64162262
H       -2.04174696      -0.47725463      -1.72820254
H       -0.34812709      -2.95836445      -2.15937251
H        1.30863280      -1.94696453      -0.69239262
H        1.42450279      -0.40775464       1.10108725
H       -0.62183707       1.11611525       1.21729725
H        2.20354273       3.40122509       0.76955728
H        3.23160266       2.60650515      -1.25033258
H        2.74665269       0.10586533      -1.02335259
H        4.26445258       1.19507525       0.33214731
H        1.08535281       2.81203513      -2.39433249
H        0.63572284       4.82996499      -0.33583264
H        0.38465286       2.51971515       2.98635712
H        1.98931275       1.88997520       2.57036715
H       -0.17390710       0.24119532       3.31871710
H        0.30840287      -0.31441464      -2.77463247
H       -2.25294695      -1.69784454      -3.71589240
H       -4.28479680      -1.91362453      -1.22169258
H       -0.39713708      -1.91302453       2.77815713
45
name="MALT222/089" REF_dipole="1.765 -0.406 0.266" config_type="wB97M-D3(BJ)/def2-TZVPPD dipoles on B3LYP-3c geometries" pbc="F F F"
C       -1.38710435       2.91439001      -1.30616013
C       -1.10037437       2.06660007      -0.09016022
C       -1.66804432       2.60592004       1.20859969
C       -1.27038435       1.64987010       2.31248961
C        0.23948554       1.52076011       2.37652961
C        0.81146550       1.16031014       1.01187971
O        0.33205553       2.00408008       0.00368978
O        0.50100552      -0.19746976       0.77652972
C        1.19920547      -0.73520973      -0.36049020
C        0.21872554      -0.91789971      -1.51392011
O       -0.66209440      -2.01463963      -1.29866013
C       -0.00982444      -3.26009954      -1.06065015
C        0.79465550      -3.14416955       0.22943976
C        1.84002542      -2.04072963       0.09851977
O        2.80717535      -2.38609961      -0.88857016
O       -0.08904444      -2.92345957       1.31838968
O       -0.98353437      -4.23539947      -0.95761015
C        0.89510549      -0.95562971      -2.87755002
O        1.44864545       0.35198020      -3.04665000
O        0.63684551       0.59807018       3.37666954
O       -1.79232432       2.15659007       3.53003953
O       -3.07447422       2.68280003       1.07818970
O       -0.98085437       2.26625006      -2.49789004
H       -0.89323438       3.88348994      -1.18449014
H       -2.45902427       3.07510000      -1.38209012
H       -1.51121434       1.06601015      -0.25255020
H       -1.23718436       3.59243996       1.41698968
H       -1.71180432       0.67153017       2.08700963
H        0.65194551       2.48728004       2.66632959
H        1.89619542       1.28760013       1.00262971
H        1.98312541      -0.04431977      -0.67413017
H       -0.42732441      -0.04507977      -1.53564011
H        0.62917551      -3.52599952      -1.90308009
H        1.28772546      -4.09727948       0.42557975
H        2.30782539      -1.86464964       1.07061970
H        3.29565532      -3.15106955      -0.56925018
H       -0.47750441      -2.04981963       1.17451969
H       -1.38992434      -4.11213948      -0.08986022
H        0.12550555      -1.16186969      -3.62323996
H        1.67518544      -1.71361966      -2.93072001
H        1.91124542       0.37457020      -3.88800994
H        0.54469552      -0.27974976       2.98496956
H       -1.44011434       1.60233011       4.23564947
H       -3.42307420       2.79349002       1.97015964
H       -0.04421444       2.04494008      -2.42405005
45
name="MALT222/090" REF_dipole="-0.620 -0.444 -1.197" config_type="wB97M-D3(BJ)/def2-TZVPPD dipoles on B3LYP-3c geometries" pbc="F F F"
C        2.38942072       2.17283273       1.56766967
C        1.28124080       1.72547277       2.51718960
C        1.63738077       0.60058285       3.48499953
C        1.71369077      -0.76065706       2.79553958
C        0.49789085      -0.98497704       1.90088964
C        0.27888087       0.22356287       1.00313971
O        0.10092088       1.39738279       1.76685965
O       -0.92253905       0.08138288       0.28858976
C       -0.74248906      -0.42146708      -1.03078015
C       -1.04411904       0.67766284      -2.04249008
O       -0.86583905       0.16975288      -3.36891998
C       -1.70358899      -0.91278705      -3.67299996
C       -1.52314900      -2.06185696      -2.69086003
C       -1.68034899      -1.57956700      -1.25796013
O       -1.35461901      -2.61421692      -0.34402020
O       -2.40941894      -3.13365689      -2.96475001
O       -3.07674889      -0.57648707      -3.62399996
C       -0.15613910       1.88904275      -1.86912009
O        1.20804080       1.51466278      -1.79636009
O       -0.62897907      -1.19595703       2.73286958
O        2.90675068      -0.79091705       2.01943963
O        0.69277084       0.55129285       4.53737945
O        1.84427076       3.06313267       0.58788974
H        2.86373068       1.33079279       1.06939970
H        3.15062066       2.70294269       2.13957962
H        0.97479082       2.57911270       3.12120955
H        2.60779070       0.81196283       3.93557950
H        1.72562077      -1.52265700       3.57751952
H        0.67121084      -1.85668698       1.26002969
H        1.11439081       0.33641286       0.30949976
H        0.28466087      -0.76206706      -1.17745014
H       -2.08088896       1.00236282      -1.90910009
H       -1.41828901      -1.22048702      -4.67843989
H       -0.51416907      -2.45605694      -2.80901002
H       -2.70929892      -1.23880702      -1.09824014
H       -1.82719898      -3.39851687      -0.64817018
H       -3.26843888      -2.72656692      -3.13220000
H       -3.26322888       0.01871289      -4.35661991
H       -0.47906908       2.39015272      -0.95399015
H       -0.33236909       2.56211271      -2.71166003
H        1.64003077       2.13548274      -1.19027014
H       -1.39263901      -1.20007703       2.14019962
H        3.03331067      -1.69096699       1.70465966
H       -0.11091910       0.16525288       4.16036948
H        0.88707083       3.00337267       0.70690973
45
name="MALT222/091" REF_dipole="-2.062 0.198 -0.104" config_type="wB97M-D3(BJ)/def2-TZVPPD dipoles on B3LYP-3c geometries" pbc="F F F"
C       -1.54259211       3.22692910       0.34875486
C       -1.66864210       1.80663920      -0.13074510
C       -3.08039200       1.45541923      -0.56906507
C       -3.07978200       0.01174933      -1.02119504
C       -2.58540204      -0.89451060       0.08882488
C       -1.24998213      -0.40183064       0.63315484
O       -1.28509213       0.96321926       0.95599482
O       -0.28628220      -0.69648062      -0.35637509
C        1.04563770      -0.74391061       0.17146488
C        2.00049763      -0.18337065      -0.88142505
O        3.30097754      -0.75857061      -0.74701506
C        3.66013752      -0.98532060       0.61834484
C        2.80267758      -2.13466051       1.18007480
C        1.46247767      -2.16933051       0.47099485
O        0.55592774      -2.86980046       1.31582479
O        3.51655753      -3.34807043       0.99251482
O        5.00606742      -1.26646058       0.68671484
C        2.04075763       1.33916924      -0.88671505
O        2.19983762       1.88039920       0.41398486
O       -2.48623204      -2.24084051      -0.36032509
O       -4.40646191      -0.30938064      -1.40834501
O       -3.45115197       2.31982917      -1.62634499
O       -0.14975221       3.51261908       0.48617485
H       -2.05672207       3.32563909       1.30712480
H       -2.00520208       3.88459905      -0.38639508
H       -0.99534215       1.66068921      -0.97942504
H       -3.76212195       1.56150922       0.28305487
H       -2.40150205      -0.06930066      -1.87941498
H       -3.31484198      -0.89276060       0.89754482
H       -0.99900215      -0.90774060       1.56408478
H        1.08373770      -0.13247066       1.07531481
H        1.64120766      -0.51662063      -1.85834498
H        3.48139753      -0.06935066       1.18134480
H        2.62536759      -1.95608053       2.24464473
H        1.59535766      -2.70273047      -0.47474508
H       -0.25507220      -3.03115045       0.82073483
H        2.98414756      -4.05506038       1.36896479
H        5.09434741      -2.21947051       0.55830485
H        1.12609770       1.71348921      -1.35070501
H        2.88474757       1.63973922      -1.50940500
H        1.40312768       2.39496916       0.60440485
H       -1.74185210      -2.24035051      -0.97641504
H       -4.42504191      -1.25389058      -1.59828500
H       -4.23100192       1.92716920      -2.03558497
H       -0.05162222       4.42573902       0.76792483
45
name="MALT222/092" REF_dipole="-0.412 -0.007 0.573" config_type="wB97M-D3(BJ)/def2-TZVPPD dipoles on B3LYP-3c geometries" pbc="F F F"
C        2.88674890      -1.43947590       0.51760996
C        1.40448901      -1.71947588       0.47491997
C        0.99883904      -3.12870578       0.85273994
C       -0.50946085      -3.20609577       0.74980995
C       -0.98824082      -2.79920580      -0.63505995
C       -0.40405086      -1.44982590      -1.02914993
O        0.99790904      -1.46230590      -0.87136994
O       -1.02899082      -0.49515596      -0.18787999
C       -0.51965085       0.83402394      -0.34499998
C       -0.69470084       1.55878389       0.99955993
O       -1.39997079       2.79373380       0.86175994
C       -0.91756082       3.71264373      -0.10150999
C       -0.53779085       3.00762378      -1.41227990
C       -1.17993080       1.62682388      -1.44704990
O       -0.91415082       1.01062393      -2.69482981
O       -0.89525082       3.75009373      -2.56322982
O       -1.98887075       4.56660367      -0.39852997
C        0.61580907       1.73475388       1.75827987
O        1.64523899       2.28877384       0.95659993
O       -2.40501072      -2.80350580      -0.69147995
O       -0.88917083      -4.53922567       1.05404992
O        1.44272901      -3.37785576       2.17424984
O        3.14238889      -0.09534599       0.10318999
H        3.42009887      -2.14348585      -0.12465999
H        3.25507888      -1.53904589       1.53393989
H        0.89959905      -1.02636593       1.15074992
H        1.44504901      -3.83835572       0.14666999
H       -0.93097082      -2.51380582       1.48728989
H       -0.64406084      -3.54147575      -1.35506990
H       -0.57809085      -1.21027591      -2.07504985
H        0.53852907       0.76338395      -0.59425996
H       -1.36241079       0.95102393       1.61096988
H       -0.07587088       4.27315369       0.31054998
H        0.54309907       2.87548379      -1.44621990
H       -2.25730073       1.70513388      -1.27208991
H       -1.03547081       1.71025388      -3.35073976
H       -1.66664077       4.27507369      -2.31357983
H       -2.31836072       4.91954365       0.43349997
H        0.91834905       0.77100394       2.17297984
H        0.42651908       2.41027383       2.59326981
H        2.25697895       1.57023389       0.73692995
H       -2.68514070      -1.95951586      -0.31586998
H       -1.83704076      -4.59945567       0.88887994
H        0.98200904      -4.17173570       2.46920982
H        2.84469891      -0.04934600      -0.81279994
45
name="MALT222/093" REF_dipole="0.968 0.003 -0.712" config_type="wB97M-D3(BJ)/def2-TZVPPD dipoles on B3LYP-3c geometries" pbc="F F F"
C        1.10899636      -1.82251254      -2.61761470
C        0.37340642      -0.52055263      -2.92729468
C        1.23154636       0.57608729      -3.54982463
C        2.08372630       1.30609724      -2.51395471
C        1.23365636       1.74039721      -1.32078479
C        0.45767641       0.53828729      -0.79510483
O       -0.36471353      -0.01339267      -1.81319476
O       -0.38287353       0.95510726       0.23668509
C       -0.44649352       0.11756732       1.38271501
C       -1.71518343      -0.72776261       1.43961501
O       -1.67855344      -1.50399256       2.64541492
C       -1.68240343      -0.74171261       3.82220484
C       -0.49444352       0.21455732       3.85453483
C       -0.44481352       1.03491726       2.58639493
O        0.72740639       1.83165720       2.66151492
O       -0.65981351       1.04084726       4.99695475
O       -2.89049335      -0.02977266       3.91071483
C       -1.83653342      -1.72421254       0.31530509
O       -0.67885351      -2.55585248       0.22831509
O        0.39882642       2.82644713      -1.63885477
O        3.09713622       0.44940730      -2.00147475
O        0.41528641       1.58474722      -4.14986459
O        0.20017643      -2.87911246      -2.40552472
H        1.79614632      -1.70158254      -1.78077476
H        1.70701632      -2.08530252      -3.49200464
H       -0.39893353      -0.79313261      -3.65223463
H        1.88949631       0.12894732      -4.30372458
H        2.50579627       2.20272718      -2.97279468
H        1.91072631       2.07137718      -0.53256485
H        1.16087636      -0.21613265      -0.42870486
H        0.42638641      -0.53913263       1.42065501
H       -2.59226337      -0.07593266       1.43584501
H       -1.60361344      -1.46998256       4.63061478
H        0.42566641      -0.37196264       3.92921483
H       -1.33276346       1.67227721       2.53372493
H        0.73081639       2.38080716       1.86898498
H       -0.03358355       1.76748721       4.89865476
H       -2.71676336       0.70532728       4.51375479
H       -1.90667342      -1.20071258      -0.63249484
H       -2.73189336      -2.32703250       0.47202508
H       -0.61846351      -3.04992245       1.05250504
H       -0.04288355       2.59793715      -2.46747471
H        3.74389618       0.29658731      -2.69643470
H       -0.27247354       1.14446725      -4.65917455
H       -0.09918355      -2.83436246      -1.48447478
45
name="MALT222/094" REF_dipole="-1.701 -0.256 1.173" config_type="wB97M-D3(BJ)/def2-TZVPPD dipoles on B3LYP-3c geometries" pbc="F F F"
C        3.29050110       0.42724797      -1.58130411
C        1.89762120      -0.04180200      -1.93068408
C        1.59063122       0.14081799      -3.40930398
C        0.07802133       0.11117799      -3.68268396
C       -0.71184862      -0.42892197      -2.50066404
C       -0.34194864       0.33510798      -1.22595413
O        0.98717126       0.76705794      -1.18041414
O       -0.63383862      -0.55121196      -0.15427421
C       -0.72976861       0.10399799       1.10584570
C       -0.06124866      -0.79296194       2.13897562
O       -0.21588865      -0.24947198       3.45927553
C       -1.54720856      -0.04710200       3.85947550
C       -2.28036850       0.86177794       2.88786557
C       -2.18057851       0.31960798       1.47249567
O       -2.75679847       1.23408791       0.55501574
O       -3.63473841       1.04863793       3.26357554
O       -2.28793850      -1.24675191       3.91232550
C        1.43268123      -0.89819194       1.92881564
O        2.06145119       0.37126797       2.02095563
O       -0.43684864      -1.81211187      -2.41061405
O       -0.32040864       1.44598790      -3.97956394
O        2.29437117      -0.88662194      -4.09100393
O        3.68981107       0.05377800      -0.27991420
H        3.32995109       1.51269789      -1.72123410
H        3.99040105      -0.03778200      -2.27215406
H        1.79038121      -1.09611192      -1.66976410
H        1.93884119       1.13152792      -3.71780396
H       -0.09318866      -0.55575196      -4.53195390
H       -1.78239854      -0.26501198      -2.67261403
H       -0.95180860       1.23030791      -1.12845414
H       -0.20167865       1.05947792       1.07059570
H       -0.50802863      -1.79009187       2.08868563
H       -1.48147856       0.41167797       4.84569543
H       -1.81298854       1.84567787       2.91679557
H       -2.69338847      -0.64745195       1.42070568
H       -3.60993841       1.48450789       0.92941571
H       -3.97143838       0.17047799       3.48042553
H       -1.96172853      -1.76909187       4.65157544
H        1.64112122      -1.27684191       0.93227571
H        1.84666120      -1.59134189       2.66391559
H        1.85495120       0.72730795       2.89083557
H       -0.65519862      -2.06380185      -1.50477411
H       -1.26043858       1.43599790      -4.18428392
H        2.29033117      -0.67622195      -5.02871386
H        3.11823111       0.49443796       0.36258575
45
name="MALT222/095" REF_dipole="-1.150 0.291 0.839" config_type="wB97M-D3(BJ)/def2-TZVPPD dipoles on B3LYP-3c geometries" pbc="F F F"
C        1.57003900       1.90782675       2.22904517
C        0.75430906       1.67557677       0.96670526
C        0.89171905       2.81997669      -0.02503467
C       -0.00428089       2.56143671      -1.21529458
C       -1.42599079       2.32370672      -0.75206461
C       -1.45083079       1.19451680       0.26606531
O       -0.61080085       1.50108678       1.35737524
O       -1.04577081       0.02748689      -0.40159464
C       -1.14885081      -1.21162302       0.31485531
C        0.28058909      -1.73116299       0.54111529
O        0.36214908      -3.13060289       0.36384531
C        0.12909910      -3.53940286      -0.97690460
C       -1.03612081      -2.75438291      -1.63204455
C       -1.95188075      -2.17712296      -0.56702463
O       -2.47808071      -3.27083288       0.16193532
O       -0.52027085      -1.72135299      -2.46823449
O        1.27490902      -3.42535287      -1.75657454
C        0.79896905      -1.43274301       1.93165520
O        2.21508895      -1.27174302       1.97035519
O       -2.28336073       1.98920675      -1.82167454
O       -0.05263089       3.66731663      -2.10464452
O        2.21775895       2.93808668      -0.51189463
O        2.94834890       1.68190677       1.95968519
H        1.20840902       1.26377680       3.03118512
H        1.47436901       2.94117668       2.55911515
H        1.12671903       0.76687683       0.48743530
H        0.57200907       3.74975662       0.46127530
H        0.36133909       1.67107677      -1.73516454
H       -1.77553076       3.22391666      -0.23621465
H       -2.44665071       1.06590681       0.69436528
H       -1.67496077      -1.05629304       1.26151524
H        0.92052905      -1.22507302      -0.18956465
H       -0.12729088      -4.59021278      -0.88228460
H       -1.59559077      -3.44235286      -2.26332450
H       -2.74168069      -1.59966300      -1.05570459
H       -3.23542066      -2.95973290       0.66506529
H       -0.71040084      -0.86316305      -2.06157452
H        1.14270903      -2.63124292      -2.29686450
H        0.47550908      -2.24059295       2.59220515
H        0.37580908      -0.50203308       2.29423517
H        2.60372892      -2.08899296       1.64023522
H       -2.10680074       2.63582670      -2.51494449
H        0.85474905       3.84694661      -2.37439450
H        2.81669891       2.69083670       0.20852532
H        3.04763889       0.72144684       1.88522520
45
name="MALT222/096" REF_dipole="0.069 1.114 -0.295" config_type="wB97M-D3(BJ)/def2-TZVPPD dipoles on B3LYP-3c geometries" pbc="F F F"
C       -2.59290604      -1.81910698      -1.94240475
C       -1.72729610      -0.58562707      -1.84538476
C       -1.70218610       0.26117287      -3.10396467
C       -0.79636617       1.44633279      -2.84613468
C        0.58912374       0.97757282      -2.45191471
C        0.53157374      -0.04536711      -1.32153479
O       -0.40083619      -1.05797704      -1.56626478
O        0.24907376       0.66867284      -0.13254488
C        0.79355372       0.03983289       1.03042504
C       -0.24851620       0.09083288       2.14255496
O        0.35102375      -0.12349710       3.42702487
C        1.60860366      -0.81187705       3.35852487
C        2.62762359       0.13496288       2.72603492
C        2.04930363       0.77623283       1.46367501
O        3.04926356       0.76775283       0.46102508
O        3.03403356       1.09522281       3.69503485
O        1.97665364      -1.17663703       4.63429478
C       -1.37897612      -0.89236705       1.91505497
O       -0.90063616      -2.22350695       1.73846499
O        1.42260368       2.07632274      -2.09332474
O       -0.76702617       2.22630273      -4.03079460
O       -3.02302601       0.68452284      -3.38078465
O       -2.76059602      -2.44192694      -0.68352484
H       -2.15000607      -2.49946693      -2.67648470
H       -3.58246597      -1.53065700      -2.28617473
H       -2.08547607       0.03371289      -1.01834482
H       -1.29394613      -0.32831709      -3.93328461
H       -1.23162613       2.02312274      -2.01995474
H        1.05880370       0.50965285      -3.31590465
H        1.49159367      -0.55141707      -1.22552480
H        1.02557370      -0.99848704       0.78804505
H       -0.67068617       1.10014281       2.15702496
H        1.49472367      -1.72583699       2.77504491
H        3.52613352      -0.41613708       2.45524494
H        1.75827365       1.80633276       1.70620499
H        2.72365358       1.26504280      -0.30018487
H        2.26512362       1.64771277       3.87797483
H        2.45354360      -0.41780708       4.99807475
H       -1.91990608      -0.63005707       1.00930504
H       -2.07054607      -0.83274705       2.75575491
H       -0.84607616      -2.63370692       2.60543492
H        1.02536370       2.43742271      -1.29014480
H       -0.11448621       2.92290268      -3.90034461
H       -2.95159601       1.38238279      -4.04200460
H       -1.89003609      -2.63163692      -0.31329487
45
name="MALT222/097" REF_dipole="0.656 -0.017 0.164" config_type="wB97M-D3(BJ)/def2-TZVPPD dipoles on B3LYP-3c geometries" pbc="F F F"
C        2.44832094       1.29853413       0.17668865
C        1.38435101       1.30165413       1.27101858
C        1.80108098       0.85988416       2.67905847
C        1.78737098      -0.65463573       2.86848846
C        0.49617108      -1.25952569       2.32495850
C        0.25490109      -0.76401572       0.91025860
O        0.16968110       0.65197418       0.88114860
O       -0.97055882      -1.30394568       0.53247863
C       -1.49700878      -0.93099571      -0.75073128
C       -0.42892886      -0.65254573      -1.80846120
O       -1.06904881      -0.33117575      -3.04979111
C       -1.88422875       0.80856416      -2.99950112
C       -2.98972867       0.63567418      -1.97269119
C       -2.40841872       0.27435420      -0.61625129
O       -3.44713864      -0.05117577       0.29328865
O       -3.80977862       1.78919409      -1.87485120
O       -1.17791880       1.97738408      -2.63604114
C        0.48741108      -1.83308565      -2.09430118
O        1.75527099      -1.43295568      -2.57269115
O       -0.56639885      -0.86433572       3.17425844
O        2.92117090      -1.19091569       2.17987851
O        0.95080104       1.45482412       3.64121841
O        2.91318090       0.03355422      -0.27508131
H        3.28334088       1.91439408       0.52724863
H        2.01994097       1.78607409      -0.69774128
H        1.10348103       2.35020405       1.38665857
H        2.80973091       1.22320413       2.88078846
H        1.86006098      -0.85480572       3.93820838
H        0.58488107      -2.35174561       2.29472850
H        1.06087104      -1.09309570       0.25794865
H       -2.09829874      -1.78895565      -1.06007126
H        0.17369110       0.19840421      -1.48734123
H       -2.29860872       0.90549416      -4.00281105
H       -3.63716863      -0.17606577      -2.30358117
H       -1.81875876       1.11406414      -0.24310132
H       -4.09218860       0.66201417       0.21978865
H       -3.20290866       2.53835404      -1.83250120
H       -0.57309885       2.18911407      -3.35427109
H        0.02722111      -2.43194560      -2.87823113
H        0.57012107      -2.46213560      -1.20380125
H        2.20028095      -0.95003571      -1.86039120
H       -1.37297879      -0.94138571       2.64280848
H        2.98676090      -2.13031563       2.37833850
H        0.11885110       0.95977415       3.60714841
H        3.17422088      -0.47689574       0.50782863
45
name="MALT222/098" REF_dipole="0.047 1.171 1.459" config_type="wB97M-D3(BJ)/def2-TZVPPD dipoles on B3LYP-3c geometries" pbc="F F F"
C        1.66984099       3.30982510       0.49962708
C        0.94470104       2.12730518       1.09811703
C        0.93783104       2.08906518       2.62077692
C        0.24980109       0.81370528       3.06342689
C        0.94516104      -0.37906464       2.45131694
C        1.00641104      -0.23828465       0.93901704
O        1.63137099       0.97659526       0.59301707
O       -0.29501887      -0.31693464       0.42598708
C       -0.38082886      -0.97647460      -0.83347283
C       -1.32372879      -0.18796465      -1.73317276
O       -1.75533876      -0.97902460      -2.84914268
C       -0.90581882      -2.10278452      -3.12154266
C       -1.02731882      -3.09861444      -1.96596275
C       -0.93233882      -2.37606450      -0.62358284
O       -0.12918888      -3.13357444       0.25466709
O       -2.23502873      -3.83926439      -2.11455274
O       -1.30103880      -2.66436448      -4.31569258
C       -0.71878884       1.11552525      -2.21232273
O        0.53264107       0.92522527      -2.86516268
O        0.28643109      -1.59605455       2.75472691
O        0.30165109       0.63280529       4.46986679
O        0.17865110       3.15342511       3.18573688
O        1.51709100       3.35932509      -0.90385282
H        2.72488092       3.25827510       0.78936705
H        1.24501102       4.23550503       0.88448705
H       -0.09193888       2.12942518       0.75085706
H        1.96432097       2.09245518       3.00118690
H       -0.78801883       0.84364527       2.71673692
H        1.97550097      -0.40128464       2.81889691
H        1.63308099      -1.02175459       0.51477707
H        0.61414107      -1.02029459      -1.27987280
H       -2.21733873       0.04792533      -1.14689281
H        0.12315110      -1.76211454      -3.24422266
H       -0.22079887      -3.82700439      -2.02714274
H       -1.94648875      -2.26376450      -0.21798287
H       -0.15668888      -2.70864447       1.12584703
H       -2.95874868      -3.23706443      -1.90849275
H       -1.99112875      -3.30239443      -4.08529260
H       -0.52949885       1.76627521      -1.36236279
H       -1.43285879       1.61209522      -2.87080268
H        0.34868109       0.67993528      -3.77601262
H        0.12427110      -1.59507455       3.70510685
H       -0.10776888       1.41145523       4.86252676
H        0.71744106       3.94871505       3.19028688
H        1.77365098       2.49935515      -1.25882280
45
name="MALT222/099" REF_dipole="1.252 -0.103 1.297" config_type="wB97M-D3(BJ)/def2-TZVPPD dipoles on B3LYP-3c geometries" pbc="F F F"
C        1.42870056       3.02427601      -1.81286431
C        0.83669061       1.63257611      -1.72228432
C       -0.43802930       1.46037612      -2.55222426
C       -1.71163921       1.95590608      -1.84656431
C       -1.66301921       1.78946609      -0.32360442
C       -0.54664929       0.87268616       0.14467555
O        0.68734062       1.36549612      -0.30724442
O       -0.84800927      -0.43193375      -0.29765442
C       -0.18690932      -1.51980367       0.35373553
C       -0.50840930      -1.63929366       1.84330542
O        0.01523067      -2.89370357       2.30494539
C        1.41010057      -3.00343356       2.18943540
C        1.86001053      -2.82622358       0.74913550
C        1.31583057      -1.53174367       0.16194554
O        1.60207055      -1.47273367      -1.22359436
O        3.27049043      -2.88232357       0.62206551
O        2.10154052      -2.02586363       2.93802534
C       -2.00067919      -1.64473366       2.15754540
O       -2.49329915      -0.35106375       2.43098538
O       -2.88920913       1.30605613       0.20987554
O       -2.04559919       3.29441599      -2.18091429
O       -0.58068929       0.13303621      -3.02084423
O        0.55888063       4.01976593      -1.27163435
H        1.59444055       3.28897599      -2.85496424
H        2.38703050       3.04320600      -1.29182435
H        1.56140055       0.91455616      -2.10966429
H       -0.33010931       2.07020607      -3.44965420
H       -2.52043915       1.33511613      -2.22690429
H       -1.43652923       2.76839602       0.10628555
H       -0.47556930       0.89437616       1.23151547
H       -0.60213929      -2.40088361      -0.14103443
H       -0.04858933      -0.83037372       2.41448538
H        1.64703055      -4.00479349       2.54785537
H        1.46491056      -3.65633352       0.16380554
H        1.76201054      -0.67978373       0.68393551
H        2.52202049      -1.74894365      -1.31820435
H        3.62061041      -2.32754361       1.33002546
H        1.97032053      -2.21642362       3.87212528
H       -2.12976918      -2.23816362       3.06110534
H       -2.55431915      -2.13017363       1.35004546
H       -2.73125914       0.08886622       1.60220544
H       -3.57781908       1.93936608      -0.01719444
H       -1.27136924       3.82664595      -1.94032431
H       -0.57321929      -0.43600375      -2.23901428
H        0.54661063       3.86850594      -0.32085442
45
name="MALT222/100" REF_dipole="0.526 2.375 -0.220" config_type="wB97M-D3(BJ)/def2-TZVPPD dipoles on B3LYP-3c geometries" pbc="F F F"
C        2.59330026       2.24279984       0.28094020
C        1.42373034       1.72020988      -0.50504974
C        1.29629035       2.29034984      -1.90572964
C        0.08868044       1.64738988      -2.55952959
C       -1.15811947       1.84816987      -1.72118965
C       -0.89960949       1.38709990      -0.28946976
O        0.23645043       2.04059985       0.22527021
O       -0.73590950      -0.00815000      -0.31273976
C       -0.40815953      -0.54380996       0.98137015
C        0.54507041      -1.70400988       0.74300017
O       -0.10351955      -2.80184980       0.11762021
C       -1.25882947      -3.29473976       0.80694016
C       -2.28915939      -2.18264984       0.99052015
C       -1.67649944      -0.98150993       1.69764010
O       -1.38781946      -1.36896990       3.03246000
O       -2.85004935      -1.83151987      -0.26639976
O       -1.78249943      -4.32001969       0.04291022
C        1.31516035      -2.12570985       2.00378008
O        1.61025033      -1.02456993       2.85739002
O       -2.19228940       1.12221992      -2.36546961
O       -0.04623955       2.23885984      -3.84262950
O        2.47718027       1.99324986      -2.62491959
O        2.75886025       1.38293990       1.41598012
H        2.38882027       3.26683977       0.59893018
H        3.47842020       2.22321984      -0.35435975
H        1.53621033       0.63703995      -0.58894974
H        1.13447036       3.37298976      -1.84534965
H        0.27735042       0.57316996      -2.64924959
H       -1.38565946       2.91730979      -1.68807966
H       -1.71457943       1.67458988       0.38137019
H        0.09580044       0.22720998       1.56160011
H        1.26685035      -1.36211990      -0.00001978
H       -0.97526949      -3.71646973       1.77020010
H       -3.10106933      -2.57624982       1.60091011
H       -2.40317938      -0.16234999       1.68303010
H       -0.56990951      -0.93361993       3.30859999
H       -2.20242940      -1.26767991      -0.71573973
H       -2.27870939      -3.88180972      -0.66210973
H        2.22427029      -2.64522981       1.69685010
H        0.72080039      -2.81056980       2.59939004
H        2.07026030      -0.34779998       2.33984005
H       -3.03897934       1.37467990      -1.98522964
H       -0.80644950       1.82244987      -4.26296947
H        2.26905028       2.13772985      -3.55544952
H        3.45766020       1.75028987       1.96409008
45
name="MALT222/101" REF_dipole="-0.161 0.022 0.393" config_type="wB97M-D3(BJ)/def2-TZVPPD dipoles on B3LYP-3c geometries" pbc="F F F"
C        1.18396480       1.72437921      -2.12726985
C        0.39291486       0.45845930      -1.86917987
C        0.31674487      -0.49715063      -3.04065978
C       -0.36354508      -1.75426054      -2.54992982
C       -1.71565499      -1.42902056      -1.92750986
C       -1.57665500      -0.31562064      -0.89299994
O       -0.93889504       0.79971928      -1.48019989
O       -0.83470505      -0.86164061       0.16748999
C       -0.92357505      -0.19662065       1.43870990
C       -0.77304506       1.31574924       1.38081990
O        0.55502485       1.77887921       1.13466992
C        1.64519477       1.05367926       1.66344988
C        1.22654480       0.12771932       2.78803980
C        0.14908488      -0.84479061       2.31807983
O       -0.48976508      -1.44555056       3.43733975
O        2.33550472      -0.58649062       3.30677976
O        2.25963473       0.23120932       0.70467995
C       -1.36749501       1.93591919       2.64441981
O       -2.77790491       1.90648920       2.45346982
O       -2.30272495      -2.59540048      -1.37617990
O       -0.50276508      -2.63649048      -3.65337974
O        1.64738477      -0.75369061      -3.47879975
O        2.57468470       1.47622923      -1.90140986
H        0.87907483       2.47369916      -1.40204990
H        1.01930482       2.10989918      -3.13534978
H        0.88258483      -0.05136066      -1.04245993
H       -0.27309509      -0.04915066      -3.84738972
H        0.27811487      -2.20185051      -1.78249987
H       -2.38676494      -1.08118059      -2.71229981
H       -2.55203493       0.03780933      -0.55146996
H       -1.90489497      -0.40237064       1.87368987
H       -1.35995501       1.71524921       0.55764996
H        2.35191472       1.80498920       2.02022986
H        0.84338483       0.72315928       3.61395974
H        0.64026484      -1.60078055       1.70130988
H        0.21549487      -1.81446054       3.98195971
H        2.83407469      -0.88228060       2.53418982
H        2.55579471       0.77402928      -0.04903000
H       -0.99267504       2.95777912       2.72719980
H       -1.09280503       1.37791923       3.54107975
H       -3.19979488       2.06750919       3.30067976
H       -1.85966498      -2.72931047      -0.52844996
H       -1.01848504      -3.38900042      -3.34214976
H        1.60281477      -1.50037056      -4.08661971
H        2.81739469       0.76836928      -2.51260982
45
name="MALT222/102" REF_dipole="1.914 -0.206 -0.508" config_type="wB97M-D3(BJ)/def2-TZVPPD dipoles on B3LYP-3c geometries" pbc="F F F"
C       -2.74452914      -1.97108630       0.54145974
C       -2.71816914      -0.50026641       0.91178971
C       -3.62044907       0.35538353       0.02527978
C       -3.17200911       1.79758343       0.12563977
C       -1.77344921       1.96058341      -0.45205019
C       -1.01387926       0.64438351      -0.27219020
O       -1.36939924       0.00152356       0.93571971
O        0.35044064       0.95788349      -0.21568021
C        1.22677058      -0.12989644       0.07196977
C        2.48960049       0.51821352       0.62400973
O        3.51232041      -0.45903641       0.86046972
C        3.88889039      -1.19132636      -0.27655020
C        2.68986047      -1.91640631      -0.85893016
C        1.56186055      -0.94207638      -1.15978014
O        0.41403064      -1.67741632      -1.57548011
O        3.02401045      -2.65662625      -2.02057008
O        4.40237035      -0.38539642      -1.31301013
C        2.25046051       1.17216347       1.96764964
O        3.41711042       1.81847343       2.44123960
O       -1.16524925       3.05216334       0.21040976
O       -4.14551904       2.58250337      -0.55333018
O       -4.93950898       0.19081354       0.51282974
O       -2.30946917      -2.22387628      -0.78181017
H       -3.77481906      -2.31910628       0.60923973
H       -2.14536918      -2.52502626       1.26910969
H       -3.08975911      -0.39035642       1.93201964
H       -3.55944908       0.02349355      -1.01644015
H       -3.12609911       2.07428341       1.18237969
H       -1.86015920       2.15592340      -1.52602011
H       -1.22242925      -0.01416644      -1.11650014
H        0.77773061      -0.77662639       0.82884972
H        2.85180046       1.26326347      -0.08854022
H        4.63821033      -1.90045631       0.07423977
H        2.33746050      -2.63782626      -0.12236021
H        1.87450053      -0.25650643      -1.95368008
H        0.72676061      -2.31597628      -2.22989006
H        3.56828041      -2.07055630      -2.56116004
H        5.25624029      -0.03966644      -1.03487015
H        1.90223053       0.40834353       2.66957959
H        1.47789056       1.92931342       1.87434964
H        4.10205037       1.14392347       2.47460960
H       -0.21623932       2.96414334       0.06485977
H       -3.96506905       3.50609330      -0.35472020
H       -5.45922894       0.88893349       0.09717977
H       -1.35062924      -2.10970629      -0.82132016
45
name="MALT222/103" REF_dipole="0.041 -0.599 -0.235" config_type="wB97M-D3(BJ)/def2-TZVPPD dipoles on B3LYP-3c geometries" pbc="F F F"
C       -2.38168205      -0.39593886       3.10913844
C       -1.03039215      -0.13513888       2.47816849
C       -0.11717221       0.68936106       3.37016843
C        1.14750770       1.05195104       2.62485848
C        0.78637772       1.78570098       1.34899857
C       -0.15027221       0.92262105       0.51784863
O       -1.31137213       0.57399107       1.25088858
O        0.55573774      -0.23021887       0.13063866
C        0.34593775      -0.69748884      -1.20523125
C        1.11588770       0.17685110      -2.20456118
O        0.58137774       0.06739111      -3.52078108
C        0.09470777      -1.24806880      -3.79617106
C       -1.16295214      -1.52588878      -2.95485112
C       -1.10686214      -0.75424883      -1.64757122
O       -1.96032208      -1.40075879      -0.72596128
O       -2.28917206      -1.14787881      -3.72890107
O       -0.14431221      -1.36470879      -5.14354096
C        2.61197759      -0.11344888      -2.21448117
O        3.20153755       0.06579111      -0.92492127
O        1.92300764       2.19445095       0.61936862
O        1.92844764       1.86592098       3.48371842
O        0.16325777      -0.10626888       4.50811834
O       -3.08820200       0.80159105       3.37255842
H       -2.23096206      -0.89364882       4.06315838
H       -2.95613201      -1.05917881       2.45547849
H       -0.54329218      -1.08676881       2.24899851
H       -0.63412218       1.61048100       3.65542840
H        1.68616766       0.12995110       2.37885850
H        0.25221776       2.69825092       1.61706855
H       -0.50936219       1.48077100      -0.34592131
H        0.74086772      -1.71749877      -1.18162125
H        0.97216771       1.21797102      -1.90933120
H        0.87340772      -1.97116875      -3.54026108
H       -1.19936214      -2.59356870      -2.71899114
H       -1.45960212       0.25865109      -1.86589120
H       -1.99804208      -0.82733883       0.05538866
H       -3.07653200      -1.36230879      -3.21909110
H       -1.05872215      -1.08571881      -5.28528095
H        3.10512756       0.58947107      -2.87989113
H        2.79859758      -1.12316881      -2.58815115
H        2.89180757      -0.64918884      -0.36021131
H        2.32728761       1.42062101       0.18843865
H        2.62564759       2.25023095       2.93937846
H        0.83651772       0.36686108       5.00968831
H       -3.15673200       1.27073102       2.53525849
45
name="MALT222/104" REF_dipole="-1.355 -0.221 0.785" config_type="wB97M-D3(BJ)/def2-TZVPPD dipoles on B3LYP-3c geometries" pbc="F F F"
C       -1.77365321       2.04015408       2.52624960
C       -1.55193322       0.84173416       1.63048966
C       -2.63636314      -0.21743576       1.77216965
C       -2.24951317      -1.45005567       0.98352971
C       -0.88921327      -1.94305564       1.42345968
C        0.12277666      -0.81621572       1.30648968
O       -0.28939331       0.29691420       2.05532963
O        0.24503665      -0.53873574      -0.06953022
C        1.23555658       0.43889419      -0.41522019
C        0.95735660       0.82299416      -1.87775009
O        2.18269651       0.99137415      -2.57786004
C        2.84604646      -0.25942576      -2.79766002
C        2.91472646      -1.07742570      -1.47887012
C        2.65001648      -0.14496577      -0.30161020
O        3.61982641       0.88405416      -0.23323021
O        1.99799652      -2.16559562      -1.52169011
O        2.23411651      -0.99580571      -3.79554995
C        0.19079665       2.12184407      -2.03966008
O       -1.09994325       2.05075408      -1.45166012
O       -0.43363330      -3.02618556       0.64034973
O       -3.15437311      -2.52311560       1.19459969
O       -3.88122306       0.21324421       1.22717969
O       -0.72350328       2.97912401       2.41392960
H       -1.88744320       1.69605410       3.56062952
H       -2.68315314       2.55714404       2.22546962
H       -1.48221323       1.16877414       0.59218974
H       -2.74806314      -0.49723574       2.82523958
H       -2.20775318      -1.18430569      -0.07674022
H       -0.94747327      -2.22099562       2.48061960
H        1.07998659      -1.11135570       1.73714965
H        1.15082658       1.30561413       0.24407976
H        0.38152664       0.01028422      -2.33425005
H        3.83745639       0.04125422      -3.12705000
H        3.91307639      -1.50175567      -1.38920012
H        2.74435647      -0.70912573       0.62446973
H        3.48079642       1.42423412      -1.02218015
H        1.21058658      -1.94933564      -0.99593015
H        1.82133654      -1.74636565      -3.33573998
H        0.14196666       2.36754405      -3.10150000
H        0.71633662       2.92542401      -1.52681011
H       -1.63596322       1.46343412      -1.99223008
H       -1.15654325      -3.66307552       0.60819973
H       -4.02815304      -2.19625562       0.95430971
H       -4.30376302       0.80744416       1.85286965
H        0.08806666       2.48953404       2.58291959
45
name="MALT222/105" REF_dipole="-1.419 1.009 -0.695" config_type="wB97M-D3(BJ)/def2-TZVPPD dipoles on B3LYP-3c geometries" pbc="F F F"
C       -2.80029424       1.93705031      -2.16486851
C       -1.36854435       1.60168033      -1.82878854
C       -0.39064442       2.15477029      -2.87514846
C        0.80838550       1.21200036      -3.00114845
C        1.15456547       0.67341040      -1.61694855
C       -0.04628444      -0.17975954      -1.10951859
O       -1.24900435       0.18410043      -1.75815854
O       -0.23803443      -0.03561955       0.27264131
C        0.46161552      -0.99008948       1.06963126
C       -0.55182440      -1.91148942       1.73496121
O        0.12753555      -2.83460935       2.59052115
C        0.85019549      -2.22434940       3.62647107
C        1.88767542      -1.26131947       3.06532111
C        1.25540547      -0.25654954       2.12514118
O        2.32063539       0.50675041       1.59575122
O        2.49068538      -0.60701951       4.17191103
O       -0.03906444      -1.55170944       4.48339101
C       -1.30792435      -2.75234936       0.73105128
O       -0.43564441      -3.53136930      -0.07467866
O        1.49271545       1.74089032      -0.74267861
O        0.55295552       0.16215043      -3.91608839
O        0.09725555       3.43359020      -2.46914849
O       -2.81921424       3.35721020      -2.31230850
H       -3.46253420       1.60632033      -1.36457857
H       -3.08202422       1.43707034      -3.09470845
H       -1.12234436       2.03715030      -0.85680861
H       -0.87079438       2.22075029      -3.85418839
H        1.65000544       1.77781032      -3.39645842
H        2.02508541       0.02152044      -1.67601855
H        0.10806555      -1.22974947      -1.36229857
H        1.14234547      -1.58160944       0.45225130
H       -1.25848435      -1.30897946       2.31133117
H        1.34060546      -3.04619934       4.15016104
H        2.62901537      -1.83849942       2.50517115
H        0.56346552       0.37789042       2.68985114
H        1.96480541       1.09775037       0.90822127
H        2.98533534       0.13433043       3.80223106
H        0.49645552      -0.89257949       4.94482098
H       -1.86077431      -2.10049940       0.05803133
H       -2.01814430      -3.38479931       1.26775124
H        0.07682555      -4.07513926       0.53292130
H        1.09407548       2.55917026      -1.07844859
H       -0.26443443      -0.26024954      -3.62689841
H       -0.68376440       3.99038016      -2.35145850
H       -3.70593418       3.63079018      -2.55818848
45
name="MALT222/106" REF_dipole="0.154 -0.885 0.386" config_type="wB97M-D3(BJ)/def2-TZVPPD dipoles on B3LYP-3c geometries" pbc="F F F"
C       -1.85355498       2.83877224      -1.04342993
C       -0.42489508       3.02214223      -0.55928996
C        0.53973485       3.30326221      -1.71554988
C        1.82604476       2.53968226      -1.49388989
C        1.50819478       1.05829237      -1.50552989
C        0.34697486       0.76812239      -0.51213996
O        0.01199489       1.91133231       0.23819998
O        0.76416483      -0.18877754       0.41147997
C       -0.07007511      -1.33386746       0.55095996
C       -0.70157506      -1.36453746       1.93237986
O       -1.51823500      -2.53627737       2.03244985
C       -0.77513506      -3.73965729       1.87967987
C       -0.13234510      -3.78042728       0.50027996
C        0.76094483      -2.57173737       0.31205998
O        1.24778480      -2.62204737      -1.02086993
O        0.56411485      -4.99465720       0.34853998
O        0.23247487      -3.85509728       2.84092980
C       -1.58894500      -0.16575754       2.17555984
O       -2.53425493       0.02807244       1.12529992
O        2.66812470       0.27621242      -1.24687991
O        2.70743470       2.88927224      -2.54882982
O        0.75298484       4.70053211      -1.77430987
O       -2.77869491       2.69463225       0.00599000
H       -1.90532497       1.99774230      -1.74534988
H       -2.12607496       3.73628218      -1.59978989
H       -0.38534508       3.87097217       0.11992999
H        0.10888488       2.95248223      -2.66405981
H        2.24934473       2.82004224      -0.52468996
H        1.19308480       0.79204239      -2.51532982
H       -0.52843507       0.40250242      -1.05577992
H       -0.86475505      -1.30153746      -0.19625999
H        0.08223488      -1.38230746       2.69453981
H       -1.51308500      -4.53534723       1.97474986
H       -0.94733504      -3.70592729      -0.22861998
H        1.58400478      -2.61352737       1.03116993
H        1.83330476      -1.86294742      -1.15188992
H        1.07874481      -4.90485720      -0.46145997
H       -0.18709510      -4.03677727       3.68714974
H       -0.97741504       0.73207239       2.19477984
H       -2.09370496      -0.28137754       3.13574978
H       -3.14491489      -0.71570750       1.13966992
H        2.70735470       0.16883243      -0.28797998
H        3.49191464       2.33837228      -2.45413982
H        1.45865478       4.83747210      -2.41722983
H       -2.66730492       1.81401231       0.39174997
45
name="MALT222/107" REF_dipole="0.964 -2.504 -0.217" config_type="wB97M-D3(BJ)/def2-TZVPPD dipoles on B3LYP-3c geometries" pbc="F F F"
C       -1.32388546       2.97701401       0.85748994
C       -0.23977554       2.05127408       1.35708990
C        0.90754438       2.80137402       2.04522985
C        2.24072428       2.08474407       1.78439987
C        2.01489430       0.57885418       1.79191987
C        1.08840437       0.21349421       0.61636996
O        0.29560442       1.32489413       0.22407998
O        0.31465442      -0.86945572       1.04220993
C       -0.31905553      -1.73554565       0.07782999
C        0.65223440      -2.14485562      -1.03374993
O        0.62028440      -1.24914569      -2.13358985
C       -0.66739551      -1.16665569      -2.77481980
C       -1.65923544      -0.52199574      -1.81204987
C       -1.68126544      -1.21015569      -0.43564997
O       -2.61342537      -2.27918561      -0.46446997
O       -1.38932546       0.87563416      -1.76077987
O       -0.51773552      -0.40893575      -3.91491972
C        0.55316440      -3.61199552      -1.42487990
O       -0.80114550      -3.99052549      -1.68529988
O        1.44255434       0.25084420       3.04998978
O        2.85581424       2.48854404       0.57153996
O        0.63385440       2.96466401       3.42262975
O       -2.50254538       2.30649406       0.46828997
H       -0.91745549       3.59227396       0.04685000
H       -1.58529544       3.63966396       1.68175988
H       -0.67707551       1.33386413       2.05241985
H        0.99835437       3.80694395       1.63071988
H        2.92484424       2.35292405       2.58698981
H        2.96177423       0.05259422       1.65344988
H        1.66826433      -0.02662578      -0.27247998
H       -0.56508551      -2.60919559       0.68011995
H        1.66323433      -2.04905563      -0.63142995
H       -0.98510549      -2.16370562      -3.07232978
H       -2.66221537      -0.62309573      -2.22218984
H       -2.05695541      -0.49721574       0.29845998
H       -2.19116540      -3.01248556      -0.93550993
H       -0.64504551       1.01555415      -1.14203992
H       -0.59899551       0.51035419      -3.62270974
H        0.95488438      -4.20644548      -0.60096996
H        1.17040436      -3.76376551      -2.31164983
H       -0.82386550      -4.92752542      -1.89919986
H        0.92304438      -0.55156574       2.90672979
H        2.17992429       2.43739405      -0.11332999
H        0.69290440       2.07845407       3.80265973
H       -2.33431539       1.88128409      -0.38517997
45
name="MALT222/108" REF_dipole="-0.111 0.971 1.109" config_type="wB97M-D3(BJ)/def2-TZVPPD dipoles on B3LYP-3c geometries" pbc="F F F"
C        3.13681511      -1.69806854      -1.37935235
C        2.26402517      -1.15828858      -0.27165243
C        2.78416513      -1.46328856       1.12008748
C        1.80110520      -0.91494860       2.13018740
C        0.41567530      -1.49143856       1.90193742
C        0.00537533      -1.31839857       0.44302752
O        0.98536526      -1.78579854      -0.44691241
O       -0.22638465       0.06385133       0.32174753
C       -0.74171461       0.54013129      -0.92283238
C       -0.90408460       2.05373119      -0.71729239
O       -2.26886450       2.42714116      -0.49247241
C       -2.95231446       1.59486122       0.41652753
C       -3.13473444       0.18769132      -0.18495243
C       -2.08457452      -0.09415866      -1.27176235
O       -2.50946449       0.32709131      -2.55283226
O       -3.19586444      -0.82979861       0.79049750
O       -2.28268450       1.49105123       1.65781744
C       -0.41191464       2.91311112      -1.86490231
O       -1.08402459       2.67523114      -3.09344222
O       -0.53247463      -0.88544860       2.76933736
O        2.29297517      -1.24030858       3.42181731
O        4.05526504      -0.85491861       1.25793747
O        2.59405515      -1.38109857      -2.65088225
H        3.24776510      -2.77908847      -1.25355235
H        4.11844504      -1.23710858      -1.32315235
H        2.16421518      -0.07568866      -0.39053242
H        2.85388513      -2.55035848       1.24568747
H        1.75861521       0.17252132       2.00267741
H        0.42896530      -2.55395848       2.14218740
H       -0.89291460      -1.89282853       0.22504754
H       -0.01991467       0.33030131      -1.71877232
H       -0.30878464       2.31107117       0.16295754
H       -3.91600439       2.07941118       0.55884752
H       -4.08984437       0.18359132      -0.70983239
H       -1.98757452      -1.17550858      -1.34144235
H       -2.49105449       1.29520124      -2.57648226
H       -2.66126448      -0.55380863       1.54439744
H       -2.48121449       2.28299117       2.16588740
H        0.66670529       2.77398113      -1.96626230
H       -0.60329462       3.95382105      -1.61324233
H       -0.68298462       1.90988120      -3.51649219
H       -0.70500462      -0.00731867       2.39677738
H        1.61564522      -0.97229860       4.05276727
H        4.26502503      -0.88037860       2.19855740
H        1.71486521      -1.77235854      -2.66766225
45
name="MALT222/109" REF_dipole="1.707 1.252 0.101" config_type="wB97M-D3(BJ)/def2-TZVPPD dipoles on B3LYP-3c geometries" pbc="F F F"
C       -2.69905692      -3.04141667      -0.17695710
C       -2.30344695      -1.58276678      -0.21585710
C       -3.41412687      -0.68949684      -0.73945706
C       -2.89077690       0.72114306      -0.88224705
C       -1.67219699       0.72667306      -1.78486698
C       -0.62911707      -0.23574687      -1.23316702
O       -1.16927703      -1.52078678      -1.09372703
O       -0.19784710       0.28015309       0.01821289
C        1.18085280       0.57187307       0.15370288
C        1.93828275      -0.49380685       0.93478282
O        3.34183265      -0.19611687       0.85381283
C        3.70448262       1.17269303       0.88475283
C        2.65910270       2.05623296       1.54405278
C        1.28868280       1.89341298       0.88167283
O        1.00864282       2.90329290      -0.08392711
O        2.51633271       1.70955299       2.90681268
O        4.86644254       1.29854302       1.66165277
C        1.76864276      -1.87898675       0.35738286
O        2.12360274      -1.92715675      -1.01607704
O       -1.15910703       2.03386297      -1.95839697
O       -3.93735683       1.51508300      -1.42244701
O       -4.49397679      -0.75663683       0.17536288
O       -1.62593699      -3.85774661       0.26003287
H       -3.04251689      -3.34080665      -1.17184703
H       -3.51464686      -3.17421666       0.52782285
H       -2.00987697      -1.25420680       0.78420283
H       -3.72108684      -1.04608681      -1.73015699
H       -2.60778692       1.08921303       0.10962288
H       -1.96959697       0.37738308      -2.77437691
H        0.21966287      -0.33979686      -1.90692697
H        1.64242277       0.67232306      -0.83261705
H        1.61350277      -0.49063685       1.97913275
H        3.89185261       1.51319300      -0.13898710
H        2.98859267       3.09397289       1.42985279
H        0.54545285       1.89742298       1.68230277
H        0.89100283       3.74020284       0.37711286
H        3.40953264       1.53803300       3.23206266
H        5.46508250       0.59126307       1.40041279
H        0.72331284      -2.16747673       0.42501286
H        2.36555272      -2.57926670       0.94589282
H        3.05125267      -1.67426677      -1.06283703
H       -0.60543707       2.24973295      -1.19148703
H       -3.53473686       2.35368294      -1.67617699
H       -5.09769675      -0.04639689      -0.06971711
H       -0.90851705      -3.70511662      -0.36340709
45
name="MALT222/110" REF_dipole="1.028 -1.715 -0.377" config_type="wB97M-D3(BJ)/def2-TZVPPD dipoles on B3LYP-3c geometries" pbc="F F F"
C       -3.21531377       0.74467750      -0.76741461
C       -2.82177380       0.67071751       0.69829528
C       -2.54158382       2.03726741       1.31881524
C       -1.77243387       1.82846742       2.60640515
C       -0.41852397       1.14827747       2.35727516
C       -0.46908397       0.48373752       0.98983526
O       -1.70647388      -0.22213243       0.86222527
O        0.55689596      -0.43944241       0.85808527
C        1.10015592      -0.54850241      -0.45159463
C        0.93312593      -1.98348230      -0.93539460
O        1.59891589      -2.17763229      -2.19324451
C        2.97344579      -1.87747231      -2.17846451
C        3.21582577      -0.44189241      -1.74557454
C        2.56096582      -0.16646243      -0.40274464
O        2.63915581       1.21169747      -0.08853466
O        4.59870567      -0.13269244      -1.71119454
O        3.69572574      -2.69007225      -1.28111457
C       -0.51408396      -2.33392228      -1.19906458
O       -1.07341392      -1.50205234      -2.21407451
O       -0.09363399       0.25153754       3.40461509
O       -1.65417388       3.10529733       3.22429510
O       -3.80316373       2.63185737       1.56754522
O       -2.11500385       1.08555748      -1.59248455
H       -3.98356371       1.50973745      -0.88191460
H       -3.63696374      -0.21606243      -1.07089459
H       -3.64966374       0.24274754       1.26764524
H       -1.96072386       2.66537736       0.63558529
H       -2.36736383       1.16016747       3.23764510
H        0.36532597       1.90503742       2.34383517
H       -0.40313397       1.24243747       0.20813532
H        0.58302596       0.12765755      -1.13646459
H        1.34150590      -2.66186225      -0.18191465
H        3.30940576      -2.03509230      -3.20302444
H        2.77099580       0.21965754      -2.48855449
H        3.04822578      -0.76943239       0.37130531
H        3.56047575       1.46700745      -0.21324465
H        5.01984564      -0.85870238      -1.23503458
H        3.72343573      -3.58304219      -1.63805455
H       -1.09984392      -2.16429229      -0.30126464
H       -0.58062396      -3.38284220      -1.49289456
H       -0.50861396      -1.59962233      -2.98897445
H       -0.58069396      -0.56269240       3.23732510
H       -1.30156391       2.97193734       4.10923504
H       -3.62542374       3.39377731       2.13125518
H       -1.69832388       0.24476754      -1.83622453
45
name="MALT222/111" REF_dipole="-0.829 -1.244 -2.187" config_type="wB97M-D3(BJ)/def2-TZVPPD dipoles on B3LYP-3c geometries" pbc="F F F"
C        2.60314315       1.40645657       1.78896876
C        1.89301320       0.12828666       1.40074879
C        2.76945313      -1.10783325       1.50018878
C        1.95379319      -2.30613317       1.06716881
C        1.42028323      -2.10950318      -0.33809109
C        0.67024329      -0.78846328      -0.44817108
O        1.46564323       0.27309665       0.02961889
O       -0.51874663      -0.94773327       0.28444887
C       -1.60337655      -0.03845333       0.05572888
C       -2.20906651      -0.18449332      -1.35694101
O       -2.39553649       1.06051659      -2.03628097
C       -1.24703658       1.88281653      -2.08605096
C       -0.87828660       2.37837650      -0.67797106
C       -1.38217657       1.43279656       0.43653886
O       -2.62850648       1.93489653       0.91377882
O        0.48464330       2.73948647      -0.59055107
O       -0.15013666       1.20439658      -2.64220092
C       -3.60759641      -0.76500328      -1.28749102
O       -4.47760635       0.11537666      -0.58325107
O        0.60719329      -3.20249310      -0.73524106
O        2.79944313      -3.44424309       1.14109881
O        3.19588310      -1.24368324       2.84239869
O        1.71597321       2.48495649       1.99824875
H        3.35526309       1.63549655       1.02629882
H        3.11568311       1.22933658       2.73121869
H        1.02039326       0.00203667       2.04585874
H        3.62700307      -0.99861326       0.82519883
H        1.11261325      -2.41015316       1.76203876
H        2.26135317      -2.08184318      -1.03029104
H        0.46437330      -0.53941329      -1.48536100
H       -2.33457650      -0.39402330       0.78082883
H       -1.57156655      -0.84459327      -1.94998097
H       -1.53825656       2.71832647      -2.72032092
H       -1.43629656       3.29627643      -0.51089107
H       -0.67459662       1.48637656       1.26307880
H       -3.33887643       1.39609657       0.53784885
H        0.99570326       1.92777653      -0.73351106
H       -0.30580664       1.11568659      -3.58752085
H       -3.59174641      -1.70364321      -0.73758106
H       -3.98236638      -0.95205327      -2.29458095
H       -4.60365634       0.87630660      -1.16082103
H       -0.23194665      -3.07326311      -0.27551109
H        2.30622317      -4.18244303       0.76631883
H        3.55025308      -2.13666318       2.92277868
H        1.32019324       2.72956647       1.14820881
45
name="MALT222/112" REF_dipole="0.512 0.339 2.018" config_type="wB97M-D3(BJ)/def2-TZVPPD dipoles on B3LYP-3c geometries" pbc="F F F"
C       -1.15599014      -1.65195899      -3.38675509
C       -1.19162014      -1.26639902      -1.91782520
C       -2.38766005      -1.85567898      -1.18409525
C       -2.40451005      -1.36617901       0.24419465
C       -2.44078005       0.14976088       0.24697465
C       -1.26847013       0.67710084      -0.56707529
O       -1.27220013       0.16260088      -1.87553520
O       -0.09867022       0.31520087       0.12756466
C        0.96812971       1.25498080       0.02003467
C        2.29251961       0.48078085      -0.02007533
O        3.07862956       0.68271084       1.16351458
C        2.38778961       0.46048086       2.35622450
C        1.18644969       1.42684079       2.53066449
C        0.88678971       2.17723073       1.22888458
O        1.81257965       3.23509066       1.01985459
O        0.02763978       0.76663083       3.01315445
O        1.87561964      -0.85365905       2.43994449
C        3.17630955       0.90485082      -1.17232525
O        3.34157954       2.30508072      -1.25997524
O       -2.46874005       0.67704084       1.55617456
O       -3.55452997      -1.91497897       0.87083460
O       -2.29774006      -3.27482888      -1.24309524
O       -0.77409017      -3.00034890      -3.57248508
H       -0.41188019      -1.03526904      -3.88634506
H       -2.13049007      -1.43765901      -3.83771506
H       -0.27030020      -1.61023900      -1.44051523
H       -3.30272999      -1.51268900      -1.68075521
H       -1.49412011      -1.71071899       0.74663461
H       -3.36294998       0.47319085      -0.23738532
H       -1.33253013       1.76116076      -0.67794528
H        0.86652972       1.84377076      -0.89351527
H        2.05117963      -0.57945907      -0.11693532
H        3.12958955       0.62662084       3.13526444
H        1.47667967       2.17912073       3.26842443
H       -0.13592021       2.55850071       1.29891457
H        1.66948966       3.90101061       1.69893454
H        0.25667976      -0.17348910       3.03557445
H        2.61773959      -1.46147901       2.51320449
H        2.71438958       0.57789085      -2.10394518
H        4.13813948       0.39600086      -1.06657526
H        3.34960954       2.66001070      -0.36307531
H       -1.57022011       0.63322084       1.92919453
H       -3.66284996      -1.43965901       1.70289454
H       -2.97853001      -3.61562885      -0.65135529
H       -1.33654013      -3.52655886      -2.99175512
45
name="MALT222/113" REF_dipole="1.272 -0.821 1.553" config_type="wB97M-D3(BJ)/def2-TZVPPD dipoles on B3LYP-3c geometries" pbc="F F F"
C        0.14247355      -2.34294005      -2.66212759
C       -1.17357636      -1.61418011      -2.43355760
C       -1.59162633      -0.59476018      -3.50054753
C       -0.97441637       0.78866972      -3.28758754
C       -1.18464636       1.22986969      -1.84033765
C       -0.63234640       0.17475977      -0.90393771
O       -1.25430635      -1.07870015      -1.10056770
O       -0.94068638       0.54700974       0.42208219
C        0.17192354       0.65864973       1.30358213
C        0.53136352      -0.63352018       2.03065208
O        1.77704343      -0.40784019       2.70895203
C        1.93437342       0.84593972       3.36128198
C        0.61831351       1.55855967       3.61208196
C       -0.18347643       1.72491965       2.32613206
O        0.06478355       3.02816956       1.82543209
O       -0.17160643       0.81235972       4.51931190
O        2.50281338       0.61975973       4.62297189
C        0.78012350      -1.82430009       1.13722214
O        1.81222343      -1.56711011       0.18188221
O       -2.57469626       1.42732968      -1.60740766
O        0.39558353       0.85358972      -3.61901752
O       -3.00592623      -0.50192019      -3.55218752
O        1.30060346      -1.51658011      -2.58229759
H        0.12315355      -2.78835002      -3.65738752
H        0.21819354      -3.15070000      -1.93232764
H       -1.95002630      -2.38076005      -2.45838760
H       -1.26723635      -0.96600015      -4.47370746
H       -1.49920634       1.48409967      -3.94162750
H       -0.62449640       2.15595962      -1.67938766
H        0.44814352       0.11101977      -1.02228770
H        1.05234348       0.99450971       0.74753217
H       -0.25506643      -0.88626016       2.74651203
H        2.59221337       1.47176967       2.75081203
H        0.84234349       2.55455959       4.00042194
H       -1.23473636       1.59357966       2.59558204
H       -0.46925641       3.13702955       1.03176215
H        0.42993352       0.51759974       5.21452185
H        3.26135332       0.03969977       4.50381190
H       -0.11931644      -2.05595008       0.57520218
H        1.05195348      -2.67698003       1.76143210
H        2.58404337      -1.28179013       0.68393217
H       -2.70821625       1.35191968      -0.65415773
H        0.83877350       0.05449977      -3.27892754
H       -3.26126621       0.07255977      -2.81625758
H        1.60206344      -1.53975011      -1.65907766
45
name="MALT222/114" REF_dipole="0.165 0.913 -1.431" config_type="wB97M-D3(BJ)/def2-TZVPPD dipoles on B3LYP-3c geometries" pbc="F F F"
C       -2.04223785      -2.47045360       1.96631386
C       -1.35519790      -1.13272370       1.85372387
C       -1.43078790      -0.25717376       3.08759378
C       -0.65538795       1.00723615       2.78200380
C       -1.22131791       1.69777610       1.55247389
C       -1.33033790       0.71654617       0.39197397
O       -2.01149786      -0.45640374       0.76694394
O       -0.01583800       0.45248619      -0.01423600
C        0.09443199       0.01140622      -1.36459590
C        1.37887190      -0.81429372      -1.46780589
O        1.91675186      -0.69524373      -2.78422580
C        2.36635183       0.58441618      -3.11998578
C        1.52697189       1.71926610      -2.51453582
C        0.10577199       1.22733613      -2.29885584
O       -0.49835796       0.84303616      -3.52622575
O        2.01139186       2.14674607      -1.25642591
O        3.68971174       0.81253616      -2.67683581
C        1.17160192      -2.30918361      -1.27134591
O        0.82359194      -2.61754359       0.06152400
O       -0.44476797       2.82619602       1.19012391
O       -0.73290795       1.84717609       3.92437372
O       -0.86142794      -0.96513371       4.17323370
O       -1.94346786      -3.16714355       0.72021395
H       -3.08967778      -2.33953361       2.24746384
H       -1.54629789      -3.08016356       2.71484381
H       -0.30864798      -1.29729369       1.59494389
H       -2.47639782       0.00128622       3.29314376
H        0.38478197       0.72410617       2.58632381
H       -2.21893784       2.06570607       1.79255387
H       -1.91706786       1.14492614      -0.42357597
H       -0.76897795      -0.60572373      -1.63003588
H        2.08423185      -0.44216375      -0.72141595
H        2.31584183       0.61876618      -4.20707570
H        1.52963189       2.55351604      -3.22453577
H       -0.46102797       2.02424608      -1.81034587
H       -0.64120795       1.63773610      -4.04903571
H        2.97014179       2.03121608      -1.28608591
H        4.22911170       0.08231622      -2.99632579
H        2.11235185      -2.80414358      -1.51523589
H        0.41986197      -2.65542359      -1.98474586
H       -0.09828799      -2.91007357       0.10899399
H        0.32233198       2.48186604       0.70754395
H       -0.30266798       2.67611603       3.68637374
H       -0.68647795      -0.31083376       4.85922365
H       -2.39452783      -2.60331359       0.08158399
45
name="MALT222/115" REF_dipole="0.708 -1.308 0.697" config_type="wB97M-D3(BJ)/def2-TZVPPD dipoles on B3LYP-3c geometries" pbc="F F F"
C        1.52071789       2.84492535       1.22298236
C        0.19350799       2.31988539       1.75573232
C        0.12276799       1.91617542       3.23230221
C        0.62915795       0.50111552       3.50754219
C        0.05390800      -0.49223441       2.50075227
C        0.21989798       0.02709555       1.08115237
O       -0.37507197       1.29441546       0.93249238
O       -0.49144196      -0.85731438       0.25782243
C       -0.21754198      -0.71045439      -1.14425747
C       -1.49490189      -0.36422442      -1.90336742
O       -1.23365191      -0.38607442      -3.31325732
C       -0.76991194      -1.60304433      -3.82018728
C        0.52024796      -2.01682430      -3.12442733
C        0.30481798      -2.04441430      -1.63012744
O        1.55618789      -2.39174427      -1.04738748
O        0.86287794      -3.30329421      -3.61614730
O       -1.76018187      -2.58808426      -3.65114729
C       -2.00176186       1.03750548      -1.63369744
O       -1.06411192       2.01848541      -2.04120741
O       -1.32101191      -0.65984440       2.80995224
O        2.05528785       0.51911552       3.44761220
O       -1.20939191       2.02722541       3.70388218
O        2.58446782       1.91615542       1.13072236
H        1.79788787       3.71064529       1.83631231
H        1.34032790       3.19632533       0.20882243
H       -0.50568196       3.15236533       1.66150233
H        0.72159795       2.61257537       3.82028217
H        0.29122798       0.22328554       4.50714212
H        0.58676796      -1.44731434       2.58721226
H        1.27334791       0.06245555       0.79524239
H        0.52287796       0.07760555      -1.29488746
H       -2.26973184      -1.09400437      -1.65317744
H       -0.58612196      -1.41924434      -4.87970721
H        1.29851791      -1.28636435      -3.36208731
H       -0.44357197      -2.80759424      -1.39716746
H        1.39629790      -2.54294426      -0.11078755
H        1.55437789      -3.64017418      -3.03490734
H       -1.30358191      -3.43507420      -3.73987729
H       -2.15659185       1.17297547      -0.56813751
H       -2.95287179       1.16119547      -2.15723740
H       -0.90479194       1.85826542      -2.97720734
H       -1.73447188      -0.99722437       2.00419230
H        2.38807783      -0.33014442       3.75273218
H       -1.68631188       1.26569546       3.34592220
H        2.68755781       1.50214545       1.99808230
45
name="MALT222/116" REF_dipole="-0.424 -0.320 -0.443" config_type="wB97M-D3(BJ)/def2-TZVPPD dipoles on B3LYP-3c geometries" pbc="F F F"
C       -3.19309799      -0.19237487       1.26701013
C       -1.87252809      -0.91324482       1.11735014
C       -1.86309809      -2.28276473       1.77515010
C       -0.48937819      -2.88179468       1.57694011
C        0.56767174      -1.97312475       2.17308007
C        0.43949175      -0.56966485       1.59851011
O       -0.87727816      -0.07809488       1.71338010
O        0.88784171      -0.63595484       0.27046020
C        1.19131169       0.64240507      -0.28818976
C       -0.06030822       1.35580501      -0.83544972
O       -0.02885822       1.48253500      -2.25753962
C        1.07878170       2.16500496      -2.79879958
C        2.37340161       1.82460498      -2.04719963
C        2.21235162       0.46501508      -1.38188968
O        3.43014153       0.04325511      -0.80326972
O        3.50945153       1.85092498      -2.88813957
O        1.25033169       1.69123499      -4.10822948
C       -0.33234820       2.66904492      -0.11444977
O       -1.59181811       3.21265488      -0.43532975
O        1.86591164      -2.49993471       1.97534008
O       -0.48559819      -4.15620459       2.20008006
O       -2.86285802      -3.07273467       1.15640014
O       -3.30080799       0.92743504       0.38377019
H       -3.26591799       0.20286510       2.27801006
H       -4.00589794      -0.89775482       1.10131014
H       -1.66071810      -1.05861481       0.05241022
H       -2.05668807      -2.17718473       2.84910002
H       -0.31182820      -2.98307468       0.50041019
H        0.40759175      -1.91751475       3.25015999
H        1.05336170       0.13686510       2.16195007
H        1.66282166       1.24833502       0.49470019
H       -0.91322816       0.71037506      -0.66115973
H        0.88640171       3.24166488      -2.80964958
H        2.55481159       2.56567493      -1.26642969
H        1.84855165      -0.26306487      -2.11319963
H        4.11331148       0.27656509      -1.44504967
H        3.19510155       1.59708500      -3.76582951
H        0.41437175       1.80601498      -4.57051945
H        0.41485175       3.41845487      -0.38118975
H       -0.24064820       2.47666493       0.95899015
H       -2.24796806       2.59425493      -0.08445977
H        2.14926162      -2.19203473       1.10321014
H        0.42482175      -4.47250457       2.17104007
H       -2.66800803      -3.98663460       1.39484012
H       -3.60306796       0.59953507      -0.46762974
45
name="MALT222/117" REF_dipole="-0.931 -0.430 -0.288" config_type="wB97M-D3(BJ)/def2-TZVPPD dipoles on B3LYP-3c geometries" pbc="F F F"
C        0.89255216       1.46019878      -3.25400754
C        1.31325213       1.05612881      -1.85125764
C        2.79150202       1.29364880      -1.58568766
C        3.13147200       0.81708883      -0.19485776
C        2.78726202      -0.65486106      -0.07593777
C        1.33008213      -0.87255105      -0.45915774
O        1.03101215      -0.34222109      -1.73133765
O        0.57446218      -0.28587109       0.56542218
C       -0.73776772      -0.81497105       0.72923217
C       -1.78719765      -0.03639111      -0.09103777
O       -2.78091758       0.58789885       0.72249217
C       -3.42754753      -0.17339110       1.72764210
C       -2.50565760      -1.22791102       2.34984205
C       -1.06833770      -0.76291106       2.19791206
O       -0.18049776      -1.62579099       2.88184202
O       -2.81647758      -1.47787101       3.70827196
O       -3.74423751       0.72334884       2.76163202
C       -2.40023761      -0.86851105      -1.19535769
O       -3.03365756      -1.99857097      -0.60014773
O        3.05899200      -1.14847103       1.22121213
O        4.51836190       1.04536881       0.00474222
O        3.05722200       2.68247870      -1.73715765
O        0.82241216       2.86277868      -3.40590753
H       -0.10567777       1.06813881      -3.44136753
H        1.57473211       1.00287882      -3.97825749
H        0.72790217       1.63044877      -1.12745770
H        3.37453198       0.71377884      -2.31062761
H        2.54118204       1.38856879       0.52880218
H        3.41617198      -1.21482102      -0.76870772
H        1.10247214      -1.93816097      -0.53077774
H       -0.73105773      -1.86712098       0.43068219
H       -1.27330769       0.80061883      -0.56086774
H       -4.33377747      -0.62227107       1.31815213
H       -2.62431759      -2.17165096       1.82144209
H       -0.96958771       0.26573887       2.55985204
H       -0.62634773      -1.84591098       3.71018196
H       -3.14128755      -0.64097107       4.06497193
H       -4.24245747       1.44988878       2.37545205
H       -1.60146766      -1.17043103      -1.87818764
H       -3.12365755      -0.25517109      -1.73621765
H       -3.40815753      -2.53860093      -1.30066768
H        2.27105206      -0.96539104       1.75333210
H        4.74766188       0.62441884       0.84120216
H        3.94167194       2.83088869      -1.38236768
H        1.65767210       3.21648866      -3.07695756
45
name="MALT222/118" REF_dipole="-0.220 -0.706 -0.051" config_type="wB97M-D3(BJ)/def2-TZVPPD dipoles on B3LYP-3c geometries" pbc="F F F"
C        0.47239730       2.29027761      -3.06382978
C        0.50506730       2.49248760      -1.56677989
C        1.87573720       2.94553757      -1.04700993
C        2.34972716       2.02334763       0.04868000
C        2.30037717       0.60897773      -0.49475996
C        0.83144727       0.20784776      -0.66770995
O       -0.00997267       1.34465768      -0.87901994
O        0.42581730      -0.35156220       0.55171996
C       -0.81211261      -1.06452215       0.48548996
C       -1.62931255      -0.67859217       1.70957988
O       -2.86588246      -1.39925212       1.71597988
C       -2.72003247      -2.79186202       1.72574988
C       -1.90363253      -3.27763199       0.53893996
C       -0.56893263      -2.55338204       0.47151997
O        0.11945733      -2.89288202      -0.71937995
O       -1.71244254      -4.68234189       0.56725996
O       -2.05054252      -3.26977199       2.87786979
C       -1.95922253       0.80456772       1.73627988
O       -2.48467249       1.28725769       0.51871996
O        2.99965712      -0.28741220       0.34937998
O        3.67411707       2.39727761       0.38245997
O        1.73742721       4.28738747      -0.60297996
O        1.40074723       1.26209769      -3.39118976
H        0.73895728       3.23657755      -3.54350975
H       -0.54056263       2.01130763      -3.36044976
H       -0.19739265       3.28831754      -1.31929991
H        2.61472715       2.88938757      -1.85161987
H        1.69097721       2.11560763       0.91880993
H        2.79403713       0.58835774      -1.46460989
H        0.68787728      -0.50818219      -1.47536989
H       -1.36203257      -0.77601217      -0.41262997
H       -1.05560259      -0.92412216       2.60942981
H       -3.73500240      -3.18568199       1.68078988
H       -2.45978249      -3.05726200      -0.37171997
H        0.02966733      -2.81744202       1.35091990
H        0.09984733      -3.85573195      -0.77433994
H       -1.47920256      -4.89517187       1.47935989
H       -2.63015248      -3.13580200       3.63400974
H       -1.05672259       1.34861768       2.02240986
H       -2.71598247       0.96246771       2.50281982
H       -1.72546254       1.41220768      -0.06895000
H        2.33047717      -0.65568218       0.94201993
H        4.05855704       1.62621766       0.81828994
H        2.59018715       4.53531745      -0.22799998
H        1.34736724       1.09419770      -4.33532969
45
name="MALT222/119" REF_dipole="0.653 -0.850 -0.199" config_type="wB97M-D3(BJ)/def2-TZVPPD dipoles on B3LYP-3c geometries" pbc="F F F"
C        0.30451753       2.80670847       1.68146321
C        0.94312749       1.77175854       0.78672328
C        2.46028738       1.81788854       0.76570328
C        2.94841734       0.73798861      -0.17599665
C        2.32492739       0.88173860      -1.55345656
C        0.80847750       0.95124860      -1.42286656
O        0.45125752       1.98599852      -0.54248663
O        0.40754753      -0.32744131      -0.98595660
C       -0.97588237      -0.64877129      -1.14242658
C       -1.88757231       0.15488866      -0.22377665
O       -1.75886232      -0.21219132       1.16695325
C       -1.32563235      -1.50889123       1.50403323
C       -1.68069232      -2.53105115       0.44500330
C       -1.07823237      -2.15804118      -0.90837660
O       -1.86091231      -2.70355114      -1.97265653
O       -1.28620235      -3.83525106       0.83065327
O        0.07689755      -1.59508122       1.67412321
C       -3.34064221       0.16161866      -0.68536662
O       -3.97185216      -1.09450125      -0.84092661
O        2.74174736      -0.17154132      -2.40630649
O        4.36380724       0.83507861      -0.23698665
O        2.93205735       1.58486855       2.08299318
O       -1.10035237       2.63396848       1.78150321
H        0.46582752       3.79969839       1.26412324
H        0.78844750       2.75712847       2.65900314
H        0.64126751       0.77663861       1.12263325
H        2.79322736       2.79486847       0.39690330
H        2.64946737      -0.22899132       0.24507332
H        2.67175736       1.80894854      -2.00812652
H        0.33182753       1.19300858      -2.37660650
H       -1.27112235      -0.44470130      -2.17826651
H       -1.57245233       1.19662858      -0.26008665
H       -1.82744231      -1.74782121       2.44153316
H       -2.76256225      -2.54125115       0.35282331
H       -0.06123244      -2.55184115      -0.95093660
H       -1.96472230      -3.64501107      -1.78930654
H       -0.37395242      -3.75696106       1.13538325
H        0.31310753      -1.17857125       2.50879315
H       -3.37282220       0.73759861      -1.61697655
H       -3.91819216       0.70374862       0.06017333
H       -3.50017219      -1.59535122      -1.52061656
H        2.21710740      -0.93759127      -2.14192651
H        4.65404722       0.21365865      -0.91418660
H        3.87670728       1.40991857       2.00135319
H       -1.27435235       1.69880854       1.94767319
45
name="MALT222/120" REF_dipole="2.131 0.481 0.236" config_type="wB97M-D3(BJ)/def2-TZVPPD dipoles on B3LYP-3c geometries" pbc="F F F"
C       -3.15658288       0.73553417      -0.59482818
C       -1.76144298       1.14992414      -0.16054821
C       -1.68569299       2.58186404       0.34425175
C       -0.25272309       2.91648401       0.68457173
C        0.63148684       2.69788403      -0.52918818
C        0.42778686       1.29041413      -1.07797814
O       -0.92716304       1.03488415      -1.32063813
O        1.00176682       0.41227419      -0.12417821
C        1.48131678      -0.84467572      -0.63728818
C        0.34327686      -1.69255566      -1.19676814
O       -0.59310307      -2.00731563      -0.16923821
C       -0.04017311      -2.73942558       0.92647171
C        1.09510681      -1.94825564       1.57916166
C        2.14613674      -1.51414567       0.55676174
O        2.86186668      -2.62888559       0.02874178
O        0.56525685      -0.83249572       2.27740161
O       -1.05429304      -2.97303556       1.83236165
C        0.80006683      -2.94629557      -1.96020808
O        1.91297675      -2.68684559      -2.80207802
O        1.99093675       2.95891401      -0.22730821
O       -0.22181310       4.26919392       1.10986170
O       -2.52425293       2.71081403       1.48420167
O       -4.02323282       0.56380418       0.50722174
H       -3.08226289      -0.22691576      -1.09637814
H       -3.54252286       1.46984412      -1.31012813
H       -1.43093301       0.45640419       0.61601173
H       -2.02159297       3.25077399      -0.45654819
H        0.07293688       2.25813406       1.49933167
H        0.34296686       3.40865398      -1.30291813
H        0.93478682       1.16380414      -2.03670808
H        2.21988673      -0.65208573      -1.41750812
H       -0.21251310      -1.06797570      -1.89211809
H        0.31621687      -3.71330551       0.59219174
H        1.56130678      -2.58945559       2.32996161
H        2.82545669      -0.80123572       1.03161170
H        3.37334665      -3.02329556       0.74187172
H        0.40980686      -0.15433577       1.60365166
H       -1.19136303      -2.13707562       2.29867161
H       -0.02070311      -3.26077554      -2.60053804
H        1.02074682      -3.75991551      -1.27478813
H        2.69160670      -2.76573558      -2.24139806
H        2.29960672       2.18825407       0.26532176
H        0.70612684       4.51104390       1.20778169
H       -2.34288294       3.57886397       1.86333164
H       -3.94753283       1.35827412       1.04853170
45
name="MALT222/121" REF_dipole="1.486 -0.061 -0.158" config_type="wB97M-D3(BJ)/def2-TZVPPD dipoles on B3LYP-3c geometries" pbc="F F F"
C       -2.59166470      -1.93253653       1.89935431
C       -1.43975479      -0.95728660       1.89139431
C       -1.30215480      -0.19213665       3.19641422
C       -0.17952488       0.80788328       3.04451423
C       -0.45029486       1.72118321       1.86262431
C       -0.65059484       0.88014327       0.61008440
O       -1.69617477      -0.04788666       0.81799439
O        0.56921507       0.24277332       0.34191442
C        0.78177505      -0.25592665      -0.98302549
C        1.57603500       0.74085328      -1.81871543
O        2.07842496       0.05408333      -2.96924534
C        1.20257502      -0.86012661      -3.60862530
C       -0.24991487      -0.66594662      -3.22777532
C       -0.46555486      -0.74924661      -1.71727543
O       -0.75206484      -2.08539652      -1.35711546
O       -0.69319484       0.61218329      -3.65280529
O        1.27945502      -0.64082662      -4.99536520
C        2.82268491       1.24624324      -1.11431548
O        2.47561493       2.35173316      -0.28173554
O        0.56479507       2.69056314       1.72988432
O       -0.09717488       1.54948322       4.25253414
O       -1.03195481      -1.12663659       4.22814414
O       -2.57458470      -2.76477647       0.73655439
H       -3.52721464      -1.37723657       1.86988431
H       -2.55822471      -2.52452649       2.81256424
H       -0.50750485      -1.50004656       1.70581432
H       -2.23284473       0.35170331       3.39778420
H        0.75238506       0.26040331       2.86983424
H       -1.38442479       2.25404317       2.04980430
H       -0.97292482       1.50230323      -0.22648554
H        1.42494501      -1.12966659      -0.84883549
H        0.96218504       1.59443322      -2.11422540
H        1.52625500      -1.87622653      -3.36545531
H       -0.83231483      -1.46611656      -3.68879529
H       -1.31666479      -0.10080666      -1.52014545
H       -1.45596478      -2.08797652      -0.68818551
H       -0.32550487       0.73827328      -4.53665523
H        2.21240495      -0.57111663      -5.22135518
H        3.52319486       1.55751322      -1.88968542
H        3.27622488       0.44224330      -0.53015552
H        3.28251488       2.82260313      -0.05834555
H        1.23609502       2.35182316       1.11154436
H        0.49804508       2.28619317       4.06921415
H       -0.72025484      -0.61057662       4.98042409
H       -2.03637474      -3.53563641       0.93604438
45
name="MALT222/122" REF_dipole="0.233 -0.067 -1.331" config_type="wB97M-D3(BJ)/def2-TZVPPD dipoles on B3LYP-3c geometries" pbc="F F F"
C        1.72581588      -2.29585650      -2.13449296
C        2.01972586      -2.08688652      -0.66274306
C        1.82083587      -3.29077643       0.27162687
C        0.38606597      -3.44223642       0.79155683
C       -0.13391399      -2.09680652       1.29701680
C        0.04388600      -1.04837659       0.21853687
O        1.40123590      -0.90174660      -0.14891310
O       -0.33821398       0.18695332       0.76850683
C       -0.41229397       1.23830324      -0.21470310
C       -0.00760400       2.53029315       0.49682685
O       -0.77841394       3.61331307      -0.01563311
C       -2.14690385       3.54203308       0.40258686
C       -2.70592381       2.10675318       0.21843687
C       -1.83375387       1.35043324      -0.77435306
O       -1.83771387       1.98066319      -2.04137296
O       -2.75799380       1.43330323       1.47548678
O       -2.30717383       3.96321305       1.71065677
C        1.44923590       2.86987313       0.27226687
O        1.71325588       3.12733311      -1.09674303
O        0.60616596      -1.74420654       2.46098671
O       -0.50923396      -3.99756638      -0.14638310
O        2.72285580      -3.18976644       1.36079679
O        0.34720598      -2.61888648      -2.34327294
H        2.36861583      -3.10055644      -2.49955293
H        1.97354586      -1.37365657      -2.66184292
H        3.08756578      -1.87019653      -0.61483307
H        2.08357585      -4.20014637      -0.27107309
H        0.42768597      -4.12598637       1.63843677
H       -1.19878391      -2.19517651       1.52146678
H       -0.56958396      -1.28602657      -0.65442306
H        0.27552598       1.02576326      -1.03212304
H       -0.18971399       2.41870316       1.56997678
H       -2.64859381       4.24301303      -0.25942309
H       -3.72578373       2.17913318      -0.15407310
H       -2.23843384       0.34920331      -0.92425304
H       -1.33713390       2.79854313      -1.93022297
H       -2.02167386       0.80550328       1.51012678
H       -2.46887382       3.15553311       2.22362673
H        2.05976585       2.01369319       0.55486685
H        1.72217588       3.72365307       0.89538682
H        1.21144591       3.91623305      -1.32422302
H        0.52861596      -0.78792661       2.56280671
H       -0.32481398      -3.60531641      -1.01418304
H        2.32010583      -2.56480648       1.98088675
H        0.19761599      -2.74853647      -3.28403288
45
name="MALT222/123" REF_dipole="-0.634 -0.476 0.114" config_type="wB97M-D3(BJ)/def2-TZVPPD dipoles on B3LYP-3c geometries" pbc="F F F"
C        0.09049288      -3.64670707      -0.63608573
C        0.57642285      -2.44156716       0.12261421
C        1.60762277      -2.81099713       1.17947414
C        1.99836275      -1.55950722       1.93367408
C        0.77084283      -0.90680727       2.54087404
C       -0.25418709      -0.65917729       1.44429412
O       -0.56200707      -1.84568720       0.75194417
O        0.31455287       0.31811264       0.61335418
C       -0.55770707       1.23824258      -0.02471578
C       -0.66027706       0.89490260      -1.51882567
O       -0.75206706       2.08046252      -2.32381561
C       -1.56965700       3.04444245      -1.70378566
C       -0.88137705       3.66069240      -0.47841574
C        0.04110289       2.61706248       0.13517421
O        0.26992287       2.83465246       1.52109411
O       -0.09922710       4.79223232      -0.79398572
O       -1.81597698       4.06684238      -2.61860559
C       -1.78524698      -0.08721733      -1.80681565
O       -1.60952700      -0.75837728      -3.03793556
O        1.10245281       0.28659265       3.22229399
O        2.93042268      -1.94397719       2.93347401
O        2.72560269      -3.38937709       0.53010418
O       -0.66318706      -3.19483710      -1.76396565
H       -0.53336707      -4.25064703       0.02617422
H        0.95700282      -4.22665703      -0.95274571
H        1.02930281      -1.73775721      -0.58149574
H        1.15773281      -3.51972708       1.88549409
H        2.46280271      -0.86248727       1.22858413
H        0.33945286      -1.58871722       3.27457399
H       -1.19948703      -0.30597731       1.85983409
H       -1.53741700       1.20408258       0.46740419
H        0.28761287       0.43854264      -1.80203565
H       -2.50879693       2.57209248      -1.38858568
H       -1.65116699       3.92085239       0.25642420
H        0.98194282       2.64916248      -0.42019575
H        0.65229284       3.71441240       1.60988411
H       -0.48856708       5.17688230      -1.58940566
H       -1.99991697       3.64708241      -3.46611553
H       -2.73135692       0.45580263      -1.85395564
H       -1.84464698      -0.80136728      -0.98282571
H       -1.14409703      -1.57546722      -2.81807558
H        1.06616281       1.00540259       2.57120404
H        3.08581267      -1.16111725       3.47444397
H        3.44259264      -3.37858709       1.17491414
H       -1.04124704      -3.96580705      -2.19491562
45
name="MALT222/124" REF_dipole="-0.408 0.361 1.747" config_type="wB97M-D3(BJ)/def2-TZVPPD dipoles on B3LYP-3c geometries" pbc="F F F"
C       -2.36524605      -0.87202016       2.20467295
C       -0.88481616      -0.66642017       1.96816297
C       -0.09016622      -0.43179019       3.24741288
C        1.34874368      -0.11729021       2.89190290
C        1.40054368       1.07001970       1.95680297
C        0.56872374       0.78981972       0.71729306
O       -0.77182617       0.49700974       1.12486303
O        1.14283370      -0.25395020       0.01402311
C        0.75775372      -0.47302019      -1.35073679
C        0.79284372       0.77238972      -2.23325673
O        0.18704376       0.39066975      -3.46837664
C       -1.24015613       0.37181975      -3.37821665
C       -1.70005610      -0.35518020      -2.08630674
C       -0.56821618      -1.23899013      -1.56489678
O       -0.37440620      -2.29679006      -2.49534671
O       -2.15827607       0.60720973      -1.13695681
O       -1.77464609       1.64775966      -3.44266664
C        2.20443362       1.23029969      -2.53872671
O        2.92448357       0.24605976      -3.25830666
O        2.71181358       1.38653968       1.55653300
O        2.10545363       0.24478976       4.03588282
O       -0.04707622      -1.59898011       4.06051282
O       -3.05734600      -1.28471013       1.04408304
H       -2.78682602       0.04697977       2.62427292
H       -2.49237604      -1.67406010       2.92975290
H       -0.47185619      -1.53893011       1.45782301
H       -0.50990619       0.41620975       3.79792284
H        1.78705365      -0.98838015       2.39647294
H        0.93127371       1.92025964       2.46459293
H        0.47660374       1.69751966       0.12248310
H        1.53833367      -1.14014014      -1.71281677
H        0.23304376       1.60903966      -1.81036676
H       -1.54134611      -0.18075021      -4.26435658
H       -2.54110604      -0.99984015      -2.33737672
H       -0.87723616      -1.71240010      -0.63561684
H        0.07286377      -1.90736009      -3.25575666
H       -1.60068611       0.57599974      -0.33266687
H       -2.07737607       1.84761965      -2.54309671
H        2.74026358       1.39443968      -1.60468677
H        2.15916362       2.17046962      -3.09272667
H        2.44528360       0.11216977      -4.08237660
H        3.24717355       1.37887968       2.35828294
H        2.07847363      -0.50870019       4.63514278
H       -0.84175616      -1.63392011       4.59873278
H       -3.08149600      -0.55035018       0.41801308
45
name="MALT222/125" REF_dipole="-1.161 0.237 0.060" config_type="wB97M-D3(BJ)/def2-TZVPPD dipoles on B3LYP-3c geometries" pbc="F F F"
C       -0.14259421      -0.96514904      -3.57489397
C        0.65621573      -0.94066904      -2.29297406
C        1.99513563      -1.64527899      -2.41425405
C        2.67242559      -1.63519899      -1.06307415
C        1.77895565      -2.30138895      -0.03409422
C        0.41498575      -1.62617899      -0.02459422
O       -0.15920421      -1.60363900      -1.31397413
O        0.62476573      -0.34577909       0.50237574
C       -0.51044419       0.25957087       1.11452570
C       -1.33771413       1.09743081       0.11704577
O       -1.35843412       2.48783071       0.44033575
C       -1.67596410       2.88247068       1.76385565
C       -1.18992414       1.87428075       2.81056558
C       -0.00117422       1.12284081       2.23953562
O        0.58334574       0.28044087       3.21378555
O       -0.85280416       2.49644071       4.03711549
O       -0.96106415       4.06767060       2.00596563
C       -2.73021403       0.54645085      -0.09750422
O       -3.41436398       0.55093085       1.15179569
O        2.36991561      -2.28595895       1.25128569
O        3.90559550      -2.32472894      -1.19980414
O        2.76116558      -0.95776904      -3.38658398
O       -1.39927412      -0.32556909      -3.40799398
H       -0.26860420      -2.00236897      -3.89904394
H        0.39611575      -0.42181908      -4.34541391
H        0.82707572       0.09580088      -1.99038408
H        1.82723565      -2.68659892      -2.71492403
H        2.84699557      -0.59468907      -0.76956417
H        1.64750566      -3.34757887      -0.31159420
H       -0.29132420      -2.17952895       0.59814573
H       -1.13138414      -0.52578907       1.55578567
H       -0.82998416       1.06008081      -0.84485416
H       -2.74958403       3.05962067       1.84336565
H       -1.98353408       1.16246081       3.02717556
H        0.73288573       1.83437076       1.84728565
H        0.56981574       0.79132083       4.03363549
H       -0.51274419       3.37083065       3.80693551
H       -1.15861414       4.67800055       1.28913569
H       -2.63527403      -0.47082908      -0.48982419
H       -3.24459399       1.16841081      -0.83234416
H       -4.30589391       0.22243087       1.01046571
H        2.14212562      -1.43147901       1.64545566
H        4.26810547      -2.41456894      -0.31098420
H        3.66773551      -1.26888902      -3.28245399
H       -1.84339409      -0.80823905      -2.70444403
45
name="MALT222/126" REF_dipole="0.111 -0.054 0.148" config_type="wB97M-D3(BJ)/def2-TZVPPD dipoles on B3LYP-3c geometries" pbc="F F F"
C        2.62173626      -1.62616766      -1.01199659
C        1.61185633      -1.39935768       0.08543333
C        1.85469631      -2.22376762       1.33380324
C        0.77758639      -1.85389764       2.32933317
C       -0.60198351      -2.08150763       1.73669321
C       -0.73575350      -1.37259768       0.39271331
O        0.32796642      -1.74118765      -0.45949663
O       -0.77784350       0.00894222       0.65750329
C       -1.56178344       0.77473217      -0.26604665
C       -1.01190348       0.76343217      -1.70599654
O       -0.42798352       2.01623208      -2.08619652
C        0.47174641       2.53001204      -1.13852659
C       -0.27469354       2.94982201       0.14513332
C       -1.60119344       2.18761207       0.29890331
O       -2.66520336       2.84216202      -0.38745664
O        0.52867641       2.83626202       1.29606324
O        1.44419634       1.59969211      -0.74644661
C       -2.07833341       0.46169219      -2.73950647
O       -3.27213332       1.19760214      -2.58279648
O       -1.61317344      -1.67551766       2.64180314
O        0.97541637      -2.64530759       3.48973308
O        3.14422622      -1.91223764       1.82799320
O        2.36934627      -0.76997772      -2.13012651
H        2.61179626      -2.67324759      -1.32233657
H        3.61228619      -1.37904768      -0.64226662
H        1.61750633      -0.34274775       0.35013331
H        1.77204632      -3.29052754       1.09466325
H        0.89184638      -0.78982772       2.56875315
H       -0.73933350      -3.15015755       1.57353322
H       -1.64807344      -1.68529766      -0.12051666
H       -2.58214337       0.38108220      -0.27155665
H       -0.25246354      -0.01387778      -1.76561654
H        0.92787638       3.38888198      -1.63009655
H       -0.53688352       4.00574194       0.04146333
H       -1.80972343       2.12465207       1.36903324
H       -2.67077336       3.76508195      -0.11618666
H        1.16741636       2.13887207       1.10231325
H        1.82186631       1.13406214      -1.50964656
H       -2.33896339      -0.59587774      -2.66409648
H       -1.63678344       0.63231218      -3.72545640
H       -3.05746334       2.02921208      -2.14049651
H       -1.63772344      -0.71174773       2.58053315
H        0.22803643      -2.47389760       4.07382304
H        3.17778622      -2.25119762       2.72993314
H        1.57639633      -1.10911770      -2.55642648
45
name="MALT222/127" REF_dipole="-0.833 -0.895 -1.496" config_type="wB97M-D3(BJ)/def2-TZVPPD dipoles on B3LYP-3c geometries" pbc="F F F"
C       -0.18924376      -2.79865469      -2.21029051
C       -0.21655376      -2.30863472      -0.78886061
C       -0.73274373      -3.35165465       0.18620932
C       -0.71867373      -2.73365469       1.56608922
C       -1.53618367      -1.45325478       1.59902922
C       -1.07571370      -0.50874485       0.49198930
O       -1.08451370      -1.17345480      -0.75407061
O        0.19760621      -0.07210488       0.87682927
C        0.69354617       1.13185503       0.29032931
C       -0.05176377       2.39485494       0.71910928
O        0.80353616       3.51321486       0.46199930
C        1.59630611       3.45455486      -0.72565061
C        0.97218615       2.53242493      -1.76051054
C        0.77396617       1.10099503      -1.22932058
O        1.83946609       0.26450509      -1.63681055
O       -0.26120376       3.15598489      -2.12286051
O        1.75237610       4.74483477      -1.20757058
C       -0.36322375       2.45110494       2.19746918
O        0.78244617       2.21657495       2.99678912
O       -1.45921367      -0.84695483       2.87738913
O       -1.23931369      -3.69969462       2.46643916
O        0.10788621      -4.48910457       0.12236932
O        0.46379619      -1.79832476      -3.00022045
H       -1.21130369      -2.95282468      -2.56222048
H        0.35592620      -3.74114462      -2.23976051
H        0.79493617      -2.01489474      -0.49617063
H       -1.76489365      -3.61229463      -0.07657066
H        0.32093620      -2.49716471       1.81905920
H       -2.58423359      -1.70052477       1.43263923
H       -1.76854365       0.32603509       0.37124931
H        1.70755610       1.20071502       0.68301928
H       -0.98244371       2.51246493       0.15356932
H        2.59782604       3.09925489      -0.47822063
H        1.65219610       2.47931493      -2.61164048
H       -0.17350377       0.74135506      -1.63275055
H        1.46306612      -0.45347486      -2.16860051
H       -0.55523374       2.76974491      -2.95231046
H        0.89102616       4.99332475      -1.56570055
H       -1.09340370       1.68870499       2.45801916
H       -0.80145372       3.42938487       2.41067916
H        1.42263612       2.89141490       2.74718914
H       -0.58126374      -0.44222486       2.92236912
H       -1.31474368      -3.26550466       3.32380909
H       -0.08319377      -5.00874453       0.91182927
H        0.65333618      -2.16958473      -3.86536039
45
name="MALT222/128" REF_dipole="1.657 -0.413 -3.726" config_type="wB97M-D3(BJ)/def2-TZVPPD dipoles on B3LYP-3c geometries" pbc="F F F"
C        1.71146166      -0.86649105      -3.36868931
C        0.68255173       0.08139888      -2.78568936
C        1.01727170       1.57145878      -2.88696935
C        1.81757165       2.12476874      -1.69947943
C        1.20208169       1.64199877      -0.37831953
C        1.14037170       0.12075888      -0.40117953
O        0.27402176      -0.29357109      -1.47050945
O        0.73326173      -0.51402107       0.75958039
C       -0.62894818      -0.40572108       1.22521036
C       -0.54327818      -0.15662110       2.73099025
O       -1.83358809      -0.22026110       3.33034021
C       -2.48542804      -1.44337101       3.17442022
C       -2.65997803      -1.75882098       1.69849032
C       -1.32804813      -1.72898099       0.97994037
O       -1.61825811      -1.99333097      -0.38552953
O       -3.24682799      -3.05040089       1.60538033
O       -1.75615810      -2.46450093       3.81858017
C        0.03403178       1.20111880       3.08595022
O       -0.71063817       2.29328872       2.59348026
O       -0.05914822       2.25610873      -0.16225954
O        3.19413155       1.84493876      -1.78363943
O       -0.26207820       2.21534873      -2.95438934
O        2.97472156      -0.71035106      -2.72188936
H        1.79815165      -0.65836106      -4.43801924
H        1.34210168      -1.88352098      -3.23235932
H       -0.21166821      -0.05519111      -3.39672931
H        1.58432166       1.74659876      -3.80553928
H        1.72213165       3.21285866      -1.71687943
H        1.85358165       1.95116875       0.43768041
H        2.14703162      -0.25856109      -0.57653951
H       -1.15814814       0.40378886       0.72742039
H        0.10699177      -0.92686104       3.15796022
H       -3.45756797      -1.31076102       3.65142018
H       -3.31483798      -1.00188104       1.25886035
H       -0.68592817      -2.51653093       1.38696035
H       -0.90665816      -1.59851100      -0.91101949
H       -3.16493800      -3.31417087       0.68162040
H       -2.05731807      -3.28953088       3.41649020
H        1.07483170       1.22907880       2.75063025
H        0.02822178       1.28406880       4.17104015
H       -0.56267818       2.35292872       1.64048033
H       -0.57747818       2.13327874      -0.97116949
H        3.30502154       0.93392882      -2.09761941
H       -0.11220821       3.16284866      -3.04581934
H        3.59794152      -1.34141102      -3.09268933
45
name="MALT222/129" REF_dipole="0.068 -0.148 0.415" config_type="wB97M-D3(BJ)/def2-TZVPPD dipoles on B3LYP-3c geometries" pbc="F F F"
C        3.88227483      -0.99983304       0.40548664
C        2.56712493      -0.31053309       0.70785662
C        2.59422493       0.43888686       2.03577652
C        1.20517502       0.91779682       2.40466649
C        0.23648509      -0.24143309       2.38768650
C        0.28579509      -0.92127304       1.03173659
O        1.58932500      -1.35996301       0.73470661
O       -0.17442488       0.01101689       0.08984666
C       -0.68273484      -0.57985307      -1.11360325
C       -0.59946485       0.50229685      -2.16543318
O       -1.47512478       1.61001677      -1.89834320
C       -2.62925470       1.38462679      -1.10924325
C       -3.15479466      -0.03357311      -1.28173324
C       -2.11188474      -1.07134303      -0.86967327
O       -2.27434473      -2.29262295      -1.57529322
O       -4.36099458      -0.21169310      -0.56318329
O       -2.45368471       1.69769677       0.24627665
C       -0.84414483      -0.01149311      -3.57686308
O       -0.78582483       1.05912681      -4.49890301
O       -1.09785481       0.17488688       2.60697648
O        1.15600503       1.46675678       3.71148640
O        3.50304486       1.53412678       2.00016652
O        4.19413481      -1.98071297       1.37567657
H        4.68484478      -0.26698309       0.42759664
H        3.82837484      -1.43484301      -0.59559329
H        2.32890494       0.39379686      -0.09843333
H        2.96920490      -0.22622310       2.81284647
H        0.87399505       1.65906677       1.66656655
H        0.54989507      -0.96888304       3.14231644
H       -0.33025487      -1.82211298       1.02341659
H       -0.05703488      -1.42600301      -1.40854323
H        0.40368508       0.92970682      -2.13597318
H       -3.37406465       2.09155674      -1.46732323
H       -3.39903465      -0.18639310      -2.33203317
H       -2.22714473      -1.23461302       0.20617665
H       -3.19301466      -2.56207293      -1.46375323
H       -4.22232459       0.22467687       0.28779665
H       -1.72985477       1.16027681       0.60764662
H       -1.79506476      -0.54365307      -3.64297307
H       -0.05349488      -0.71089306      -3.84555306
H       -1.30006480       1.77157676      -4.10198304
H       -1.08497481       0.74439684       3.38540642
H        1.87687498       2.10301674       3.77724640
H        3.22394488       2.12203674       1.28876657
H        3.45754486      -2.60034292       1.38030657
45
name="MALT222/130" REF_dipole="-0.052 -1.221 0.305" config_type="wB97M-D3(BJ)/def2-TZVPPD dipoles on B3LYP-3c geometries" pbc="F F F"
C        3.36670931       1.35936590      -0.26870931
C        2.34427939       1.21553591       0.83747061
C        2.86420935       0.45930597       2.05002052
C        1.80370943       0.45861597       3.13676044
C        0.39401953       0.44390597       2.55553048
C        0.37528953      -0.16466399       1.16509058
O        1.27930946       0.43889597       0.26990065
O       -0.93531038       0.02080600       0.67667062
C       -1.16366036      -0.54879396      -0.61676929
C       -1.64899033       0.53353596      -1.57499922
O       -1.99010030      -0.05843400      -2.83372913
C       -2.99755023      -1.02834393      -2.77575913
C       -2.60314026      -2.15956385      -1.83366920
C       -2.24249028      -1.59943389      -0.47714930
O       -1.83633031      -2.70613381       0.32046064
O       -3.71810018      -3.03262378      -1.74796921
O       -4.19622014      -0.42829397      -2.35201917
C       -0.59748040       1.56979589      -1.90382920
O        0.51422952       0.98949593      -2.57148915
O       -0.07130044       1.78077587       2.50990049
O        1.93154942      -0.66612395       3.99356038
O        4.03072927       1.02269593       2.63665048
O        2.86442935       2.05866585      -1.38117923
H        3.72275929       0.35913597      -0.54466929
H        4.20996925       1.93969586       0.10494066
H        1.97669941       2.20216584       1.13002059
H        3.04615934      -0.57749396       1.74425054
H        1.90333942       1.39446590       3.69285040
H       -0.22992043      -0.17230399       3.20796044
H        0.59378951      -1.23770391       1.21435058
H       -0.24258043      -0.98890393      -1.00267926
H       -2.52263026       1.02811593      -1.14139925
H       -3.09199022      -1.40180390      -3.79632906
H       -1.73320032      -2.67572381      -2.24963917
H       -3.12796022      -1.12616392      -0.04317933
H       -1.77033032      -2.39398383       1.22847058
H       -3.54228019      -3.62459374      -1.00739926
H       -4.75830010      -1.15293392      -2.04721919
H       -0.21533043       2.01358586      -0.98920926
H       -1.05334037       2.34782583      -2.51872915
H        0.17597954       0.58119596      -3.37498909
H       -0.85280038       1.77082587       1.94399053
H        2.82517935      -0.64021395       4.35119036
H        4.77669921       0.85297594       2.05476052
H        2.14229940       1.54284589      -1.77208921
45
name="MALT222/131" REF_dipole="1.175 1.363 1.200" config_type="wB97M-D3(BJ)/def2-TZVPPD dipoles on B3LYP-3c geometries" pbc="F F F"
C       -3.05110600      -2.08776029      -0.79184817
C       -2.35775605      -1.50646034       0.43059175
C       -3.21168599      -0.49108041       1.16753169
C       -2.51688604      -0.07404044       2.44502160
C       -1.00219615       0.02428955       2.24280162
C       -0.63889618       0.19578954       0.77893172
O       -1.18978614      -0.82687039      -0.05365822
O        0.75416372       0.09984955       0.70860173
C        1.30286368       0.52423952      -0.54249818
C        2.36441361      -0.48568041      -0.95197815
O        2.97735356      -0.07715044      -2.17867807
C        3.58433352       1.18402947      -2.12903807
C        2.59752359       2.26470939      -1.71665810
C        1.91542364       1.89640942      -0.40963819
O        0.89058371       2.82835935      -0.10527821
O        3.21502355       3.53755930      -1.62045811
O        4.64479344       1.25071947      -1.19400814
C        1.78245365      -1.87321031      -1.16941814
O        0.63408373      -1.88044031      -1.98819808
O       -0.42734619      -1.16286036       2.75773158
O       -3.11701600       1.15778947       2.82671158
O       -4.49261590      -1.04927037       1.42624168
O       -4.01949593      -3.05375023      -0.44322819
H       -2.30524606      -2.59329026      -1.40293812
H       -3.47707597      -1.27076035      -1.38376812
H       -2.07021607      -2.31931028       1.10192170
H       -3.30978599       0.38996953       0.52281174
H       -2.68696603      -0.85094038       3.19458155
H       -0.62955618       0.90873949       2.76869158
H       -0.96564615       1.17078947       0.40966175
H        0.52300374       0.54532952      -1.30659813
H        3.12151355      -0.54313041      -0.16260821
H        3.95118349       1.36393946      -3.13912800
H        1.83610365       2.34609939      -2.49176804
H        2.65959359       1.86985942       0.39390175
H        1.28032369       3.70211929      -0.22935821
H        4.04604349       3.38968931      -1.15232814
H        5.36666339       0.70814950      -1.52596811
H        1.57609366      -2.31486028      -0.19187821
H        2.54010360      -2.47677027      -1.66612810
H       -0.10075622      -1.59448033      -1.42663812
H        0.47335374      -1.19523036       2.41213160
H       -2.83869602       1.36584946       3.72352151
H       -4.99648586      -0.38198042       1.90427164
H       -4.63177589      -2.61495026       0.15803177
45
name="MALT222/132" REF_dipole="-0.293 0.615 -1.838" config_type="wB97M-D3(BJ)/def2-TZVPPD dipoles on B3LYP-3c geometries" pbc="F F F"
C        0.37348975      -0.52798263       3.00306378
C        0.68573973      -0.99031260       1.60106389
C        1.47067967      -2.28919250       1.56738389
C        1.73151965      -2.63429248       0.11905399
C        2.46518960      -1.50148256      -0.57395596
C        1.71080966      -0.19018265      -0.38104597
O        1.47185967       0.04615733       0.98433393
O        0.52659974      -0.31381264      -1.13010592
C       -0.08551022       0.88356727      -1.61227588
C       -0.13765021       2.00023719      -0.57734596
O       -0.95273015       1.62608722       0.52327396
C       -2.29647006       1.31271724       0.21854398
C       -2.42000005       0.22519732      -0.86007594
C       -1.48173012       0.45352730      -2.04451585
O       -1.96814008       1.49683723      -2.88228579
O       -2.16446007      -1.05255259      -0.32422598
O       -2.87905002       0.85243727       1.40157390
C       -0.50881019       3.35610709      -1.15626592
O       -0.17527021       4.31169702      -0.15923599
O        2.66421959      -1.79133254      -1.94799586
O        2.49466960      -3.83205239       0.09481399
O        0.69943973      -3.29379243       2.20176384
O       -0.54608018       0.55936729       3.01699378
H        1.30385968      -0.24824265       3.50470375
H       -0.08864022      -1.34507257       3.55004375
H       -0.24281020      -1.11874259       1.04131393
H        2.43002960      -2.15086251       2.08044385
H        0.76228972      -2.78630247      -0.36958597
H        3.45499953      -1.39769257      -0.13077599
H        2.31127961       0.65172729      -0.73290595
H        0.45855974       1.24216724      -2.49225582
H        0.85134972       2.13043718      -0.13960599
H       -2.82924002       2.21143718      -0.10575599
H       -3.44955998       0.27776731      -1.24034591
H       -1.39169012      -0.48927263      -2.58933581
H       -2.81453002       1.21498725      -3.24177577
H       -2.63090003      -1.05905259       0.52333396
H       -2.15276007       0.66498729       2.02995385
H       -1.56274011       3.40037709      -1.42205590
H        0.07189977       3.51521708      -2.06921585
H       -0.57003018       5.15108696      -0.40626597
H        1.80280965      -1.65035255      -2.36108583
H        2.74280958      -3.98306238      -0.82404594
H        1.09878970      -4.13535237       1.95350386
H       -0.23409021       1.19686725       2.35918383
45
name="MALT222/133" REF_dipole="1.226 -1.408 0.737" config_type="wB97M-D3(BJ)/def2-TZVPPD dipoles on B3LYP-3c geometries" pbc="F F F"
C        0.18978732       2.16061429       3.58296841
C       -0.60932262       1.47221434       2.49089849
C       -1.02374259       0.05062444       2.82501846
C        0.17339732      -0.90723549       2.88173846
C        1.30567724      -0.48118552       1.94488853
C        0.81580727       0.40051442       0.80941861
O        0.14995732       1.55719433       1.25072858
O       -0.01921267      -0.40277553      -0.00606133
C        0.04415733      -0.07754555      -1.40646123
C       -1.36001257      -0.02864555      -1.98118119
O       -1.26289258       0.25442443      -3.37688109
C       -0.55589263      -0.70476550      -4.10775104
C        0.87564727      -0.83397550      -3.59853108
C        0.87987727      -1.11847548      -2.11246118
O        2.24293717      -1.10169548      -1.70309121
O        1.48305723      -1.89022542      -4.32560102
O       -1.21974258      -1.94492542      -4.02234105
C       -2.20087251       1.07007437      -1.34315124
O       -1.50049256       2.28486428      -1.14992125
O        2.01682719      -1.59837544       1.41851857
O        0.61321729      -0.97483549       4.22926836
O       -2.01708252      -0.42149553       1.93294853
O        0.50632730       3.48865419       3.21328844
H        1.08730726       1.58860433       3.82749839
H       -0.41849264       2.21986429       4.48395835
H       -1.50954256       2.05604430       2.30040850
H       -1.47747256       0.05212444       3.81545839
H       -0.20665265      -1.87984542       2.55232848
H        2.03143719       0.09222444       2.51873849
H        1.65934721       0.74969439       0.21462865
H        0.49516730       0.90867438      -1.53082122
H       -1.85888253      -0.99154548      -1.83475120
H       -0.55561263      -0.33704553      -5.13445097
H        1.39390723       0.11238444      -3.77602106
H        0.43584730      -2.10338540      -1.93803119
H        2.29313717      -1.36449546      -0.77422128
H        2.32659717      -2.06949541      -3.89497105
H       -0.57541263      -2.60699537      -4.30467103
H       -2.61938248       0.70499439      -0.40348130
H       -3.02714245       1.27750435      -2.01999119
H       -1.00606259       2.20609429      -0.32411131
H        1.34506724      -2.21530540       1.10497859
H        1.35246724      -1.59073544       4.26900836
H       -1.59028255      -0.50336552       1.06745859
H        0.89724727       3.44098420       2.33480850
45
name="MALT222/134" REF_dipole="-1.702 1.597 0.433" config_type="wB97M-D3(BJ)/def2-TZVPPD dipoles on B3LYP-3c geometries" pbc="F F F"
C       -2.62858048       2.38060938       2.49522982
C       -1.61848055       1.30360946       2.16621984
C       -0.16569065       1.78039943       2.19273984
C        0.26795931       2.52103937       0.90984993
C       -0.55764063       2.10840940      -0.30789998
C       -1.12914059       0.71816950      -0.14202999
O       -2.00453052       0.64623951       0.94332993
O       -0.02483067      -0.15965043      -0.01358000
C       -0.14138066      -1.40577034      -0.70566995
C        0.97692926      -2.28953028      -0.15288999
O        1.44902923      -3.15038022      -1.18598991
C        2.22469917      -2.44063027      -2.16058984
C        1.50327923      -1.13899036      -2.58952981
C        0.02737933      -1.23477036      -2.22023984
O       -0.59446062      -2.29785028      -2.92106979
O        2.14556918      -0.05141044      -1.94013986
O        3.50422908      -2.17726029      -1.70415988
C        0.52066930      -3.17222022       0.98697993
O       -0.46302063      -4.10132015       0.56515996
O        0.21790932       2.10056941      -1.50702989
O        0.27640931       3.93276927       1.04102993
O        0.70333928       0.69793951       2.48461982
O       -2.44646049       3.51198930       1.63832988
H       -2.49420049       2.66958936       3.54049975
H       -3.62738041       1.96354942       2.36374983
H       -1.70643054       0.55208952       2.95320979
H       -0.05500066       2.48139938       3.02023978
H        1.30254924       2.22997940       0.73578995
H       -1.39951057       2.79374936      -0.40737997
H       -1.72490054       0.43487952      -1.00923993
H       -1.11923059      -1.85523031      -0.51500996
H        1.78879920      -1.64172033       0.19018999
H        2.28823917      -3.14177022      -2.98812979
H        1.59242922      -1.03529037      -3.67250974
H       -0.47549063      -0.32361042      -2.54336982
H       -0.24450065      -3.10858022      -2.53133982
H        1.49663923       0.64499951      -1.74460988
H        3.51140908      -1.23941036      -1.46000990
H        0.06173933      -2.55569026       1.75900987
H        1.38722923      -3.67978018       1.41539990
H       -0.03827066      -4.66116011      -0.09226999
H        0.56934929       2.99087934      -1.62156988
H       -0.63357062       4.17180926       1.26752991
H        0.66989929       0.12291955       1.70557988
H       -3.19298044       4.10443926       1.76156987
45
name="MALT222/135" REF_dipole="0.887 0.547 -0.128" config_type="wB97M-D3(BJ)/def2-TZVPPD dipoles on B3LYP-3c geometries" pbc="F F F"
C        0.51894463       3.73542240       1.17110214
C       -0.10508533       2.61705248       1.97494208
C        0.81855461       2.09738252       3.08589200
C        0.98674460       0.60209262       2.96107201
C        1.44268456       0.30428264       1.54994211
C        0.32167464       0.69155262       0.55616218
O       -0.61196529       1.57734255       1.13604214
O       -0.41586530      -0.46403730       0.25283220
C       -0.54487529      -0.76688728      -1.13689770
C       -1.95863519      -1.28200724      -1.36486768
O       -2.11027518      -1.69827721      -2.72609758
C       -1.22387525      -2.69926714      -3.13919755
C        0.22083465      -2.24818717      -2.96375757
C        0.46630463      -1.82134720      -1.53379767
O        1.80998454      -1.36500724      -1.47050767
O        1.04732459      -3.34704709      -3.31336754
O       -1.46741523      -3.87225706      -2.40122761
C       -2.99046512      -0.19192732      -1.15892769
O       -2.81096513       0.87307260      -2.07791763
O        1.80037454      -1.07108726       1.40868212
O        1.95269453       0.20581265       3.92010194
O        0.24370465       2.46624249       4.33042191
O        1.72511454       3.24611243       0.58719218
H        0.71889461       4.57388234       1.84437209
H       -0.18692532       4.05144238       0.40102219
H       -0.99163526       3.01418245       2.46738205
H        1.81344454       2.54058248       2.98410201
H        0.02532466       0.11301266       3.15244200
H        2.34170450       0.87848260       1.33617213
H        0.74210461       1.11274259      -0.35676775
H       -0.39796530       0.13975266      -1.72761765
H       -2.15741518      -2.11718718      -0.68856773
H       -1.44502523      -2.85622713      -4.19597748
H        0.40417464      -1.39596723      -3.62474752
H        0.32621464      -2.69254714      -0.88457771
H        2.05407452      -1.30880724      -0.53254774
H        1.92996453      -3.12471711      -2.99312756
H       -0.67421529      -4.41426702      -2.50645760
H       -2.87542513       0.22673265      -0.16225777
H       -3.98677505      -0.62985729      -1.25241769
H       -2.85475513       0.47554263      -2.95385757
H        0.94934460      -1.52518722       1.31164213
H        2.23521451      -0.68229728       3.67376196
H        0.80970461       2.08719252       5.01242186
H        2.10445452       3.94448238       0.04778222
45
name="MALT222/136" REF_dipole="-1.208 -0.231 -0.363" config_type="wB97M-D3(BJ)/def2-TZVPPD dipoles on B3LYP-3c geometries" pbc="F F F"
C       -0.24829598       1.42116634       4.05618504
C       -0.05064600       1.65991633       2.56889515
C       -1.32568591       2.02931630       1.83054520
C       -2.30814583       0.84509638       1.73195521
C       -1.59284589      -0.50093352       1.68277521
C       -0.15235599      -0.36138353       1.21585525
O        0.60431396       0.49147641       2.01788519
O       -0.19686599       0.08062644      -0.13804466
C        0.74060395      -0.56099352      -1.01148459
C        1.18863391       0.45923641      -2.04844452
O        2.02168386      -0.17449354      -3.02281445
C        1.42510390      -1.23727347      -3.71172440
C        0.97397393      -2.32032339      -2.74092447
C        0.05895400      -1.73040343      -1.69118455
O       -0.27015598      -2.78947336      -0.80409461
O        0.29878398      -3.30791332      -3.50247442
O        0.33408398      -0.75477350      -4.45667435
C        2.05287385       1.54945633      -1.44511456
O        3.23530377       1.02017637      -0.87505460
O       -2.26987584      -1.45934345       0.87266527
O       -3.19946577       0.77767639       2.83508513
O       -1.05710592       2.58442626       0.55582529
O        0.98367393       1.10910637       4.67765500
H       -0.98997593       0.63725640       4.22559503
H       -0.61465596       2.33465628       4.52280501
H        0.66625395       2.47043627       2.43950516
H       -1.81923587       2.81904624       2.39940516
H       -2.85616580       0.99056637       0.79463528
H       -1.58152589      -0.91078349       2.69132514
H        0.34755398      -1.32789346       1.25007524
H        1.60973388      -0.89239349      -0.43912464
H        0.31115398       0.89960638      -2.53062449
H        2.20446384      -1.62026344      -4.37186435
H        1.85632387      -2.74042336      -2.24955451
H       -0.84068594      -1.35196346      -2.18755451
H       -1.00134593      -2.49523338      -0.23725465
H       -0.15565599      -3.87065328      -2.86396446
H       -0.19914599      -1.53195345      -4.67030433
H        1.51519389       2.05100630      -0.64380462
H        2.27942384       2.28107628      -2.22392451
H        3.68668374       0.55203640      -1.58518455
H       -2.63060581      -0.97816349       0.12023532
H       -3.77784573       1.54587633       2.79940513
H       -0.65203595       1.87411631       0.03482533
H        1.39555390       0.43367641       4.12805504
45
name="MALT222/137" REF_dipole="-0.588 2.092 0.214" config_type="wB97M-D3(BJ)/def2-TZVPPD dipoles on B3LYP-3c geometries" pbc="F F F"
C        0.28969376      -3.62532330      -1.41343479
C       -0.71153617      -2.80223335      -0.63766484
C       -2.04138608      -2.61055337      -1.33805479
C       -2.99177601      -1.89864342      -0.39075486
C       -2.27026606      -0.86720349       0.48440508
C       -0.97667615      -0.41309353      -0.16019488
O       -0.11177621      -1.49950345      -0.47608485
O       -0.30428620       0.38801642       0.76631506
C        0.64584373       1.29670635       0.20346510
C        2.00777363       1.09726637       0.86349505
O        2.91732357       2.10710629       0.40674508
C        2.50860360       3.42799620       0.64251507
C        1.17546369       3.71452618      -0.02531489
C        0.13788377       2.70242625       0.42376508
O       -1.06208615       2.85504624      -0.31526487
O        0.72924373       5.03724608       0.22112510
O        2.32909361       3.71396618       2.01309497
C        2.68783358      -0.21275354       0.48183508
O        2.12957363      -1.34832346       1.10810503
O       -2.01556608      -1.47267345       1.73861499
O       -3.99874594      -1.32177346      -1.21334480
O       -2.54467604      -3.87206328      -1.73300476
O        1.45602367      -3.89446328      -0.66005484
H        0.51951374      -3.10527333      -2.34917472
H       -0.15709621      -4.58655323      -1.65157477
H       -0.86647616      -3.25413332       0.34523509
H       -1.88085609      -1.96713341      -2.21145473
H       -3.40876598      -2.64850337       0.28645509
H       -2.90508601       0.01791644       0.58905507
H       -1.18717614       0.15819643      -1.06847481
H        0.74199372       1.11315636      -0.87126483
H        1.89181364       1.14544636       1.94898497
H        3.29692354       4.04823615       0.21675510
H        1.30589368       3.62698618      -1.10347481
H       -0.04994622       2.83131624       1.49521500
H       -1.26762613       3.79729617      -0.29991487
H        0.86629372       5.18938607       1.16433503
H        3.19298355       3.70528618       2.43683494
H        3.72539351      -0.14780355       0.80181505
H        2.67691359      -0.30532353      -0.60962485
H        1.21718369      -1.41241345       0.78464505
H       -1.38469612      -0.90362349       2.19670495
H       -4.71817588      -1.02516348      -0.64804484
H       -3.41413598      -3.71441329      -2.11580474
H        1.81955365      -3.06458334      -0.32753487
45
name="MALT222/138" REF_dipole="-1.578 -0.536 -0.791" config_type="wB97M-D3(BJ)/def2-TZVPPD dipoles on B3LYP-3c geometries" pbc="F F F"
C       -0.27351109       1.24522991       3.68064507
C       -0.03275111       0.19530999       2.60424515
C        1.38757879      -0.35809997       2.58903515
C        2.39771872       0.59785996       1.91819520
C        1.77356876       1.55582989       0.90734527
C        0.47946885       0.98894993       0.35172531
O       -0.47566108       0.69580995       1.32875524
O        0.88446883      -0.14141999      -0.40604464
C       -0.03938111      -0.68900995      -1.33934457
C       -0.56433107       0.31368998      -2.36563450
O       -1.33374102      -0.40031997      -3.34813443
C       -2.45173094      -1.07606992      -2.82583446
C       -2.04567096      -2.06691985      -1.74542454
C       -1.21491102      -1.37705990      -0.67692462
O       -0.69879106      -2.33149983       0.23795532
O       -3.17048088      -2.71347981      -1.17575458
O       -3.38196087      -0.20187999      -2.22639451
C        0.53986885       1.00581993      -3.13595444
O        1.39900879       0.08275999      -3.77937440
O        2.65465870       1.89059986      -0.14721466
O        3.05001867       1.42635990       2.89161513
O        1.45801878      -1.66279988       2.05557519
O        0.50952885       2.41486983       3.57613508
H       -0.14220110       0.75605995       4.65302500
H       -1.31024102       1.56766989       3.60492507
H       -0.69228106      -0.64573995       2.83442513
H        1.69954877      -0.45353997       3.63257507
H        3.12664867      -0.03219000       1.40737523
H        1.53109878       2.48206982       1.42123523
H        0.00703889       1.72665988      -0.29625465
H        0.54418885      -1.43833990      -1.87525453
H       -1.20397102       1.06195992      -1.89165453
H       -2.89490090      -1.59159989      -3.67735440
H       -1.43944101      -2.84767980      -2.20425451
H       -1.82985098      -0.64177995      -0.15260466
H       -1.44199101      -2.87462979       0.52656530
H       -3.81500084      -2.01649986      -1.00135459
H       -3.80704084       0.30993998      -2.92151446
H        1.15594881       1.58700989      -2.45362449
H        0.08139888       1.68932988      -3.85512439
H        0.84791883      -0.43481997      -4.37493435
H        2.75760869       1.08512992      -0.66861462
H        3.67187863       0.87663994       3.37858509
H        0.85852883      -1.73008988       1.29743524
H        1.44412879       2.16990984       3.64720507
45
name="MALT222/139" REF_dipole="0.987 -0.195 -0.978" config_type="wB97M-D3(BJ)/def2-TZVPPD dipoles on B3LYP-3c geometries" pbc="F F F"
C       -1.23667658       2.71234892       1.91958231
C       -0.12529666       1.80631898       1.43871234
C        1.19121325       2.07449896       2.14390229
C        2.26362317       1.20501902       1.52704234
C        2.35096317       1.47043901       0.03527244
C        0.98228326       1.30590902      -0.61262751
O        0.01429333       2.08090896       0.03281244
O        0.69939328      -0.08240088      -0.58689751
C       -0.42728664      -0.48785085      -1.38579746
C       -1.68526655      -0.56704085      -0.54154752
O       -1.55886656      -1.51370078       0.52969241
C       -0.68447662      -2.59938070       0.35215242
C       -0.52936663      -3.01459067      -1.10947748
C       -0.09005666      -1.84254076      -2.00038741
O       -0.74466661      -1.87072075      -3.26982732
O        0.36279331      -4.10739059      -1.20820747
O        0.59328329      -2.36116072       0.91407238
C       -2.93106646      -0.89872082      -1.37200746
O       -3.02528645      -0.10510088      -2.54162737
O        3.33547309       0.65740906      -0.57969751
O        3.48548308       1.51614900       2.17531229
O        1.01426326       1.78728898       3.51671219
O       -2.44575649       2.47518893       1.21913236
H       -0.91635660       3.75336884       1.81601231
H       -1.42878656       2.51020893       2.96916223
H       -0.41286664       0.76140906       1.58680233
H        1.46958323       3.12513889       1.99546230
H        1.99737319       0.15638910       1.70559232
H        2.66826314       2.50230893      -0.11335755
H        0.99067326       1.64831899      -1.64919744
H       -0.57115663       0.23861909      -2.18639740
H       -1.84404653       0.39381908      -0.05917755
H       -1.09706659      -3.42921064       0.92096238
H       -1.49291656      -3.37147065      -1.47028745
H        0.99224326      -1.89958075      -2.13480740
H       -0.59103662      -2.73955069      -3.65694729
H        1.06281326      -3.92435061      -0.56754751
H        0.85289327      -1.47995078       0.60262240
H       -3.80430639      -0.68478084      -0.75996750
H       -2.94962646      -1.96118075      -1.61292744
H       -2.46698649      -0.53456085      -3.20013733
H        2.93433312      -0.21205087      -0.69496751
H        4.18092303       1.04062904       1.70717232
H        1.89544320       1.76583898       3.90706216
H       -2.27838650       2.69975892       0.29857242
45
name="MALT222/140" REF_dipole="-0.597 -0.813 0.099" config_type="wB97M-D3(BJ)/def2-TZVPPD dipoles on B3LYP-3c geometries" pbc="F F F"
C        0.64826795      -2.15084829      -2.49704315
C       -0.05744200      -0.95527838      -1.91772320
C       -1.16594192      -0.42465841      -2.80964313
C       -1.76605187       0.77918150      -2.11982318
C       -0.70274195       1.83056142      -1.86215320
C        0.46643797       1.21607147      -1.10125325
O        0.93795793       0.05058155      -1.73292321
O       -0.00662200       0.98596148       0.19654665
C        1.01379793       0.71022150       1.16391658
C        1.11037792      -0.78666839       1.47579656
O        0.47401797      -1.15046836       2.70674647
C       -0.77661194      -0.55885840       2.89244646
C       -0.66479195       0.97788149       3.02400645
C        0.63703795       1.50273145       2.39948649
O        1.74043788       1.39415146       3.28546643
O       -1.79859187       1.64368144       2.50632649
O       -1.66366188      -0.83068838       1.82232654
C        2.55065782      -1.25971835       1.57958655
O        3.22904777      -1.06044837       0.35499664
O       -1.25139191       2.94003134      -1.17247325
O       -2.79695180       1.28126146      -2.95651312
O       -2.12866185      -1.44923834      -2.98600312
O        1.52812789      -2.65581825      -1.48812323
H        1.20909791      -1.84002831      -3.38119309
H       -0.09536199      -2.89643824      -2.77732313
H       -0.50245196      -1.23315836      -0.95782326
H       -0.74526195      -0.11342844      -3.77308306
H       -2.17977184       0.44753152      -1.16020325
H       -0.33815198       2.20261140      -2.81955313
H        1.32555790       1.88997142      -1.07952326
H        1.97830786       1.04772148       0.78026661
H        0.63483795      -1.32892835       0.65976662
H       -1.15957192      -0.99470837       3.81399639
H       -0.61111196       1.20512147       4.09142637
H        0.45661797       2.54045137       2.10741652
H        1.55136789       1.92921142       4.06178638
H       -2.20482184       1.02053148       1.89093653
H       -1.90207186      -1.76150832       1.86757653
H        2.54450782      -2.31005828       1.88248653
H        3.07475778      -0.68425840       2.33908650
H        2.71650781      -1.50190834      -0.33827331
H       -1.28312191       2.67912136      -0.24106332
H       -3.08239178       2.11555140      -2.56642315
H       -2.92124179      -1.01478837      -3.32214310
H        1.97706786      -3.42823820      -1.84211320
45
name="MALT222/141" REF_dipole="-0.897 0.230 0.527" config_type="wB97M-D3(BJ)/def2-TZVPPD dipoles on B3LYP-3c geometries" pbc="F F F"
C        1.83783898       2.02669341      -2.65004537
C        1.11081903       1.76611343      -1.34217546
C        0.93321904       3.02485334      -0.50861552
C        0.28828909       2.68518336       0.81413439
C        1.12059903       1.64216344       1.52591433
C        1.31232902       0.43617352       0.60815440
O        1.90859897       0.83284350      -0.60803551
O        0.05477911      -0.14174643       0.41572441
C        0.10132910      -1.46689634      -0.12682555
C       -1.24093080      -1.70034632      -0.83576550
O       -2.13477074      -2.51797626      -0.07592555
C       -2.21988073      -2.15867629       1.29045435
C       -0.86608083      -2.37550627       2.00613430
C        0.30563909      -2.45295627       1.01232437
O        0.52203907      -3.76848617       0.54911441
O       -0.63851084      -1.42126634       3.02070423
O       -2.60299070      -0.81846639       1.44400434
C       -1.11519081      -2.41369627      -2.16654540
O       -0.66571084      -3.75655618      -2.00395541
O        0.43645908       1.33533346       2.72946425
O        0.21014910       3.89465328       1.55490433
O        0.13458910       3.94340327      -1.24324547
O        1.01330904       2.68561336      -3.59034530
H        2.11986896       1.07010348      -3.08500533
H        2.75533891       2.58827337      -2.44655538
H        0.12870910       1.34032346      -1.56451544
H        1.92320897       3.45305331      -0.31355553
H       -0.71041084       2.27701339       0.63460440
H        2.10876896       2.06256341       1.73357432
H        2.01769897      -0.27848642       1.03963437
H        0.91935905      -1.53817633      -0.84944549
H       -1.68324077      -0.71489639      -1.00268548
H       -2.98044068      -2.82647624       1.69190432
H       -0.89976082      -3.34947620       2.49101427
H        1.18747903      -2.15829629       1.58391433
H        0.21999910      -3.83198617      -0.37077553
H       -0.87838083      -0.56005640       2.65250425
H       -3.51941064      -0.74173639       1.16292436
H       -0.38374086      -1.90745631      -2.79239536
H       -2.08003074      -2.39777627      -2.67474536
H       -1.39237079      -4.22579614      -1.57838544
H        0.93851904       0.67794351       3.22342421
H       -0.15157088       3.67021329       2.41902427
H       -0.08311088       4.66049322      -0.63622551
H        0.63759907       3.45018331      -3.13778533
45
name="MALT222/142" REF_dipole="-0.146 1.324 -1.604" config_type="wB97M-D3(BJ)/def2-TZVPPD dipoles on B3LYP-3c geometries" pbc="F F F"
C        2.99974801      -2.71059136      -0.59351529
C        2.76762802      -1.66992144       0.47915463
C        2.41142805      -2.27862139       1.84360453
C        1.12452814      -1.68812143       2.36315450
C        0.10054822      -1.85396142       1.25854458
C        0.46248819      -0.88638149       0.12779466
O        1.85462809      -0.66692151       0.02713466
O       -0.07544177       0.38153842       0.45063463
C       -1.04300170       0.90000838      -0.44576530
C       -0.38736175       1.79520832      -1.49344523
O       -1.39593168       2.39866827      -2.32281517
C       -2.32603161       3.18589822      -1.62407522
C       -3.02415156       2.38666827      -0.53497530
C       -2.00618163       1.72362832       0.37534464
O       -2.65380159       0.86157838       1.29654457
O       -3.92343150       3.18941822       0.21037465
O       -1.72809165       4.28802814      -0.97640526
C        0.51745818       1.04511837      -2.44564516
O       -0.17127177       0.01200844      -3.13341511
O       -1.22106169      -1.66980144       1.71945454
O        0.74931817      -2.40500138       3.52691441
O        3.51139797      -2.04549141       2.71349447
O        1.78892809      -3.43407131      -0.78617528
H        3.80988795      -3.37017131      -0.26794531
H        3.29874799      -2.20276140      -1.51250522
H        3.70313796      -1.12988147       0.62293462
H        2.24254806      -3.35415132       1.73533454
H        1.26818813      -0.62745151       2.59362448
H        0.15565821      -2.87534135       0.88565460
H        0.05948822      -1.22187147      -0.82985527
H       -1.58978166       0.09112844      -0.93745527
H        0.19167821       2.56741826      -0.97993526
H       -3.04048156       3.51963819      -2.37621516
H       -3.62231152       1.60832833      -1.00778526
H       -1.43669167       2.49246827       0.90835460
H       -3.36658154       1.37065835       1.69997455
H       -3.44825153       4.00719816       0.40283464
H       -1.43286167       4.90849809      -1.64982522
H        1.32447813       0.57647840      -1.88822520
H        0.94807815       1.76383832      -3.14723511
H       -0.90312171       0.43364841      -3.59532508
H       -1.42225168      -0.72039150       1.70831454
H       -0.21078176      -2.31308139       3.58207441
H        3.24651799      -2.38690138       3.57506441
H        1.89236809      -3.99618127      -1.55777522
45
name="MALT222/143" REF_dipole="-0.792 1.796 1.425" config_type="wB97M-D3(BJ)/def2-TZVPPD dipoles on B3LYP-3c geometries" pbc="F F F"
C       -1.74730010      -3.71741018      -1.27825946
C       -1.24411013      -2.28813028      -1.32919946
C        0.09644977      -2.11080029      -2.04564941
C        1.32235968      -2.47112027      -1.18333947
C        1.12853970      -2.13624029       0.30729042
C       -0.07602022      -1.24152036       0.54491041
O       -1.26091013      -1.80992031       0.04608044
O        0.16209977       0.02725955      -0.04668955
C        0.15115977       1.18077947       0.79000039
C       -1.12802014       1.99421941       0.61387040
O       -1.02613015       3.18660933       1.40398034
C        0.03810978       4.03263927       1.01981037
C        1.35930968       3.29677932       1.21128036
C        1.35327968       2.01489941       0.40568042
O        2.52182960       1.25445947       0.67210040
O        2.49675960       4.02493927       0.78433039
O       -0.04557022       4.43853924      -0.31484953
C       -2.39763005       1.29772946       1.09337037
O       -2.95270001       0.42311953       0.13762043
O        2.26367962      -1.59480033       0.93681038
O        1.70995966      -3.82169017      -1.35713946
O        0.20169976      -0.81889039      -2.62149937
O       -0.90582016      -4.57026012      -0.50636952
H       -1.77260010      -4.13085015      -2.28434939
H       -2.76125002      -3.72451018      -0.87542949
H       -1.97362008      -1.68927032      -1.87994942
H        0.10275977      -2.80063024      -2.88931935
H        2.14692962      -1.87023031      -1.56259944
H        0.92612971      -3.07616022       0.82196039
H       -0.23929020      -1.11119037       1.61529033
H        0.25148976       0.87558949       1.83667031
H       -1.25192013       2.24270940      -0.44271952
H       -0.03511022       4.88365921       1.70058032
H        1.43618967       3.03438934       2.27038028
H        1.29167969       2.26373939      -0.65750951
H        3.27205954       1.84253942       0.52499041
H        2.65406959       4.74686922       1.39903034
H       -0.83883016       4.97592920      -0.40846953
H       -3.13202000       2.07969941       1.27624035
H       -2.20741006       0.79606950       2.04857030
H       -2.42230005      -0.38752042       0.12333044
H        2.38243961      -0.68179040       0.63053040
H        0.95957971      -4.35642013      -1.05914948
H        0.21480976      -0.19235043      -1.88516942
H       -1.02481015      -4.31146014       0.41295041
45
name="MALT222/144" REF_dipole="1.062 -0.784 -0.704" config_type="wB97M-D3(BJ)/def2-TZVPPD dipoles on B3LYP-3c geometries" pbc="F F F"
C        0.95229460      -0.91981571      -3.77789284
C        1.19330458      -0.13912577      -2.49343293
C        2.38333450      -0.61366573      -1.66575299
C        2.07968452      -1.89753564      -0.87240305
C        0.59581462      -2.06916563      -0.58607307
C       -0.09587533      -0.72628573      -0.48589308
O       -0.02964533      -0.04444577      -1.72082299
O        0.51741463      -0.00266578       0.56216685
C       -0.27150531       1.01815415       1.21259680
C       -1.10425525       0.41994419       2.34335672
O       -1.77221521       1.48351412       3.03042667
C       -2.64855514       2.22510406       2.20215673
C       -1.85172520       2.89327401       1.09664681
C       -1.13551525       1.83935409       0.27301687
O       -0.37456531       2.53821404      -0.69910306
O       -2.70667514       3.67884396       0.30112687
O       -3.63015507       1.41832412       1.61396677
C       -0.25869531      -0.30948576       3.38616665
O       -0.20306532      -1.70421566       3.19085666
O        0.35718464      -2.77218558       0.62135684
O        2.47606449      -3.08475556      -1.57501300
O        2.86594446       0.41171419      -0.82011305
O        0.68793462      -2.29874561      -3.62592285
H        1.81697454      -0.74572572      -4.42839279
H        0.07702466      -0.49607574      -4.26598281
H        1.42839456       0.88445416      -2.79790291
H        3.19726444      -0.83124572      -2.36019294
H        2.61254448      -1.82351565       0.07596688
H        0.14081466      -2.58181559      -1.43321301
H       -1.15691525      -0.86415572      -0.28242309
H        0.47227463       1.68419410       1.65487677
H       -1.83790520      -0.28632576       1.94545675
H       -3.08901511       2.97368401       2.86001668
H       -1.09219525       3.51398397       1.58465678
H       -1.89401520       1.21701413      -0.20839310
H       -0.14799532       1.86860409      -1.35920301
H       -2.18655518       3.92075394      -0.47405308
H       -4.22070503       1.12287414       2.31372672
H       -0.73599528      -0.15005577       4.35039658
H        0.74138461       0.13442421       3.42702664
H        0.16496465      -1.89140564       2.31734672
H        0.61905462      -3.68859551       0.48877685
H        3.43579442      -3.14884555      -1.53464300
H        2.16875451       0.56320418      -0.16281310
H        1.45952456      -2.71977558      -3.22245288
45
name="MALT222/145" REF_dipole="1.061 -1.562 0.393" config_type="wB97M-D3(BJ)/def2-TZVPPD dipoles on B3LYP-3c geometries" pbc="F F F"
C       -3.04239267      -2.06627607       1.11787459
C       -2.31275272      -2.46473605      -0.15568532
C       -1.28186280      -3.57235597      -0.00727533
C        0.04114711      -3.07887600       0.57432463
C        0.50136707      -1.79506609      -0.11998532
C       -0.63795284      -0.77726617      -0.10527533
O       -1.74917276      -1.30755613      -0.79139528
O       -0.33150287       0.37245375      -0.84248527
C        0.59909707       1.23986369      -0.19967532
C       -0.08757288       2.55821359       0.12697466
O        0.86538705       3.46282353       0.69375462
C        1.93898697       3.76999351      -0.15487532
C        2.69185692       2.50618360      -0.55225529
C        1.75206699       1.48034367      -1.14675525
O        2.53019693       0.31955375      -1.38079523
O        3.68502685       2.89135357      -1.49065523
O        1.45709701       4.43885346      -1.29303524
C       -1.16882281       2.39350361       1.17209458
O       -0.66386284       1.82276365       2.37035450
O        0.95194704      -2.04279608      -1.43928523
O       -0.18009288      -2.86676602       1.96026453
O       -1.07637281      -4.07462593      -1.32806524
O       -3.99041260      -1.05453615       0.82299461
H       -2.34981272      -1.74637610       1.89593453
H       -3.59239263      -2.92779601       1.49404456
H       -3.05617267      -2.81464602      -0.87077527
H       -1.68393277      -4.34719591       0.65122462
H        0.80188705      -3.84953595       0.40833464
H        1.35967701      -1.38979612       0.41876464
H       -0.88955283      -0.51608619       0.92954460
H        0.97129704       0.79952372       0.72835461
H       -0.51751285       2.97903356      -0.78503528
H        2.58425693       4.42480346       0.43265464
H        3.15047689       2.07977363       0.34487464
H        1.34283702       1.86748364      -2.08545518
H        1.94575697      -0.38327619      -1.71125521
H        4.00431682       2.07424363      -1.89178520
H        2.13959696       4.32862347      -1.96835519
H       -1.93592275       1.71774365       0.80030461
H       -1.62715277       3.36614354       1.36112457
H        0.02146711       2.42278360       2.68297447
H        0.18778710      -2.37652605      -1.93105520
H        0.65158706      -2.60100604       2.36470450
H       -0.43330286      -4.78947588      -1.28112524
H       -3.56659263      -0.47348619       0.18086465
45
name="MALT222/146" REF_dipole="-1.652 0.140 -0.012" config_type="wB97M-D3(BJ)/def2-TZVPPD dipoles on B3LYP-3c geometries" pbc="F F F"
C        3.02187134      -0.00794578       2.40858872
C        2.06164141       0.51115419       1.35797879
C        2.14396140       2.02690408       1.16670881
C        1.05676148       2.72554403       1.96427875
C       -0.31610842       2.24046406       1.49259878
C       -0.33372842       0.71075417       1.23075880
O        0.76662150       0.05971422       1.78730876
O       -0.40904841       0.53680418      -0.17716110
C       -0.79022839      -0.78005572      -0.57834107
C       -0.18718843      -1.02960570      -1.95532097
O       -0.52809841      -2.35776561      -2.37698094
C       -1.90537831      -2.58764559      -2.50005093
C       -2.63045826      -2.31146561      -1.19380103
C       -2.29426828      -0.92159571      -0.67598106
O       -2.89429824      -0.72472573       0.59482885
O       -4.03368816      -2.46898560      -1.31952102
O       -2.51860826      -1.75792565      -3.46478086
C        1.33558146      -0.94828571      -1.99854097
O        1.81914143       0.34429420      -2.27468095
O       -0.65129840       2.99062401       0.32878887
O        1.29394146       2.45499405       3.33307865
O        2.03023141       2.37227405      -0.21393110
O        2.93100135      -1.41628568       2.53215871
H        2.82384135       0.49389419       3.35713865
H        4.04115127       0.21291421       2.09640874
H        2.30342139       0.03771422       0.40505886
H        3.11995133       2.36934405       1.51461878
H        1.10665148       3.79804395       1.75541876
H       -1.04429837       2.44948405       2.28043873
H       -1.19711836       0.24767420       1.69789877
H       -0.38221842      -1.50767567       0.12979888
H       -0.58193840      -0.29664576      -2.66358092
H       -1.99544830      -3.63712552      -2.77913091
H       -2.30064828      -3.04163556      -0.45522108
H       -2.66159825      -0.17379577      -1.38811101
H       -3.80295817      -1.03876570       0.50568885
H       -4.27078814      -2.04759563      -2.15519096
H       -2.18691829      -2.01177563      -4.33179080
H        1.65611144      -1.58501566      -2.82122091
H        1.75546143      -1.36583568      -1.07781103
H        1.77727143       0.89995416      -1.48198100
H       -0.99378837       2.34211405      -0.30381109
H        0.68278151       2.98590401       3.85205861
H        1.17484147       2.81239402      -0.33265109
H        2.00788141      -1.60480566       2.72798869
45
name="MALT222/147" REF_dipole="-0.058 -1.121 -0.798" config_type="wB97M-D3(BJ)/def2-TZVPPD dipoles on B3LYP-3c geometries" pbc="F F F"
C        1.76073743       0.61445173       2.06382896
C        0.75258750      -0.50262819       2.29896895
C        1.33780746      -1.86492809       2.66485892
C        1.91532742      -2.59604804       1.44853901
C        0.92448749      -2.60349804       0.29403909
C        0.43338752      -1.19023814       0.02172911
O       -0.15739243      -0.64754818       1.18925903
O       -0.55846240      -1.30877813      -0.94624082
C       -0.93394238      -0.21460821      -1.80792076
C        0.08533755       0.90755171      -1.90402075
O        0.00294756       1.79820165      -0.78511083
C       -1.28227235       2.44821160      -0.65822084
C       -2.36120228       1.40422168      -0.38843086
C       -2.33320228       0.28805176      -1.43586079
O       -2.87763224       0.76788172      -2.66465070
O       -2.27907228       0.95053171       0.94055904
O       -1.18480236       3.34672154       0.37814908
C        0.01978755       1.67961166      -3.21880066
O        1.00346748       2.69603158      -3.22479066
O       -0.15842243      -3.44460798       0.65836906
O        3.08066733      -1.96024808       0.93630904
O        0.37441753      -2.67698803       3.30774887
O        1.11456748       1.85857164       1.89580898
H        2.42645738       0.38918175       1.23066902
H        2.37866739       0.69172173       2.95951890
H        0.10869755      -0.19564821       3.12206889
H        2.14010740      -1.70889810       3.39038887
H        2.11451740      -3.63051796       1.73673899
H        1.42896745      -2.97154801      -0.60249085
H        1.26809746      -0.56929818      -0.30353087
H       -1.03392237      -0.66991817      -2.79417069
H        1.09351748       0.49757174      -1.85711076
H       -1.48827234       3.00698156      -1.57101078
H       -3.32656221       1.90963164      -0.47276086
H       -2.90030224      -0.56397818      -1.05365081
H       -3.78830217       1.03198170      -2.50127071
H       -1.49618234       0.36938175       1.03050904
H       -1.35409235       2.83863157       1.18694903
H       -0.97705237       2.07805163      -3.40356065
H        0.25837754       0.99652171      -4.03252060
H        0.96569749       3.12073155      -2.36007072
H       -0.88095238      -3.23036799       0.05494911
H        3.78139728      -2.04989808       1.58868900
H       -0.21153243      -3.00182801       2.60948892
H        0.81354750       1.91159164       0.97805904
45
name="MALT222/148" REF_dipole="-0.619 -0.996 -0.087" config_type="wB97M-D3(BJ)/def2-TZVPPD dipoles on B3LYP-3c geometries" pbc="F F F"
C        0.33958842       3.41451664       1.09811192
C       -0.37752153       2.28610673       0.39863197
C       -1.63387144       2.68929670      -0.34988798
C       -2.23818140       1.44281679      -0.96540793
C       -2.51334138       0.39932686       0.10470199
C       -1.25500147       0.15574688       0.92138193
O       -0.72315150       1.34920679       1.42982190
O       -0.34849153      -0.48669308       0.05655200
C        0.73276839      -1.16303303       0.72026195
C        2.03838830      -0.81971305       0.00418200
O        2.40478827      -1.79042298      -0.97018793
C        1.31915835      -2.25183295      -1.73421788
C        0.37047842      -3.08801289      -0.83799794
C        0.41632841      -2.64360292       0.63174195
O        1.41573834      -3.31366287       1.37710190
O       -0.97561149      -3.02687289      -1.29734791
O        0.63397840      -1.23580302      -2.41995783
C        3.20432821      -0.69035306       0.97139193
O        2.96828823       0.35082686       1.90417186
O       -3.02273134      -0.79826305      -0.45014797
O       -3.43173131       1.82916676      -1.62621788
O       -1.27005146       3.63022663      -1.34195790
O        1.51445834       2.93126668       1.73720188
H       -0.33307153       3.88652661       1.81910187
H        0.65000840       4.15598659       0.36814197
H        0.31762842       1.81924676      -0.30377798
H       -2.35383139       3.11972667       0.35612197
H       -1.51974145       1.04325681      -1.69080788
H       -3.28054132       0.79214683       0.77294194
H       -1.46016145      -0.47468308       1.78874187
H        0.79933839      -0.82292305       1.75342187
H        1.89439831       0.14983688      -0.48586797
H        1.76221832      -2.87560291      -2.50525782
H        0.71991839      -4.12398282      -0.87159794
H       -0.58064151      -2.81562291       1.05007192
H        1.21590836      -4.25442281       1.37124190
H       -0.93631149      -2.69297292      -2.20230784
H        0.13006844      -0.73396306      -1.75924787
H        4.11597815      -0.52752307       0.39389197
H        3.31223821      -1.60821300       1.54219189
H        2.90836824       1.19066680       1.43218190
H       -2.27250139      -1.36926301      -0.68074795
H       -3.85600128       1.01780682      -1.92818786
H       -2.02539141       3.70385662      -1.93653786
H        1.22351836       2.24987673       2.35436183
45
name="MALT222/149" REF_dipole="1.880 1.219 -0.100" config_type="wB97M-D3(BJ)/def2-TZVPPD dipoles on B3LYP-3c geometries" pbc="F F F"
C       -2.93976468      -2.76494736      -0.78066372
C       -1.89336475      -1.91885742      -0.08928377
C       -2.01616474      -1.90583742       1.44076612
C       -2.79037469      -0.68347751       1.91249609
C       -2.18606473       0.62298240       1.37628612
C       -1.42490479       0.40549242       0.05345622
O       -2.02291474      -0.61312751      -0.68866373
O       -0.06880488       0.10700244       0.32834620
C        0.91646505       0.84193238      -0.38368375
C        1.82566498      -0.13722755      -1.11429370
O        2.94590490       0.54918240      -1.69429366
C        3.71782484       1.29871235      -0.79098372
C        2.87240491       2.34129228      -0.07615377
C        1.69733499       1.66965232       0.60652618
O        0.80997505       2.64136226       1.15104614
O        3.63186485       3.09699222       0.85047616
O        4.29740480       0.50778241       0.22178621
C        1.11474503      -0.79349750      -2.28141361
O        0.69108506       0.16420243      -3.23590355
O       -1.38907479       1.19563236       2.38730605
O       -4.12881459      -0.87457749       1.46969612
O       -0.75902483      -1.99409741       2.08960607
O       -2.73270469      -2.78520736      -2.18383362
H       -3.93207461      -2.39165738      -0.52293374
H       -2.84775468      -3.79385728      -0.43744375
H       -0.90451482      -2.31493739      -0.33249375
H       -2.56849470      -2.79252736       1.75120610
H       -2.72833469      -0.64084751       3.00146601
H       -3.02735467       1.27965235       1.12414614
H       -1.47539478       1.29896235      -0.56867374
H        0.44230508       1.49894234      -1.11677370
H        2.17061496      -0.89879749      -0.40965375
H        4.48477479       1.77570232      -1.40060368
H        2.49487493       3.04593223      -0.81654372
H        2.06598496       1.00985237       1.39832612
H        1.35214501       3.25523221       1.66217610
H        4.16236481       2.45826227       1.34290613
H        4.97752475      -0.04430755      -0.17656376
H        0.21934510      -1.29733746      -1.92776364
H        1.78154498      -1.53317745      -2.73010358
H        1.48576500       0.61475240      -3.53916352
H       -0.70064484       1.74335232       1.97886608
H       -4.65861456      -0.14914754       1.81228609
H       -0.24043487      -1.23093747       1.80335609
H       -2.72232469      -1.86447742      -2.46464360
45
name="MALT222/150" REF_dipole="-0.900 -0.178 1.888" config_type="wB97M-D3(BJ)/def2-TZVPPD dipoles on B3LYP-3c geometries" pbc="F F F"
C        0.80715216       0.17270688      -3.84970928
C        1.20191214       0.13645688      -2.38324938
C        2.58755204      -0.44856308      -2.16279940
C        2.87035202      -0.52155307      -0.68332951
C        1.79588209      -1.35011301      -0.00437956
C        0.42327219      -0.77390306      -0.32540953
O        0.23873221      -0.68995306      -1.72415943
O        0.36394220       0.49572685       0.28874042
C       -0.90238771       0.93075682       0.78189039
C       -1.15245770       0.43011686       2.20412029
O       -2.44613760       0.90296682       2.58006026
C       -3.51541753       0.30296687       1.89086031
C       -3.14311755      -0.23177309       0.50700041
C       -2.10843763       0.66493684      -0.14832954
O       -2.80184758       1.86992675      -0.45823952
O       -2.58847759      -1.53323300       0.57615040
O       -4.02004749      -0.80888305       2.60115026
C       -0.19443776       1.02178682       3.23072021
O        1.05772215       0.34556686       3.28689021
O        2.02717208      -1.44710301       1.38460035
O        4.15384192      -1.10818303      -0.52276952
O        3.53847197       0.37076686      -2.83353935
O        1.49378212       1.18386680      -4.55996923
H       -0.25530776       0.39848686      -3.91718928
H        0.96886215      -0.81713305      -4.28883925
H        1.17212214       1.15361681      -1.98318941
H        2.60466204      -1.46448301      -2.57396937
H        2.86052202       0.49308685      -0.27139954
H        1.83723209      -2.36447294      -0.40254953
H       -0.37544775      -1.42030301       0.03465044
H       -0.81164772       2.01600674       0.85365038
H       -1.10252770      -0.66045306       2.25000028
H       -4.27103747       1.08164681       1.80301032
H       -4.04446749      -0.22911309      -0.10870955
H       -1.76195765       0.16856688      -1.05434948
H       -2.23796762       2.39725672      -1.03106948
H       -3.08957756      -2.00093297       1.25647035
H       -4.28035747      -0.50223307       3.47492020
H       -0.69251773       1.00238682       4.20094014
H        0.02785222       2.05822674       2.98514023
H        0.93005216      -0.46909308       3.78197017
H        1.75196210      -0.60503307       1.78831032
H        4.24487192      -1.30320302       0.41716041
H        4.40789191       0.07544688      -2.53924937
H        2.42976205       1.07643681      -4.35200924
45
name="MALT222/151" REF_dipole="-0.691 -0.009 0.443" config_type="wB97M-D3(BJ)/def2-TZVPPD dipoles on B3LYP-3c geometries" pbc="F F F"
C        2.71889092       1.11166770      -1.81646609
C        1.58256100       0.11978777      -1.69289610
C        1.51019100      -0.86965216      -2.83883602
C        0.29676109      -1.74668210      -2.62514603
C       -0.96040882      -0.89927216      -2.52973604
C       -0.78966883       0.17897777      -1.46701612
O        0.38988108       0.91209771      -1.67021610
O       -0.81849883      -0.49592219      -0.22841621
C       -0.29220887       0.19479776       0.90825371
C       -0.77640883      -0.59791218       2.11452363
O       -0.46617886       0.15270777       3.28841354
C       -1.20650880       1.34144768       3.42800353
C       -1.65270877       1.95671764       2.09904363
C       -0.61912884       1.69489766       1.02305370
O        0.53297107       2.43463760       1.38782368
O       -2.86638868       1.40286768       1.62616366
O       -2.39320872       1.12098770       4.16110348
C       -0.04677889      -1.91643208       2.26124362
O        1.35204101      -1.73856210       2.39292361
O       -2.09739874      -1.70895210      -2.28282606
O        0.22617109      -2.64687203      -3.72012596
O        2.70786092      -1.62248211      -2.84378602
O        2.62405092       2.12285763      -0.81486616
H        2.70908092       1.55809767      -2.81337602
H        3.66545085       0.59971773      -1.67355610
H        1.68652099      -0.43577219      -0.75729617
H        1.38774101      -0.32094220      -3.78063595
H        0.43281108      -2.29547206      -1.68683610
H       -1.12646881      -0.41172219      -3.49049597
H       -1.59760877       0.90941771      -1.52249611
H        0.79683105       0.12079777       0.89297371
H       -1.84993876      -0.77348217       2.03228363
H       -0.54536885       2.02683763       3.95495349
H       -1.74770876       3.03468756       2.24940362
H       -1.03659881       2.05810763       0.08389377
H        1.26089102       2.16463762       0.80908372
H       -3.42313864       1.27104769       2.40334361
H       -2.14471874       0.74271772       5.00990342
H       -0.20529887      -2.51816204       1.36887368
H       -0.45982886      -2.45005205       3.12114355
H        1.47816101      -1.11513214       3.11650355
H       -2.10039874      -1.87353209      -1.33157613
H       -0.60576885      -3.12537200      -3.63021596
H        2.54743093      -2.38322205      -3.41385598
H        1.92204097       2.71508758      -1.10223614
45
name="MALT222/152" REF_dipole="-1.145 0.361 1.822" config_type="wB97M-D3(BJ)/def2-TZVPPD dipoles on B3LYP-3c geometries" pbc="F F F"
C        3.27768954       1.64760477      -1.43809990
C        2.27296961       0.51733485      -1.36130990
C        2.44844960      -0.50133508      -2.47575982
C        1.31667968      -1.50024500      -2.42838983
C       -0.00727022      -0.76914506      -2.52916982
C       -0.09883022       0.25538487      -1.40858990
O        0.98512971       1.14965481      -1.44862990
O       -0.13671021      -0.46646508      -0.19668999
C       -1.03693015      -0.02427511       0.80496994
C       -0.22314021       0.42619486       2.02258986
O       -0.98563015       0.36822486       3.23918977
C       -2.38332005       0.45256486       3.02611978
C       -2.92730001      -0.75241506       2.25793984
C       -1.90936009      -1.19185503       1.21325991
O       -2.52162004      -1.71507499       0.04111000
O       -3.18853999      -1.86134498       3.09012978
O       -3.00496001       0.46326486       4.27416969
C        0.38137975       1.80271476       1.83425987
O       -0.61596018       2.81170469       1.71840988
O       -1.09929014      -1.66494499      -2.52210982
O        1.48970967      -2.39892494      -3.51361975
O        3.70325951      -1.12809503      -2.26827984
O        3.13338955       2.40341472      -2.62604981
H        4.28055947       1.22904480      -1.44422990
H        3.16373955       2.28109473      -0.55364996
H        2.37386961       0.00395489      -0.39995997
H        2.42678960       0.01668489      -3.43926975
H        1.36052968      -2.04028496      -1.47690989
H       -0.03593022      -0.23544509      -3.48055975
H       -0.99490015       0.86891483      -1.50965989
H       -1.64885010       0.79466483       0.41626997
H        0.58479974      -0.30004509       2.13699985
H       -2.60536004       1.36721479       2.46758982
H       -3.83683995      -0.43029508       1.73902988
H       -1.27045013      -1.94719497       1.67901988
H       -3.04053000      -2.48314493       0.30328998
H       -3.48842997      -1.50467500       3.93522972
H       -2.52182004       1.07691481       4.83658965
H        0.94834971       1.81345476       0.90496993
H        1.05918970       2.01465474       2.66276981
H       -0.87835016       3.05577467       2.60908981
H       -1.37231012      -1.79727498      -1.59944989
H        0.67940973      -2.91951490      -3.56183974
H        3.73334951      -1.87409498      -2.87757979
H        2.21338962       2.68565470      -2.65318981
45
name="MALT222/153" REF_dipole="0.476 0.629 0.934" config_type="wB97M-D3(BJ)/def2-TZVPPD dipoles on B3LYP-3c geometries" pbc="F F F"
C       -1.49882923       2.69409603       0.33776531
C       -1.00181926       1.38429612       0.91420527
C       -1.47792923       1.11298614       2.33654517
C       -0.77020928      -0.11721377       2.86290513
C        0.72807061       0.05233622       2.75752514
C        1.11081059       0.36320620       1.31945524
O        0.42093064       1.51138611       0.88078527
O        0.84428061      -0.76338372       0.52810530
C        1.52197056      -0.81678372      -0.73651461
C        0.83947061       0.07381622      -1.78942454
O        0.81853061      -0.57047374      -3.05295445
C       -0.00769933      -1.72229365      -3.09897444
C        0.12998066      -2.57472359      -1.81567454
C        1.46315056      -2.29719361      -1.14494458
O        2.47488049      -2.65397359      -2.06731452
O       -0.94828927      -2.29797361      -0.92300460
O       -1.34306924      -1.39849368      -3.31588443
C        1.54913056       1.38588612      -2.03608452
O        0.78657061       2.21670606      -2.89189446
O        1.42830056      -1.09400370       3.18425511
O       -1.05533926      -0.34712375       4.23403503
O       -2.86305913       0.82749616       2.40537516
O       -2.92637912       2.65833603       0.36445531
H       -1.12052925       2.79999602      -0.68037462
H       -1.11377925       3.51400597       0.94852527
H       -1.33743924       0.55928618       0.27838531
H       -1.21756925       1.97057608       2.96936512
H       -1.08255926      -0.97811371       2.26291517
H        1.01350059       0.92807616       3.35026509
H        2.17058051       0.61735618       1.24541524
H        2.56948048      -0.52743374      -0.59445462
H       -0.18323932       0.27966620      -1.46156456
H        0.36153064      -2.27030362      -3.96072438
H        0.06457066      -3.62526352      -2.09183452
H        1.53012056      -2.88559357      -0.22654465
H        3.30330043      -2.73028358      -1.58613455
H       -0.60516929      -1.76825365      -0.18825465
H       -1.77309921      -1.47400367      -2.45069449
H        2.53119049       1.16323614      -2.46693449
H        1.67932055       1.92638608      -1.10291459
H        0.54823063       1.66479610      -3.64585441
H        1.02641059      -1.35256368       4.02171505
H       -2.01504919      -0.39186375       4.31079502
H       -3.31501910       1.50352611       1.88218520
H       -3.25823910       3.44985598      -0.06602466
45
name="MALT222/154" REF_dipole="0.248 -0.795 0.507" config_type="wB97M-D3(BJ)/def2-TZVPPD dipoles on B3LYP-3c geometries" pbc="F F F"
C        0.97678815       3.08739445       0.41166886
C        1.25683813       1.63287455       0.08065888
C        2.73557803       1.29009457       0.07596888
C        2.88461802      -0.17812532      -0.23702109
C        2.22561806      -0.49110530      -1.56826100
C        0.78698817       0.01611467      -1.57888100
O        0.72094817       1.37735457      -1.22343102
O        0.08106822      -0.81979527      -0.69734106
C       -1.33947168      -0.80290528      -0.85241105
C       -2.01108163       0.36511464      -0.10283110
O       -2.69925158      -0.07235533       1.07980881
C       -1.92298164      -0.89947527       1.90032875
C       -1.63564166      -2.25181517       1.20986880
C       -1.80771165      -2.14615518      -0.31244109
O       -3.16976155      -2.28690517      -0.69957106
O       -0.38002175      -2.78721513       1.55968878
O       -0.67674173      -0.32056531       2.22253873
C       -3.03118156       1.09782459      -0.94833104
O       -3.92496150       0.25299465      -1.64321099
O        2.29526806      -1.87711520      -1.85146098
O        4.27203792      -0.47351530      -0.26169109
O        3.27394799       1.60453455       1.35452879
O        1.10751814       3.33179443       1.80038876
H       -0.05365177       3.31412443       0.14366888
H        1.62937811       3.73726440      -0.17937110
H        0.75370817       1.00774459       0.82184883
H        3.23486799       1.87695453      -0.70316106
H        2.38557805      -0.75028528       0.55359885
H        2.77529802       0.01820467      -2.35939094
H        0.35399820      -0.04369533      -2.58002093
H       -1.58866166      -0.74214528      -1.91531097
H       -1.23987169       1.07599459       0.18459888
H       -2.51934160      -1.04178526       2.80004869
H       -2.39461161      -2.95756512       1.55724878
H       -1.19287169      -2.92836512      -0.76233106
H       -3.49752153      -3.11803511      -0.34303109
H        0.16244821      -2.03508519       1.82702876
H       -0.82929172       0.44069464       2.79279869
H       -2.49301160       1.68180455      -1.69587099
H       -3.56750152       1.79024454      -0.29365109
H       -4.05162149      -0.54642529      -1.11700103
H        1.61334811      -2.28646517      -1.30245102
H        4.35744791      -1.37978523      -0.57892107
H        4.15614792       1.21639458       1.38464879
H        1.98732808       3.02116445       2.04645874
45
name="MALT222/155" REF_dipole="0.734 -1.123 0.038" config_type="wB97M-D3(BJ)/def2-TZVPPD dipoles on B3LYP-3c geometries" pbc="F F F"
C        0.02066333      -3.53190641       0.62496884
C       -0.93276660      -2.96038645      -0.40848108
C       -0.29075665      -2.89840646      -1.80122098
C       -0.98740660      -1.80711654      -2.58198093
C       -0.67475662      -0.46642663      -1.94746097
C       -0.57365663      -0.64725662      -0.42218108
O       -1.41444657      -1.68720655       0.02638889
O       -0.97616660       0.49021330       0.27120887
C        0.09168333       1.37324323       0.59612885
C        0.34077331       1.34989324       2.09599874
O        1.40427323       2.25637317       2.40182872
C        1.11908325       3.59079308       2.06837874
C        0.79774328       3.72852307       0.58321885
C       -0.29501665       2.76711313       0.16762888
O       -0.43268664       2.88571313      -1.23518102
O        0.40358330       5.07623297       0.37004886
O        0.04417333       4.04503304       2.85117868
C        0.77300328      -0.01175667       2.58855870
O        1.92490320      -0.49520663       1.90624875
O       -1.66525655       0.50670330      -2.25617095
O       -0.57663663      -1.75893654      -3.93575083
O       -0.47294663      -4.10864637      -2.51409093
O        0.50219330      -4.76423633       0.08156888
H       -0.51041663      -3.69319640       1.56398878
H        0.84274327      -2.83297646       0.79960883
H       -1.81024654      -3.60095641      -0.49497108
H        0.77881328      -2.66760648      -1.72668099
H       -2.06742652      -1.97396653      -2.51004093
H        0.30139331      -0.13547666      -2.31771094
H        0.46697330      -0.88630660      -0.17238110
H        1.00645326       1.08274326       0.07310888
H       -0.57247663       1.64439322       2.61920870
H        2.03004319       4.14085304       2.30874872
H        1.69936321       3.49378308       0.01003889
H       -1.22832658       3.03621312       0.67339884
H       -1.02791659       2.17642318      -1.53642100
H        0.01011333       5.10401297      -0.51013107
H       -0.33053664       4.79386299       2.36839872
H       -0.02656667      -0.72535661       2.39933872
H        0.94985327       0.04183333       3.66448863
H        2.61766315       0.15872332       2.04858874
H       -1.77018654       0.48763330      -3.21486088
H       -0.61820662      -2.66613648      -4.26108081
H       -0.04201666      -4.79399632      -1.98840097
H        1.17133325      -5.11684630       0.67292884
45
name="MALT222/156" REF_dipole="1.483 -0.019 0.182" config_type="wB97M-D3(BJ)/def2-TZVPPD dipoles on B3LYP-3c geometries" pbc="F F F"
C       -3.37110220      -2.52698182      -0.22340354
C       -1.88539231      -2.22949184      -0.37646353
C       -1.07610237      -2.72363180       0.81748639
C       -1.08781237      -1.76915187       2.01595630
C       -1.74332232      -0.43213197       1.70432632
C       -1.28683235       0.03841800       0.34356642
O       -1.72547232      -0.82607194      -0.69031351
O        0.11172755       0.10976799       0.40709642
C        0.71436750       1.11226792      -0.39938353
C        1.78486743       0.49739796      -1.28451346
O        2.36527739       1.53368789      -2.08791341
C        2.96702734       2.56237782      -1.35027346
C        1.99803741       3.20893777      -0.36652353
C        1.34852746       2.14451785       0.49785641
O        0.33683753       2.69524781       1.32997635
O        2.63061737       4.19728770       0.42779641
O        4.05828726       2.11339785      -0.56898351
C        1.22989747      -0.57456196      -2.20371340
O        0.04419755      -0.19144199      -2.87358335
O       -1.46170234       0.52328796       2.70757625
O       -1.76561232      -2.41474183       3.08542622
O        0.28844754      -2.95419179       0.47411641
O       -4.10632215      -2.02107186      -1.31804346
H       -3.74856218      -2.14030185       0.72670639
H       -3.51203219      -3.60685174      -0.21855354
H       -1.53557233      -2.74573180      -1.27314346
H       -1.54140233      -3.65281174       1.15905636
H       -0.04479244      -1.58009189       2.27244628
H       -2.82519224      -0.55856196       1.68825632
H       -1.70170232       1.01809793       0.10149644
H       -0.03380244       1.58681789      -1.03947348
H        2.55670737       0.04336800      -0.65526351
H        3.29852732       3.28817776      -2.09219341
H        1.21918747       3.71725773      -0.93433349
H        2.11313740       1.65437788       1.10983636
H        0.71503750       3.48756775       1.73087632
H        3.47723731       3.81688773       0.69318639
[truncated: 9,740,897 more chars]
