# Supplementary material for: Efficient Composite Infrared Spectroscopy: Combining the Double-Harmonic Approximation with Machine Learning Potentials
Source: J Chem Theory Comput. 2024 Dec 12;20(24):10986–1004. doi: 10.1021/acs.jctc.4c01157 (PMC11672665; doi:10.1021/acs.jctc.4c01157)
Supplement: Supplementary file 1 — ct4c01157_si_001.zip [file ct4c01157_si_001.zip › SupplementaryData/database_IR7193_B3LYP-3c.xyz]

14
name="HCNOFClBr/C100005" REF_dipole="0.467 -1.087 0.291" config_type="wB97M-D3(BJ)/def2-TZVPPD dipoles on B3LYP-3c geometries" pbc="F F F"
C     6.3577669    1.8311165   -0.6383007 
C     6.8923388    0.5861150   -0.3058580 
C     4.9697058    1.9807842   -0.7049484 
C     6.0293435   -0.4860189   -0.0461966 
C     4.1040935    0.9141734   -0.4467991 
N     4.4025201    3.3012514   -1.0576715 
C     4.6390772   -0.3306476   -0.1143474 
Cl    6.6994036   -2.0459858    0.3704185 
O     5.1939409    4.2171514   -1.2781041 
O     3.1768654    3.3962840   -1.1078737 
H     7.0086715    2.6785396   -0.8441508 
H     7.9713372    0.4480862   -0.2485325 
H     3.0271367    1.0585577   -0.5058241 
H     3.9820989   -1.1750072    0.0905884 
16
name="HCNOFClBr/C100016" REF_dipole="-1.632 -2.145 0.228" config_type="wB97M-D3(BJ)/def2-TZVPPD dipoles on B3LYP-3c geometries" pbc="F F F"
O     6.6896841    4.0504407   -1.2340533 
N     7.2076936    2.9668187   -0.9509247 
O     8.4239151    2.7669824   -0.8906977 
C     6.3164284    1.8391883   -0.6649067 
N     3.7690029   -1.3743938    0.1867645 
C     4.6097759   -0.3220210   -0.1248988 
C     6.8604832    0.5899472   -0.3391835 
C     4.9283955    2.0197744   -0.7231110 
C     6.0151250   -0.4793422   -0.0715400 
C     4.0841306    0.9496558   -0.4553759 
H     2.8039052   -1.3136114   -0.1264112 
H     4.1553532   -2.3135493    0.1429677 
H     7.9410263    0.4651647   -0.2989686 
H     4.5208918    2.9961934   -0.9786072 
H     6.4409465   -1.4516664    0.1851834 
H     3.0023426    1.0930186   -0.4982371 
15
name="HCNOFClBr/C100027" REF_dipole="1.894 -0.752 0.203" config_type="wB97M-D3(BJ)/def2-TZVPPD dipoles on B3LYP-3c geometries" pbc="F F F"
C     6.3697050    1.8479242   -0.6673830 
C     6.9005775    0.5889157   -0.3311942 
C     4.9921690    2.0302725   -0.7180600 
C     4.1425174    0.9533075   -0.4324376 
C     4.6564776   -0.3027582   -0.0969684 
N     2.6841317    1.1461080   -0.4862960 
C     6.0370889   -0.4842301   -0.0465841 
O     8.2568545    0.4750954   -0.2988955 
O     2.2675909    2.2662010   -0.7858614 
O     1.9700679    0.1753499   -0.2283169 
H     7.0514091    2.6701083   -0.8854005 
H     4.5701012    2.9994432   -0.9768932 
H     3.9794358   -1.1263119    0.1214439 
H     6.4417227   -1.4651988    0.2153265 
H     8.5109507   -0.4380266   -0.0555797 
21
name="HCNOFClBr/C100061" REF_dipole="-0.568 -1.117 -0.192" config_type="wB97M-D3(BJ)/def2-TZVPPD dipoles on B3LYP-3c geometries" pbc="F F F"
C     6.0505126    4.2562426    5.2176823 
C     5.0883411    4.6393046    4.0933055 
O     5.0580381    5.7851035    3.6620503 
C     4.1869696    3.5816590    3.5355451 
C     3.2985120    3.9266885    2.5022468 
C     4.1825115    2.2483125    3.9954105 
C     2.4326952    2.9892648    1.9394510 
C     3.3258892    1.3010087    3.4453517 
C     2.4416056    1.6631271    2.4108823 
O     1.6436659    0.6652420    1.9391473 
C     0.7173028    0.9597044    0.8905432 
H     5.5058199    3.8743087    6.0964015 
H     6.6292746    5.1399344    5.5133104 
H     6.7459663    3.4648722    4.8937520 
H     3.2954585    4.9553354    2.1403023 
H     4.8554989    1.9370174    4.7952422 
H     1.7605763    3.3001620    1.1404416 
H     3.3225856    0.2699824    3.8012420 
H     1.2301499    1.2980173   -0.0259554 
H    -0.0187760    1.7224834    1.1968243 
H     0.1928022    0.0189291    0.6813231 
19
name="HCNOFClBr/C1000868" REF_dipole="-0.177 -0.054 0.091" config_type="wB97M-D3(BJ)/def2-TZVPPD dipoles on B3LYP-3c geometries" pbc="F F F"
C     3.0890784    1.3131714    0.6788152 
C     4.4298429    1.9194424    0.8408538 
C     1.8770807    1.8627978    0.9094180 
C     5.4684259    1.0168192    1.4858211 
C     4.7454680    3.1575018    0.4165063 
C     0.6134272    1.0591061    0.6734002 
C     1.6474474    3.2662926    1.4290941 
H     3.1058844    0.2594331    0.3720382 
H     5.1692858    0.7387328    2.5102075 
H     5.5756833    0.0755003    0.9194517 
H     6.4558624    1.4984934    1.5329903 
H     5.7497513    3.5655791    0.5498151 
H     4.0273194    3.7915550   -0.1044224 
H    -0.0428318    1.5627272   -0.0583014 
H     0.8291956    0.0491716    0.2950489 
H     0.0271286    0.9600674    1.6038483 
H     2.5593339    3.7164441    1.8423796 
H     1.2760960    3.9309621    0.6286600 
H     0.8722205    3.2605027    2.2143755 
19
name="HCNOFClBr/C1000879" REF_dipole="0.000 0.000 0.000" config_type="wB97M-D3(BJ)/def2-TZVPPD dipoles on B3LYP-3c geometries" pbc="F F F"
C     1.6672449    4.1701990    2.3831461 
C     1.8854731    2.6877486    2.1201366 
C     0.6362083    1.8590132    1.8609918 
C     3.0871054    2.1523495    2.1169116 
C     4.2886611    1.6167824    2.1138629 
C     4.9187536    1.0501820    3.3773761 
C     5.1258218    1.5289849    0.8466177 
H     2.6155185    4.6954789    2.5587835 
H     1.1595707    4.6482309    1.5275450 
H     1.0199793    4.3193632    3.2646771 
H     0.0878256    2.2428808    0.9833561 
H     0.8793022    0.8033219    1.6810216 
H    -0.0543722    1.9140584    2.7202790 
H     5.1575878   -0.0197656    3.2489492 
H     5.8676634    1.5657308    3.6056960 
H     4.2530068    1.1532166    4.2446326 
H     6.0825955    2.0647438    0.9725479 
H     5.3741100    0.4788631    0.6143901 
H     4.6012440    1.9584174   -0.0173211 
22
name="HCNOFClBr/C100107" REF_dipole="2.012 1.389 -0.424" config_type="wB97M-D3(BJ)/def2-TZVPPD dipoles on B3LYP-3c geometries" pbc="F F F"
C     6.6121555    4.2331407   -1.2295539 
N     7.1632710    2.9072005   -0.9594521 
C     8.6102947    2.7107603   -0.9847521 
C     6.3249501    1.8508361   -0.6692917 
C     6.8383118    0.5531567   -0.3951267 
C     4.9097808    2.0198698   -0.6333184 
C     5.9801159   -0.5016168   -0.1064144 
C     4.5855505   -0.3289140   -0.0738210 
C     3.6973647   -1.4619806    0.2336355 
C     4.0710962    0.9548570   -0.3431571 
O     2.4777789   -1.4109927    0.2867937 
H     7.4325525    4.9299325   -1.4387416 
H     5.9424973    4.2297847   -2.1072232 
H     6.0461653    4.6286927   -0.3679771 
H     9.1004396    3.6586546   -1.2369708 
H     8.9995087    2.3806678   -0.0053968 
H     8.9109943    1.9653445   -1.7416995 
H     7.9105425    0.3670354   -0.4072950 
H     4.4655849    2.9931102   -0.8344203 
H     6.4038607   -1.4884754    0.1001052 
H     4.2387101   -2.4235478    0.4303015 
H     2.9899739    1.1023840   -0.3204242 
17
name="HCNOFClBr/C100118" REF_dipole="-0.818 -1.325 -0.314" config_type="wB97M-D3(BJ)/def2-TZVPPD dipoles on B3LYP-3c geometries" pbc="F F F"
O     6.7234473    4.0067043   -1.3525588 
N     7.2240686    2.9584060   -0.9479754 
O     8.4256885    2.7727005   -0.7613836 
C     6.3065104    1.8298487   -0.6617586 
C     6.8365320    0.6219655   -0.2013242 
C     4.9340569    2.0006582   -0.8632832 
C     5.9660819   -0.4358619    0.0620624 
C     4.0784759    0.9325416   -0.5960953 
C     4.5813038   -0.2966507   -0.1343580 
C     3.6539519   -1.4422482    0.1447345 
Br    2.9572630   -1.3541778    2.0355197 
H     7.9097269    0.5168705   -0.0551207 
H     4.5494844    2.9527077   -1.2236740 
H     6.3697535   -1.3826108    0.4256297 
H     3.0044800    1.0569374   -0.7461635 
H     2.7640366   -1.4281007   -0.4956867 
H     4.1524384   -2.4151904    0.0619358 
17
name="HCNOFClBr/C100141" REF_dipole="1.439 -0.077 0.701" config_type="wB97M-D3(BJ)/def2-TZVPPD dipoles on B3LYP-3c geometries" pbc="F F F"
C     6.3357400    1.9276379   -0.4885028 
C     6.9068159    0.6581457   -0.3010258 
C     4.9514784    2.0871948   -0.5546259 
C     4.1387680    0.9565413   -0.4373978 
C     4.6773274   -0.3202614   -0.2574031 
N     2.6666847    1.1164135   -0.5017114 
C     6.0638344   -0.4601898   -0.1935205 
C     8.4021087    0.4948554   -0.2442905 
Cl    9.0843003    0.2105136   -1.9207360 
O     2.2264519    2.2545681   -0.6569253 
O     1.9809991    0.1006618   -0.3937402 
H     6.9808971    2.8029955   -0.5836140 
H     4.5035382    3.0689913   -0.6949071 
H     4.0194044   -1.1827363   -0.1701447 
H     6.4962314   -1.4532328   -0.0577835 
H     8.8974528    1.3924334    0.1445753 
H     8.6967673   -0.3700320    0.3618533 
46
name="HCNOFClBr/C1001452" REF_dipole="0.207 0.064 -0.958" config_type="wB97M-D3(BJ)/def2-TZVPPD dipoles on B3LYP-3c geometries" pbc="F F F"
C     2.7007812   -1.4450181   -0.5178769 
C     2.2899067   -0.2245538    0.3254568 
C     2.2312800    1.0838242   -0.4875429 
C     1.8169820    2.3006386    0.3617794 
C     1.7573274    3.6040877   -0.4507082 
C     1.3426276    4.8365456    0.3615284 
C     1.2707356    6.1597094   -0.4095037 
O     1.0840236    4.7680044    1.5503814 
C     0.8446006    7.3667298    0.4415577 
C    -0.6192119   14.9446273    0.6350891 
C    -0.1968232   13.7387060   -0.2269576 
C    -0.6820187   16.2625647   -0.1582612 
C    -0.1308415   12.4154570    0.5596618 
C     0.2928883   11.2094121   -0.3015093 
C     0.3583804    9.8886055    0.4892942 
C     0.7839427    8.6782555   -0.3649030 
H     2.7326872   -2.3611048    0.0920806 
H     1.9908247   -1.6177263   -1.3427385 
H     3.6991493   -1.3052960   -0.9628757 
H     2.9986047   -0.1001300    1.1630905 
H     1.3035648   -0.4103301    0.7859199 
H     1.5229090    0.9589404   -1.3272867 
H     3.2190971    1.2710315   -0.9477160 
H     2.5222982    2.4263073    1.1997061 
H     0.8330118    2.1141987    0.8226123 
H     1.0553134    3.5016757   -1.2999177 
H     2.7370760    3.8164590   -0.9191462 
H     2.2594798    6.3396796   -0.8726727 
H     0.5805568    6.0219540   -1.2633662 
H    -0.1399575    7.1630839    0.8938358 
H     1.5447505    7.4817705    1.2852421 
H    -1.6054330   14.7408588    1.0885585 
H     0.0866467   15.0555713    1.4772432 
H     0.7898377   13.9439692   -0.6813250 
H    -0.9033972   13.6285665   -1.0699707 
H    -0.9858207   17.1043650    0.4831682 
H     0.2985456   16.5121367   -0.5948145 
H    -1.4060143   16.1952167   -0.9862868 
H    -1.1177099   12.2107449    1.0133938 
H     0.5748412   12.5269618    1.4030143 
H     1.2799605   11.4135968   -0.7551503 
H    -0.4130139   11.0965812   -1.1445474 
H    -0.6288578    9.6846386    0.9420962 
H     1.0624642   10.0029606    1.3333462 
H     1.7720183    8.8807051   -0.8176915 
H     0.0797860    8.5617173   -1.2091879 
17
name="HCNOFClBr/C1001532" REF_dipole="0.761 -0.421 -0.830" config_type="wB97M-D3(BJ)/def2-TZVPPD dipoles on B3LYP-3c geometries" pbc="F F F"
N     0.0909679   19.9945072    0.1325775 
C     1.2864814   20.8542899    0.1086249 
C     0.9158623   22.2192065   -0.5064530 
N     2.0489312   23.1404593   -0.5818472 
C     2.3901769   23.9770947    0.4514592 
C     3.6382142   24.8305286    0.2122574 
O     1.7422856   24.0499255    1.4905903 
H     0.3462581   19.0508040    0.4376450 
H    -0.5691910   20.3475290    0.8334490 
H     2.0445959   20.3664005   -0.5279090 
H     1.7563875   21.0276807    1.0975172 
H     0.1368927   22.7026660    0.1016240 
H     0.5074204   22.0677407   -1.5172194 
H     2.6623821   23.0801231   -1.3893332 
H     4.3905402   24.5896287    0.9780826 
H     4.0940211   24.6975093   -0.7804249 
H     3.3750732   25.8909062    0.3376596 
18
name="HCNOFClBr/C100174" REF_dipole="-0.327 2.175 -0.793" config_type="wB97M-D3(BJ)/def2-TZVPPD dipoles on B3LYP-3c geometries" pbc="F F F"
C     6.4102517    1.7361553   -0.8955138 
C     6.8985656    0.5004295   -0.4670348 
C     5.0244318    1.9830907   -0.8871580 
C     6.0081755   -0.4830292   -0.0326147 
C     4.6250737   -0.2502829   -0.0190546 
N     6.5288953   -1.7834519    0.4180725 
C     4.1383485    0.9778680   -0.4448168 
O     4.4435116    3.1450868   -1.2812573 
C     5.2740034    4.2149341   -1.7454956 
O     5.7117454   -2.6257858    0.7941184 
O     7.7496449   -1.9517254    0.3907360 
H     7.1178707    2.4925089   -1.2310903 
H     7.9682822    0.2994753   -0.4696147 
H     3.9467340   -1.0294759    0.3231873 
H     3.0681000    1.1856537   -0.4446497 
H     4.5902395    5.0325368   -2.0038924 
H     5.9699050    4.5592845   -0.9622274 
H     5.8470213    3.9256275   -2.6423941 
30
name="HCNOFClBr/C100185" REF_dipole="-0.005 -0.005 -0.026" config_type="wB97M-D3(BJ)/def2-TZVPPD dipoles on B3LYP-3c geometries" pbc="F F F"
C     0.7402388    5.6908210    3.0229620 
C     1.9067909    6.0534960    2.0736707 
C     2.4791125    7.4530748    2.4005087 
C     2.9941256    4.9821905    2.0818201 
C     3.7238081    4.6834016    3.2464461 
C     3.3009797    4.2571834    0.9225524 
C     4.7164701    3.7016810    3.2472178 
C     4.2967881    3.2723486    0.9233262 
C     5.0242406    2.9744484    2.0833997 
C     6.1075787    1.8990847    2.0769300 
C     7.5005186    2.4873187    2.4038968 
C     5.7574377    0.7295403    3.0272516 
H     1.0747368    5.6483943    4.0715646 
H     0.3125879    4.7094438    2.7682076 
H    -0.0630045    6.4420938    2.9587444 
H     1.4977329    6.0951267    1.0486024 
H     1.6936512    8.2221905    2.3283441 
H     3.2877573    7.7228353    1.7046971 
H     2.8897300    7.4904812    3.4219126 
H     3.5165711    5.2249807    4.1724341 
H     2.7530359    4.4637151   -0.0004287 
H     5.2595893    3.5011795    4.1737877 
H     4.5101057    2.7260099    0.0009349 
H     6.1543024    1.4894585    1.0523110 
H     8.2783822    1.7104056    2.3329675 
H     7.5327837    2.8993997    3.4248850 
H     7.7616129    3.2981890    1.7073734 
H     6.5176135   -0.0653704    2.9641789 
H     4.7809819    0.2907727    2.7725061 
H     5.7108405    1.0646050    4.0754951 
19
name="HCNOFClBr/C100196" REF_dipole="-0.078 1.443 -0.369" config_type="wB97M-D3(BJ)/def2-TZVPPD dipoles on B3LYP-3c geometries" pbc="F F F"
C     6.6643614    4.3838136   -1.2588211 
C     7.2495601    3.0238615   -0.8974032 
O     8.4559916    2.8496920   -0.8271811 
C     6.3017746    1.8782040   -0.6269902 
O     2.5398595   -1.2699372    0.0917178 
N     3.7534662   -1.4557354    0.1658735 
O     4.2915305   -2.5240275    0.4503364 
C     4.6398991   -0.2971056   -0.1089649 
C     6.0260313   -0.4676731   -0.0342229 
C     4.0646998    0.9323018   -0.4356069 
C     6.8496460    0.6249894   -0.2948062 
C     4.9042344    2.0177153   -0.6938873 
H     7.4815637    5.0959074   -1.4250144 
H     6.0506105    4.3227359   -2.1721840 
H     6.0162301    4.7636739   -0.4524343 
H     6.4430410   -1.4393719    0.2232280 
H     2.9823231    1.0326961   -0.4856537 
H     7.9333711    0.5224885   -0.2441024 
H     4.4531059    2.9764715   -0.9487832 
17
name="HCNOFClBr/C1002273" REF_dipole="-0.039 0.132 0.076" config_type="wB97M-D3(BJ)/def2-TZVPPD dipoles on B3LYP-3c geometries" pbc="F F F"
C     0.6794358    3.9069879    0.6414515 
C     1.8803616    4.4323383    0.9033635 
C     2.8538258    3.9035351    1.9390802 
C     4.1847748    3.5240842    1.3295491 
C     4.7366600    2.2970472    1.3816697 
C     6.0262969    1.9519948    0.7887923 
C     6.5901825    0.7319556    0.8467324 
H     0.3064000    3.0283688    1.1738519 
H     0.0192586    4.3337645   -0.1157355 
H     2.2156783    5.3100853    0.3389436 
H     3.0206983    4.6893055    2.7024504 
H     2.4148327    3.0393347    2.4635773 
H     4.7206445    4.3244514    0.8048623 
H     4.2033840    1.4911169    1.8992798 
H     6.5522099    2.7588199    0.2664591 
H     6.1026426   -0.1019735    1.3573902 
H     7.5569136    0.5244836    0.3868823 
17
name="HCNOFClBr/C1002284" REF_dipole="0.452 -0.362 -0.248" config_type="wB97M-D3(BJ)/def2-TZVPPD dipoles on B3LYP-3c geometries" pbc="F F F"
C     4.4226135    2.6088207    2.0960675 
C     3.2287723    2.4334907    1.9785440 
C     1.7902391    2.1915695    1.8172177 
C     5.8621549    2.8602035    2.2480234 
C     1.5043098    0.9165984    1.0021774 
C     6.2001681    4.3655639    2.3649257 
O     0.0843599    0.7866422    0.9136115 
H     1.3140271    3.0498277    1.3129644 
H     1.3066932    2.0979816    2.8046459 
H     6.4017443    2.4275279    1.3874273 
H     6.2358257    2.3283113    3.1404078 
H     1.9691296    0.0497725    1.5097591 
H     1.9750983    1.0101251    0.0047925 
H     5.8698982    4.9111296    1.4692904 
H     5.7010406    4.8113479    3.2372753 
H     7.2858367    4.5079707    2.4767870 
H    -0.1181113   -0.0194831    0.4008830 
22
name="HCNOFClBr/C1002331" REF_dipole="-0.293 0.009 0.039" config_type="wB97M-D3(BJ)/def2-TZVPPD dipoles on B3LYP-3c geometries" pbc="F F F"
C     3.1229927    1.7546168    0.7169134 
C     4.4332743    1.0557901    0.9699367 
C     2.2765514    1.9030483    2.0068744 
C     5.6537616    1.5961093    0.7867865 
C     6.9087943    0.9013827    1.0611955 
C     8.1320932    1.4317957    0.8817084 
C     0.8741874    2.5070309    1.7788100 
C     0.8849251    3.9649660    1.2808876 
H     3.3120340    2.7428703    0.2672223 
H     2.5353288    1.1782502   -0.0231767 
H     4.3648915    0.0306338    1.3552761 
H     2.8345147    2.5208367    2.7320431 
H     2.1650917    0.9081231    2.4729264 
H     5.7336155    2.6218438    0.4075620 
H     6.8229135   -0.1231000    1.4395183 
H     8.2673886    2.4483180    0.5054678 
H     9.0393405    0.8693087    1.1035949 
H     0.3133671    2.4570552    2.7279124 
H     0.3179217    1.8766661    1.0621390 
H     1.3398808    4.0564183    0.2830938 
H    -0.1379024    4.3659119    1.2126316 
H     1.4522342    4.6140240    1.9671765 
24
name="HCNOFClBr/C10024905" REF_dipole="-1.202 -0.811 -1.133" config_type="wB97M-D3(BJ)/def2-TZVPPD dipoles on B3LYP-3c geometries" pbc="F F F"
C     3.0931318    2.5923334    3.5289150 
C     3.0861244    2.8827153    4.8893621 
C     1.9641297    1.9292902    2.9819704 
C     4.2598203    2.9664094    2.6400113 
C     2.0035090    2.5450164    5.7299938 
C     0.9019519    1.8910925    5.1608847 
C     2.0838469    2.8995989    7.1818847 
C     0.8768285    1.5813968    3.7973951 
O     2.0328949    1.6729809    1.6434270 
C     0.9445943    1.0003737    1.0078093 
C     0.8994472    2.5507406    8.0840882 
O     3.0717558    3.4587498    7.6417116 
H     3.9424567    3.3911461    5.3350398 
H     3.9531204    3.6660511    1.8461873 
H     5.0560099    3.4445840    3.2274325 
H     4.6857894    2.0830245    2.1391157 
H     0.0431885    1.6103270    5.7714709 
H     0.0063212    1.0718002    3.3861356 
H     0.0075546    1.5782933    1.0805785 
H     1.2263056    0.9055088   -0.0484137 
H     0.7832288   -0.0061378    1.4299367 
H     0.7096969    1.4652460    8.0912929 
H     1.1171609    2.8809012    9.1071856 
H    -0.0235676    3.0430576    7.7374850 
16
name="HCNOFClBr/C100254" REF_dipole="0.000 0.000 0.000" config_type="wB97M-D3(BJ)/def2-TZVPPD dipoles on B3LYP-3c geometries" pbc="F F F"
O     6.6968842    4.0550270   -1.2546484 
N     7.2224352    2.9820431   -0.9684889 
O     8.4314248    2.7713021   -0.9109726 
C     6.3177000    1.8407495   -0.6657586 
C     6.8776071    0.6039876   -0.3352827 
C     4.9359751    2.0408128   -0.7212414 
C     6.0289485   -0.4665321   -0.0512777 
C     4.0873167    0.9702836   -0.4372719 
C     4.6472241   -0.2664720   -0.1067731 
N     3.7424934   -1.4077740    0.1959396 
O     2.5335010   -1.1970310    0.1384301 
O     4.2680434   -2.4807314    0.4821879 
H     7.9584512    0.4838764   -0.3015483 
H     4.5343516    3.0177210   -0.9822525 
H     6.4305716   -1.4434521    0.2096871 
H     3.0064721    1.0903895   -0.4710285 
32
name="HCNOFClBr/C1002693" REF_dipole="0.003 0.989 0.000" config_type="wB97M-D3(BJ)/def2-TZVPPD dipoles on B3LYP-3c geometries" pbc="F F F"
C    70.0064483   10.0244916   -0.0000261 
C    71.3088713    9.2009413    0.0002006 
C    71.0683206    7.6789198   -0.0000424 
C    70.2459810   11.5468390    0.0001751 
C    72.3722608    6.8568587    0.0001385 
C    68.9443597   12.3713792   -0.0000907 
C    72.1198982    5.3339788   -0.0001475 
C    69.1828919   13.8941096    0.0000849 
C    73.4283779    4.5427574    0.0000189 
C    67.8775831   14.7103447   -0.0001903 
Cl   73.1222926    2.7422444   -0.0003346 
H    69.4008956    9.7499609   -0.8829904 
H    69.4004778    9.7497905    0.8825976 
H    71.9144560    9.4749858    0.8833033 
H    71.9148816    9.4751901   -0.8825474 
H    70.4640610    7.4032678   -0.8831370 
H    70.4636702    7.4030461    0.8827155 
H    70.8518157   11.8210123    0.8831792 
H    70.8522626   11.8211676   -0.8824732 
H    72.9765449    7.1309058    0.8838659 
H    72.9769457    7.1311622   -0.8832344 
H    68.3379742   12.0978823   -0.8830668 
H    68.3375284   12.0977459    0.8825362 
H    71.5263769    5.0522258   -0.8852415 
H    71.5259880    5.0519587    0.8846002 
H    69.7879684   14.1681284    0.8825722 
H    69.7884205   14.1682604   -0.8820508 
H    74.0317708    4.7564605    0.8922832 
H    74.0321633    4.7567410   -0.8919122 
H    68.0799361   15.7926679   -0.0000564 
H    67.2665174   14.4849050   -0.8890929 
H    67.2660595   14.4847708    0.8883635 
21
name="HCNOFClBr/C100276" REF_dipole="-1.352 -1.211 -0.006" config_type="wB97M-D3(BJ)/def2-TZVPPD dipoles on B3LYP-3c geometries" pbc="F F F"
O     6.9664199    4.0431700   -1.0848941 
N     7.3026449    2.8602052   -1.1332293 
O     8.3989449    2.4532212   -1.5174575 
C     6.3128767    1.8497902   -0.6971188 
C     6.6565396    0.4958950   -0.7359010 
C     5.0576739    2.2718590   -0.2510816 
C     5.7170521   -0.4478817   -0.3188094 
C     4.1334443    1.3113085    0.1615014 
C     4.4445125   -0.0596318    0.1357698 
C     3.4180094   -1.0952844    0.5461796 
C     2.5518333   -1.5373475   -0.6478547 
O     1.6230266   -2.5053857   -0.1625012 
H     7.6425258    0.1930536   -1.0830851 
H     4.8160583    3.3326767   -0.2259336 
H     5.9804309   -1.5073413   -0.3412056 
H     3.1526391    1.6340534    0.5167509 
H     3.9154167   -1.9833673    0.9668441 
H     2.7566912   -0.6913076    1.3288304 
H     2.0416498   -0.6517598   -1.0763056 
H     3.2066382   -1.9516684   -1.4401026 
H     1.0640720   -2.7974573   -0.9084962 
47
name="HCNOFClBr/C1002842" REF_dipole="0.638 -0.130 -0.042" config_type="wB97M-D3(BJ)/def2-TZVPPD dipoles on B3LYP-3c geometries" pbc="F F F"
C     6.9230501    1.5066319   -0.0245598 
C     5.6001084    0.7177749    0.0131981 
C     5.7948192   -0.8104267   -0.0217362 
C     6.7258330    3.0345251    0.0104980 
C     4.4695245   -1.5950287    0.0185046 
C     8.0478678    3.8251092   -0.0254311 
C     4.6602415   -3.1234736   -0.0185051 
C     7.8496485    5.3528140    0.0121055 
C     3.3288354   -3.8967507    0.0262548 
C     9.1716589    6.1437082   -0.0225781 
C     3.5330058   -5.4194070   -0.0144298 
C     8.9727675    7.6711339    0.0186202 
C     2.2317991   -6.2046817    0.0369888 
C    10.2942367    8.4634780   -0.0160776 
O     2.4654147   -7.5471783   -0.0213899 
O     1.1153889   -5.7387804    0.1182323 
C    10.0855669    9.9882809    0.0282591 
H     7.5552526    1.2005162    0.8289561 
H     7.4863815    1.2319474   -0.9351070 
H     4.9678307    1.0243493   -0.8400177 
H     5.0371403    0.9928585    0.9237841 
H     6.4276980   -1.1176863    0.8308641 
H     6.3559112   -1.0865096   -0.9332447 
H     6.0940950    3.3405096   -0.8433832 
H     6.1613764    3.3085424    0.9205344 
H     3.8359279   -1.2864564   -0.8327680 
H     3.9094592   -1.3198747    0.9306257 
H     8.6799524    3.5180121    0.8278214 
H     8.6117934    3.5522138   -0.9361497 
H     5.2957792   -3.4328267    0.8315500 
H     5.2178446   -3.3997829   -0.9322524 
H     7.2177866    5.6599888   -0.8412633 
H     7.2851272    5.6250997    0.9226287 
H     2.6917388   -3.5903133   -0.8197399 
H     2.7719187   -3.6266582    0.9384790 
H     9.8042295    5.8346832    0.8296622 
H     9.7352033    5.8729842   -0.9342206 
H     4.1657969   -5.7542758    0.8266379 
H     4.0785963   -5.7201853   -0.9262415 
H     8.3398606    7.9808194   -0.8332715 
H     8.4094834    7.9420506    0.9305081 
H    10.9273401    8.1538558    0.8344046 
H    10.8562625    8.1952557   -0.9283169 
H     1.5893216   -7.9932473    0.0169103 
H    11.0455913   10.5268679    0.0015208 
H     9.4847196   10.3334457   -0.8286525 
H     9.5576143   10.2916872    0.9467881 
21
name="HCNOFClBr/C100298" REF_dipole="-1.972 -1.491 0.192" config_type="wB97M-D3(BJ)/def2-TZVPPD dipoles on B3LYP-3c geometries" pbc="F F F"
O     6.9128838    4.0572013   -1.1982240 
N     7.3495923    2.9589528   -0.8481025 
O     8.5393522    2.7082838   -0.6457325 
C     6.3812539    1.8684331   -0.6544748 
C     6.8360242    0.6023741   -0.2573321 
C     5.0229566    2.1089907   -0.8695134 
C     5.9185928   -0.4234489   -0.0774177 
C     4.0994624    1.0780116   -0.6885426 
C     4.5415639   -0.1984101   -0.2906336 
O     3.7334395   -1.2681029   -0.0870169 
C     2.3106916   -1.1326968   -0.2787679 
C     1.6799861   -2.4887846    0.0197896 
H     7.8988097    0.4336574   -0.0942466 
H     4.6906479    3.0987026   -1.1773983 
H     6.2447037   -1.4172082    0.2305161 
H     3.0442833    1.2829837   -0.8605034 
H     1.9143095   -0.3561336    0.3992688 
H     2.1011077   -0.8213202   -1.3175011 
H     0.5892280   -2.4298918   -0.1136302 
H     2.0688116   -3.2617295   -0.6589087 
H     1.8841994   -2.7985644    1.0549718 
19
name="HCNOFClBr/C1003174" REF_dipole="0.479 -0.189 0.386" config_type="wB97M-D3(BJ)/def2-TZVPPD dipoles on B3LYP-3c geometries" pbc="F F F"
C     2.8610899    1.6894042    3.2149863 
C     2.2176981    2.6827492    4.2038123 
C     2.0983055    1.9526121    1.8813370 
C     0.7690163    2.7215548    3.6911857 
O     0.8589882    2.6154055    2.2680549 
C     1.7428547    0.6507908    1.1418604 
C     2.8648743    2.9197846    0.9590150 
H     2.6955609    0.6541174    3.5554139 
H     3.9466173    1.8296896    3.1060426 
H     2.2937731    2.3597914    5.2528318 
H     2.6848053    3.6769951    4.1220539 
H     0.1845000    1.8803176    4.1154459 
H     0.2413924    3.6567873    3.9365355 
H     2.6527216    0.1031748    0.8481375 
H     1.1631687    0.8639494    0.2309176 
H     1.1389532   -0.0092115    1.7833809 
H     3.1606907    3.8319476    1.5000683 
H     2.2334759    3.2211323    0.1097072 
H     3.7757139    2.4467077    0.5591134 
21
name="HCNOFClBr/C10031820" REF_dipole="-1.974 -0.561 0.356" config_type="wB97M-D3(BJ)/def2-TZVPPD dipoles on B3LYP-3c geometries" pbc="F F F"
C     1.6531745    2.0400127    1.0086834 
O     3.0545458    1.9174671    0.7019092 
C     3.8291144    3.0325337    0.6528724 
C     1.0585769    0.6353428    0.9930848 
C     3.3663921    4.3411539    0.8813078 
C     5.1916124    2.8137008    0.3467209 
C     4.2654306    5.4079874    0.8018175 
C     6.0703932    3.8823589    0.2717097 
C     5.6183903    5.2001281    0.4991567 
C     6.5458531    6.3477081    0.4223225 
O     7.7361586    6.2719515    0.1670425 
H     1.1593552    2.6840158    0.2592290 
H     1.5253484    2.5096940    2.0003105 
H     1.1783141    0.1684990    0.0047195 
H     1.5451061   -0.0058436    1.7423406 
H    -0.0162390    0.6818402    1.2246573 
H     2.3222962    4.5386970    1.1185325 
H     5.5277056    1.7906932    0.1732993 
H     3.9034528    6.4239978    0.9800120 
H     7.1228908    3.7190241    0.0359715 
H     6.0635280    7.3383375    0.6231002 
26
name="HCNOFClBr/C10031875" REF_dipole="0.357 -0.618 0.534" config_type="wB97M-D3(BJ)/def2-TZVPPD dipoles on B3LYP-3c geometries" pbc="F F F"
O     3.2588896    2.6434787    2.1905464 
C     4.4952070    3.3579508    1.9179171 
C     2.1329905    3.1203368    1.6000088 
C     5.6388186    2.6460181    2.6559545 
C     6.9312276    3.4883051    2.4943746 
C     5.7953496    1.1608270    2.2300883 
C     8.1344656    2.9636983    3.2996968 
O     2.1082938    4.0907573    0.8732596 
C     0.9313760    2.2719361    1.9821763 
C     6.2277528    0.9247136    0.7689235 
H     4.6655973    3.3904898    0.8303186 
H     4.3922198    4.3982403    2.2660333 
H     5.3788973    2.6456009    3.7315239 
H     7.2052228    3.5574740    1.4272417 
H     6.7158783    4.5227439    2.8157066 
H     6.5243031    0.6780796    2.9019847 
H     4.8375797    0.6476020    2.4108319 
H     8.4730360    1.9783399    2.9454251 
H     7.8870419    2.8677934    4.3694070 
H     8.9879563    3.6539489    3.2158746 
H     0.7971477    2.2640025    3.0747909 
H     0.0289904    2.6726488    1.5059495 
H     1.0806324    1.2282643    1.6651302 
H     7.2148777    1.3616502    0.5515185 
H     5.5099496    1.3480111    0.0490453 
H     6.2961988   -0.1544115    0.5615720 
21
name="HCNOFClBr/C1003196" REF_dipole="-0.008 0.046 0.029" config_type="wB97M-D3(BJ)/def2-TZVPPD dipoles on B3LYP-3c geometries" pbc="F F F"
C     3.4739775    0.7548320    2.0001493 
C     2.9510014    2.1761083    2.0987260 
C     2.7913208    1.3976121    0.8057691 
C     3.9941319    3.2990149    2.1177337 
C     1.6852729    2.4016247    2.9333839 
C     4.6051404    3.5602863    3.5085939 
C     0.8358732    3.6011228    2.4688496 
H     2.9421113   -0.0357421    2.5347902 
H     4.5549556    0.6016829    1.9530237 
H     3.4076703    1.6772105   -0.0519567 
H     1.7939768    1.0443507    0.5324392 
H     3.5470486    4.2305603    1.7287967 
H     4.8044723    3.0412302    1.4138980 
H     1.9567403    2.5296088    3.9958338 
H     1.0667784    1.4882402    2.8919378 
H     3.8505781    3.9112300    4.2294284 
H     5.3903691    4.3303588    3.4539163 
H     5.0584346    2.6444008    3.9197052 
H    -0.0900854    3.6785783    3.0597937 
H     0.5525718    3.4984332    1.4093472 
H     1.3761601    4.5540563    2.5786409 
12
name="HCNOFClBr/C1003298" REF_dipole="-1.032 -0.199 0.177" config_type="wB97M-D3(BJ)/def2-TZVPPD dipoles on B3LYP-3c geometries" pbc="F F F"
O     1.6924449   -0.5567422   -0.5878013 
C     1.1050748   -1.4641252   -0.0081964 
C    -0.3385312   -1.5436882    0.1186106 
C    -1.1673718   -2.4873538    0.7322423 
N    -1.1584973   -0.5699866   -0.4229702 
C    -2.5057367   -2.0627176    0.5491301 
C    -2.4646928   -0.8695790   -0.1715522 
H     1.6539656   -2.3090120    0.4706511 
H    -0.8302887   -3.3806607    1.2519015 
H    -0.7962821    0.2353835   -0.9274951 
H    -3.4047105   -2.5618947    0.8985933 
H    -3.2715742   -0.2283237   -0.5137137 
19
name="HCNOFClBr/C1003389" REF_dipole="0.016 -0.616 -0.141" config_type="wB97M-D3(BJ)/def2-TZVPPD dipoles on B3LYP-3c geometries" pbc="F F F"
C     1.5541336    1.9790392    2.6455152 
C     0.8469218    2.2692115    3.9703107 
O     2.6650314    2.8860706    2.4859427 
C     2.1560014    0.5641372    2.5183052 
C     3.8172895    2.2041252    1.9438856 
C     3.3242311    0.7957759    1.5425308 
C     4.4109642    3.0282613    0.7992139 
H     0.8393604    2.1457262    1.8136869 
H    -0.0338727    1.6179548    4.0879957 
H     0.5054286    3.3142159    4.0130168 
H     1.5242355    2.0940174    4.8206417 
H     1.4245707   -0.1752938    2.1591284 
H     2.5302444    0.2191869    3.4972861 
H     4.5729917    2.1118534    2.7494970 
H     2.9616507    0.8000000    0.5003954 
H     4.1164275    0.0357947    1.6167265 
H     3.6853920    3.1329263   -0.0228053 
H     4.6885245    4.0362860    1.1420289 
H     5.3165738    2.5420114    0.4018977 
22
name="HCNOFClBr/C1003641" REF_dipole="0.038 -0.101 0.018" config_type="wB97M-D3(BJ)/def2-TZVPPD dipoles on B3LYP-3c geometries" pbc="F F F"
C     0.4989218    3.6574838    1.4122149 
C     1.9640517    4.0202334    1.3998379 
C     3.0048730    3.3204777    1.8850438 
C     2.9198307    1.9538864    2.5420264 
C     4.4276398    3.8455461    1.7739566 
C     3.8382748    0.9318747    1.8231126 
C     5.3488945    2.8305364    1.0521689 
C     5.2895045    1.4454832    1.7284248 
H     0.2963632    2.6821064    1.8749748 
H     0.0922731    3.6316003    0.3865511 
H    -0.0865080    4.4142752    1.9624833 
H     2.1859155    4.9890009    0.9355793 
H     1.8885916    1.5737386    2.5702964 
H     3.2500965    2.0421305    3.5952809 
H     4.8310919    4.0235035    2.7899236 
H     4.4433022    4.8158909    1.2520824 
H     3.4461720    0.7501706    0.8068742 
H     3.8075377   -0.0343609    2.3540995 
H     6.3855890    3.2069451    1.0388464 
H     5.0282742    2.7393260   -0.0007036 
H     5.9140698    0.7232187    1.1763804 
H     5.7177404    1.5175327    2.7454454 
24
name="HCNOFClBr/C100367" REF_dipole="-0.130 0.128 0.477" config_type="wB97M-D3(BJ)/def2-TZVPPD dipoles on B3LYP-3c geometries" pbc="F F F"
C    34.9932678   39.9897007    0.1999664 
N    33.8848028   39.0386168    0.3372162 
C    34.2701677   37.6502227    0.0484928 
C    33.1197595   39.1922908    1.5931498 
C    34.5107426   41.4284693   -0.0607332 
C    33.0656277   36.7410572   -0.2473070 
C    31.6555053   39.6026716    1.3557625 
N    35.6769711   42.3104733   -0.2533883 
H    35.6098835   39.6913657   -0.6613724 
H    35.6691722   39.9849769    1.0882880 
H    34.9193062   37.6639575   -0.8417442 
H    34.8742007   37.2002932    0.8701288 
H    33.6077651   39.9458109    2.2374649 
H    33.1481927   38.2511631    2.1737283 
H    33.8288904   41.7556137    0.7523750 
H    33.9171918   41.4276263   -0.9889102 
H    33.4115362   35.7338478   -0.5287871 
H    32.4047038   36.6282119    0.6255894 
H    32.4691096   37.1491481   -1.0770384 
H    31.1170933   39.7113463    2.3118093 
H    31.1281269   38.8523756    0.7486828 
H    31.6006627   40.5618887    0.8196082 
H    35.3615396   43.2515665   -0.5064829 
H    36.1809806   42.4127055    0.6339013 
23
name="HCNOFClBr/C100378" REF_dipole="0.237 -0.778 0.066" config_type="wB97M-D3(BJ)/def2-TZVPPD dipoles on B3LYP-3c geometries" pbc="F F F"
C    -0.2689193   49.4107399    0.1191615 
C     1.1989847   49.8056138   -0.1099699 
N     1.3836077   51.2540590   -0.2747578 
C     2.7692801   51.6903319   -0.0492161 
C     0.7881246   51.7946801   -1.5101032 
C     2.8879268   53.1992792    0.2185087 
C    -0.3620885   52.7761482   -1.2103924 
O    -0.9134536   53.3594123   -2.3946205 
H    -0.3456696   48.3287185    0.3091264 
H    -0.6817254   49.9470504    0.9865597 
H    -0.9027739   49.6344712   -0.7528953 
H     1.6061569   49.2274643   -0.9710187 
H     1.7809377   49.4956495    0.7730644 
H     3.1453727   51.1517296    0.8357090 
H     3.4405018   51.4125861   -0.8937856 
H     0.4068379   50.9706981   -2.1445862 
H     1.5466291   52.3133815   -2.1232101 
H     3.9309455   53.4600331    0.4567103 
H     2.5909732   53.8029475   -0.6526209 
H     2.2539178   53.4912978    1.0690583 
H     0.0177938   53.6164821   -0.6118301 
H    -1.1320857   52.2667741   -0.5997407 
H    -1.2980745   52.6406518   -2.9340508 
15
name="HCNOFClBr/C100390" REF_dipole="0.464 0.138 -0.748" config_type="wB97M-D3(BJ)/def2-TZVPPD dipoles on B3LYP-3c geometries" pbc="F F F"
C     6.3398848    1.8862909   -0.6637117 
C     6.8233693    0.7142266   -0.0694230 
C     4.9877152    1.9816925   -1.0134701 
C     5.9581519   -0.3557768    0.1743585 
C     4.5995434   -0.2706087   -0.1746572 
C     4.1237524    0.9104956   -0.7686423 
C     3.6743776   -1.4210435    0.0789930 
Br    2.8437355   -1.3123054    1.9258344 
H     7.0152416    2.7218523   -0.8551311 
H     7.8768177    0.6336804    0.2038572 
H     4.6055486    2.8919993   -1.4784562 
H     6.3391565   -1.2661672    0.6425280 
H     3.0685796    0.9915253   -1.0392097 
H     2.8229356   -1.4381467   -0.6114001 
H     4.1874904   -2.3896148    0.0558302 
20
name="HCNOFClBr/C100403" REF_dipole="0.071 0.048 0.024" config_type="wB97M-D3(BJ)/def2-TZVPPD dipoles on B3LYP-3c geometries" pbc="F F F"
C     1.0177638    2.4025065    1.3894145 
C     1.9012340    2.1323915    2.3572094 
C     3.4095550    2.2287933    2.2754210 
C     3.9575554    2.7828935    0.9452423 
C     4.0477297    0.8429203    2.5726571 
C     5.4878930    2.9720087    1.0116355 
C     5.5403481    0.8301582    2.3235448 
C     6.1852611    1.7851292    1.6400399 
H    -0.0546834    2.2863553    1.5551479 
H     1.3150190    2.7510179    0.3990471 
H     1.5210591    1.7819774    3.3248017 
H     3.7400839    2.9113872    3.0838233 
H     3.7114728    2.0792831    0.1310664 
H     3.4735195    3.7415746    0.6983268 
H     3.8422508    0.5550523    3.6189541 
H     3.5577941    0.0709068    1.9500396 
H     5.8874845    3.1437826   -0.0031077 
H     5.7328119    3.8876562    1.5830190 
H     6.1023731   -0.0142621    2.7342274 
H     7.2704746    1.7209678    1.5154900 
18
name="HCNOFClBr/C100414" REF_dipole="0.139 -0.071 -0.008" config_type="wB97M-D3(BJ)/def2-TZVPPD dipoles on B3LYP-3c geometries" pbc="F F F"
C     5.3030154    0.8171072    2.0567545 
C     4.9468354    1.9073460    1.0196476 
C     3.5603253    2.4862167    1.2430461 
C     3.3699935    3.5993084    2.0783879 
C     2.4300137    1.8959534    0.6536738 
C     2.0892965    4.1090166    2.3195247 
C     1.1468053    2.4008034    0.8909417 
C     0.9719154    3.5101919    1.7263565 
H     6.3116252    0.4140220    1.8743488 
H     4.5877300   -0.0184702    2.0116736 
H     5.2767516    1.2227616    3.0797943 
H     5.0115383    1.4797893    0.0051456 
H     5.6975603    2.7137231    1.0665410 
H     4.2371207    4.0761700    2.5428092 
H     2.5571848    1.0318673   -0.0037618 
H     1.9640594    4.9779536    2.9687181 
H     0.2821008    1.9295666    0.4193528 
H    -0.0277717    3.9079730    1.9102453 
23
name="HCNOFClBr/C1004246" REF_dipole="0.684 0.232 0.524" config_type="wB97M-D3(BJ)/def2-TZVPPD dipoles on B3LYP-3c geometries" pbc="F F F"
O     2.8826584    2.9585951    5.6239611 
C     4.1485533    3.1168685    4.9714173 
C     3.9763153    2.8323883    3.4714719 
C     2.9547981    3.8034952    2.7941483 
C     3.6088337    1.3419232    3.2207437 
C     1.5702479    3.1532029    2.5834590 
C     2.9742638    1.1413905    1.8294944 
C     1.6679007    1.9175602    1.6997976 
C     0.6860294    1.5394308    0.8706663 
H     3.0001960    3.1400997    6.5760702 
H     4.5372146    4.1472150    5.1026132 
H     4.9058217    2.4232180    5.3916623 
H     4.9672551    3.0178266    3.0179959 
H     2.8459884    4.7195540    3.3964652 
H     3.3482868    4.1227453    1.8144816 
H     4.5122787    0.7173631    3.3191745 
H     2.9031280    0.9986977    3.9938264 
H     1.1635905    2.8713144    3.5699611 
H     0.8641911    3.8785120    2.1481822 
H     3.6858044    1.4926966    1.0577413 
H     2.8063818    0.0715847    1.6265174 
H     0.7600449    0.6325027    0.2655846 
H    -0.2323824    2.1214154    0.7636644 
15
name="HCNOFClBr/C100447" REF_dipole="-0.178 -0.293 0.774" config_type="wB97M-D3(BJ)/def2-TZVPPD dipoles on B3LYP-3c geometries" pbc="F F F"
Cl    7.3193001    3.3924301   -2.7097239 
C     7.1862668    3.0744664   -0.9018323 
C     6.2964689    1.8959738   -0.6198809 
C     6.8302530    0.5991823   -0.5532797 
C     4.9157270    2.0725080   -0.4370156 
C     6.0029552   -0.4987046   -0.2990813 
C     4.0857826    0.9766702   -0.1826644 
C     4.6279793   -0.3121307   -0.1137636 
H     8.2112009    2.9109735   -0.5482389 
H     6.7968697    3.9997549   -0.4608628 
H     7.9020118    0.4490084   -0.7014532 
H     4.4882582    3.0760629   -0.4941822 
H     6.4313219   -1.5010097   -0.2458972 
H     3.0147233    1.1282289   -0.0384234 
H     3.9812812   -1.1682143    0.0857992 
24
name="HCNOFClBr/C10045655" REF_dipole="1.997 -1.251 1.317" config_type="wB97M-D3(BJ)/def2-TZVPPD dipoles on B3LYP-3c geometries" pbc="F F F"
N    -0.2987446   -2.5094120    0.6628516 
C     0.3125229   -3.8434909    0.7592715 
C     1.7333794   -3.8941998    0.2153547 
C    -1.2675091   -2.0460987   -0.2238589 
C     0.0583846   -1.4421573    1.4473991 
C     2.7281155   -4.5758748    0.9300830 
C     2.0622759   -3.2964977   -1.0113419 
C    -1.9105863   -2.8751639   -1.2558872 
N    -1.5256027   -0.7568049   -0.0099010 
C    -0.7156383   -0.3750824    1.0154934 
C     4.0307523   -4.6697390    0.4258714 
C     3.3636110   -3.3853204   -1.5137493 
O    -2.7570309   -2.4698123   -2.0302015 
C     4.3510346   -4.0742111   -0.7980076 
H     0.3008884   -4.1489912    1.8163543 
H    -0.3318353   -4.5544012    0.2245698 
H     0.8168399   -1.5276755    2.2193297 
H     2.4859337   -5.0387089    1.8899795 
H     1.3046059   -2.7487874   -1.5751922 
H    -1.5627591   -3.9363403   -1.2964319 
H    -0.7224866    0.6415638    1.4008533 
H     4.7950906   -5.2026627    0.9938533 
H     3.6078028   -2.9145239   -2.4673841 
H     5.3663553   -4.1420076   -1.1919090 
17
name="HCNOFClBr/C100458" REF_dipole="1.602 0.090 -0.463" config_type="wB97M-D3(BJ)/def2-TZVPPD dipoles on B3LYP-3c geometries" pbc="F F F"
C    -7.6749782   -0.3767308    0.6176569 
C    -6.2639478   -0.3214981   -0.0011568 
C    -8.6402749    0.5548534   -0.1635850 
C    -5.8349142    1.0926508   -0.3272001 
C    -6.6741768    2.1369987   -0.3471412 
C    -8.1595735    2.0292412   -0.0798782 
C   -10.0220836    0.4238410    0.3214522 
N   -11.1092971    0.3237582    0.7190390 
H    -8.0578708   -1.4081955    0.6170772 
H    -7.6396377   -0.0446723    1.6679170 
H    -6.2252217   -0.9403693   -0.9174034 
H    -5.5398039   -0.7793665    0.6942015 
H    -8.6353193    0.2482500   -1.2249255 
H    -4.7768888    1.2489005   -0.5558683 
H    -6.2907611    3.1362843   -0.5710674 
H    -8.3991464    2.4418197    0.9166120 
H    -8.7222040    2.6415348   -0.8036297 
17
name="HCNOFClBr/C100469" REF_dipole="-0.316 -0.349 0.185" config_type="wB97M-D3(BJ)/def2-TZVPPD dipoles on B3LYP-3c geometries" pbc="F F F"
N     7.5266274    4.0130469   -0.1398485 
C     7.2439569    3.0311853   -1.2085264 
C     6.3022207    1.8990733   -0.8152858 
C     6.7995922    0.7118332   -0.2520604 
C     4.9104881    2.0436247   -0.9444041 
C     5.9335345   -0.3014337    0.1735210 
C     4.5490061   -0.1417987    0.0423153 
C     4.0392231    1.0342019   -0.5207658 
H     6.6424250    4.4182570    0.1868044 
H     7.9160059    3.5224426    0.6728050 
H     8.2085622    2.6155208   -1.5429203 
H     6.8267146    3.5835642   -2.0663743 
H     7.8800603    0.5745090   -0.1541628 
H     4.5035876    2.9547280   -1.3918910 
H     6.3394819   -1.2192898    0.6033866 
H     3.8714957   -0.9320043    0.3706230 
H     2.9610179    1.1626394   -0.6349159 
13
name="HCNOFClBr/C100470" REF_dipole="1.832 -0.231 0.064" config_type="wB97M-D3(BJ)/def2-TZVPPD dipoles on B3LYP-3c geometries" pbc="F F F"
C     6.3546970    1.8601889   -0.6708068 
C     6.8901090    0.6095610   -0.3367672 
C     4.9709214    2.0406607   -0.7210003 
C     4.1149562    0.9597353   -0.4343390 
C     2.6901924    1.1396050   -0.4845581 
C     4.6540526   -0.2972176   -0.0985934 
C     6.0393992   -0.4661557   -0.0514473 
N     1.5361712    1.2846614   -0.5246924 
H     7.0174291    2.6980801   -0.8930627 
H     7.9723315    0.4729956   -0.2988126 
H     4.5460078    3.0110799   -0.9802094 
H     3.9847973   -1.1295650    0.1222023 
H     6.4565354   -1.4403296    0.2086868 
12
name="HCNOFClBr/C100481" REF_dipole="-0.677 -0.461 0.061" config_type="wB97M-D3(BJ)/def2-TZVPPD dipoles on B3LYP-3c geometries" pbc="F F F"
N     6.4803983    1.0496625   -0.4029151 
C     5.5213868    0.3971858   -0.3166655 
C     4.3360469   -0.4087485   -0.2085515 
C     3.0648936    0.1885767   -0.1627282 
C     4.4252500   -1.8097770   -0.1467662 
C     1.9479504   -0.6456008   -0.0575549 
C     3.2387985   -2.5418449   -0.0423254 
N     2.0206577   -1.9831809    0.0021955 
H     2.9536820    1.2721316   -0.2080242 
H     5.3928115   -2.3110288   -0.1795108 
H     0.9438442   -0.2138047   -0.0192581 
H     3.2719800   -3.6338710    0.0078044 
18
name="HCNOFClBr/C100505" REF_dipole="0.703 -0.704 0.222" config_type="wB97M-D3(BJ)/def2-TZVPPD dipoles on B3LYP-3c geometries" pbc="F F F"
O     1.6319046    3.8562525    0.3248357 
C     2.6762121    3.3313569    0.6487014 
C     2.8835896    1.8358146    0.8748088 
C     1.5556491    1.0587279    0.9869697 
C     3.7769632    1.5941188    2.1168046 
C     0.7603818    1.4683243    2.2470433 
C     2.9872497    1.7136101    3.4034578 
C     1.6482847    1.6670389    3.4552454 
H     3.6064912    3.9444296    0.7805409 
H     3.4431465    1.4904332   -0.0183789 
H     0.9435168    1.2157467    0.0866911 
H     1.7907066   -0.0175547    1.0343703 
H     4.2438976    0.5948896    2.0489869 
H     4.6191705    2.3098795    2.1243840 
H     0.1945359    2.3958433    2.0534680 
H     0.0021051    0.6978907    2.4716832 
H     3.5609467    1.8419374    4.3258865 
H     1.1471484    1.7808607    4.4211012 
16
name="HCNOFClBr/C100516" REF_dipole="-0.275 0.418 -0.423" config_type="wB97M-D3(BJ)/def2-TZVPPD dipoles on B3LYP-3c geometries" pbc="F F F"
O     0.5157595    3.7942252    1.9401109 
C     1.4209037    4.1392696    0.8906996 
C     2.6202345    3.2089693    0.9251426 
C     3.8466676    3.6298923    0.3880540 
C     2.5191053    1.9117645    1.4498248 
C     4.9501814    2.7706727    0.3637531 
C     3.6241098    1.0530265    1.4310833 
C     4.8416536    1.4766624    0.8862119 
H    -0.3122511    4.2938549    1.8036357 
H     1.7713742    5.1870316    0.9823684 
H     0.9307567    4.0527329   -0.1014584 
H     3.9438054    4.6429280   -0.0118718 
H     1.5749306    1.5798364    1.8810888 
H     5.8973309    3.1149388   -0.0561717 
H     3.5333926    0.0472589    1.8463922 
H     5.7023452    0.8053359    0.8738364 
14
name="HCNOFClBr/C100527" REF_dipole="-0.879 1.010 0.027" config_type="wB97M-D3(BJ)/def2-TZVPPD dipoles on B3LYP-3c geometries" pbc="F F F"
O     5.5005046    0.4141288    0.3568766 
C     5.1207933    1.5682075    0.4361249 
C     3.7014987    2.0019310    0.3662246 
C     2.6713027    1.0588129    0.1963695 
C     3.3870199    3.3666577    0.4703893 
C     1.3441862    1.4816538    0.1318693 
C     2.0564232    3.7902466    0.4056155 
C     1.0359448    2.8469909    0.2363079 
H     5.8492773    2.4063683    0.5749299 
H     2.9299560    0.0021250    0.1169228 
H     4.1891709    4.0973165    0.6024794 
H     0.5438295    0.7518108   -0.0000140 
H     1.8137340    4.8508270    0.4865847 
H    -0.0039412    3.1745233    0.1852197 
12
name="HCNOFClBr/C100549" REF_dipole="-0.857 1.328 -0.013" config_type="wB97M-D3(BJ)/def2-TZVPPD dipoles on B3LYP-3c geometries" pbc="F F F"
C     3.0714214    0.2107810   -0.1640891 
C     4.3362412   -0.3742004   -0.2101654 
C     1.9498150   -0.6219968   -0.0587175 
N     2.0224723   -1.9605218    0.0008781 
C     5.6961128   -2.4417770   -0.1908610 
N     6.7242601   -2.9857543   -0.2246911 
C     4.4259518   -1.7764262   -0.1484376 
C     3.2330750   -2.5214956   -0.0431567 
H     2.9524232    1.2940709   -0.2087949 
H     5.2394152    0.2318780   -0.2919473 
H     0.9442165   -0.1933651   -0.0202602 
H     3.2741954   -3.6131928    0.0065429 
15
name="HCNOFClBr/C100550" REF_dipole="1.093 0.214 0.366" config_type="wB97M-D3(BJ)/def2-TZVPPD dipoles on B3LYP-3c geometries" pbc="F F F"
O     1.7398587    2.3003336    0.0195489 
C     2.9684080    1.7603156   -0.4623780 
C     3.0911047    0.2536964   -0.2881459 
C     4.3305677   -0.3592845   -0.0613022 
C     1.9640697   -0.5831071   -0.3645019 
C     4.3946565   -1.7493445    0.0658844 
N     2.0087746   -1.9170814   -0.2407783 
C     3.2068085   -2.4820658   -0.0328826 
H     1.6664290    2.0814655    0.9704618 
H     2.9898637    2.0140851   -1.5349490 
H     3.8477896    2.2539329   -0.0016341 
H     5.2378196    0.2454518    0.0202388 
H     0.9754525   -0.1462905   -0.5311492 
H     5.3439374   -2.2567865    0.2442631 
H     3.2171598   -3.5719205    0.0624241 
22
name="HCNOFClBr/C1005647" REF_dipole="-0.150 0.090 -0.189" config_type="wB97M-D3(BJ)/def2-TZVPPD dipoles on B3LYP-3c geometries" pbc="F F F"
C     6.3081726    1.7969936    5.7402391 
C     5.3019012    0.8269688    5.6968969 
C     6.2748569    2.8610702    4.8282415 
C     4.2752771    0.9237193    4.7529262 
C     4.2228885    1.9883918    3.8305339 
C     5.2489276    2.9553616    3.8871352 
C     3.1092586    2.0341077    2.8624014 
C     2.8504671    3.0006104    1.9637586 
C     1.7022500    3.0265519    0.9807677 
C     0.7452498    1.8232009    1.0204019 
H     7.1124498    1.7259892    6.4744259 
H     5.3152520   -0.0086032    6.3993126 
H     7.0573110    3.6221478    4.8506595 
H     3.4939086    0.1602821    4.7282877 
H     5.2518636    3.7907732    3.1853405 
H     2.4362420    1.1729331    2.9131739 
H     3.5101574    3.8732541    1.9075177 
H     2.1209257    3.1283930   -0.0385030 
H     1.1273453    3.9579451    1.1434612 
H     0.2613410    1.7239552    2.0043241 
H     1.2720468    0.8808905    0.8044054 
H    -0.0489927    1.9418636    0.2682919 
23
name="HCNOFClBr/C100607" REF_dipole="0.014 0.297 0.250" config_type="wB97M-D3(BJ)/def2-TZVPPD dipoles on B3LYP-3c geometries" pbc="F F F"
C    -3.8606947    1.1362197    1.1599130 
C    -5.2412236    1.8132578    1.2804217 
C    -3.8882185    0.0004662    0.1161993 
C    -5.7467762    2.3118283   -0.0910440 
C    -5.7871145    1.1715938   -1.1435358 
C    -4.4025547    0.4963065   -1.2515939 
N    -6.2346673    1.5701903   -2.4875485 
C    -7.6288532    2.0081191   -2.5888840 
H    -3.5386837    0.7467183    2.1402808 
H    -3.1100754    1.8904086    0.8596592 
H    -5.9669496    1.0894654    1.6950658 
H    -5.1964688    2.6519074    1.9953574 
H    -2.8836145   -0.4404821    0.0035143 
H    -4.5452801   -0.8109244    0.4796845 
H    -6.7440799    2.7681769    0.0217431 
H    -5.0739405    3.1096529   -0.4608712 
H    -6.5089301    0.4092512   -0.7901679 
H    -3.6806646    1.2249955   -1.6688144 
H    -4.4631119   -0.3346908   -1.9719858 
H    -5.6146920    2.3035069   -2.8476913 
H    -7.8553241    2.2480436   -3.6396517 
H    -8.2917236    1.1786801   -2.2925414 
H    -7.9069587    2.8907091   -1.9761090 
9
name="HCNOFClBr/C10061026" REF_dipole="0.534 -0.333 0.345" config_type="wB97M-D3(BJ)/def2-TZVPPD dipoles on B3LYP-3c geometries" pbc="F F F"
C    52.0142470    9.9961495    0.1859137 
C    50.7729166    9.1732582    0.3236505 
C    50.6517852    7.9740823   -0.2526324 
Cl   51.6642403   11.5488443   -0.7303376 
Cl   49.2293564    6.9761558   -0.0952039 
H    52.4052674   10.3085909    1.1626132 
H    52.8034560    9.4700084   -0.3649530 
H    49.9581821    9.5894957    0.9191294 
H    51.4295491    7.5199148   -0.8676799 
17
name="HCNOFClBr/C100618" REF_dipole="0.383 0.430 -0.360" config_type="wB97M-D3(BJ)/def2-TZVPPD dipoles on B3LYP-3c geometries" pbc="F F F"
C     6.6419200    4.1997393   -1.4055680 
N     7.1219026    2.9533898   -0.8243975 
C     6.2734952    1.8660983   -0.6167872 
C     6.8267028    0.5920175   -0.3496479 
C     4.8679759    1.9933006   -0.6274660 
C     6.0052741   -0.5059318   -0.1010512 
C     4.6094360   -0.3727407   -0.1067190 
C     4.0555448    0.8831612   -0.3704825 
H     7.4987952    4.8715220   -1.5539349 
H     6.1298457    4.0684376   -2.3792410 
H     5.9437441    4.7062092   -0.7201737 
H     8.0646431    2.6942176   -1.1049944 
H     7.9135169    0.4716343   -0.3349049 
H     4.4015976    2.9566227   -0.8339200 
H     6.4608587   -1.4777716    0.1002122 
H     3.9687589   -1.2334997    0.0886854 
H     2.9706885    1.0082938   -0.3830094 
19
name="HCNOFClBr/C100641" REF_dipole="0.167 -0.168 -0.444" config_type="wB97M-D3(BJ)/def2-TZVPPD dipoles on B3LYP-3c geometries" pbc="F F F"
C    -3.8949882    1.0434654    1.1344423 
C    -5.1042164    1.9512197    1.2433279 
C    -4.1236745   -0.0644913    0.0768155 
C    -4.5622618    0.5366258   -1.2743090 
C    -5.8232009    1.4102860   -1.1132919 
C    -5.6202468    2.5300901   -0.0594382 
N    -5.5875398    2.1259650    2.4188410 
O    -6.7117200    2.9888732    2.4288899 
H    -3.6649703    0.6139577    2.1205710 
H    -3.0215366    1.6508853    0.8290952 
H    -3.2022338   -0.6573126   -0.0447881 
H    -4.9024619   -0.7573214    0.4411855 
H    -4.7502750   -0.2674410   -2.0050198 
H    -3.7401574    1.1503922   -1.6867116 
H    -6.1034273    1.8634560   -2.0782846 
H    -6.6713021    0.7749084   -0.8037037 
H    -6.5493183    3.0916871    0.0980856 
H    -4.8671998    3.2459098   -0.4403543 
H    -6.9521691    2.9953447    3.3767472 
16
name="HCNOFClBr/C100663" REF_dipole="0.296 -0.245 -0.336" config_type="wB97M-D3(BJ)/def2-TZVPPD dipoles on B3LYP-3c geometries" pbc="F F F"
C     4.9269422    0.8121547    2.9678516 
O     3.9750834    1.5612895    3.7202915 
C     2.9633499    2.1953371    3.0499377 
C     2.0609042    2.9175282    3.8530523 
C     2.7836403    2.1655699    1.6577700 
C     0.9950093    3.5989878    3.2679763 
C     1.7060008    2.8565677    1.0843039 
C     0.8086375    3.5740920    1.8775316 
H     5.4804096    1.4467948    2.2535604 
H     5.6335527    0.3997171    3.6996670 
H     4.4548978   -0.0202460    2.4168887 
H     2.2150701    2.9303117    4.9329730 
H     3.4660330    1.6150120    1.0110683 
H     0.3024970    4.1553196    3.9025994 
H     1.5749049    2.8272348    0.0008316 
H    -0.0264328    4.1083290    1.4224968 
12
name="HCNOFClBr/C100709" REF_dipole="0.639 2.218 -0.143" config_type="wB97M-D3(BJ)/def2-TZVPPD dipoles on B3LYP-3c geometries" pbc="F F F"
C     3.0903220    0.2190371   -0.1656223 
C     4.3566808   -0.3702185   -0.2115142 
C     1.9667278   -0.6137333   -0.0602086 
N     2.0369477   -1.9475011   -0.0005872 
C     3.2618533   -2.5016116   -0.0456787 
C     4.4520493   -1.7627171   -0.1505583 
C     3.3242937   -3.9451177    0.0196387 
N     3.4113548   -5.1033786    0.0696927 
H     2.9685822    1.3022498   -0.2101934 
H     5.2566015    0.2415324   -0.2933051 
H     0.9607620   -0.1863516   -0.0216681 
H     5.4154248   -2.2724898   -0.1824955 
17
name="HCNOFClBr/C100710" REF_dipole="0.598 0.277 0.270" config_type="wB97M-D3(BJ)/def2-TZVPPD dipoles on B3LYP-3c geometries" pbc="F F F"
C     2.2485240   -4.6717624    0.6028642 
C     3.2086015   -4.0276808   -0.4220512 
C     3.2011122   -2.5125864   -0.3366696 
C     4.3055718   -1.7930731    0.1484972 
N     2.0691215   -1.8979417   -0.7297002 
C     4.2330353   -0.3993738    0.2261377 
C     2.0088417   -0.5630882   -0.6514471 
C     3.0579697    0.2364763   -0.1830221 
H     2.2361961   -5.7670074    0.4924977 
H     2.5527117   -4.4365759    1.6347047 
H     1.2255536   -4.2968574    0.4552902 
H     2.9034717   -4.3235020   -1.4392631 
H     4.2326079   -4.4054854   -0.2685761 
H     5.2088845   -2.3214305    0.4588526 
H     5.0806714    0.1796156    0.5980195 
H     1.0719509   -0.1051394   -0.9841977 
H     2.9529745    1.3215125   -0.1430368 
27
name="HCNOFClBr/C1007267" REF_dipole="0.079 0.088 -0.034" config_type="wB97M-D3(BJ)/def2-TZVPPD dipoles on B3LYP-3c geometries" pbc="F F F"
C     4.6300280    4.4052600    1.9771726 
C     4.6838664    3.0479385    2.7598944 
C     3.3683178    2.3050282    2.9097700 
C     4.1394700    4.1858564    0.5271112 
C     6.0681591    4.9792237    1.9458596 
C     3.6962910    5.4131075    2.6871088 
C     2.5310748    2.5295872    4.0166381 
C     2.9533196    1.3650291    1.9501797 
C     1.3150648    1.8511523    4.1549075 
C     1.7385627    0.6831938    2.0818336 
C     0.9121494    0.9261478    3.1849708 
H     5.4115538    2.3914439    2.2517758 
H     5.0987197    3.2504293    3.7627097 
H     4.1570074    5.1340532   -0.0344269 
H     4.7831910    3.4696288   -0.0103109 
H     3.1092003    3.8007238    0.5004402 
H     6.0974926    5.9402562    1.4074437 
H     6.4521796    5.1546411    2.9642337 
H     6.7638285    4.2905288    1.4387718 
H     4.0210740    5.5990469    3.7245092 
H     3.6995349    6.3809231    2.1597435 
H     2.6571805    5.0525702    2.7172977 
H     2.8403169    3.2405244    4.7864452 
H     3.5953035    1.1577122    1.0908375 
H     0.6838494    2.0411057    5.0254347 
H     1.4398029   -0.0439863    1.3240045 
H    -0.0337387    0.3919744    3.2926445 
23
name="HCNOFClBr/C1007325" REF_dipole="0.450 0.915 -0.298" config_type="wB97M-D3(BJ)/def2-TZVPPD dipoles on B3LYP-3c geometries" pbc="F F F"
C     4.0351739    1.1534535    0.9003561 
C     5.4244272    1.0131676    0.9668892 
C     6.2573529    2.1081096    0.7037881 
C     3.4560577    2.3900260    0.5663346 
C     4.2986525    3.4820307    0.3085296 
C     1.9396860    2.5347353    0.5229153 
C     5.6904088    3.3435198    0.3742191 
C     1.3542880    2.4050013    1.9420849 
O     0.9019065    1.3479303    2.3424258 
C     1.4107947    3.6615663    2.8088911 
C     1.0082068    3.4327011    4.2719442 
H     3.3897370    0.2987777    1.1132371 
H     5.8588409    0.0456395    1.2250841 
H     7.3419441    1.9975200    0.7539046 
H     3.8637764    4.4493312    0.0454212 
H     1.6719015    3.5111264    0.0877634 
H     1.4955741    1.7447070   -0.1009661 
H     6.3311215    4.2022347    0.1651907 
H     0.7544388    4.4169763    2.3357395 
H     2.4296111    4.0826591    2.7366137 
H    -0.0154747    3.0397410    4.3462293 
H     1.6768868    2.7071157    4.7571220 
H     1.0578873    4.3753298    4.8369826 
21
name="HCNOFClBr/C100743" REF_dipole="0.496 0.182 0.037" config_type="wB97M-D3(BJ)/def2-TZVPPD dipoles on B3LYP-3c geometries" pbc="F F F"
C    -4.9691793    1.7767225    1.3024107 
N    -3.7988643    0.9279943    1.0113153 
C    -5.5798979    2.4118316    0.0381762 
O    -5.9091675    1.4145505   -0.9346760 
C    -4.7668853    0.6290907   -1.2922619 
C    -4.1464330   -0.0339256   -0.0483696 
C    -2.5367852    1.6580421    0.7985345 
C    -1.9414828    2.1791299    2.1178939 
H    -5.7348636    1.1455767    1.7882749 
H    -4.6926757    2.5595796    2.0261300 
H    -6.5201632    2.9333654    0.2779253 
H    -4.8825479    3.1575193   -0.3976725 
H    -5.1242169   -0.1297990   -2.0065498 
H    -4.0136794    1.2571824   -1.8129711 
H    -4.8777269   -0.7493735    0.3700671 
H    -3.2483288   -0.6103254   -0.3265740 
H    -1.8227280    0.9467534    0.3515882 
H    -2.6200322    2.4996216    0.0778562 
H    -0.9636319    2.6516327    1.9344906 
H    -2.5843138    2.9342643    2.5959259 
H    -1.8035964    1.3518665    2.8294863 
21
name="HCNOFClBr/C100798" REF_dipole="0.217 0.236 0.123" config_type="wB97M-D3(BJ)/def2-TZVPPD dipoles on B3LYP-3c geometries" pbc="F F F"
C     4.5854712    3.3371710    1.6052454 
O     5.0875189    3.5727488    0.2854877 
C     3.6341154    2.1372096    1.5102265 
O     3.2063042    1.7582324    2.8259354 
C     2.3155015    2.4542201    0.7763848 
C     1.8030949    2.0653979    2.9821924 
O     1.4369626    2.8376991    1.8368166 
C     1.6045772    2.9302491    4.2305753 
C     1.0081503    0.7482032    3.0449410 
H     4.0332496    4.2123922    2.0007436 
H     5.3945499    3.0957352    2.3207317 
H     5.6653289    4.3591140    0.3112456 
H     4.1706271    1.2933513    1.0442197 
H     1.9360404    1.5709125    0.2292009 
H     2.4035397    3.2922329    0.0710750 
H     2.1930838    3.8553208    4.1501479 
H     1.9271413    2.3843564    5.1292137 
H     0.5442035    3.1983141    4.3492081 
H     1.1353631    0.1673038    2.1192752 
H    -0.0649537    0.9490518    3.1824343 
H     1.3579302    0.1285836    3.8837994 
19
name="HCNOFClBr/C100801" REF_dipole="-0.151 -0.143 0.035" config_type="wB97M-D3(BJ)/def2-TZVPPD dipoles on B3LYP-3c geometries" pbc="F F F"
C     5.7980411    4.3216625    0.3427419 
C     4.9855478    3.2893434    0.6211504 
C     3.6103746    3.3437668    1.1550426 
C     2.9162035    2.1366647    1.3612462 
C     2.9540144    4.5497251    1.4738730 
C     1.6073451    2.1013011    1.8645657 
C     1.6548518    4.5319298    1.9790470 
C     0.8803609    0.7819975    2.0420565 
C     0.9830572    3.3182164    2.1754887 
H     5.5086388    5.3634423    0.4904579 
H     6.8010783    4.1543053   -0.0505767 
H     5.3627098    2.2774368    0.4389014 
H     3.4172668    1.1944761    1.1209636 
H     3.4606670    5.5053693    1.3326244 
H     1.1579969    5.4717650    2.2275830 
H     0.1401120    0.8357311    2.8541592 
H     0.3395968    0.5000856    1.1229894 
H     1.5787171   -0.0357661    2.2747948 
H    -0.0334800    3.3192472    2.5756909 
17
name="HCNOFClBr/C100823" REF_dipole="0.778 0.160 -0.128" config_type="wB97M-D3(BJ)/def2-TZVPPD dipoles on B3LYP-3c geometries" pbc="F F F"
C     6.2606112    1.9672080   -0.3857476 
C     6.8579669    0.7033780   -0.2451386 
C     4.8713379    2.0833959   -0.4987362 
C     4.0510819    0.9484416   -0.4760199 
C     4.6609949   -0.2960103   -0.3403389 
C     6.0425574   -0.4386110   -0.2288599 
F     3.8821620   -1.4169022   -0.3219942 
C     8.3664228    0.5617010   -0.0852168 
N     9.0907856    1.5781262   -0.8639590 
H     6.8958052    2.8523086   -0.4132055 
H     4.4163316    3.0696480   -0.6069789 
H     2.9669730    1.0243340   -0.5657334 
H     6.4753428   -1.4365612   -0.1331899 
H     8.6240753    0.7194044    0.9776145 
H     8.6507099   -0.4865816   -0.3163690 
H    10.0937853    1.5198506   -0.6657779 
H     8.9764562    1.3941700   -1.8656488 
19
name="HCNOFClBr/C100845" REF_dipole="-0.589 0.136 -0.022" config_type="wB97M-D3(BJ)/def2-TZVPPD dipoles on B3LYP-3c geometries" pbc="F F F"
C     0.8589183    0.7665144    6.0606657 
O     2.1996635    0.5774607    5.6148434 
C     2.4998362    0.8452151    4.3052402 
C     1.5772414    1.2980207    3.3525016 
C     3.8424717    0.6370882    3.9360268 
C     1.9812732    1.5470884    2.0262137 
C     4.2399566    0.8843326    2.6253428 
C     0.9633638    2.0305930    1.0102968 
C     3.3179927    1.3379873    1.6695522 
H     0.5326511    1.8162947    5.9558466 
H     0.8530902    0.4962334    7.1246365 
H     0.1484063    0.1153357    5.5215774 
H     0.5333132    1.4652039    3.6208690 
H     4.5488914    0.2850801    4.6888113 
H     5.2816182    0.7233516    2.3407725 
H     1.4342403    2.2409052    0.0392821 
H     0.4651488    2.9536241    1.3481928 
H     0.1755652    1.2777955    0.8430854 
H     3.6436579    1.5285756    0.6451432 
25
name="HCNOFClBr/C100867" REF_dipole="0.228 -0.505 0.531" config_type="wB97M-D3(BJ)/def2-TZVPPD dipoles on B3LYP-3c geometries" pbc="F F F"
C     4.3361832    2.6146003    1.9492119 
C     4.1440667    2.7496724    3.3351580 
C     3.2972898    2.8318690    1.0404461 
C     2.8641863    3.1144415    3.8155718 
C     5.3229848    2.5163989    4.2653829 
C     1.8284038    3.3362691    2.8906320 
C     2.5702254    3.2753816    5.3005154 
C     2.0350037    3.1984173    1.5156458 
C     1.7470470    2.1275399    5.9378947 
C     2.3605010    0.7355477    5.7224532 
O     0.4213026    2.2129199    5.3933740 
H     5.3246965    2.3353706    1.5766762 
H     3.4762344    2.7219333   -0.0308527 
H     5.5597702    3.4117925    4.8626209 
H     5.1393989    1.6931169    4.9735391 
H     6.2247364    2.2591676    3.6924873 
H     0.8436732    3.6194634    3.2625568 
H     3.5018122    3.3786322    5.8762520 
H     2.0027411    4.2067840    5.4627620 
H     1.2133300    3.3784076    0.8197512 
H     1.7135165    2.3273043    7.0294123 
H     3.3649756    0.6721511    6.1689948 
H     1.7445688   -0.0419575    6.2062868 
H     2.4390621    0.4973976    4.6516724 
H    -0.0615102    1.3971789    5.6310552 
21
name="HCNOFClBr/C1008884" REF_dipole="-0.874 0.080 0.279" config_type="wB97M-D3(BJ)/def2-TZVPPD dipoles on B3LYP-3c geometries" pbc="F F F"
C     6.2773472    1.8067898   -0.6700703 
C     6.7643247    0.6810116    0.0211584 
C     4.9221766    1.8217967   -1.0513315 
C     7.1697762    2.9497122   -0.9897011 
C     5.9238998   -0.3951147    0.3192009 
C     4.0808163    0.7474389   -0.7507981 
C     6.7334709    4.2829799   -0.9024122 
C     8.5016650    2.7461868   -1.4035203 
C     4.5785377   -0.3662859   -0.0647303 
C     7.6166602    5.3172396   -1.2155658 
N     9.3607957    3.7277880   -1.6995606 
C     8.9205707    4.9903840   -1.6029282 
H     7.8040292    0.6587241    0.3510071 
H     4.5292734    2.6718014   -1.6117829 
H     6.3199239   -1.2555807    0.8608741 
H     3.0350216    0.7766619   -1.0609407 
H     5.7185375    4.5070090   -0.5696397 
H     8.8838752    1.7275864   -1.5182910 
H     3.9223122   -1.2058640    0.1690983 
H     7.3051425    6.3605150   -1.1504510 
H     9.6422433    5.7748203   -1.8473151 
20
name="HCNOFClBr/C1008953" REF_dipole="-0.261 0.466 -1.419" config_type="wB97M-D3(BJ)/def2-TZVPPD dipoles on B3LYP-3c geometries" pbc="F F F"
C    -3.8021697    5.6147623   -2.2200719 
C    -5.0976092    5.2608964   -2.6499394 
C    -2.8738033    6.0165650   -3.2013446 
C    -3.4516861    5.5639089   -0.8068174 
C    -5.4518841    5.3048804   -3.9941704 
C    -4.5196196    5.7093197   -4.9740090 
C    -3.2226053    6.0630490   -4.5487400 
N    -4.8554675    5.7018256   -6.3288428 
N    -3.2549716    5.3672240    1.4390512 
C    -4.1063288    5.2165046    0.3485256 
C    -2.1423390    5.7877736    0.9239968 
O    -2.1721867    5.9358734   -0.4333418 
H    -5.8457113    4.9460433   -1.9199948 
H    -1.8627759    6.2979875   -2.9057900 
H    -6.4634599    5.0205488   -4.2941007 
H    -2.4785075    6.3757018   -5.2855293 
H    -4.2922007    6.3042368   -6.9257587 
H    -5.8486503    5.7814802   -6.5378833 
H    -5.1271387    4.8686458    0.4758923 
H    -1.2100847    6.0321728    1.4247681 
24
name="HCNOFClBr/C1009116" REF_dipole="0.839 -1.360 -0.124" config_type="wB97M-D3(BJ)/def2-TZVPPD dipoles on B3LYP-3c geometries" pbc="F F F"
C     3.1220697    2.0744859    1.2517977 
C     3.8646180    3.4148211    1.3165062 
O     3.2503625    4.4702567    1.4099500 
C     5.3633786    3.4071229    1.2639218 
C     1.5910113    2.2087632    1.3114939 
C     6.0469502    4.6399548    1.3286766 
C     6.1271916    2.2321471    1.1528021 
C     0.8835921    0.8428888    1.2501502 
C     7.4340170    4.7023940    1.2847518 
C     7.5219305    2.2796685    1.1071297 
C     8.1823205    3.5166666    1.1729851 
O     9.5419104    3.6354865    1.1337541 
H     3.4211460    1.5497018    0.3254022 
H     3.4795765    1.4337059    2.0793042 
H     1.3072398    2.7373088    2.2350038 
H     1.2485462    2.8464138    0.4814167 
H     5.4611251    5.5552803    1.4150189 
H     5.6418135    1.2573291    1.0997068 
H     1.1810246    0.1963575    2.0918295 
H    -0.2099437    0.9619791    1.2931913 
H     1.1230843    0.3056754    0.3179753 
H     7.9582892    5.6573972    1.3353081 
H     8.0943291    1.3519347    1.0200766 
H     9.9489170    2.7493602    1.0555475 
26
name="HCNOFClBr/C1009149" REF_dipole="-0.749 -0.715 0.271" config_type="wB97M-D3(BJ)/def2-TZVPPD dipoles on B3LYP-3c geometries" pbc="F F F"
C     2.5925155    0.9154128    2.3590554 
C     3.2893947    1.4822385    3.6013524 
O     4.1905383    2.3044925    3.5053022 
C     2.8555704    0.9900983    4.9589552 
C     3.0223621    1.5777473    1.0352822 
C     1.8602216    0.0120359    5.1382649 
C     3.4866778    1.5319663    6.0954072 
C     2.4943781    3.0152255    0.8228108 
C     1.5049444   -0.4139530    6.4223695 
C     3.1307979    1.1094863    7.3763567 
C     0.9649175    3.1089533    0.6582128 
C     2.1381004    0.1341447    7.5432697 
H     2.8148646   -0.1677946    2.3247768 
H     1.4991830    0.9794128    2.4948849 
H     4.1223362    1.5870391    0.9847869 
H     2.6732118    0.9409925    0.2033164 
H     1.3550691   -0.4293275    4.2786841 
H     4.2595864    2.2875853    5.9527212 
H     2.8236409    3.6555045    1.6560794 
H     2.9736704    3.4247506   -0.0830837 
H     0.7324901   -1.1747188    6.5478832 
H     3.6268696    1.5388366    8.2486936 
H     0.6542782    4.1463034    0.4584642 
H     0.4269297    2.7790572    1.5613330 
H     0.6146691    2.4884471   -0.1833016 
H     1.8596821   -0.1979365    8.5452224 
29
name="HCNOFClBr/C100925" REF_dipole="0.157 0.030 0.327" config_type="wB97M-D3(BJ)/def2-TZVPPD dipoles on B3LYP-3c geometries" pbc="F F F"
C     6.6912936    4.2902211   -0.0780609 
C     6.8902121    3.0808415   -1.0567945 
C     6.0861964    1.8280969   -0.7634322 
N     7.5684589    5.3533867   -0.6351815 
C     5.2249884    4.7705072   -0.1154859 
C     7.0706206    3.8880690    1.3707957 
C     6.5879613    0.8209213    0.0792032 
C     4.8179683    1.6339804   -1.3380652 
C     7.5715919    6.6611242    0.0289294 
C     5.8436530   -0.3311547    0.3544797 
C     4.0680144    0.4843495   -1.0671281 
C     4.5772390   -0.5024531   -0.2157507 
H     7.9643400    2.8220279   -1.0563874 
H     6.6582460    3.4461546   -2.0694600 
H     8.5293381    4.9967040   -0.6572645 
H     5.0557595    5.6041517    0.5823653 
H     4.5435992    3.9594557    0.1764937 
H     4.9529660    5.1103148   -1.1265035 
H     8.1078894    3.5163703    1.4201635 
H     6.9890199    4.7468169    2.0542231 
H     6.4117767    3.0967036    1.7571770 
H     7.5803022    0.9362255    0.5207257 
H     4.4151779    2.3912874   -2.0140575 
H     8.3343655    7.2905631   -0.4549514 
H     6.6045150    7.1653717   -0.1129782 
H     7.7897453    6.6509744    1.1166640 
H     6.2570431   -1.1001483    1.0097562 
H     3.0870026    0.3558724   -1.5283261 
H     3.9963158   -1.4022358   -0.0062486 
22
name="HCNOFClBr/C100970" REF_dipole="0.000 0.000 0.000" config_type="wB97M-D3(BJ)/def2-TZVPPD dipoles on B3LYP-3c geometries" pbc="F F F"
C    -0.4520209   -1.5826570    0.4018242 
N    -1.4176622   -0.5196688    0.0365994 
N     0.9526189   -1.1112525    0.3763695 
C    -1.0643986   -0.0316462   -1.3172504 
C    -1.2356022    0.6037885    0.9856423 
N     0.3218426    0.4860587   -1.3939343 
C     1.2367952   -0.6062006   -0.9874309 
C     0.4533271    1.5804593   -0.4036555 
C     1.0657835    0.0293443    1.3155095 
N     0.1455634    1.1404984    0.9774120 
H    -0.6891724   -1.9520592    1.4129209 
H    -0.5618655   -2.4248523   -0.3007753 
H    -1.7640314    0.7703341   -1.6042933 
H    -1.1808783   -0.8567964   -2.0387599 
H    -1.9370549    1.4127521    0.7239237 
H    -1.4814009    0.2586094    2.0032009 
H     2.2751482   -0.2382935   -1.0255312 
H     1.1456590   -1.4376690   -1.7053095 
H     1.4830671    1.9725055   -0.4351339 
H    -0.2295437    2.4002311   -0.6805754 
H     2.1021523    0.4045566    1.3029095 
H     0.8453735   -0.3221424    2.3367377 
27
name="HCNOFClBr/C1009741" REF_dipole="0.012 0.014 -0.049" config_type="wB97M-D3(BJ)/def2-TZVPPD dipoles on B3LYP-3c geometries" pbc="F F F"
N     0.3585637    1.2942128    0.6488153 
C    -0.9632441    1.3647161    0.4218283 
C     0.9065773    0.0758492    0.5011571 
N    -1.7333941    0.3189991    0.0753972 
C    -1.6409115    2.6999500    0.6203822 
C    -1.0925746   -0.8550855   -0.0464412 
N     0.2255782   -1.0276439    0.1516582 
C    -1.8987279   -2.0559052   -0.4821010 
C     2.3991705   -0.0485619    0.6968861 
C     3.1590944    0.2692226   -0.6136055 
C    -1.8729948   -2.2124479   -2.0218616 
C    -2.1279771    2.8629618    2.0806509 
H    -0.9272610    3.5007828    0.3759994 
H    -2.4981358    2.7690645   -0.0657955 
H    -1.4764812   -2.9569203   -0.0124107 
H    -2.9361397   -1.9315680   -0.1381218 
H     2.7138982    0.6523309    1.4846737 
H     2.6309635   -1.0731974    1.0228250 
H     4.2448915    0.1801909   -0.4597897 
H     2.8689782   -0.4277130   -1.4141995 
H     2.9434616    1.2936805   -0.9518051 
H    -2.4595998   -3.0911764   -2.3289053 
H    -2.3018114   -1.3262064   -2.5132155 
H    -0.8426091   -2.3444467   -2.3842779 
H    -2.6210638    3.8372597    2.2152571 
H    -2.8494141    2.0746890    2.3427319 
H    -1.2833368    2.8064629    2.7834679 
30
name="HCNOFClBr/C10099704" REF_dipole="0.617 -0.132 -1.032" config_type="wB97M-D3(BJ)/def2-TZVPPD dipoles on B3LYP-3c geometries" pbc="F F F"
C     3.9134849    5.2112676    2.2405973 
C     2.6304664    5.2511511    2.6297397 
C     4.7711208    3.9947946    2.3345010 
C     1.8456245    4.1182033    3.2339393 
O     1.6329796    3.1341349    2.3464982 
C     0.9977719    1.8985293    2.8281339 
O     1.4228521    4.1633697    4.3712564 
O     5.9290964    4.2003005    1.6628696 
C     6.9142913    3.1131547    1.6447468 
O     4.4889906    2.9736663    2.9339188 
C     1.6111820    0.7706052    1.9969002 
C    -0.5225051    2.0186548    2.6815223 
C     7.7314619    3.3138869    0.3669368 
C     7.7614319    3.1644470    2.9216818 
H     4.3894427    6.1107344    1.8462288 
H     2.0925903    6.2018221    2.5842864 
H     1.2616128    1.7756807    3.8884149 
H     6.3663469    2.1599720    1.6022632 
H     1.2146967   -0.2004478    2.3312402 
H     1.3714494    0.8888522    0.9287661 
H     2.7041164    0.7597141    2.1122342 
H    -0.9152324    2.8378723    3.3001808 
H    -0.8027137    2.2002821    1.6323270 
H    -1.0069706    1.0849490    3.0076895 
H     8.2633128    4.2775298    0.3836193 
H     7.0862457    3.2889807   -0.5233891 
H     8.4793881    2.5122575    0.2705727 
H     8.5201849    2.3666116    2.9001652 
H     8.2830242    4.1302524    3.0069226 
H     7.1399568    3.0164708    3.8154362 
21
name="HCNOFClBr/C101053" REF_dipole="-1.227 -0.369 -0.204" config_type="wB97M-D3(BJ)/def2-TZVPPD dipoles on B3LYP-3c geometries" pbc="F F F"
N    -1.5631168   -1.7470899   -0.4568026 
C    -0.6437731   -0.7780009   -0.2047487 
C    -2.9603890   -1.6958958   -0.6240301 
N     0.6357336   -1.2269197   -0.1089201 
N    -1.0078856    0.5130400   -0.0672693 
C    -3.6380245   -2.9097090   -0.8855055 
C    -3.7285601   -0.5178233   -0.5479768 
C     1.5224772   -0.2821519    0.1355346 
C     0.0027989    1.3370820    0.1749281 
Cl   -2.7297846   -4.4199450   -0.9925232 
C    -5.0200644   -2.9522509   -1.0639833 
C    -5.1130930   -0.5645949   -0.7274076 
Cl    3.1825084   -0.7841132    0.2712685 
N     1.2915330    1.0281165    0.2920840 
Cl   -0.4078033    3.0180933    0.3625988 
C    -5.7660746   -1.7731241   -0.9850458 
H    -1.1449985   -2.6757083   -0.5371649 
H    -3.2333982    0.4271965   -0.3486514 
H    -5.5041976   -3.9079688   -1.2637597 
H    -5.6837485    0.3629424   -0.6632534 
H    -6.8471392   -1.8051752   -1.1245715 
32
name="HCNOFClBr/C10108562" REF_dipole="0.065 -0.254 -0.254" config_type="wB97M-D3(BJ)/def2-TZVPPD dipoles on B3LYP-3c geometries" pbc="F F F"
C    -2.1205057    0.7067347    2.6809227 
N    -3.5586987    0.9491493    2.5173612 
C    -3.9998723    1.3587503    1.1746978 
C    -1.7784943    0.4238562    4.1538896 
C    -5.4741040    1.8136130    1.2440043 
C    -3.8197677    0.2921634    0.0615022 
C    -0.2725592    0.2012866    4.3924706 
C    -5.9941017    2.3116709   -0.1207481 
C    -4.3325166    0.7933955   -1.3062650 
C     0.0649585   -0.0874199    5.8666862 
C    -5.8031628    1.2508168   -1.2245711 
H    -1.7260140   -0.1230114    2.0540473 
H    -1.5894598    1.6184981    2.3532840 
H    -4.0810326    0.1137070    2.8057866 
H    -3.3870675    2.2400068    0.9018610 
H    -2.1400175    1.2649940    4.7693882 
H    -2.3345752   -0.4707515    4.4930542 
H    -6.0963255    0.9618036    1.5808717 
H    -5.5728634    2.5980809    2.0109413 
H    -2.7605679   -0.0023189   -0.0208782 
H    -4.3793380   -0.6183213    0.3512363 
H     0.0807572   -0.6358530    3.7642992 
H     0.2863484    1.0927332    4.0560301 
H    -7.0576464    2.5919511   -0.0392927 
H    -5.4506167    3.2319029   -0.4036598 
H    -4.2182673    0.0026558   -2.0666372 
H    -3.7059003    1.6403016   -1.6419903 
H     1.1460089   -0.2408335    6.0085680 
H    -0.2428652    0.7472930    6.5167809 
H    -0.4508562   -0.9934704    6.2239073 
H    -6.4447171    0.3772326   -1.0066204 
H    -6.1351596    1.6481827   -2.1984277 
56
name="HCNOFClBr/C101086" REF_dipole="0.127 -0.813 -0.580" config_type="wB97M-D3(BJ)/def2-TZVPPD dipoles on B3LYP-3c geometries" pbc="F F F"
C     6.7654387    1.7481717    0.1177246 
C     7.2708273    0.7116959   -0.6736665 
C     5.3765998    1.9558147    0.1902618 
C     6.4178262   -0.1340102   -1.3903370 
C     5.0351420    0.0672341   -1.3108820 
C     4.5186828    1.1042620   -0.5317208 
N     4.7648046    2.9428648    1.0047644 
O     4.5123885    4.8779217    2.1804529 
C     5.1970157    4.1712548    1.4609953 
C     9.6731151    3.4899227   -1.3534420 
C     9.4518094    2.7243712   -2.5035878 
C    10.9464114    3.4975145   -0.7559558 
C    10.4754622    1.9683952   -3.0826071 
C    11.7443173    1.9807727   -2.4915054 
C    11.9772117    2.7332344   -1.3399324 
N    11.2969856    4.2600384    0.3845309 
O    11.0873757    5.5483024    2.2506983 
C    10.5613521    4.9002708    1.3615561 
O     9.2247294    4.7216028    1.2153103 
O     6.4398800    4.4764989    1.0072391 
C     7.0501220    5.7017650    1.4847164 
C     8.3696906    5.3962210    2.1859913 
C     8.2059682    4.5348759    3.4567737 
N     7.5144496    5.3198691    4.4816784 
C     6.5825319    6.3761783    7.0422436 
C     5.6789609    5.5313758    6.1221087 
C     7.6790292    7.0789215    6.2174002 
C     6.5136792    4.5715583    5.2569829 
C     8.4415405    6.0644742    5.3487529 
H     7.4541920    2.3850803    0.6646418 
H     8.3508861    0.5700687   -0.7248065 
H     6.8251646   -0.9407493   -2.0011623 
H     4.3511559   -0.5804396   -1.8622174 
H     3.4377652    1.2611137   -0.4873703 
H     3.7931185    2.7708706    1.2550289 
H     8.8548336    4.0629474   -0.9301303 
H     8.4544268    2.7226859   -2.9457696 
H    10.2888598    1.3791648   -3.9813510 
H    12.5600051    1.3990445   -2.9245214 
H    12.9705922    2.7266431   -0.8835306 
H    12.2962786    4.3545260    0.5564596 
H     7.2192661    6.3375621    0.6028575 
H     6.3809634    6.2127082    2.1876442 
H     8.8342690    6.3567189    2.4552115 
H     7.6196321    3.6354068    3.2135397 
H     9.2016268    4.1841264    3.7909743 
H     5.9845879    7.1145175    7.6013533 
H     7.0572239    5.7187311    7.7936350 
H     4.9522970    4.9516877    6.7152796 
H     5.1017944    6.1915351    5.4531106 
H     7.2208490    7.8381394    5.5606524 
H     8.3892700    7.6037436    6.8778118 
H     5.8513865    4.0438867    4.5545708 
H     6.9883163    3.8022054    5.9098199 
H     9.1813598    6.5837250    4.7191827 
H     9.0181314    5.3724772    6.0064410 
29
name="HCNOFClBr/C101096724" REF_dipole="-1.108 0.465 1.114" config_type="wB97M-D3(BJ)/def2-TZVPPD dipoles on B3LYP-3c geometries" pbc="F F F"
C     6.2297408    1.7544501   -0.8047521 
C     6.2624347    0.4790003   -1.3944316 
C     5.2211400    2.0362332    0.1275471 
C     7.2672240    2.8046027   -1.1802718 
C     5.3056633   -0.4847865   -1.0659629 
C     4.2996668   -0.1909630   -0.1355933 
C     4.2608128    1.0722652    0.4616513 
C     8.7028339    2.3791521   -0.8991853 
C     9.6803261    2.4182182   -1.9014061 
C     9.0853426    1.9447552    0.3814844 
C    11.0056455    2.0486006   -1.6392326 
C    10.4042419    1.5761820    0.6476345 
C    11.3817013    1.6277156   -0.3595108 
C    12.8246210    1.2624958   -0.0081026 
C    13.6518674    0.8860654   -1.1620049 
N    14.3036015    0.5972931   -2.0785049 
H     7.0490565    0.2389004   -2.1134526 
H     5.1818304    3.0226304    0.5962287 
H     7.1707220    3.0522026   -2.2507745 
H     7.0498633    3.7371281   -0.6319745 
H     5.3436502   -1.4690850   -1.5364556 
H     3.5521157   -0.9436437    0.1208660 
H     3.4827071    1.3110900    1.1891010 
H     9.4077627    2.7427374   -2.9082743 
H     8.3384964    1.8826532    1.1757026 
H    11.7420279    2.0831901   -2.4439988 
H    10.6756961    1.2408285    1.6518300 
H    13.3189951    2.1121750    0.4958903 
H    12.8406130    0.4268126    0.7107536 
25
name="HCNOFClBr/C101188" REF_dipole="0.552 -0.173 0.002" config_type="wB97M-D3(BJ)/def2-TZVPPD dipoles on B3LYP-3c geometries" pbc="F F F"
C     3.4255382    1.6181604   -0.3861859 
C     3.7709826    0.2623072   -0.4168117 
C     2.0983866    1.9686769   -0.0963595 
C     2.8206547   -0.7302987   -0.1874566 
C     1.4833836   -0.3741256    0.0994963 
C     1.1330075    0.9858605    0.1571107 
N     0.5677475   -1.4003039    0.3591641 
O     1.6775682    3.2726888   -0.0285712 
C    -0.8337440   -1.3777033    0.3083764 
C    -1.5520907   -2.2869296    1.1121343 
C    -1.5523396   -0.5245574   -0.5535392 
C    -2.9460213   -2.3385312    1.0581574 
C    -2.9484604   -0.5716711   -0.5830031 
C    -3.6577380   -1.4739290    0.2182571 
H     4.1780110    2.3854269   -0.5843203 
H     4.8010013   -0.0231243   -0.6379222 
H     3.1032768   -1.7837715   -0.2402790 
H     0.1259590    1.3013608    0.4234659 
H     0.9773889   -2.2755319    0.6737669 
H     2.4378304    3.8647189   -0.1930150 
H    -1.0090391   -2.9524858    1.7879867 
H    -1.0208292    0.1574207   -1.2156255 
H    -3.4791166   -3.0533388    1.6877958 
H    -3.4860031    0.0992670   -1.2557879 
H    -4.7473544   -1.5061861    0.1851657 
26
name="HCNOFClBr/C101213" REF_dipole="-0.468 1.404 -0.223" config_type="wB97M-D3(BJ)/def2-TZVPPD dipoles on B3LYP-3c geometries" pbc="F F F"
C     9.4466019    6.2252621   -1.4398494 
C     8.3862225    5.1350913   -1.6245784 
C     7.7122720    5.1951237   -3.0042744 
O     9.0942737    3.8753709   -1.4501442 
O     9.1999938    1.6708780   -1.1879409 
C     8.5110333    2.6686798   -1.1888518 
N     7.1503387    2.6924461   -0.9231274 
C     6.3158925    1.5987851   -0.5962142 
Cl    2.3830371    1.2803878    0.2547902 
C     4.0698975    0.8757959   -0.0327934 
C     6.7584721    0.2669611   -0.4972963 
C     5.8394127   -0.7331208   -0.1654745 
C     4.9594183    1.8972799   -0.3619590 
C     4.4904523   -0.4521208    0.0716149 
H     9.9177887    6.1480049   -0.4495722 
H    10.2311462    6.1339399   -2.2056975 
H     8.9867178    7.2210649   -1.5299748 
H     7.6335881    5.2571608   -0.8211952 
H     6.9697436    4.3949018   -3.1438037 
H     7.1976620    6.1598244   -3.1338573 
H     8.4672021    5.0978206   -3.7987637 
H     6.6748636    3.5897306   -0.9230598 
H     7.8005877    0.0233409   -0.6751500 
H     6.1891419   -1.7641085   -0.0887823 
H     4.5950560    2.9241138   -0.4346564 
H     3.7844835   -1.2400143    0.3307118 
33
name="HCNOFClBr/C101371" REF_dipole="-1.028 0.676 0.044" config_type="wB97M-D3(BJ)/def2-TZVPPD dipoles on B3LYP-3c geometries" pbc="F F F"
N     0.5900575    1.3255567    0.1452997 
C    -0.7408105    1.3336851    0.0139995 
C     1.1471529    0.1293353   -0.0863723 
N    -1.5057019    0.2869031   -0.3144804 
O    -1.3152521    2.5195563    0.2431579 
C    -0.8148706   -0.8490683   -0.5192603 
N     0.5056882   -0.9983226   -0.4222568 
O    -1.4829108   -1.9582687   -0.8545220 
O     2.4730060    0.0005423    0.0168662 
C    -2.7600059    2.6190310    0.1016975 
C    -3.1270376    4.0589046    0.3261579 
C    -4.0628243    4.4603542    1.1915886 
C    -2.9317782   -1.8843900   -0.9565440 
C    -3.4257275   -3.2719521   -1.2558183 
C    -4.2511813   -3.5641987   -2.2653249 
C     3.2509043    1.1834111    0.3580399 
C     4.6989249    0.7823241    0.3293279 
C     5.5545333    1.0194980    1.3281961 
H    -3.0444401    2.2884233   -0.9110963 
H    -3.2583822    1.9552486    0.8248474 
H    -2.6008773    4.7890666   -0.2962569 
H    -4.3316704    5.5124216    1.2974320 
H    -4.5996470    3.7545133    1.8303887 
H    -3.3408203   -1.5150366   -0.0013365 
H    -3.2219859   -1.1723627   -1.7445510 
H    -3.0968970   -4.0554948   -0.5664743 
H    -4.6215649   -4.5775453   -2.4274746 
H    -4.5885670   -2.8038518   -2.9742145 
H     3.0412026    1.9747903   -0.3803814 
H     2.9518872    1.5612790    1.3475385 
H     5.0449155    0.3035826   -0.5918744 
H     6.6099129    0.7526865    1.2542607 
H     5.2356676    1.4892782    2.2620406 
29
name="HCNOFClBr/C1013758" REF_dipole="0.906 -0.173 -0.122" config_type="wB97M-D3(BJ)/def2-TZVPPD dipoles on B3LYP-3c geometries" pbc="F F F"
C     6.6504704    4.1632174   -0.5954217 
N     7.1454940    2.8979179   -0.3437405 
O     5.4695352    4.4483674   -0.6891003 
O     7.6704122    5.0668005   -0.7060276 
C     6.2309922    1.7911936   -0.3224798 
C     6.1877244    0.9580125    0.8045802 
C     5.3470184   -0.1597323    0.8243256 
C     4.5292621   -0.4433299   -0.2749131 
C     4.5613286    0.3959350   -1.3951169 
C     5.4117031    1.5049138   -1.4244373 
C     8.5951081    2.5953894   -0.3457272 
C     9.1491479    2.3378355   -1.7565985 
C     7.2863920    6.4394324   -0.9811832 
C     7.0626574    6.6757450   -2.4755435 
H     6.8080053    1.1924004    1.6716053 
H     5.3228898   -0.8020355    1.7064203 
H     3.8689177   -1.3118941   -0.2585294 
H     3.9249028    0.1832334   -2.2559803 
H     5.4367638    2.1529996   -2.3002542 
H     8.7419974    1.7044317    0.2812043 
H     9.1304678    3.4221079    0.1366353 
H    10.2185459    2.0784834   -1.7065058 
H     9.0437207    3.2319189   -2.3879879 
H     8.6200898    1.5031973   -2.2412618 
H     8.1316246    7.0357554   -0.6088339 
H     6.3881193    6.6954557   -0.4024567 
H     6.8627636    7.7436786   -2.6587202 
H     6.1997163    6.1004655   -2.8387000 
H     7.9518291    6.3912037   -3.0586512 
26
name="HCNOFClBr/C10138326" REF_dipole="-0.648 0.348 0.383" config_type="wB97M-D3(BJ)/def2-TZVPPD dipoles on B3LYP-3c geometries" pbc="F F F"
C     3.7040562    2.5489608    1.8292762 
O     2.5431864    2.3394162    2.5028460 
O     4.3753096    1.6542423    1.3561318 
C     4.0017397    4.0358182    1.7235955 
C     2.1109432    0.9583650    2.6485025 
C     5.3988763    4.3565347    1.0784907 
C     4.0536623    4.8175117    3.0915023 
C     0.7704417    0.9760765    3.3756941 
C     5.5431176    5.8451336    1.5003571 
C     6.4630833    3.7158593    1.9698633 
C     5.4571925    5.5244467    3.0185668 
C     6.5002035    4.4127481    3.1180811 
H     3.2029450    4.4700377    1.0968890 
H     2.0263529    0.4956623    1.6532154 
H     2.8716706    0.3969886    3.2130126 
H     5.4582213    4.1246658    0.0083165 
H     3.2383629    5.5536900    3.1550162 
H     3.9716737    4.1574385    3.9651716 
H     0.4070812   -0.0544936    3.5090240 
H     0.8615590    1.4377004    4.3700858 
H     0.0140787    1.5335171    2.8034118 
H     6.5100912    6.2776592    1.2069972 
H     4.7267887    6.4916494    1.1376310 
H     6.9974776    2.7985222    1.7311253 
H     5.5715150    6.3635524    3.7173569 
H     7.0741697    4.1781969    4.0150393 
36
name="HCNOFClBr/C10138597" REF_dipole="-0.407 -0.219 -1.223" config_type="wB97M-D3(BJ)/def2-TZVPPD dipoles on B3LYP-3c geometries" pbc="F F F"
O    -2.0268957    0.5925635    2.7092281 
C    -3.3163101    0.4488935    2.3193782 
O    -4.0543123   -0.2356216    3.0001999 
C    -3.8089383    1.1017899    1.0192527 
C    -1.1151482    1.5291481    2.0717074 
C    -5.1576853    1.8203424    1.2932296 
C    -3.9826321    0.0089536   -0.0694933 
C     0.1761304    1.5096818    2.8836391 
C    -4.9314534    2.9517420    2.3063762 
C    -5.7390369    2.4158727   -0.0174400 
C    -4.5694443    0.6000664   -1.3664718 
O    -5.7986109    3.1291862    3.3323392 
O    -4.0071215    3.7317687    2.1887830 
C    -5.8999730    1.3309951   -1.1003510 
C    -6.8240397    2.1545136    3.6672031 
C    -7.5013571    2.6466200    4.9424017 
H    -3.1013893    1.8536504    0.6463599 
H    -0.9232323    1.2184285    1.0308615 
H    -1.5609587    2.5348904    2.0651986 
H    -5.8607245    1.0680997    1.6740599 
H    -3.0097413   -0.4677788   -0.2760502 
H    -4.6459874   -0.7813506    0.3197332 
H     0.9040474    2.2066215    2.4409123 
H    -0.0104813    1.8198777    3.9217612 
H     0.6224129    0.5046824    2.8955053 
H    -5.0666156    3.2125283   -0.3774521 
H    -6.7117779    2.8927241    0.1898914 
H    -4.7166481   -0.2030854   -2.1069891 
H    -3.8453536    1.3074871   -1.8090602 
H    -6.2776858    1.7874870   -2.0298788 
H    -6.6615746    0.5989329   -0.7768922 
H    -7.5553896    2.0778150    2.8452043 
H    -6.3613732    1.1680366    3.8223678 
H    -8.2890700    1.9386031    5.2420010 
H    -6.7764405    2.7243257    5.7653011 
H    -7.9625882    3.6333085    4.7905830 
19
name="HCNOFClBr/C10141727" REF_dipole="-0.276 -0.214 -0.477" config_type="wB97M-D3(BJ)/def2-TZVPPD dipoles on B3LYP-3c geometries" pbc="F F F"
C     3.5032368    3.6401323    0.8620204 
C     3.6735841    2.5210673    1.9100332 
C     3.2127723    1.1321046    1.4067606 
O     3.0467928    2.8493158    3.1647275 
C     1.6737251    1.0123470    1.3728052 
C     1.6172324    2.7939152    3.1606619 
C     1.0897388    1.4112707    2.7438244 
H     4.1453830    3.4413176   -0.0106767 
H     2.4698426    3.7335884    0.4955791 
H     3.8001367    4.6090884    1.2900909 
H     4.7452437    2.4627634    2.1632262 
H     3.6446493    0.9356443    0.4109942 
H     3.6146128    0.3622022    2.0876260 
H     1.2551223    1.6652678    0.5869502 
H     1.3798884   -0.0166619    1.1097626 
H     1.3118922    3.0393715    4.1896309 
H     1.1887600    3.5718122    2.4968992 
H    -0.0130982    1.4286524    2.7156225 
H     1.3846849    0.6656007    3.5022616 
51
name="HCNOFClBr/C10143609" REF_dipole="0.284 0.382 0.127" config_type="wB97M-D3(BJ)/def2-TZVPPD dipoles on B3LYP-3c geometries" pbc="F F F"
O     1.1472567    0.1013389    0.0115957 
C     0.6278846    1.3057732    0.5639417 
C    -0.8983215    1.2035974    0.7380531 
C    -1.3163187    0.0948899    1.7422997 
C    -1.3332370   -1.3443946    1.1875344 
C    -1.8099454   -2.3795091    2.2248501 
C    -1.8388414   -3.8148323    1.6681731 
C    -1.4455463    2.5929051    1.1659286 
C    -2.9645304    2.7593913    0.9726445 
C     2.5620870    0.0978197   -0.1413835 
C     3.0281480   -1.2101052   -0.8062236 
C     2.4551045   -1.3919099   -2.2385864 
C     1.0170607   -1.9442994   -2.3200523 
C     0.5286072   -2.1315603   -3.7694891 
C    -0.9052488   -2.6872024   -3.8497607 
C     4.5808733   -1.2417191   -0.8055892 
C     5.1830474   -2.6382771   -1.0490589 
H     0.8718594    2.1593794   -0.1027358 
H     1.1025557    1.5174623    1.5464862 
H    -1.3263666    0.9636687   -0.2538970 
H    -2.3268775    0.3214700    2.1245885 
H    -0.6482445    0.1440978    2.6228337 
H    -0.3309624   -1.6172376    0.8282273 
H    -1.9989372   -1.3831299    0.3049702 
H    -2.8170389   -2.1049252    2.5874092 
H    -1.1474233   -2.3424094    3.1083622 
H    -2.5255415   -3.8949324    0.8100043 
H    -2.1700144   -4.5377113    2.4301744 
H    -0.8400416   -4.1262723    1.3220116 
H    -0.9352233    3.3796986    0.5828174 
H    -1.1833724    2.7781664    2.2232114 
H    -3.2450376    2.6192237   -0.0837257 
H    -3.2906866    3.7668459    1.2742112 
H    -3.5415559    2.0358788    1.5684134 
H     3.0475202    0.2074358    0.8510328 
H     2.8863032    0.9646245   -0.7570710 
H     2.6735046   -2.0457523   -0.1733451 
H     3.1127472   -2.0746989   -2.8041098 
H     2.5090509   -0.4219836   -2.7678357 
H     0.3304333   -1.2741778   -1.7839275 
H     0.9737475   -2.9166472   -1.7946231 
H     1.2163956   -2.8074804   -4.3091643 
H     0.5761042   -1.1625510   -4.2983170 
H    -0.9769672   -3.6752308   -3.3668357 
H    -1.2375144   -2.8001511   -4.8936642 
H    -1.6185571   -2.0185889   -3.3410874 
H     4.9516260   -0.8703688    0.1661621 
H     4.9600049   -0.5360428   -1.5666600 
H     4.8506561   -3.3511440   -0.2773036 
H     6.2830670   -2.6020563   -1.0190438 
H     4.8951065   -3.0505659   -2.0281463 
28
name="HCNOFClBr/C101439" REF_dipole="0.214 0.632 0.470" config_type="wB97M-D3(BJ)/def2-TZVPPD dipoles on B3LYP-3c geometries" pbc="F F F"
C     3.3262344    1.1361304    2.3608237 
O     4.1418834    2.1638378    2.7072181 
C     5.4128572    2.2958633    2.0000016 
C     2.0681205    1.1449944    3.1886098 
O     3.5865250    0.3211958    1.4953767 
C     5.7909071    3.7826118    2.0389206 
C     6.4861492    1.4148878    2.6609145 
C     1.8819269    2.2150806    4.2429326 
C     1.1626580    0.1842125    2.9436037 
C     7.1626584    4.0095903    1.3647432 
C     7.8593777    1.6397425    1.9890086 
C     8.2591483    3.1302906    2.0029184 
H     5.2631935    1.9707308    0.9578251 
H     5.0105079    4.3800886    1.5398632 
H     5.8320924    4.1180885    3.0903950 
H     6.5478687    1.6732024    3.7332191 
H     6.1937177    0.3557631    2.5930824 
H     1.8978597    3.2231919    3.8003538 
H     0.9221485    2.0827341    4.7627073 
H     2.6870377    2.1841306    4.9934141 
H     1.3345009   -0.5680391    2.1734585 
H     0.2260358    0.1281285    3.5007111 
H     7.0855301    3.7731530    0.2878438 
H     7.4369361    5.0751777    1.4304065 
H     8.6249780    1.0310922    2.4972750 
H     7.8186957    1.2804149    0.9447283 
H     9.2154262    3.2727635    1.4729279 
H     8.4258247    3.4544413    3.0464177 
36
name="HCNOFClBr/C1014604" REF_dipole="0.111 -0.061 0.058" config_type="wB97M-D3(BJ)/def2-TZVPPD dipoles on B3LYP-3c geometries" pbc="F F F"
C     5.0673485    3.8495734    2.0753704 
C     5.0791392    4.6902186    0.7762862 
C     6.0106277    4.5359499    3.1017569 
C     5.6098568    2.4335286    1.7365734 
C     3.6533812    3.7258439    2.6831249 
C     3.4674130    2.9858298    3.8635468 
C     2.5204785    4.3259714    2.1095867 
C     2.2167331    2.8230414    4.4838421 
C     1.2643541    4.1811252    2.7051495 
C     2.1105980    1.9888482    5.7787939 
C     1.1087031    3.4388689    3.8791608 
C     3.0067933    2.6242971    6.8775637 
C     2.5854160    0.5366200    5.4959789 
C     0.6626495    1.9230026    6.3205851 
H     4.4481844    4.2434620   -0.0077045 
H     4.7338251    5.7210701    0.9505896 
H     6.1049140    4.7488709    0.3805383 
H     6.0871144    3.9625093    4.0373388 
H     7.0267701    4.6347885    2.6866532 
H     5.6462835    5.5431911    3.3563402 
H     4.9559748    1.9265562    1.0102965 
H     5.6766171    1.7936802    2.6288390 
H     6.6189993    2.5014105    1.2988367 
H     4.3381220    2.5135417    4.3215349 
H     2.6021989    4.9117567    1.1950075 
H     0.3930204    4.6540470    2.2470617 
H     0.1140541    3.3481497    4.3135829 
H     4.0645326    2.6583468    6.5774346 
H     2.9437846    2.0423639    7.8113798 
H     2.6882188    3.6553346    7.0955692 
H     3.6300072    0.5049116    5.1526310 
H     1.9641301    0.0655004    4.7187169 
H     2.5152167   -0.0773514    6.4085061 
H     0.2712054    2.9217479    6.5686623 
H     0.6372745    1.3206804    7.2419153 
H    -0.0246396    1.4527127    5.6003508 
19
name="HCNOFClBr/C1014819" REF_dipole="1.054 -0.952 0.065" config_type="wB97M-D3(BJ)/def2-TZVPPD dipoles on B3LYP-3c geometries" pbc="F F F"
C     6.4358749    1.8966370   -0.7271765 
C     6.8915300    0.6382416   -0.3000956 
C     5.0581288    2.1634219   -0.7800963 
C     7.3669137    2.9910201   -1.1414102 
C     5.9711351   -0.3499754    0.0604065 
C     4.5970872   -0.0938033    0.0062586 
C     4.1608182    1.1660682   -0.4115781 
O     2.7792843    1.4119492   -0.5425515 
O     7.0140078    4.0878693   -1.5265427 
O     8.6740302    2.6295037   -1.0440311 
C     2.1019175    1.8466252    0.5531417 
F     0.8263849    2.0550175    0.1847322 
F     2.1130749    0.9392955    1.5685508 
F     2.6047939    3.0043995    1.0547924 
H     7.9596053    0.4306432   -0.2571390 
H     4.7048338    3.1350166   -1.1236845 
H     6.3238565   -1.3296913    0.3847736 
H     3.8732755   -0.8655217    0.2671574 
H     9.2082477    3.4018832   -1.3354075 
26
name="HCNOFClBr/C101484" REF_dipole="0.149 0.043 -0.036" config_type="wB97M-D3(BJ)/def2-TZVPPD dipoles on B3LYP-3c geometries" pbc="F F F"
C     2.3005128    1.1947660    2.4148298 
C     1.2108272    0.5677864    3.0261351 
C     3.1059920    2.1030424    3.1236090 
C     0.9002503    0.8441447    4.3631459 
C     1.6857140    1.7543477    5.0774096 
C     2.7775325    2.3759157    4.4599970 
C     4.2895999    2.7707903    2.4483144 
C     5.4513979    1.7939705    2.1567970 
O     6.4392299    2.5489784    1.4792127 
O     5.9599005    1.1143364    3.2905573 
C     7.4638630    1.7647440    0.8670316 
C     6.5016665    1.9274757    4.3350239 
H     2.5240576    0.9782512    1.3670547 
H     0.5994639   -0.1347553    2.4565856 
H     0.0482990    0.3580425    4.8416204 
H     1.4482778    1.9838950    6.1179294 
H     3.3778822    3.0919082    5.0261397 
H     3.9813767    3.1985844    1.4805638 
H     4.6580896    3.6127332    3.0550636 
H     5.0897527    0.9691105    1.5124525 
H     7.0434460    1.0475077    0.1363706 
H     8.0581808    1.2006068    1.6048629 
H     8.1221583    2.4652409    0.3346156 
H     7.1837977    2.7026934    3.9491644 
H     7.0677688    1.2501470    4.9898541 
H     5.7142623    2.4118363    4.9381593 
26
name="HCNOFClBr/C101531" REF_dipole="-0.145 -0.218 0.392" config_type="wB97M-D3(BJ)/def2-TZVPPD dipoles on B3LYP-3c geometries" pbc="F F F"
C     4.3947089    3.3749958    2.1643401 
C     5.7081662    2.6036064    2.1235414 
C     3.1534988    2.4920258    2.1200846 
C     6.7006503    2.9036607    1.1779389 
C     5.9717114    1.5793721    3.0462313 
C     2.9587890    1.5872909    1.0619505 
C     2.1758420    2.5688254    3.1224228 
C     7.9194066    2.2201292    1.1510587 
C     7.1850653    0.8867279    3.0351669 
C     1.8126224    0.7902280    1.0037150 
C     1.0259910    1.7695584    3.0701882 
C     8.1687985    1.2068074    2.0862053 
C     0.8400180    0.8788893    2.0089588 
O     9.3816034    0.5674811    2.0220223 
H     4.3578835    3.9977959    3.0749518 
H     4.3698610    4.0809570    1.3163533 
H     6.5222711    3.6928820    0.4432935 
H     5.2135078    1.3100921    3.7847993 
H     3.7179733    1.5039564    0.2809656 
H     2.3121918    3.2646341    3.9541618 
H     8.6827651    2.4627773    0.4105234 
H     7.3614641    0.0939789    3.7683440 
H     1.6759424    0.0961721    0.1720307 
H     0.2765000    1.8445500    3.8605730 
H    -0.0551985    0.2559322    1.9638870 
H     9.4291667   -0.1100265    2.7256919 
23
name="HCNOFClBr/C101553" REF_dipole="-0.006 0.808 -0.197" config_type="wB97M-D3(BJ)/def2-TZVPPD dipoles on B3LYP-3c geometries" pbc="F F F"
C     6.1201452    1.8075215   -0.6117089 
C     6.6010844    0.8811313    0.3219605 
O     6.8789414    2.9459962   -0.7988183 
C     4.9568766    1.5311758   -1.3432598 
C     4.2722165    0.3300458   -1.1315894 
C     4.7576232   -0.5906434   -0.1974179 
C     5.9238179   -0.3236040    0.5280199 
Br    3.8100642   -2.2394263    0.0953827 
C     6.8838067    4.8843100   -2.1759612 
C     6.2704174    4.1396072   -1.1637173 
C     6.3515778    6.1280226   -2.5335056 
C     5.1305322    4.6230477   -0.5076498 
C     4.6022319    5.8625792   -0.8824692 
C     5.2073056    6.6188368   -1.8942577 
H     7.5098890    1.1086982    0.8800963 
H     4.5827576    2.2428166   -2.0791486 
H     3.3680313    0.1193312   -1.7026969 
H     6.3043904   -1.0399578    1.2559935 
H     7.7726465    4.4864970   -2.6669818 
H     6.8314686    6.7107399   -3.3216116 
H     4.6656050    4.0397695    0.2880060 
H     3.7143142    6.2413551   -0.3733523 
H     4.7912565    7.5861497   -2.1791129 
26
name="HCNOFClBr/C1016199" REF_dipole="-1.147 0.035 0.120" config_type="wB97M-D3(BJ)/def2-TZVPPD dipoles on B3LYP-3c geometries" pbc="F F F"
C     6.3426592    1.6561808   -0.6210362 
C     6.6189765    0.2929643   -0.4647559 
C     5.0280870    2.1396607   -0.5162308 
N     7.3539180    2.5903108   -0.8798096 
C     5.5654945   -0.5979200   -0.2184011 
C     4.2445761   -0.1345130   -0.1054720 
O     5.8554300   -1.9398953   -0.1301971 
C     3.9791512    1.2466393   -0.2624125 
O     3.2213231   -1.0115982    0.1745839 
O     2.6669528    1.6050657   -0.1558231 
C     5.7244638   -2.5204903    1.1822639 
C     2.5129922   -1.4927842   -0.9836416 
C     2.3249935    2.9852957   -0.2882258 
C     8.5508165    2.6400767   -1.0460072 
O     9.7022567    2.8266517   -1.2237052 
H     7.6343099   -0.0946596   -0.5501580 
H     4.8566471    3.2064395   -0.6423477 
H     6.0407235   -3.5675623    1.0839288 
H     6.3837664   -2.0116663    1.9064367 
H     4.6864058   -2.4819495    1.5427324 
H     1.7627488   -2.2040644   -0.6125920 
H     2.0018706   -0.6716214   -1.5113372 
H     3.1920974   -2.0111985   -1.6803880 
H     1.2366080    3.0374253   -0.1595121 
H     2.8095102    3.6031122    0.4870104 
H     2.5900209    3.3812004   -1.2838031 
26
name="HCNOFClBr/C1016586" REF_dipole="0.449 2.064 -0.205" config_type="wB97M-D3(BJ)/def2-TZVPPD dipoles on B3LYP-3c geometries" pbc="F F F"
C     6.5163224    1.8288600   -0.8669360 
C     6.9520086    0.5827931   -0.3890265 
C     5.1635694    2.1111336   -1.0957372 
C     4.1856748    1.1173849   -0.8318295 
O     4.6957228    3.2932472   -1.5730558 
C     4.5992659   -0.1154069   -0.3522609 
O     2.8540150    1.3289804   -1.0892681 
C     5.9611125   -0.3904005   -0.1397067 
N     6.2864926   -1.7349810    0.3587409 
C     8.4470516    0.3746756   -0.1819008 
O     9.1355072    1.5793153   -0.5297370 
C     5.6306607    4.3268519   -1.9033952 
C     2.1718271    2.2218461   -0.1889606 
O     5.3589109   -2.5200754    0.5603421 
O     7.4763848   -2.0132058    0.5524808 
H     7.2746377    2.5805392   -1.0652736 
H     3.8554576   -0.8848163   -0.1568552 
H     8.6355955    0.0954506    0.8694676 
H     8.7861666   -0.4738812   -0.8015584 
H    10.0895334    1.4184251   -0.4008747 
H     5.0278552    5.1613707   -2.2820603 
H     6.1992092    4.6602152   -1.0193095 
H     6.3340626    4.0010811   -2.6871085 
H     1.1175075    2.2145184   -0.4954894 
H     2.2468394    1.8680714    0.8538759 
H     2.5611091    3.2491071   -0.2547633 
32
name="HCNOFClBr/C101702" REF_dipole="-0.550 0.040 0.008" config_type="wB97M-D3(BJ)/def2-TZVPPD dipoles on B3LYP-3c geometries" pbc="F F F"
N     1.5460643   -0.4117911    0.1313080 
C     0.7673034   -1.5031382    0.5478217 
C     1.1189904    0.8707301   -0.2519152 
C    -0.6964753   -3.7882039    1.3755968 
C     0.5995657   -3.5524167    1.8651055 
C    -1.2500628   -2.8784121    0.4634839 
O    -1.3199730   -4.9177480    1.8458856 
C     1.3108868   -2.4242825    1.4687876 
C    -0.5197419   -1.7579034    0.0456032 
C     0.3894224    3.4986795   -1.0353600 
C     1.6440369    2.9694628   -1.3848065 
C    -0.4915007    2.7072062   -0.2859997 
O     0.1339300    4.7760858   -1.4708686 
C     1.9950040    1.6765412   -1.0117716 
C    -0.1242445    1.4136037    0.1108506 
C    -1.1204692    5.3624963   -1.1382882 
C    -2.6336138   -5.2071196    1.3777640 
H     2.5496029   -0.5220712    0.2439834 
H     1.0325585   -4.2602000    2.5733148 
H    -2.2461779   -3.0303668    0.0487199 
H     2.3079846   -2.2496844    1.8809386 
H    -0.9579210   -1.0887817   -0.6945902 
H     2.3320818    3.5843609   -1.9666347 
H    -1.4687941    3.0821273    0.0169440 
H     2.9663910    1.2778388   -1.3147764 
H    -0.8149127    0.8361141    0.7243397 
H    -1.1116460    6.3684287   -1.5778520 
H    -1.9680547    4.7944724   -1.5617645 
H    -1.2603249    5.4507375   -0.0461503 
H    -2.9348324   -6.1383352    1.8749986 
H    -3.3521012   -4.4111679    1.6433123 
H    -2.6594766   -5.3611624    0.2843196 
35
name="HCNOFClBr/C101724" REF_dipole="0.834 0.478 0.134" config_type="wB97M-D3(BJ)/def2-TZVPPD dipoles on B3LYP-3c geometries" pbc="F F F"
C     4.9303588    3.4878221   -0.6725233 
C     3.9660645    2.5110547    0.0232498 
C     3.4252197    3.0929678    1.3495258 
N     2.9055372    2.1491278   -0.9264879 
C     1.9801605    1.1297522   -0.6854154 
C     1.2809586   -0.9517765    0.3813726 
C     2.2223523    0.0664836    0.2086862 
C     0.0809723   -0.9733602   -0.3453776 
C     0.7625743    1.1097569   -1.4036069 
C    -0.1566094    0.0751912   -1.2540846 
N    -0.8178219   -2.0544745   -0.1972903 
C    -2.2045028   -1.9981219   -0.0563351 
C    -2.9448268   -3.1991361   -0.1344260 
C    -4.3312169   -3.1946257    0.0189894 
C    -2.9027052   -0.7947229    0.1806532 
C    -4.2932222   -0.8044724    0.3189671 
C    -5.0224921   -1.9965169    0.2397402 
H     5.7723175    3.7402357   -0.0110509 
H     5.3329110    3.0498260   -1.5975017 
H     4.4199638    4.4315343   -0.9313023 
H     4.5315119    1.5907246    0.2466307 
H     2.7083136    2.4071688    1.8241524 
H     4.2444535    3.2769893    2.0627763 
H     2.9101216    4.0512311    1.1715870 
H     2.5011160    2.9574202   -1.3991734 
H     1.4853516   -1.7464638    1.1029497 
H     3.1441241    0.0273336    0.7886939 
H     0.5484595    1.9110626   -2.1161252 
H    -1.0661774    0.0743705   -1.8559662 
H    -0.3963788   -2.9674242   -0.0527072 
H    -2.4216235   -4.1407743   -0.3216563 
H    -4.8769837   -4.1383096   -0.0434639 
H    -2.3564920    0.1430918    0.2742776 
H    -4.8113909    0.1390189    0.5033410 
H    -6.1073987   -1.9934847    0.3510010 
29
name="HCNOFClBr/C101779" REF_dipole="-0.466 0.106 -0.491" config_type="wB97M-D3(BJ)/def2-TZVPPD dipoles on B3LYP-3c geometries" pbc="F F F"
C     6.1721509    1.1305234   -1.5733887 
C     6.7882991    0.6355700   -0.4113103 
C     4.7856338    1.2363045   -1.6753562 
C     5.9551938    0.2619443    0.6519864 
C     8.3024679    0.4963808   -0.3229269 
C     4.5631574    0.3640911    0.5664046 
C     3.9527248    0.8499359   -0.6043027 
N     2.5597659    1.0071269   -0.6831861 
C     9.0673748    1.7889290   -0.5783860 
C    10.0763553    1.8624589   -1.5483447 
C    10.7988447    3.0390526   -1.7699275 
C     8.7964384    2.9511618    0.1637694 
C     9.5103805    4.1308080   -0.0425331 
C    10.5296040    4.1957759   -1.0157073 
N    11.2907067    5.3634736   -1.1831618 
H     6.7923254    1.4458170   -2.4159540 
H     4.3382459    1.6262568   -2.5936835 
H     6.4004094   -0.1241332    1.5728277 
H     8.5631476    0.1026797    0.6754421 
H     8.6478496   -0.2662111   -1.0431776 
H     3.9448766    0.0667262    1.4176182 
H     2.1830717    0.9901927   -1.6297343 
H     2.0276213    0.3925624   -0.0689437 
H    10.3098244    0.9788870   -2.1484298 
H    11.5808455    3.0587396   -2.5337071 
H     8.0032605    2.9350327    0.9150094 
H     9.2792673    5.0153330    0.5571815 
H    10.8179281    6.2231249   -0.9083686 
H    11.7227286    5.4621557   -2.1006093 
25
name="HCNOFClBr/C101815" REF_dipole="-0.018 -0.017 -0.039" config_type="wB97M-D3(BJ)/def2-TZVPPD dipoles on B3LYP-3c geometries" pbc="F F F"
C     2.7273998    2.7086368    1.0422981 
C     4.0748370    2.2354171    1.5736522 
C     4.3161141    0.8769349    1.8230024 
C     5.5618594    0.4415970    2.2937091 
C     6.5858479    1.3651930    2.5220885 
C     6.3545664    2.7260264    2.2806364 
C     5.1098117    3.1555823    1.8135273 
C     2.0578431    3.7682846    1.9090821 
C     1.8112977    3.5245505    3.2711657 
C     1.1770535    4.4829407    4.0657818 
C     0.7814160    5.7080427    3.5124187 
C     1.0276979    5.9644962    2.1606346 
C     1.6619922    4.9994610    1.3673436 
H     2.0555034    1.8390978    0.9435041 
H     2.8564137    3.1090708    0.0223131 
H     3.5217350    0.1480183    1.6450882 
H     5.7300167   -0.6205506    2.4811582 
H     7.5580396    1.0295742    2.8871811 
H     7.1481526    3.4542776    2.4580600 
H     4.9339061    4.2192433    1.6386932 
H     2.1269203    2.5768641    3.7129210 
H     0.9904418    4.2751999    5.1210655 
H     0.2862016    6.4567739    4.1331041 
H     0.7266405    6.9166310    1.7197479 
H     1.8489920    5.2074364    0.3110232 
36
name="HCNOFClBr/C101837" REF_dipole="-0.071 -0.339 -0.016" config_type="wB97M-D3(BJ)/def2-TZVPPD dipoles on B3LYP-3c geometries" pbc="F F F"
C    -1.1071005   -0.1048381    2.5296463 
C    -0.8483028    1.4130145    2.6295981 
C    -0.4455214   -0.6994897    1.2694741 
C     3.4925404    1.3625370    0.0323047 
C     3.1469746    2.5080173   -0.9536025 
C     5.0124118    1.3726287    0.3243200 
N     2.7546944    1.5281196    1.3008895 
C     3.6280501    3.8822527   -0.4437586 
C     5.5090716    2.7401639    0.8414977 
C     5.1417174    3.8707351   -0.1424388 
C     1.3304942    1.1531201    1.3071303 
C     1.0628978   -0.3728302    1.2186694 
C     0.6584857    1.7404439    2.5677693 
H    -2.1910753   -0.3085683    2.5253425 
H    -0.6970594   -0.6050888    3.4262904 
H    -1.3663405    1.9247210    1.7975794 
H    -1.2838260    1.8145498    3.5599225 
H    -0.5983042   -1.7912883    1.2349324 
H    -0.9386459   -0.2876385    0.3696592 
H     3.2533448    0.3981792   -0.4658309 
H     2.0619636    2.5330532   -1.1488127 
H     3.6255086    2.2809895   -1.9237512 
H     5.2595674    0.5723737    1.0457275 
H     5.5455881    1.1189716   -0.6090517 
H     3.2331134    1.0033781    2.0415134 
H     3.0740530    4.1382812    0.4739493 
H     3.3952727    4.6607596   -1.1898574 
H     5.0558751    2.9506720    1.8244370 
H     6.6010732    2.7063841    0.9945606 
H     5.4584962    4.8462824    0.2634473 
H     5.7012003    3.7279539   -1.0860472 
H     0.8624888    1.6318491    0.4279586 
H     1.5719274   -0.8691360    2.0675770 
H     1.5075645   -0.7880302    0.2991438 
H     0.8244197    2.8293180    2.5887932 
H     1.1586811    1.3279589    3.4652174 
23
name="HCNOFClBr/C101848" REF_dipole="-0.014 -0.028 0.374" config_type="wB97M-D3(BJ)/def2-TZVPPD dipoles on B3LYP-3c geometries" pbc="F F F"
O     4.6536854    2.0731352    0.4583486 
C     3.4310687    1.9906626    1.1046907 
C     5.8348075    2.0544806    1.1820611 
C     3.1640872    2.6605648    2.3066636 
C     2.4293291    1.2531785    0.4629417 
C     6.0284624    1.2231482    2.2938893 
C     6.8738317    2.8646464    0.7093197 
C     1.8838514    2.5786365    2.8646584 
C     1.1511229    1.1884214    1.0266661 
C     7.2727495    1.2163210    2.9332723 
C     8.1156543    2.8400047    1.3519052 
C     0.8733203    1.8450341    2.2313733 
C     8.3199974    2.0212481    2.4688487 
H     3.9442531    3.2420403    2.7983726 
H     2.6603865    0.7441400   -0.4734221 
H     5.2199897    0.5861758    2.6532937 
H     6.6998468    3.4998574   -0.1599004 
H     1.6755678    3.1007062    3.8001907 
H     0.3713328    0.6150102    0.5225294 
H     7.4240098    0.5685293    3.7985217 
H     8.9246649    3.4705927    0.9792382 
H    -0.1231071    1.7888224    2.6715178 
H     9.2880877    2.0074437    2.9712195 
35
name="HCNOFClBr/C101859" REF_dipole="0.159 -0.403 0.270" config_type="wB97M-D3(BJ)/def2-TZVPPD dipoles on B3LYP-3c geometries" pbc="F F F"
C     4.8225138    3.4096197   -0.8339562 
C     6.2664058    3.3754352   -1.3096375 
C     3.7807758    3.6301663   -1.9565821 
C     6.6867674    4.4579130   -2.2911251 
C     7.1849778    2.4610066   -0.9268106 
O     6.4218945    5.7800637   -1.8005421 
C     7.0443955    1.3312805    0.0187185 
C     7.6611779    0.1016322   -0.2923080 
C     7.5702017   -0.9926179    0.5706987 
C     6.8720315   -0.8781826    1.7793078 
C     6.2769989    0.3424489    2.1167291 
C     6.3650238    1.4357524    1.2489412 
C     2.3351542    3.5416625   -1.4310391 
C     1.2731048    3.7677997   -2.5245144 
C    -0.1684326    3.7036952   -1.9877647 
H     4.5843196    2.4703827   -0.3135415 
H     4.6988825    4.2163107   -0.0880877 
H     3.9330683    4.6177215   -2.4209295 
H     3.9292575    2.8757752   -2.7497268 
H     7.7533583    4.3297686   -2.5581216 
H     6.1096875    4.3844898   -3.2260710 
H     8.1745841    2.5254992   -1.3953270 
H     6.8916846    5.8741531   -0.9477884 
H     8.2096313    0.0046361   -1.2321612 
H     8.0483347   -1.9364520    0.3018907 
H     6.8034694   -1.7301474    2.4578327 
H     5.7491898    0.4489771    3.0663758 
H     5.9287914    2.3901056    1.5447707 
H     2.1722088    2.5536753   -0.9628708 
H     2.1943017    4.2881292   -0.6276601 
H     1.4447132    4.7489886   -3.0014024 
H     1.4037618    3.0136946   -3.3208131 
H    -0.9044612    3.8632041   -2.7909668 
H    -0.3802779    2.7240365   -1.5297956 
H    -0.3411961    4.4737764   -1.2186216 
24
name="HCNOFClBr/C101973" REF_dipole="-1.114 1.138 -0.455" config_type="wB97M-D3(BJ)/def2-TZVPPD dipoles on B3LYP-3c geometries" pbc="F F F"
C     4.5341998    1.5390708    1.9603887 
C     4.7182801    2.9856320    1.4677916 
C     6.1460615    3.4792570    1.5845075 
O     3.2564399    1.0687034    2.0667878 
O     5.4468406    0.7973888    2.2297197 
C     6.4814373    4.4632863    2.5246681 
C     7.1554661    2.9679014    0.7535333 
C     2.0946606    1.8841176    1.7877799 
C     7.7965087    4.9303455    2.6365062 
C     8.4686550    3.4327841    0.8600682 
C     0.8731016    0.9742941    1.8853265 
C     8.7942124    4.4152851    1.8036356 
H     4.3834783    3.0261008    0.4147719 
H     4.0421478    3.6591167    2.0185283 
H     5.7075274    4.8705474    3.1799747 
H     6.9142790    2.1971776    0.0191317 
H     2.1639078    2.3292381    0.7811503 
H     2.0228339    2.7058469    2.5209306 
H     8.0392913    5.6961673    3.3751983 
H     9.2424818    3.0243405    0.2076393 
H     0.9292861    0.1621776    1.1462557 
H     0.7967314    0.5267123    2.8866470 
H    -0.0428519    1.5541872    1.6941868 
H     9.8205236    4.7767214    1.8873725 
23
name="HCNOFClBr/C101995" REF_dipole="1.716 -0.772 0.205" config_type="wB97M-D3(BJ)/def2-TZVPPD dipoles on B3LYP-3c geometries" pbc="F F F"
C     9.8371068    5.9912680   -1.7659159 
C     9.0141763    4.7485000   -1.4363200 
O     7.6227965    5.1146559   -1.5353441 
C     6.5942225    4.2400021   -1.3036028 
O     5.4531777    4.6363865   -1.4085381 
N     6.9671998    2.9521405   -0.9635289 
C     6.1210352    1.8536508   -0.6708990 
C     6.7534207    0.6383186   -0.3445571 
C     4.7159629    1.9138348   -0.6895920 
C     6.0010138   -0.4972413   -0.0419145 
C     4.6029204   -0.4414408   -0.0591636 
C     3.9764454    0.7660833   -0.3835612 
H    10.9107864    5.7571124   -1.7025704 
H     9.6183076    6.3453735   -2.7833536 
H     9.6165576    6.8038568   -1.0591845 
H     9.2487678    4.3987389   -0.4136266 
H     9.2510086    3.9371540   -2.1497469 
H     7.9575148    2.7342102   -0.9066074 
H     7.8457516    0.5797632   -0.3268128 
H     4.2140340    2.8432362   -0.9392161 
H     6.5128233   -1.4282157    0.2083028 
H     4.0115237   -1.3270733    0.1771163 
H     2.8865469    0.8250855   -0.4011637 
24
name="HCNOFClBr/C10199505" REF_dipole="-0.731 0.648 -0.957" config_type="wB97M-D3(BJ)/def2-TZVPPD dipoles on B3LYP-3c geometries" pbc="F F F"
N    -0.2347224    0.0837974   -0.5950426 
N    -0.7650596    1.0647027   -1.3708131 
C    -1.2822165   -0.5118885   -0.0101787 
C    -2.1336596    1.0830181   -1.3197350 
C     0.1038576    1.9271746   -2.1548267 
C    -2.5074743    0.0766893   -0.4384610 
N    -2.8716091    2.0559026   -2.0181514 
C    -1.0800300   -1.6318578    0.9273726 
C    -0.6785252   -3.7803669    2.7191931 
C     0.4057979   -3.2195545    2.0312524 
C    -1.9626907   -3.2652165    2.5117402 
C     0.2090545   -2.1586659    1.1457505 
C    -2.1606865   -2.2018903    1.6256518 
H    -0.3672190    2.9140821   -2.2614194 
H     1.0568743    2.0315319   -1.6222006 
H     0.3019986    1.5099681   -3.1565361 
H    -3.5212042   -0.1976096   -0.1638605 
H    -2.8039087    1.9654762   -3.0356598 
H    -3.8568750    2.0335907   -1.7534249 
H    -0.5230929   -4.6105516    3.4106908 
H     1.4124338   -3.6134832    2.1857956 
H    -2.8158658   -3.6912912    3.0434671 
H     1.0536923   -1.7249670    0.6099807 
H    -3.1689694   -1.8092905    1.4827150 
27
name="HCNOFClBr/C10202752" REF_dipole="0.267 -0.051 -0.435" config_type="wB97M-D3(BJ)/def2-TZVPPD dipoles on B3LYP-3c geometries" pbc="F F F"
C     1.7762908    1.5122685    7.7032991 
C     2.2167578    1.0747297    6.5190561 
C     1.4162196    1.1107729    5.2387185 
C     1.8255355    2.2234292    4.2331386 
C     1.0150038    2.0215399    2.9127009 
C     3.3582346    2.2437140    3.9509347 
O     1.4452202    3.4568945    4.8661554 
C     1.0858886    3.1916232    1.9619911 
C     1.6654106    3.1724597    0.7554773 
C     3.9369934    0.9503088    3.4311121 
C     4.4891714    0.7843757    2.2233853 
H     0.7795941    1.9440161    7.8207314 
H     2.3952121    1.4613529    8.6011433 
H     3.2260341    0.6521173    6.4582384 
H     0.3513875    1.2667990    5.4761655 
H     1.4881624    0.1353383    4.7269983 
H    -0.0411673    1.8579464    3.1921678 
H     1.3651925    1.1072565    2.4080071 
H     3.5692422    3.0486715    3.2256314 
H     3.8599333    2.5209440    4.8940626 
H     1.8580262    4.1930191    4.3720301 
H     0.6033406    4.1157989    2.2998513 
H     1.6715783    4.0501588    0.1062272 
H     2.1441715    2.2719677    0.3633902 
H     3.9039917    0.0921877    4.1117959 
H     4.9026249   -0.1754399    1.9083205 
H     4.5558496    1.6047495    1.5045700 
14
name="HCNOFClBr/C10203084" REF_dipole="0.787 -0.104 0.029" config_type="wB97M-D3(BJ)/def2-TZVPPD dipoles on B3LYP-3c geometries" pbc="F F F"
C     6.3588237    1.8836663   -0.6771955 
C     6.8708780    0.6270995   -0.3416149 
C     4.9676696    2.0531161   -0.7244670 
C     6.0229598   -0.4459304   -0.0568314 
Cl    8.6073292    0.4011784   -0.2783929 
C     4.6354266   -0.2518804   -0.1106107 
C     4.0975201    1.0017534   -0.4456633 
C     3.7286724   -1.3961075    0.1934539 
Cl    4.3233179    3.6271457   -1.1447248 
O     2.5151725   -1.3339557    0.1744759 
H     7.0266790    2.7149778   -0.8975866 
H     6.4366260   -1.4213616    0.2038383 
H     3.0166222    1.1340547   -0.4825853 
H     4.2591031   -2.3471563    0.4463042 
38
name="HCNOFClBr/C1020311" REF_dipole="0.628 0.733 0.423" config_type="wB97M-D3(BJ)/def2-TZVPPD dipoles on B3LYP-3c geometries" pbc="F F F"
C     7.1847650    3.1441826   -0.6481846 
C     7.3640329    3.7428253   -2.0728627 
C     8.6050808    2.8303332   -0.1109536 
C     6.5763189    4.1992130    0.3218416 
C     6.2916599    1.8789355   -0.7059531 
C     6.7571711    0.6362070   -0.2405985 
C     4.9818852    1.9073006   -1.2272989 
C     6.0004858   -0.5485208   -0.2923646 
O     4.3409257    3.0263249   -1.7649923 
C     4.2039193    0.7376156   -1.2906670 
C     6.6110837   -1.8646008    0.2355620 
C     4.7109779   -0.4804176   -0.8305377 
O     2.9354423    0.7741208   -1.8017729 
C     5.6366397   -3.0591932    0.1041160 
C     6.9722208   -1.7016580    1.7378764 
C     7.8944393   -2.1990446   -0.5739676 
H     6.4116340    4.0088354   -2.5488503 
H     7.8659069    3.0159676   -2.7294919 
H     7.9891307    4.6493989   -2.0305174 
H     8.5861427    2.4564611    0.9239901 
H     9.1248931    2.0904668   -0.7376715 
H     9.2089533    3.7508380   -0.1170413 
H     6.4338300    3.7695645    1.3245844 
H     5.5998738    4.6013791    0.0017919 
H     7.2466798    5.0685847    0.4122870 
H     7.7598141    0.5814424    0.1745817 
H     4.5694201    3.8231708   -1.2502611 
H     4.0633974   -1.3525870   -0.9021172 
H     2.7465974    1.7052760   -2.0465893 
H     5.3612333   -3.2506851   -0.9444846 
H     6.1130736   -3.9727877    0.4923608 
H     4.7115546   -2.8992198    0.6792374 
H     7.7058403   -0.8980024    1.8997306 
H     6.0769849   -1.4617681    2.3320553 
H     7.4061104   -2.6338887    2.1346784 
H     8.6552546   -1.4096885   -0.4830899 
H     8.3443118   -3.1391060   -0.2150777 
H     7.6624148   -2.3178753   -1.6435476 
39
name="HCNOFClBr/C10203288" REF_dipole="0.044 -0.182 0.660" config_type="wB97M-D3(BJ)/def2-TZVPPD dipoles on B3LYP-3c geometries" pbc="F F F"
C     4.7323662    3.6826191    6.5154913 
C     4.2433187    3.2443412    5.1169261 
C     3.3422460    1.9912807    5.1226900 
C     5.7397892    2.7151791    7.1703197 
C     2.9674824    1.4746326    3.7160780 
C     6.2877670    3.2347666    8.5151168 
C     2.1166126    2.4543963    2.8823120 
C     7.2403514    2.2582713    9.2390379 
C     1.5811294    1.8609164    1.5611383 
C     8.5667135    1.9880672    8.4989121 
C     2.6894128    1.4995459    0.5656218 
O     0.7305406    2.7991177    0.8812728 
C     9.5183732    1.0757824    9.2945615 
H     5.2054286    4.6769959    6.4282423 
H     3.8623796    3.8178574    7.1840473 
H     3.6974204    4.0844306    4.6555204 
H     5.1206047    3.0583136    4.4697970 
H     3.8487776    1.1745574    5.6637941 
H     2.4203272    2.2098716    5.6927267 
H     6.5726088    2.5430999    6.4661271 
H     5.2688293    1.7301593    7.3354096 
H     2.4149728    0.5236462    3.8248229 
H     3.8949868    1.2284864    3.1704310 
H     5.4363459    3.4593984    9.1823817 
H     6.8071957    4.1967864    8.3506538 
H     1.2526341    2.7768154    3.4966750 
H     2.6897042    3.3664130    2.6455206 
H     7.4707789    2.6636094   10.2405549 
H     6.7177530    1.2994168    9.4120396 
H     1.0114198    0.9373274    1.8019062 
H     8.3640407    1.5288166    7.5168777 
H     9.0676277    2.9504072    8.2900890 
H     3.3267576    2.3737539    0.3582091 
H     2.2509128    1.1619449   -0.3849810 
H     3.3248353    0.6903346    0.9538792 
H     0.0412987    3.0918540    1.5102863 
H    10.4564328    0.8980092    8.7462005 
H     9.7790129    1.5223789   10.2677238 
H     9.0566111    0.0949995    9.4929871 
39
name="HCNOFClBr/C10203302" REF_dipole="0.454 0.264 -0.364" config_type="wB97M-D3(BJ)/def2-TZVPPD dipoles on B3LYP-3c geometries" pbc="F F F"
C     8.6717838    5.3695375    2.2214653 
C     8.5006111    3.9078975    2.6796076 
C    10.0229623    5.9875780    2.6141337 
C     7.1287459    3.3174289    2.3004680 
C    10.2316253    7.4121907    2.0535848 
O    10.0606474    5.9944326    4.0513981 
C     6.9708906    1.8433114    2.7244687 
C    10.3756079    7.4779327    0.5214166 
C     5.6254706    1.1981440    2.3260306 
C     4.3954067    1.7810161    3.0511320 
C     3.0802309    1.0678304    2.6820985 
C     1.8469328    1.6402532    3.4078094 
C     0.5372499    0.9229661    3.0337046 
H     8.5592465    5.4195282    1.1251528 
H     7.8671773    5.9937423    2.6503825 
H     8.6405313    3.8493436    3.7707816 
H     9.3001376    3.2902090    2.2296708 
H    10.8337920    5.3393791    2.2143796 
H     6.3352911    3.9306247    2.7617417 
H     6.9808588    3.3967969    1.2072124 
H    11.1490724    7.8306427    2.5089896 
H     9.3993405    8.0546709    2.3884575 
H    10.9171189    6.3737790    4.3306849 
H     7.7915448    1.2571044    2.2739159 
H     7.1048233    1.7616106    3.8186243 
H    11.1842182    6.8176586    0.1672661 
H     9.4504838    7.1770317    0.0073420 
H    10.6156818    8.5006185    0.1933557 
H     5.4849001    1.2915647    1.2333799 
H     5.6769721    0.1143881    2.5340308 
H     4.5533497    1.7137381    4.1434070 
H     4.2959287    2.8563388    2.8227150 
H     3.1706112   -0.0097306    2.9120563 
H     2.9228362    1.1334820    1.5897505 
H     2.0033992    1.5742379    4.4990145 
H     1.7557532    2.7164908    3.1772852 
H     0.5844830   -0.1488335    3.2856386 
H     0.3348832    1.0012620    1.9534018 
H    -0.3244002    1.3535020    3.5671451 
39
name="HCNOFClBr/C10203324" REF_dipole="0.259 0.207 -0.483" config_type="wB97M-D3(BJ)/def2-TZVPPD dipoles on B3LYP-3c geometries" pbc="F F F"
C     2.6478306    0.9983448    3.7753263 
C     1.8415033    1.2824911    2.4916685 
C     2.1346076    2.6456405    1.8268179 
O     0.4540365    1.1706866    2.8556851 
C     2.4297337    2.0096002    4.9208126 
C     3.5651240    2.7893525    1.2710581 
C     2.9939171    1.5391671    6.2808758 
C     3.7970561    4.1354241    0.5601064 
C     4.5204008    1.3031641    6.3857919 
C     5.4140805    2.5652217    6.2685679 
C     5.8345943    2.9487660    4.8350073 
C     6.7462389    4.1899701    4.7763134 
C     7.1738346    4.5540489    3.3426164 
H     2.3563676   -0.0070934    4.1266621 
H     3.7162618    0.9316787    3.5128367 
H     2.0993542    0.4889282    1.7572624 
H     1.4230585    2.7795389    0.9882869 
H     1.9216291    3.4601370    2.5396571 
H    -0.0838789    1.4248443    2.0799741 
H     2.8594930    2.9899708    4.6565252 
H     1.3468206    2.1740446    5.0378300 
H     4.2977643    2.6844233    2.0876277 
H     3.7704345    1.9622058    0.5683245 
H     2.4825974    0.5990481    6.5562717 
H     2.7053941    2.2755802    7.0525359 
H     3.1148748    4.2594663   -0.2963407 
H     3.6264693    4.9812701    1.2457169 
H     4.8279326    4.2144961    0.1811303 
H     4.8441531    0.5517934    5.6438955 
H     4.7049438    0.8406861    7.3707251 
H     6.3342260    2.4034507    6.8576459 
H     4.9014171    3.4213580    6.7443790 
H     6.3571842    2.0918041    4.3710188 
H     4.9441149    3.1353249    4.2134880 
H     7.6436159    4.0154098    5.3961373 
H     6.2217268    5.0480716    5.2330845 
H     7.8176080    5.4473524    3.3278801 
H     6.2983055    4.7632210    2.7061813 
H     7.7350734    3.7299110    2.8732159 
39
name="HCNOFClBr/C10203335" REF_dipole="-0.163 0.183 0.540" config_type="wB97M-D3(BJ)/def2-TZVPPD dipoles on B3LYP-3c geometries" pbc="F F F"
C     5.2831109    1.4872383    2.2164434 
C     3.9851154    0.9674804    2.8617864 
C     2.9638726    2.0667049    3.2365427 
O     3.4313830    0.0389387    1.9105508 
C     6.0938045    2.4921174    3.0617436 
C     2.4952992    2.9552365    2.0675675 
C     6.6207128    1.9370415    4.4013772 
C     1.3252442    3.8835929    2.4480055 
C     7.5636732    2.9152924    5.1291102 
C     0.8788370    4.7934472    1.2888677 
C     8.1117981    2.3545529    6.4569862 
C     9.1448870    3.2628794    7.1595924 
C     8.5757610    4.6054678    7.6574094 
H     5.0328622    1.9448086    1.2449889 
H     5.9145561    0.6115726    1.9876874 
H     4.2469676    0.4269569    3.7945190 
H     3.3867436    2.6962482    4.0396199 
H     2.0830017    1.5719160    3.6909619 
H     2.6126206   -0.3321009    2.2954962 
H     5.4955304    3.4009552    3.2517728 
H     6.9557219    2.8259360    2.4571056 
H     2.1974663    2.3133332    1.2213803 
H     3.3367281    3.5717569    1.7052806 
H     5.7768094    1.6877156    5.0690212 
H     7.1539970    0.9865415    4.2156884 
H     0.4693166    3.2720673    2.7856898 
H     1.6149979    4.5059848    3.3134827 
H     7.0281689    3.8636112    5.3106484 
H     8.4111469    3.1645920    4.4638796 
H     1.6998314    5.4517038    0.9605741 
H     0.5616690    4.1992312    0.4162320 
H     0.0333583    5.4349626    1.5825055 
H     8.5796492    1.3733490    6.2599704 
H     7.2705493    2.1580085    7.1470542 
H     9.9877507    3.4530192    6.4715037 
H     9.5704227    2.7155320    8.0181923 
H     8.2159880    5.2338472    6.8281630 
H     9.3410901    5.1826132    8.1990716 
H     7.7298570    4.4451483    8.3457275 
35
name="HCNOFClBr/C10203584" REF_dipole="0.039 0.552 0.057" config_type="wB97M-D3(BJ)/def2-TZVPPD dipoles on B3LYP-3c geometries" pbc="F F F"
O   102.3756322   47.4643949   -0.2236570 
C   103.4208123   48.3718990    0.2286254 
C   102.1836933   46.3259229    0.4871490 
C   104.7856552   47.9760948   -0.3357471 
C   101.0884143   45.4757749   -0.1629674 
O   102.8153925   46.0142653    1.4738024 
C    99.8103701   46.3017783   -0.3666824 
C   101.5682958   44.8464072   -1.4945439 
O    99.4742671   46.9211128    0.7904472 
O    99.1763546   46.3760612   -1.3964645 
C    98.2775011   47.7518614    0.7873954 
C    97.0146413   46.9228572    1.0244359 
C   102.7192738   42.8344270   -0.3733357 
C   102.8503936   43.9841868   -1.3949069 
C   103.2080130   43.4363032   -2.7931657 
H   103.1058084   49.3557019   -0.1459234 
H   103.4349295   48.3951716    1.3272404 
H   105.5374056   48.7298429   -0.0526003 
H   105.1116703   47.0046997    0.0617194 
H   104.7569429   47.9189332   -1.4340627 
H   100.8485493   44.6848836    0.5652570 
H   100.7462122   44.2261070   -1.8882903 
H   101.7235969   45.6520404   -2.2287552 
H    98.4437948   48.4652451    1.6064659 
H    98.2186779   48.3044074   -0.1609328 
H    96.1435352   47.5916695    1.1104374 
H    96.8318387   46.2315625    0.1900848 
H    97.0920657   46.3429486    1.9561065 
H   102.6159401   43.2081354    0.6559092 
H   101.8451100   42.2009513   -0.6010269 
H   103.6113758   42.1891059   -0.3973488 
H   103.6857240   44.6313689   -1.0693042 
H   104.1487537   42.8644356   -2.7660604 
H   103.3292769   44.2496900   -3.5261510 
H   102.4184820   42.7636527   -3.1675494 
30
name="HCNOFClBr/C102045" REF_dipole="-0.470 -0.915 0.197" config_type="wB97M-D3(BJ)/def2-TZVPPD dipoles on B3LYP-3c geometries" pbc="F F F"
C     5.9341818    3.1888409   -0.6700674 
C     6.6765118    1.8497605   -0.8088632 
C     6.2292614    1.1282057   -2.0729707 
C     4.4663681    3.1076189   -0.2212223 
O     6.4778177    4.2522394   -0.9014542 
C     5.4122906   -0.0111714   -2.0112239 
C     6.6021042    1.6235700   -3.3341596 
C     4.3853590    2.8220383    1.2725554 
C     4.9791333   -0.6460386   -3.1813100 
C     6.1726226    0.9901927   -4.5041711 
C     3.9422492    1.5807396    1.7544349 
C     4.7880764    3.8004982    2.1976987 
C     5.3578208   -0.1463898   -4.4316617 
C     3.8950818    1.3218917    3.1296134 
C     4.7408777    3.5449276    3.5712914 
C     4.2946472    2.3036545    4.0421768 
H     7.7551124    2.0617142   -0.8421210 
H     6.4741698    1.2229201    0.0740298 
H     3.9851738    4.0674063   -0.4595605 
H     3.9509213    2.3137692   -0.7841296 
H     5.1192052   -0.4119501   -1.0378720 
H     7.2333942    2.5126544   -3.3967288 
H     4.3473442   -1.5334983   -3.1147936 
H     6.4746906    1.3851037   -5.4757982 
H     3.6206278    0.8117417    1.0479449 
H     5.1412178    4.7684415    1.8356318 
H     5.0229901   -0.6408304   -5.3450046 
H     3.5423569    0.3529108    3.4874780 
H     5.0532129    4.3169908    4.2766367 
H     4.2560792    2.1049477    5.1145208 
29
name="HCNOFClBr/C102067" REF_dipole="-0.822 -0.189 0.180" config_type="wB97M-D3(BJ)/def2-TZVPPD dipoles on B3LYP-3c geometries" pbc="F F F"
N     7.4593559    4.8387570   -1.2389051 
C     6.6055896    3.9123305   -0.9780883 
N     7.0821414    2.6132102   -0.8002961 
N     5.2214686    4.0883607   -0.8480035 
C     6.5083908    1.3934801   -1.2301899 
C     4.3145486    3.4180350    0.0064259 
C     7.0506310    0.2028750   -0.7106342 
C     6.5439557   -1.0383133   -1.0996695 
C     5.4455719    1.3133721   -2.1465830 
C     4.9298432    0.0660594   -2.5109168 
C     5.4720736   -1.1161670   -1.9965537 
C     2.9442745    3.4878316   -0.3028817 
C     1.9992479    2.8662637    0.5159120 
C     4.7216460    2.7118789    1.1515145 
C     3.7691650    2.0739166    1.9507228 
C     2.4058457    2.1464837    1.6449069 
H     7.0355336    5.7718345   -1.1738906 
H     8.0963396    2.6095981   -0.7025844 
H     4.8686719    4.9415011   -1.2745878 
H     7.8710369    0.2562781    0.0088959 
H     6.9826687   -1.9492914   -0.6882371 
H     5.0220159    2.2181288   -2.5772248 
H     4.0995173    0.0225071   -3.2182097 
H     5.0673572   -2.0850519   -2.2920298 
H     2.6196194    4.0255953   -1.1972054 
H     0.9404365    2.9341374    0.2596735 
H     5.7762030    2.6570442    1.4148889 
H     4.1014725    1.5228427    2.8324478 
H     1.6698780    1.6507021    2.2790034 
19
name="HCNOFClBr/C102082893" REF_dipole="1.466 0.622 -0.160" config_type="wB97M-D3(BJ)/def2-TZVPPD dipoles on B3LYP-3c geometries" pbc="F F F"
C     6.5035710    1.9012736   -0.7021528 
C     6.9321506    0.6235677   -0.3302512 
C     5.1381710    2.1870548   -0.8025869 
C     5.9741218   -0.3485994   -0.0648478 
C     4.5795672   -0.1289087   -0.1469013 
F     6.4093344   -1.5857652    0.2956045 
C     4.2173346    1.1817919   -0.5271501 
C     3.6577695   -1.2291022    0.1549111 
F     2.8996939    1.4960360   -0.6351822 
C     2.3060580   -1.2279575    0.1376399 
C     1.4955493   -2.4226214    0.4677084 
O     0.2783425   -2.4349204    0.4559189 
O     2.2341000   -3.5252707    0.7901054 
H     7.2370551    2.6794400   -0.9150965 
H     7.9902841    0.3771012   -0.2451685 
H     4.7820005    3.1760287   -1.0907663 
H     4.1494648   -2.1634425    0.4272693 
H     1.7107265   -0.3561064   -0.1179345 
H     1.5911050   -4.2427996    0.9858805 
31
name="HCNOFClBr/C102114" REF_dipole="-0.208 0.039 0.160" config_type="wB97M-D3(BJ)/def2-TZVPPD dipoles on B3LYP-3c geometries" pbc="F F F"
N     1.0484662   -0.0428179   -0.3245897 
C     0.3056989   -0.3895155   -1.5465959 
C     0.4809040    0.6039166   -2.7089898 
N    -0.3856563    0.1991967   -3.8220560 
C    -0.2449778    1.0545939   -5.0026789 
C     0.5590533   -0.8165372    0.8206876 
C     2.5071113   -0.1500546   -0.4779407 
C     3.1660465    1.0988743   -1.0520180 
C     2.7146294    2.3767157   -0.6867703 
C     3.3559123    3.5224046   -1.1673540 
C     4.4610016    3.4080550   -2.0204098 
C     4.9184612    2.1384697   -2.3890796 
C     4.2723690    0.9934010   -1.9074090 
H    -0.7652862   -0.4114905   -1.2777995 
H     0.5602515   -1.4096218   -1.9105040 
H     1.5192493    0.5931301   -3.0750083 
H     0.2887139    1.6353787   -2.3439484 
H    -1.3625660    0.2174769   -3.5117429 
H     0.7702355    0.9447251   -5.4163781 
H    -0.4111145    2.1373661   -4.8151889 
H    -0.9554327    0.7294557   -5.7783540 
H     1.0736296   -0.4906797    1.7373469 
H     0.7004609   -1.9152767    0.7203944 
H    -0.5169068   -0.6292273    0.9587081 
H     2.7961707   -1.0363917   -1.0849386 
H     2.9359496   -0.3218317    0.5241962 
H     1.8440601    2.4603156   -0.0351696 
H     2.9914138    4.5095834   -0.8763213 
H     4.9593172    4.3028620   -2.3976985 
H     5.7754891    2.0378804   -3.0577382 
H     4.6310453    0.0047432   -2.2055510 
31
name="HCNOFClBr/C102169" REF_dipole="0.611 0.018 -0.126" config_type="wB97M-D3(BJ)/def2-TZVPPD dipoles on B3LYP-3c geometries" pbc="F F F"
C     6.4915326    1.2954021   -0.6365163 
C     6.6887763    0.0339749   -0.0617095 
C     5.1959706    1.7513062   -0.9008182 
C     4.0990979    0.9390874   -0.5863179 
C     4.2974854   -0.3186513   -0.0094207 
C     5.5957386   -0.7822826    0.2621332 
C     5.8036520   -2.1607167    0.8815953 
C     5.3792530   -3.2499450   -0.1006551 
O     4.2512096   -3.6920092   -0.1876800 
O     6.4139637   -3.6135146   -0.8927299 
C     6.1384551   -4.5922502   -1.9458013 
C     6.3186790   -6.0116021   -1.4536164 
C     5.2364854   -6.7347339   -0.9246040 
C     7.5811195   -6.6233408   -1.5130126 
C     5.4161353   -8.0446131   -0.4681624 
C     6.6786061   -8.6463219   -0.5323221 
C     7.7627819   -7.9326968   -1.0559692 
H     7.3525236    1.9214737   -0.8778113 
H     7.7032656   -0.3165855    0.1403450 
H     5.0404514    2.7345913   -1.3481103 
H     3.0848198    1.2867720   -0.7909741 
H     3.4398265   -0.9513980    0.2275114 
H     6.8578117   -2.2955604    1.1616789 
H     5.1860742   -2.2689789    1.7855362 
H     5.1254754   -4.4276130   -2.3362265 
H     6.8702307   -4.3515626   -2.7285621 
H     4.2549539   -6.2634767   -0.8642022 
H     8.4294425   -6.0720125   -1.9258405 
H     4.5674421   -8.5977601   -0.0619113 
H     6.8164404   -9.6697490   -0.1787554 
H     8.7487002   -8.3974328   -1.1127708 
44
name="HCNOFClBr/C102181" REF_dipole="0.032 -0.008 0.037" config_type="wB97M-D3(BJ)/def2-TZVPPD dipoles on B3LYP-3c geometries" pbc="F F F"
N     6.6526183    4.0400984   -1.5467181 
C     7.2315288    2.9282600   -0.7809235 
C     6.2689855    1.7589950   -0.6239601 
C     7.4069195    5.2930162   -1.3910727 
C     6.4543937    3.6714622   -2.9520922 
C     6.7129980    0.4379151   -0.7735736 
C     4.9236743    1.9855430   -0.2879660 
C     6.5202409    6.5280437   -1.6522089 
C     5.8386232   -0.6394524   -0.5816250 
C     4.0468202    0.9132699   -0.1008538 
N     7.2814274    7.7844284   -1.6097474 
C     4.5020302   -0.4043562   -0.2443568 
C     6.5502841    8.8955717   -2.2346454 
C     7.7237411    8.1345612   -0.2560176 
C     7.4442781   10.0906757   -2.5338680 
C     7.0249692   11.3955817   -2.2405734 
C     8.6973696    9.9044191   -3.1417581 
C     7.8315721   12.4967697   -2.5556376 
C     9.5067139   11.0002085   -3.4541626 
C     9.0754174   12.3017342   -3.1640222 
H     7.4826606    3.3111727    0.2232716 
H     8.1861019    2.5597178   -1.2211890 
H     7.7804324    5.3276394   -0.3564396 
H     8.2976880    5.3423186   -2.0544689 
H     5.9303767    4.4726922   -3.4917805 
H     5.8309232    2.7689518   -3.0170739 
H     7.4109589    3.4696309   -3.4836935 
H     7.7542975    0.2476392   -1.0455606 
H     4.5697931    3.0134691   -0.1931349 
H     6.0791313    6.4469661   -2.6577851 
H     5.6725412    6.5159792   -0.9317176 
H     6.2016148   -1.6618243   -0.7032319 
H     3.0035931    1.1045336    0.1584509 
H     3.8169129   -1.2413608   -0.0979176 
H     6.1309582    8.5233946   -3.1854741 
H     5.6818937    9.2304239   -1.6223737 
H     8.2911374    9.0750553   -0.2829547 
H     8.3926889    7.3607581    0.1458407 
H     6.8775570    8.2625715    0.4557492 
H     6.0576302   11.5541476   -1.7573347 
H     9.0371764    8.8884551   -3.3496876 
H     7.4897177   13.5060204   -2.3182973 
H    10.4784138   10.8401866   -3.9256646 
H     9.7079957   13.1572162   -3.4077498 
33
name="HCNOFClBr/C102192" REF_dipole="0.672 -0.169 0.271" config_type="wB97M-D3(BJ)/def2-TZVPPD dipoles on B3LYP-3c geometries" pbc="F F F"
C     1.6952831    3.0980490    0.8911919 
C     0.6994181    2.3963975    1.5795552 
C     1.3811571    3.7957855   -0.2804868 
C     0.0655501    3.7880483   -0.7586205 
C    -0.9288474    3.0882258   -0.0677212 
C    -0.6230480    2.3904738    1.1114223 
C    -1.7051099    1.6004383    1.8376488 
C    -1.8815949    0.2401014    1.1642972 
O    -2.6989099   -0.0028826    0.3014901 
O    -0.9672225   -0.6426450    1.6343927 
C    -0.9035823   -1.9454999    0.9861968 
C    -0.0051615   -1.8966393   -0.2556243 
C     0.2546152   -3.2869859   -0.8872127 
C    -1.0337874   -3.9291349   -1.4467705 
C     1.3273117   -3.1759430   -1.9909080 
H     2.7182023    3.0998094    1.2712735 
H     0.9513679    1.8511077    2.4914445 
H     2.1567928    4.3448550   -0.8170657 
H    -0.1877755    4.3288995   -1.6723710 
H    -1.9527923    3.0803396   -0.4477783 
H    -1.4328485    1.4648839    2.8944757 
H    -2.6670535    2.1295840    1.7879732 
H    -0.4801184   -2.6122360    1.7516431 
H    -1.9216499   -2.2790150    0.7450281 
H    -0.4600970   -1.2306445   -1.0081294 
H     0.9573950   -1.4420936    0.0341622 
H     0.6534173   -3.9515444   -0.0969752 
H    -0.8136034   -4.8973104   -1.9230562 
H    -1.7854601   -4.1129842   -0.6640099 
H    -1.4969573   -3.2787972   -2.2070472 
H     1.5552916   -4.1628536   -2.4233543 
H     2.2663706   -2.7548312   -1.5986996 
H     0.9837469   -2.5230579   -2.8101645 
34
name="HCNOFClBr/C102205" REF_dipole="0.444 -0.113 -0.421" config_type="wB97M-D3(BJ)/def2-TZVPPD dipoles on B3LYP-3c geometries" pbc="F F F"
C     6.1820375    2.0557487   -0.5913579 
C     6.8526661    1.0332026   -1.2814549 
C     4.9264519    1.7730214   -0.0278682 
C     6.7686301    3.4531033   -0.5008134 
C     4.3565752    0.5013688   -0.1488818 
C     5.0354956   -0.5099451   -0.8386428 
C     6.2864172   -0.2404894   -1.4051133 
C     6.2656044    4.3233216   -1.6684279 
C     5.9825968    9.8093630   -4.1959677 
C     6.6793140    9.0485044   -3.2496292 
C     4.7111560   10.3089527   -3.8959480 
C     4.1403434   10.0425234   -2.6453923 
C     4.8377712    9.2836463   -1.7010143 
C     6.1174683    8.7835019   -1.9927764 
C     6.8671122    7.9435047   -0.9640279 
C     6.2161662    6.5681617   -0.8319653 
O     5.2494227    6.3292785   -0.1380310 
O     6.8337819    5.6614133   -1.6280842 
H     7.8325622    1.2341067   -1.7219357 
H     4.3927638    2.5577052    0.5138687 
H     6.4784055    3.9254759    0.4496438 
H     7.8692675    3.4119249   -0.5282724 
H     3.3825606    0.2985744    0.3002084 
H     4.5932499   -1.5032830   -0.9315913 
H     6.8250227   -1.0244591   -1.9406062 
H     6.5935424    3.9091202   -2.6315950 
H     5.1686789    4.3852133   -1.6607520 
H     6.4350400   10.0108521   -5.1685649 
H     7.6713495    8.6602829   -3.4905550 
H     4.1673491   10.9039803   -4.6316198 
H     3.1479075   10.4277583   -2.4041982 
H     4.3850920    9.0708401   -0.7307739 
H     7.9210679    7.8365507   -1.2557364 
H     6.8259303    8.4278752    0.0231764 
44
name="HCNOFClBr/C102227" REF_dipole="0.154 0.308 0.230" config_type="wB97M-D3(BJ)/def2-TZVPPD dipoles on B3LYP-3c geometries" pbc="F F F"
C     2.5614808   -0.9082600    0.2031212 
C     2.6474030   -1.2833265    1.5498721 
C     3.4551912    0.0280809   -0.3246915 
C     3.6316055   -0.7137092    2.3644247 
C     4.5241334    0.2260383    1.8349189 
C     4.4486227    0.6021011    0.4862024 
C     5.4073927    1.6361527   -0.0934520 
C     4.8390902    6.0796898   -0.0996616 
C     3.9508900    5.0361980    0.5170798 
C     4.6816411    6.6847316   -1.2918887 
O     4.6605236    3.7576364    0.6625840 
C     4.6576773    2.9308667   -0.4054738 
O     4.0941111    3.1531754   -1.4584848 
C     7.8938552    8.6987612   -4.4182242 
C     7.7492376    8.1372301   -3.2038750 
C     8.9718514    9.7352637   -4.6714267 
C     7.0371179    8.3813018   -5.6269866 
C     6.7341415    7.1123161   -2.7581168 
C     5.7002982    7.7125925   -1.7586594 
C     3.5426298    6.4142419   -2.2545497 
H     1.7953210   -1.3470422   -0.4389192 
H     1.9516024   -2.0168916    1.9607542 
H     3.3789961    0.3247532   -1.3726366 
H     3.7062206   -0.9996850    3.4152562 
H     5.2886580    0.6691639    2.4770075 
H     6.2255570    1.8335941    0.6132877 
H     5.8408008    1.2677887   -1.0351245 
H     5.7019661    6.3622919    0.5136656 
H     3.6965083    5.3020363    1.5533783 
H     3.0219497    4.8761200   -0.0425693 
H     8.4320710    8.4701575   -2.4124763 
H     9.5696432    9.9361342   -3.7705983 
H     9.6594995    9.4054992   -5.4696600 
H     8.5335389   10.6905594   -5.0095137 
H     6.5250501    9.2902065   -5.9877543 
H     7.6612702    8.0215342   -6.4631523 
H     6.2694305    7.6215229   -5.4324955 
H     6.2059947    6.6687156   -3.6147441 
H     7.2516673    6.2786325   -2.2524063 
H     5.1863509    8.5570706   -2.2494909 
H     6.2420507    8.1310108   -0.8948555 
H     2.7791441    7.2080252   -2.1808784 
H     3.9051919    6.4241370   -3.2946658 
H     3.0602230    5.4443828   -2.0882210 
26
name="HCNOFClBr/C1022464" REF_dipole="-0.706 -0.882 0.032" config_type="wB97M-D3(BJ)/def2-TZVPPD dipoles on B3LYP-3c geometries" pbc="F F F"
O     0.4813232    3.7519013    1.1405794 
C    -0.1692393    2.7365935    1.1357910 
C     0.1536156   -2.0792085    0.2389197 
C     0.9560740   -3.1502948   -0.1530335 
C     0.6924822   -0.7793439    0.3120143 
C     2.3035933   -2.9400821   -0.4770849 
C     2.8440976   -1.6511937   -0.4064675 
C     2.0464556   -0.5730465   -0.0141328 
C    -0.1776280    0.3381386    0.7294373 
N    -1.4200882    0.1700308    1.0246837 
C    -2.1615574    1.2806743    1.4066211 
O     0.4764075    1.5440953    0.7639485 
C    -1.5858791    2.5722095    1.4769316 
C    -2.3592962    3.6801225    1.8669912 
C    -3.7025034    3.5059427    2.1861931 
C    -3.5232927    1.1199860    1.7330746 
C    -4.2802950    2.2227705    2.1175725 
H    -0.8950115   -2.2313923    0.4927097 
H     0.5311660   -4.1539976   -0.2066809 
H     2.9299286   -3.7797318   -0.7837453 
H     3.8924265   -1.4826675   -0.6579741 
H     2.4735910    0.4273968    0.0387698 
H    -1.8909809    4.6637933    1.9129258 
H    -4.3082679    4.3609455    2.4891156 
H    -3.9584040    0.1218282    1.6760114 
H    -5.3344174    2.0918299    2.3688286 
30
name="HCNOFClBr/C102250" REF_dipole="0.007 -0.007 -0.047" config_type="wB97M-D3(BJ)/def2-TZVPPD dipoles on B3LYP-3c geometries" pbc="F F F"
C     0.9933379    5.9913111    0.5760597 
C     1.2945733    5.9601151    2.0923247 
C     2.6189032    5.2846928    2.4060746 
C     3.8084217    6.0264042    2.4559619 
C     5.0439514    5.4142587    2.7149763 
C     6.3261387    6.2291473    2.7320568 
C     6.9874749    6.3160150    1.3371278 
C     5.0725487    4.0278247    2.9259796 
C     3.9022748    3.2551887    2.8828177 
C     3.9588174    1.7497687    3.0805713 
C     4.2105836    0.9908898    1.7571479 
C     2.6842722    3.8998042    2.6211894 
H     0.9471774    4.9721480    0.1624565 
H     0.0297462    6.4856972    0.3751647 
H     1.7778902    6.5370811    0.0297598 
H     1.3023238    6.9914639    2.4827059 
H     0.4772871    5.4352171    2.6145657 
H     3.7700966    7.1092849    2.3023965 
H     6.1139495    7.2476492    3.0978557 
H     7.0395293    5.7838926    3.4454950 
H     6.3096963    6.7866346    0.6084194 
H     7.9139887    6.9104590    1.3757816 
H     7.2400913    5.3139116    0.9578130 
H     6.0278418    3.5395244    3.1422090 
H     4.7560587    1.4993871    3.8003662 
H     3.0138477    1.3983379    3.5273602 
H     4.2477423   -0.0968231    1.9266760 
H     3.4122709    1.1961473    1.0274806 
H     5.1646476    1.2983424    1.3019678 
H     1.7621167    3.3109244    2.5974388 
23
name="HCNOFClBr/C102272" REF_dipole="0.570 -0.044 -0.268" config_type="wB97M-D3(BJ)/def2-TZVPPD dipoles on B3LYP-3c geometries" pbc="F F F"
C     6.2622037    1.8543107   -0.6900120 
C     6.8148405    0.5746444   -0.4476872 
C     4.8839206    2.0778198   -0.6765702 
C     5.9343717   -0.4953701   -0.1913750 
N     8.2023829    0.4229886   -0.4374963 
C     4.5527716   -0.2706422   -0.1746509 
C     4.0207559    0.9965532   -0.4147981 
C     4.3219522    3.4649365   -0.9260697 
C     8.8365460   -0.8904237   -0.5303304 
C    10.3623491   -0.7456468   -0.6008320 
H     6.9375845    2.6923058   -0.8888217 
H     6.3152984   -1.4993718   -0.0065744 
H     8.6970337    1.1530462   -0.9483030 
H     3.8828553   -1.1100824    0.0241493 
H     2.9397086    1.1508266   -0.4031155 
H     3.5315676    3.4448078   -1.6930645 
H     3.8743122    3.8835988   -0.0095763 
H     5.1008753    4.1640097   -1.2642530 
H     8.5716087   -1.4777612    0.3649661 
H     8.4723938   -1.4653559   -1.4069671 
H    10.8403604   -1.7353869   -0.6415568 
H    10.6718794   -0.1909585   -1.5022218 
H    10.7484280   -0.2125486    0.2810604 
14
name="HCNOFClBr/C10229104" REF_dipole="-0.200 -0.608 -0.147" config_type="wB97M-D3(BJ)/def2-TZVPPD dipoles on B3LYP-3c geometries" pbc="F F F"
C     2.7944910    4.2535730    1.5308585 
C     3.5716764    3.0491517    1.8475850 
C     4.1968917    2.0420627    2.0996686 
C     1.4695646    3.9188705    0.8203118 
C     4.9608717    0.8296974    2.4092230 
O     0.8073839    5.1590785    0.5659427 
H     3.3833812    4.9277023    0.8856116 
H     2.5707733    4.8157766    2.4535966 
H     0.8681621    3.2530165    1.4685748 
H     1.6881437    3.3663300   -0.1135932 
H     5.7164934    0.6233790    1.6342851 
H     5.4877814    0.9257043    3.3721039 
H     4.3023864   -0.0512432    2.4764338 
H    -0.0372010    4.9685009    0.1138979 
19
name="HCNOFClBr/C102294" REF_dipole="-0.064 0.549 -0.600" config_type="wB97M-D3(BJ)/def2-TZVPPD dipoles on B3LYP-3c geometries" pbc="F F F"
C     1.8876038    1.6508532    1.1819867 
O     2.3330001    2.4692291    0.1632216 
C     3.4494149    3.2884076    0.3683276 
C     0.6427926    0.9145700    0.7248822 
O     2.4150582    1.5628314    2.2623765 
C     4.7027397    2.7427345    0.6393975 
C     3.2618649    4.6665964    0.2254195 
C     5.8025382    3.6031507    0.7723945 
C     4.3685650    5.5095091    0.3563792 
O     7.0141294    3.0213619    1.0372349 
C     5.6373025    4.9900478    0.6330062 
H     0.3632781    0.1627440    1.4719672 
H    -0.1891543    1.6256882    0.5998866 
H     0.8098246    0.4317236   -0.2491567 
H     4.8457932    1.6687311    0.7477783 
H     2.2695716    5.0609319    0.0079294 
H     4.2424118    6.5876455    0.2459929 
H     7.6969489    3.7160572    1.1227968 
H     6.4929169    5.6627868    0.7350792 
32
name="HCNOFClBr/C10232936" REF_dipole="1.296 -1.058 0.036" config_type="wB97M-D3(BJ)/def2-TZVPPD dipoles on B3LYP-3c geometries" pbc="F F F"
C     1.9210729   -0.0386944   -1.1000168 
C     1.2272795   -1.2272297   -0.4749734 
C     0.9891131   -2.4268556   -1.0284703 
C     1.4915383   -2.9047099   -2.3435950 
O     1.2646451    0.8133008   -1.6525305 
O     3.2503901    0.1240268   -0.9380499 
O     1.1152528   -3.9340049   -2.8711380 
O     2.4128045   -2.0623462   -2.8720060 
C     4.0951628   -0.8949977   -0.3442685 
C     5.1808674   -0.1427138    0.4435344 
O     6.0725344   -1.0338985    1.1018775 
C     7.1211393   -1.5358439    0.2820287 
C     2.9703870   -2.3912836   -4.1684837 
C     4.0465028   -3.4695056   -4.0949037 
O     5.1329819   -2.9987604   -3.3051017 
C     6.1725283   -3.9602659   -3.1815559 
H     0.7631448   -1.0041776    0.4915198 
H     0.3442912   -3.1428468   -0.5167130 
H     4.5124101   -1.5104190   -1.1547327 
H     3.5274089   -1.5488257    0.3345277 
H     4.7020994    0.4603655    1.2310454 
H     5.7195465    0.5515684   -0.2298088 
H     7.7841345   -2.1205496    0.9353620 
H     7.7095595   -0.7189515   -0.1788493 
H     6.7575775   -2.1962162   -0.5269845 
H     3.3959868   -1.4461791   -4.5305825 
H     2.1699889   -2.7167413   -4.8491413 
H     4.3780781   -3.6862188   -5.1327351 
H     3.6270619   -4.4053176   -3.6816302 
H     6.9595194   -3.5120965   -2.5588355 
H     6.6088180   -4.2266072   -4.1638471 
H     5.8216743   -4.8913046   -2.6956422 
29
name="HCNOFClBr/C102454" REF_dipole="0.420 0.156 -0.061" config_type="wB97M-D3(BJ)/def2-TZVPPD dipoles on B3LYP-3c geometries" pbc="F F F"
C     1.5371963   -1.9195789   -1.1709761 
C     1.8243297   -1.0601690    0.0851733 
C     3.3080244   -0.8673677    0.4663969 
N     1.6162743   -3.3570262   -0.8453074 
C     0.1371578   -1.5936846   -1.7316163 
C     3.5133645    0.1895779    1.5790743 
C     4.0602378   -2.1026558    1.0373407 
C     1.7755784   -4.2394184   -2.0041202 
C     4.9834620   -0.0009333    2.0108791 
C     5.2478440   -1.5336032    1.8781116 
H     2.2865385   -1.6419923   -1.9502336 
H     1.3967788   -0.0575028   -0.0894858 
H     1.2668784   -1.4872423    0.9394245 
H     3.8509681   -0.5176300   -0.4332168 
H     2.3968925   -3.5172724   -0.2068871 
H    -0.1007445   -2.1992354   -2.6190123 
H     0.0731260   -0.5352447   -2.0294789 
H    -0.6344242   -1.7917984   -0.9713005 
H     3.2930360    1.2140230    1.2392028 
H     2.8332180   -0.0279285    2.4226496 
H     4.4103652   -2.7875535    0.2494446 
H     3.3792476   -2.6759168    1.6904306 
H     1.9577109   -5.2672081   -1.6538226 
H     0.8521021   -4.2626011   -2.6029416 
H     2.6073377   -3.9568228   -2.6866395 
H     5.1809786    0.3751084    3.0260314 
H     5.6449300    0.5583305    1.3290838 
H     6.2157395   -1.7274707    1.3919337 
H     5.2916516   -2.0184830    2.8650620 
21
name="HCNOFClBr/C102465" REF_dipole="-0.258 -0.918 -0.447" config_type="wB97M-D3(BJ)/def2-TZVPPD dipoles on B3LYP-3c geometries" pbc="F F F"
C     7.1909343    3.0275763   -1.1319292 
Cl    7.3808309    4.1494767    0.3183727 
C     6.2913747    1.8673033   -0.8148368 
C     6.8139391    0.6893011   -0.2594363 
C     4.9129210    1.9412423   -1.0490345 
C     6.0025104   -0.4081837    0.0536402 
C     4.0905213    0.8542921   -0.7423889 
C     6.6136806   -1.6616147    0.6481976 
C     4.6113740   -0.3261350   -0.1924802 
C     3.6947547   -1.4895926    0.1277266 
H     6.7910601    3.6497878   -1.9414062 
H     8.2056496    2.7046623   -1.3936514 
H     7.8880000    0.6255991   -0.0648328 
H     4.4787865    2.8495250   -1.4728755 
H     3.0173505    0.9237769   -0.9343329 
H     7.7004005   -1.5533813    0.7731421 
H     6.1858270   -1.8925185    1.6377549 
H     6.4368927   -2.5434793    0.0102913 
H     3.9817142   -2.3986680   -0.4265629 
H     3.7232664   -1.7476102    1.1994083 
H     2.6520114   -1.2571597   -0.1310660 
15
name="HCNOFClBr/C102476" REF_dipole="-0.010 0.290 -0.879" config_type="wB97M-D3(BJ)/def2-TZVPPD dipoles on B3LYP-3c geometries" pbc="F F F"
C     7.1870726    2.9841734   -1.2307140 
Cl    7.2743296    4.2306233    0.1142594 
C     6.2937176    1.8368351   -0.8467988 
C     6.8282101    0.7061586   -0.2159465 
C     4.9125456    1.8887298   -1.0903428 
C     6.0053778   -0.3615744    0.1554702 
C     4.0853983    0.8280865   -0.7224610 
Cl    6.7172788   -1.7535651    0.9311537 
C     4.6259283   -0.3026896   -0.0982391 
Cl    3.5718288   -1.6182359    0.3485296 
H     6.8138806    3.5139269   -2.1152783 
H     8.2174469    2.6584294   -1.4158273 
H     7.8970005    0.6469863   -0.0068050 
H     4.4764853    2.7657634   -1.5719468 
H     3.0137991    0.8682523   -0.9162534 
23
name="HCNOFClBr/C102487" REF_dipole="-0.318 -0.700 0.063" config_type="wB97M-D3(BJ)/def2-TZVPPD dipoles on B3LYP-3c geometries" pbc="F F F"
C     7.0209653    3.3304161   -0.6254647 
N     7.2828755    3.6399778   -2.0482651 
C     6.1700498    2.0914774   -0.3763240 
C     6.7598315    0.8207730   -0.2809045 
C     4.7731226    2.1728862   -0.3046798 
C     6.0034209   -0.3483761   -0.1208297 
C     4.0023854    1.0168511   -0.1465111 
C     6.6942888   -1.6941018   -0.0150250 
C     4.5938324   -0.2511826   -0.0543463 
C     3.7338576   -1.4871843    0.1221136 
H     7.9968337    3.2216699   -0.1243165 
H     6.5354806    4.2127130   -0.1772289 
H     7.7369735    2.8314617   -2.4876496 
H     6.3866747    3.7430949   -2.5372992 
H     7.8505826    0.7386357   -0.3228453 
H     4.2802589    3.1470546   -0.3641779 
H     2.9144045    1.1014428   -0.0875981 
H     7.7862259   -1.5872535   -0.0848951 
H     6.4690040   -2.1940656    0.9416415 
H     6.3741609   -2.3809967   -0.8160620 
H     3.8774373   -2.2065494   -0.7013400 
H     3.9729845   -2.0214989    1.0566990 
H     2.6662492   -1.2265452    0.1528086 
20
name="HCNOFClBr/C102512" REF_dipole="0.586 0.001 -0.079" config_type="wB97M-D3(BJ)/def2-TZVPPD dipoles on B3LYP-3c geometries" pbc="F F F"
C     6.3368234    1.6885116   -1.0215929 
C     6.8794205    0.4939914   -0.5174313 
C     4.9586762    1.9364366   -0.9316762 
C     6.0306669   -0.4769914    0.0625097 
N     8.2534867    0.2034793   -0.6112750 
C     4.6604306   -0.2059759    0.1489430 
N     6.6339133   -1.6627991    0.5780704 
C     4.1184488    0.9892410   -0.3299324 
O     4.3450870    3.0764886   -1.3938203 
C     5.1459272    4.0733293   -2.0166409 
H     7.0123829    2.4185116   -1.4685028 
H     8.5919252   -0.3137582    0.2033624 
H     8.8357780    1.0213905   -0.7872694 
H     3.9970453   -0.9492254    0.5989186 
H     7.1358326   -2.1782532   -0.1519062 
H     5.9440564   -2.2888208    0.9962501 
H     3.0503289    1.1919594   -0.2570577 
H     4.4574758    4.8745383   -2.3147575 
H     5.9006954    4.4911684   -1.3268659 
H     5.6593987    3.6909781   -2.9166257 
33
name="HCNOFClBr/C102534" REF_dipole="0.243 -0.112 0.000" config_type="wB97M-D3(BJ)/def2-TZVPPD dipoles on B3LYP-3c geometries" pbc="F F F"
C     0.8026831    0.1567113    0.0052235 
N    -0.4122146   -0.5265924    0.4542219 
C    -0.2491164   -1.9897868    0.4929869 
C    -0.9348021    0.0438637    1.7089874 
N     0.5110690    1.5186598   -0.4477505 
C    -0.3980868   -2.6443788   -0.8910649 
C    -2.4456280   -0.1803722    1.8775051 
C     1.7172249    2.3627235   -0.4915149 
C    -0.2621228    1.5284082   -1.7028391 
C     2.1138823    2.9110876    0.8898450 
C    -1.0912415    2.8102561   -1.8781636 
H     1.2616822   -0.4532573   -0.8019299 
H     1.5603128    0.2189276    0.8154028 
H     0.7211618   -2.2854664    0.9513732 
H    -1.0280915   -2.4008359    1.1520719 
H    -0.7426726    1.1253787    1.6687129 
H    -0.3902733   -0.3491006    2.5970288 
H    -0.3007984   -3.7387177   -0.8115264 
H    -1.3853893   -2.4131527   -1.3177238 
H     0.3664833   -2.2959501   -1.6016947 
H    -2.8031594    0.3009002    2.8016063 
H    -2.7094285   -1.2475661    1.9415627 
H    -2.9925473    0.2520184    1.0264275 
H     2.5790070    1.8281917   -0.9504939 
H     1.5096649    3.2171306   -1.1524863 
H    -0.9474632    0.6702316   -1.6584285 
H     0.3928211    1.3744273   -2.5899736 
H     2.9993019    3.5609331    0.8056408 
H     1.2892068    3.5006880    1.3170903 
H     2.3599137    2.1093435    1.6024057 
H    -1.6900147    2.7551415   -2.8011024 
H    -0.4640888    3.7126492   -1.9488243 
H    -1.7759758    2.9409056   -1.0269762 
19
name="HCNOFClBr/C10258545" REF_dipole="-0.673 0.688 -0.297" config_type="wB97M-D3(BJ)/def2-TZVPPD dipoles on B3LYP-3c geometries" pbc="F F F"
C   137.5083902   -1.1995517    0.2283111 
O   137.7598252    0.1234112   -0.2501068 
C   133.7196656   -2.1412806    1.2772111 
N   134.3823522   -2.8546735    1.9089756 
C   132.8860972   -1.2553896    0.4596675 
C   133.6721632   -0.1615996   -0.2879308 
O   134.7173785    0.2605461    0.4438826 
O   133.3374216    0.2638153   -1.3696464 
C   136.7080467    0.7222611   -0.9835522 
C   135.5722303    1.2990398   -0.1277736 
H   138.4788821   -1.6077321    0.5441119 
H   136.8179132   -1.2223875    1.0873858 
H   137.0967419   -1.8501457   -0.5673467 
H   132.3271019   -1.8423436   -0.2831883 
H   132.1412109   -0.7611685    1.1080222 
H   137.1624235    1.5693434   -1.5260104 
H   136.2897876    0.0315348   -1.7428734 
H   134.9565272    1.9854698   -0.7270954 
H   135.9801410    1.8307508    0.7420561 
24
name="HCNOFClBr/C102625" REF_dipole="0.732 -0.608 0.123" config_type="wB97M-D3(BJ)/def2-TZVPPD dipoles on B3LYP-3c geometries" pbc="F F F"
C     2.9888332    3.9210951    2.5955032 
C     4.3807887    4.1101131    2.0086731 
O     2.6391028    2.5255215    2.4328075 
O     5.3151879    3.4377291    2.8983222 
C     4.7760346    5.5999254    1.9101236 
O     3.9116260    6.3268455    1.0376362 
O     0.6322676    2.9088614    3.4198961 
C     1.4179414    2.1481302    2.8978573 
C     1.2050010    0.6598644    2.6838553 
O     6.6837497    2.9000469    1.1615284 
C     6.4186692    2.8634547    2.3439471 
C     7.2669653    2.2045810    3.4162639 
H     2.2697135    4.5602425    2.0629313 
H     2.9691042    4.1939752    3.6622404 
H     4.4387253    3.6443858    1.0124359 
H     4.6843180    6.0767664    2.8981898 
H     5.8344154    5.6693840    1.6000863 
H     4.0931185    6.0418645    0.1199101 
H     1.4505521    0.3718209    1.6513927 
H     1.8683307    0.0859103    3.3501823 
H     0.1638183    0.3996803    2.9067030 
H     6.6440991    1.6682028    4.1451182 
H     7.9817596    1.5163077    2.9503004 
H     7.8306779    2.9750911    3.9665958 
20
name="HCNOFClBr/C10264558" REF_dipole="-0.393 -1.209 0.389" config_type="wB97M-D3(BJ)/def2-TZVPPD dipoles on B3LYP-3c geometries" pbc="F F F"
C     4.3724712    1.6470857    2.6663117 
C     3.2603836    1.5940033    1.5794296 
C     3.0843737    3.0776506    1.1771627 
C     1.9761159    0.8853358    2.0425898 
C     5.3460880    2.7366787    2.1743802 
C     4.4632405    3.7263200    1.3922831 
O     4.7971466    4.8287775    1.0123133 
C     0.9044040    0.7570708    0.9441972 
H     3.9277638    1.9466044    3.6318717 
H     4.8537805    0.6696141    2.8191566 
H     3.6649713    1.0465450    0.7067209 
H     2.7263512    3.2457530    0.1510542 
H     2.3673154    3.5816491    1.8536917 
H     2.2384665   -0.1208304    2.4148628 
H     1.5573736    1.4327013    2.9067373 
H     5.9123213    3.2493964    2.9654331 
H     6.0872419    2.3195365    1.4688146 
H     0.0177642    0.2216556    1.3160326 
H     0.5695105    1.7428583    0.5860682 
H     1.2901161    0.2001942    0.0753888 
27
name="HCNOFClBr/C10268696" REF_dipole="-0.137 0.414 0.011" config_type="wB97M-D3(BJ)/def2-TZVPPD dipoles on B3LYP-3c geometries" pbc="F F F"
C     6.0425850    2.0440601   -0.6134338 
C     6.8153748    0.9371865   -0.1729687 
C     4.7132782    1.8962996   -0.9783262 
C     6.1787265   -0.3441906   -0.1112499 
N     8.1348983    1.1241488    0.1390516 
C     4.8217677   -0.4589610   -0.4950853 
C     6.9309053   -1.5201287    0.3663764 
C     4.0871854    0.6371361   -0.9246618 
O     6.1725876   -2.6685546    0.3117292 
C     6.7032069   -3.8875117    0.7418770 
O     8.0813547   -1.5223898    0.7788152 
C     5.9688372   -4.5857033    1.7035708 
C     6.4005452   -5.8522540    2.1124275 
C     7.5635760   -6.4088080    1.5684613 
C     8.2893652   -5.6959156    0.6062030 
C     7.8647574   -4.4313242    0.1848008 
H     6.5168049    3.0271078   -0.6664531 
H     4.1511154    2.7714858   -1.3106962 
H     8.6376955    0.3660164    0.5939654 
H     8.4771777    2.0716680    0.2577423 
H     4.3480582   -1.4377385   -0.4447133 
H     3.0420101    0.5238350   -1.2129403 
H     5.0642862   -4.1371633    2.1163609 
H     5.8261827   -6.4016281    2.8602757 
H     7.9011609   -7.3955663    1.8890042 
H     9.1960233   -6.1255049    0.1767396 
H     8.4271340   -3.8806016   -0.5677720 
31
name="HCNOFClBr/C102692" REF_dipole="-0.097 0.035 0.095" config_type="wB97M-D3(BJ)/def2-TZVPPD dipoles on B3LYP-3c geometries" pbc="F F F"
C     0.3761624   -0.0950056   -0.2888305 
C     1.5881195    0.8216584   -0.0384537 
C     1.1670393    2.2841071    0.2012979 
N     2.3059057    3.1925238    0.3878747 
C     1.9669975    4.6027359    0.1566758 
C     3.0456291    2.9615254    1.6454414 
C     3.1967269    5.4834018   -0.1365883 
C     2.8049888    6.9430829   -0.4323738 
C     4.4840422    2.4542661    1.4202542 
C     5.2361849    2.2167844    2.7425024 
H     0.6921986   -1.1354499   -0.4595110 
H    -0.3130459   -0.0931113    0.5712338 
H    -0.1960722    0.2287111   -1.1734131 
H     2.2757339    0.7911099   -0.9000034 
H     2.1553621    0.4408906    0.8278642 
H     0.4519822    2.3212961    1.0568037 
H     0.6055857    2.6266994   -0.6843961 
H     1.2980869    4.6485445   -0.7194116 
H     1.3965056    5.0454246    1.0071291 
H     2.5010849    2.2345247    2.2778241 
H     3.0809764    3.8936586    2.2409207 
H     3.8933597    5.4628300    0.7186059 
H     3.7408841    5.0518785   -0.9931677 
H     3.6929245    7.5600639   -0.6382921 
H     2.1415398    7.0107724   -1.3099026 
H     2.2745757    7.3971414    0.4204685 
H     5.0303316    3.1846589    0.8008024 
H     4.4493427    1.5218756    0.8329497 
H     6.2601455    1.8554177    2.5618393 
H     4.7241827    1.4660959    3.3669866 
H     5.3105189    3.1435870    3.3350696 
32
name="HCNOFClBr/C1026922" REF_dipole="-1.624 1.603 1.192" config_type="wB97M-D3(BJ)/def2-TZVPPD dipoles on B3LYP-3c geometries" pbc="F F F"
O     6.9999025    4.2441261   -0.7011784 
C     7.0444562    3.0729208   -1.4001255 
O     7.8968268    2.9160806   -2.2440804 
C     6.0618361    1.9858820   -1.0519391 
C     5.7538944    4.7926424   -0.1823870 
C     5.6831237    1.7090042    0.2715667 
C     5.6059552    1.1483284   -2.0845538 
C     5.7033886    6.2496997   -0.5518162 
C     4.8333296    0.6370741    0.5534849 
C     4.7585644    0.0787422   -1.8033098 
C     5.5604707    7.2382571    0.3358639 
C     4.3483369   -0.1762179   -0.4833517 
C     3.5028948   -1.3953909   -0.2242069 
O     2.5634686   -1.3421555    0.7642312 
O     3.6674938   -2.4274821   -0.8333147 
C     1.8558017   -0.1128147    1.0966617 
C     0.3940501   -0.4441956    1.2208187 
C    -0.3358010   -0.1935961    2.3117719 
H     4.8942832    4.2531934   -0.6112244 
H     5.7281791    4.6672425    0.9113586 
H     6.0741785    2.3092771    1.0937181 
H     5.9323602    1.3360783   -3.1075989 
H     5.7750804    6.4709093   -1.6206428 
H     4.5761777    0.4196094    1.5906456 
H     4.4169736   -0.5766861   -2.6046665 
H     5.4975561    8.2818230    0.0246066 
H     5.4979866    7.0469393    1.4099499 
H     2.2453665    0.2892017    2.0449216 
H     2.0177622    0.6418882    0.3103951 
H    -0.0653852   -0.9010765    0.3395666 
H    -1.4019254   -0.4209408    2.3513801 
H     0.0998132    0.2514362    3.2097546 
63
name="HCNOFClBr/C102703333" REF_dipole="2.255 -1.418 0.318" config_type="wB97M-D3(BJ)/def2-TZVPPD dipoles on B3LYP-3c geometries" pbc="F F F"
C     6.2966544    2.0027072   -0.5945525 
C     6.5294122    0.6408810   -0.3051571 
C     5.0008478    2.4874877   -0.7056620 
C     5.4358001   -0.2289223   -0.1290978 
O     7.8309893    0.2723394   -0.2179263 
C     4.1331541    0.2596362   -0.2409752 
C     3.9215069    1.6095365   -0.5275383 
N     2.5458739    2.1181524   -0.6446343 
O     2.3996562    3.3158196   -0.8962643 
O     1.6233090    1.3174698   -0.4791480 
C     8.1624643   -1.0991861    0.0786926 
C     9.6857761   -1.2122154    0.1232006 
C    10.1477943   -2.6484350    0.4394423 
C    11.6811672   -2.7865365    0.5010130 
C    12.1479897   -4.2183517    0.8255281 
C    13.6803833   -4.3597455    0.9005979 
C    19.6386309   -9.0885800    2.2803087 
C    18.1098293   -8.9367097    2.1652425 
C    20.0852119  -10.5114141    2.6686883 
C    17.6609318   -7.5110484    1.7903278 
C    16.1310154   -7.3617559    1.6867190 
C    15.6750032   -5.9339798    1.3294168 
C    14.1436464   -5.7894537    1.2399187 
C    21.6136328  -10.6618444    2.7906467 
C    22.0629665  -12.0821089    3.1859758 
C    23.5914809  -12.2204374    3.3074856 
H     7.1537364    2.6632773   -0.7282780 
H     4.8165078    3.5367313   -0.9285110 
H     5.5830720   -1.2840768    0.0943116 
H     3.2820404   -0.4054130   -0.1063265 
H     7.7212790   -1.3890611    1.0495325 
H     7.7436236   -1.7621547   -0.6999443 
H    10.0990078   -0.8883586   -0.8467704 
H    10.0748311   -0.5156353    0.8847992 
H     9.7152353   -2.9717294    1.4037841 
H     9.7500292   -3.3419489   -0.3236799 
H    12.1158598   -2.4680304   -0.4636679 
H    12.0791921   -2.0903825    1.2613388 
H    11.7051187   -4.5368184    1.7869497 
H    11.7533496   -4.9137097    0.0622720 
H    14.1244755   -4.0491088   -0.0627380 
H    14.0744734   -3.6585733    1.6588286 
H    20.1075040   -8.8076835    1.3194229 
H    20.0212514   -8.3696419    3.0278232 
H    17.6417229   -9.2252002    3.1243140 
H    17.7270912   -9.6502745    1.4126776 
H    19.6131076  -10.7924075    3.6280615 
H    19.7055390  -11.2308037    1.9200758 
H    18.1234173   -7.2221317    0.8287414 
H    18.0472833   -6.7975667    2.5411549 
H    15.6703423   -7.6611519    2.6460276 
H    15.7452218   -8.0689417    0.9297211 
H    16.1284424   -5.6339151    0.3669865 
H    16.0647665   -5.2265267    2.0841449 
H    13.6920207   -6.0999287    2.1999648 
H    13.7541139   -6.4903680    0.4790469 
H    22.0861561  -10.3843558    1.8303588 
H    21.9931855   -9.9393721    3.5365424 
H    21.5908121  -12.3595511    4.1453391 
H    21.6858620  -12.8045082    2.4402272 
H    23.8826084  -13.2437182    3.5915267 
H    24.0897687  -11.9837382    2.3533870 
H    23.9937232  -11.5344272    4.0705064 
25
name="HCNOFClBr/C102705" REF_dipole="-0.091 -0.258 -0.054" config_type="wB97M-D3(BJ)/def2-TZVPPD dipoles on B3LYP-3c geometries" pbc="F F F"
C     0.0196604    0.4114512   -0.2728922 
C     1.1665964    0.6434844    0.3746760 
C     2.4394926   -0.1476226    0.1889218 
N     3.5947510    0.7278998   -0.0728498 
C     4.8679105    0.0232083    0.1414042 
C     3.5172140    1.4094123   -1.3814481 
C     4.0294566    2.8310503   -1.3288374 
C     4.8635943    3.3838592   -2.2145018 
C     6.0709893    0.9351864    0.1451260 
C     7.2109737    0.6812486   -0.5050312 
H    -0.8794365    0.9991303   -0.0798667 
H    -0.0675694   -0.3804695   -1.0214190 
H     1.2268600    1.4533275    1.1094157 
H     2.6502344   -0.6901791    1.1280525 
H     2.2920175   -0.9241898   -0.5950984 
H     4.8031788   -0.4630138    1.1325290 
H     5.0304006   -0.7927979   -0.5998018 
H     2.4538491    1.4500408   -1.6722983 
H     4.0402162    0.8399030   -2.1782324 
H     3.6307193    3.4311415   -0.5040211 
H     5.1589482    4.4326307   -2.1493386 
H     5.2935289    2.8067369   -3.0370823 
H     5.9806079    1.8340303    0.7618451 
H     8.0720901    1.3477005   -0.4353959 
H     7.3297161   -0.2035693   -1.1356553 
29
name="HCNOFClBr/C102761" REF_dipole="0.022 1.526 0.692" config_type="wB97M-D3(BJ)/def2-TZVPPD dipoles on B3LYP-3c geometries" pbc="F F F"
C    58.8877738   50.8103031   -0.2134942 
O    57.8373732   49.8576406   -0.5006477 
C    60.0589282   49.9822443    0.3560608 
C    59.2610482   51.5631468   -1.5040042 
C    56.5110135   50.0532326   -0.2082430 
O    55.7308839   49.1880982   -0.5227699 
C    56.0966427   51.3406681    0.4941802 
O    60.9530848   50.8634805    1.0709038 
O    58.4199044   52.7271227   -1.7189571 
C    62.0892819   51.2921352    0.4447933 
C    62.7974365   52.3245678    1.2958583 
O    62.4446787   50.9106701   -0.6495428 
C    58.8144490   53.8774558   -1.1012859 
C    57.8844199   55.0205101   -1.4602967 
O    59.7793015   53.9546902   -0.3695255 
H    58.5839133   51.5250746    0.5640171 
H    59.6692410   49.2737289    1.0990074 
H    60.5939514   49.4285025   -0.4278260 
H    60.3129265   51.8677314   -1.5014110 
H    59.0810076   50.9104295   -2.3685147 
H    56.5755650   51.4455094    1.4803788 
H    56.3593440   52.2246288   -0.1042627 
H    55.0103056   51.3146563    0.6357220 
H    62.7972900   52.0424527    2.3577108 
H    63.8251664   52.4593862    0.9389974 
H    62.2576022   53.2807411    1.2017736 
H    56.8510567   54.7886142   -1.1595152 
H    58.2133920   55.9372535   -0.9579546 
H    57.8762184   55.1795247   -2.5491522 
30
name="HCNOFClBr/C102794" REF_dipole="-0.570 0.322 -0.406" config_type="wB97M-D3(BJ)/def2-TZVPPD dipoles on B3LYP-3c geometries" pbc="F F F"
C    52.0428771   59.8834523    0.2914424 
N    50.9128557   58.9520473    0.4193780 
C    51.2680263   57.5579932    0.1290976 
C    50.1431120   59.1198009    1.6663137 
C    51.6062460   61.3502141    0.1216045 
C    50.0476518   56.7333880   -0.3026293 
C    48.7264725   59.6415268    1.3889444 
C    52.8016180   62.3007397   -0.0878241 
O    50.5247184   55.4285977   -0.6462543 
O    48.0549650   59.7562945    2.6480220 
C    52.3770696   63.7715826   -0.2508960 
H    52.6161990   59.5907451   -0.6035623 
H    52.7463319   59.8099229    1.1526049 
H    51.9841201   57.5472701   -0.7073499 
H    51.7641231   57.0492454    0.9841140 
H    50.6519019   59.8180928    2.3547273 
H    50.0666338   58.1621583    2.2113049 
H    51.0373853   61.6849900    1.0065983 
H    50.9169486   61.4156835   -0.7379860 
H    49.3039505   56.6843377    0.5173499 
H    49.5641932   57.2415906   -1.1597056 
H    48.2074885   58.9392783    0.7072245 
H    48.7902587   60.6141280    0.8646748 
H    53.3716439   61.9822489   -0.9786189 
H    53.4952030   62.2119129    0.7670794 
H    49.7573163   54.8803183   -0.8982677 
H    47.1605057   60.1118426    2.4854505 
H    53.2490362   64.4279331   -0.3961135 
H    51.8334603   64.1296685    0.6382521 
H    51.7126876   63.9002957   -1.1204758 
40
name="HCNOFClBr/C102829" REF_dipole="-0.180 -0.037 0.110" config_type="wB97M-D3(BJ)/def2-TZVPPD dipoles on B3LYP-3c geometries" pbc="F F F"
C    49.9547768   52.1480059    0.2897192 
N    50.4204917   53.5289190    0.4743707 
C    49.3845028   54.5294272    0.1854357 
C    51.1103778   53.7507499    1.7622976 
C    51.1032108   51.1366905    0.1157653 
C    49.9533682   55.9349528   -0.0846810 
C    52.6016529   54.1045450    1.5992665 
C    50.5912159   49.7054061   -0.1410732 
C    48.8548821   56.9515965   -0.4539521 
C    53.3074393   54.3456284    2.9476987 
C    51.7285122   48.6828616   -0.3177104 
C    49.4074277   58.3639600   -0.7188749 
C    54.7986875   54.6968217    2.7945394 
H    49.3359214   52.1225367   -0.6231408 
H    49.2940255   51.8108392    1.1228170 
H    48.8438510   54.2001708   -0.7180374 
H    48.6225072   54.5942251    0.9976809 
H    51.0195258   52.8510953    2.4000542 
H    50.6066572   54.5580056    2.3271990 
H    51.7473610   51.1303147    1.0126773 
H    51.7398446   51.4680717   -0.7226105 
H    50.4987806   56.3044182    0.8016103 
H    50.6943275   55.8644055   -0.8995894 
H    52.6924806   55.0020904    0.9636923 
H    53.1080374   53.2912388    1.0515326 
H    49.9510219   49.7006969   -1.0414552 
H    49.9424188   49.3914541    0.6960883 
H    48.3120553   56.5965635   -1.3482641 
H    48.1077191   56.9966145    0.3585254 
H    53.2064127   53.4463068    3.5820664 
H    52.7935502   55.1593530    3.4910015 
H    51.3336642   47.6711697   -0.4996184 
H    52.3661124   48.6362886    0.5799450 
H    52.3744918   48.9482309   -1.1700323 
H    48.6018024   59.0669800   -0.9820031 
H    49.9228017   58.7637713    0.1694303 
H    50.1321243   58.3595706   -1.5489089 
H    55.2742522   54.8660332    3.7732756 
H    54.9331565   55.6113741    2.1946606 
H    55.3493509   53.8861162    2.2907018 
39
name="HCNOFClBr/C1028337" REF_dipole="-1.395 0.259 -0.409" config_type="wB97M-D3(BJ)/def2-TZVPPD dipoles on B3LYP-3c geometries" pbc="F F F"
C     1.7860363    0.0246769    0.7669687 
N     1.0601731   -1.1336223    1.1308730 
N     1.0603681    1.0757207    0.1992628 
O     2.9946372    0.1143058    0.9408653 
C    -0.3291485   -1.3627779    0.9360466 
C     1.8491357   -2.2401983    1.7219895 
C    -0.9677545   -0.2192229    0.3449539 
O    -0.8717726   -2.4207167    1.2502249 
C    -0.2962031    0.9403726   -0.0072407 
N    -2.2939824    0.0069407   -0.0157980 
N    -1.1356634    1.8614534   -0.5597609 
C     1.7849808    2.2945774   -0.1881961 
C    -2.3261569    1.2614559   -0.5455759 
C    -3.4168942   -0.9160758    0.1519605 
C     2.4425612   -3.1794117    0.6573166 
C     3.2727926   -4.3121184    1.2907048 
C     3.8712770   -5.2771985    0.2495205 
C     4.7166058   -6.4040389    0.8744392 
C     5.3081629   -7.3665738   -0.1713028 
H     2.6475172   -1.7911163    2.3250474 
H     1.1738620   -2.7944971    2.3853994 
H     2.2864720    2.7332614    0.6847513 
H     2.5440989    2.0646532   -0.9484640 
H     1.0563688    3.0037346   -0.5943851 
H    -3.2478760    1.7064913   -0.9131438 
H    -4.3202959   -0.4402039   -0.2504344 
H    -3.2260079   -1.8530342   -0.3864003 
H    -3.5686084   -1.1480044    1.2141212 
H     1.6228162   -3.6097128    0.0580281 
H     3.0777643   -2.5943131   -0.0277395 
H     4.0891863   -3.8741777    1.8932744 
H     2.6404236   -4.8824817    1.9952279 
H     3.0543909   -5.7217198   -0.3478561 
H     4.4946436   -4.7055140   -0.4619222 
H     5.5341501   -5.9585376    1.4686415 
H     4.0947453   -6.9728565    1.5882979 
H     5.9075448   -8.1585769    0.3040641 
H     4.5131307   -7.8551515   -0.7574981 
H     5.9618185   -6.8321912   -0.8795616 
42
name="HCNOFClBr/C10289686" REF_dipole="-0.438 -0.101 -0.470" config_type="wB97M-D3(BJ)/def2-TZVPPD dipoles on B3LYP-3c geometries" pbc="F F F"
C     0.6876182    4.5715215    6.6405118 
C     1.8170466    5.5619872    7.0065825 
C     0.7955456    3.2027627    7.3392650 
C     3.2514945    5.0991654    6.6651538 
C     3.4969432    4.8247014    5.1681915 
C     4.9644891    4.4756314    4.8524264 
C     5.2059920    4.1666589    3.3610322 
C     6.6831975    3.9196418    2.9820793 
C     7.3691143    0.8994889    0.6435113 
C     8.8286349    0.9861798    1.1318566 
C     9.2341160    2.3043290    1.8365989 
C     8.7959229    2.4367845    3.3106470 
O    10.6705300    2.4118070    1.8924819 
C     7.2968474    2.6525898    3.6142891 
H     0.6570888    4.4236972    5.5476457 
H    -0.2779562    5.0352731    6.9065482 
H     1.6226070    6.5231044    6.4972886 
H     1.7644839    5.7746723    8.0895266 
H    -0.0724184    2.5680623    7.1016862 
H     0.8356491    3.3171615    8.4349403 
H     1.6982170    2.6531894    7.0298557 
H     3.5042091    4.1950293    7.2467920 
H     3.9569063    5.8785220    7.0051036 
H     3.1960091    5.7106190    4.5788158 
H     2.8508438    3.9970725    4.8260731 
H     5.6143455    5.3157730    5.1597484 
H     5.2671006    3.6132339    5.4715192 
H     4.6019039    3.2884596    3.0669983 
H     4.8252998    5.0113458    2.7592550 
H     6.7516830    3.8547209    1.8830916 
H     7.2867054    4.7991840    3.2733245 
H     6.6482105    0.8538085    1.4706209 
H     7.1045510    1.7673996    0.0177872 
H     7.2212967   -0.0042340    0.0324645 
H     9.0643194    0.1347737    1.7935320 
H     9.4804912    0.8712467    0.2450151 
H     8.8211608    3.1520734    1.2510592 
H     9.1492373    1.5406432    3.8504781 
H     9.3599446    3.2881784    3.7284439 
H    11.0179460    2.2971740    0.9857241 
H     7.1990839    2.7120120    4.7112812 
H     6.7041886    1.7721550    3.3157535 
26
name="HCNOFClBr/C102976" REF_dipole="0.348 0.105 -0.198" config_type="wB97M-D3(BJ)/def2-TZVPPD dipoles on B3LYP-3c geometries" pbc="F F F"
N     6.6902509    3.8738754   -1.8862087 
C     7.2590046    2.9214274   -0.9277566 
C     6.2900884    1.7849840   -0.6311720 
C     7.4808144    5.0938988   -2.1316319 
C     6.7565817    0.4700511   -0.4846129 
C     4.9156928    2.0334151   -0.4756111 
C     8.8617003    4.8509345   -2.7880776 
C     6.6328020    6.0661852   -2.9722329 
C     5.8769243   -0.5750653   -0.1768997 
C     4.0342160    0.9915660   -0.1707116 
C     4.5114817   -0.3166605   -0.0181800 
H     6.5026160    3.3953038   -2.7745433 
H     7.4595852    3.4799810    0.0055353 
H     8.2331813    2.4853517   -1.2356577 
H     7.6489062    5.5544811   -1.1405126 
H     7.8212249    0.2592190   -0.6146026 
H     4.5453794    3.0510123   -0.6069974 
H     9.4127093    5.7967185   -2.9134749 
H     9.4918432    4.1797492   -2.1848204 
H     8.7443558    4.3979373   -3.7873618 
H     7.1534419    7.0259659   -3.1130684 
H     5.6669294    6.2595082   -2.4835942 
H     6.4308918    5.6489163   -3.9736549 
H     6.2587191   -1.5920565   -0.0674184 
H     2.9690240    1.2003313   -0.0517754 
H     3.8222354   -1.1294305    0.2184417 
28
name="HCNOFClBr/C103059" REF_dipole="-0.679 0.088 -0.311" config_type="wB97M-D3(BJ)/def2-TZVPPD dipoles on B3LYP-3c geometries" pbc="F F F"
C     3.2540376    2.7114926    2.5400198 
C     3.6548366    2.5731813    4.0300033 
C     4.9122948    3.3616779    4.3479502 
C     2.0650748    1.8268283    2.0930438 
C     6.1828662    2.7850429    4.1826625 
C     4.8395786    4.6958926    4.7807568 
C     1.8248293    2.0153090    0.5781217 
C     0.7730803    2.1485859    2.8772909 
O     2.4809458    0.4677530    2.3554555 
C     7.3461432    3.5171668    4.4437299 
C     5.9993715    5.4338050    5.0432924 
C     7.2583500    4.8459800    4.8754053 
H     3.0163668    3.7662502    2.3199181 
H     4.1257979    2.4520269    1.9158859 
H     2.8340908    2.9247275    4.6761534 
H     3.8085825    1.5080011    4.2589902 
H     6.2597837    1.7465475    3.8506500 
H     3.8603035    5.1613927    4.9203549 
H     1.5493252    3.0544542    0.3378286 
H     2.7294046    1.7573390    0.0070331 
H     1.0032496    1.3676416    0.2267064 
H    -0.0685134    1.5362823    2.5101868 
H     0.8936035    1.9408155    3.9500673 
H     0.4834456    3.2050209    2.7602091 
H     1.7474644   -0.1269397    2.0994235 
H     8.3235136    3.0478323    4.3145018 
H     5.9198192    6.4681875    5.3838843 
H     8.1645534    5.4177049    5.0837742 
36
name="HCNOFClBr/C103082" REF_dipole="-0.478 0.402 0.156" config_type="wB97M-D3(BJ)/def2-TZVPPD dipoles on B3LYP-3c geometries" pbc="F F F"
C     5.7441498    3.6299661    3.8010794 
C     4.9401858    3.7760113    2.4765509 
C     3.4375012    3.4272216    2.6421224 
C     5.5714858    3.0026324    1.2892555 
C     5.9468106    2.2039029    4.3746671 
C     2.5225021    3.9926564    1.5346514 
C     7.0376436    3.3640068    0.9844399 
C     4.8234916    1.6509393    5.2739968 
C     1.0184018    3.7247861    1.7656443 
C     4.6784494    2.4157973    6.6009567 
O     5.1749333    0.2748612    5.5130049 
C     0.6240698    2.2362295    1.7026596 
H     5.2739650    4.2777084    4.5611056 
H     6.7415690    4.0685594    3.6355387 
H     4.9927780    4.8533385    2.2218400 
H     3.0824629    3.8210186    3.6122574 
H     3.3222390    2.3314668    2.6936634 
H     5.4911021    1.9163023    1.4693622 
H     4.9717003    3.1978147    0.3852722 
H     6.1054849    1.4825512    3.5569264 
H     6.8750839    2.1882759    4.9720058 
H     2.8085936    3.5782306    0.5523633 
H     2.6837326    5.0835685    1.4661282 
H     7.7181736    3.0568248    1.7925001 
H     7.1593156    4.4498872    0.8397934 
H     7.3791454    2.8663102    0.0635808 
H     3.8585586    1.7000924    4.7344779 
H     0.4408841    4.2792583    1.0058880 
H     0.7185618    4.1441412    2.7428470 
H     3.8836957    1.9746597    7.2265087 
H     5.6198597    2.3828358    7.1718158 
H     4.4093434    3.4706894    6.4397662 
H     4.5174467   -0.1007417    6.1314936 
H     0.9227973    1.7881648    0.7408756 
H     1.0991204    1.6495398    2.5036596 
H    -0.4650382    2.1105924    1.8046011 
32
name="HCNOFClBr/C103093" REF_dipole="0.241 -0.643 -0.105" config_type="wB97M-D3(BJ)/def2-TZVPPD dipoles on B3LYP-3c geometries" pbc="F F F"
C     0.8779312    4.1577472    2.8032383 
C     1.7503190    2.9357154    2.4639089 
C     3.2251643    3.1144654    2.8749974 
C     4.1046601    1.9055892    2.4931208 
C     5.6072127    2.0522614    2.8503740 
C     5.7967605    1.8690573    4.3685502 
C     6.4954321    1.0592159    2.0578435 
C     8.9493027    3.5071696    5.5049724 
C     7.5005486    3.4183953    5.0555511 
O     7.1641787    2.1272569    4.7944292 
O     6.7375761    4.3563991    4.9604831 
C     6.6638508    1.4192360    0.5696501 
H     0.8894904    4.3686027    3.8845861 
H     1.2400659    5.0607009    2.2860473 
H    -0.1699374    3.9987485    2.5047339 
H     1.6961924    2.7353666    1.3789663 
H     1.3383018    2.0391576    2.9604787 
H     3.2739880    3.3031451    3.9614693 
H     3.6315908    4.0217097    2.3931210 
H     4.0090378    1.7420181    1.4065786 
H     3.7052069    0.9887116    2.9674149 
H     5.9209711    3.0807298    2.5964842 
H     5.1163598    2.5166505    4.9376668 
H     5.6148181    0.8215628    4.6544317 
H     7.4928866    1.0188289    2.5247483 
H     6.0707809    0.0425503    2.1492154 
H     9.0530313    3.0862001    6.5178805 
H     9.2673663    4.5561324    5.5230787 
H     9.6055383    2.9267862    4.8406308 
H     7.1167590    2.4170523    0.4545597 
H     5.7039120    1.4263518    0.0304002 
H     7.3191032    0.6947852    0.0616889 
17
name="HCNOFClBr/C103140121" REF_dipole="-0.910 -0.523 0.138" config_type="wB97M-D3(BJ)/def2-TZVPPD dipoles on B3LYP-3c geometries" pbc="F F F"
C     6.3384901    1.7841588   -0.6498705 
C     6.7787797    0.4954742   -0.3047232 
C     4.9701720    2.0295117   -0.7185878 
C     5.8605608   -0.5277110   -0.0337952 
O     8.1416692    0.3441967   -0.2608809 
C     4.4928318   -0.2340384   -0.1155697 
C     4.0210776    1.0324456   -0.4547561 
Cl    3.3414156   -1.5121733    0.2229596 
Cl    4.4125683    3.6336074   -1.1480805 
C     8.6623013   -0.9387159    0.0786496 
C    10.1295595   -0.8432814    0.0547549 
N    11.2887116   -0.8037456    0.0450216 
H     7.0684921    2.5650014   -0.8566388 
H     6.1695527   -1.5350298    0.2361007 
H     2.9550253    1.2406262   -0.5129625 
H     8.3413703   -1.2547793    1.0878566 
H     8.3428221   -1.7122475   -0.6431778 
27
name="HCNOFClBr/C10315987" REF_dipole="0.386 0.242 0.107" config_type="wB97M-D3(BJ)/def2-TZVPPD dipoles on B3LYP-3c geometries" pbc="F F F"
C    -4.8993050    1.2912709   -1.5946993 
C    -3.9199740    0.3390595   -0.8841579 
O    -6.0723829    1.4997700   -0.8008571 
N    -3.5549570    0.7894648    0.4691343 
C    -4.7784649    1.0770343    1.2403335 
C    -2.5276202    1.8421394    0.5330399 
C    -5.7472064    2.0150608    0.4944804 
C    -0.9222766    0.4255068    1.9213599 
C    -1.6762048    1.7656531    1.8248313 
C    -0.7083992    2.9652756    1.8885679 
H    -5.2438749    0.8637227   -2.5498587 
H    -4.4040400    2.2605916   -1.8146616 
H    -4.3973535   -0.6539696   -0.7949501 
H    -3.0045349    0.2078838   -1.4842207 
H    -5.2922380    0.1195066    1.4395855 
H    -4.5084335    1.5071821    2.2180435 
H    -2.9442974    2.8677053    0.4375836 
H    -1.8530362    1.7077049   -0.3304881 
H    -6.6999119    2.1081836    1.0396329 
H    -5.3097772    3.0313022    0.4038122 
H    -1.6194218   -0.4198363    1.8376657 
H    -0.1790658    0.3348294    1.1103086 
H    -0.3826894    0.3397568    2.8778725 
H    -2.3568487    1.8385199    2.6934828 
H    -0.1111659    2.9439340    2.8134090 
H    -1.2486450    3.9255613    1.8610584 
H    -0.0044751    2.9526864    1.0392916 
27
name="HCNOFClBr/C103162" REF_dipole="-0.634 0.597 -0.031" config_type="wB97M-D3(BJ)/def2-TZVPPD dipoles on B3LYP-3c geometries" pbc="F F F"
C     6.5082012    4.2928872   -0.5074404 
O     7.0720411    2.9813982   -0.4348516 
C     6.2188513    1.9071464   -0.3513012 
C     7.6268442    5.2984917   -0.6882874 
C     6.8294288    0.6392944   -0.3527474 
C     4.8238760    1.9909210   -0.2628499 
C     7.5502420    6.5504999   -0.0615805 
C     8.7243270    5.0189624   -1.5182307 
C     6.0641155   -0.5195490   -0.2682845 
C     4.0535335    0.8196047   -0.1793299 
C     8.5446762    7.5141959   -0.2658027 
C     9.7219839    5.9780812   -1.7174413 
C     4.6636056   -0.4376323   -0.1817239 
C     9.6343505    7.2296757   -1.0950880 
O     3.9636858   -1.6194100   -0.1025090 
H     5.8042060    4.3508472   -1.3608391 
H     5.9349975    4.5226325    0.4101944 
H     7.9167565    0.5810404   -0.4194102 
H     4.3107297    2.9516323   -0.2529710 
H     6.7078202    6.7760116    0.5971861 
H     8.8006539    4.0440673   -2.0008778 
H     6.5402174   -1.5009454   -0.2690951 
H     2.9653009    0.9063459   -0.1109524 
H     8.4711538    8.4835667    0.2305016 
H    10.5726168    5.7478136   -2.3617139 
H    10.4142892    7.9768577   -1.2523631 
H     3.0074956   -1.4240372   -0.0457911 
68
name="HCNOFClBr/C103231" REF_dipole="0.027 -0.123 -0.316" config_type="wB97M-D3(BJ)/def2-TZVPPD dipoles on B3LYP-3c geometries" pbc="F F F"
C     0.0965323    2.0053354    1.5292681 
C     1.5571777    2.4865585    1.4590210 
C     1.6834653    3.9861015    1.1228782 
C     3.1522210    4.4543074    1.0617393 
C     3.3956180    5.9070829    0.5821358 
C     2.7980131    6.9646161    1.5342121 
C     4.9178953    6.1724007    0.4144117 
O     1.3471895    7.0582265    1.4637494 
C     0.8236563    7.8140338    0.4642042 
O    -5.5696390   10.0288684   -2.6937697 
C    -5.0547711    9.4713257   -1.5694221 
C    -7.0145616   10.1852391   -2.7523552 
C    -3.5343976    9.4068258   -1.6555630 
O    -5.7268013    9.0962144   -0.6309381 
C    -2.8919570    8.6032827   -0.5133622 
C    -1.3550476    8.6038963   -0.6068342 
C    -0.6993297    7.7873781    0.5179826 
O     1.4885948    8.4241967   -0.3480024 
C    -6.6024381    9.8157417   -9.1719249 
C    -6.6323892    9.2378680   -7.7452995 
C    -6.9940396   10.2874087   -6.6755890 
C    -7.0249148    9.7052214   -5.2483655 
C    -7.3800817   10.7307970   -4.1408611 
C    -8.8810903   11.1234871   -4.1734461 
C     5.2660369    7.3952816   -0.4567188 
C    -9.2421628   12.3792573   -3.3557106 
H     0.0372729    0.9316071    1.7661616 
H    -0.4657010    2.5504050    2.3045661 
H    -0.4218392    2.1646833    0.5698274 
H     2.1038812    1.8945463    0.7033432 
H     2.0568220    2.2852413    2.4235838 
H     1.1226638    4.5731402    1.8672971 
H     1.1969995    4.1814021    0.1492509 
H     3.7009354    3.7788479    0.3805776 
H     3.6201533    4.3211946    2.0558843 
H     2.9242047    6.0335846   -0.4086105 
H     3.0048269    6.6981049    2.5820981 
H     3.2207720    7.9585869    1.3354887 
H     5.3850542    6.2756322    1.4114479 
H     5.3780199    5.2777505   -0.0377762 
H    -7.4965757    9.2104441   -2.5718404 
H    -7.3263984   10.8666446   -1.9468343 
H    -3.2555622    8.9903214   -2.6383882 
H    -3.1529196   10.4441519   -1.6590791 
H    -3.2121885    9.0226432    0.4544078 
H    -3.2709916    7.5674161   -0.5352023 
H    -1.0372706    8.2003830   -1.5828172 
H    -0.9789040    9.6397506   -0.5720769 
H    -1.0266897    6.7332871    0.4838787 
H    -1.0154485    8.1588883    1.5088236 
H    -6.3426940    9.0441626   -9.9132420 
H    -7.5830872   10.2325519   -9.4534212 
H    -5.8604363   10.6258585   -9.2585735 
H    -5.6488173    8.7965559   -7.5052569 
H    -7.3590369    8.4071410   -7.7002858 
H    -7.9709642   10.7333370   -6.9324789 
H    -6.2610220   11.1139963   -6.7139779 
H    -6.0357897    9.2708323   -5.0291016 
H    -7.7470887    8.8679708   -5.2066091 
H    -6.7803617   11.6452504   -4.3089012 
H    -9.1784327   11.2956649   -5.2200218 
H    -9.4868465   10.2660162   -3.8273014 
H     6.3573649    7.5055996   -0.5526859 
H     4.8480438    7.2880206   -1.4698260 
H     4.8748815    8.3357954   -0.0413513 
H   -10.3084506   12.6268639   -3.4727939 
H    -9.0551362   12.2497709   -2.2789358 
H    -8.6589220   13.2512017   -3.6928881 
77
name="HCNOFClBr/C103242" REF_dipole="1.341 0.228 1.438" config_type="wB97M-D3(BJ)/def2-TZVPPD dipoles on B3LYP-3c geometries" pbc="F F F"
C     3.8511483    4.1458659   -2.2103681 
C     5.1999743    3.4242078   -2.4610914 
C     3.5979114    5.3654549   -3.1187538 
C     6.4058355    4.2360219   -1.9202153 
C     5.1840074    2.0189207   -1.8366467 
O     4.2061754    1.2274215   -2.5504354 
C     3.8230557   -0.0170757   -2.1400365 
O     3.0263144   -0.6250338   -2.8182898 
C     4.3598559   -0.5704660   -0.8194068 
C     3.3959670   -0.2462798    0.3517398 
C     3.8420973   -0.8869584    1.6798069 
C     2.8701883   -0.5973796    2.8400279 
C     3.2848566   -1.2590675    4.1686862 
C     2.2981905   -0.9640773    5.3144799 
C     2.7034647   -1.6403082    6.6339419 
C     1.7377955   -1.3498931    7.7776946 
O     0.7871116   -0.5974479    7.7218335 
O     2.0945129   -2.0482632    8.8872418 
C     1.2583559   -1.8955462   10.0692603 
C     0.0476919   -2.8486213   10.0563966 
C     0.5111664   -4.3272823   10.0309111 
C    -0.8699571   -2.5467900   11.2705990 
C    -0.5797758   -5.3322636    9.6111267 
C     7.7839966    3.7718658   -2.4318724 
C    -1.6538054   -1.2229190   11.1756249 
C    -0.0768569   -6.7893249    9.5874942 
C    -1.1577624   -7.7952342    9.1521898 
C     2.2413317    6.0440245   -2.8427053 
C     1.9698834    7.2488163   -3.7617311 
H     3.0297925    3.4266972   -2.3603803 
H     3.8035826    4.4590515   -1.1500015 
H     5.3292280    3.2948119   -3.5514853 
H     4.4017522    6.1129419   -2.9980470 
H     3.6348860    5.0423022   -4.1748137 
H     6.2717553    5.2928045   -2.2002555 
H     6.3914151    4.2163132   -0.8148675 
H     6.1716191    1.5376799   -1.9209904 
H     4.9244571    2.0918712   -0.7663289 
H     4.4210115   -1.6621487   -0.9400660 
H     5.3717649   -0.2087573   -0.5819975 
H     3.3126326    0.8472430    0.4808980 
H     2.3882213   -0.6055661    0.0860685 
H     3.9345119   -1.9793559    1.5425135 
H     4.8514984   -0.5234084    1.9449839 
H     2.7888443    0.4948976    2.9860132 
H     1.8589659   -0.9443948    2.5618010 
H     3.3657398   -2.3516517    4.0218631 
H     4.2958241   -0.9128381    4.4515187 
H     2.2220979    0.1244112    5.4697210 
H     1.2879154   -1.3000896    5.0278460 
H     2.7745012   -2.7350276    6.5117050 
H     3.7117155   -1.3153459    6.9473114 
H     1.9268087   -2.1340770   10.9106287 
H     0.9432584   -0.8470111   10.1503224 
H    -0.5275496   -2.6437372    9.1356296 
H     1.3605499   -4.4260756    9.3345084 
H     0.9000279   -4.6006292   11.0300823 
H    -1.5933393   -3.3706454   11.3802466 
H    -0.2631891   -2.5575353   12.1950071 
H    -1.4477187   -5.2656813   10.2902161 
H    -0.9558745   -5.0603710    8.6078830 
H     8.5820219    4.4293850   -2.0542944 
H     8.0304255    2.7473084   -2.1134997 
H     7.8250164    3.7960904   -3.5324530 
H    -2.3203006   -1.1021813   12.0435605 
H    -0.9937854   -0.3431488   11.1453206 
H    -2.2769618   -1.1979681   10.2680096 
H     0.7908276   -6.8640433    8.9082635 
H     0.2967386   -7.0615932   10.5905650 
H    -0.7691057   -8.8253659    9.1463507 
H    -2.0242110   -7.7690206    9.8325574 
H    -1.5256238   -7.5710262    8.1379910 
H     1.4330997    5.3011470   -2.9610589 
H     2.2051913    6.3700795   -1.7880276 
H     0.9954555    7.7109327   -3.5400349 
H     2.7428284    8.0250835   -3.6417283 
H     1.9632465    6.9475754   -4.8215578 
22
name="HCNOFClBr/C103264" REF_dipole="0.684 -0.415 0.078" config_type="wB97M-D3(BJ)/def2-TZVPPD dipoles on B3LYP-3c geometries" pbc="F F F"
C     3.8066053    2.5726390    0.8864015 
C     4.4937290    3.7297690    0.7968652 
C     5.9489685    3.9118183    0.8353243 
C     2.3252314    2.5755019    0.8361746 
C     6.4685557    5.2194110    0.7438839 
C     6.8598011    2.8408885    0.9620787 
O     1.8471685    1.3070150    0.9568990 
O     1.6133801    3.5553831    0.7081546 
C     7.8455918    5.4536303    0.7793204 
C     8.2339331    3.0733046    0.9972005 
C     0.4114592    1.1678858    0.9311560 
C     8.7337453    4.3806237    0.9065988 
H     4.2933311    1.6034435    1.0018111 
H     3.9042007    4.6454644    0.6867017 
H     5.7787263    6.0603541    0.6445842 
H     6.4916350    1.8165863    1.0337779 
H     8.2251552    6.4742328    0.7076697 
H     8.9223584    2.2322462    1.0958388 
H    -0.0559971    1.7232644    1.7572288 
H    -0.0059694    1.5297103   -0.0198042 
H     0.2180882    0.0941842    1.0427605 
H     9.8100026    4.5586437    0.9350742 
28
name="HCNOFClBr/C103297" REF_dipole="0.000 0.000 0.000" config_type="wB97M-D3(BJ)/def2-TZVPPD dipoles on B3LYP-3c geometries" pbc="F F F"
C     4.8628445    2.1539696    2.4872623 
C     6.0126476    1.2046543    2.0398303 
C     7.3744514    1.8631905    2.1530953 
C     3.5010827    1.4953089    2.3741838 
C     7.9192679    2.5815441    1.0761260 
C     8.1021455    1.8087594    3.3534145 
C     2.9538132    0.7818460    3.4531339 
C     2.7759077    1.5446772    1.1721014 
C     9.1552727    3.2270548    1.1924894 
C     9.3383626    2.4522540    3.4761025 
C     1.7178525    0.1361699    3.3370128 
C     1.5398101    0.9009504    1.0496284 
C     9.8692119    3.1651205    2.3947235 
C     1.0064836    0.1929795    2.1330217 
H     4.8963697    3.0679163    1.8717660 
H     5.0469203    2.4708802    3.5267845 
H     5.9790214    0.2906435    2.6552016 
H     5.8286345    0.8878813    1.0002434 
H     7.3707196    2.6311337    0.1319383 
H     7.6974371    1.2499624    4.2012422 
H     3.5003842    0.7362493    4.3986624 
H     3.1825205    2.0996504    0.3226694 
H     9.5633109    3.7763059    0.3417386 
H     9.8900026    2.3939890    4.4164395 
H     1.3078709   -0.4092126    4.1893163 
H     0.9901855    0.9551916    0.1078714 
H    10.8347830    3.6654829    2.4870735 
H     0.0409857   -0.3075531    2.0408272 
26
name="HCNOFClBr/C103300" REF_dipole="0.000 0.001 -0.001" config_type="wB97M-D3(BJ)/def2-TZVPPD dipoles on B3LYP-3c geometries" pbc="F F F"
C     5.3224349    2.7284162    1.8960251 
C     4.6151000    3.5461386    2.7072825 
C     3.3333503    4.1987741    2.4067401 
C     6.6034793    2.0748725    2.1977814 
C     2.7953154    5.1011535    3.3485821 
C     2.6003702    3.9725785    1.2208507 
C     7.2360142    2.1404659    3.4588548 
C     7.2443642    1.3372911    1.1799255 
C     1.5832591    5.7567390    3.1179555 
C     1.3904231    4.6263156    0.9895034 
C     8.4559262    1.5032330    3.6837493 
C     8.4665825    0.6984855    1.4039642 
C     0.8739384    5.5233431    1.9353089 
C     9.0802331    0.7790294    2.6582321 
H     4.9359687    2.5162725    0.8945726 
H     5.0146656    3.7788736    3.6989820 
H     3.3422360    5.2908119    4.2751917 
H     2.9741936    3.2733040    0.4716991 
H     6.7683789    2.6892659    4.2774629 
H     6.7735507    1.2690654    0.1963678 
H     1.1920806    6.4508412    3.8640024 
H     0.8420216    4.4336502    0.0655189 
H     8.9241263    1.5678045    4.6677441 
H     8.9400942    0.1362635    0.5970628 
H    -0.0737427    6.0318264    1.7509048 
H    10.0341356    0.2808849    2.8387354 
27
name="HCNOFClBr/C103322" REF_dipole="0.022 0.603 -0.102" config_type="wB97M-D3(BJ)/def2-TZVPPD dipoles on B3LYP-3c geometries" pbc="F F F"
C     6.2298301    2.0154704   -0.4629734 
C     6.7807551    0.7764294   -0.1118118 
C     4.8724331    2.1121276   -0.7847862 
C     5.9874896   -0.3795550   -0.0853451 
C     4.6232214   -0.2722676   -0.4085841 
C     6.5893083   -1.7271386    0.2753470 
C     4.0698446    0.9639025   -0.7549865 
N     5.8227051   -2.3645483    1.3454515 
C     6.1904270   -3.6059101    1.8709712 
C     5.6116233   -4.0392098    3.0865128 
C     5.9238162   -5.2873788    3.6218629 
C     6.8176922   -6.1454910    2.9652122 
C     7.3943383   -5.7238375    1.7641715 
C     7.0952246   -4.4698728    1.2185233 
H     6.8620482    2.9052685   -0.4799133 
H     7.8407381    0.7086550    0.1446971 
H     4.4400410    3.0767932   -1.0567960 
H     3.9953265   -1.1653352   -0.3857241 
H     6.5621613   -2.3849236   -0.6112735 
H     7.6592502   -1.6003787    0.5399513 
H     3.0094093    1.0323996   -1.0054592 
H     5.4786462   -1.7040197    2.0413392 
H     4.9060976   -3.3856058    3.6068618 
H     5.4628018   -5.5943453    4.5630867 
H     7.0606166   -7.1219698    3.3862314 
H     8.0975580   -6.3740577    1.2392890 
H     7.5731966   -4.1714011    0.2855444 
24
name="HCNOFClBr/C103333" REF_dipole="0.000 0.000 0.000" config_type="wB97M-D3(BJ)/def2-TZVPPD dipoles on B3LYP-3c geometries" pbc="F F F"
C     6.1254724    1.7048880   -0.4221714 
C     6.7075456    0.4277695   -0.3639346 
C     4.7215751    1.8326305   -0.4378106 
N     7.0413301    2.7894759   -0.4613279 
C     5.9025762   -0.7141219   -0.3214792 
C     3.9239186    0.6907060   -0.3953022 
C     4.5093851   -0.5847313   -0.3370966 
N     6.5092977    3.9304893   -0.5131340 
C     7.4251453    5.0150826   -0.5523098 
C     9.0411960    7.3047271   -0.6374264 
C     7.6480044    7.4340992   -0.6529566 
C     9.6266835    6.0292943   -0.5792799 
C     6.8430529    6.2921950   -0.6104862 
C     8.8290470    4.8873573   -0.5367716 
H     7.7959356    0.3540694   -0.3528667 
H     4.2788805    2.8271283   -0.4830651 
H     6.3613263   -1.7031930   -0.2763358 
H     2.8367564    0.7886147   -0.4074074 
H     3.8770564   -1.4737271   -0.3041535 
H     9.6735143    8.1937308   -0.6703744 
H     7.1892346    8.4231635   -0.6980398 
H    10.7138481    5.9314034   -0.5672405 
H     5.7546616    6.3658831   -0.6214849 
H     9.2717564    3.8928653   -0.4915450 
26
name="HCNOFClBr/C10334266" REF_dipole="0.484 -1.949 0.585" config_type="wB97M-D3(BJ)/def2-TZVPPD dipoles on B3LYP-3c geometries" pbc="F F F"
C     0.1474251    0.2289980    1.4919280 
C     1.5863646    0.3423902    0.8875696 
C    -0.7690875    0.1380537    0.2281883 
C     1.3629320    0.2922963   -0.6670174 
C     0.1100653   -0.6647636   -0.7929630 
C     0.7116161    1.6469131   -0.9781617 
C     2.6101952   -0.0140924   -1.4885454 
C    -0.5011723   -0.6937353   -2.2136628 
C     0.3832480   -2.1199676   -0.3628102 
C    -0.7334588    1.5410594   -0.3728374 
O    -1.5769758    2.4075213   -0.3821742 
O     1.1821040    2.6088174   -1.5407188 
H     0.0320747   -0.6717559    2.1113548 
H    -0.1143495    1.0877961    2.1274489 
H     2.1028993    1.2650207    1.1927401 
H     2.2288104   -0.4956296    1.1962998 
H    -1.7823009   -0.2411523    0.4163854 
H     2.3846737   -0.0620746   -2.5646665 
H     3.3674346    0.7720444   -1.3488858 
H     3.0583258   -0.9738803   -1.1884432 
H     0.1817052   -1.1866486   -2.9228839 
H    -1.4444713   -1.2623355   -2.2127473 
H    -0.7262168    0.3052981   -2.6200317 
H     1.0548533   -2.6147862   -1.0818031 
H     0.8406248   -2.2109686    0.6314842 
H    -0.5585193   -2.6916182   -0.3463467 
25
name="HCNOFClBr/C103366" REF_dipole="0.868 0.668 0.054" config_type="wB97M-D3(BJ)/def2-TZVPPD dipoles on B3LYP-3c geometries" pbc="F F F"
C     4.4204738    2.4270943    1.2943963 
C     5.5287058    3.1973577    1.2950932 
C     6.9138072    2.7572413    1.5082469 
C     3.0451235    2.9321856    1.0761841 
C     7.9441740    3.7176297    1.4428766 
C     7.2695568    1.4177689    1.7764062 
O     3.0010281    4.2744282    0.8561418 
O     2.0621545    2.2117446    1.0894539 
C     9.2809090    3.3585138    1.6344252 
C     8.6028705    1.0582862    1.9684249 
C     1.6916238    4.8689782    0.6465810 
C     9.6153473    2.0262630    1.8979453 
C     0.9992714    5.1960724    1.9711895 
H     4.4618883    1.3496798    1.4612893 
H     5.4046871    4.2690410    1.1188117 
H     7.6885294    4.7596486    1.2373894 
H     6.4983133    0.6488491    1.8375455 
H    10.0615413    4.1190993    1.5781386 
H     8.8575623    0.0173370    2.1752435 
H     1.0750816    4.1951762    0.0347798 
H     1.8973423    5.7830979    0.0715501 
H    10.6577844    1.7406642    2.0487062 
H     0.7744044    4.2805760    2.5360069 
H     1.6259232    5.8520558    2.5940375 
H     0.0488967    5.7178112    1.7741369 
27
name="HCNOFClBr/C103377" REF_dipole="0.215 0.468 0.585" config_type="wB97M-D3(BJ)/def2-TZVPPD dipoles on B3LYP-3c geometries" pbc="F F F"
O     5.4773513    2.4351302    1.8443028 
C     6.6852864    2.3778899    1.0257693 
C     7.7309625    3.2396776    1.6906905 
C     4.4098143    1.7332320    1.3825450 
C     7.7248070    4.6324085    1.5107228 
C     8.7206315    2.6664542    2.5029189 
C     3.2215243    1.8818455    2.3258031 
O     4.4234643    1.0835094    0.3574044 
C     8.6888294    5.4350640    2.1276216 
C     9.6889434    3.4658049    3.1209665 
C     1.9813836    1.0961029    1.8680708 
C     9.6743941    4.8523122    2.9342662 
C     0.7972054    1.2631708    2.8368201 
H     6.4489250    2.7369232    0.0126157 
H     7.0175801    1.3322377    0.9421547 
H     6.9610424    5.0911508    0.8784006 
H     8.7370706    1.5840676    2.6504005 
H     2.9913643    2.9579129    2.4215762 
H     3.5398979    1.5620019    3.3337923 
H     8.6750454    6.5158690    1.9759894 
H    10.4559744    3.0054069    3.7462285 
H     2.2394225    0.0292960    1.7724567 
H     1.6899437    1.4286356    0.8590528 
H    10.4309680    5.4774030    3.4119511 
H     1.0496638    0.9047314    3.8479971 
H     0.4940563    2.3191412    2.9250030 
H    -0.0785518    0.6933204    2.4906794 
32
name="HCNOFClBr/C103413" REF_dipole="-0.658 -0.295 0.244" config_type="wB97M-D3(BJ)/def2-TZVPPD dipoles on B3LYP-3c geometries" pbc="F F F"
C     6.1881965    1.9717903   -0.9360611 
C     6.6944135    0.7793273   -1.4929701 
C     4.9792007    1.9071321   -0.2104452 
C     6.9411115    3.2142228   -1.1388600 
C     6.0223728   -0.4349989   -1.3331651 
C     4.8254674   -0.4809098   -0.6110015 
C     4.3074405    0.6959236   -0.0508221 
C     6.6383111    4.4470976   -0.6829836 
C     7.5272563    5.5935264   -0.9872349 
O     7.0476881    6.7257223   -0.4063445 
C     7.8115544    7.9541332   -0.6043477 
O     8.5480975    5.5418302   -1.6523800 
C     7.3397306    8.7174873   -1.8237431 
C     7.8535555    8.4275174   -3.0994626 
C     7.4038000    9.1328334   -4.2200572 
C     6.3716442    9.7255637   -1.6945065 
C     5.9226557   10.4339895   -2.8142940 
C     6.4381544   10.1373296   -4.0807768 
H     7.6286359    0.8107543   -2.0577889 
H     4.5590560    2.8110876    0.2324338 
H     7.8564706    3.1202269   -1.7313378 
H     6.4332120   -1.3452739   -1.7727839 
H     4.2965729   -1.4268657   -0.4839117 
H     3.3735841    0.6655240    0.5130291 
H     5.7518404    4.6559254   -0.0829693 
H     7.6331964    8.5342120    0.3112588 
H     8.8798202    7.7099008   -0.6740844 
H     8.6017036    7.6419679   -3.2100498 
H     7.8106899    8.8995353   -5.2056237 
H     5.9672783    9.9626121   -0.7074385 
H     5.1732089   11.2188412   -2.6974300 
H     6.0916799   10.6896341   -4.9561475 
40
name="HCNOFClBr/C103435" REF_dipole="1.018 -0.252 -0.979" config_type="wB97M-D3(BJ)/def2-TZVPPD dipoles on B3LYP-3c geometries" pbc="F F F"
C     3.9629566    0.7899429    1.1291999 
C     4.7131990   -0.2151734    0.5113486 
C     4.6056173    1.8464870    1.7859514 
C     6.0034916    1.8938560    1.8247107 
C     6.1177472   -0.1761942    0.5467518 
O     4.0298280   -4.7220134    3.1304128 
C     4.2074890   -5.3228236    2.0945355 
C     6.7530333    0.8855622    1.2096494 
C     6.9400379   -1.2624947   -0.1085847 
O     7.1365303   -2.4054979    0.7896720 
C     6.2376017   -3.4087637    0.7353034 
C     6.5724394   -4.4928990    1.7512834 
C     5.6223286   -5.6949754    1.6272661 
O     3.1238070   -5.7241421    1.3804598 
C     3.2395886   -6.2654167    0.0428938 
C     1.8459669   -6.5095775   -0.4958099 
C     1.5555790   -6.2162383   -1.8356145 
C     0.2899865   -6.4898101   -2.3677839 
O     5.2897416   -3.4495052   -0.0285810 
C     0.8441551   -7.0709008    0.3121591 
C    -0.7023754   -7.0517613   -1.5584919 
C    -0.4220333   -7.3377273   -0.2162652 
H     2.8729617    0.7482186    1.0973665 
H     4.2098620   -1.0389839    0.0040803 
H     4.0179947    2.6317504    2.2647552 
H     6.5105533    2.7160104    2.3327581 
H     7.8444530    0.9270820    1.2420209 
H     6.4777738   -1.6133163   -1.0403693 
H     7.9589177   -0.9118555   -0.3195835 
H     7.6197974   -4.8040692    1.6105514 
H     6.5058121   -4.0596946    2.7614832 
H     5.9710486   -6.4929853    2.3044587 
H     5.6603812   -6.1020970    0.6103240 
H     3.7841522   -5.5584658   -0.6000066 
H     3.7988277   -7.2174134    0.0731438 
H     2.3220599   -5.7642589   -2.4697391 
H     0.0781192   -6.2539646   -3.4121334 
H     1.0520497   -7.2850630    1.3611993 
H    -1.6919703   -7.2605342   -1.9686196 
H    -1.1946097   -7.7689932    0.4228433 
24
name="HCNOFClBr/C103457" REF_dipole="0.378 -0.322 0.639" config_type="wB97M-D3(BJ)/def2-TZVPPD dipoles on B3LYP-3c geometries" pbc="F F F"
C     3.9701800    3.1224836    1.2547546 
C     5.1459859    3.0079757    2.2350282 
C     6.2268639    4.0223929    1.9034196 
O     2.9897736    2.1242770    1.6440107 
C     6.1883316    5.3165470    2.4476809 
C     7.2641731    3.7020825    1.0126233 
C     1.8596559    2.0525598    0.8921340 
C     7.1598288    6.2659690    2.1128449 
C     8.2384387    4.6476315    0.6744709 
C     0.9364419    0.9684905    1.4222361 
O     1.6385241    2.7640841   -0.0639413 
C     8.1883995    5.9339327    1.2236545 
H     4.2956661    2.9415404    0.2186571 
H     3.5161834    4.1248861    1.2920195 
H     5.5543713    1.9853911    2.1911163 
H     4.7767933    3.1637177    3.2616143 
H     5.3912211    5.5827275    3.1465454 
H     7.3131081    2.6984997    0.5825191 
H     7.1152607    7.2654936    2.5494366 
H     9.0394921    4.3783887   -0.0165339 
H     0.6480690    1.1845865    2.4625094 
H     0.0367985    0.9113102    0.7987022 
H     1.4466506   -0.0068579    1.4222187 
H     8.9488886    6.6721901    0.9632792 
30
name="HCNOFClBr/C103491" REF_dipole="0.273 -0.049 -0.136" config_type="wB97M-D3(BJ)/def2-TZVPPD dipoles on B3LYP-3c geometries" pbc="F F F"
C     6.2760172    1.8294257   -0.4966396 
C     6.8520982    0.5861559   -0.7974585 
C     7.1294311    3.0865433   -0.4478051 
C     4.8985898    1.8859240   -0.2225046 
N     6.4615488    4.2219994   -1.0947582 
C     7.2638052    5.4509047   -1.0768670 
C     6.5446334    6.6005467   -1.7637658 
C     7.2294455    7.4464043   -2.6487806 
C     5.1842396    6.8478974   -1.5108266 
C     4.5309055    7.9221845   -2.1223465 
C     5.2262086    8.7660422   -2.9984055 
C     6.5785193    8.5247131   -3.2609150 
C     6.0770965   -0.5800052   -0.8133990 
C     4.7081877   -0.5142912   -0.5342155 
C     4.1214803    0.7235802   -0.2407280 
H     7.9198865    0.5283310   -1.0234963 
H     7.3085969    3.3686084    0.6066569 
H     8.1316232    2.8647730   -0.8773689 
H     4.4404399    2.8514590   -0.0028859 
H     6.2332266    3.9771839   -2.0642076 
H     7.4435163    5.7101952   -0.0167333 
H     8.2704337    5.3238695   -1.5336303 
H     8.2847230    7.2598195   -2.8635513 
H     4.6407553    6.1847672   -0.8360092 
H     3.4741915    8.1030377   -1.9152273 
H     4.7149631    9.6041636   -3.4757060 
H     7.1279881    9.1721906   -3.9470705 
H     6.5430845   -1.5386056   -1.0498450 
H     4.1004121   -1.4209600   -0.5487140 
H     3.0527525    0.7826419   -0.0248957 
29
name="HCNOFClBr/C103504" REF_dipole="0.451 -0.023 0.004" config_type="wB97M-D3(BJ)/def2-TZVPPD dipoles on B3LYP-3c geometries" pbc="F F F"
O     6.6095349    4.1324626   -1.2808062 
C     7.3157014    2.9345740   -0.9824338 
C     6.3344313    1.8421189   -0.6041469 
C     7.4647474    5.2343472   -1.5598393 
C     6.6491715    0.4990287   -0.8594281 
C     5.1269709    2.1464487    0.0436683 
C     6.6337852    6.4382418   -1.9588622 
C     5.7813282   -0.5258599   -0.4665048 
C     4.2561067    1.1226547    0.4319589 
C     7.0898561    7.7327545   -1.6689711 
C     5.4272298    6.2832577   -2.6595196 
C     4.5805979   -0.2160899    0.1817642 
C     6.3626148    8.8557052   -2.0793661 
C     4.6967789    7.4051634   -3.0654568 
C     5.1623928    8.6944534   -2.7802096 
H     7.9284226    2.6119585   -1.8493187 
H     8.0214382    3.1091042   -0.1420230 
H     8.0915770    5.4800321   -0.6779977 
H     8.1632851    4.9733198   -2.3836172 
H     7.5802802    0.2493294   -1.3749837 
H     4.8679157    3.1880665    0.2344820 
H     6.0401130   -1.5658663   -0.6742408 
H     3.3184008    1.3718982    0.9325833 
H     8.0210399    7.8671127   -1.1123084 
H     5.0579645    5.2808540   -2.8773171 
H     3.8992747   -1.0129839    0.4855702 
H     6.7302481    9.8563178   -1.8440566 
H     3.7583276    7.2719061   -3.6072717 
H     4.5904649    9.5682899   -3.0977475 
30
name="HCNOFClBr/C103526" REF_dipole="-0.296 0.294 0.566" config_type="wB97M-D3(BJ)/def2-TZVPPD dipoles on B3LYP-3c geometries" pbc="F F F"
C     3.3754822    3.2243159    1.8410044 
C     3.2765609    1.9022209    2.3043309 
C     2.2523570    1.0594408    1.8588944 
C     2.4214377    3.6824761    0.9176889 
C     4.5154202    4.1221591    2.2904066 
C     1.3952551    2.8439971    0.4688857 
C     1.3083508    1.5282811    0.9381186 
C     5.7219583    3.9803015    1.3518062 
O     6.7603829    4.8663173    1.8480354 
C     7.9266988    4.8904160    1.1506857 
O     8.1309453    4.2225568    0.1588398 
C     8.9144723    5.8591003    1.7904505 
C    11.2315347    6.9294549    1.7055429 
C    10.2530103    5.9465959    1.0382701 
H     4.0071343    1.5294084    3.0267562 
H     2.1899983    0.0359532    2.2334414 
H     2.4793521    4.7099934    0.5495089 
H     4.8236013    3.8653494    3.3168277 
H     4.1907400    5.1751545    2.3052537 
H     0.6610233    3.2195329   -0.2463504 
H     0.5073759    0.8731729    0.5909993 
H     5.4577845    4.2572139    0.3193892 
H     6.0930449    2.9437631    1.3344256 
H     9.0732766    5.5467072    2.8382010 
H     8.4333165    6.8514760    1.8528512 
H    10.8163275    7.9497957    1.7430712 
H    11.4646106    6.6276388    2.7397050 
H    12.1811011    6.9769752    1.1509191 
H    10.7073580    4.9444442    0.9831691 
H    10.0671885    6.2522873   -0.0038283 
35
name="HCNOFClBr/C103537" REF_dipole="-0.718 -0.326 -0.041" config_type="wB97M-D3(BJ)/def2-TZVPPD dipoles on B3LYP-3c geometries" pbc="F F F"
C     6.6100842    4.0605796   -1.7469949 
C     6.9217479    2.9980495   -0.9765203 
C     6.0717680    1.8496309   -0.6436569 
C     7.6058298    5.1347258   -1.9755895 
C     6.5896727    0.8531800    0.2092337 
C     4.7580162    1.6887871   -1.1344350 
O     7.0772095    6.1051313   -2.7721007 
O     8.7374730    5.1649273   -1.5243532 
C     5.8274612   -0.2630312    0.5628111 
C     3.9967710    0.5749366   -0.7827735 
C     7.9294135    7.2381316   -3.0792050 
C     4.5273572   -0.4062528    0.0674522 
C     7.9118397    8.2888520   -1.9512099 
C     8.7820821    9.4786548   -2.3142996 
C     8.2339225   10.6180596   -2.9247339 
C    10.1681056    9.4423987   -2.0852393 
C     9.0460483   11.6964894   -3.2937286 
C    10.9838558   10.5172684   -2.4532527 
C    10.4246371   11.6487642   -3.0590654 
H     5.6372122    4.1795042   -2.2256144 
H     7.9266409    2.9831992   -0.5431188 
H     7.6045626    0.9607602    0.5981140 
H     4.3273603    2.4394322   -1.7983923 
H     6.2489728   -1.0212227    1.2247281 
H     2.9832156    0.4673472   -1.1727453 
H     8.9556284    6.8937198   -3.2695205 
H     7.5163667    7.6585981   -4.0066223 
H     3.9285466   -1.2768689    0.3398013 
H     6.8731801    8.6112429   -1.7754409 
H     8.2750396    7.8227183   -1.0230095 
H     7.1573115   10.6651948   -3.1067344 
H    10.6100054    8.5638560   -1.6087780 
H     8.6006393   12.5766622   -3.7611908 
H    12.0577644   10.4734934   -2.2625798 
H    11.0594587   12.4898804   -3.3430351 
31
name="HCNOFClBr/C10353863" REF_dipole="-0.410 -0.847 -0.428" config_type="wB97M-D3(BJ)/def2-TZVPPD dipoles on B3LYP-3c geometries" pbc="F F F"
O     2.2078179    2.5911806   -0.5174486 
C     2.7673889    1.2815090   -0.3936481 
C     4.2987401    1.2995027   -0.2024856 
O     5.8505774   -2.6559376    1.3466051 
O     7.8241821   -0.5285397    0.9130654 
C     7.6256365    1.5130216   -0.2970004 
C     7.4198208   -0.0059614   -0.3575448 
C     5.9921404   -0.4503776   -0.7837140 
N     4.8237906   -0.0535657    0.0148811 
C     4.7671550   -0.4855470    1.4182800 
C     4.5883460   -2.0026341    1.6325783 
C     3.4468351   -2.6058878    0.8029974 
H     2.6041733    3.0159130   -1.3035994 
H     2.2792097    0.8384375    0.4881471 
H     2.5221984    0.6345771   -1.2583097 
H     4.7598091    1.7153512   -1.1140924 
H     4.5511026    2.0014634    0.6173214 
H     5.7421537   -3.6186476    1.4781428 
H     7.4174480   -1.4132923    1.0348306 
H     8.6730790    1.7406077   -0.0484614 
H     7.3964895    1.9825600   -1.2666476 
H     6.9913773    1.9728845    0.4746627 
H     8.0879428   -0.4042787   -1.1557472 
H     5.8231105   -0.0857217   -1.8119487 
H     5.9977707   -1.5497846   -0.8581803 
H     3.8794468   -0.0153237    1.8710146 
H     5.6375421   -0.1455604    2.0097850 
H     4.3597399   -2.1364733    2.7094030 
H     2.4879554   -2.1300211    1.0620998 
H     3.3404638   -3.6858350    1.0017452 
H     3.6175563   -2.4587190   -0.2717313 
25
name="HCNOFClBr/C103548" REF_dipole="-0.655 0.242 0.208" config_type="wB97M-D3(BJ)/def2-TZVPPD dipoles on B3LYP-3c geometries" pbc="F F F"
C     6.2457071    1.6686420    1.0033697 
C     5.2667089    2.4576026    1.4757396 
C     3.8192378    2.1733127    1.4586526 
C     7.7166119    1.9722687    1.0287467 
C     2.9535421    3.0215671    2.1776739 
C     3.2474846    1.0924987    0.7551460 
O     7.9424891    3.2573775    1.6468915 
C     1.5743059    2.7954709    2.2077081 
C     1.8711704    0.8650207    0.7831132 
C     9.2357732    3.6709738    1.7352960 
C     1.0259757    1.7136745    1.5114425 
C     9.3158315    5.0175878    2.4319357 
O    10.1770159    3.0296302    1.3221431 
H     6.0126902    0.6986497    0.5531277 
H     5.5471870    3.4058321    1.9390015 
H     8.1300880    1.9759659    0.0046617 
H     8.2654950    1.1917636    1.5846946 
H     3.3727687    3.8688001    2.7254624 
H     3.8812122    0.4260043    0.1678993 
H     0.9271151    3.4665398    2.7754748 
H     1.4522904    0.0230652    0.2287014 
H    -0.0502046    1.5340692    1.5301584 
H     9.0913289    4.8975638    3.5038605 
H    10.3260805    5.4291936    2.3253500 
H     8.5784946    5.7205255    2.0186492 
31
name="HCNOFClBr/C103606" REF_dipole="-1.032 -0.375 -0.825" config_type="wB97M-D3(BJ)/def2-TZVPPD dipoles on B3LYP-3c geometries" pbc="F F F"
C     6.5322037    1.6707895   -1.2167285 
C     7.0046159    0.6015700   -0.4415058 
C     5.1804531    1.7735319   -1.5510317 
C     6.1044174   -0.3774672    0.0044783 
C     4.7420801   -0.2790012   -0.3289606 
O     6.4507388   -1.4649900    0.7663549 
C     4.2880323    0.7895487   -1.1008507 
C     7.8140468   -1.6309254    1.1616232 
C     7.8456773   -2.8959081    2.0264132 
O     9.1839741   -3.0981033    2.5080226 
C    10.1059193   -3.9791118    1.9996692 
O    11.2480274   -3.8471610    2.3744020 
C     9.7049185   -5.1297692    1.0526239 
C     8.7199862   -6.1396191    1.6916660 
C     9.2738549   -4.6832292   -0.3667837 
H     7.2390802    2.4288411   -1.5587173 
H     8.0650711    0.5502516   -0.1972604 
H     4.8226734    2.6087390   -2.1541740 
H     4.0564179   -1.0487873    0.0275006 
H     3.2280167    0.8551650   -1.3525730 
H     8.4701542   -1.7487479    0.2801576 
H     8.1724050   -0.7656630    1.7456787 
H     7.2133575   -2.7566451    2.9152648 
H     7.4526231   -3.7490928    1.4634903 
H    10.6617345   -5.6591976    0.9306010 
H     8.6619298   -7.0396087    1.0602970 
H     9.0645588   -6.4538477    2.6881356 
H     7.6979631   -5.7490115    1.7955966 
H     9.2669624   -5.5598832   -1.0325980 
H     9.9831227   -3.9551952   -0.7890714 
H     8.2675839   -4.2431711   -0.4050204 
31
name="HCNOFClBr/C103617" REF_dipole="-0.528 -0.009 0.145" config_type="wB97M-D3(BJ)/def2-TZVPPD dipoles on B3LYP-3c geometries" pbc="F F F"
C     0.3546206   -2.6100663    0.7637894 
C     1.3265482   -3.4004913    0.1184399 
C    -0.9461178   -3.1390702    0.8985668 
C     0.7416839   -1.2799287    1.2657281 
C    -1.2604753   -4.4027975    0.3979256 
C    -0.2830382   -5.1732859   -0.2473714 
C     1.0133633   -4.6665396   -0.3843028 
C     0.0851811    3.4730687   -0.5078988 
C     0.7335680    2.3675374    0.3157142 
C     0.9613503    3.9608038   -1.6732777 
O    -0.0164144    2.0991060    1.4189855 
O     1.7710230    1.8007789    0.0437098 
C     0.4368940    0.9961319    2.2654094 
C     0.2656246    5.0551165   -2.5017889 
C    -0.0684396   -0.3238713    1.7539911 
H     2.3406733   -3.0102069    0.0058882 
H    -1.7187443   -2.5634783    1.4106567 
H     1.8137679   -1.0624164    1.2160011 
H    -2.2727703   -4.7939773    0.5159595 
H    -0.5313651   -6.1628392   -0.6348266 
H     1.7837539   -5.2583055   -0.8819640 
H    -0.8801473    3.0876779   -0.8838955 
H    -0.1762506    4.3063503    0.1670250 
H     1.9173133    4.3413498   -1.2782606 
H     1.2186111    3.1063336   -2.3187154 
H     1.5331980    1.0057321    2.3342699 
H     0.0122625    1.2306269    3.2526182 
H     0.9082263    5.3927492   -3.3291269 
H    -0.6773099    4.6895961   -2.9401482 
H     0.0250994    5.9366633   -1.8854563 
H    -1.1524900   -0.4671483    1.7893546 
18
name="HCNOFClBr/C103639" REF_dipole="0.895 -0.237 0.048" config_type="wB97M-D3(BJ)/def2-TZVPPD dipoles on B3LYP-3c geometries" pbc="F F F"
C     6.4878600    1.6086881   -1.1781090 
C     6.8994472    0.6399361   -0.2555714 
C     5.1255538    1.8057290   -1.4272648 
C     4.1542520    1.0386769   -0.7632771 
C     2.6722732    1.2841430   -1.0042835 
C     4.5797563    0.0714872    0.1620113 
C     5.9409667   -0.1291029    0.4143682 
C     2.1597898    2.3491995   -0.0236119 
Br    0.2063956    2.7222575   -0.2849293 
H     7.2291319    2.2092923   -1.7081690 
H     7.9618672    0.4822271   -0.0628477 
H     4.8120976    2.5596210   -2.1536224 
H     2.5037694    1.6213607   -2.0383720 
H     2.1034371    0.3517242   -0.8686829 
H     3.8374425   -0.5371006    0.6843512 
H     6.2537879   -0.8897740    1.1317850 
H     2.2734082    2.0276103    1.0193197 
H     2.6757636    3.3078246   -0.1607945 
16
name="HCNOFClBr/C103640" REF_dipole="-0.433 -0.612 0.220" config_type="wB97M-D3(BJ)/def2-TZVPPD dipoles on B3LYP-3c geometries" pbc="F F F"
C     6.8341425    4.0906929   -1.6455900 
C     7.1851115    2.8919273   -1.1576965 
C     6.2646108    1.8050980   -0.7747760 
Br    8.1144595    5.4323488   -2.1149349 
C     6.8167470    0.6014236   -0.2922365 
C     4.8596867    1.9016977   -0.8629278 
C     6.0008560   -0.4679254    0.0878629 
C     4.0450960    0.8348345   -0.4838538 
C     4.6102325   -0.3561905   -0.0064348 
H     5.8078481    4.4114323   -1.8230962 
H     8.2472664    2.6701126   -1.0205316 
H     7.9022301    0.5054043   -0.2150534 
H     4.3932427    2.8174819   -1.2294375 
H     6.4534751   -1.3894385    0.4583082 
H     2.9604904    0.9313239   -0.5600656 
H     3.9692048   -1.1883233    0.2892635 
21
name="HCNOFClBr/C10364940" REF_dipole="0.069 1.833 0.640" config_type="wB97M-D3(BJ)/def2-TZVPPD dipoles on B3LYP-3c geometries" pbc="F F F"
C    -0.3857488   -0.3978368   -0.0903633 
C     0.4672365   -1.4114061   -0.4330971 
N    -1.6128159   -1.0202650    0.1830364 
N    -0.1772706   -2.6427475   -0.3799937 
C    -1.4097076   -2.3816219   -0.0297769 
C    -2.8712585   -0.4442936    0.5169126 
O    -3.8962808   -1.0665506    0.3108055 
C    -2.8596172    0.9220685    1.1247390 
C    -1.9553011    2.6056343    2.6253232 
C    -3.0141150    3.4628155    2.3045939 
C    -1.8723134    1.3411163    2.0347667 
C    -4.0063229    3.0451562    1.4078734 
C    -3.9389586    1.7753587    0.8325568 
H    -0.2611266    0.6771012   -0.0562799 
H     1.5116958   -1.3348068   -0.7236048 
H    -2.2111985   -3.1005275    0.1101988 
H    -1.1933155    2.9196649    3.3402338 
H    -3.0714119    4.4529075    2.7599912 
H    -1.0538743    0.6735529    2.3052443 
H    -4.8369920    3.7087833    1.1631030 
H    -4.7175032    1.4338963    0.1498370 
21
name="HCNOFClBr/C103651" REF_dipole="-0.134 0.074 0.035" config_type="wB97M-D3(BJ)/def2-TZVPPD dipoles on B3LYP-3c geometries" pbc="F F F"
C     1.0496867    3.0129873    2.6306062 
C     1.2577586    1.4818158    2.4910927 
C     2.7150067    1.0796687    2.3394537 
C     1.4544587    3.8090018    1.3774900 
C     3.2492842    0.7200436    1.0918297 
C     3.5732662    1.0815435    3.4531890 
C     4.5992715    0.3728408    0.9569937 
C     4.9221877    0.7359507    3.3253850 
C     5.4411428    0.3801093    2.0741035 
H     1.6219666    3.3772728    3.5013036 
H    -0.0140029    3.2001961    2.8584251 
H     0.6805465    1.1169787    1.6241764 
H     0.8324229    0.9847349    3.3798628 
H     0.8721679    3.4879428    0.4979584 
H     2.5206108    3.6730911    1.1409024 
H     1.2760178    4.8862069    1.5201627 
H     2.5987884    0.7077847    0.2137741 
H     3.1772434    1.3516974    4.4358197 
H     4.9924748    0.0937165   -0.0227031 
H     5.5696091    0.7396248    4.2047309 
H     6.4929917    0.1062919    1.9727434 
20
name="HCNOFClBr/C103673" REF_dipole="0.239 -0.256 -0.159" config_type="wB97M-D3(BJ)/def2-TZVPPD dipoles on B3LYP-3c geometries" pbc="F F F"
C     6.2205235    1.9595089   -0.2183654 
C     6.8271571    0.6918712   -0.1843973 
C     4.8388883    2.0826123   -0.3952061 
C     4.0404608    0.9408312   -0.5411796 
C     4.6352457   -0.3247549   -0.5129023 
C     6.0195562   -0.4447428   -0.3393552 
C     8.3258843    0.5553329    0.0335718 
N     9.0791235    1.5493034   -0.7384150 
C    10.5281518    1.4405824   -0.5592518 
H     6.8446852    2.8481705   -0.1135387 
H     4.3819041    3.0740267   -0.4191224 
H     2.9620609    1.0381933   -0.6798787 
H     4.0230787   -1.2209160   -0.6318129 
H     6.4783172   -1.4367027   -0.3259074 
H     8.5576552    0.7254672    1.1018364 
H     8.6326464   -0.4935682   -0.1795568 
H     8.8432685    1.4488065   -1.7305377 
H    11.0333837    2.1767953   -1.2027995 
H    10.7879161    1.6792247    0.4851173 
H    10.9501926    0.4373582   -0.7859986 
20
name="HCNOFClBr/C103695" REF_dipole="0.384 0.475 -0.383" config_type="wB97M-D3(BJ)/def2-TZVPPD dipoles on B3LYP-3c geometries" pbc="F F F"
C     7.7923806    5.1247721   -1.7608092 
C     6.6309851    4.1436726   -1.5549735 
N     7.0958427    2.9371778   -0.8736553 
C     6.2538454    1.8495840   -0.6386170 
C     6.8146180    0.6011913   -0.2811407 
C     4.8478356    1.9516334   -0.7089186 
C     6.0009885   -0.4953822   -0.0025936 
C     4.6046385   -0.3865009   -0.0679241 
C     4.0428735    0.8435511   -0.4214711 
H     7.4360847    6.0443849   -2.2477543 
H     8.2506519    5.3996179   -0.7988521 
H     8.5753084    4.6909251   -2.4047707 
H     6.1572047    3.9115278   -2.5312900 
H     5.8572710    4.6270115   -0.9349715 
H     8.0497236    2.6720360   -1.1150271 
H     7.9017234    0.5005372   -0.2186912 
H     4.3749175    2.8934588   -0.9864153 
H     6.4630885   -1.4467125    0.2693336 
H     3.9697354   -1.2458896    0.1508960 
H     2.9575831    0.9494039   -0.4818547 
14
name="HCNOFClBr/C103719" REF_dipole="-0.421 -0.877 0.233" config_type="wB97M-D3(BJ)/def2-TZVPPD dipoles on B3LYP-3c geometries" pbc="F F F"
C     6.8066826    4.1489595   -1.2797264 
N     6.9185380    2.9848694   -0.9706195 
C     6.1295785    1.8677046   -0.6737356 
O     6.8377608    5.2885660   -1.5822684 
C     6.7772691    0.6649150   -0.3520035 
C     4.7242347    1.9243314   -0.6908969 
C     6.0231197   -0.4720530   -0.0497354 
C     3.9809925    0.7814639   -0.3870481 
C     4.6245050   -0.4201569   -0.0655603 
H     7.8669939    0.6338047   -0.3421598 
H     4.2207067    2.8598360   -0.9412755 
H     6.5332005   -1.4038947    0.1996166 
H     2.8909672    0.8319947   -0.4021116 
H     4.0387508   -1.3094407    0.1709244 
19
name="HCNOFClBr/C103731" REF_dipole="-0.122 0.454 0.337" config_type="wB97M-D3(BJ)/def2-TZVPPD dipoles on B3LYP-3c geometries" pbc="F F F"
C     1.1380427    4.4014948    1.4917614 
O     1.5627195    3.1945349    0.8393634 
C     2.8622131    2.7751636    0.9437600 
C     0.8777314    4.2056897    2.9896817 
C     3.8915499    3.4716895    1.5981877 
C     3.1495095    1.5497785    0.3137868 
C     5.1892592    2.9410040    1.6106708 
C     4.4444831    1.0343962    0.3357363 
C     5.4770657    1.7266213    0.9846468 
H     0.2046082    4.6753485    0.9790511 
H     1.8593814    5.2169521    1.3115162 
H     0.4924680    5.1394970    3.4285732 
H     0.1286615    3.4168120    3.1501351 
H     1.7902723    3.9249189    3.5343316 
H     3.7059826    4.4204884    2.0992546 
H     2.3405387    1.0201766   -0.1906842 
H     5.9801833    3.4926992    2.1220549 
H     4.6500341    0.0838219   -0.1596818 
H     6.4894958    1.3219128    1.0013544 
26
name="HCNOFClBr/C10373781" REF_dipole="-1.280 0.900 -1.391" config_type="wB97M-D3(BJ)/def2-TZVPPD dipoles on B3LYP-3c geometries" pbc="F F F"
C     3.5196445    3.6749253    1.9534363 
C     3.8031095    2.4672507    0.9997556 
C     3.0296392    1.2864453    1.6722910 
C     2.5990203    3.0779800    3.0776524 
C     1.7691283    1.9899809    2.2850910 
C     3.5508670    2.1774417    3.8764240 
C     1.8520465    4.1092119    3.9157584 
C     0.8123579    2.5744677    1.2267482 
C     0.9496779    1.0530159    3.2031206 
C     3.8381428    0.9609803    2.9256300 
O     4.5618069    0.0223377    3.1655856 
O     4.0109728    2.3440097    4.9826041 
H     4.4396868    4.1096450    2.3722990 
H     2.9918862    4.4907966    1.4379330 
H     3.4187501    2.6453232   -0.0144202 
H     4.8765127    2.2496962    0.8992655 
H     2.8475487    0.4210290    1.0213346 
H     1.2061611    4.7394700    3.2859106 
H     1.2236703    3.6308276    4.6819552 
H     2.5604855    4.7677575    4.4400326 
H     0.3749289    1.7626050    0.6242809 
H    -0.0197690    3.1079526    1.7117851 
H     1.2931382    3.2764701    0.5325567 
H     0.1269287    1.6019601    3.6862603 
H     0.5025536    0.2365825    2.6148808 
H     1.5437046    0.5861374    4.0047287 
38
name="HCNOFClBr/C10374808" REF_dipole="-0.891 0.691 -0.976" config_type="wB97M-D3(BJ)/def2-TZVPPD dipoles on B3LYP-3c geometries" pbc="F F F"
C     6.0622175    1.7853962   -0.4086355 
C     6.3522549    0.6418071    0.3667579 
C     4.9114184    1.7469288   -1.2258539 
C     6.9674277    2.9372148   -0.3315952 
C     5.5362558   -0.4863204    0.3314113 
C     4.3749486   -0.4993825   -0.4578451 
C     4.0805358    0.6302355   -1.2441267 
C     3.5681811   -1.7658497   -0.5156618 
C     6.8398674    4.1149357   -0.9844503 
C     7.7473461    5.2648824   -0.9082976 
C     9.7235269    6.4209489   -0.0633595 
C     9.4398084    7.5461963   -0.8605262 
C     8.9057224    5.2974673   -0.0993816 
C     8.2860068    7.5306755   -1.6602039 
C    10.3217221    8.7545920   -0.7190160 
C     7.4539628    6.4115208   -1.6756781 
O    10.5803843    9.5181726   -1.8202598 
O    10.7805652    9.0912610    0.3498357 
C    10.5803094    8.9725128   -3.1547431 
O     2.2087907   -1.6792238   -0.6048778 
O     4.0883550   -2.8590991   -0.5153762 
C     1.4722213   -0.5570592   -0.0784942 
H     7.2415934    0.6395135    1.0006921 
H     4.6611489    2.5957408   -1.8630753 
H     7.8236340    2.7910128    0.3328821 
H     5.7947036   -1.3698135    0.9156717 
H     3.2107769    0.6292311   -1.9021658 
H     5.9832455    4.2616924   -1.6485644 
H    10.5969938    6.4402893    0.5889855 
H     9.1674489    4.4389844    0.5199462 
H     8.0130731    8.4036359   -2.2540294 
H     6.5531320    6.4239202   -2.2931214 
H    11.4391177    9.4227876   -3.6711449 
H    10.6871737    7.8786902   -3.1620595 
H     9.6595400    9.2489306   -3.6904308 
H     0.5799076   -0.9750056    0.4073657 
H     2.0500105    0.0167351    0.6596437 
H     1.1528721    0.1156423   -0.8888184 
36
name="HCNOFClBr/C10375969" REF_dipole="0.000 0.000 0.000" config_type="wB97M-D3(BJ)/def2-TZVPPD dipoles on B3LYP-3c geometries" pbc="F F F"
C     7.4247468    0.8913476    0.9413844 
C     7.1686467    2.0286810    1.9590167 
C     7.5943987    3.4013403    1.3840045 
C     5.7148684    2.0499951    2.4366003 
C     5.3628487    1.8982916    3.7947565 
C     4.6838392    2.2349611    1.5043143 
C     6.3992398    1.6960801    4.8881330 
C     4.0043289    1.9380842    4.1416904 
C     3.3253190    2.2747451    1.8512472 
C     2.9733016    2.1230603    3.2094056 
C     2.2889242    2.4769145    0.7578660 
C     1.5195220    2.1443576    3.6869813 
C     1.0937239    0.7716051    4.2617434 
C     1.2634421    3.2815151    4.7048155 
H     8.4899971    0.8524864    0.6626673 
H     7.1455404   -0.0866267    1.3619988 
H     6.8439497    1.0351198    0.0170532 
H     7.8156438    1.8302570    2.8269877 
H     8.6582733    3.3917796    1.0972784 
H     7.4466092    4.2033627    2.1231682 
H     7.0080500    3.6613757    0.4888185 
H     4.9445671    2.3552847    0.4494413 
H     5.9136491    1.6032803    5.8703669 
H     7.1058922    2.5395123    4.9505369 
H     6.9962906    0.7832542    4.7304391 
H     3.7435972    1.8177536    5.1965611 
H     1.5822706    1.6334809    0.6955005 
H     2.7745117    2.5696680   -0.2243740 
H     1.6918731    3.3897472    0.9155168 
H     0.8725464    2.3429591    2.8190345 
H     1.2415079   -0.0302986    3.5224502 
H     0.0298449    0.7811358    4.5484549 
H     1.6800557    0.5114049    5.1568929 
H     0.1981935    3.3203401    4.9835426 
H     1.5426542    4.2595648    4.2843805 
H     1.8442325    3.1375795    5.6291243 
27
name="HCNOFClBr/C103796992" REF_dipole="-0.618 0.006 0.450" config_type="wB97M-D3(BJ)/def2-TZVPPD dipoles on B3LYP-3c geometries" pbc="F F F"
C     6.4612014    1.6515228   -0.6029427 
C     6.7624183    0.3609145   -0.1383903 
C     5.1595139    2.1615887   -0.5081029 
C     5.7529735   -0.4245825    0.4220814 
C     4.4479591    0.0771015    0.5115772 
C     4.1367815    1.3585236    0.0586631 
O     2.8543061    1.8297826    0.2172753 
O     4.7836525    3.4060634   -0.9223312 
C     5.7734726    4.2890692   -1.4792395 
C     8.1943578   -0.1733538   -0.1847821 
C     8.9724254    0.3075183   -1.3352928 
N     9.5823938    0.7062755   -2.2393614 
C     2.0867843    1.9988767   -0.9881641 
C     5.0718613    5.5988508   -1.8255965 
H     7.2547175    2.2526190   -1.0454432 
H     5.9721070   -1.4307835    0.7847793 
H     3.6487982   -0.5238407    0.9478828 
H     6.5806218    4.4597939   -0.7444705 
H     6.2237042    3.8345175   -2.3798748 
H     8.7408639    0.1123869    0.7318262 
H     8.1871504   -1.2748549   -0.2098143 
H     1.0834311    2.3103626   -0.6679401 
H     2.5140599    2.7717313   -1.6438701 
H     2.0080977    1.0493973   -1.5459600 
H     5.7966746    6.3099241   -2.2500093 
H     4.2761624    5.4357877   -2.5673954 
H     4.6248100    6.0537076   -0.9298042 
20
name="HCNOFClBr/C103797" REF_dipole="1.039 0.119 0.427" config_type="wB97M-D3(BJ)/def2-TZVPPD dipoles on B3LYP-3c geometries" pbc="F F F"
C     1.0605688    2.1424573    4.0656567 
C     1.6682905    3.5280638    4.3538519 
C     2.7327369    3.8653458    3.3170976 
C     1.9098711    0.9431605    4.4685786 
O    -0.0259199    2.0272955    3.5297834 
C     2.3640613    4.0805154    1.9776783 
C     4.0907150    3.9376763    3.6630001 
C     3.3315915    4.3668393    1.0101546 
C     5.0613809    4.2253831    2.6957404 
C     4.6844033    4.4396932    1.3659330 
H     2.1144896    3.5414851    5.3618700 
H     0.8539342    4.2672308    4.3265765 
H     1.4848788    0.0170131    4.0615870 
H     1.9451955    0.8660869    5.5690214 
H     2.9480098    1.0612966    4.1204824 
H     1.3111004    4.0193069    1.6941168 
H     4.3929782    3.7760763    4.7005905 
H     3.0289617    4.5329817   -0.0253727 
H     6.1128661    4.2832201    2.9832943 
H     5.4392862    4.6649721    0.6106591 
19
name="HCNOFClBr/C103811" REF_dipole="-1.196 0.437 -0.971" config_type="wB97M-D3(BJ)/def2-TZVPPD dipoles on B3LYP-3c geometries" pbc="F F F"
C     6.7515261    1.5451599   -0.6384999 
C     6.8912356    0.4902823    0.2799629 
C     5.5455458    1.7518060   -1.3187960 
C     5.7877444   -0.3521207    0.5023936 
C     8.2074304    0.2380331    0.9870434 
C     4.5804279   -0.1474694   -0.1729305 
C     4.4559030    0.9049140   -1.0882655 
C     9.1645991   -0.7819701    0.3227434 
O    10.0801423   -1.2915187    0.9542072 
N     8.9492244   -1.0188562   -1.0076191 
H     7.5951944    2.2156850   -0.8186886 
H     5.4562593    2.5789611   -2.0252083 
H     5.8765947   -1.1755485    1.2148371 
H     8.7754072    1.1786311    1.0829858 
H     8.0403280   -0.1253286    2.0114311 
H     3.7337139   -0.8093136    0.0174970 
H     3.5136816    1.0665270   -1.6142910 
H     9.5289137   -1.7119022   -1.4725341 
H     8.1156284   -0.6892716   -1.4836685 
18
name="HCNOFClBr/C103822" REF_dipole="0.040 0.433 -0.457" config_type="wB97M-D3(BJ)/def2-TZVPPD dipoles on B3LYP-3c geometries" pbc="F F F"
C     1.5463104    1.2394266    2.1127229 
C     2.5739827    1.1650636    0.9893591 
C     3.8078775    1.9943257    1.3367146 
O     0.6337173    2.2232134    1.8936072 
O     1.5417850    0.5397436    3.1029692 
C     4.1469297    3.1258083    0.5816833 
C     4.6190334    1.6347178    2.4259888 
C     5.2821150    3.8812384    0.8999711 
C     5.7510191    2.3896329    2.7461340 
C     6.0873232    3.5149451    1.9830926 
H     2.1317034    1.5211369    0.0485733 
H     2.8523854    0.1078448    0.8640463 
H     0.0376618    2.2438089    2.6769308 
H     3.5219308    3.4183985   -0.2647963 
H     4.3574636    0.7621491    3.0274719 
H     5.5357245    4.7569710    0.2999198 
H     6.3730595    2.0983953    3.5943655 
H     6.9729777    4.1019801    2.2320459 
19
name="HCNOFClBr/C103844" REF_dipole="0.752 -1.097 0.315" config_type="wB97M-D3(BJ)/def2-TZVPPD dipoles on B3LYP-3c geometries" pbc="F F F"
C     6.4780343    1.8645434   -0.6608286 
C     6.8741216    0.5697737   -0.3066058 
C     5.1132970    2.1547767   -0.7590926 
C     1.6170980   -2.5087830    0.4632811 
C     2.2544742   -1.1661819    0.0952441 
C     4.1407622    1.1800929   -0.5113773 
C     4.5427392   -0.1212062   -0.1554281 
N     3.6374954   -1.1746220    0.1145297 
C     5.9170322   -0.4143900   -0.0561243 
O     1.5748229   -0.1867285   -0.1800317 
H     7.2240228    2.6358917   -0.8572660 
H     7.9336193    0.3208977   -0.2238481 
H     4.7901136    3.1604818   -1.0345138 
H     2.3326315   -3.3334648    0.5994617 
H     1.0443004   -2.3883391    1.3951563 
H     0.9033803   -2.7904058   -0.3239379 
H     3.0849589    1.4186211   -0.5914180 
H     4.0779636   -2.0582258    0.3593564 
H     6.2399326   -1.4223318    0.2199429 
20
name="HCNOFClBr/C103902" REF_dipole="0.437 -0.715 0.327" config_type="wB97M-D3(BJ)/def2-TZVPPD dipoles on B3LYP-3c geometries" pbc="F F F"
O     7.3995660    2.8411726   -0.8800728 
C     6.4264888    1.9013198   -0.6431466 
C     4.5162395   -0.1099602   -0.1153541 
C     5.8855943   -0.3262333    0.1314310 
C     4.1120569    1.1326887   -0.6326023 
N     3.6226645   -1.1714803    0.1773430 
C     6.8325960    0.6623216   -0.1269471 
C     5.0657535    2.1229710   -0.8909111 
C     2.2519206   -1.2186003    0.0260781 
C     1.6192872   -2.5458274    0.4534721 
O     1.5739081   -0.2951668   -0.4081494 
H     6.9847592    3.6515465   -1.2370376 
H     6.2217439   -1.2861085    0.5337258 
H     3.0618678    1.3223304   -0.8310568 
H     4.0655288   -2.0080062    0.5492209 
H     7.8906614    0.4838302    0.0679834 
H     4.7293863    3.0829902   -1.2934003 
H     1.0638115   -2.9658901   -0.3977861 
H     2.3354200   -3.3013063    0.8100762 
H     0.8902456   -2.3514915    1.2540335 
27
name="HCNOFClBr/C103935" REF_dipole="0.075 -0.601 -0.109" config_type="wB97M-D3(BJ)/def2-TZVPPD dipoles on B3LYP-3c geometries" pbc="F F F"
C     3.2648632    2.2889998    1.3862381 
O     4.2787094    1.4031480    1.0903853 
C     5.6197643    1.7888452    1.2107613 
C     1.9180233    1.5748332    1.2856859 
O     3.4428080    3.4411040    1.7008640 
C     6.1480468    2.8931811    0.5372475 
C     6.4434701    0.9665952    1.9812183 
C     0.7678402    2.5852750    1.1290044 
C     1.7213215    0.6695801    2.5304747 
C     7.5156716    3.1632975    0.6447568 
C     7.8095471    1.2492975    2.0736107 
C     8.3690576    2.3546154    1.4134680 
C     9.8450903    2.6782904    1.5424435 
H     1.9601772    0.9215700    0.3975961 
H     5.5087019    3.5315467   -0.0703989 
H     6.0139530    0.1038319    2.4922613 
H    -0.1911509    2.0530434    1.0372572 
H     0.7086852    3.2559605    1.9981580 
H     0.8971528    3.2094371    0.2325492 
H     1.6969294    1.2710318    3.4525817 
H     2.5276151   -0.0721285    2.6207880 
H     0.7660653    0.1287772    2.4537909 
H     7.9262028    4.0260049    0.1150934 
H     8.4488828    0.5970811    2.6729584 
H    10.0307141    3.3642946    2.3859520 
H    10.4426431    1.7716813    1.7198824 
H    10.2321150    3.1644056    0.6343716 
32
name="HCNOFClBr/C103957" REF_dipole="0.142 0.491 0.923" config_type="wB97M-D3(BJ)/def2-TZVPPD dipoles on B3LYP-3c geometries" pbc="F F F"
C     6.3882154    1.5311719   -0.3849533 
C     6.7458679    0.4930193    0.4893560 
C     5.0541764    1.7486514   -0.7411338 
C     5.7203515   -0.3189714    0.9963060 
C     8.1963663    0.2270511    0.8491689 
C     4.3865101   -0.1001121    0.6395941 
C     4.0260514    0.9362814   -0.2355868 
C     2.5654333    1.1693012   -0.6125609 
C     2.0649673    2.5496855   -0.1250238 
C     2.3295288    0.9921013   -2.1309821 
C     8.8246476   -0.6713102   -1.4264952 
C     8.8138997   -0.9674167    0.0678597 
O     8.4103879   -1.4057847   -2.2957959 
C    10.2666247   -1.2409490    0.5288905 
H     7.1639242    2.1845786   -0.7924084 
H     4.8168077    2.5680485   -1.4232636 
H     5.9654183   -1.1337783    1.6827430 
H     8.8019448    1.1311811    0.6626570 
H     8.2866791    0.0137014    1.9274406 
H     3.6087295   -0.7476751    1.0519329 
H     1.9680344    0.3991649   -0.0933762 
H     0.9922652    2.6745148   -0.3423606 
H     2.2102863    2.6639902    0.9597440 
H     2.6043224    3.3704847   -0.6237984 
H     1.2600709    1.0980222   -2.3731381 
H     2.6615778   -0.0001385   -2.4711549 
H     2.8799206    1.7473867   -2.7138877 
H     9.2992489    0.3148554   -1.6810273 
H     8.2010102   -1.8691096    0.2240197 
H    10.6894537   -2.1191631    0.0188784 
H    10.2950132   -1.4298224    1.6130383 
H    10.9216648   -0.3785605    0.3231181 
19
name="HCNOFClBr/C10397305" REF_dipole="-1.934 0.187 -0.079" config_type="wB97M-D3(BJ)/def2-TZVPPD dipoles on B3LYP-3c geometries" pbc="F F F"
C     6.3026076    1.8400063   -0.6681876 
C     6.8337903    0.5913474   -0.3462239 
C     4.9102451    2.0687608   -0.7589241 
N     7.2935301    2.9232736   -0.9134557 
C     5.9830920   -0.4995711   -0.1171826 
C     4.5954559   -0.3044038   -0.1995465 
C     6.6322412   -1.8008104    0.2045329 
C     4.0865112    0.9552799   -0.5063411 
C     4.2522582    3.3936856   -1.0804320 
Cl    5.4778751   -3.1739041    0.5087390 
O     7.8099568   -1.9953328    0.2718280 
O     6.9177865    3.9190391   -1.5310367 
O     8.4345721    2.7493768   -0.4914478 
H     7.9123192    0.4665672   -0.2746927 
H     3.9126835   -1.1328655   -0.0208581 
H     3.0049410    1.0892967   -0.5542876 
H     3.1672488    3.3135316   -0.9266119 
H     4.6328609    4.2088801   -0.4501271 
H     4.4357242    3.6883427   -2.1230445 
15
name="HCNOFClBr/C10401113" REF_dipole="-0.551 -0.295 0.394" config_type="wB97M-D3(BJ)/def2-TZVPPD dipoles on B3LYP-3c geometries" pbc="F F F"
C     4.0257933    1.3787008    1.9804687 
C     3.7603079    0.8718262    3.2709818 
C     2.4865917    0.3895481    3.5705594 
C     3.0077878    1.3932255    1.0105935 
C     5.3295010    1.8780493    1.6559946 
C     1.7328743    0.9055655    1.3251705 
C     1.4698483    0.4018750    2.6085710 
O     0.7873116    0.9486118    0.3346130 
C     6.4338674    2.2989929    1.3862599 
H     4.5517384    0.8621557    4.0196532 
H     2.2760655   -0.0033519    4.5665502 
H     3.2023999    1.7822865    0.0114116 
H     0.4766790    0.0196977    2.8603441 
H    -0.0555812    0.5844258    0.6710600 
H     7.4080150    2.6726910    1.1471686 
16
name="HCNOFClBr/C10403471" REF_dipole="-0.486 -1.523 0.088" config_type="wB97M-D3(BJ)/def2-TZVPPD dipoles on B3LYP-3c geometries" pbc="F F F"
O     6.6821548    4.0445146   -1.2265710 
N     7.1922614    2.9578473   -0.9590886 
O     8.4022956    2.7357073   -0.9206475 
C     6.2766002    1.8289479   -0.6644446 
N     6.5540405   -1.7238892    0.2981212 
C     5.9968673   -0.5113140   -0.0659019 
Br    3.3912988   -1.7403428    0.2552703 
C     4.5985335   -0.2888080   -0.1169608 
C     4.0612572    0.9616900   -0.4337251 
C     4.8972419    2.0436139   -0.7119640 
C     6.8297607    0.5908285   -0.3533238 
H     5.9813785   -2.5575908    0.1942660 
H     7.5288738   -1.8644295    0.0457050 
H     2.9801588    1.0951324   -0.4650857 
H     4.4905824    3.0210505   -0.9585954 
H     7.9128947    0.4771419   -0.3271539 
27
name="HCNOFClBr/C10405842" REF_dipole="-0.078 0.063 0.021" config_type="wB97M-D3(BJ)/def2-TZVPPD dipoles on B3LYP-3c geometries" pbc="F F F"
C     5.8193412    5.6421443    4.1816610 
C     5.1353409    4.6509417    3.2225704 
C     5.7886599    4.6194182    1.8278297 
C     5.1214192    3.6217812    0.8463428 
C     5.2952247    2.1812277    1.2687025 
C     4.3452884    1.2816438    1.5688344 
C     2.8470891    1.4757137    1.5687936 
C     2.2430641    1.4247433    2.9940282 
C     0.7077981    1.5329472    2.9946338 
H     5.7858657    6.6704233    3.7865363 
H     5.3320657    5.6477926    5.1690210 
H     6.8789577    5.3805116    4.3342719 
H     5.1556948    3.6384653    3.6592876 
H     4.0680640    4.9168722    3.1163688 
H     5.7538681    5.6306431    1.3853332 
H     6.8596705    4.3661881    1.9304911 
H     4.0561818    3.8790815    0.7350944 
H     5.5784349    3.7575052   -0.1510282 
H     6.3400309    1.8559642    1.3458727 
H     4.6763203    0.2817356    1.8735156 
H     2.5678409    2.4283109    1.0918963 
H     2.3813196    0.6786802    0.9600352 
H     2.5482419    0.4852628    3.4871810 
H     2.6781797    2.2418841    3.5939125 
H     0.2492868    0.6998843    2.4376111 
H     0.3050503    1.5120679    4.0191241 
H     0.3737010    2.4712660    2.5231793 
27
name="HCNOFClBr/C10405853" REF_dipole="-0.029 -0.006 0.018" config_type="wB97M-D3(BJ)/def2-TZVPPD dipoles on B3LYP-3c geometries" pbc="F F F"
C     6.1762463    0.7767161    0.8020346 
C     5.5049323    1.5036094    1.9811881 
C     6.3218364    2.7076921    2.4871901 
C     5.6822301    3.4346723    3.6971409 
C     4.3564184    4.0821765    3.3743927 
C     3.1880833    3.8036159    3.9677867 
C     1.8603842    4.4446734    3.6410324 
C     0.7983981    3.4306057    3.1430392 
C     1.1598257    2.7743130    1.7990141 
H     5.5683106   -0.0737373    0.4560751 
H     7.1673831    0.3861049    1.0843303 
H     6.3191485    1.4548376   -0.0549264 
H     5.3520828    0.7939015    2.8141395 
H     4.4985454    1.8421482    1.6828154 
H     6.4615516    3.4291376    1.6612886 
H     7.3339521    2.3691911    2.7717110 
H     6.3881232    4.2088457    4.0507023 
H     5.5565288    2.7225678    4.5312518 
H     4.3769986    4.8387525    2.5786875 
H     3.1663796    3.0401384    4.7568202 
H     2.0022561    5.2323870    2.8806497 
H     1.4667251    4.9472984    4.5437063 
H    -0.1706633    3.9503242    3.0514226 
H     0.6563847    2.6493488    3.9106877 
H     2.1070814    2.2179536    1.8662557 
H     1.2768360    3.5323085    1.0072793 
H     0.3767210    2.0709172    1.4761844 
23
name="HCNOFClBr/C10409548" REF_dipole="-0.089 -0.894 -0.737" config_type="wB97M-D3(BJ)/def2-TZVPPD dipoles on B3LYP-3c geometries" pbc="F F F"
C     6.4133498    1.3084883   -0.0812734 
C     7.6726365    2.0591348    0.2776100 
C     5.9648397    0.3651375    0.8665903 
C     5.6588972    1.4880256   -1.2567311 
O     8.0310260    2.1051572    1.4445547 
C     8.6049681    2.6870407   -0.7981141 
Br    7.6395940    4.3827159   -1.4383867 
C     9.9259264    3.1515911   -0.1711738 
C     8.8656477    1.7655967   -1.9992685 
C     4.4982518    0.7399779   -1.4768350 
C     4.0751212   -0.2044687   -0.5360703 
C     4.8140032   -0.3897210    0.6388469 
H     6.5354725    0.2312349    1.7851241 
H     5.9427060    2.2345416   -1.9945849 
H    10.5458922    3.6588360   -0.9233392 
H    10.4806194    2.2726930    0.1958037 
H     9.7675978    3.8247055    0.6788116 
H     7.9568264    1.4611696   -2.5288319 
H     9.5431180    2.2512599   -2.7156042 
H     9.3610626    0.8489847   -1.6346803 
H     3.9198309    0.9026670   -2.3876131 
H     3.1710894   -0.7892491   -0.7146605 
H     4.4898234   -1.1212192    1.3808257 
20
name="HCNOFClBr/C104096" REF_dipole="-0.284 -0.809 0.446" config_type="wB97M-D3(BJ)/def2-TZVPPD dipoles on B3LYP-3c geometries" pbc="F F F"
C     2.4146382    3.0117018    2.9107452 
C     1.9997800    2.2371216    1.8131257 
C     3.5797111    2.7023723    3.6136879 
C     2.7958255    1.1435340    1.4450990 
C     0.7226261    2.5707844    1.0670596 
C     3.9648205    0.8322073    2.1492493 
C     4.3729607    1.6038350    3.2442612 
C     5.6452369    1.2789808    3.9937518 
C     6.8097992    2.2400284    3.7543394 
O     6.7632496    3.2627558    3.1091182 
H     1.8161752    3.8731242    3.2179474 
H     3.8768631    3.3256746    4.4601114 
H     2.5020049    0.5246848    0.5939723 
H     0.6571121    3.6471122    0.8433182 
H     0.6586165    2.0249888    0.1144297 
H    -0.1683990    2.3068146    1.6609559 
H     4.5660054   -0.0254254    1.8372827 
H     5.4777865    1.2633363    5.0890338 
H     6.0060224    0.2626195    3.7502557 
H     7.7574652    1.9150490    4.2569556 
26
name="HCNOFClBr/C104132" REF_dipole="-0.124 -0.377 -0.280" config_type="wB97M-D3(BJ)/def2-TZVPPD dipoles on B3LYP-3c geometries" pbc="F F F"
C     8.2463094    6.2447281    1.0614445 
C     8.1172138    5.2830845   -0.1340605 
C     7.2388603    4.0542119    0.1714455 
C     7.1111391    3.0882061   -1.0315646 
C     6.2413757    1.8803015   -0.7354090 
C     6.7832598    0.7045942   -0.1920497 
C     4.8554778    1.9054435   -0.9585970 
C     5.9849062   -0.3991430    0.1149674 
C     4.5955897   -0.3655523   -0.1148945 
N     3.7784950   -1.4512487    0.2391178 
C     4.0424906    0.8108469   -0.6574005 
H     8.8793708    7.1109684    0.8131544 
H     7.2613728    6.6286434    1.3727177 
H     8.6958989    5.7406792    1.9321928 
H     9.1221911    4.9455620   -0.4453038 
H     7.6967615    5.8261870   -0.9995592 
H     6.2306054    4.3842408    0.4786650 
H     7.6547923    3.5041615    1.0342540 
H     8.1197875    2.7558795   -1.3336196 
H     6.6986838    3.6413371   -1.8935918 
H     7.8594686    0.6448088   -0.0085583 
H     4.3971072    2.8016735   -1.3853558 
H     6.4423707   -1.2988294    0.5350801 
H     2.9039954   -1.5115346   -0.2800978 
H     4.2535870   -2.3523372    0.2563810 
H     2.9671897    0.8659874   -0.8468579 
31
name="HCNOFClBr/C10415879" REF_dipole="0.284 0.682 0.209" config_type="wB97M-D3(BJ)/def2-TZVPPD dipoles on B3LYP-3c geometries" pbc="F F F"
C     3.2340930    2.5223114    2.4588856 
C     2.7581951    1.2771425    2.9038695 
C     1.5737182    0.7345515    2.3940857 
C     2.4881039    3.2102946    1.4877662 
C     4.4974834    3.1262519    3.0448067 
C     1.3022869    2.6732687    0.9740761 
C     0.8396938    1.4325236    1.4271951 
O     6.2076092    3.3293528    5.4378848 
C     5.4319367    4.4936252    5.0766565 
C     4.1943712    3.9400884    4.3275136 
C     6.2669614    5.4335184    4.1780745 
C     4.9411710    5.2325211    6.3569904 
C     6.0456152    5.7006364    7.3247094 
H     3.3275797    0.7235742    3.6552809 
H     1.2240674   -0.2367212    2.7501336 
H     2.8430660    4.1793670    1.1261963 
H     4.9730386    3.7709920    2.2883132 
H     5.2194260    2.3328519    3.2900066 
H     0.7390912    3.2248093    0.2178506 
H    -0.0838012    1.0104693    1.0268201 
H     7.0667487    3.6318026    5.7927901 
H     3.5232989    4.7797911    4.0784906 
H     3.6363049    3.2937972    5.0258741 
H     7.1378631    5.8392406    4.7181404 
H     6.6486287    4.9017739    3.2948826 
H     5.6690516    6.2912708    3.8310399 
H     4.3338752    6.1029678    6.0523233 
H     4.2627559    4.5531992    6.9004544 
H     6.6622049    4.8567897    7.6743088 
H     6.7130375    6.4516022    6.8740639 
H     5.5985239    6.1597358    8.2195167 
27
name="HCNOFClBr/C104201" REF_dipole="0.675 0.601 0.869" config_type="wB97M-D3(BJ)/def2-TZVPPD dipoles on B3LYP-3c geometries" pbc="F F F"
C     2.9163853    2.2887308    2.4675682 
C     3.6392736    2.0901985    1.1183186 
C     4.7822299    3.0719952    0.9345892 
C     1.7613716    1.3131026    2.7090602 
C     4.5576100    4.3617796    0.4176633 
C     6.0923383    2.7423756    1.3014285 
C     0.9771082    1.5126228    4.0055208 
O     1.4810623    0.4313776    1.9169053 
C     5.5950188    5.2798437    0.2730139 
C     7.1518577    3.6508180    1.1642314 
C     6.9056912    4.9306501    0.6457750 
O     7.8566826    5.8987678    0.4581087 
C     9.2083480    5.5986656    0.7999162 
H     3.6332172    2.1902710    3.3038829 
H     2.5291940    3.3208928    2.5515501 
H     4.0128610    1.0565118    1.0589893 
H     2.9100604    2.1976897    0.2999314 
H     3.5484927    4.6511210    0.1128655 
H     6.3042943    1.7469178    1.7000125 
H     0.2182893    0.7277990    4.1177112 
H     1.6508186    1.4991798    4.8778279 
H     0.4801144    2.4971279    4.0030856 
H     5.4122575    6.2744514   -0.1362506 
H     8.1544639    3.3415047    1.4579298 
H     9.7869415    6.5013402    0.5650799 
H     9.3216952    5.3696979    1.8741266 
H     9.6055225    4.7544672    0.2094589 
26
name="HCNOFClBr/C10420890" REF_dipole="0.335 0.080 -0.349" config_type="wB97M-D3(BJ)/def2-TZVPPD dipoles on B3LYP-3c geometries" pbc="F F F"
C     5.7418345    1.8749249   -0.5153079 
C     6.7656112    2.0632106    0.3924149 
C     4.6105287    1.0594568   -0.2069732 
C     6.7204491    1.4459719    1.6677904 
C     5.6443415    0.6520186    2.0040266 
C     4.5707823    0.4394894    1.0919054 
C     3.4582016   -0.3741107    1.4480268 
C     3.5214156    0.8360860   -1.1208117 
C     2.4602428    0.0404507   -0.7221636 
C     3.5022671    1.4945353   -2.5029490 
C     2.4244933   -0.5661569    0.5588485 
N     2.6389212    0.7294674   -3.4254627 
C     2.9589206    2.9384992   -2.4086624 
H     5.8090146    2.3652177   -1.4858860 
H     7.6170096    2.6925827    0.1264751 
H     7.5354077    1.6009968    2.3770438 
H     5.5983918    0.1719394    2.9844700 
H     3.4388264   -0.8395215    2.4361920 
H     1.6354926   -0.1171038   -1.4171928 
H     4.5455130    1.5489143   -2.8749116 
H     1.5695864   -1.1871566    0.8335505 
H     2.6189379    1.1998792   -4.3359104 
H     3.0443722   -0.1986104   -3.5869690 
H     2.9931445    3.4365066   -3.3923958 
H     3.5487024    3.5417024   -1.7037844 
H     1.9149914    2.9237099   -2.0629635 
25
name="HCNOFClBr/C104212" REF_dipole="0.735 0.724 -0.610" config_type="wB97M-D3(BJ)/def2-TZVPPD dipoles on B3LYP-3c geometries" pbc="F F F"
O     3.1232657    1.7410649    2.2460642 
C     4.2932364    0.8945444    2.4771163 
C     5.5238089    1.7500664    2.3225797 
C     1.9138202    1.1395999    2.3798966 
C     5.9027246    2.6564778    3.3311886 
C     6.3204676    1.6718381    1.1759804 
C     0.7925705    2.1340074    2.1268673 
O     1.7663170   -0.0310591    2.6627690 
C     7.0368659    3.4499691    3.1973432 
C     7.4694830    2.4601015    1.0233050 
C     7.8332745    3.3568551    2.0390933 
O     8.9294437    4.1725617    2.0070623 
C     9.7831920    4.1247866    0.8641362 
H     4.2867774    0.0636222    1.7555781 
H     4.2209838    0.4612754    3.4865365 
H     5.2994397    2.7384155    4.2383520 
H     6.0489761    0.9781023    0.3767163 
H     0.8868024    2.5745983    1.1226461 
H    -0.1762487    1.6290202    2.2171327 
H     0.8434445    2.9619281    2.8507399 
H     7.3312721    4.1489337    3.9814282 
H     8.0624429    2.3611029    0.1148289 
H    10.2299615    3.1246803    0.7258480 
H     9.2510864    4.4124361   -0.0593992 
H    10.5841920    4.8502713    1.0555904 
16
name="HCNOFClBr/C104222346" REF_dipole="0.574 -1.443 0.125" config_type="wB97M-D3(BJ)/def2-TZVPPD dipoles on B3LYP-3c geometries" pbc="F F F"
C     6.3079694    1.8424180   -0.6525730 
C     6.8873604    0.5543882   -0.4476297 
C     4.9149952    2.0376720   -0.5661443 
N     7.1125426    3.0173695   -0.9712591 
C     5.9864508   -0.5082097   -0.1617055 
N     8.2238451    0.2908720   -0.4822599 
C     4.6186175   -0.3057544   -0.0822527 
C     4.0808983    0.9798365   -0.2842903 
Cl    3.5509941   -1.6329929    0.2688118 
F     2.7410386    1.1638956   -0.2017162 
O     8.3447188    2.8816249   -1.0821300 
O     6.5374611    4.0949935   -1.1212714 
H     4.5047995    3.0327505   -0.7263511 
H     6.3851654   -1.5096860    0.0032837 
H     8.5403839   -0.6722171   -0.4572457 
H     8.8608593    1.0206391   -0.7858664 
17
name="HCNOFClBr/C10422352" REF_dipole="-0.790 -0.425 -0.111" config_type="wB97M-D3(BJ)/def2-TZVPPD dipoles on B3LYP-3c geometries" pbc="F F F"
C     0.7039992   -0.5866113    0.0631488 
C    -0.6564962    0.1219362   -0.0095924 
C    -0.8097301    1.0722029   -1.2374410 
C    -0.7177592    2.5719032   -0.8957378 
C    -1.7450675   -0.9827296   -0.0202945 
Br    2.2763633    0.6457958    0.2779697 
H     0.7610497   -1.2590493    0.9289692 
H     0.9090612   -1.1610775   -0.8511647 
H    -0.7891201    0.7088114    0.9158703 
H    -0.0557889    0.8198737   -2.0024388 
H    -1.7883229    0.8842911   -1.7108846 
H    -0.8529881    3.1875512   -1.7988565 
H    -1.5022123    2.8598675   -0.1769679 
H     0.2543285    2.8306084   -0.4538053 
H    -2.7475332   -0.5286617   -0.0000653 
H    -1.6623651   -1.6506887    0.8515929 
H    -1.6771182   -1.6017232   -0.9299019 
44
name="HCNOFClBr/C10430974" REF_dipole="-0.041 0.695 0.254" config_type="wB97M-D3(BJ)/def2-TZVPPD dipoles on B3LYP-3c geometries" pbc="F F F"
C     0.9954357    0.0424298    0.2893898 
C     0.2627123    1.1528093   -0.4964276 
C     0.6860970    2.5663152   -0.0470235 
O     2.3555912   -0.0799984   -0.1412572 
O     0.4548972    0.9631757   -1.9005737 
O     2.1087243    2.7709422   -0.1166150 
C     2.5652726    3.4566251   -1.2953485 
C     4.0931123    3.5239161   -1.2584136 
C     4.6743060    4.2932980   -2.4611017 
C     6.2127602    4.3805669   -2.4382356 
C     6.7947562    5.1609624   -3.6326830 
C     8.3319017    5.2669837   -3.6057339 
C     8.9106367    6.0560549   -4.7963775 
C    10.4469126    6.1716811   -4.7669061 
C    11.0253653    6.9645932   -5.9553770 
C    12.5603258    7.0780228   -5.9167125 
H     0.9195049    0.2275226    1.3788716 
H     0.5225664   -0.9300975    0.0830561 
H    -0.8227778    1.0658934   -0.2981198 
H     0.3961542    2.7141941    1.0085922 
H     0.1535157    3.3225654   -0.6507162 
H     2.7657616    0.7995795    0.0148200 
H     1.3252647    0.5175924   -1.9895236 
H     2.1414915    4.4802413   -1.3138228 
H     2.2180248    2.9406579   -2.2074239 
H     4.5027840    2.4984300   -1.2425971 
H     4.4075426    4.0056273   -0.3169098 
H     4.2531926    5.3147975   -2.4818496 
H     4.3503136    3.8092241   -3.4001733 
H     6.6369256    3.3602644   -2.4246936 
H     6.5363441    4.8588648   -1.4959726 
H     6.3599053    6.1769960   -3.6504330 
H     6.4779637    4.6770372   -4.5745702 
H     8.7686626    4.2517817   -3.5925653 
H     8.6477980    5.7472501   -2.6616010 
H     8.4689052    7.0692291   -4.8113244 
H     8.5984889    5.5735353   -5.7406332 
H    10.8901743    5.1590909   -4.7541752 
H    10.7593005    6.6527894   -3.8218334 
H    10.5820716    7.9761502   -5.9687442 
H    10.7156741    6.4832582   -6.9000467 
H    12.8993628    7.5867949   -4.9998803 
H    12.9433698    7.6492344   -6.7765866 
H    13.0342078    6.0834177   -5.9384474 
16
name="HCNOFClBr/C104326945" REF_dipole="-0.214 -0.407 0.298" config_type="wB97M-D3(BJ)/def2-TZVPPD dipoles on B3LYP-3c geometries" pbc="F F F"
C     6.5051757    1.4602888   -1.3352365 
C     6.8251631    0.1468983   -0.9952015 
C     5.3568652    2.0944881   -0.8247256 
C     6.0016906   -0.5783167   -0.1275997 
C     4.8568756    0.0282411    0.3931363 
C     4.5485229    1.3472287    0.0423182 
Cl    3.8021990   -0.8421585    1.4803959 
F     3.4159299    1.8838959    0.5843138 
C     5.1316394    3.5302006   -1.2811323 
N     4.0250872    4.1842010   -0.8240917 
O     5.9351957    4.0630880   -2.0406850 
H     7.1378088    2.0366635   -2.0090722 
H     7.7208301   -0.3209577   -1.4053010 
H     6.2374790   -1.6060697    0.1483772 
H     3.8873902    5.1404569   -1.1393617 
H     3.3463474    3.7672517   -0.1992343 
9
name="HCNOFClBr/C10443659" REF_dipole="0.876 0.932 -0.045" config_type="wB97M-D3(BJ)/def2-TZVPPD dipoles on B3LYP-3c geometries" pbc="F F F"
O    33.8977427   -0.0540209   -0.0166760 
C    33.9189980    1.1539026   -0.0582051 
O    32.7783175    1.8718728   -0.0624094 
C    35.2444959    1.8965814   -0.1055695 
Br   35.2373923    3.8385130   -0.1717304 
C    36.4040202    1.2326937   -0.1006801 
H    32.9515161    2.8385811   -0.0980449 
H    37.3733785    1.7277724   -0.1317883 
H    36.3867389    0.1428039   -0.0599963 
49
name="HCNOFClBr/C104438" REF_dipole="-0.194 0.172 -0.466" config_type="wB97M-D3(BJ)/def2-TZVPPD dipoles on B3LYP-3c geometries" pbc="F F F"
C     6.4110341    4.2024619   -0.8570760 
C     7.0057909    2.8447535   -1.3040803 
C     6.2103704    1.6564727   -0.7958887 
C     7.2178547    5.4110526   -1.3680122 
C     6.4709254    1.0928508    0.4654811 
C     5.1601194    1.1091194   -1.5465282 
C     6.6337696    6.7674257   -0.9275635 
C     5.7190141    0.0277522    0.9636292 
C     4.3948511    0.0412782   -1.0644112 
C     7.4435449    7.9750779   -1.4384554 
C     4.6720367   -0.5047724    0.1966600 
C     6.8645628    9.3339488   -0.9990564 
O     3.9648956   -1.5542802    0.7300862 
C     7.6786574   10.5391170   -1.5089361 
C     7.1032692   11.8991931   -1.0685208 
C     7.9206847   13.1033279   -1.5756015 
C     7.3472448   14.4636065   -1.1335103 
C     8.1659308   15.6684815   -1.6374977 
C     7.5860120   17.0229483   -1.1902949 
H     5.3676988    4.2728478   -1.2121888 
H     6.3595121    4.2278568    0.2457553 
H     8.0486345    2.7744072   -0.9489199 
H     7.0530689    2.8177226   -2.4065030 
H     8.2617125    5.3303294   -1.0125823 
H     7.2689016    5.3765430   -2.4719221 
H     7.2863576    1.4936019    1.0732133 
H     4.9324989    1.5197052   -2.5335481 
H     5.5905106    6.8492577   -1.2837671 
H     6.5824218    6.8020188    0.1760644 
H     5.9343127   -0.4042174    1.9420117 
H     3.5851299   -0.3657833   -1.6774911 
H     8.4869767    7.8910256   -1.0829076 
H     7.4944152    7.9396796   -2.5422175 
H     5.8218030    9.4197297   -1.3560904 
H     6.8124034    9.3690465    0.1046163 
H     3.2723672   -1.8310952    0.0976952 
H     8.7216477   10.4515939   -1.1528865 
H     7.7299974   10.5044152   -2.6127047 
H     6.0610836   11.9882816   -1.4264597 
H     7.0500443   11.9329296    0.0351604 
H     8.9630906   13.0131001   -1.2184269 
H     7.9731897   13.0703526   -2.6793909 
H     6.3053572   14.5555975   -1.4920809 
H     7.2930701   14.4964166   -0.0296825 
H     9.2068169   15.5774961   -1.2788896 
H     8.2195096   15.6372410   -2.7404005 
H     8.1912662   17.8634462   -1.5642293 
H     6.5580942   17.1593203   -1.5637243 
H     7.5520385   17.0986177   -0.0913265 
25
name="HCNOFClBr/C104450" REF_dipole="0.160 -0.430 0.060" config_type="wB97M-D3(BJ)/def2-TZVPPD dipoles on B3LYP-3c geometries" pbc="F F F"
C     2.0531794    1.5878652    1.7700655 
C     1.8433802    1.7423797    3.2966084 
C     3.1221439    2.0931121    4.0344510 
C     0.7540281    1.2348047    1.0244242 
C     3.5347846    3.4308162    4.1799529 
C     3.9579838    1.0991428    4.5572652 
C     4.7280023    3.7604219    4.8188474 
C     5.1633037    1.4079029    5.2039552 
C     5.5552397    2.7481204    5.3375902 
O     6.7049502    3.1728484    5.9512377 
C     7.5821659    2.1933021    6.5012206 
H     2.8139431    0.8092886    1.5891683 
H     2.4743102    2.5249980    1.3673978 
H     1.4259124    0.8030216    3.6989903 
H     1.0817237    2.5209580    3.4776992 
H     0.3295044    0.2849301    1.3882981 
H    -0.0119319    2.0150106    1.1637076 
H     0.9301529    1.1291311   -0.0572672 
H     2.9041482    4.2331350    3.7881336 
H     3.6661980    0.0496585    4.4658017 
H     5.0369759    4.8007450    4.9317166 
H     5.7753317    0.5966344    5.5971977 
H     7.9678962    1.5037786    5.7295150 
H     8.4236926    2.7494667    6.9345354 
H     7.0951804    1.6028274    7.2974876 
14
name="HCNOFClBr/C104451709" REF_dipole="-1.088 1.310 -0.298" config_type="wB97M-D3(BJ)/def2-TZVPPD dipoles on B3LYP-3c geometries" pbc="F F F"
C     6.2897444    1.8418158   -0.6224179 
C     6.8633907    0.5859656   -0.3382086 
C     4.9180676    2.0576637   -0.6735254 
F     7.1157323    2.8957544   -0.8584112 
C     5.9687156   -0.4754940   -0.1003245 
C     8.3483536    0.4188293   -0.2982313 
C     4.5862747   -0.2761559   -0.1478241 
F     6.4187995   -1.7087227    0.1785148 
C     4.0586580    0.9796974   -0.4319618 
F     3.7635946   -1.3254300    0.0871287 
O     8.9248951   -0.6243590   -0.0610365 
H     4.5269236    3.0493363   -0.8978352 
H     8.9142938    1.3522381   -0.5089307 
H     2.9768565    1.1108612   -0.4634363 
23
name="HCNOFClBr/C104461" REF_dipole="0.210 0.486 -0.105" config_type="wB97M-D3(BJ)/def2-TZVPPD dipoles on B3LYP-3c geometries" pbc="F F F"
C     1.8582026    2.7838139    1.8474555 
C     2.3790244    1.8819226    2.6992567 
C     3.5726008    2.0251010    3.5515685 
C     0.6289972    2.5541786    1.0072825 
C     4.3976828    3.1645769    3.5592343 
C     3.9305398    0.9693404    4.4181903 
C     5.5209697    3.2577060    4.3852553 
C     5.0451095    1.0441644    5.2479863 
C     5.8544616    2.1930480    5.2402288 
O     6.9286945    2.1761543    6.0875907 
C     7.7871746    3.3147805    6.1222206 
H     2.3335942    3.7637684    1.7321636 
H     1.8689923    0.9155201    2.7899269 
H    -0.1546480    3.2984299    1.2315409 
H     0.8558823    2.6508651   -0.0686084 
H     0.2036255    1.5532978    1.1748533 
H     4.1697953    4.0075685    2.9048221 
H     3.3147632    0.0669705    4.4403818 
H     6.1256813    4.1633466    4.3497589 
H     5.3073599    0.2194698    5.9122443 
H     8.2633225    3.5021091    5.1439053 
H     7.2511314    4.2258043    6.4411814 
H     8.5665426    3.0832634    6.8593605 
20
name="HCNOFClBr/C104472" REF_dipole="-0.918 -1.268 -1.140" config_type="wB97M-D3(BJ)/def2-TZVPPD dipoles on B3LYP-3c geometries" pbc="F F F"
C     7.3587670    4.1082965   -0.4447054 
C     7.1070798    3.0771804   -1.4660723 
C     6.1978856    1.9611378   -0.9607661 
N     7.5537471    4.9133967    0.3693597 
C     6.6847189    0.9900891   -0.0680525 
C     4.8627525    1.8844945   -1.3634989 
C     5.8605544   -0.0270094    0.4017098 
C     4.0179692    0.8659037   -0.9007456 
C     4.5161905   -0.0984256   -0.0119600 
O     3.7926054   -1.1355150    0.5032116 
C     2.4190183   -1.2606913    0.1340758 
H     6.6630594    3.5668142   -2.3474416 
H     8.0806519    2.6725230   -1.7901000 
H     7.7231269    1.0329311    0.2684160 
H     4.4593046    2.6302562   -2.0521916 
H     6.2380665   -0.7809084    1.0934114 
H     2.9839133    0.8425629   -1.2418721 
H     2.0446197   -2.1460888    0.6629673 
H     1.8290540   -0.3807091    0.4433795 
H     2.2978149   -1.4131384   -0.9524249 
24
name="HCNOFClBr/C104518" REF_dipole="-0.145 -0.037 -0.015" config_type="wB97M-D3(BJ)/def2-TZVPPD dipoles on B3LYP-3c geometries" pbc="F F F"
C     1.1988182    2.7864849    2.4851032 
C     2.1055486    3.8673316    3.1335176 
C     3.5560732    3.7740244    2.6929701 
C     1.5704654    1.3284311    2.8294686 
C     4.5415560    3.2266400    3.5298127 
C     3.9404812    4.2086306    1.4122374 
C     1.3831940    0.9622449    4.3141529 
C     5.8696769    3.1101600    3.1020943 
C     5.2651375    4.0958989    0.9792589 
C     6.2360782    3.5431800    1.8236765 
H     0.1541697    2.9781426    2.7890855 
H     1.2307687    2.9143819    1.3893564 
H     1.7044786    4.8601111    2.8672695 
H     2.0453880    3.7979469    4.2315562 
H     0.9446766    0.6582780    2.2154422 
H     2.6133273    1.1333697    2.5285182 
H     4.2669139    2.8881773    4.5317647 
H     3.1915835    4.6457698    0.7465736 
H     0.3486307    1.1523637    4.6441332 
H     1.5982341   -0.1034878    4.4877995 
H     2.0520724    1.5406277    4.9701484 
H     6.6188939    2.6810626    3.7702948 
H     5.5417247    4.4426498   -0.0183934 
H     7.2708088    3.4548803    1.4879590 
21
name="HCNOFClBr/C104529" REF_dipole="0.083 0.616 0.558" config_type="wB97M-D3(BJ)/def2-TZVPPD dipoles on B3LYP-3c geometries" pbc="F F F"
C     6.2847556    1.7031528   -0.9995827 
C     6.7334169    0.4436663   -0.5870435 
C     4.9584688    2.0862801   -0.7690875 
C     4.0867812    1.2014285   -0.1239426 
C     4.5407926   -0.0567651    0.2864798 
C     5.8691583   -0.4532197    0.0616426 
C     6.3477105   -1.8343257    0.4725690 
C     6.1365257   -2.8819555   -0.6513552 
C     6.6176559   -4.2674363   -0.2169660 
Cl    6.3697870   -5.4987597   -1.5395756 
H     6.9733261    2.3880889   -1.4981518 
H     7.7721045    0.1547323   -0.7671295 
H     4.6074827    3.0697577   -1.0865549 
H     3.0516457    1.4928162    0.0642269 
H     3.8543302   -0.7395747    0.7937790 
H     7.4179234   -1.7940516    0.7382719 
H     5.8112540   -2.1592955    1.3805026 
H     5.0692897   -2.9282213   -0.9194510 
H     6.6793290   -2.5687707   -1.5571213 
H     7.6907401   -4.2700527    0.0177685 
H     6.0658220   -4.6326944    0.6598213 
20
name="HCNOFClBr/C104530" REF_dipole="-0.849 -0.071 -0.562" config_type="wB97M-D3(BJ)/def2-TZVPPD dipoles on B3LYP-3c geometries" pbc="F F F"
C     2.8520186    1.8240498    2.7644846 
C     3.8975950    2.4024973    3.5036554 
C     4.7057180    3.3962285    2.9400178 
C     2.6387014    2.2670846    1.4481700 
C     1.9465720    0.7608880    3.3672419 
C     3.4441425    3.2611771    0.8818782 
C     4.4820026    3.8303005    1.6283279 
C     1.0018467    1.8894077    5.5004477 
C     0.7245138    1.3518586    4.1073771 
O     2.0412747    1.7593926    6.1130584 
H     4.0729267    2.0745786    4.5288019 
H     5.5152838    3.8318891    3.5288490 
H     1.8361206    1.8213918    0.8543032 
H     2.5150072    0.1250281    4.0629305 
H     1.5784992    0.1030393    2.5639536 
H     3.2645665    3.5868635   -0.1446014 
H     5.1148326    4.6036469    1.1891332 
H     0.1299710    2.4188055    5.9631755 
H     0.2502612    2.1563664    3.5163470 
H    -0.0650539    0.5838062    4.2312486 
27
name="HCNOFClBr/C104534965" REF_dipole="0.169 -1.105 -0.024" config_type="wB97M-D3(BJ)/def2-TZVPPD dipoles on B3LYP-3c geometries" pbc="F F F"
C    19.2205540   21.8356633   -2.5441993 
C    17.8612895   21.1535795   -2.3437623 
F    19.4394808   22.8034500   -1.6101133 
F    20.2167518   20.9113114   -2.4271941 
F    19.3267805   22.4128483   -3.7635710 
O    16.8083993   22.1074546   -2.4652448 
C    14.4560807   20.7632725    0.0896751 
C    15.7626627   20.9228949    0.3608842 
C    16.1887712   22.7037523   -1.3897514 
O    15.3612490   23.5484595   -1.6203058 
C    16.5103536   22.2190540    0.0279476 
C    16.4564441   19.7844405    1.0497551 
O    17.8059594   20.0221598    1.1760969 
O    15.9219452   18.7657583    1.4257612 
C    18.9350865   19.5537906    3.2673131 
C    18.5905053   19.0369360    1.8672574 
F    19.6866215   20.6846350    3.2181856 
F    17.8211473   19.8334664    3.9901016 
F    19.6500628   18.6073802    3.9362908 
H    17.8658251   20.6197281   -1.3832733 
H    17.7130178   20.4141711   -3.1454029 
H    13.9367376   19.8438245    0.3580759 
H    13.8753220   21.5453755   -0.4010940 
H    16.1647283   23.0159086    0.7023991 
H    17.5866707   22.1115213    0.1960902 
H    18.0471142   18.0850763    1.9441351 
H    19.5156390   18.8944876    1.2904434 
18
name="HCNOFClBr/C104574" REF_dipole="0.959 -0.020 0.113" config_type="wB97M-D3(BJ)/def2-TZVPPD dipoles on B3LYP-3c geometries" pbc="F F F"
O     2.1545438    1.4492194    2.2032608 
C     2.5342960    2.7700753    1.6935353 
C     4.0329445    2.8908115    1.8096289 
C     0.8390794    1.1617543    2.1827179 
C     4.6191423    3.3853941    2.9850900 
C     4.8644463    2.4968236    0.7500172 
O    -0.0468035    1.8832330    1.7877847 
C     6.0092346    3.4845633    3.1006517 
C     6.2551628    2.5947078    0.8613563 
C     6.8300103    3.0891153    2.0378685 
H     2.1980073    2.8583946    0.6499617 
H     2.0162434    3.5405469    2.2833630 
H     0.6958661    0.1425119    2.5941835 
H     3.9822873    3.6968539    3.8161554 
H     4.4199623    2.1116456   -0.1705020 
H     6.4522511    3.8742657    4.0186317 
H     6.8903271    2.2883271    0.0285770 
H     7.9147991    3.1705566    2.1246184 
29
name="HCNOFClBr/C10458147" REF_dipole="0.542 1.013 -0.225" config_type="wB97M-D3(BJ)/def2-TZVPPD dipoles on B3LYP-3c geometries" pbc="F F F"
C     1.9452705    0.8043556    0.6031295 
C     1.3687307    1.6952551    1.7249775 
C     0.5141051    2.8374905    1.1363661 
C     2.4620774    2.2322269    2.6910499 
C     3.0576612    1.1171670    3.5738864 
C     3.6073982    3.0351304    2.0274826 
O     2.4513534    0.0943825    3.8418310 
C     4.4649499    1.3857803    4.1134105 
C     4.5382854    3.7130377    3.0673144 
C     4.7112398    2.8880601    4.3776828 
C     6.0845926    3.1345343    5.0280710 
H     2.5383034   -0.0282334    1.0099536 
H     1.1300315    0.3658587    0.0065979 
H     2.5836237    1.3770672   -0.0887223 
H     0.7066459    1.0630160    2.3388387 
H    -0.3178990    2.4297145    0.5413193 
H     1.0994106    3.4916157    0.4705157 
H     0.0787314    3.4672140    1.9291568 
H     1.9540257    2.9142332    3.4060545 
H     3.1940802    3.7992150    1.3516494 
H     4.1998491    2.3574682    1.3911079 
H     4.6154648    0.7771148    5.0181591 
H     5.1910013    1.0177524    3.3619310 
H     5.5252074    3.8791526    2.6031061 
H     4.1506967    4.7125135    3.3247111 
H     3.9400065    3.2200888    5.0964567 
H     6.2474183    4.2077622    5.2160506 
H     6.1749261    2.6074256    5.9907504 
H     6.8988124    2.7826003    4.3730618 
27
name="HCNOFClBr/C104585" REF_dipole="-0.414 -0.401 0.378" config_type="wB97M-D3(BJ)/def2-TZVPPD dipoles on B3LYP-3c geometries" pbc="F F F"
N    -1.4633123    0.4288178   -0.0929186 
C    -2.2176505    0.3168752    1.1654362 
C    -3.2054213   -0.8619832    1.1208281 
C    -4.1683608   -0.7252392   -0.0739494 
C    -3.3653756   -0.5288635   -1.3735611 
C    -2.3678858    0.6349325   -1.2349446 
C     1.8363453    2.2908511   -0.8665635 
C     0.6429730    1.3534566   -1.1196811 
C    -0.4155774    1.4539093   -0.0041594 
O     2.7942816    2.2833657   -1.9273617 
H    -1.4980811    0.1673207    1.9874888 
H    -2.7776926    1.2552402    1.3949915 
H    -2.6345876   -1.8021023    1.0315394 
H    -3.7637628   -0.9077466    2.0707437 
H    -4.8236821   -1.6085070   -0.1497257 
H    -4.8284005    0.1472009    0.0848188 
H    -2.8057581   -1.4508235   -1.6068646 
H    -4.0390521   -0.3324003   -2.2242875 
H    -1.7708379    0.7117648   -2.1557406 
H    -2.9308903    1.5946282   -1.1357325 
H     1.4882050    3.3337938   -0.7972489 
H     2.3071208    2.0421409    0.1069629 
H     0.9913715    0.3061491   -1.1736262 
H     0.2139748    1.6035314   -2.1030264 
H    -0.8424113    2.4845236    0.0105991 
H     0.0917572    1.3181262    0.9670590 
H     3.1255108    1.3684376   -2.0245756 
27
name="HCNOFClBr/C104610" REF_dipole="-1.546 0.013 0.879" config_type="wB97M-D3(BJ)/def2-TZVPPD dipoles on B3LYP-3c geometries" pbc="F F F"
C     0.9099098    3.2415154    3.6296332 
C     1.1478904    2.1048849    4.6499913 
C     2.2959733    2.3196773    5.6383582 
C     2.0065263    3.4585126    2.5601128 
O     3.5851844    2.2206582    4.9589433 
C     2.3732103    1.2682976    6.7714764 
C     2.3290562    2.2320990    1.6777370 
C     4.5258205    1.6146726    5.7472405 
C     3.8776295    1.2050981    7.0744806 
C     1.1248247    1.6751811    0.8944301 
O     5.6671401    1.4665604    5.3921742 
H     0.7660105    4.1867902    4.1836457 
H    -0.0528245    3.0450613    3.1280696 
H     1.3000596    1.1398166    4.1375885 
H     0.2308072    1.9872734    5.2557485 
H     2.2336399    3.3370177    6.0672638 
H     2.9356666    3.7964880    3.0439435 
H     1.6771402    4.2881020    1.9085849 
H     2.0114585    0.2943361    6.4034640 
H     1.7547885    1.5510495    7.6348297 
H     2.7738422    1.4348965    2.2957437 
H     3.1167499    2.5252858    0.9629390 
H     4.2452451    0.2216042    7.3958378 
H     4.1762175    1.9355421    7.8459232 
H     1.4350724    0.8650376    0.2164604 
H     0.3507103    1.2635177    1.5611930 
H     0.6502506    2.4591241    0.2815871 
24
name="HCNOFClBr/C104632" REF_dipole="0.081 -0.200 0.411" config_type="wB97M-D3(BJ)/def2-TZVPPD dipoles on B3LYP-3c geometries" pbc="F F F"
N     6.5876382    3.9902019   -1.8539646 
C     7.1795764    3.0742970   -0.8707097 
C     6.2842876    1.8721490   -0.6142884 
C     7.4210518    5.1616587   -2.1415165 
C     6.8300947    0.5848397   -0.5008115 
C     4.8953964    2.0312447   -0.4676783 
C     6.7024803    6.1077173   -3.1195246 
C     6.0133556   -0.5209796   -0.2342852 
C     4.0769203    0.9284356   -0.2047415 
O     7.4899601    7.2497711   -3.4600415 
C     4.6330603   -0.3517813   -0.0848312 
H     6.4099095    3.4719516   -2.7213590 
H     7.3090524    3.6414666    0.0697620 
H     8.1950048    2.7202500   -1.1552647 
H     7.5945770    5.6924759   -1.1864572 
H     8.4237015    4.9104793   -2.5505982 
H     7.9069856    0.4439966   -0.6235534 
H     4.4622019    3.0273006   -0.5704484 
H     6.5151430    5.5881215   -4.0737951 
H     5.7167783    6.3840997   -2.6988219 
H     6.4562320   -1.5152370   -0.1491972 
H     2.9997382    1.0674583   -0.0923141 
H     7.6071111    7.7881228   -2.6523502 
H     3.9930430   -1.2120400    0.1199904 
21
name="HCNOFClBr/C10463204" REF_dipole="1.726 1.203 -0.612" config_type="wB97M-D3(BJ)/def2-TZVPPD dipoles on B3LYP-3c geometries" pbc="F F F"
C     6.4565971    1.3124525   -0.8312195 
C     6.6776634    0.2753434    0.0932895 
C     5.1674338    1.6663885   -1.2111999 
C     5.5658539   -0.3848865    0.6105601 
C     8.0757405   -0.1180980    0.5239983 
C     4.2594546   -0.0301929    0.2414232 
C     4.0351650    1.0098745   -0.6884406 
N     3.1540836   -0.7861019    0.8649462 
O     2.7821688    1.3529928   -1.0755401 
O     2.0114533   -0.3536745    0.7422754 
O     3.4548968   -1.8094763    1.4862938 
C     8.9337503   -0.6642968   -0.6178245 
O     9.9115398   -1.4766211   -0.1379435 
O     8.8077312   -0.3996281   -1.7926897 
H     7.3016239    1.8473779   -1.2646990 
H     5.0239039    2.4728630   -1.9357449 
H     5.6869543   -1.2008908    1.3213438 
H     8.6159128    0.7568731    0.9311055 
H     8.0433499   -0.8567506    1.3375795 
H     2.8433817    2.0557609   -1.7553564 
H    10.4550414   -1.7660093   -0.9062572 
38
name="HCNOFClBr/C1046566" REF_dipole="-0.423 0.056 -0.193" config_type="wB97M-D3(BJ)/def2-TZVPPD dipoles on B3LYP-3c geometries" pbc="F F F"
C     1.5920850    1.5649410    0.7563664 
N     2.2160259    0.4558921    1.2018146 
N     0.3104463    1.6017425    0.3752374 
C     2.3860708    2.8282078    0.7366595 
N     1.6070414   -0.7055148    1.0350102 
C     0.3628998   -0.7648903    0.5249635 
C    -0.3595379    0.4484320    0.3219883 
C    -0.1281024   -2.1282022    0.2043048 
C    -1.8246985    0.5552599    0.0994979 
C     3.6887066    2.8600498    1.2669045 
N     1.7977550    3.9047727    0.1863399 
C     4.3946139    4.0635910    1.2301716 
C     3.7865205    5.1866041    0.6617143 
C     2.4887110    5.0480012    0.1523870 
C    -2.3195196    1.6257676   -0.6698479 
C    -2.7358035   -0.3407572    0.6895149 
C    -3.6931415    1.7756347   -0.8719500 
C    -4.5923395    0.8739382   -0.2899207 
C    -4.1096086   -0.1779418    0.4985040 
C    -0.8874712   -2.3722219   -0.9553960 
C     0.2186236   -3.2121998    1.0320373 
C    -1.3062392   -3.6672204   -1.2681502 
C    -0.9757192   -4.7370870   -0.4272436 
C    -0.2106253   -4.5051640    0.7219048 
H     4.1213255    1.9562728    1.6927552 
H     5.4053545    4.1222896    1.6374898 
H     4.3008628    6.1471450    0.6094923 
H     1.9798950    5.9020763   -0.3047636 
H    -1.6143106    2.3373444   -1.0993762 
H    -2.3746550   -1.1586500    1.3122278 
H    -4.0633306    2.6026407   -1.4801569 
H    -5.6661250    0.9942242   -0.4440026 
H    -4.8059204   -0.8733172    0.9698652 
H    -1.1448326   -1.5479552   -1.6211175 
H     0.8255699   -3.0304375    1.9188677 
H    -1.8893883   -3.8418937   -2.1737703 
H    -1.3085361   -5.7477358   -0.6699029 
H     0.0561978   -5.3352388    1.3782795 
30
name="HCNOFClBr/C104665" REF_dipole="0.000 0.000 0.000" config_type="wB97M-D3(BJ)/def2-TZVPPD dipoles on B3LYP-3c geometries" pbc="F F F"
C     6.3499848    4.2211086   -0.6709789 
O     6.9379586    2.9220899   -0.5814648 
C     6.1172951    1.8256440   -0.5143571 
C     7.5168516    5.2075542   -0.7319107 
C     6.7689885    0.5821655   -0.4300339 
C     4.7150591    1.8782708   -0.5249600 
O     6.9288836    6.5065770   -0.8214334 
C     6.0230448   -0.5935652   -0.3575206 
C     3.9788957    0.6867183   -0.4513757 
C     7.7495598    7.6030221   -0.8884156 
C     4.6209971   -0.5504099   -0.3677542 
C     7.0978805    8.8464841   -0.9730935 
C     9.1517915    7.5504124   -0.8772794 
C     7.8438352   10.0222177   -1.0454627 
C     9.8879654    8.7419722   -0.9506662 
C     9.2458817    9.9790773   -1.0347053 
H     5.7261622    4.3152535   -1.5777907 
H     5.7184635    4.4349194    0.2097811 
H     8.1406513    5.1133804    0.1749154 
H     8.1483963    4.9937719   -1.6126610 
H     7.8597069    0.5600480   -0.4228800 
H     4.1841468    2.8274737   -0.5892207 
H     6.5404562   -1.5526190   -0.2925431 
H     2.8884355    0.7372212   -0.4603589 
H     4.0397654   -1.4716841   -0.3110560 
H     6.0071644    8.8685804   -0.9806740 
H     9.6826914    6.6012245   -0.8127281 
H     7.3264445   10.9812577   -1.1107559 
H    10.9784236    8.6914788   -0.9413246 
H     9.8271191   10.9003549   -1.0912916 
34
name="HCNOFClBr/C104712" REF_dipole="-0.396 -0.150 -0.316" config_type="wB97M-D3(BJ)/def2-TZVPPD dipoles on B3LYP-3c geometries" pbc="F F F"
C     6.6837868    0.2715701   -2.1088495 
C     7.3389042   -0.1218391   -0.9298080 
C     5.2945472    0.1576640   -2.2241623 
C     6.5772353   -0.6362399    0.1373666 
C     8.8074317    0.0081014   -0.8357519 
C     5.1921705   -0.7485212    0.0226094 
C     4.5459383   -0.3517021   -1.1580560 
C    10.4467971   -3.0509164   -1.5023400 
N    11.3151880   -2.1310309   -1.3331703 
C    10.0989421   -3.5789340   -2.8374499 
C    11.5451267   -1.6388768    0.0148658 
C    10.9114447   -0.2320291    0.1723479 
N     9.4628904   -0.3479506    0.1999155 
C     8.7740472   -5.0990757   -4.2038415 
C     9.1220104   -4.5823313   -2.9515551 
C     9.4016316   -4.6152778   -5.3564604 
C    10.7237208   -3.0961807   -4.0037310 
C    10.3769853   -3.6118031   -5.2519606 
H     7.2685592    0.6674376   -2.9427166 
H     4.7969836    0.4664910   -3.1448755 
H     7.0917909   -0.9401969    1.0492947 
H     9.3009328    0.4398318   -1.7289769 
H     4.6083575   -1.1456268    0.8550112 
H     3.4614143   -0.4400584   -1.2438219 
H     9.8996401   -3.5110928   -0.6557230 
H    11.1358006   -2.3040607    0.8012140 
H    12.6327024   -1.5473712    0.1727082 
H    11.2466111    0.1924625    1.1333566 
H    11.2845597    0.4193665   -0.6429803 
H     8.0136761   -5.8779990   -4.2798494 
H     8.6297854   -4.9588209   -2.0515368 
H     9.1335102   -5.0171789   -6.3352023 
H    11.4807592   -2.3173648   -3.9082797 
H    10.8674188   -3.2343456   -6.1510912 
42
name="HCNOFClBr/C104723" REF_dipole="0.104 -0.173 0.075" config_type="wB97M-D3(BJ)/def2-TZVPPD dipoles on B3LYP-3c geometries" pbc="F F F"
C     6.0253652    4.4441795    3.0973736 
C     6.3116996    5.9631177    3.1957217 
C     5.2628861    6.8037758    2.4911719 
C     7.0973894    3.5930632    3.8059676 
C     4.1133970    7.2408087    3.1699422 
C     5.3961890    7.1308065    1.1315381 
C     6.9069643    2.0672234    3.6493151 
C     3.1259858    7.9827388    2.5124601 
C     4.4124381    7.8723239    0.4682119 
C     5.6074344    1.4867537    4.2524575 
C     3.2723363    8.3013312    1.1574607 
C     5.4876659    1.6649685    5.7808072 
C     4.2943914    0.9173188    6.4155606 
C     2.9080242    1.4366090    5.9832099 
C     1.7443092    0.7248755    6.7014364 
C     0.3599045    1.2405630    6.2677441 
H     5.9660161    4.1562769    2.0327358 
H     5.0284630    4.2430024    3.5244778 
H     7.3060959    6.1713692    2.7648749 
H     6.3669066    6.2511046    4.2596066 
H     8.0894185    3.8618010    3.4007500 
H     7.1292766    3.8621883    4.8763633 
H     3.9928634    7.0010501    4.2295048 
H     6.2856763    6.8045917    0.5864366 
H     7.7709354    1.5561579    4.1108595 
H     6.9420792    1.8146146    2.5744322 
H     2.2428575    8.3171589    3.0603668 
H     4.5386348    8.1200233   -0.5875691 
H     4.7329492    1.9322560    3.7498757 
H     5.5704884    0.4073698    4.0187020 
H     2.5056016    8.8836823    0.6434701 
H     6.4207836    1.3073496    6.2527221 
H     5.4112848    2.7378992    6.0316835 
H     4.3712380   -0.1598248    6.1784230 
H     4.3739513    0.9931177    7.5148937 
H     2.7821656    1.3173309    4.8929351 
H     2.8485242    2.5231547    6.1811094 
H     1.8583540    0.8497505    7.7930111 
H     1.8084116   -0.3611674    6.5104099 
H    -0.4493760    0.7148286    6.7979152 
H     0.2010322    1.0951823    5.1870445 
H     0.2520879    2.3171743    6.4766870 
37
name="HCNOFClBr/C10472976" REF_dipole="0.682 -0.155 0.217" config_type="wB97M-D3(BJ)/def2-TZVPPD dipoles on B3LYP-3c geometries" pbc="F F F"
O     2.5683867    0.0610897    4.6730419 
C     3.4468547   -0.4770713    3.6778569 
C     2.8096364   -0.2629615    2.3007947 
C     2.6344306    1.2236766    1.9272750 
C     1.8912154    1.4556211    0.5940149 
C     2.6537595    0.9608425   -0.6534897 
C     1.9824038    1.3275986   -1.9950675 
C     0.6243147    0.6390078   -2.2364755 
C     0.0294251    0.9683393   -3.6277117 
C    -1.3075011    0.2912430   -3.8666023 
C    -3.7421873    0.2854203   -3.6938085 
C    -3.7918479   -1.0021313   -4.2403240 
C    -2.5102640    0.9230427   -3.5096982 
C    -2.6012201   -1.6441579   -4.6002105 
C    -1.3726950   -1.0010613   -4.4136096 
H     3.0038081   -0.0197820    5.5434005 
H     4.4399516    0.0173183    3.7048593 
H     3.6166718   -1.5609998    3.8387958 
H     3.4417504   -0.7761911    1.5559697 
H     1.8284235   -0.7697436    2.2828471 
H     2.0844440    1.7254713    2.7388617 
H     3.6287279    1.7066048    1.8803183 
H     1.6970146    2.5378520    0.4813499 
H     0.9002051    0.9719892    0.6481868 
H     3.6710801    1.3926144   -0.6385328 
H     2.7863114   -0.1346177   -0.6078391 
H     2.6673117    1.0600783   -2.8199509 
H     1.8520804    2.4242565   -2.0510659 
H    -0.1013884    0.9353764   -1.4609757 
H     0.7419039   -0.4554911   -2.1436336 
H     0.7466638    0.6628359   -4.4089590 
H    -0.0852762    2.0620585   -3.7209339 
H    -4.6654510    0.7965972   -3.4137173 
H    -4.7518030   -1.4999742   -4.3889150 
H    -2.4814826    1.9304931   -3.0864498 
H    -2.6293805   -2.6469408   -5.0312961 
H    -0.4482782   -1.5082037   -4.7021060 
28
name="HCNOFClBr/C104756" REF_dipole="-0.171 -0.276 0.327" config_type="wB97M-D3(BJ)/def2-TZVPPD dipoles on B3LYP-3c geometries" pbc="F F F"
C    52.1757537   40.1167566   -0.0192900 
C    53.5774477   39.4550812    0.0004777 
C    54.3627416   39.8074195    1.2897366 
C    53.4667302   37.9204971   -0.1766569 
C    52.1710141   41.6596502   -0.0213486 
C    55.8244261   39.3166708    1.3182135 
N    52.8061142   37.5490834   -1.4426805 
C    50.7587735   42.2511977   -0.2052679 
C    50.7445496   43.7907263   -0.2018150 
H    51.6445192   39.7837093   -0.9272855 
H    51.5856649   39.7498179    0.8428528 
H    54.1431770   39.8389804   -0.8695820 
H    54.3691858   40.9016330    1.4177995 
H    53.8211273   39.4040597    2.1657120 
H    54.4811523   37.4938387   -0.2114002 
H    52.9792310   37.4935842    0.7286499 
H    52.5982983   42.0499641    0.9181716 
H    52.8270024   42.0244571   -0.8332550 
H    56.3452634   39.6997188    2.2097295 
H    55.9011195   38.2192262    1.3445522 
H    56.3783016   39.6689186    0.4326626 
H    52.9654178   36.5554398   -1.6328429 
H    51.7914864   37.6547001   -1.3577176 
H    50.3284856   41.8812829   -1.1530470 
H    50.0985257   41.8756261    0.5970796 
H    49.7247149   44.1836770   -0.3367799 
H    51.1337374   44.1914403    0.7482498 
H    51.3693388   44.1969432   -1.0137183 
27
name="HCNOFClBr/C104767" REF_dipole="0.005 -0.086 -0.567" config_type="wB97M-D3(BJ)/def2-TZVPPD dipoles on B3LYP-3c geometries" pbc="F F F"
C     3.6822264    2.2875303    2.0900924 
C     4.9740390    2.3593110    2.9453759 
C     5.0139823    3.6290824    3.8385287 
C     6.2313820    2.2224845    2.0686744 
C     3.3558411    0.8869330    1.5276346 
C     5.0060365    4.9769274    3.0901666 
O     7.3838654    2.2193786    2.9197966 
C     2.0440741    0.8227054    0.7134541 
C     0.7682308    1.0783585    1.5387916 
H     2.8411077    2.6269425    2.7177619 
H     3.7424626    3.0063506    1.2525696 
H     4.9683447    1.4915305    3.6312347 
H     5.9084073    3.5785770    4.4780062 
H     4.1444207    3.5930703    4.5183565 
H     6.1752363    1.2852174    1.4820851 
H     6.2697182    3.0572932    1.3397569 
H     4.1808248    0.5418684    0.8817626 
H     3.2997174    0.1645573    2.3626055 
H     5.0212503    5.8124949    3.8070532 
H     4.1085938    5.0993184    2.4639739 
H     5.8876008    5.0919221    2.4407576 
H     8.1780040    2.1430160    2.3567478 
H     2.0953369    1.5467423   -0.1192376 
H     1.9705367   -0.1738902    0.2455317 
H     0.6972530    0.3750379    2.3842090 
H    -0.1341316    0.9492020    0.9215037 
H     0.7396389    2.0980384    1.9510067 
31
name="HCNOFClBr/C10478010" REF_dipole="-0.436 -1.381 -0.914" config_type="wB97M-D3(BJ)/def2-TZVPPD dipoles on B3LYP-3c geometries" pbc="F F F"
C     5.7344599    1.4421271   -1.1131154 
C     5.8735763    0.1514776   -0.5987793 
C     5.0005798    2.4291538   -0.4593131 
N     6.3905648    1.7747750   -2.4060256 
C     5.2649897   -0.1677517    0.6221806 
C     4.5423500    0.8152281    1.3160700 
C     5.4611900   -1.5050300    1.3007589 
C     4.4089516    2.0844421    0.7559814 
N     3.6216259    3.1176413    1.4833564 
O     3.5498056    4.2304518    0.9691910 
O     3.1001137    2.7805706    2.5422468 
O     7.0205752    0.8770648   -2.9607114 
O     6.2531752    2.9193021   -2.8271249 
O     5.5716119   -2.6145702    0.5336060 
C     4.8691566   -2.7887639   -0.7314235 
O     5.5736760   -1.5776988    2.5031591 
C     4.1754704   -4.1593135   -0.7296183 
C     3.1014565   -4.2572851    0.3714778 
C     3.5795340   -4.4239112   -2.1291235 
H     6.4716811   -0.5756433   -1.1436824 
H     4.8966561    3.4280110   -0.8764243 
H     4.0947528    0.5878317    2.2819745 
H     4.1296432   -1.9853409   -0.8803481 
H     5.6117480   -2.7347336   -1.5435194 
H     4.9516195   -4.9196711   -0.5329585 
H     2.6301580   -5.2519093    0.3634222 
H     3.5294551   -4.0982743    1.3714149 
H     2.3035594   -3.5114376    0.2143416 
H     3.1136341   -5.4197274   -2.1673506 
H     4.3492212   -4.3859616   -2.9163167 
H     2.8010082   -3.6846534   -2.3804462 
34
name="HCNOFClBr/C10478032" REF_dipole="1.046 1.422 0.376" config_type="wB97M-D3(BJ)/def2-TZVPPD dipoles on B3LYP-3c geometries" pbc="F F F"
C     4.8982315    0.6769424   -2.2653717 
C     3.6851622    0.5753162   -1.5867893 
C     3.6073887    0.5764533   -0.1940357 
C     4.8030495    0.6959673    0.5103814 
C     6.0372439    0.8248977   -0.1301242 
C     6.0849465    0.8243422   -1.5304179 
C     7.3877914    0.8421827   -2.2993604 
O     7.5241175    0.1691155   -3.2953324 
O     8.4186393    1.5798574   -1.8263347 
C     8.2431236    2.8065930   -1.0573805 
C     9.2087964    3.8552839   -1.6118422 
N     2.4261582    0.4445340   -2.3704928 
O     2.5244440    0.4643041   -3.5939455 
O     1.3816374    0.3289917   -1.7352781 
N     4.7627282    0.6888701    1.9973657 
O     3.6629058    0.5690447    2.5286169 
O     5.8349810    0.8065089    2.5864893 
C     9.1469430    5.1732727   -0.8136199 
C    10.1209982    6.2418708   -1.3487551 
C    10.0612320    7.5585658   -0.5540033 
H     4.9271625    0.6393860   -3.3529277 
H     2.6535794    0.4833008    0.3198281 
H     6.9412807    0.8989018    0.4703904 
H     7.2024220    3.1602586   -1.1216263 
H     8.4707328    2.5906637   -0.0009796 
H    10.2325859    3.4470300   -1.5858797 
H     8.9672089    4.0419837   -2.6715629 
H     8.1175625    5.5753710   -0.8374741 
H     9.3745287    4.9740357    0.2494513 
H    11.1494127    5.8410681   -1.3233051 
H     9.8953892    6.4405527   -2.4111128 
H    10.7669796    8.3002231   -0.9580555 
H     9.0532805    8.0020330   -0.5905723 
H    10.3161562    7.3975775    0.5057568 
37
name="HCNOFClBr/C10478043" REF_dipole="0.934 1.547 0.244" config_type="wB97M-D3(BJ)/def2-TZVPPD dipoles on B3LYP-3c geometries" pbc="F F F"
C     5.0265512    0.3609993   -2.1338019 
C     3.7444576    0.3174027   -1.5889872 
C     3.4999727    0.5602155   -0.2372610 
C     4.5981355    0.8639710    0.5639573 
C     5.8956916    0.9419089    0.0538567 
C     6.1112247    0.6971093   -1.3086919 
C     7.4961087    0.6474114   -1.9157505 
O     7.7737661   -0.1841801   -2.7493712 
O     8.4365060    1.5145138   -1.4749987 
C     8.1257633    2.8460900   -0.9675554 
C     9.1275306    3.8294020   -1.5748045 
N     2.5933971   -0.0147850   -2.4726679 
O     2.8376401   -0.2096786   -3.6598076 
O     1.4837638   -0.0676119   -1.9493753 
N     4.3799674    1.1168675    2.0134138 
O     3.2286914    1.0354103    2.4305601 
O     5.3694287    1.3940215    2.6878866 
C     8.9171559    5.2638342   -1.0490698 
C     9.9250717    6.2698937   -1.6383313 
C     9.7227857    7.7085888   -1.1245429 
C    10.7349317    8.7065457   -1.7158839 
H     5.1871740    0.1329629   -3.1860951 
H     2.4946981    0.5097534    0.1742895 
H     6.7182092    1.1679593    0.7289175 
H     8.2153952    2.8316440    0.1307042 
H     7.0937017    3.1293646   -1.2265034 
H     9.0295897    3.8103586   -2.6730594 
H    10.1495102    3.4886289   -1.3402958 
H     8.9989989    5.2699389    0.0530388 
H     7.8899908    5.5983023   -1.2831157 
H     9.8475304    6.2610286   -2.7406238 
H    10.9519890    5.9378172   -1.4010811 
H     9.7985845    7.7162115   -0.0227318 
H     8.6965145    8.0397773   -1.3631869 
H    10.5651744    9.7244180   -1.3325750 
H    10.6601756    8.7461191   -2.8145073 
H    11.7690221    8.4221855   -1.4631483 
43
name="HCNOFClBr/C10478065" REF_dipole="0.840 1.648 0.146" config_type="wB97M-D3(BJ)/def2-TZVPPD dipoles on B3LYP-3c geometries" pbc="F F F"
C     4.9838930    0.1025401   -2.0495801 
C     3.7694432   -0.0368653   -1.3803328 
C     3.6386241    0.2087698   -0.0134932 
C     4.7806485    0.6154890    0.6723196 
C     6.0112166    0.7904516    0.0358562 
C     6.1122905    0.5409292   -1.3391071 
C     7.4293866    0.5950195   -2.0817901 
O     7.6874037   -0.2208978   -2.9370544 
O     8.3390040    1.5355599   -1.7382999 
C     7.9822479    2.8439589   -1.2019464 
C     8.8189856    3.8982588   -1.9283579 
N     2.5695293   -0.4786668   -2.1427441 
O     2.7117827   -0.6721514   -3.3465577 
O     1.5250644   -0.6151028   -1.5115594 
N     4.6845676    0.8755017    2.1337201 
O     3.5900139    0.7080961    2.6629988 
O     5.7086179    1.2439894    2.7048056 
C     8.5708461    5.3142373   -1.3700209 
C     9.4049312    6.3930833   -2.0883421 
C     9.1755497    7.8113278   -1.5316655 
C    10.0050184    8.8904110   -2.2541152 
C     9.7831063   10.3103504   -1.6976061 
C    10.6131564   11.3814698   -2.4282676 
H     5.0592506   -0.1291550   -3.1105262 
H     2.6860428    0.0834336    0.4957037 
H     6.8739443    1.0943278    0.6245309 
H     6.9068458    3.0389272   -1.3346990 
H     8.2046399    2.8494979   -0.1226751 
H     8.5810568    3.8677428   -3.0047393 
H     9.8855448    3.6370018   -1.8306438 
H     8.8047849    5.3318171   -0.2901441 
H     7.4981429    5.5659815   -1.4564333 
H     9.1664683    6.3794933   -3.1670728 
H    10.4767965    6.1372926   -2.0084727 
H     9.4184504    7.8242612   -0.4535205 
H     8.1022523    8.0645397   -1.6063382 
H     9.7597102    8.8790563   -3.3318674 
H    11.0781550    8.6350463   -2.1831027 
H    10.0314380   10.3228014   -0.6215007 
H     8.7106839   10.5653679   -1.7665719 
H    10.4348704   12.3836034   -2.0087317 
H    10.3610419   11.4182435   -3.5003123 
H    11.6921526   11.1727606   -2.3481427 
27
name="HCNOFClBr/C104789" REF_dipole="0.087 0.187 -0.468" config_type="wB97M-D3(BJ)/def2-TZVPPD dipoles on B3LYP-3c geometries" pbc="F F F"
C     0.0115395   30.7088994    0.8567570 
C     1.2793780   31.2320797    0.1615067 
N     1.0246561   32.4243738   -0.6675217 
C     2.2270774   33.2593503   -0.8296667 
C     0.4032704   32.0843926   -1.9600863 
C     2.5163505   34.1404093    0.3997314 
C     3.7475575   35.0395161    0.1982049 
N     4.0248733   35.8163309    1.4197051 
C    -0.4274414   33.2397287   -2.5428621 
H     0.2528900   29.8421046    1.4923624 
H    -0.4284041   31.4937860    1.4897198 
H    -0.7569832   30.3848742    0.1382914 
H     1.7555983   30.4160626   -0.4281162 
H     2.0066155   31.5063243    0.9405809 
H     3.1237775   32.6442600   -1.0743265 
H     2.0713345   33.9218323   -1.6959832 
H    -0.2692673   31.2274422   -1.8023394 
H     1.1599580   31.7455974   -2.7035767 
H     1.6240318   34.7592182    0.6005667 
H     2.6828424   33.5267646    1.2996382 
H     4.6295081   34.4061428   -0.0016594 
H     3.5978565   35.6614099   -0.7123390 
H     4.8565543   36.3985246    1.2795967 
H     3.2518562   36.4675482    1.5933099 
H    -0.8993845   32.9340406   -3.4902445 
H     0.1848696   34.1299659   -2.7535899 
H    -1.2188151   33.5346209   -1.8378593 
36
name="HCNOFClBr/C10479251" REF_dipole="0.270 -0.035 -0.105" config_type="wB97M-D3(BJ)/def2-TZVPPD dipoles on B3LYP-3c geometries" pbc="F F F"
C     5.7935513    1.8725639   -0.4295100 
C     6.5505116    0.7489279   -0.0717594 
C     4.4343195    1.7344274   -0.7258141 
C     5.9636740   -0.5223736   -0.0080586 
C     4.5960340   -0.6493059   -0.3056099 
C     6.7817192   -1.7514676    0.3540272 
C     3.8368697    0.4680319   -0.6621655 
N     6.1969141   -2.5111960    1.4747217 
C     6.7855156   -3.8609379    1.5601852 
C     6.2801763   -1.7566504    2.7373788 
C     6.0402772   -4.8346843    2.4858705 
C     5.1709547   -2.0668996    3.7327154 
C     4.4282504   -2.3945686    6.0319014 
C     5.4501006   -2.1586126    5.1040667 
C     3.1076715   -2.5431250    5.5955992 
C     3.8418804   -2.2120320    3.3051237 
C     2.8188906   -2.4492423    4.2279360 
H     6.2667981    2.8553325   -0.4721117 
H     7.6117463    0.8633102    0.1631706 
H     3.8412988    2.6074185   -1.0041957 
H     4.1301494   -1.6348039   -0.2493040 
H     6.8093277   -2.4259628   -0.5182068 
H     7.8363588   -1.4512960    0.5456366 
H     2.7761128    0.3531501   -0.8935394 
H     6.7735207   -4.2805943    0.5406672 
H     7.8563545   -3.8138594    1.8661905 
H     6.2097312   -0.6852460    2.4883934 
H     7.2694627   -1.8934308    3.2279401 
H     6.4692780   -5.8429734    2.3710799 
H     6.1183117   -4.5581097    3.5453417 
H     4.9725675   -4.8809633    2.2278551 
H     4.6661475   -2.4691261    7.0948289 
H     6.4811893   -2.0524512    5.4516965 
H     2.3087887   -2.7324317    6.3148829 
H     3.6195446   -2.1508838    2.2396283 
H     1.7904011   -2.5631346    3.8792375 
18
name="HCNOFClBr/C104825" REF_dipole="0.144 -0.518 0.809" config_type="wB97M-D3(BJ)/def2-TZVPPD dipoles on B3LYP-3c geometries" pbc="F F F"
C     6.3538873    1.9197809   -0.3333604 
C     6.8653466    0.6480815   -0.0670028 
C     4.9848257    2.1052945   -0.5812239 
C     4.1456958    0.9812367   -0.5653556 
C     4.4343758    3.4720979   -0.8721383 
C     4.6598534   -0.2902538   -0.2987803 
C     6.0283330   -0.4803718   -0.0478066 
C     6.5922708   -1.8629210    0.2137518 
Cl    4.4600998    3.8367463   -2.6783747 
H     7.0262257    2.7808221   -0.3445351 
H     7.9333257    0.5295701    0.1309230 
H     3.0773583    1.1016992   -0.7594831 
H     3.3872188    3.5701654   -0.5619331 
H     5.0255912    4.2647616   -0.3983167 
H     3.9856176   -1.1496876   -0.2842141 
H     7.4081080   -1.8328237    0.9516631 
H     5.8199368   -2.5491447    0.5910480 
H     7.0027297   -2.3048539   -0.7096610 
15
name="HCNOFClBr/C104836" REF_dipole="0.242 0.263 0.628" config_type="wB97M-D3(BJ)/def2-TZVPPD dipoles on B3LYP-3c geometries" pbc="F F F"
Cl    7.3203818    3.3960291   -2.7057020 
C     7.1885850    3.0788136   -0.8989614 
C     6.2990646    1.9007044   -0.6173767 
C     6.8294152    0.6030527   -0.5486588 
C     4.9173274    2.0726920   -0.4404659 
C     6.0088462   -0.4990628   -0.2970850 
C     4.0814094    0.9824637   -0.1880688 
C     4.6364832   -0.2991694   -0.1180755 
Cl    3.5960466   -1.6762810    0.2019614 
H     8.2130420    2.9148212   -0.5442619 
H     6.7992727    4.0033940   -0.4564511 
H     7.9006229    0.4472695   -0.6929448 
H     4.4840367    3.0733225   -0.4997346 
H     6.4291189   -1.5028734   -0.2408662 
H     3.0102476    1.1249240   -0.0475085 
23
name="HCNOFClBr/C10484090" REF_dipole="0.851 -0.333 0.274" config_type="wB97M-D3(BJ)/def2-TZVPPD dipoles on B3LYP-3c geometries" pbc="F F F"
O     3.8284662    2.8279591    2.8671852 
C     4.4442388    3.8645252    2.2250713 
O     3.8277828    4.7382007    1.6501972 
C     5.9316639    3.7570122    2.3303259 
C     2.3760369    2.8269878    2.8245098 
C     6.7794206    4.7646718    1.8020216 
C     6.5285142    2.6417745    2.9540220 
C     1.9001918    1.7374830    3.7436694 
O     6.2340190    5.8551933    1.1994474 
C     8.1757233    4.6257375    1.9131899 
C     7.9118458    2.5092147    3.0588373 
C     1.0543570    0.7688862    3.3784563 
C     8.7370494    3.5110895    2.5332817 
H     2.0067087    3.8134016    3.1505295 
H     2.0304447    2.6650717    1.7911792 
H     5.8822838    1.8652804    3.3593376 
H     2.2586273    1.7926347    4.7765869 
H     6.9552963    6.4470395    0.9019065 
H     8.8262131    5.4053916    1.5055685 
H     8.3443293    1.6339682    3.5445716 
H     0.6940808    0.0234539    4.0892211 
H     0.6773669    0.6880927    2.3557606 
H     9.8230394    3.4266303    2.6051234 
59
name="HCNOFClBr/C10484352" REF_dipole="1.230 -1.274 0.534" config_type="wB97M-D3(BJ)/def2-TZVPPD dipoles on B3LYP-3c geometries" pbc="F F F"
C     1.3490770    0.3369011    0.8543269 
C     1.1963867   -0.9877069    1.6029486 
C     1.3737051   -0.7899412    3.1312606 
C     1.1007430   -2.0791682    3.9288444 
C     1.2658219   -1.8911010    5.4494872 
C     0.9553097   -3.1632973    6.2619453 
C     1.1306869   -2.9731762    7.7812115 
C     0.7978035   -4.2347864    8.6012255 
C     0.9841384   -4.0435408   10.1190555 
C     0.6372084   -5.2982945   10.9437234 
C     0.8305527   -5.1069869   12.4606814 
C     0.4756983   -6.3578315   13.2876025 
C     0.6724237   -6.1681827   14.8044815 
C     0.3130874   -7.4216646   15.6230473 
O     0.4268247    1.1066158    0.7094023 
O     2.5761219    0.6995818    0.3756370 
C     3.7331156   -0.1617542    0.4682181 
C     4.9374758    0.6357263   -0.0353148 
C     6.2361948   -0.1940227   -0.0200039 
C     7.4621655    0.5998778   -0.5128727 
C     8.7589264   -0.2291595   -0.5090422 
H     1.8883955   -1.7649697    1.2449546 
H     0.1739904   -1.3417725    1.4044198 
H     0.6877612    0.0059845    3.4647277 
H     2.3953945   -0.4321562    3.3496065 
H     1.7795725   -2.8792702    3.5816828 
H     0.0758435   -2.4298564    3.7112281 
H     0.6056374   -1.0724001    5.7882953 
H     2.2979888   -1.5607307    5.6666955 
H     1.6079321   -3.9865801    5.9184440 
H    -0.0804102   -3.4863014    6.0510332 
H     0.4899223   -2.1389418    8.1204063 
H     2.1706607   -2.6638480    7.9923597 
H     1.4319575   -5.0725526    8.2580386 
H    -0.2451955   -4.5380697    8.3965081 
H     0.3578988   -3.1989268   10.4599009 
H     2.0297919   -3.7495223   10.3239764 
H     1.2593342   -6.1450220   10.6005341 
H    -0.4102447   -5.5886599   10.7430397 
H     0.2130256   -4.2564718   12.8028377 
H     1.8795104   -4.8221508   12.6616984 
H     1.0908776   -7.2099203   12.9447170 
H    -0.5743019   -6.6412274   13.0895512 
H     0.0586551   -5.3165695   15.1477525 
H     1.7219649   -5.8875791   15.0033756 
H    -0.7408892   -7.7064090   15.4736933 
H     0.4645023   -7.2557391   16.7009359 
H     0.9341236   -8.2824537   15.3270317 
H     3.5847256   -1.0637412   -0.1508143 
H     3.8980345   -0.4841928    1.5101377 
H     5.0570475    1.5349613    0.5917525 
H     4.7285973    0.9887602   -1.0588077 
H     6.1090417   -1.0930232   -0.6502891 
H     6.4307857   -0.5622242    1.0039891 
H     7.5940050    1.4942863    0.1206928 
H     7.2664295    0.9735982   -1.5330714 
H     8.9996746   -0.5893092    0.5040545 
H     9.6147621    0.3651647   -0.8640220 
H     8.6704298   -1.1111518   -1.1634316 
19
name="HCNOFClBr/C104857887" REF_dipole="0.293 0.505 -0.178" config_type="wB97M-D3(BJ)/def2-TZVPPD dipoles on B3LYP-3c geometries" pbc="F F F"
C    33.6610500   29.9800116    0.5403103 
C    35.0153062   29.7131812   -0.1975414 
F    33.7875307   31.0399270    1.4114553 
F    32.6921927   30.2774366   -0.3729621 
C    33.1852919   28.7561792    1.3718164 
O    35.0003456   29.0513736   -1.2080312 
C    36.2766051   30.2923403    0.4303943 
C    36.3837434   31.8184439    0.3089214 
O    37.0787439   32.5144120    1.0098890 
O    35.6228372   32.2612015   -0.7166173 
C    35.6343916   33.6900512   -0.9640095 
F    34.1671245   28.3995274    2.2454376 
F    32.0732527   29.0524858    2.0750527 
F    32.9262754   27.7043690    0.5687647 
H    36.3574149   30.0335778    1.4964894 
H    37.1395282   29.8478266   -0.0904108 
H    34.9696020   33.8403144   -1.8214836 
H    35.2599397   34.2388318   -0.0893521 
H    36.6495244   34.0346092   -1.2028233 
16
name="HCNOFClBr/C104858" REF_dipole="0.804 -1.869 0.508" config_type="wB97M-D3(BJ)/def2-TZVPPD dipoles on B3LYP-3c geometries" pbc="F F F"
C     6.3376414    1.8696118   -0.6293405 
C     6.8648087    0.6195427   -0.3051833 
C     4.9433885    2.0417032   -0.7175953 
C     4.0936647    0.9453804   -0.4776128 
C     4.3924059    3.3242082   -1.0541826 
C     4.6371381   -0.2978980   -0.1545791 
C     6.0277424   -0.4831603   -0.0596560 
C     6.6078149   -1.8291170    0.3240365 
N     3.9451640    4.3637929   -1.3266016 
H     6.9994165    2.7157095   -0.8190169 
H     7.9485893    0.4974511   -0.2431156 
H     3.0128412    1.0738044   -0.5494793 
H     3.9677270   -1.1420634    0.0260329 
H     7.6084674   -1.9758559   -0.1091916 
H     6.7074653   -1.9156255    1.4194674 
H     5.9657246   -2.6564839   -0.0132824 
17
name="HCNOFClBr/C104870" REF_dipole="-0.612 0.139 -1.414" config_type="wB97M-D3(BJ)/def2-TZVPPD dipoles on B3LYP-3c geometries" pbc="F F F"
O     2.8054025    0.7628467    6.9498518 
C     1.9287818    0.5489770    6.1316016 
C     1.9428741    1.0248145    4.7268507 
C     0.8730978    0.7170654    3.8733352 
C     3.0196172    1.7845658    4.2311978 
C     0.8746089    1.1592905    2.5476111 
C     3.0159249    2.2219068    2.9104909 
C     1.9435681    1.9183696    2.0461411 
C     1.9510999    2.4134040    0.6144972 
H     1.0188800   -0.0443542    6.4032980 
H     0.0333180    0.1264425    4.2490410 
H     3.8513750    2.0212705    4.8963594 
H     0.0361482    0.9119149    1.8931579 
H     3.8566204    2.8096101    2.5339212 
H     2.8853708    2.1364600    0.1011260 
H     1.1123029    1.9984815    0.0377962 
H     1.8732095    3.5123343    0.5760231 
14
name="HCNOFClBr/C104881" REF_dipole="0.853 -0.059 -0.070" config_type="wB97M-D3(BJ)/def2-TZVPPD dipoles on B3LYP-3c geometries" pbc="F F F"
Cl    2.1578538    2.7744513   -0.7205096 
C     1.0905654    1.4381425   -0.3433638 
C     1.6327513    0.1652064   -0.1344491 
C     0.7718054   -0.8924167    0.1656523 
C    -0.2910663    1.6665444   -0.2570085 
C    -0.6139964   -0.6865523    0.2571420 
C    -1.1371423    0.6019418    0.0431459 
C    -1.5120006   -1.8249537    0.5776815 
O    -2.7225759   -1.7455591    0.6782261 
H     2.7087177    0.0086828   -0.2061185 
H     1.1844551   -1.8909081    0.3308893 
H    -0.6898964    2.6669638   -0.4238805 
H    -2.2147140    0.7557810    0.1154919 
H    -0.9818568   -2.7991243    0.7262010 
20
name="HCNOFClBr/C104905" REF_dipole="0.436 0.513 -0.463" config_type="wB97M-D3(BJ)/def2-TZVPPD dipoles on B3LYP-3c geometries" pbc="F F F"
C     1.7968443    2.1616300   -0.9352850 
C     2.7198311    1.6727392    0.2048798 
C     2.9782570    0.1799104    0.1430584 
C     3.9630148   -0.3731503   -0.6863566 
C     2.2115193   -0.7300246    0.8890531 
C     4.1312436   -1.7587517   -0.7333115 
N     2.3588662   -2.0589024    0.8549241 
C     3.3066681   -2.5784658    0.0535907 
C     3.4405756   -4.0867349    0.0508738 
H     1.6278152    3.2475371   -0.8668513 
H     2.2380653    1.9469919   -1.9207868 
H     0.8184085    1.6595418   -0.8918670 
H     2.2652644    1.9278364    1.1764484 
H     3.6780928    2.2168523    0.1577036 
H     4.6006334    0.2773291   -1.2910420 
H     1.4304539   -0.3552168    1.5609496 
H     4.8974066   -2.2024185   -1.3717158 
H     3.6972129   -4.4538165    1.0569196 
H     2.4869086   -4.5590067   -0.2310610 
H     4.2171186   -4.4263801   -0.6494241 
16
name="HCNOFClBr/C104927" REF_dipole="0.182 1.072 -0.285" config_type="wB97M-D3(BJ)/def2-TZVPPD dipoles on B3LYP-3c geometries" pbc="F F F"
C     6.5393443    4.1661081   -1.2848965 
O     7.0773653    2.8883764   -0.9444515 
C     6.2124771    1.8660063   -0.6731669 
Br    3.5330397   -1.8978943    0.3259783 
C     4.6238079   -0.3641754   -0.0801368 
C     6.8072037    0.6338929   -0.3434936 
C     4.8129289    1.9681958   -0.7026140 
C     6.0205789   -0.4774358   -0.0480488 
C     4.0202688    0.8502443   -0.4053631 
H     7.4033440    4.8200646   -1.4585028 
H     5.9301316    4.1240283   -2.2046478 
H     5.9290942    4.5866156   -0.4666244 
H     7.8954841    0.5631858   -0.3229048 
H     4.3170813    2.9051857   -0.9532995 
H     6.4971775   -1.4245576    0.2053595 
H     2.9343727    0.9431593   -0.4318873 
19
name="HCNOFClBr/C104938" REF_dipole="-0.110 -0.424 0.079" config_type="wB97M-D3(BJ)/def2-TZVPPD dipoles on B3LYP-3c geometries" pbc="F F F"
C     6.1977330    0.7720074    3.4620862 
O     5.9253303    2.1052503    3.0381592 
C     4.6616827    2.4039274    2.5993964 
C     4.4533372    3.7358119    2.1948636 
C     3.5978504    1.4944706    2.5304084 
C     3.2043581    4.1404431    1.7326998 
C     2.3465050    1.9236728    2.0611425 
C     2.1211030    3.2430919    1.6551389 
C     0.7664113    3.7013999    1.1500866 
H     6.0522415    0.0412130    2.6468974 
H     5.5726814    0.4763681    4.3233034 
H     7.2523148    0.7602982    3.7667816 
H     5.2863878    4.4381649    2.2511956 
H     3.7193353    0.4550962    2.8340691 
H     3.0654908    5.1797287    1.4237384 
H     1.5291484    1.1999818    2.0144151 
H     0.0408448    2.8747549    1.1426190 
H     0.8298617    4.0967297    0.1230583 
H     0.3492825    4.5032892    1.7811406 
25
name="HCNOFClBr/C10494878" REF_dipole="0.071 0.033 0.061" config_type="wB97M-D3(BJ)/def2-TZVPPD dipoles on B3LYP-3c geometries" pbc="F F F"
C     3.2106026    3.4002197    0.7690565 
C     4.6253081    4.0201400    0.9269612 
C     5.6015065    3.2231176    1.8250157 
C     4.1802160    3.0690764    4.0262903 
C     2.8589956    3.5000248    3.3338128 
C     2.6373663    2.7596435    2.0245240 
C     2.0088155    1.5719077    1.9487817 
C     1.3618785    0.7870157    3.0641602 
H     2.5261735    4.1959559    0.4194193 
H     3.2319997    2.6454542   -0.0339445 
H     5.0563948    4.1301548   -0.0819201 
H     4.5439642    5.0462770    1.3253953 
H     6.6343187    3.4594434    1.5180598 
H     4.1821785    3.4478401    5.0632410 
H     2.0225462    3.3184334    4.0257688 
H     2.8748496    4.5898906    3.1583115 
H     1.9421978    1.0967039    0.9629761 
H     1.8570189   -0.1906984    3.1950278 
H     1.3920301    1.3032318    4.0331411 
H     0.3046507    0.5733465    2.8313064 
C     5.4713833    3.5486572    3.3315361 
H     5.4710665    2.1393840    1.6575841 
H     4.1874679    1.9681105    4.0964198 
H     5.5590940    4.6439108    3.4544854 
H     6.3325765    3.1144587    3.8683898 
18
name="HCNOFClBr/C104949" REF_dipole="-0.325 0.343 -0.442" config_type="wB97M-D3(BJ)/def2-TZVPPD dipoles on B3LYP-3c geometries" pbc="F F F"
N     7.2197806    2.9777588   -1.0974333 
C     6.4233231    1.9002547   -0.6588967 
C     6.9835774    0.6204213   -0.4640933 
C     6.2159334   -0.4325205    0.0265810 
C     5.0683259    2.0772343   -0.3385712 
C     4.8599447   -0.2458272    0.3446127 
C     4.2912617    1.0210911    0.1577979 
O     4.1944578   -1.3522545    0.8203837 
C     2.8200645   -1.2126162    1.1609172 
H     6.6948343    3.7205235   -1.5577206 
H     8.0128355    2.6987918   -1.6740148 
H     8.0375961    0.4495478   -0.6976763 
H     6.6587870   -1.4191699    0.1711965 
H     4.6035003    3.0573417   -0.4728446 
H     3.2437221    1.2113110    0.3902033 
H     2.4919346   -2.1988804    1.5151231 
H     2.6649409   -0.4737554    1.9679110 
H     2.2035802   -0.9229520    0.2906245 
18
name="HCNOFClBr/C10498358" REF_dipole="0.321 1.192 -0.544" config_type="wB97M-D3(BJ)/def2-TZVPPD dipoles on B3LYP-3c geometries" pbc="F F F"
C     1.2438495    2.1419000    0.0457971 
C     2.7834425    2.1959041   -0.0217417 
C     3.3198119    1.4171897   -1.2409775 
C     2.7904838   -0.0362430   -1.2767022 
C     1.2584254   -0.0400075   -1.2171033 
C     0.7014216    0.7000227    0.0075215 
Cl    1.1533147   -0.1662468    1.5594862 
Cl    0.6061261   -1.7415984   -1.3128735 
H     0.8678484    2.6484007    0.9471879 
H     0.8149572    2.6776938   -0.8214034 
H     3.1114475    3.2467036   -0.0684535 
H     3.2028330    1.7728981    0.9048434 
H     4.4213721    1.4045769   -1.2316112 
H     3.0216987    1.9372349   -2.1695334 
H     3.1201386   -0.5440498   -2.1953764 
H     3.1869231   -0.6099625   -0.4253915 
H     0.8510241    0.4691518   -2.1054135 
H    -0.3957183    0.6915317   -0.0120548 
24
name="HCNOFClBr/C105055" REF_dipole="0.000 0.000 0.000" config_type="wB97M-D3(BJ)/def2-TZVPPD dipoles on B3LYP-3c geometries" pbc="F F F"
C     0.5237559    5.7127034    2.4180665 
C     1.9966527    5.8503681    1.9680289 
C     2.7589966    4.5410919    2.0731735 
C     2.7713192    3.6227204    1.0113848 
C     3.4336811    2.3965331    1.1246969 
C     4.1081710    2.0429174    2.3040574 
C     4.8704228    0.7335955    2.4093409 
C     6.3438218    0.8714854    1.9610288 
C     4.0958605    2.9613071    3.3658519 
C     3.4335250    4.1874870    3.2525341 
H     0.4615279    5.3798242    3.4655143 
H    -0.0088440    4.9722461    1.8017101 
H    -0.0069652    6.6739998    2.3324882 
H     2.4941114    6.6198361    2.5817324 
H     2.0264441    6.2148720    0.9275967 
H     2.2547345    3.8704944    0.0802237 
H     3.4259585    1.7014118    0.2809089 
H     4.3736422   -0.0355474    1.7946880 
H     4.8394770    0.3685439    3.4495502 
H     6.8756728    1.6118097    2.5781934 
H     6.4072254    1.2046501    0.9137429 
H     6.8745095   -0.0897977    2.0469637 
H     4.6124525    2.7135308    4.2970087 
H     3.4412468    4.8826168    4.0963150 
26
name="HCNOFClBr/C105088" REF_dipole="0.398 -0.741 -0.328" config_type="wB97M-D3(BJ)/def2-TZVPPD dipoles on B3LYP-3c geometries" pbc="F F F"
O     2.2720610    3.9774089    6.2225476 
C     2.0870918    2.6815725    5.6482839 
C     1.6895444    2.6998483    4.1590431 
C     1.3527999    1.2724007    3.6706106 
C     2.7800291    3.3260392    3.2591726 
C     0.9518340    1.2515394    2.1792408 
C     2.3816160    3.3113351    1.7671496 
C     2.0106853    1.8982218    1.2516931 
C     3.2376238    0.9869580    1.0706372 
O     4.0980380    1.5850633    0.0943610 
H     3.0423762    4.3946765    5.7905850 
H     1.2802748    2.2169147    6.2374810 
H     2.9899287    2.0480037    5.7789398 
H     0.7761688    3.3183993    4.0680222 
H     2.2238668    0.6127229    3.8388291 
H     0.5313576    0.8525369    4.2765202 
H     2.9736892    4.3704486    3.5610121 
H     3.7302637    2.7781169    3.4042507 
H     0.7447580    0.2157410    1.8584289 
H     0.0029829    1.8041874    2.0629852 
H     1.5074390    3.9727767    1.6304751 
H     3.1923671    3.7290829    1.1515377 
H     1.5640048    2.0080644    0.2473863 
H     2.8913263   -0.0132741    0.7393391 
H     3.7671998    0.8425451    2.0323200 
H     4.9031728    1.0375699    0.0193480 
30
name="HCNOFClBr/C105146" REF_dipole="1.144 -0.496 -0.074" config_type="wB97M-D3(BJ)/def2-TZVPPD dipoles on B3LYP-3c geometries" pbc="F F F"
C    52.0597651   39.9164595    0.2738328 
N    50.9088916   39.0090545    0.3387958 
C    51.2453156   37.6200963   -0.0037949 
C    50.1229148   39.1377486    1.5863155 
C    51.6465449   41.3966182    0.1698805 
C    50.0124883   36.7877307   -0.3932369 
C    48.7132419   39.7067006    1.3481428 
C    52.8667525   42.3214729    0.0393718 
C    52.5273083   43.8151852    0.0235505 
C    53.6855735   44.7582618   -0.2988033 
O    51.4059520   44.2300784    0.2540567 
H    52.6437574   39.6529270   -0.6247082 
H    52.7504923   39.7886025    1.1417368 
H    51.9312518   37.6459102   -0.8665256 
H    51.7948676   37.1028304    0.8165326 
H    50.6617639   39.7796038    2.3077786 
H    50.0404948   38.1527903    2.0804369 
H    51.0631857   41.7014104    1.0520748 
H    50.9813797   41.5216422   -0.6992062 
H    50.3185537   35.7739903   -0.6968767 
H    49.3025335   36.6797506    0.4411553 
H    49.4801479   37.2579291   -1.2337716 
H    48.1560713   39.7840888    2.2964854 
H    48.1407566   39.0620370    0.6646617 
H    48.7624415   40.7089736    0.8977865 
H    53.4504728   42.0840088   -0.8699023 
H    53.5716227   42.1545805    0.8778022 
H    54.5685087   44.5317317    0.3209528 
H    53.9934077   44.6287632   -1.3504014 
H    53.3846420   45.8022229   -0.1432229 
25
name="HCNOFClBr/C10516719" REF_dipole="-0.716 0.372 0.601" config_type="wB97M-D3(BJ)/def2-TZVPPD dipoles on B3LYP-3c geometries" pbc="F F F"
C     5.2418300    3.7856197    1.0201204 
C     5.3553231    2.3939988    0.8423091 
C     4.1983738    1.6112184    0.8833615 
C     6.7151030    1.7466947    0.6492564 
C     3.9903106    4.3639555    1.2318794 
C     2.8284196    3.5804474    1.2724466 
C     2.9352137    2.1924839    1.0957163 
O     1.8802649    1.3200657    1.1090408 
C     7.3698130    1.3932984    2.0013237 
O     9.2824460    0.4482195    3.0570254 
C     8.7383708    0.7500738    1.8446355 
O     9.3040361    0.5194039    0.7970014 
C     0.5666709    1.8422108    1.2993534 
H     6.1348487    4.4131542    0.9828555 
H     4.2527564    0.5296738    0.7417036 
H     6.6196388    0.8337133    0.0420978 
H     7.3800941    2.4225421    0.0898561 
H     3.9061721    5.4444441    1.3633827 
H     1.8645722    4.0611131    1.4346706 
H     7.4769530    2.2933094    2.6305101 
H     6.7252268    0.7094739    2.5793022 
H    10.1598840    0.0378262    2.8838742 
H     0.2835633    2.5474031    0.4984905 
H     0.4601870    2.3463896    2.2757349 
H    -0.1091718    0.9779666    1.2689519 
18
name="HCNOFClBr/C105184381" REF_dipole="0.804 0.206 -0.017" config_type="wB97M-D3(BJ)/def2-TZVPPD dipoles on B3LYP-3c geometries" pbc="F F F"
C     6.1420799    2.0576241   -0.2807681 
C     6.8315551    0.8651297   -0.5410849 
C     4.7488363    2.0387550   -0.1042165 
C     6.8967966    3.3803069   -0.2062687 
C     4.7334621   -0.3848329   -0.4346644 
C     4.0788191    0.8211843   -0.1826125 
C     6.1137366   -0.3284067   -0.6108305 
F     6.7858145   -1.4839080   -0.8601851 
F     2.7311758    0.7992589   -0.0069261 
C     6.5402059    4.2595829   -1.4020306 
O     5.5533962    4.9581471   -1.4804364 
O     7.4544537    4.1403375   -2.3997653 
H     7.9119389    0.8577343   -0.6874798 
H     4.1937498    2.9582657    0.0819153 
H     6.6089581    3.9252156    0.7050663 
H     7.9795718    3.1985899   -0.1763691 
H     4.1895953   -1.3272290   -0.4900339 
H     7.1400542    4.6954447   -3.1502097 
28
name="HCNOFClBr/C10519069" REF_dipole="-0.432 -0.098 -0.196" config_type="wB97M-D3(BJ)/def2-TZVPPD dipoles on B3LYP-3c geometries" pbc="F F F"
C     8.3992934    3.6007163    3.2181691 
C     7.4584591    3.1042213    4.1159984 
C     8.0927630    3.7826132    1.8553153 
C     6.1642377    2.7691003    3.6751818 
C     5.8388771    2.9415882    2.3226806 
O     5.3119336    2.2901998    4.6342279 
C     6.8025140    3.4437891    1.4344072 
C     9.1289172    4.3267319    0.8903932 
C     3.9762213    1.9323062    4.2576794 
C     3.2500904    1.4449870    5.5128930 
C     1.7947485    1.0292190    5.2191624 
C     1.0508475    0.5449235    6.4770208 
H     9.3978517    3.8541295    3.5837864 
H     7.7052951    2.9670006    5.1699535 
H     4.8489615    2.6932600    1.9416436 
H     6.5294251    3.5712665    0.3840382 
H     9.4638886    5.3356591    1.1822948 
H    10.0248148    3.6854917    0.8537831 
H     8.7280398    4.3941182   -0.1317454 
H     3.4540084    2.8062940    3.8240987 
H     3.9960781    1.1370562    3.4883590 
H     3.8049410    0.5928353    5.9410494 
H     3.2658133    2.2468845    6.2705883 
H     1.2492571    1.8815430    4.7763407 
H     1.7856582    0.2296692    4.4571234 
H     1.5507962   -0.3289693    6.9244066 
H     1.0099419    1.3342024    7.2446348 
H     0.0159263    0.2539635    6.2404157 
28
name="HCNOFClBr/C10519207" REF_dipole="-0.899 0.493 0.522" config_type="wB97M-D3(BJ)/def2-TZVPPD dipoles on B3LYP-3c geometries" pbc="F F F"
C     0.7256234    3.5314096    2.5814471 
C     0.8937033    2.0233247    2.8489711 
C     1.8902144    1.3171937    1.9036758 
C     3.3505190    1.7824633    2.0625863 
C     4.3137087    0.9916136    1.1408033 
C     5.7106244    1.4103162    1.2642193 
C     6.8603480    1.7765143    1.3847734 
C     8.2599332    2.1439375    1.4704789 
O     8.4243781    3.2269509    2.2662189 
C     9.7916120    3.6997467    2.4349383 
O     9.1598565    1.5567686    0.9028460 
C     9.7382045    4.9138962    3.3555697 
H    -0.0401560    3.9651684    3.2427551 
H     1.6595407    4.0882675    2.7523809 
H     0.4116457    3.7169651    1.5412363 
H    -0.0888418    1.5307031    2.7523487 
H     1.2119047    1.8668453    3.8949735 
H     1.8413234    0.2283398    2.0842302 
H     1.5691434    1.4691233    0.8566210 
H     3.4453377    2.8551482    1.8324693 
H     3.6728230    1.6562065    3.1098126 
H     4.2428457   -0.0883416    1.3620411 
H     4.0003232    1.1058179    0.0875312 
H    10.2121455    3.9541861    1.4498018 
H    10.4051923    2.8916322    2.8622206 
H     9.1250952    5.7167303    2.9203377 
H    10.7552820    5.3053652    3.5109523 
H     9.3188701    4.6506075    4.3377593 
39
name="HCNOFClBr/C10522266" REF_dipole="-0.381 -0.296 -0.527" config_type="wB97M-D3(BJ)/def2-TZVPPD dipoles on B3LYP-3c geometries" pbc="F F F"
C     1.6640018    1.8354079    0.8543670 
C     0.3820352    1.0122400    1.0860736 
C     2.7943310    1.5548472    1.8689534 
C     2.4698923    1.9615644    3.3205460 
C     3.6552927    1.7558259    4.2842629 
C     3.3297068    2.1456693    5.7402343 
C     4.4910973    1.9303440    6.7353544 
C     5.6887570    2.8813589    6.5337529 
C     6.8167419    2.6431658    7.5572514 
C     7.7756600    5.0301966    7.6031970 
C     8.0674311    3.5346501    7.3657830 
C     9.2056716    3.0379398    8.2853429 
O    10.4287712    3.7662634    8.1471975 
H     1.4176255    2.9121708    0.8740025 
H     2.0425603    1.6282305   -0.1615493 
H    -0.3622688    1.2102701    0.2990320 
H     0.5981948   -0.0689373    1.0766512 
H    -0.0903597    1.2490370    2.0517379 
H     3.7031159    2.0933521    1.5443935 
H     3.0505582    0.4794731    1.8399796 
H     1.6025097    1.3869039    3.6897517 
H     2.1642817    3.0242126    3.3411204 
H     3.9703547    0.6962410    4.2561465 
H     4.5181378    2.3399465    3.9190472 
H     3.0120432    3.2040513    5.7744069 
H     2.4584849    1.5562924    6.0773332 
H     4.1084299    2.0591811    7.7635552 
H     4.8378157    0.8826905    6.6689935 
H     6.1001162    2.7609939    5.5162048 
H     5.3301223    3.9232813    6.6001224 
H     6.4209018    2.7932642    8.5792195 
H     7.1199009    1.5809900    7.5009648 
H     7.3409675    5.1872338    8.6052437 
H     8.6997825    5.6229951    7.5444639 
H     7.0669246    5.4321559    6.8639261 
H     8.4102321    3.4078334    6.3178402 
H     9.3657159    1.9532254    8.1174772 
H     8.9114287    3.1625565    9.3405206 
H    10.7318339    3.6672814    7.2223986 
38
name="HCNOFClBr/C10526075" REF_dipole="-1.330 -0.156 0.627" config_type="wB97M-D3(BJ)/def2-TZVPPD dipoles on B3LYP-3c geometries" pbc="F F F"
C     6.0348112    2.0086042   -0.0718011 
C     6.4183584    0.6761379   -0.2537203 
C     4.9420747    2.3363140    0.7442343 
O     6.8251075    2.9592597   -0.6891303 
C     5.7171812   -0.3386711    0.4067000 
C     4.6210700   -0.0367312    1.2273893 
O     6.2083038   -1.6192737    0.2400741 
C     4.2478357    1.3028311    1.3814704 
C     5.3537382   -2.7126972    0.2377501 
C     5.8031627   -3.8447108    0.9195780 
C     5.0418589   -5.0297777    0.9029681 
C     4.1411525   -2.7150790   -0.4640758 
C     3.3837645   -3.8913626   -0.4630173 
C     3.8152806   -5.0379737    0.2065939 
N     5.5203392   -6.1874045    1.5236409 
C     6.2676810    4.1209377   -1.2044580 
C     4.5754748    5.2977686   -2.4889042 
C     5.3055635    6.4920441   -2.3120403 
C     5.0719336    4.1045227   -1.9286822 
N     3.4105694    5.2816402   -3.2635376 
C     6.5017644    6.4800380   -1.5931582 
C     6.9960489    5.3013934   -1.0244395 
H     7.2673774    0.4313389   -0.8915784 
H     4.6492256    3.3756100    0.8884681 
H     4.0778203   -0.8275801    1.7430570 
H     3.4025751    1.5482510    2.0269626 
H     6.7573174   -3.7988500    1.4481342 
H     3.8040345   -1.8294764   -1.0011475 
H     2.4360732   -3.9162457   -1.0043159 
H     3.2093934   -5.9464142    0.1821022 
H     4.8093178   -6.8647481    1.7915520 
H     6.1978830   -6.0373810    2.2684100 
H     4.9369365    7.4239479   -2.7464852 
H     4.5316554    3.1667078   -2.0695086 
H     2.7612357    4.5243137   -3.0605927 
H     2.9309224    6.1758615   -3.3443351 
H     7.0569098    7.4110672   -1.4645123 
H     7.9262476    5.2836875   -0.4574450 
21
name="HCNOFClBr/C105306" REF_dipole="0.190 0.532 0.114" config_type="wB97M-D3(BJ)/def2-TZVPPD dipoles on B3LYP-3c geometries" pbc="F F F"
C     3.1198610    2.0586388    2.8401340 
C     1.9349497    1.7816312    1.8814684 
C     1.3582843    3.0899398    1.3130073 
C     0.8378824    0.9584243    2.5898319 
C     4.4040750    2.6006061    2.1771847 
O     0.3304132    2.7664981    0.3694486 
C     5.5556345    2.7827796    3.1835698 
H     2.7919363    2.7580217    3.6325652 
H     3.3711654    1.1168291    3.3599853 
H     2.3129702    1.1911438    1.0261137 
H     0.9614196    3.7003059    2.1521671 
H     2.1613557    3.6799472    0.8303198 
H     1.2337949   -0.0113825    2.9309891 
H     0.4554430    1.4929866    3.4764398 
H    -0.0100007    0.7662616    1.9185339 
H     4.7194349    1.9061721    1.3780645 
H     4.2045140    3.5658398    1.6822142 
H    -0.0532421    3.6017781    0.0393780 
H     5.2825525    3.4986583    3.9759249 
H     5.8125622    1.8291960    3.6727850 
H     6.4644938    3.1613245    2.6903747 
17
name="HCNOFClBr/C105317" REF_dipole="-0.287 0.112 0.305" config_type="wB97M-D3(BJ)/def2-TZVPPD dipoles on B3LYP-3c geometries" pbc="F F F"
C     4.1363544    1.6027047    2.0187933 
C     2.7801205    2.2489317    1.6670832 
C     1.6592614    1.3195825    1.9115749 
O     2.8371272    2.6512537    0.2910813 
C     5.3257069    2.5730152    1.8867516 
C     0.7290145    0.5684173    2.0983224 
C     6.6680119    1.8978303    2.2228632 
H     4.2806102    0.7284291    1.3627920 
H     4.0751893    1.2204546    3.0514232 
H     2.6347577    3.1334208    2.3225096 
H     1.9503847    2.9704859    0.0308555 
H     5.1692834    3.4357763    2.5588750 
H     5.3558697    2.9765711    0.8630163 
H    -0.0892540   -0.1013804    2.2653348 
H     6.6749673    1.5071892    3.2531322 
H     6.8686507    1.0526035    1.5456102 
H     7.5048443    2.6064146    2.1286814 
12
name="HCNOFClBr/C105340" REF_dipole="-0.470 0.192 -1.487" config_type="wB97M-D3(BJ)/def2-TZVPPD dipoles on B3LYP-3c geometries" pbc="F F F"
C    -0.0742665   40.3681147   -0.3381842 
O     1.2238278   40.5690866    0.2607441 
C     2.1697901   39.6050560    0.3080800 
O     3.2542079   39.8407761    0.7768489 
C     1.8349098   38.2052097   -0.2749935 
C     0.7937344   37.4934090    0.4736923 
N    -0.0282929   36.9360465    1.0758820 
H    -0.5691323   41.3452216   -0.2868578 
H     0.0038330   40.0676863   -1.3950688 
H    -0.6719133   39.6320329    0.2172390 
H     1.5245463   38.2803740   -1.3308151 
H     2.7648558   37.6206865   -0.2427669 
15
name="HCNOFClBr/C105351" REF_dipole="0.780 -1.157 -0.639" config_type="wB97M-D3(BJ)/def2-TZVPPD dipoles on B3LYP-3c geometries" pbc="F F F"
N    50.9002865    0.8725127    0.3434107 
C    49.7767075    1.6458502    0.2207526 
C    51.0745928   -0.5672777    0.1261167 
O    49.7603808    2.8317368    0.5298193 
C    48.5210631    0.9862102   -0.3645038 
C    52.5092290   -0.8742708   -0.3282752 
Cl   47.8181787   -0.2478701    0.7793571 
H    51.6724077    1.3611237    0.7981856 
H    50.8371908   -1.1338288    1.0434843 
H    50.3670142   -0.9053068   -0.6433385 
H    47.7663015    1.7655085   -0.5068916 
H    48.7128862    0.4749621   -1.3176167 
H    52.6361439   -1.9567269   -0.4792105 
H    52.7446876   -0.3621036   -1.2731169 
H    53.2466294   -0.5576197    0.4272269 
14
name="HCNOFClBr/C105362" REF_dipole="0.187 -0.450 0.619" config_type="wB97M-D3(BJ)/def2-TZVPPD dipoles on B3LYP-3c geometries" pbc="F F F"
C     0.1331840    0.2637659   -0.1756730 
C     1.4666321    0.5772136    0.5025712 
O     1.6194947    2.0083655    0.7417291 
C     2.0705708    2.7619937   -0.2803204 
C     2.1104386    4.2342408    0.1077543 
O     2.4258036    2.3451263   -1.3619821 
Br    0.2565738    4.9579397    0.2434004 
H     0.0104620   -0.8278075   -0.2575174 
H    -0.7097269    0.6610634    0.4082577 
H     0.0930577    0.6873915   -1.1887388 
H     2.3150750    0.2142419   -0.0941313 
H     1.5183611    0.1333600    1.5058462 
H     2.5803497    4.3854929    1.0876859 
H     2.6275239    4.8070123   -0.6683818 
17
name="HCNOFClBr/C105373" REF_dipole="0.332 -0.689 0.110" config_type="wB97M-D3(BJ)/def2-TZVPPD dipoles on B3LYP-3c geometries" pbc="F F F"
O     4.5010989    1.1129710    1.2319224 
C     3.3218495    1.7704059    1.0912668 
C     2.1508004    0.7968141    1.1769651 
O     3.2323739    2.9686942    0.9225021 
C     5.7104682    1.9194909    1.1745966 
C     0.7892469    1.4806135    0.9881636 
C     6.8965093    0.9740666    1.3359763 
H     2.2037463    0.2846493    2.1534607 
H     2.3055186    0.0053347    0.4236478 
H     5.6828236    2.6749119    1.9754094 
H     5.7468320    2.4547987    0.2130285 
H     0.6216643    2.2535458    1.7516213 
H     0.7198034    1.9668381    0.0046055 
H    -0.0223944    0.7416195    1.0634492 
H     6.8567977    0.4451990    2.2999205 
H     6.9212857    0.2249650    0.5305863 
H     7.8358758    1.5472817    1.2988779 
15
name="HCNOFClBr/C105384" REF_dipole="-0.258 0.680 0.063" config_type="wB97M-D3(BJ)/def2-TZVPPD dipoles on B3LYP-3c geometries" pbc="F F F"
O     4.3380131    2.4022172    1.3323368 
C     3.4398645    1.3753022    1.1714631 
C     2.0255299    1.9418046    1.1620665 
O     3.7369896    0.2097323    1.0562274 
C     5.7180605    2.2348765    1.3836385 
C     0.9497889    0.8602943    0.9882194 
C     6.4586848    1.1263258    1.2960480 
H     1.8757169    2.5034196    2.1004709 
H     1.9643478    2.6952022    0.3575941 
H     6.1677134    3.2199430    1.5176980 
H    -0.0503928    1.3184709    0.9874407 
H     1.0783612    0.3167140    0.0413539 
H     0.9883210    0.1231719    1.8028848 
H     6.0583142    0.1276094    1.1629931 
H     7.5410872    1.2417162    1.3640649 
29
name="HCNOFClBr/C10538495" REF_dipole="-0.035 -0.279 0.544" config_type="wB97M-D3(BJ)/def2-TZVPPD dipoles on B3LYP-3c geometries" pbc="F F F"
C     6.0096181    1.9955029   -0.9986416 
C     6.6564458    0.8376736   -0.5209783 
C     4.6075967    2.0258729   -1.0246343 
C     6.8108506    3.1970398   -1.4652449 
C     5.8981414   -0.2593323   -0.0854535 
O     8.0339735    0.8782437   -0.5185183 
C     4.5024180   -0.2125132   -0.1199949 
C     3.8441892    0.9308345   -0.5896352 
O     2.4718275    0.8810108   -0.5886528 
C     8.7493110   -0.2796264   -0.0969477 
C     7.4104541    3.9940148   -0.2873511 
C     8.1828394    5.2213080   -0.7411834 
O     8.7218154    5.8843528    0.3218311 
O     8.3234664    5.5983199   -1.8853812 
C     1.7523503    2.0112968   -1.0732466 
H     4.1244196    2.9273330   -1.4023519 
H     7.6249218    2.8757147   -2.1318438 
H     6.1643157    3.8602080   -2.0592121 
H     6.3793317   -1.1640483    0.2843288 
H     3.9121387   -1.0657132    0.2160039 
H     9.8136695   -0.0310563   -0.1977977 
H     8.5396285   -0.5348115    0.9567328 
H     8.5241160   -1.1559941   -0.7294453 
H     6.6171646    4.3212588    0.4063848 
H     8.0844689    3.3572471    0.3066608 
H     9.2026946    6.6630278   -0.0389158 
H     0.6890981    1.7518188   -0.9892544 
H     1.9479526    2.9163645   -0.4713285 
H     1.9850824    2.2282519   -2.1307288 
14
name="HCNOFClBr/C105395" REF_dipole="0.170 -0.468 0.531" config_type="wB97M-D3(BJ)/def2-TZVPPD dipoles on B3LYP-3c geometries" pbc="F F F"
C     0.1743430    0.2337779   -0.2488076 
C     1.4763940    0.5200210    0.4992937 
O     1.6528410    1.9489446    0.7368143 
C     2.1871849    2.6804061   -0.2589922 
C     2.2624915    4.1565459    0.1241447 
O     2.5887026    2.2465078   -1.3175724 
Cl    0.6091594    4.8314855    0.4477217 
H     0.0309816   -0.8552752   -0.3341797 
H    -0.6896512    0.6526504    0.2877972 
H     0.1986386    0.6540132   -1.2640845 
H     2.3466111    0.1304799   -0.0477238 
H     1.4619291    0.0830314    1.5070764 
H     2.8569162    4.2940835    1.0374196 
H     2.7053580    4.7197280   -0.7034072 
16
name="HCNOFClBr/C105408" REF_dipole="-0.188 0.628 0.610" config_type="wB97M-D3(BJ)/def2-TZVPPD dipoles on B3LYP-3c geometries" pbc="F F F"
O    51.9203550   29.5963812    0.8685045 
C    50.9158543   29.1896057    0.0321354 
N    49.7657607   29.8594066    0.3493262 
O    51.0374973   28.3602378   -0.8544644 
C    53.2279154   29.0142983    0.6334158 
C    48.4938222   29.5944169   -0.3075459 
C    53.9951415   29.7583564   -0.4613186 
H    49.7936226   30.4883170    1.1469113 
H    53.7413396   29.0990617    1.6023341 
H    53.1195006   27.9494126    0.3824486 
H    48.6811462   28.9395141   -1.1666913 
H    47.7787719   29.0916679    0.3660974 
H    48.0359165   30.5290837   -0.6695008 
H    55.0106158   29.3405433   -0.5552416 
H    53.4922731   29.6535234   -1.4330368 
H    54.0876671   30.8288735   -0.2227741 
41
name="HCNOFClBr/C10541567" REF_dipole="0.260 0.704 -1.240" config_type="wB97M-D3(BJ)/def2-TZVPPD dipoles on B3LYP-3c geometries" pbc="F F F"
C     6.1280051    1.0031823   -1.5918891 
C     6.5783696   -0.1181787   -0.8908403 
C     5.1847007    1.8778117   -1.0296891 
C     6.0959074   -0.3979022    0.4000226 
C     5.1511098    0.4790620    0.9666914 
C     6.5382571   -1.5918809    1.1964063 
C     4.7055398    1.5951495    0.2626496 
C     4.7313432    3.1182227   -1.7724120 
O     6.0920334   -1.7983667    2.3168382 
C     7.5572112   -2.5456069    0.5749229 
C     5.9572405   10.6360318   -3.0479456 
C     6.3975670    9.3728874   -2.2826620 
C     6.8096584   11.8732674   -2.7121392 
C     5.5502273    8.1293471   -2.6127623 
C     5.9938197    6.8657903   -1.8507481 
C     5.1444867    5.6244376   -2.1840179 
C     5.5934354    4.3588872   -1.4303237 
H     6.5120520    1.2008327   -2.5957093 
H     7.3087334   -0.7759709   -1.3638955 
H     4.7720563    0.2642377    1.9663285 
H     3.9678248    2.2609940    0.7176921 
H     4.7726112    2.9383060   -2.8601613 
H     3.6767594    3.3334482   -1.5292906 
H     8.4963280   -2.0223461    0.3320628 
H     7.7723473   -3.3554182    1.2828490 
H     7.1733340   -2.9811301   -0.3620318 
H     6.0053055   10.4393309   -4.1339858 
H     4.8965242   10.8472766   -2.8229198 
H     6.3500833    9.5699692   -1.1957332 
H     7.4594527    9.1621918   -2.5076332 
H     6.4719255   12.7592657   -3.2720359 
H     6.7546208   12.1153409   -1.6383417 
H     7.8703717   11.7054375   -2.9601057 
H     5.5958262    7.9342487   -3.7000713 
H     4.4888527    8.3391469   -2.3852137 
H     5.9481788    7.0587961   -0.7632940 
H     7.0547211    6.6548232   -2.0787132 
H     5.1849958    5.4350169   -3.2725015 
H     4.0842636    5.8326983   -1.9499885 
H     5.5526402    4.5379307   -0.3415344 
H     6.6499793    4.1396317   -1.6645737 
17
name="HCNOFClBr/C10541692" REF_dipole="0.283 -0.261 0.420" config_type="wB97M-D3(BJ)/def2-TZVPPD dipoles on B3LYP-3c geometries" pbc="F F F"
C     6.3755843    1.6734063   -0.7834232 
C     6.8431034    0.5398058   -0.1000639 
C     5.0094515    1.8794852   -0.9809005 
C     5.8866887   -0.3832519    0.3531242 
C     8.3368988    0.3290595    0.0824050 
C     4.5163483   -0.1822474    0.1590424 
Cl    6.3958356   -1.8570191    1.1808755 
C     4.0691495    0.9583174   -0.5104809 
Cl    4.4649413    3.3153331   -1.8321139 
N     8.8768383   -0.4685707   -1.0374444 
H     7.0951742    2.3990114   -1.1636630 
H     8.8326408    1.3126811    0.0613507 
H     8.5216145   -0.0999009    1.0862315 
H     3.7996411   -0.9157589    0.5279619 
H     3.0033452    1.1251612   -0.6642324 
H     9.8882997   -0.5815958   -0.9109092 
H     8.4786446   -1.4127161   -1.0004597 
22
name="HCNOFClBr/C105420" REF_dipole="0.198 1.089 -0.276" config_type="wB97M-D3(BJ)/def2-TZVPPD dipoles on B3LYP-3c geometries" pbc="F F F"
C     4.0720910    1.8087372    1.3874652 
C     2.5867927    2.0675895    0.9802336 
C     1.8909439    3.0380509    1.9677720 
C     1.7997632    0.7552531    0.7803196 
C     4.2439837    1.1939902    2.7822238 
C     0.5274078    3.5650334    1.4824227 
C     4.8555822    2.0908609    3.8545600 
O     3.9133629    0.0446071    3.0211150 
H     4.6284865    2.7586452    1.3232677 
H     4.5209838    1.1137168    0.6580883 
H     2.6381098    2.5784368    0.0002082 
H     2.5569365    3.9012995    2.1471935 
H     1.7600353    2.5383431    2.9444054 
H     0.8026748    0.9547124    0.3595126 
H     1.6705744    0.2101047    1.7260564 
H     2.3244561    0.0849716    0.0817448 
H    -0.2154385    2.7593466    1.3864452 
H     0.6181818    4.0566262    0.4999363 
H     0.1202088    4.3050218    2.1886133 
H     5.8839132    2.3722187    3.5695052 
H     4.8770806    1.5769086    4.8239197 
H     4.2867696    3.0309258    3.9459913 
20
name="HCNOFClBr/C105431" REF_dipole="-1.273 0.352 1.139" config_type="wB97M-D3(BJ)/def2-TZVPPD dipoles on B3LYP-3c geometries" pbc="F F F"
C     4.5074612    2.6297683    2.3625769 
C     3.2058653    2.1335946    1.6703996 
C     2.0660286    3.1524966    1.9149179 
C     2.8337721    0.7097826    2.1354061 
C     5.7197378    1.7855729    1.9612326 
C     0.7709044    2.8598080    1.1343679 
O     6.2107753    0.9247214    2.9053091 
O     6.2240449    1.8255102    0.8649067 
H     4.7137743    3.6627908    2.0418244 
H     4.3564966    2.6557285    3.4570853 
H     3.4124514    2.1039784    0.5858726 
H     1.8431829    3.1966950    2.9969424 
H     2.4279634    4.1573804    1.6351686 
H     2.6082823    0.6940230    3.2161059 
H     1.9459390    0.3331857    1.6078342 
H     3.6462912   -0.0083650    1.9463335 
H     0.2939215    1.9221614    1.4567948 
H     0.0375354    3.6672617    1.2822757 
H     0.9678035    2.7819984    0.0530125 
H     5.6924689    0.9957074    3.7328332 
25
name="HCNOFClBr/C10543121" REF_dipole="0.914 0.217 0.405" config_type="wB97M-D3(BJ)/def2-TZVPPD dipoles on B3LYP-3c geometries" pbc="F F F"
C     7.4216526    2.9243692   -1.0416728 
C     6.3094325    1.9358725   -0.9317949 
C     6.4427395    0.7338516   -0.2156753 
C     5.3739443   -0.1603879   -0.1335852 
C     4.1584384    0.1534997   -0.7730996 
C     4.0251707    1.3432278   -1.4951222 
C     5.0974809    2.2313426   -1.5772426 
O     7.3565736    3.9746437   -1.6506545 
O     8.5425145    2.5311551   -0.3763959 
O     5.4921963   -1.3085439    0.6170836 
C     5.7258407   -2.5151873   -0.1430622 
O     3.1062429   -0.7451139   -0.7505397 
C     2.3730678   -0.9963860    0.4108993 
O     1.6028420   -1.9187043    0.3908563 
C     2.5900348   -0.0572426    1.5834549 
H     7.3725863    0.4849661    0.2943266 
H     3.0780249    1.5573207   -1.9917684 
H     5.0034187    3.1630831   -2.1340785 
H     9.2120060    3.2399776   -0.5033143 
H     5.7971947   -3.3285413    0.5901646 
H     4.8992858   -2.7232378   -0.8396830 
H     6.6716962   -2.4458191   -0.7059571 
H     1.7885065   -0.2240823    2.3126116 
H     3.5553696   -0.2716168    2.0655795 
H     2.5950399    0.9983537    1.2755700 
32
name="HCNOFClBr/C10543574" REF_dipole="0.003 0.086 1.917" config_type="wB97M-D3(BJ)/def2-TZVPPD dipoles on B3LYP-3c geometries" pbc="F F F"
C    19.9451373   -0.4990423    0.0086147 
C    19.0252886    0.4302562    0.7794667 
O    18.3124141    0.0014912    1.6772369 
N    18.9617684    1.8245904    0.4787475 
O    16.7517770    2.6716578   -2.4682300 
C    16.3366282    2.2062773   -1.4306620 
C    19.5852085    3.9609928   -0.7208094 
C    19.7270482    2.4515759   -0.5451141 
C    18.0666228    2.5935873    1.3766981 
C    16.5622926    2.4436982    1.0519439 
N    16.1784018    3.0162860   -0.2495073 
C    15.9148400    0.7427081   -1.3062559 
O    20.4742645    1.8151076   -1.2655751 
C    15.7320556    4.3553437   -0.3811254 
C    15.7286427    5.2090040    0.8917950 
O    15.3243236    4.8032137   -1.4339736 
H    19.8197236   -1.4987938    0.4436314 
H    19.6983138   -0.5238559   -1.0611727 
H    20.9963332   -0.1903967    0.0779375 
H    18.5650190    4.2454135   -1.0130730 
H    19.8613893    4.5193703    0.1870106 
H    20.2671123    4.2520070   -1.5280128 
H    18.2309485    2.2412472    2.4039523 
H    18.3552052    3.6479925    1.3423460 
H    16.2934073    1.3825060    1.0810816 
H    15.9852447    2.9208569    1.8545805 
H    15.7781442    0.3480900   -2.3205036 
H    16.6792402    0.1284444   -0.8078569 
H    14.9774333    0.6332612   -0.7408672 
H    16.6913033    5.2051383    1.4240040 
H    15.4926867    6.2373269    0.5945519 
H    14.9539816    4.8721442    1.5995407 
21
name="HCNOFClBr/C105442" REF_dipole="-0.290 0.167 0.216" config_type="wB97M-D3(BJ)/def2-TZVPPD dipoles on B3LYP-3c geometries" pbc="F F F"
C    33.9670439    0.2198403    0.2152970 
C    35.3284839    0.8774273    0.1419948 
N    36.1690080    0.3574666   -0.6783940 
C    35.6189676    2.0797503    1.0169119 
C    32.8032874    1.1104299   -0.3055023 
O    37.4025411    1.0548356   -0.6761549 
C    32.9578410    1.4232766   -1.8074664 
C    31.4483119    0.4314973   -0.0172384 
H    33.9946124   -0.7186562   -0.3616269 
H    33.7632537   -0.0495402    1.2683836 
H    34.7908999    2.2779808    1.7111857 
H    36.5391767    1.9236848    1.6009556 
H    35.7831168    2.9828140    0.4068391 
H    32.8246621    2.0671992    0.2487421 
H    37.9326277    0.5376906   -1.3151608 
H    32.1441497    2.0780988   -2.1573133 
H    33.9125238    1.9245258   -2.0255288 
H    32.9256944    0.4976057   -2.4059006 
H    30.6097479    1.0584082   -0.3590858 
H    31.3112313    0.2451515    1.0600526 
H    31.3741188   -0.5379868   -0.5374900 
16
name="HCNOFClBr/C105453" REF_dipole="-0.618 -0.577 0.473" config_type="wB97M-D3(BJ)/def2-TZVPPD dipoles on B3LYP-3c geometries" pbc="F F F"
C     3.8418258    0.9890522    1.3870222 
C     2.6466608    1.7621299    1.9436307 
O     1.5850473    1.6765189    1.1136353 
O     2.6438305    2.3750127    2.9924988 
C     5.0743736    1.9106472    1.2233710 
C     0.3889820    2.3763555    1.5348327 
C     5.8269373    2.2594831    2.4959835 
O     5.4003894    2.3103715    0.1234233 
H     3.5952827    0.5442973    0.4156687 
H     4.0756807    0.1871910    2.1076244 
H     0.5820037    3.4525263    1.6456691 
H    -0.3440452    2.2027034    0.7388271 
H     0.0158150    1.9781149    2.4889671 
H     6.6156576    2.9929169    2.2865414 
H     5.1321521    2.6502446    3.2548475 
H     6.2841067    1.3486346    2.9196573 
20
name="HCNOFClBr/C105464" REF_dipole="-0.391 0.293 0.667" config_type="wB97M-D3(BJ)/def2-TZVPPD dipoles on B3LYP-3c geometries" pbc="F F F"
O     4.0958600    2.3883178    1.9394301 
C     2.8209475    2.2179385    1.2368039 
C     1.8832880    3.2856814    1.8235011 
C     2.3321678    0.7762958    1.4221380 
C     5.2338151    2.0269124    1.2932469 
C     0.5310717    3.3789886    1.0911841 
C     6.4424711    2.2568073    2.1859137 
O     5.2718237    1.5773518    0.1670220 
H     2.9904269    2.4159742    0.1667714 
H     1.7186025    3.0773711    2.8945326 
H     2.3955751    4.2603096    1.7673153 
H     2.1919955    0.5452453    2.4898469 
H     1.3708817    0.6235883    0.9088287 
H     3.0521087    0.0634289    0.9967567 
H    -0.0723112    4.2035477    1.4995080 
H     0.6702264    3.5705008    0.0149262 
H    -0.0611582    2.4571882    1.1940178 
H     7.3627375    2.0911835    1.6138647 
H     6.4372799    3.2761305    2.5989839 
H     6.4181902    1.5594382    3.0382079 
23
name="HCNOFClBr/C10546653" REF_dipole="-0.072 -0.283 0.345" config_type="wB97M-D3(BJ)/def2-TZVPPD dipoles on B3LYP-3c geometries" pbc="F F F"
C     6.3933518    1.9023537   -0.7562266 
C     6.7508243    0.5532074   -0.9930038 
C     5.1532148    2.0769507   -0.0906320 
N     7.1622113    2.9662175   -1.1905667 
C     5.9497895   -0.5218835   -0.6070395 
Br    8.4206566    0.1642761   -1.8890893 
C     4.3448900    1.0123103    0.2991818 
Br    4.5409658    3.8704509    0.3023107 
C     4.7290491   -0.3134219    0.0463953 
C     3.8490889   -1.4908423    0.4603614 
C     3.6318726   -1.5365062    1.9910145 
C     2.5011432   -1.4871394   -0.2988050 
H     7.0037611    3.8595251   -0.7317665 
H     8.1420087    2.7714962   -1.3797657 
H     6.2806486   -1.5398446   -0.8175082 
H     3.4029250    1.2198525    0.8076437 
H     4.3875516   -2.4116746    0.1750089 
H     3.0516836   -2.4289860    2.2738751 
H     4.5917383   -1.5671990    2.5279450 
H     3.0766548   -0.6536901    2.3459296 
H     1.9046941   -2.3753708   -0.0369267 
H     2.6590103   -1.4885474   -1.3876409 
H     1.9021659   -0.5972347   -0.0480951 
28
name="HCNOFClBr/C105500" REF_dipole="-0.859 -0.963 -0.185" config_type="wB97M-D3(BJ)/def2-TZVPPD dipoles on B3LYP-3c geometries" pbc="F F F"
C     6.8835062    2.1016930    2.8150736 
C     5.6116783    2.3650932    3.6276932 
C     4.2926897    1.8708437    2.9982157 
O     5.6197353    2.9161465    4.7084018 
C     8.1154074    2.6887556    3.4888234 
C     3.8819764    2.7217846    1.7937166 
O     8.6235920    1.8183284    4.3903098 
O     8.5712564    3.7870045    3.2580832 
O     2.6578961    3.2530044    1.9752103 
O     4.5685678    2.8950532    0.8064937 
C     9.7623077    2.2804331    5.1706042 
C     2.1431291    4.0987914    0.9010479 
C    10.1484576    1.1519505    6.1203482 
C     0.7540124    4.5640189    1.3207120 
H     6.7569262    2.5375209    1.8125430 
H     6.9880187    1.0108437    2.6866941 
H     3.5109324    1.8826542    3.7669291 
H     4.4295040    0.8379645    2.6346428 
H     9.4775403    3.1928077    5.7162182 
H    10.5875582    2.5395768    4.4893725 
H     2.1163813    3.5170666   -0.0328091 
H     2.8310785    4.9446688    0.7521662 
H     9.3184256    0.9006549    6.7970063 
H    10.4329644    0.2443697    5.5671641 
H    11.0085778    1.4615072    6.7337359 
H     0.0735170    3.7115387    1.4629657 
H     0.7927478    5.1385746    2.2577796 
H     0.3306155    5.2127504    0.5387578 
20
name="HCNOFClBr/C10551583" REF_dipole="-1.280 0.684 0.323" config_type="wB97M-D3(BJ)/def2-TZVPPD dipoles on B3LYP-3c geometries" pbc="F F F"
C     7.0169533    2.5831410    2.2248768 
C     5.5963406    2.6881091    2.1376877 
C     7.3765728    1.4574531    1.5209494 
C     5.1782937    1.6173886    1.3848671 
O     6.2408692    0.8603702    1.0019001 
C     3.8356286    1.1432113    0.9219418 
C     8.6600293    0.8220117    1.2433588 
O     9.7292140    1.2526179    1.6460879 
C     0.6532673    2.8576598    1.7494556 
C     1.5639974    1.8138213    1.1332399 
O     2.8679699    2.0694602    1.4516825 
O     1.2197537    0.8749466    0.4517892 
H     7.7004072    3.2505857    2.7409450 
H     4.9623706    3.4529805    2.5731592 
H     3.7809589    1.1166905   -0.1795663 
H     3.6291673    0.1212067    1.2822276 
H     8.5859752   -0.1036868    0.6239066 
H     0.7651806    2.8676897    2.8441733 
H    -0.3879935    2.6362382    1.4897746 
H     0.9174438    3.8616047    1.3841432 
23
name="HCNOFClBr/C105533" REF_dipole="0.272 0.498 0.863" config_type="wB97M-D3(BJ)/def2-TZVPPD dipoles on B3LYP-3c geometries" pbc="F F F"
C     0.3684432   29.9625257   -0.5143645 
C     1.2030568   28.9991720    0.3305192 
O     2.4594950   29.6110103    0.7439614 
C     3.4839815   29.5755927   -0.1370753 
C     4.6613815   30.3824814    0.3963511 
O     3.4750448   28.9889315   -1.1969675 
C     4.4120575   31.8836679    0.2326348 
O     5.3996184   32.5809383    0.8391973 
O     3.4803259   32.3742643   -0.3669631 
C     5.9841714   34.5300332   -0.5639041 
C     5.3512182   34.0357067    0.7371445 
H    -0.6050029   29.5011020   -0.7458485 
H     0.1854507   30.9033659    0.0247884 
H     0.8717879   30.1959962   -1.4627013 
H     1.4109399   28.0667350   -0.2132579 
H     0.6975245   28.7559499    1.2755487 
H     4.8446810   30.1606219    1.4591324 
H     5.5667878   30.1089016   -0.1662682 
H     6.0040042   35.6315381   -0.5697951 
H     7.0192115   34.1701653   -0.6627716 
H     5.4073810   34.1961518   -1.4378845 
H     4.3090315   34.3730826    0.8265584 
H     5.9159086   34.3845657    1.6128656 
20
name="HCNOFClBr/C105544" REF_dipole="0.148 -0.704 0.352" config_type="wB97M-D3(BJ)/def2-TZVPPD dipoles on B3LYP-3c geometries" pbc="F F F"
C     5.1149762    2.8782786    1.8492104 
C     3.6049408    2.9441102    1.6717401 
O     2.9969453    1.9537656    2.3792140 
O     3.0119271    3.7544555    0.9897619 
C     5.7367597    1.6310804    1.1713977 
C     1.5498511    1.8481930    2.2737763 
C     7.2676923    1.5951514    1.3226088 
C     1.1316531    1.0447224    1.0410255 
H     5.5409288    3.7970531    1.4202181 
H     5.3535247    2.8621362    2.9262191 
H     5.2950182    0.7220079    1.6090914 
H     5.4707605    1.6288400    0.1006171 
H     1.1073197    2.8543465    2.2586654 
H     1.2463069    1.3393502    3.1996885 
H     7.6916255    0.7048963    0.8331911 
H     7.7363240    2.4824272    0.8677791 
H     7.5639370    1.5672080    2.3836097 
H     1.5961976    0.0471229    1.0426240 
H     0.0378734    0.9118305    1.0373521 
H     1.4138381    1.5657241    0.1153096 
15
name="HCNOFClBr/C105566" REF_dipole="-0.469 -0.683 -1.401" config_type="wB97M-D3(BJ)/def2-TZVPPD dipoles on B3LYP-3c geometries" pbc="F F F"
C    -0.3651660    0.1952683   -0.0810718 
C     1.1176404    0.5272142   -0.2077062 
O     1.2768845    1.9171756    0.1948439 
C     2.4490465    2.5831887    0.1327076 
O     2.5042093    3.7505604    0.4281984 
C     3.7140734    1.8198255   -0.3451944 
C     4.1416524    0.7623155    0.5767421 
N     4.4760611   -0.0693450    1.3154323 
H    -0.5353356   -0.8513896   -0.3755116 
H    -0.7066264    0.3211685    0.9562381 
H    -0.9728936    0.8418574   -0.7300892 
H     1.4562818    0.3966428   -1.2493628 
H     1.7204613   -0.1239053    0.4422599 
H     3.5552982    1.3774819   -1.3429729 
H     4.5168126    2.5648412   -0.4350134 
24
name="HCNOFClBr/C10557445" REF_dipole="0.020 -0.110 -0.009" config_type="wB97M-D3(BJ)/def2-TZVPPD dipoles on B3LYP-3c geometries" pbc="F F F"
C     4.3436988    3.1713253    2.3703577 
C     5.2041563    1.9084334    2.4004318 
C     3.0310495    3.3035180    2.1219134 
C     5.2897658    1.2056675    1.0229418 
C     4.7882768    0.9238650    3.5213632 
C     1.9944774    2.2476594    1.7949743 
C     1.3868978    2.5116841    0.3962255 
C     0.8920590    2.2288601    2.8810759 
H     4.8887800    4.0972992    2.5840675 
H     6.2286949    2.2414238    2.6436540 
H     2.6213519    4.3220781    2.1546279 
H     6.0116313    0.3734729    1.0571661 
H     4.3186362    0.7921971    0.7124448 
H     5.6178231    1.9079754    0.2417781 
H     5.5018656    0.0862808    3.5854547 
H     4.7664484    1.4270593    4.4998680 
H     3.7895003    0.4981241    3.3434835 
H     2.4653268    1.2531294    1.7754676 
H     0.9068065    3.5034018    0.3551408 
H     2.1615176    2.4816033   -0.3849950 
H     0.6213196    1.7582944    0.1503719 
H     0.1229937    1.4745672    2.6492423 
H     1.3139005    1.9962010    3.8706270 
H     0.3906220    3.2082795    2.9516171 
22
name="HCNOFClBr/C105577" REF_dipole="0.279 0.547 -0.386" config_type="wB97M-D3(BJ)/def2-TZVPPD dipoles on B3LYP-3c geometries" pbc="F F F"
C     5.4995165    0.6540863    1.9530508 
C     4.4380987    1.7342371    1.7318873 
O     3.1956360    1.0928296    1.6463777 
O     4.3982399    2.6600743    2.8206146 
C     2.0983549    1.9416102    1.2792595 
C     0.8472239    1.0727766    1.1660273 
C     5.2829188    3.7734807    2.7113301 
C     5.0067004    4.7168540    3.8815862 
H     5.5203264   -0.0486352    1.1068579 
H     6.4988485    1.1047106    2.0502982 
H     5.2770677    0.0937486    2.8727406 
H     4.6485738    2.2991067    0.7927068 
H     1.9555939    2.7327717    2.0345957 
H     2.3132152    2.4387868    0.3109846 
H     0.6234138    0.5839423    2.1259435 
H    -0.0192925    1.6913761    0.8850149 
H     0.9752826    0.2909496    0.4024658 
H     5.1264718    4.3010947    1.7477574 
H     6.3421062    3.4473954    2.7324005 
H     5.1787358    4.2088259    4.8420523 
H     5.6706415    5.5936608    3.8306821 
H     3.9647262    5.0698172    3.8610662 
18
name="HCNOFClBr/C105588" REF_dipole="-0.127 -1.514 -0.091" config_type="wB97M-D3(BJ)/def2-TZVPPD dipoles on B3LYP-3c geometries" pbc="F F F"
O     5.2117131    2.7919156    1.0249408 
C     3.8858439    3.0230288    1.0547172 
O     3.1654324    1.8756813    0.9940581 
O     3.4268043    4.1377543    1.1286843 
C     5.7333451    1.4366415    0.9374351 
C     1.7192311    2.0333020    1.0215056 
C     7.2545448    1.5476423    0.9260156 
C     1.1107779    0.6379343    0.9378769 
H     5.3844378    0.8462520    1.7989420 
H     5.3633792    0.9529505    0.0199801 
H     1.4072754    2.6638381    0.1751195 
H     1.4284485    2.5482394    1.9497436 
H     7.6025022    2.1339297    0.0630411 
H     7.6234545    2.0288756    1.8435245 
H     7.6991182    0.5424550    0.8614692 
H     0.0126545    0.7120161    0.9562853 
H     1.4031010    0.1302737    0.0066604 
H     1.4251361    0.0138698    1.7876007 
19
name="HCNOFClBr/C105602" REF_dipole="-0.769 -0.170 -1.473" config_type="wB97M-D3(BJ)/def2-TZVPPD dipoles on B3LYP-3c geometries" pbc="F F F"
C    -6.2331009    0.4313369    0.3912456 
C    -5.0507638    1.4059680    0.7161774 
C    -5.8413326   -0.8852330   -0.3186785 
C    -3.6748289    0.7274500    0.7613663 
N    -3.2038343    0.2974515   -0.4614545 
O    -3.0286647    0.5826927    1.7928049 
C    -3.9871503    0.2899052   -1.6972860 
C    -5.1611500   -0.7257881   -1.6963840 
H    -6.9855907    0.9673912   -0.2110920 
H    -6.7318154    0.1614312    1.3353061 
H    -5.2052683    1.8737956    1.6972858 
H    -5.0232425    2.2231707   -0.0237582 
H    -6.7484105   -1.4997823   -0.4441065 
H    -5.1790035   -1.4648902    0.3456618 
H    -2.3342895   -0.2320533   -0.4247771 
H    -3.2994076    0.0769505   -2.5292975 
H    -4.3738126    1.3052100   -1.8802857 
H    -5.8983857   -0.3998474   -2.4507896 
H    -4.7992482   -1.7156594   -2.0221382 
23
name="HCNOFClBr/C105668" REF_dipole="0.205 -0.705 0.200" config_type="wB97M-D3(BJ)/def2-TZVPPD dipoles on B3LYP-3c geometries" pbc="F F F"
O     5.7166712    1.4745079    1.3059142 
C     4.6791799    2.3230187    1.0879508 
C     3.3488899    1.6204321    1.3348651 
O     4.8148405    3.4794568    0.7459036 
C     7.0523065    2.0130125    1.1110594 
C     2.1298677    2.5194410    1.0683067 
C     8.0533352    0.8943765    1.4006920 
C     0.8003772    1.7874653    1.3243198 
C     9.5053936    1.3758900    1.2182166 
H     3.3430412    1.2514297    2.3763026 
H     3.3143376    0.7137290    0.7049806 
H     7.2037613    2.8711247    1.7858566 
H     7.1515871    2.3821438    0.0773886 
H     2.1636584    2.8818888    0.0283291 
H     2.1921538    3.4173162    1.7037025 
H     7.8519736    0.0427263    0.7298288 
H     7.9041609    0.5294779    2.4305263 
H     0.6948022    0.9028884    0.6752557 
H     0.7230363    1.4439756    2.3688116 
H    -0.0571604    2.4488531    1.1272729 
H     9.6891919    1.7207026    0.1879899 
H    10.2175026    0.5644202    1.4294712 
H     9.7412919    2.2113229    1.8967555 
19
name="HCNOFClBr/C105679" REF_dipole="0.151 -0.336 0.036" config_type="wB97M-D3(BJ)/def2-TZVPPD dipoles on B3LYP-3c geometries" pbc="F F F"
C     3.3280518    5.4081394    0.6777658 
C     3.3333675    3.8995469    0.8049528 
C     4.5528014    3.2008433    0.9321847 
C     2.1502829    3.1538599    0.8016769 
O     5.7044590    3.9547777    0.9335152 
C     4.5621507    1.8077875    1.0504261 
C     2.1306011    1.7518282    0.9188082 
C     3.3579521    1.0922190    1.0434485 
C     0.8173376    0.9925485    0.9064697 
H     2.3008538    5.7896808    0.5878248 
H     3.7950484    5.8882876    1.5524036 
H     3.8941477    5.7402479   -0.2070346 
H     1.2020359    3.6903927    0.7035587 
H     6.4762925    3.3622273    1.0273249 
H     5.5107206    1.2712461    1.1493721 
H     3.3847568    0.0043105    1.1371273 
H     0.2753325    1.1360563   -0.0426409 
H     0.9786128   -0.0878613    1.0350559 
H     0.1482949    1.3269618    1.7159601 
26
name="HCNOFClBr/C105680" REF_dipole="0.287 0.251 -0.601" config_type="wB97M-D3(BJ)/def2-TZVPPD dipoles on B3LYP-3c geometries" pbc="F F F"
O     4.1193179    3.2824336    1.6034349 
C     3.0698230    2.5240962    2.0155544 
C     2.0754045    2.3303750    0.8757762 
O     2.9491955    2.0771518    3.1372847 
C     5.1720816    3.5548231    2.5725179 
C     0.8433046    1.5125444    1.2868843 
C     6.2148705    2.4314694    2.6220948 
C     6.9182573    2.1078854    1.2809933 
C     7.8062635    0.8558744    1.4409867 
C     7.7480108    3.2958667    0.7492876 
H     1.7839428    3.3263240    0.5010941 
H     2.6090043    1.8483427    0.0385150 
H     4.7247717    3.7041262    3.5654347 
H     5.6109863    4.5045650    2.2373578 
H     0.2938924    2.0020129    2.1034846 
H     0.1588350    1.3987373    0.4332625 
H     1.1276875    0.5093939    1.6345971 
H     6.9751620    2.7226377    3.3712280 
H     5.7295985    1.5227866    3.0144909 
H     6.1372549    1.8764840    0.5351746 
H     8.2863766    0.5842385    0.4877275 
H     8.6068537    1.0290912    2.1796522 
H     7.2201430   -0.0123750    1.7813965 
H     7.1266886    4.1802919    0.5420084 
H     8.2565110    3.0287973   -0.1903211 
H     8.5246626    3.5913259    1.4749824 
21
name="HCNOFClBr/C10574364" REF_dipole="0.011 -0.096 0.025" config_type="wB97M-D3(BJ)/def2-TZVPPD dipoles on B3LYP-3c geometries" pbc="F F F"
C     3.6875787    1.3450700    1.2670754 
C     4.0186767    0.8523543    2.7011157 
C     5.2357160    1.5388164    3.3466394 
C     3.3541753    2.8311091    1.1714624 
C     4.4672587    3.7316334    0.6697417 
C     2.1518977    3.3411330    1.4957895 
C     0.9332363    2.5924921    1.9790085 
H     4.5469973    1.1233703    0.6101140 
H     2.8491352    0.7426594    0.8792001 
H     3.1359331    0.9989810    3.3458807 
H     4.1952998   -0.2368816    2.6590058 
H     6.1393488    1.4195670    2.7264354 
H     5.0617049    2.6163914    3.4881320 
H     5.4519825    1.1057826    4.3358598 
H     4.1660642    4.7897731    0.6594685 
H     5.3740801    3.6427736    1.2912780 
H     4.7641072    3.4543433   -0.3571372 
H     2.0157049    4.4247268    1.4004774 
H     1.0620716    1.5013215    1.9606252 
H     0.6756818    2.8784379    3.0138425 
H     0.0539494    2.8366454    1.3586851 
21
name="HCNOFClBr/C10574375" REF_dipole="0.002 -0.001 -0.007" config_type="wB97M-D3(BJ)/def2-TZVPPD dipoles on B3LYP-3c geometries" pbc="F F F"
C     3.5813787    3.0342042    2.0931758 
C     2.9904554    1.9084488    2.5524413 
C     2.1066116    1.0146514    1.6849195 
C     3.1016774    1.4028891    3.9808460 
C     3.4265952    3.5459546    0.6705773 
C     4.4715181    3.9417725    2.9242431 
C     0.6107250    1.4005422    1.7534528 
H     2.4348346    1.0191148    0.6355039 
H     2.2191083   -0.0290421    2.0258235 
H     3.5705351    2.1098547    4.6746269 
H     3.6809065    0.4636518    4.0173163 
H     2.1024193    1.1666945    4.3843963 
H     4.4062209    3.5918477    0.1634131 
H     3.0326014    4.5770346    0.6761382 
H     2.7558343    2.9441564    0.0468228 
H     4.6542511    3.5833220    3.9433666 
H     4.0369690    4.9540079    2.9982000 
H     5.4548162    4.0616586    2.4371632 
H     0.2415728    1.3932477    2.7905742 
H     0.4462504    2.4112400    1.3509564 
H    -0.0070812    0.6968485    1.1738427 
36
name="HCNOFClBr/C105759" REF_dipole="0.000 0.000 0.000" config_type="wB97M-D3(BJ)/def2-TZVPPD dipoles on B3LYP-3c geometries" pbc="F F F"
C   104.0929473   30.5859700    0.4308784 
C   102.8255138   29.9382887   -0.0157390 
O   101.9729569   29.8214583    1.0306121 
O   102.5901320   29.5662750   -1.1495336 
C   105.0972352   30.8048259   -0.4306988 
C   100.6720354   29.2241960    0.7667663 
C   106.3647529   31.4523141    0.0159631 
C    99.6665470   30.2583053    0.2476035 
O   107.2172190   31.5693378   -1.0304433 
O   106.6001097   31.8243998    1.1497372 
C    98.2670805   29.6434511    0.0403137 
C   108.5180735   32.1667731   -0.7666528 
C    97.2423623   30.6678525   -0.4801973 
C   109.5237115   31.1327574   -0.2475936 
C   110.9231086   31.7477809   -0.0403333 
C   111.9479938   30.7234846    0.4800597 
H   104.1805415   30.8778938    1.4786663 
H   105.0096515   30.5128750   -1.4784801 
H   100.7873243   28.3939815    0.0548574 
H   100.3559648   28.8197973    1.7390612 
H    99.6050282   31.0949870    0.9643129 
H   100.0317232   30.6732839   -0.7056705 
H    98.3379557   28.8020577   -0.6709279 
H    97.9063972   29.2141867    0.9919064 
H   108.8340334   32.5712642   -1.7389450 
H   108.4027209   32.9969317   -0.0546907 
H    96.2539711   30.2053993   -0.6236518 
H    97.1217607   31.5049899    0.2256232 
H    97.5588598   31.0897721   -1.4471663 
H   109.1586346   30.7176792    0.7056758 
H   109.5853079   30.2961217   -0.9643505 
H   111.2836838   32.1771559   -0.9919171 
H   110.8521547   32.5891184    0.6709654 
H   112.9363278   31.1860669    0.6234932 
H   111.6316036   30.3014578    1.4470168 
H   112.0686760   29.8864094   -0.2258206 
36
name="HCNOFClBr/C105760" REF_dipole="-0.694 -0.246 0.583" config_type="wB97M-D3(BJ)/def2-TZVPPD dipoles on B3LYP-3c geometries" pbc="F F F"
C    -4.0253310    3.2978795   -0.8685686 
C    -2.6958911    3.4576546   -0.1035829 
C    -4.2270749    4.3870665   -1.9373829 
C    -2.5107147    2.3643851    0.9543386 
O    -1.2975635    2.5653581    1.7320554 
C    -0.1403594    2.0923597    1.2070935 
C     0.9962195    2.4162937    2.1138843 
O    -0.0524709    1.5015954    0.1471833 
C     2.2409613    1.9583007    1.9191926 
C     5.6865022   -3.4536341   -0.8101265 
C     4.3042048   -2.8057054   -1.0075508 
C     3.9880908   -1.7436331    0.0649568 
C     2.6086960   -1.1119771   -0.1468803 
O     2.2720259   -0.1751729    0.9175638 
C     2.6996004    1.0919237    0.7767742 
O     3.4261294    1.5063087   -0.1020619 
H    -4.0553121    2.3038478   -1.3479947 
H    -4.8681532    3.3223044   -0.1552368 
H    -2.6641318    4.4452396    0.3875823 
H    -1.8546090    3.4213354   -0.8139513 
H    -5.1808560    4.2524912   -2.4699236 
H    -4.2338965    5.3917729   -1.4856015 
H    -3.4187186    4.3632997   -2.6850588 
H    -2.4893657    1.3672170    0.4911847 
H    -3.3195728    2.3945391    1.6983014 
H     0.7802048    3.0748518    2.9565669 
H     3.0384255    2.2801248    2.5943533 
H     5.8908775   -4.2048723   -1.5882140 
H     6.4879515   -2.6992624   -0.8533787 
H     5.7544996   -3.9564998    0.1677381 
H     3.5258044   -3.5890773   -0.9930959 
H     4.2561817   -2.3417067   -2.0081173 
H     4.7568816   -0.9547321    0.0405111 
H     4.0260672   -2.2038636    1.0673115 
H     1.8143818   -1.8701565   -0.0994085 
H     2.5505153   -0.5980560   -1.1167571 
32
name="HCNOFClBr/C105793" REF_dipole="0.294 -0.158 -0.676" config_type="wB97M-D3(BJ)/def2-TZVPPD dipoles on B3LYP-3c geometries" pbc="F F F"
O     8.3103436    1.5204560    1.9551159 
C     7.1260824    1.7352748    2.5839718 
C     5.9718656    1.6813121    1.5887625 
O     7.0231636    1.9379087    3.7758540 
C     9.5046417    1.5399102    2.7833791 
C     4.6000576    1.9198749    2.2406587 
C    10.7243027    1.3308920    1.8767643 
C     3.4413539    1.8539339    1.2275291 
C    10.8696015    2.4599245    0.8359190 
C    11.9915260    1.2079978    2.7503497 
C     2.0629674    2.0910685    1.8759695 
C     0.8994679    2.0242891    0.8700980 
H     6.0010950    0.7003930    1.0820493 
H     6.1657596    2.4248777    0.7955828 
H     9.5666712    2.5036071    3.3154321 
H     9.4302724    0.7433510    3.5409267 
H     4.5994329    2.9018453    2.7418840 
H     4.4395289    1.1743330    3.0367115 
H    10.5818340    0.3760410    1.3393936 
H     3.4429174    0.8686953    0.7256155 
H     3.6022333    2.6024371    0.4298270 
H    11.7324571    2.2747205    0.1774114 
H    11.0302132    3.4326490    1.3306168 
H     9.9732599    2.5434568    0.2053362 
H    12.8791937    1.0275262    2.1253499 
H    12.1717656    2.1321436    3.3239631 
H    11.9131890    0.3761669    3.4681949 
H     2.0613402    3.0756665    2.3760100 
H     1.9034752    1.3439485    2.6733243 
H     0.8514143    1.0385961    0.3798172 
H     1.0110163    2.7834584    0.0792741 
H    -0.0684433    2.1980445    1.3652082 
29
name="HCNOFClBr/C105839" REF_dipole="0.568 -0.422 0.105" config_type="wB97M-D3(BJ)/def2-TZVPPD dipoles on B3LYP-3c geometries" pbc="F F F"
C    86.0116617   30.0633021    0.3331963 
N    84.7691851   29.2808930    0.4298961 
C    85.0392813   27.8366734    0.3483083 
C    83.9911343   29.6293489    1.6213373 
C    85.7785649   31.5620629    0.0671055 
C    83.7845649   26.9862885    0.0747388 
C    87.0853962   32.2986624   -0.2742210 
C    84.1363962   25.5148868   -0.2043483 
N    86.8349238   33.7426109   -0.4295145 
N    82.9139785   24.7353220   -0.4702110 
H    86.5928473   29.6496550   -0.5089464 
H    86.6497357   29.9450292    1.2413092 
H    85.7440794   27.6826307   -0.4868730 
H    85.5535457   27.4590507    1.2642158 
H    83.0352833   29.0874326    1.6262545 
H    83.7509421   30.7013129    1.6211456 
H    84.5224830   29.3974559    2.5732277 
H    85.3283747   32.0623473    0.9385836 
H    85.0625996   31.6602054   -0.7682391 
H    83.0939104   27.0255292    0.9355308 
H    83.2429601   27.4017348   -0.7895177 
H    87.5505017   31.8190805   -1.1636046 
H    87.8010505   32.1716632    0.5568194 
H    84.7699953   25.4597719   -1.1065973 
H    84.7525600   25.1220126    0.6345670 
H    87.7137773   34.2277357   -0.6353957 
H    86.2303848   33.8984404   -1.2431424 
H    83.1614368   23.7638648   -0.6829282 
H    82.3399454   24.6991963    0.3789033 
33
name="HCNOFClBr/C105851" REF_dipole="0.875 0.208 0.184" config_type="wB97M-D3(BJ)/def2-TZVPPD dipoles on B3LYP-3c geometries" pbc="F F F"
C     6.2755933    2.1431114    3.0734653 
C     4.8885901    1.4511237    3.0271375 
C     3.7892040    2.5340903    2.8665237 
C     4.6581715    0.5395690    4.2519107 
C     7.4911962    1.1841077    3.0320730 
C     2.3780098    2.0421198    2.5346503 
C     8.8005585    1.9369752    3.0558653 
O     1.7457511    1.5340802    3.7489969 
C     9.7544947    1.9978616    2.1089955 
C     0.4866742    1.0712607    3.6287214 
C    11.0037846    2.8323934    2.3186219 
C     9.7050499    1.2728347    0.7794662 
O    -0.1681376    1.0296188    2.6140794 
H     6.3605025    2.8365855    2.2190184 
H     6.3369888    2.7695771    3.9823444 
H     4.8619667    0.8183919    2.1179481 
H     3.7456959    3.1689552    3.7691527 
H     4.0843521    3.2025933    2.0380256 
H     5.4361389   -0.2344000    4.3261024 
H     4.6776306    1.1265831    5.1851446 
H     3.6887725    0.0269832    4.2038623 
H     7.4589429    0.5096510    3.9048445 
H     7.4121385    0.5392387    2.1432158 
H     1.7604541    2.8655818    2.1438284 
H     2.3929983    1.2458086    1.7734482 
H     8.9661948    2.5178024    3.9718241 
H     0.1416407    0.7297578    4.6252326 
H    11.9129265    2.2100756    2.2541650 
H    11.0988268    3.6081411    1.5390796 
H    11.0048640    3.3334380    3.2973357 
H    10.5631012    0.5862071    0.6784868 
H     8.7897968    0.6851535    0.6355784 
H     9.7785272    1.9893286   -0.0564445 
31
name="HCNOFClBr/C105862" REF_dipole="1.548 -1.293 0.645" config_type="wB97M-D3(BJ)/def2-TZVPPD dipoles on B3LYP-3c geometries" pbc="F F F"
C     4.5161975    2.3123874    1.6641318 
C     3.1075029    1.7968900    1.4201418 
C     1.9964184    2.3729662    1.9163560 
C     3.0159391    0.5296638    0.5944165 
C     5.1812332    1.6669771    2.9168427 
C     1.9211083    3.6071402    2.7723244 
C     6.6128414    2.1142518    3.0870620 
O     0.9487606    4.5602449    2.2477492 
C     7.1333103    2.9004706    4.0473230 
C     1.3376005    5.2872242    1.1738810 
C     8.6069455    3.2594242    4.0419372 
C     6.3514471    3.4932752    5.2020417 
O     0.6086193    6.0697829    0.6228245 
H     5.1394291    2.0960493    0.7794115 
H     4.5326253    3.4064884    1.7871607 
H     1.0246763    1.9147559    1.7052493 
H     3.6253435   -0.2778496    1.0349022 
H     3.4057976    0.6992194   -0.4238655 
H     1.9825179    0.1650237    0.5089053 
H     4.5715006    1.9002182    3.8020411 
H     5.1535951    0.5681076    2.8083999 
H     1.5375982    3.3702161    3.7757223 
H     2.8995149    4.0972646    2.8997166 
H     7.2931167    1.7598465    2.3030808 
H     2.3931612    5.0996829    0.8709010 
H     9.1363651    2.8147834    3.1867698 
H     8.7488225    4.3534336    3.9996167 
H     9.1023937    2.9139734    4.9660791 
H     5.2854158    3.2317374    5.1914405 
H     6.7687054    3.1568698    6.1668882 
H     6.4272971    4.5943808    5.1962487 
26
name="HCNOFClBr/C105909124" REF_dipole="-0.724 -0.653 1.455" config_type="wB97M-D3(BJ)/def2-TZVPPD dipoles on B3LYP-3c geometries" pbc="F F F"
C     6.2498478    2.0281522   -0.5024276 
C     6.7815055    0.7397669   -0.3387951 
C     4.8554305    2.2062341   -0.4827287 
C     7.1993782    3.2071895   -0.7002528 
C     5.9815534   -0.3887720   -0.1499970 
C     4.5822493   -0.1994564   -0.1280482 
C     6.5755279   -1.7695346    0.0260263 
C     4.0364803    1.0807289   -0.2922157 
O     3.8403663   -1.3346411    0.0619511 
C     4.2229926    3.5727942   -0.6650144 
C     2.4173828   -1.2335625    0.0914786 
C     7.1907751    3.7273270   -2.0789007 
N     7.1695075    4.1310156   -3.1679980 
H     7.8666823    0.6079269   -0.3606624 
H     6.9517491    4.0413789   -0.0218448 
H     8.2308478    2.9062540   -0.4574563 
H     7.6734071   -1.7307221   -0.0177387 
H     6.2875379   -2.2127944    0.9924601 
H     6.2272639   -2.4607556   -0.7575903 
H     2.9564831    1.2264873   -0.2767536 
H     3.1281815    3.5150186   -0.5871079 
H     4.5689569    4.2889789    0.0992659 
H     4.4646877    4.0061500   -1.6485365 
H     2.0464913   -2.2543411    0.2496992 
H     2.0675903   -0.5919528    0.9188728 
H     2.0127242   -0.8473705   -0.8599850 
37
name="HCNOFClBr/C105919" REF_dipole="-0.301 0.188 -0.307" config_type="wB97M-D3(BJ)/def2-TZVPPD dipoles on B3LYP-3c geometries" pbc="F F F"
C   104.6888711   31.0757456   -1.2751100 
C   103.9920011   30.1630663   -0.5724461 
C   104.6029151   28.9128989    0.0391335 
C   102.4988547   30.3220357   -0.3696935 
C   106.1598206   31.0363173   -1.5850650 
C   104.6215352   27.7058923   -0.9453512 
O   106.8596893   32.1810508   -0.9933751 
C   105.2242377   26.4786515   -0.3057040 
C   107.2733405   32.0546472    0.2910360 
C   104.6311526   25.3078198   -0.0097191 
C   107.8963636   33.3571460    0.7827039 
O   107.1644284   31.0421021    0.9526437 
C   105.4075282   24.1942277    0.6673907 
C   103.1834042   24.9699302   -0.3029194 
C   108.5491045   33.2235681    2.1660328 
H   104.1578988   31.9420473   -1.6839927 
H   105.6226845   29.1172138    0.3960811 
H   104.0180751   28.6224359    0.9279052 
H   102.0979852   31.2018739   -0.8934708 
H   101.9529563   29.4332154   -0.7302264 
H   102.2611720   30.4224148    0.7031572 
H   106.6396427   30.1055824   -1.2592494 
H   106.3331356   31.1616591   -2.6642697 
H   103.6026637   27.5142917   -1.3145290 
H   105.2185491   27.9878895   -1.8312257 
H   106.2796240   26.5913767   -0.0284604 
H   108.6227811   33.7037903    0.0289613 
H   107.1006555   34.1227429    0.7973264 
H   106.4501707   24.4818935    0.8659012 
H   104.9425879   23.9153241    1.6292030 
H   105.4179334   23.2810651    0.0468293 
H   102.6325228   25.7872650   -0.7857130 
H   103.1155737   24.0857596   -0.9603118 
H   102.6500632   24.7092486    0.6276389 
H   108.9680215   34.1893845    2.4856179 
H   107.8195277   32.8979120    2.9205374 
H   109.3639286   32.4853147    2.1531332 
29
name="HCNOFClBr/C10595069" REF_dipole="-0.614 -0.541 -0.361" config_type="wB97M-D3(BJ)/def2-TZVPPD dipoles on B3LYP-3c geometries" pbc="F F F"
C     6.1932875    1.8081681   -0.5639811 
C     6.6190764    0.4851419   -0.6731614 
C     4.9570282    2.1134496    0.0242040 
C     5.8075725   -0.5576526   -0.1918528 
C     4.1553432    1.0743450    0.5006628 
C     4.5693808   -0.2615892    0.3979670 
O     6.3125920   -1.8227801   -0.3473690 
C     4.8883913   -7.6020659    3.0447818 
C     4.8964757   -7.0817005    1.6245990 
C     5.5528026   -2.9342547    0.1342149 
C     6.3988588   -4.1758505   -0.1692726 
O     5.6556362   -5.3800159    0.1316010 
C     4.2627003   -7.6896986    0.6080947 
C     5.6715840   -5.8142525    1.4217915 
O     6.2552671   -5.2358073    2.3189767 
H     6.8326788    2.6086401   -0.9405628 
H     7.5791047    0.2368566   -1.1275420 
H     4.6266601    3.1493643    0.1089224 
H     3.1909628    1.2951123    0.9618380 
H     3.9217376   -1.0494392    0.7806568 
H     4.3036640   -8.5292385    3.1173993 
H     5.9107127   -7.8050530    3.3985301 
H     4.4567621   -6.8619369    3.7359171 
H     5.3712035   -2.8488469    1.2186362 
H     4.5799577   -3.0035597   -0.3850833 
H     6.6191944   -4.2320048   -1.2434843 
H     7.3394948   -4.1497124    0.3972853 
H     4.2820118   -7.2976107   -0.4075102 
H     3.6992581   -8.6105084    0.7698408 
45
name="HCNOFClBr/C105953" REF_dipole="1.715 0.997 0.247" config_type="wB97M-D3(BJ)/def2-TZVPPD dipoles on B3LYP-3c geometries" pbc="F F F"
C    -1.2705480   -3.0005244   -0.6903441 
C    -2.1381329   -2.0457840    0.1771961 
C    -0.1867146   -3.7514618    0.1174969 
C    -3.2639719   -1.4357275   -0.6562978 
O    -3.0437543   -0.2635689   -1.3456716 
O    -4.3362934   -1.9727405   -0.8009158 
C    -1.8764228    0.5515405   -1.1504732 
C     0.9366536   -2.8644504    0.7013770 
C     1.8745877   -2.2510232   -0.3600028 
C     2.7531605   -1.1162834    0.2012778 
C     3.6509815   -0.4472753   -0.8641818 
C     4.0868050    0.9949764   -0.5140004 
O    -1.0180144    2.4630950    0.1349585 
C    -2.1454603    1.5631464   -0.0240812 
C     0.0037933    2.0296598    0.9192407 
C     2.5098291    2.4444349    0.9806442 
C     1.1027218    3.0767293    1.0541824 
C     2.8916938    1.9916671   -0.4476689 
O     0.0156498    0.9405230    1.4613537 
H    -1.9409890   -3.7366595   -1.1624865 
H    -0.8057221   -2.4382877   -1.5177107 
H    -2.6264720   -2.6329284    0.9690646 
H    -1.5120037   -1.2907799    0.6729222 
H    -0.6797745   -4.3006274    0.9388507 
H     0.2624383   -4.5198896   -0.5364807 
H    -1.7182591    1.0806655   -2.1015268 
H    -0.9773339   -0.0442335   -0.9400763 
H     1.5360915   -3.4675455    1.4051851 
H     0.4962950   -2.0534910    1.3066072 
H     1.2783919   -1.8356744   -1.1926833 
H     2.5016744   -3.0440589   -0.8063654 
H     3.3794245   -1.4940843    1.0294649 
H     2.0781570   -0.3722928    0.6503491 
H     4.5428072   -1.0723773   -1.0438857 
H     3.1087414   -0.4130904   -1.8273885 
H     4.8105171    1.3344658   -1.2730435 
H     4.6337274    0.9987357    0.4457655 
H    -2.9984000    2.2037449   -0.2837871 
H    -2.3564619    1.0477260    0.9237717 
H     3.2510163    3.1762243    1.3422088 
H     2.5480112    1.5949646    1.6791744 
H     0.9616092    3.5594239    2.0378313 
H     0.9700445    3.8600903    0.2930822 
H     3.1129331    2.8895982   -1.0489856 
H     2.0153729    1.5254484   -0.9335473 
20
name="HCNOFClBr/C10599709" REF_dipole="-1.249 0.200 -0.016" config_type="wB97M-D3(BJ)/def2-TZVPPD dipoles on B3LYP-3c geometries" pbc="F F F"
C     3.9094926    3.2658851    1.1307893 
C     2.4593460    3.2894202    1.1232679 
C     4.3101740    4.5862365    1.0534070 
C     4.7921290    2.0801087    1.2059694 
C     2.0796176    4.5937797    1.0436792 
O     3.2090685    5.3918696    1.0006212 
C     0.7586582    5.2887748    0.9971206 
C     5.6392319    5.2637996    1.0184138 
C     4.1024228    0.7188622    1.2865234 
O     6.0161629    2.1656365    1.2049212 
H     1.7893509    2.4357945    1.1716334 
H     0.6308942    5.9795890    1.8467539 
H     0.6388493    5.8757868    0.0716921 
H    -0.0515703    4.5473884    1.0368573 
H     5.7623607    5.8469076    0.0905240 
H     5.7491288    5.9638880    1.8633032 
H     6.4324350    4.5107696    1.0734302 
H     3.4582649    0.5525668    0.4074175 
H     3.4574956    0.6585774    2.1786986 
H     4.8582872   -0.0749412    1.3344769 
40
name="HCNOFClBr/C106003" REF_dipole="-0.135 2.171 -0.081" config_type="wB97M-D3(BJ)/def2-TZVPPD dipoles on B3LYP-3c geometries" pbc="F F F"
C   260.4592455   28.8478657   -1.7332129 
O   259.4509613   28.6517941   -0.7504773 
C   259.7519339   29.2541001    0.4988971 
C   258.6864607   28.8480422    1.5136440 
O   258.8047246   27.4624882    1.8751399 
O   258.5122773   25.3110477    1.4679881 
C   258.1742460   26.4419008    1.2065949 
C   257.0189855   26.7611928    0.2600795 
C   255.6935604   26.9941676    1.0284116 
C   254.5119114   27.2308318    0.0701687 
C   253.1839635   27.4272558    0.8178466 
O   252.0644159   27.7424496   -1.3243697 
C   252.0053116   27.6774856   -0.1146594 
O   250.8578604   27.8171940    0.6019943 
C   249.6305977   28.0398483   -0.1386255 
C   249.4434008   29.5299104   -0.4426105 
O   248.1561383   29.6648126   -1.0283620 
C   247.8562620   30.9972768   -1.4147349 
H   260.1273363   28.3316349   -2.6442623 
H   260.6072276   29.9201884   -1.9656889 
H   261.4304776   28.4230605   -1.4164028 
H   260.7474169   28.9354284    0.8663293 
H   259.7636243   30.3616045    0.4153610 
H   258.8496738   29.4096499    2.4460950 
H   257.6829355   29.1023251    1.1406436 
H   257.2429475   27.6156599   -0.3922625 
H   256.9052791   25.8805003   -0.3881177 
H   255.4906645   26.1172619    1.6661364 
H   255.7920406   27.8559152    1.7119412 
H   254.7134543   28.1126669   -0.5597170 
H   254.4197834   26.3780511   -0.6216301 
H   252.9503039   26.5475013    1.4421455 
H   253.2495233   28.2757409    1.5217386 
H   249.6305191   27.4540519   -1.0677272 
H   248.8270340   27.6826956    0.5189625 
H   249.5229324   30.1177879    0.4946303 
H   250.2361377   29.8803958   -1.1313015 
H   246.8533512   30.9871426   -1.8640550 
H   247.8508749   31.6895911   -0.5500954 
H   248.5762055   31.3842817   -2.1618355 
45
name="HCNOFClBr/C106025" REF_dipole="0.100 -0.822 -0.205" config_type="wB97M-D3(BJ)/def2-TZVPPD dipoles on B3LYP-3c geometries" pbc="F F F"
C     3.4124254   -1.7009257   -0.0011261 
C     3.9156991   -0.2442174   -0.1459646 
C     1.9310477   -1.9355232   -0.3606280 
C    -3.7567305   -0.1087018   -0.1234699 
C    -3.3922070    1.3906729   -0.2228123 
C    -2.7514723   -1.0705143    0.5657226 
C    -2.1917406    1.7689057   -1.1013597 
O    -0.9220178    1.5081127   -0.4427274 
C     3.1442211    0.7905997    0.7137456 
C     1.9292745    1.4156889   -0.0102171 
C    -0.3795713    2.5100809    0.3049633 
C     0.9093419    2.0425760    0.9666431 
O    -0.8782521    3.6089764    0.4313114 
C     0.0236323   -3.6722745   -0.6060380 
C    -1.0179842   -2.9482221    0.2967110 
C     1.5026866   -3.4094072   -0.2427004 
C    -1.7080404   -1.7324772   -0.3626751 
H     4.0421018   -2.3555651   -0.6301529 
H     3.5810699   -2.0293875    1.0412480 
H     4.9824517   -0.2278932    0.1341445 
H     3.8786097    0.0589519   -1.2080660 
H     1.7383584   -1.5821879   -1.3903813 
H     1.2919634   -1.3276200    0.3000189 
H    -4.7105984   -0.1582888    0.4291747 
H    -3.9841715   -0.4913051   -1.1355956 
H    -3.2429390    1.8162746    0.7839177 
H    -4.2684141    1.9181764   -0.6411248 
H    -2.2392554   -0.5502597    1.3942969 
H    -3.3369929   -1.8793366    1.0380384 
H    -2.1636589    1.1654272   -2.0208595 
H    -2.2368307    2.8322241   -1.3739976 
H     2.8086935    0.2996718    1.6459523 
H     3.8248984    1.5980638    1.0322512 
H     1.4159021    0.6554993   -0.6112503 
H     2.2814672    2.1819001   -0.7223230 
H     1.3403055    2.8996548    1.5039870 
H     0.6340522    1.2862252    1.7246903 
H    -0.1477689   -4.7607088   -0.5585429 
H    -0.1448406   -3.3903746   -1.6612251 
H    -0.5383078   -2.6338417    1.2416664 
H    -1.8041922   -3.6647110    0.5913770 
H     2.1465471   -4.0278491   -0.8936106 
H     1.6873187   -3.7593753    0.7897975 
H    -0.9565767   -0.9940897   -0.6811675 
H    -2.2148052   -2.0791250   -1.2824416 
22
name="HCNOFClBr/C10606470" REF_dipole="-0.513 0.295 0.054" config_type="wB97M-D3(BJ)/def2-TZVPPD dipoles on B3LYP-3c geometries" pbc="F F F"
C     2.1602815    1.4455669    5.4209473 
C     2.3178519    2.4227197    4.5181310 
C     1.3261326    2.7849948    3.4397584 
C     3.1572359    1.0853516    6.4959833 
C     1.8898959    2.5806132    2.0128880 
C     2.6200747    1.3885090    7.9037313 
C     0.8934094    2.9916193    0.9142602 
O     3.5934569    0.9397877    8.8510233 
H     1.2322003    0.8597207    5.4066145 
H     3.2461434    3.0086489    4.5314682 
H     0.4054612    2.1883732    3.5614991 
H     1.0291045    3.8449273    3.5525484 
H     3.3969538    0.0083634    6.4465088 
H     4.1011680    1.6338257    6.3455968 
H     2.8223768    3.1618709    1.9032311 
H     2.1718174    1.5215664    1.8876380 
H     2.4297974    2.4763800    7.9920207 
H     1.6472899    0.8742498    8.0456111 
H     0.6205174    4.0559433    1.0006593 
H    -0.0367259    2.4041024    0.9794797 
H     1.3171615    2.8354930   -0.0897987 
H     3.2709955    1.1575731    9.7470004 
50
name="HCNOFClBr/C106183" REF_dipole="0.123 -0.531 -0.268" config_type="wB97M-D3(BJ)/def2-TZVPPD dipoles on B3LYP-3c geometries" pbc="F F F"
C     1.7168619   -0.1221311    0.1857213 
C     3.0982444    0.5327282    0.3777335 
C     0.5496017    0.7416248    0.7019296 
C     4.2624585   -0.3320035   -0.1427976 
C     5.6460896    0.3137332    0.0629558 
C     6.8081441   -0.5502471   -0.4634714 
C     8.1935336    0.0829284   -0.2337133 
C     9.3551666   -0.7770475   -0.7670482 
C    10.7372259   -0.1533171   -0.4978920 
C    17.6401391   -1.1103998    0.4315216 
C    16.1523373   -1.4441194    0.2010348 
C    18.1973242   -1.7483670    1.7171260 
C    15.6141224   -0.8111002   -1.0869977 
O    14.2316354   -1.1875201   -1.3348542 
C    13.2665214   -0.4487536   -0.7268868 
C    11.8874638   -1.0146201   -1.0425723 
O    13.4889539    0.5169226   -0.0256584 
C    -0.8252023    0.0752428    0.5113901 
H     1.5616036   -0.3408918   -0.8869371 
H     1.7017871   -1.1002432    0.7009901 
H     3.2544887    0.7476338    1.4508857 
H     3.1134104    1.5122154   -0.1345312 
H     0.7061127    0.9632142    1.7727830 
H     0.5612521    1.7170716    0.1837146 
H     4.1115635   -0.5384269   -1.2183499 
H     4.2408549   -1.3152080    0.3620885 
H     5.7987463    0.5140578    1.1393774 
H     5.6684170    1.2995231   -0.4366349 
H     6.6647301   -0.7366349   -1.5436988 
H     6.7755484   -1.5418905    0.0240569 
H     8.3386827    0.2606798    0.8475269 
H     8.2264687    1.0781626   -0.7132319 
H     9.2234777   -0.9357291   -1.8533025 
H     9.3083832   -1.7803722   -0.3046828 
H    10.8732584   -0.0050851    0.5858268 
H    10.7862219    0.8517836   -0.9494527 
H    18.2348138   -1.4506959   -0.4350486 
H    17.7664324   -0.0145662    0.4810767 
H    15.5576545   -1.0845282    1.0567592 
H    16.0182574   -2.5385603    0.1500788 
H    19.2581000   -1.4928907    1.8631016 
H    17.6436760   -1.4018710    2.6043639 
H    18.1184486   -2.8468942    1.6831388 
H    16.1626709   -1.1805822   -1.9659971 
H    15.6980180    0.2851102   -1.0509313 
H    11.8037255   -1.1439442   -2.1354854 
H    11.8396636   -2.0363032   -0.6235923 
H    -1.6388139    0.7147356    0.8878438 
H    -1.0251557   -0.1281776   -0.5532030 
H    -0.8796201   -0.8857459    1.0482457 
38
name="HCNOFClBr/C106194" REF_dipole="0.000 0.000 0.000" config_type="wB97M-D3(BJ)/def2-TZVPPD dipoles on B3LYP-3c geometries" pbc="F F F"
C    86.5925565   30.2021142    0.6520050 
C    85.3601706   29.3807914    0.2916450 
O    85.2814296   28.2772059    1.0799173 
O    84.5534346   29.6616740   -0.5707543 
C    86.7402250   31.4772631   -0.1931339 
C    84.1650763   27.3730433    0.8548816 
C    87.9931234   32.2853335    0.1926083 
C    84.4630179   26.3619756   -0.2583976 
C    88.1407324   33.5605227   -0.6524798 
C    83.3082668   25.3572382   -0.4321035 
C    89.3732184   34.3817618   -0.2922745 
O    89.4512867   35.4859561   -1.0797613 
O    90.1806144   34.1002814    0.5693115 
C    90.5677347   36.3900365   -0.8548746 
C    90.2704120   37.4003529    0.2592529 
C    91.4251766   38.4050850    0.4328861 
H    86.5423709   30.4468930    1.7274595 
H    87.4799657   29.5540771    0.5422883 
H    86.7815888   31.2053098   -1.2609253 
H    85.8385407   32.1008818   -0.0747533 
H    84.0247963   26.8632478    1.8194765 
H    83.2593589   27.9532728    0.6247666 
H    87.9517763   32.5572413    1.2604146 
H    88.8948170   31.6617432    0.0741803 
H    84.6310165   26.9032245   -1.2026102 
H    85.3967635   25.8262826   -0.0195245 
H    88.1907847   33.3157608   -1.7279508 
H    87.2533723   34.2085959   -0.5426526 
H    83.5348035   24.6343678   -1.2298045 
H    83.1260532   24.7863220    0.4926199 
H    82.3701434   25.8674638   -0.7021870 
H    91.4736354   35.8097209   -0.6257039 
H    90.7073682   36.9004665   -1.8192278 
H    89.3364646   37.9361135    0.0213245 
H    90.1030593   36.8584696    1.2032184 
H    91.1990608   39.1274349    1.2311783 
H    92.3635116   37.8947772    0.7020755 
H    91.6067721   38.9765978   -0.4915906 
33
name="HCNOFClBr/C106218" REF_dipole="0.150 0.558 0.227" config_type="wB97M-D3(BJ)/def2-TZVPPD dipoles on B3LYP-3c geometries" pbc="F F F"
C    68.7330794   30.0647133   -0.2194947 
C    67.5132166   29.1386631    0.0629580 
C    66.5161281   29.0460389   -1.1189857 
C    67.9877371   27.7167754    0.4385124 
C    68.5630731   31.5282952    0.2414344 
C    65.8680690   30.3651053   -1.5503457 
C    69.7979600   32.3948960   -0.0770209 
O    64.8784052   30.0521772   -2.5374790 
C    69.6663960   33.8914423    0.2983594 
C    69.5167391   34.1077472    1.8196201 
C    70.8715965   34.6900826   -0.2425945 
H    69.6217774   29.6547687    0.2924971 
H    68.9746702   30.0372649   -1.2982540 
H    66.9690706   29.5467010    0.9366705 
H    67.0255458   28.6004480   -1.9920502 
H    65.7022987   28.3525999   -0.8453437 
H    67.1366222   27.0507495    0.6516118 
H    68.6322037   27.7355792    1.3315591 
H    68.5679436   27.2638277   -0.3827367 
H    67.6743780   31.9821225   -0.2295795 
H    68.3661024   31.5317427    1.3274149 
H    65.4154241   30.8638385   -0.6683530 
H    66.6319718   31.0537654   -1.9608350 
H    70.6844048   31.9725970    0.4332046 
H    70.0085144   32.3216594   -1.1598827 
H    64.4806077   30.8892504   -2.8464039 
H    68.7543123   34.2825174   -0.1922540 
H    69.4385164   35.1799996    2.0598750 
H    68.6198964   33.6140499    2.2228791 
H    70.3916582   33.7083560    2.3602125 
H    70.7746729   35.7640000   -0.0168278 
H    70.9669315   34.5838559   -1.3350641 
H    71.8137769   34.3383700    0.2104966 
29
name="HCNOFClBr/C106230" REF_dipole="0.211 0.190 -1.021" config_type="wB97M-D3(BJ)/def2-TZVPPD dipoles on B3LYP-3c geometries" pbc="F F F"
C     3.4584391    2.0739373    2.6397430 
C     4.2927527    0.9515129    1.9646729 
C     5.8181021    1.1552426    2.0884947 
C     3.9049099    0.7510201    0.4829909 
C     3.6963706    3.5114259    2.1100723 
C     6.3981809    1.1056896    3.4898557 
C     2.8154644    4.5113833    2.8221178 
O     5.7893745    0.8291338    4.5028104 
C     1.8268314    5.2704956    2.3155043 
C     1.0311194    6.2049527    3.2071230 
C     1.4031534    5.2873049    0.8606078 
H     3.6462397    2.0543972    3.7241923 
H     2.3900549    1.8303593    2.5097114 
H     4.0461857    0.0191351    2.5023789 
H     6.3556522    0.3732023    1.5148016 
H     6.1459073    2.1025019    1.6211714 
H     4.4033813   -0.1343144    0.0569902 
H     2.8183645    0.6040131    0.3793876 
H     4.1854964    1.6161051   -0.1385779 
H     4.7513217    3.7964582    2.2771770 
H     3.5379205    3.5472211    1.0221447 
H     7.4944268    1.3376033    3.5307984 
H     3.0104051    4.5937158    3.8984330 
H     1.3658307    6.1591872    4.2535886 
H     1.1194607    7.2515822    2.8667688 
H    -0.0444210    5.9566150    3.1827844 
H     1.4994591    6.3029035    0.4389026 
H     0.3396455    5.0080971    0.7628171 
H     1.9858706    4.6065182    0.2270373 
29
name="HCNOFClBr/C106241" REF_dipole="-0.671 -0.366 -0.494" config_type="wB97M-D3(BJ)/def2-TZVPPD dipoles on B3LYP-3c geometries" pbc="F F F"
C     3.8200632    2.1700588    1.7697275 
C     5.2946147    1.8793785    2.0064839 
C     6.0073336    2.6487349    2.8519924 
C     5.8479456    0.6974976    1.2345561 
C     2.8525317    1.1321812    2.4194653 
C     7.4520689    2.5080465    3.2620908 
C     2.9992847    1.0544946    3.9202064 
O     7.5928549    2.3879347    4.6873550 
C     2.1626283    1.5240214    4.8639169 
C     2.4931097    1.3771452    6.3369181 
C     0.8500938    2.2290808    4.5877927 
H     3.5703045    3.1684277    2.1616230 
H     3.6214387    2.1918868    0.6824620 
H     5.4890426    3.4782009    3.3463596 
H     5.2600672   -0.2149407    1.4296193 
H     6.8960133    0.4735306    1.4694073 
H     5.7837691    0.8840428    0.1487251 
H     3.0404648    0.1350964    1.9838124 
H     1.8250172    1.3972508    2.1290037 
H     7.9482309    1.6707173    2.7381106 
H     8.0088290    3.4229655    2.9997971 
H     3.9240027    0.5785495    4.2641273 
H     6.9878673    1.6758663    4.9763772 
H     1.7134933    0.8001283    6.8643351 
H     3.4554603    0.8686272    6.4938481 
H     2.5444864    2.3622188    6.8326231 
H     0.0113711    1.6936670    5.0659771 
H     0.6203118    2.3232443    3.5187467 
H     0.8585007    3.2454461    5.0187399 
29
name="HCNOFClBr/C106252" REF_dipole="0.007 -0.005 0.664" config_type="wB97M-D3(BJ)/def2-TZVPPD dipoles on B3LYP-3c geometries" pbc="F F F"
C     4.9998818    2.7111309    1.4598620 
C     4.0420789    1.7369772    2.1264244 
C     2.7188580    1.8399809    1.9081671 
C     4.6882667    0.7020581    3.0272521 
C     5.6844668    3.6944813    2.4541056 
C     1.6069713    1.0145681    2.4989326 
C     6.6582301    4.6102598    1.7522137 
O     0.7013115    0.6782393    1.4375985 
C     6.5574461    5.9346192    1.5367775 
C     5.4067123    6.8029701    2.0026736 
C     7.6369597    6.6819245    0.7773689 
H     4.4674770    3.3010026    0.6982323 
H     5.7866020    2.1459872    0.9276166 
H     2.3633184    2.6303719    1.2382604 
H     5.5655395    0.2538145    2.5314309 
H     5.0524292    1.1546640    3.9650833 
H     4.0069577   -0.1135168    3.3036535 
H     6.2281195    3.1165301    3.2215868 
H     4.9036424    4.2567912    2.9866195 
H     1.0908854    1.6133600    3.2792296 
H     1.9969045    0.1092258    3.0002423 
H     7.5435333    4.1024768    1.3493433 
H    -0.0799639    0.2486258    1.8371662 
H     4.6342755    6.2487876    2.5506587 
H     5.7703688    7.6118108    2.6596339 
H     4.9198787    7.2942747    1.1426702 
H     8.0693188    7.4906341    1.3917739 
H     8.4560794    6.0177402    0.4659325 
H     7.2248507    7.1613101   -0.1276102 
29
name="HCNOFClBr/C106309" REF_dipole="-0.322 0.496 0.415" config_type="wB97M-D3(BJ)/def2-TZVPPD dipoles on B3LYP-3c geometries" pbc="F F F"
C     5.4910343    2.6081912    1.5986351 
C     4.3790727    1.6934550    1.0987654 
O     3.1721712    2.1074883    1.5623375 
O     4.5288122    0.7241387    0.3837243 
C     6.8888321    2.1635907    1.1394565 
C     2.0149935    1.3241142    1.1590409 
C     8.0012232    3.0974894    1.6555376 
C     0.7875558    1.9583707    1.8049044 
C     9.4165079    2.7190511    1.1666978 
C     9.9426488    1.3719635    1.7038326 
C    11.3808153    1.0680383    1.2453696 
H     5.4338535    2.6514253    2.7008354 
H     5.2718847    3.6353007    1.2555291 
H     7.0657523    1.1314507    1.4799496 
H     6.9180375    2.1283378    0.0374879 
H     2.1498610    0.2803736    1.4832732 
H     1.9401224    1.3235741    0.0602447 
H     7.7799797    4.1317571    1.3352601 
H     7.9894549    3.1126621    2.7613386 
H    -0.1143523    1.3934555    1.5225952 
H     0.8659342    1.9507311    2.9023229 
H     0.6560433    2.9995219    1.4744000 
H    10.1196855    3.5174740    1.4643971 
H     9.4272557    2.7004981    0.0612042 
H     9.2803398    0.5516963    1.3797990 
H     9.9018940    1.3818291    2.8081838 
H    11.4458626    1.0191737    0.1462444 
H    12.0820939    1.8475489    1.5850794 
H    11.7337305    0.1038986    1.6433538 
25
name="HCNOFClBr/C106310" REF_dipole="0.145 1.532 -0.815" config_type="wB97M-D3(BJ)/def2-TZVPPD dipoles on B3LYP-3c geometries" pbc="F F F"
O     4.9044939    1.4376114    2.0313204 
C     3.6487667    0.8268456    2.1652488 
C     2.5537763    1.8540319    1.9521418 
O     3.5076224   -0.3458025    2.3808641 
C     6.0401290    0.9334553    2.6810097 
C     2.4514649    2.8597567    3.1276293 
C     7.2905344    1.3575874    1.9336482 
O     5.9899753    0.3139894    3.7085607 
C     1.3160165    3.8758406    2.9139648 
C     7.5001379    2.8935541    1.9158998 
C     8.7917519    3.2859799    1.1775814 
H     1.6059008    1.3098011    1.8319897 
H     2.7527538    2.4054610    1.0177651 
H     3.4108472    3.3889834    3.2401063 
H     2.2833440    2.3054821    4.0656745 
H     7.2232930    0.9874338    0.8962607 
H     8.1460512    0.8626399    2.4156365 
H     1.4751458    4.4667002    1.9977888 
H     1.2534673    4.5779040    3.7590160 
H     0.3402099    3.3731798    2.8233166 
H     7.5384461    3.2662869    2.9531865 
H     6.6339427    3.3756990    1.4370123 
H     9.6776017    2.8353325    1.6521879 
H     8.9298334    4.3777737    1.1799266 
H     8.7683940    2.9531728    0.1276635 
32
name="HCNOFClBr/C106321" REF_dipole="-0.439 0.352 -0.414" config_type="wB97M-D3(BJ)/def2-TZVPPD dipoles on B3LYP-3c geometries" pbc="F F F"
C     5.3128433    3.0010675    2.4402515 
C     4.3851492    1.9454276    3.0344052 
O     3.1219695    2.0977606    2.5625809 
O     4.7047677    1.0956938    3.8407358 
C     6.8072704    2.6658157    2.5962092 
C     2.1146007    1.1853028    3.0822056 
C     7.2665945    1.4859738    1.7150702 
C     0.7880594    1.5523945    2.4255223 
C     8.7498831    1.0984755    1.9003838 
C     9.7609795    2.1660287    1.4355797 
C    11.2268420    1.7057768    1.5611565 
C    12.2373457    2.7686188    1.0926903 
H     5.0460521    3.1590651    1.3824807 
H     5.0820518    3.9534922    2.9513865 
H     7.0176058    2.4374483    3.6536351 
H     7.3863243    3.5693412    2.3456823 
H     2.4091082    0.1499736    2.8512774 
H     2.0653103    1.2812640    4.1777979 
H     7.0836289    1.7306971    0.6521833 
H     6.6440918    0.6062696    1.9456281 
H     0.8444587    1.4535870    1.3314240 
H    -0.0050256    0.8811376    2.7891698 
H     0.4975024    2.5859102    2.6652827 
H     8.9313879    0.8591486    2.9639268 
H     8.9411143    0.1646815    1.3423483 
H     9.5516961    2.4316420    0.3826051 
H     9.6280053    3.0948254    2.0175901 
H    11.4352725    1.4378225    2.6121578 
H    11.3690835    0.7796476    0.9764168 
H    12.1445129    3.6945961    1.6828921 
H    12.0767395    3.0322247    0.0348018 
H    13.2737740    2.4108898    1.1939225 
44
name="HCNOFClBr/C106332" REF_dipole="0.465 -0.398 -0.097" config_type="wB97M-D3(BJ)/def2-TZVPPD dipoles on B3LYP-3c geometries" pbc="F F F"
C    68.7907894   29.8789248   -0.4262236 
C    67.5146594   29.0610487   -0.2676732 
O    67.7580534   27.7485264   -0.5223783 
O    66.4277050   29.5031148    0.0431530 
C    68.5801414   31.3832740   -0.1939916 
C    66.6410871   26.8251589   -0.3912288 
C    69.8834001   32.1922047   -0.3329612 
C    66.4529825   26.3682349    1.0564178 
C    69.6773303   33.7019398   -0.1052985 
C    70.9742367   34.5248482   -0.2238799 
C    70.7601660   36.0338414    0.0027513 
C    72.0561468   36.8605392   -0.1007442 
C    71.8387626   38.3691114    0.1258644 
C    73.1349551   39.1965736    0.0314486 
C    72.9179243   40.7056017    0.2572448 
C    74.2185068   41.5241786    0.1640751 
H    69.5434373   29.4758545    0.2749469 
H    69.2006838   29.6886898   -1.4337779 
H    67.8298877   31.7622576   -0.9077535 
H    68.1502842   31.5418204    0.8087884 
H    65.7262890   27.2961537   -0.7784900 
H    66.9086870   25.9802006   -1.0414163 
H    70.6322074   31.8130207    0.3868124 
H    70.3162999   32.0295616   -1.3372680 
H    65.6562694   25.6088575    1.1069340 
H    67.3765178   25.9201693    1.4530573 
H    66.1620598   27.2093284    1.7014123 
H    68.9354329   34.0815399   -0.8313205 
H    69.2340766   33.8617036    0.8945391 
H    71.7145984   34.1472286    0.5050963 
H    71.4201760   34.3645227   -1.2226495 
H    70.0255302   36.4122482   -0.7314940 
H    70.3052658   36.1919821    0.9977880 
H    72.7897051   36.4827056    0.6349592 
H    72.5124967   36.7023137   -1.0951277 
H    71.1087997   38.7475862   -0.6131030 
H    71.3769852   38.5260503    1.1179870 
H    73.8644530   38.8187296    0.7714257 
H    73.5980575   39.0393425   -0.9601572 
H    72.1908242   41.0838215   -0.4833837 
H    72.4542312   40.8626690    1.2474946 
H    74.0322664   42.5969457    0.3289759 
H    74.9523756   41.1928186    0.9166377 
H    74.6878550   41.4148569   -0.8270892 
22
name="HCNOFClBr/C106354" REF_dipole="0.252 -0.942 -0.306" config_type="wB97M-D3(BJ)/def2-TZVPPD dipoles on B3LYP-3c geometries" pbc="F F F"
C     4.0021451    1.5211247    0.8885501 
C     2.8104498    1.8152787    1.8073850 
C     1.9832664    0.6006394    2.2387883 
O     2.5254310    2.9470863    2.1588620 
C     5.0468784    2.6507529    0.8093077 
C     0.6650628    0.9554832    2.9409641 
C     5.8601413    2.8743897    2.1042109 
C     6.7450234    1.6807281    2.5129110 
H     4.4600411    0.5593873    1.1778565 
H     3.5759286    1.3389504   -0.1173498 
H     1.8051508   -0.0367046    1.3532671 
H     2.6251431   -0.0105905    2.9020174 
H     4.5309745    3.5868919    0.5443227 
H     5.7412453    2.4258519   -0.0191569 
H     0.8462021    1.5487639    3.8481099 
H     0.1222414    0.0423193    3.2276529 
H     0.0126503    1.5494438    2.2840906 
H     6.5031798    3.7587592    1.9553796 
H     5.1758859    3.1336115    2.9281983 
H     6.1501377    0.7903432    2.7713384 
H     7.4328842    1.3960854    1.6997447 
H     7.3564369    1.9282045    3.3944497 
20
name="HCNOFClBr/C106365" REF_dipole="-0.537 1.668 0.227" config_type="wB97M-D3(BJ)/def2-TZVPPD dipoles on B3LYP-3c geometries" pbc="F F F"
C     1.0279488    3.2241181    1.9032374 
C     1.8934789    1.9724131    1.6674915 
C     3.3770813    2.3233749    1.5364133 
O     4.0972933    1.0894895    1.3224306 
C     5.4522008    1.0511468    1.1513215 
C     6.2212462    2.3743159    1.1812922 
O     5.9798535   -0.0237450    0.9831136 
C     7.7323991    2.1800395    0.9871228 
H     1.3167025    3.7476693    2.8288492 
H     1.1171559    3.9409381    1.0710894 
H    -0.0339524    2.9523147    1.9938864 
H     1.5677396    1.4520204    0.7522958 
H     1.7671390    1.2608933    2.4994880 
H     3.7333003    2.8246305    2.4537705 
H     3.5320459    3.0147736    0.6894470 
H     5.8178059    3.0427492    0.3999308 
H     6.0208297    2.8882369    2.1380577 
H     7.9500331    1.6997523    0.0231831 
H     8.2465763    3.1523141    1.0136835 
H     8.1552224    1.5435547    1.7766959 
12
name="HCNOFClBr/C106376" REF_dipole="0.000 0.000 0.000" config_type="wB97M-D3(BJ)/def2-TZVPPD dipoles on B3LYP-3c geometries" pbc="F F F"
C     0.8518076    1.0779334   -0.2860027 
C     1.3783653   -0.1739285    0.0483065 
C    -0.5359365    1.2530494   -0.3346373 
C    -1.3783653    0.1739285   -0.0483066 
C    -0.8518076   -1.0779335    0.2860027 
Br   -3.2832700    0.4141264   -0.1154535 
C     0.5359365   -1.2530493    0.3346373 
Br    3.2832700   -0.4141266    0.1154536 
H     1.5080319    1.9191943   -0.5091897 
H    -0.9459095    2.2288634   -0.5951739 
H    -1.5080319   -1.9191943    0.5091897 
H     0.9459095   -2.2288633    0.5951739 
14
name="HCNOFClBr/C106401" REF_dipole="1.282 -0.260 -0.324" config_type="wB97M-D3(BJ)/def2-TZVPPD dipoles on B3LYP-3c geometries" pbc="F F F"
C     6.3100981    1.8594877   -0.6789872 
C     6.8711555    0.6086390   -0.3508028 
C     4.9259826    2.0394400   -0.7192550 
C     4.0775906    0.9664116   -0.4297580 
C     4.6110267   -0.2834689   -0.1007292 
Br    2.1675553    1.2093363   -0.4902291 
C     5.9958779   -0.4579136   -0.0619046 
N     8.2567334    0.4463301   -0.2546220 
H     6.9636951    2.7059285   -0.9029649 
H     4.5187983    3.0170311   -0.9781737 
H     3.9570278   -1.1259860    0.1250334 
H     6.4018114   -1.4378155    0.2005219 
H     8.5929853   -0.5079142   -0.3678719 
H     8.8117620    1.1054938   -0.7967569 
13
name="HCNOFClBr/C106412" REF_dipole="-0.870 -0.283 0.074" config_type="wB97M-D3(BJ)/def2-TZVPPD dipoles on B3LYP-3c geometries" pbc="F F F"
[truncated: 7,983,463 more chars]
