# Supplementary material for: Efficient Composite Infrared Spectroscopy: Combining the Double-Harmonic Approximation with Machine Learning Potentials
Source: J Chem Theory Comput. 2024 Dec 12;20(24):10986–1004. doi: 10.1021/acs.jctc.4c01157 (PMC11672665; doi:10.1021/acs.jctc.4c01157)
Supplement: Supplementary file 1 — ct4c01157_si_001.zip [file ct4c01157_si_001.zip › SupplementaryData/datbase_IR7193_wB97MD3.xyz]

14
name="HCNOFClBr/C100005" config_type="wB97M-D3(BJ)/def2-TZVPP geometries" pbc="F F F"
  C   6.35020733242641      1.82535938451006     -0.63878579742446
  C   6.87941826184893      0.59004255442547     -0.30936227019777
  C   4.97649568548247      1.96593788240747     -0.70078242241566
  C   6.02214378285294     -0.46917327997311     -0.05060004675367
  C   4.11398841352250      0.91605673850068     -0.44653725756484
  N   4.41034513222404      3.28292303046999     -1.05197609899468
  C   4.64488362501027     -0.31823813896573     -0.11651863685661
  Cl  6.68542321743012     -2.01397791149002      0.36509965787541
  O   5.18796063623648      4.19167225139529     -1.25702509034321
  O   3.20192251179046      3.37483425717772     -1.11415391900442
  H   6.98486378844235      2.67107053358380     -0.84583334880564
  H   7.94650111485872      0.44489333949694     -0.25231846245108
  H   3.04955145861235      1.07130347389003     -0.50761124942001
  H   4.00059503926192     -1.15830421542859      0.08880494235664
16
name="HCNOFClBr/C100016" config_type="wB97M-D3(BJ)/def2-TZVPP geometries" pbc="F F F"
  O   6.68529011191774      4.01720817830010     -1.22895985259309
  N   7.19361274722510      2.94825407807431     -0.94918311041832
  O   8.39260010534240      2.75146188343144     -0.89328813131222
  C   6.30319708664636      1.82274127784958     -0.66086852931989
  N   3.78175270585375     -1.35901322259105      0.18448815866902
  C   4.61973150326704     -0.30896797337119     -0.12551657102865
  C   6.84829868229788      0.59130048433275     -0.33794947219525
  C   4.93218559600844      2.00897882875586     -0.71911654587944
  C   6.00914862144856     -0.46907869426495     -0.07045022257020
  C   4.09495536605735      0.94678449543409     -0.45206334335715
  H   2.83226471102724     -1.29236157419646     -0.13367148534427
  H   4.16931213739561     -2.28278458990406      0.12321888624433
  H   7.91948257524544      0.47846597843092     -0.30054359245504
  H   4.53872191626379      2.97957909832002     -0.97339534386073
  H   6.42512615037195     -1.43284920598236      0.18711568144095
  H   3.02341988363134      1.08288105738099     -0.49181662602005
15
name="HCNOFClBr/C100027" config_type="wB97M-D3(BJ)/def2-TZVPP geometries" pbc="F F F"
  C   6.36183054628694      1.84001066055673     -0.66465725064090
  C   6.88176352470519      0.59205710686945     -0.33134674332450
  C   4.99508840889050      2.02003842276625     -0.71575022945200
  C   4.16160337732752      0.95011749642038     -0.43258174152015
  C   4.66246145680310     -0.29496109775425     -0.10101643471455
  N   2.70642273087380      1.14284383496564     -0.48441433849926
  C   6.03214369131442     -0.47441451713928     -0.05096356388497
  O   8.23173753080024      0.47229388872224     -0.29578598705074
  O   2.29319371336959      2.24454735154883     -0.78698381951655
  O   2.00098638441393      0.18887636181355     -0.22119053622794
  H   7.04102032559277      2.65051250395297     -0.87893591599756
  H   4.56531567175385      2.97484369287424     -0.97042443080936
  H   3.98257220193724     -1.10326141542924      0.11260417041407
  H   6.44258570841697     -1.44162112843077      0.20577919954800
  H   8.47207462751395     -0.42568306173673     -0.05743247832358
21
name="HCNOFClBr/C100061" config_type="wB97M-D3(BJ)/def2-TZVPP geometries" pbc="F F F"
  C   6.02126964418151      4.24063724008238      5.19281600360948
  C   5.07001534812996      4.62242737375709      4.08220760151376
  O   5.04022718608504      5.75593287790929      3.65567019411446
  C   4.17165307380737      3.56893258316519      3.52542548798304
  C   3.29392612881150      3.90890785911424      2.50356232083454
  C   4.17648903573224      2.25251657806696      3.98958744574738
  C   2.43759111829492      2.97338150595755      1.94788492402099
  C   3.33136972644957      1.30794863883040      3.44778006582044
  C   2.45554375000103      1.66387504517440      2.42233218813400
  O   1.66320882412121      0.67202403832595      1.95070008187099
  C   0.75138902132568      0.99170567701852      0.91484423138921
  H   5.47271847426157      3.86252013715519      6.05456434345964
  H   6.59274867450614      5.11663633293630      5.47917488264177
  H   6.69808453685735      3.45300550735162      4.86395288129431
  H   3.29314502582636      4.92816982045055      2.14710743693271
  H   4.84667870151552      1.95685499903484      4.78288940594385
  H   1.76873819832855      3.26893781309416      1.15619494488437
  H   3.32807267173773      0.28761045274537      3.80048948530020
  H   1.27295192189476      1.33701786254555      0.02149534980500
  H   0.04026754088798      1.75365362568294      1.23603622448087
  H   0.21931119724399      0.07400403160150      0.68978450021900
19
name="HCNOFClBr/C1000868" config_type="wB97M-D3(BJ)/def2-TZVPP geometries" pbc="F F F"
  C   3.08508497704307      1.30341412793267      0.67858715229382
  C   4.41657640244764      1.91715946142195      0.84202698127690
  C   1.89216520647497      1.85300656644044      0.91095330624443
  C   5.45018900729836      1.03501398687619      1.48836588483501
  C   4.71207929306750      3.14243807726001      0.41637738008058
  C   0.62986145749609      1.07294123881693      0.67506833091823
  C   1.67867889727026      3.24600937658384      1.42784624248338
  H   3.10059321024868      0.26397761902497      0.36449171292741
  H   5.14319486981160      0.75726384708811      2.49698621705729
  H   5.56407428604093      0.10785833038174      0.92461168849576
  H   6.41801192283185      1.52752709958640      1.54030327666094
  H   5.70307352826347      3.55409445808165      0.54935146906340
  H   3.98303447291267      3.75533812827869     -0.09225984408304
  H   -0.00866831076076      1.58994987173692     -0.04366776820142
  H   0.83518209946507      0.07483585050127      0.29572321747138
  H   0.05479344869877      0.98372906635713      1.59828364112966
  H   2.58483734781994      3.67207051877461      1.84667258907641
  H   1.33344210855335      3.90554285819131      0.62941514439156
  H   0.89949567501653      3.24212961666515      2.19086337787830
19
name="HCNOFClBr/C1000879" config_type="wB97M-D3(BJ)/def2-TZVPP geometries" pbc="F F F"
  C   1.68175169949465      4.14826502031952      2.38376820401383
  C   1.89314816441081      2.67923186343630      2.12042861810616
  C   0.65064397215344      1.86660570252212      1.86051745219706
  C   3.08357063465567      2.14508324384641      2.11636967546621
  C   4.27621252541025      1.61597982137280      2.11350031586373
  C   4.90877604813570      1.06474051059425      3.36537976257219
  C   5.10642125759012      1.52824914485446      0.85851117424110
  H   2.62233963497017      4.66095005125807      2.56306068486836
  H   1.18422713662095      4.61949419507425      1.53452387386766
  H   1.03689295214391      4.29004048391263      3.25245631625323
  H   0.11761720107610      2.25515053527311      0.99123368287111
  H   0.88710826119785      0.82136873028448      1.68359815534713
  H   -0.03134653824374      1.93111945607095      2.70995250549856
  H   5.17434444031517      0.01520413235797      3.22855798570759
  H   5.83139356570877      1.60197646953027      3.59169360561608
  H   4.24193836160095      1.14631413302082      4.21889550939144
  H   6.05240107411209      2.05570271679083      0.99151309066197
  H   5.34857056140510      0.48819602243088      0.63389677466539
  H   4.58728884724206      1.95612756704987      0.00574241279118
22
name="HCNOFClBr/C100107" config_type="wB97M-D3(BJ)/def2-TZVPP geometries" pbc="F F F"
  C   6.60498483243036      4.20597837112449     -1.22893953620090
  N   7.15413995655738      2.89620665447514     -0.95435476465922
  C   8.58618718795358      2.69727173298399     -0.97690356512054
  C   6.32268938916925      1.84937944707564     -0.66468418519351
  C   6.83597526352661      0.56675073280997     -0.39566273501291
  C   4.92197199251624      2.02306237012116     -0.62845166058135
  C   5.98293394582152     -0.47970181746724     -0.11082472040008
  C   4.60421782866862     -0.30340773837111     -0.07861289624889
  C   3.72167760435895     -1.43718293458703      0.22327994068039
  C   4.08990618730013      0.96609624447211     -0.34155870610311
  O   2.51586999807829     -1.38808436387627      0.27696018730650
  H   7.41619939927303      4.89175712694162     -1.44795526862023
  H   5.93531646918684      4.18939768372738     -2.09099239726710
  H   6.04947147963461      4.60006580697706     -0.37521929532130
  H   9.07105167704487      3.63574174650411     -1.22288619674951
  H   8.96404791578879      2.36427204293214     -0.00768776480478
  H   8.87909867876971      1.95900494191410     -1.72640885924614
  H   7.89845283670691      0.38955753873784     -0.41097296594563
  H   4.49056210457025      2.99052086586914     -0.82565211595798
  H   6.39688111406758     -1.45955408809291      0.09126051379047
  H   4.25122521026374     -2.39261859111882      0.40820324339287
  H   3.01863882831269      1.10538642684750     -0.31613625173706
17
name="HCNOFClBr/C100118" config_type="wB97M-D3(BJ)/def2-TZVPP geometries" pbc="F F F"
  O   6.71997811438987      3.96575324185580     -1.35935529762094
  N   7.20775384873834      2.93544035181195     -0.94314031906984
  O   8.39189068347116      2.75801171864413     -0.74550251412491
  C   6.29151272280007      1.81257081805938     -0.65671515980139
  C   6.82053426422379      0.62315083890402     -0.19193636201738
  C   4.93684888447403      1.98838369616619     -0.86764400928080
  C   5.95553086606920     -0.42449601339500      0.06872786556814
  C   4.08647429128092      0.93011399973076     -0.60085745601673
  C   4.58651716640580     -0.28163838505279     -0.13442917863921
  C   3.66115724032104     -1.42030927534381      0.14916222710584
  Br  3.04045893949065     -1.38606781675092      2.00540706626650
  H   7.88386584361363      0.53292387937897     -0.04375004163397
  H   4.57134075128074      2.93363645060525     -1.23330672057640
  H   6.34603271530997     -1.36223406606924      0.43729404199204
  H   3.02304584389083      1.04624579203769     -0.75390281526219
  H   2.76699168923381     -1.37757438001494     -0.46032707723746
  H   4.14736613500610     -2.37941095056746      0.02077585034871
17
name="HCNOFClBr/C100141" config_type="wB97M-D3(BJ)/def2-TZVPP geometries" pbc="F F F"
  C   6.33185195654918      1.91848861991286     -0.48974501885208
  C   6.89235586446903      0.65890198300097     -0.30758988866649
  C   4.95882095583560      2.07649587880995     -0.55496851720096
  C   4.16151163608461      0.95378823944902     -0.43688605863475
  C   4.68664971261286     -0.31207923660679     -0.25773076285036
  N   2.69402414727113      1.11377398139188     -0.49949050718485
  C   6.06192356134086     -0.45084596548968     -0.19452308648899
  C   8.37996810191795      0.49644965199522     -0.25111397223383
  Cl  9.05986955608792      0.21820031409878     -1.89186976400928
  O   2.25743323597898      2.23728174657733     -0.64052948509943
  O   2.01588683296142      0.11190315117059     -0.40515722706924
  H   6.97498148339435      2.78169294940844     -0.58466739113121
  H   4.50419157623868      3.04338134671208     -0.69335115988680
  H   4.02559883509795     -1.15826543949343     -0.16969096673557
  H   6.49504105524441     -1.43144500577002     -0.05829070859479
  H   8.86374699956939      1.38617323109975      0.13556022296334
  H   8.66494448934565     -0.35939544626695      0.35014429167531
46
name="HCNOFClBr/C1001452" config_type="wB97M-D3(BJ)/def2-TZVPP geometries" pbc="F F F"
  C   2.66514827072930     -1.31823060826391     -0.58920584140041
  C   2.27454317125765     -0.13594296540109      0.28848263050901
  C   2.21939954747578      1.17499728804212     -0.48538871655150
  C   1.82487726126025      2.36476138841445      0.37921295942021
  C   1.76263358256057      3.65895651823236     -0.41270924374257
  C   1.36407667284374      4.87080608231236      0.40442433394383
  C   1.27053093103713      6.17878709833282     -0.35345630817882
  O   1.13524373840921      4.79798337308547      1.58795160994968
  C   0.84451496368893      7.36490632496541      0.49371709369881
  C   -0.59939548023819     14.85487216756143      0.59036439277735
  C   -0.18578125683592     13.65042603799841     -0.24577257568469
  C   -0.62645020124651     16.14950806591814     -0.21192750386141
  C   -0.14600380547627     12.35194446313904      0.54862269791751
  C   0.28013516744900     11.14930147784298     -0.28283732200107
  C   0.33751984055276      9.85508158758484      0.51761472688981
  C   0.76987820599167      8.65442729593387     -0.31325778647598
  H   2.70574270171328     -2.24561037607315     -0.02052119968022
  H   1.94807347552962     -1.45479320763922     -1.39892487156335
  H   3.64486037825137     -1.16058593480876     -1.04054705916329
  H   2.98472761812395     -0.03542576199064      1.11167860044614
  H   1.30110546850332     -0.32164558806095      0.74662905980992
  H   1.51107293219324      1.07289159937906     -1.31248608006049
  H   3.19463054450821      1.36262040393260     -0.94333673502269
  H   2.53136214624829      2.47947674215693      1.20152686513809
  H   0.85572554968841      2.18214892322690      0.84401307213978
  H   1.05609105841160      3.57121011508533     -1.24279052181599
  H   2.72691155062117      3.87595948664049     -0.88071357095946
  H   2.24381269458030      6.36243580911410     -0.81725991508798
  H   0.58033594916021      6.03018191289089     -1.18854625994556
  H   -0.12352975928781      7.15320666426152      0.94842446366256
  H   1.54200043848516      7.48449442814216      1.32294599740421
  H   -1.58457424924067     14.66933775432177      1.02349874183689
  H   0.08872033238534     14.95862861701352      1.43203903311706
  H   0.79882125487268     13.83693182765384     -0.68295684143213
  H   -0.87548231478462     13.53998348963989     -1.08693806288356
  H   -0.91926717673575     16.99801105850348      0.40433676166701
  H   0.35512845783705     16.36590974135083     -0.63368322741341
  H   -1.33175581620333     16.07881703153668     -1.04017546950030
  H   -1.13171343909659     12.16187868734022      0.98113041548179
  H   0.53893505363877     12.46736132911597      1.39271697395330
  H   1.26160880846960     11.34484176086898     -0.72281051184204
  H   -0.40993536617653     11.02600520538732     -1.12177587828645
  H   -0.64318458150854      9.65610033243898      0.95689281510615
  H   1.02660389893235      9.97974524896832      1.35670056765960
  H   1.74569774349910      8.86012699630645     -0.76180620092041
  H   0.07440403792170      8.52386990759769     -1.14699620905495
17
name="HCNOFClBr/C1001532" config_type="wB97M-D3(BJ)/def2-TZVPP geometries" pbc="F F F"
  N   0.11689088043059     20.04476653746580      0.18501496216003
  C   1.30190836590529     20.89541208131079      0.11146678003135
  C   0.92869202810126     22.21596816141422     -0.54830882831123
  N   2.04475807776735     23.13809936183781     -0.62040898756991
  C   2.39526517845129     23.91783603627234      0.43585960850375
  C   3.61180006046214     24.79230700576870      0.23109979515005
  O   1.77015738035309     23.91934023475818      1.48005942201269
  H   0.36320462520542     19.11913700077932      0.50448848362968
  H   -0.53527414437128     20.42006558691603      0.86092351316259
  H   2.04975550394477     20.39051731033760     -0.50099972396449
  H   1.76030431723171     21.11345384436993      1.08018397468862
  H   0.13834419934598     22.69620643428993      0.02561870535344
  H   0.55239417088867     22.03261632934093     -1.55213895546933
  H   2.62635403531649     23.13905542786346     -1.43571913261567
  H   4.36717172064454     24.50801267773619      0.95975540673629
  H   4.03375959416970     24.72069922290607     -0.76863207500050
  H   3.33181370615298     25.82350664663249      0.43003705150265
18
name="HCNOFClBr/C100174" config_type="wB97M-D3(BJ)/def2-TZVPP geometries" pbc="F F F"
  C   6.39191531551010      1.74415791122790     -0.89337673946170
  C   6.88173488370423      0.51768947406123     -0.47266471585116
  C   5.01862881673352      1.97743787933808     -0.88036538761182
  C   6.00085336807819     -0.45389330375968     -0.04597319012983
  C   4.62997820264880     -0.23706252618308     -0.02840475669654
  N   6.52655341873475     -1.74902897122655      0.40456594967258
  C   4.14162022544514      0.97950067811197     -0.44635950131764
  O   4.44262906713188      3.13580806619678     -1.26793394970168
  C   5.28875067200908      4.17485286677070     -1.73214044977085
  O   5.72623758449742     -2.58012734814905      0.78602011692444
  O   7.73021586360183     -1.91443826081034      0.37160354609334
  H   7.08282084297187      2.50096043406920     -1.22518796963244
  H   7.93975211777655      0.31261950562852     -0.47280604356767
  H   3.97175807860087     -1.01995427220693      0.31074596561700
  H   3.08239117677317      1.18582508350666     -0.44727491958296
  H   4.63426457344723      4.99715181640064     -1.99791249021139
  H   5.97885641274569      4.49763260644942     -0.95220590923906
  H   5.85183947958963      3.85976836057453     -2.61102955553260
30
name="HCNOFClBr/C100185" config_type="wB97M-D3(BJ)/def2-TZVPP geometries" pbc="F F F"
  C   0.78861027507754      5.67422134836821      3.03309428339219
  C   1.92375003080219      6.02932310370834      2.07177559878555
  C   2.49948231112504      7.40832594408971      2.39599720247749
  C   3.00189701979952      4.96775723581855      2.07192327866448
  C   3.71287786066936      4.66319605591449      3.23111963170696
  C   3.31676787998087      4.26519884430635      0.91800958411211
  C   4.69669923475647      3.69083782999178      3.23181543246913
  C   4.30508837781998      3.28859530666335      0.91867293223153
  C   5.01054994886034      2.98286279568912      2.07325215915138
  C   6.08467425897162      1.91729250991434      2.07453630788891
  C   7.45555761952525      2.50803529621119      2.40620855199116
  C   5.73854909729514      0.77521332898265      3.03086669450737
  H   1.14885557235810      5.64073611497484      4.06103710307293
  H   0.36491377086119      4.70007357300303      2.79639226974840
  H   -0.00546995661776      6.41845475524684      2.98249459643242
  H   1.51104541949754      6.06572070082508      1.06193812517348
  H   1.72339217950104      8.17148251768569      2.34711130322353
  H   3.29145266126130      7.67620402065906      1.69897187336546
  H   2.91993088286832      7.42265051870740      3.40146585586917
  H   3.49407301994640      5.19278949044684      4.14864759214550
  H   2.78170748808896      4.48235720293391      0.00267118313488
  H   5.22820624981435      3.47891980845927      4.14986034229347
  H   4.52936667145577      2.75565427481271      0.00381703755347
  H   6.13024590055856      1.50797365328856      1.06368970633778
  H   8.22800503123947      1.74120249485814      2.35720293636001
  H   7.46136624506014      2.92473473925825      3.41331550114694
  H   7.71666852929297      3.30578480202180      1.71321507067095
  H   6.49330900097659     -0.00904518245702      2.98268997987540
  H   4.77142080142390      0.33956131882213      2.78722435381321
  H   5.69410671772982      1.13238549679534      4.05948341240472
19
name="HCNOFClBr/C100196" config_type="wB97M-D3(BJ)/def2-TZVPP geometries" pbc="F F F"
  C   6.64998966295873      4.35251953742317     -1.26365916420738
  C   7.23666629023049      3.01656393926662     -0.88444462578927
  O   8.43019930255270      2.85313294895418     -0.79864190694359
  C   6.29618150763362      1.87154266022955     -0.61437028940627
  O   2.57207270421586     -1.24305848575425      0.08537540053180
  N   3.76939191506731     -1.42803249833329      0.15138737590162
  O   4.29614818531720     -2.48696833991071      0.41953143441227
  C   4.65493570769086     -0.27235498881227     -0.11582703939886
  C   6.02468636044176     -0.45253525916227     -0.04243829527514
  C   4.07979073309511      0.94317384770732     -0.42857683304374
  C   6.84356674477674      0.63214257901995     -0.29355905031270
  C   4.91452849145161      2.01982380854194     -0.67979120972922
  H   7.45864049573559      5.05317591105257     -1.43849913962445
  H   6.04223500458064      4.26072431496467     -2.16288806304377
  H   6.00648980908199      4.72662954409255     -0.46817890349692
  H   6.42435654343571     -1.42183615940609      0.20536957599011
  H   3.00719423868585      1.03313648378363     -0.47262071560461
  H   7.91743661651665      0.53835382189085     -0.24678399504677
  H   4.47678958653155      2.97456653445185     -0.92628465591311
17
name="HCNOFClBr/C1002273" config_type="wB97M-D3(BJ)/def2-TZVPP geometries" pbc="F F F"
  C   0.70023686324825      3.90747971596266      0.65793417990089
  C   1.89705130369670      4.41767226813724      0.89711031070720
  C   2.85855251150631      3.88685511840266      1.92354239500880
  C   4.18347553583656      3.51521265398013      1.32555068831931
  C   4.72488062364810      2.30270670745114      1.37852501237661
  C   6.01816571180151      1.96386914702668      0.79266401065996
  C   6.56825121692370      0.75605647327627      0.85116204990325
  H   0.33674396834552      3.04873129557878      1.20760068313499
  H   0.04621215401672      4.32652167501282     -0.09295982951767
  H   2.23529702832949      5.27440636370332      0.32385511616195
  H   3.02048761639290      4.65870857488573      2.68213278758618
  H   2.42209514276131      3.02533019664351      2.42786460468973
  H   4.72122733169883      4.30627761061828      0.81193270040407
  H   4.19365120771039      1.50227413815806      1.88313667929839
  H   6.54071519481356      2.76666149057111      0.28447410598163
  H   6.06851358147890     -0.06305864850565      1.35132931895960
  H   7.52864290779124      0.54999541909725      0.40274528642512
17
name="HCNOFClBr/C1002284" config_type="wB97M-D3(BJ)/def2-TZVPP geometries" pbc="F F F"
  C   4.41264913677569      2.59532492541820      2.14264930360485
  C   3.23207048234590      2.41810020295433      2.02687711397638
  C   1.80010332877423      2.16719738910847      1.86819091529652
  C   5.84610602860253      2.85259747951239      2.29435363148416
  C   1.53314085291049      0.96104194335723      0.98057975320230
  C   6.17636296084064      4.34633432167336      2.30116404742326
  O   0.12416959571784      0.79711326191483      0.90779307011497
  H   1.31139404963735      3.03881127676317      1.43332303441386
  H   1.33928011512834      1.99412967508648      2.84057297649862
  H   6.38343781412584      2.35764035639074      1.48485789653701
  H   6.19269767928057      2.39306546736844      3.22055247054117
  H   2.01300222355862      0.07912967444963      1.41161970038112
  H   1.96421244650041      1.13458951467298     -0.00836987902473
  H   5.86567549929594      4.81234019301255      1.36869248341460
  H   5.66024275822858      4.84857564729019      3.11636967563832
  H   7.24691083762212      4.49982323716959      2.42398632577438
  H   -0.06765580934510      0.04158553385741      0.35158738072321
22
name="HCNOFClBr/C1002331" config_type="wB97M-D3(BJ)/def2-TZVPP geometries" pbc="F F F"
  C   3.12220220513399      1.78901445565943      0.72218382646263
  C   4.41757041590546      1.07673599356939      0.94866764087496
  C   2.30549656844860      1.91578209204424      2.01055406266063
  C   5.62453653828319      1.61212639184536      0.79001223761323
  C   6.87031043495019      0.89771894874633      1.04967966640221
  C   8.07943329632455      1.43047116629829      0.90883089019639
  C   0.90934939567794      2.49572853367935      1.79968200099270
  C   0.91232567768067      3.91952409927900      1.25320611147707
  H   3.32013377822953      2.77378518916839      0.30036613164321
  H   2.52763092647238      1.24050080987669     -0.01422894609842
  H   4.34804690609988      0.04926252759899      1.29483928998067
  H   2.85883873796517      2.53685766906506      2.71823436030151
  H   2.21884907795151      0.92904816858411      2.46979868378038
  H   5.71276404529303      2.63966677821324      0.45170423604403
  H   6.77331011420329     -0.13084037222612      1.37930084207519
  H   8.20469147343053      2.45418014454228      0.58113980244262
  H   8.97498903491812      0.86388605826001      1.11579001313192
  H   0.37558170004137      2.47738677125300      2.75077287572851
  H   0.35129809460125      1.84552445730908      1.12220119623942
  H   1.34217175836108      3.96615712570154      0.25412058583365
  H   -0.09825441545456      4.32002102901442      1.19368199750755
  H   1.49592443548281      4.57936186251788      1.89596249470993
24
name="HCNOFClBr/C10024905" config_type="wB97M-D3(BJ)/def2-TZVPP geometries" pbc="F F F"
  C   3.09295618343194      2.58963596031475      3.53748418875331
  C   3.08155427320794      2.88426416401943      4.88335045156632
  C   1.97626782264657      1.93089044966450      2.99489706239720
  C   4.24912819148789      2.95169542075928      2.65094017550160
  C   2.00529545485061      2.54468006939173      5.70812897014443
  C   0.91885925850522      1.89123444258749      5.14914797819613
  C   2.07051717646991      2.90261871091082      7.15547157442512
  C   0.89656168768425      1.58279982824460      3.79504467286268
  O   2.04449235187941      1.67524508584157      1.66397780795644
  C   0.94345239294137      1.02451919883052      1.05726765894622
  C   0.90057009182607      2.53518198277625      8.04013600009770
  O   3.03456948916842      3.47566262979052      7.61380329398456
  H   3.92338066393791      3.39287190586287      5.33089829673215
  H   3.93230986268074      3.61593669689576      1.84811063849094
  H   5.02745250832818      3.44580837993948      3.22592185143640
  H   4.67054845433674      2.06559382605432      2.17873045821357
  H   0.07184893494871      1.61266143239405      5.75799095174187
  H   0.04010471552848      1.07663660932261      3.38070691025797
  H   0.03215188487238      1.61555442510534      1.15717035743467
  H   1.19401889221292      0.92297772252847      0.00699286560754
  H   0.78168838667112      0.03578857163354      1.48845560555577
  H   0.74014647557230      1.45784876567121      8.03453944545062
  H   1.11103869991714      2.86832833389490      9.05047663110361
  H   -0.01361385310624      3.00606528756594      7.68125615314314
16
name="HCNOFClBr/C100254" config_type="wB97M-D3(BJ)/def2-TZVPP geometries" pbc="F F F"
  O   6.69075982551881      4.02271283994188     -1.24277578341182
  N   7.20641308777277      2.96214447606176     -0.96268040652148
  O   8.39966937178136      2.75620169682473     -0.90820794443989
  C   6.30482779550792      1.82448551616612     -0.66180032717259
  C   6.86740498905221      0.60474183669277     -0.33555761575097
  C   4.93934640409731      2.03129245323806     -0.71975895611115
  C   6.02558213394082     -0.45739156025216     -0.05418160458619
  C   4.09752461638328      0.96915847607563     -0.43838523249665
  C   4.66009984150172     -0.25051076944645     -0.11186315813767
  N   3.75850424145090     -1.38758053370711      0.19120713754612
  O   2.56525311880396     -1.18127116517323      0.13811898014975
  O   4.27415531062731     -2.44781741099242      0.47258998917804
  H   7.93891035989872      0.49940851268242     -0.30488186725799
  H   4.55454336675606      3.00325123154657     -0.97928947439259
  H   6.41038732676402     -1.42923178158283      0.20578804033180
  H   3.02601821014278      1.07460618192428     -0.46862167692672
32
name="HCNOFClBr/C1002693" config_type="wB97M-D3(BJ)/def2-TZVPP geometries" pbc="F F F"
  C   69.99853057512139     10.01228658990445     -0.00008412645242
  C   71.28668706177902      9.19982432084321      0.00015253916709
  C   71.05275609952935      7.69547752719347     -0.00007397595444
  C   70.24092970728955     11.51552874951730      0.00012408839094
  C   72.34619423308374      6.89068102074520      0.00013674475129
  C   68.95933863643117     12.33799566708770     -0.00010951543583
  C   72.10497259510404      5.38538754711329     -0.00011727100818
  C   69.21150405075890     13.84026313879200      0.00010451976072
  C   73.40779682281189      4.61468479919914      0.00005741405140
  C   67.92671523414026     14.65834449826186     -0.00012575526132
  Cl  73.12616283980663      2.84343764618948     -0.00024040627729
  H   69.40049943896580      9.74241144595444     -0.87436099124793
  H   69.40006750882831      9.74223620984508      0.87384267035886
  H   71.88418482889135      9.47136734211927      0.87435846760351
  H   71.88462787211085      9.47156075512518     -0.87369004105974
  H   70.45725320350630      7.42139154625295     -0.87437897088568
  H   70.45683878484309      7.42119035681382      0.87388515210493
  H   70.84054907332612     11.78296734141117      0.87420261799825
  H   70.84098065250554     11.78314046950740     -0.87360500925452
  H   72.94116733168158      7.16460350439190      0.87504649690892
  H   72.94158917239598      7.16482948317178     -0.87441480757135
  H   68.35845459876634     12.07343716138143     -0.87434301523212
  H   68.35802355031765     12.07326117001735      0.87377345863567
  H   71.52132990760067      5.10137779321344     -0.87612197254241
  H   71.52095012950159      5.10114073916752      0.87555732721546
  H   69.81263800658355     14.10124205028813      0.87374132377650
  H   69.81306779912271     14.10142132112850     -0.87318240697303
  H   74.00051845969915      4.83316383760142      0.88332089605719
  H   74.00089378349678      4.83340149167884     -0.88289475590761
  H   68.13347153376621     15.72732318302842      0.00003094051420
  H   67.32286718376388     14.43495034626055     -0.87984522698788
  H   67.32243932447018     14.43477124679427      0.87925379075682
21
name="HCNOFClBr/C100276" config_type="wB97M-D3(BJ)/def2-TZVPP geometries" pbc="F F F"
  O   6.95491711793532      4.00152218856035     -1.06753601112832
  N   7.27243790002525      2.83173679276530     -1.13742849137169
  O   8.34195981999464      2.42797134258761     -1.54654638625322
  C   6.28654020791975      1.82756331243684     -0.69303855819355
  C   6.62829015087563      0.48907695049652     -0.74038026011278
  C   5.05356045043017      2.25658649564642     -0.23873309954320
  C   5.69769378847773     -0.44430469895609     -0.31800784038791
  C   4.13682796970874      1.30661288872416      0.17718402909139
  C   4.44421934209624     -0.05116023807554      0.14403440134125
  C   3.42208365502062     -1.07697675566805      0.54814032496760
  C   2.59458152908682     -1.52179869318366     -0.64806990607443
  O   1.64612907116798     -2.46984514960172     -0.18535305481129
  H   7.60273085730431      0.19906986559211     -1.09735833017402
  H   4.83056651172329      3.31052181616884     -0.21402407153963
  H   5.94954950376549     -1.49533328055724     -0.34214198979104
  H   3.16854520596914      1.62332550661800      0.53871059954069
  H   3.90763180482649     -1.95175089155142      0.97786880317073
  H   2.74988311947295     -0.66979557970086      1.30154302549460
  H   2.10086824976474     -0.65316057219588     -1.09389310220031
  H   3.25271374904609     -1.95784546921122     -1.40561344372997
  H   1.11737009538858     -2.76521583089447     -0.92745673829489
47
name="HCNOFClBr/C1002842" config_type="wB97M-D3(BJ)/def2-TZVPP geometries" pbc="F F F"
  C   6.94580713118858      1.49577573609952      0.01762882913700
  C   5.63459659892331      0.72189957201299      0.05752174603412
  C   5.81973843213344     -0.78871495881116      0.00685515723565
  C   6.75020193747366      3.00563863304698      0.04976026129544
  C   4.50367698750017     -1.55418731648731      0.04820390296046
  C   8.05608935053711      3.78851696227945      0.01138737177613
  C   4.68155896156033     -3.06478844975645     -0.02060460240581
  C   7.84999476902523      5.29725627297420      0.02833843178902
  C   3.35981224535005     -3.82002906398102      0.02425362557466
  C   9.15103658798430      6.08828614310249     -0.00866921544750
  C   3.55497570893348     -5.32414415048325     -0.05876642140131
  C   8.93635795723458      7.59575384416256     -0.00162569879426
  C   2.26406690201404     -6.09389758729537     -0.00494055307743
  C   10.23328304465687      8.39441119618207     -0.03906178646575
  O   2.47350477672608     -7.42688350062164     -0.10158251136234
  O   1.16342155310387     -5.62583367855312      0.10841694338962
  C   9.99706937149438      9.89936456758286     -0.03503465053928
  H   7.57107064572414      1.19341703843753      0.86180862528807
  H   7.49947956363812      1.22300898428950     -0.88470799410995
  H   5.00587708559513      1.03478992109084     -0.78019395083806
  H   5.08607707501595      0.98792076787108      0.96491606967031
  H   6.44943216519896     -1.10467162799049      0.84274114536316
  H   6.36457734361220     -1.05480451128012     -0.90283233938599
  H   6.12583150366426      3.30482505355980     -0.79624150410316
  H   6.19273124183162      3.27800845591173      0.94985775932612
  H   3.87024399835712     -1.22920807737087     -0.78101172665245
  H   3.96360710220431     -1.29617013570843      0.96266805232251
  H   8.67767010919160      3.49844734035124      0.86256708773437
  H   8.61790804374308      3.51127380064745     -0.88452575207519
  H   5.31727717358160     -3.39170486247686      0.80665896720344
  H   5.21841892039098     -3.32267379592452     -0.93751751879810
  H   7.22909299499521      5.58468884589546     -0.82426820394536
  H   7.28496198493624      5.57391284902866      0.92240715021313
  H   2.71738362091864     -3.49557219956991     -0.79462653637038
  H   2.82252915396492     -3.57698068751819      0.94110566537415
  H   9.77023931055074      5.80722056373371      0.84727157895380
  H   9.71897300789559      5.80899436303928     -0.90009571488891
  H   4.18601996157922     -5.68754063525770      0.75419988600300
  H   4.06838413222924     -5.60795768006038     -0.97885975946449
  H   8.31680658810145      7.87575214771647     -0.85787740867153
  H   8.36708527702406      7.87543925869605      0.88900382673674
  H   10.85079529347692      8.11681562425798      0.81791882293425
  H   10.80182807735336      8.11394011775312     -0.92840773492627
  H   1.60466394215929     -7.84450636271199     -0.05753532501144
  H   10.93392111491213     10.45336455093833     -0.06598296151419
  H   9.40152903572275     10.20154051676806     -0.89667190937563
  H   9.45719221659159     10.20560615442934      0.86115127330964
21
name="HCNOFClBr/C100298" config_type="wB97M-D3(BJ)/def2-TZVPP geometries" pbc="F F F"
  O   6.86945917646431      4.01634834002714     -1.20173125764836
  N   7.30884339842142      2.93436557754871     -0.86456914506135
  O   8.48703974450050      2.69251799525476     -0.69048582406253
  C   6.35016663477449      1.84179890717008     -0.65331958093584
  C   6.81923810795675      0.59569977669576     -0.26113711339451
  C   5.00581643475124      2.07948244171501     -0.85003212274401
  C   5.91739202812779     -0.42510998880747     -0.06612694540856
  C   4.09593126187679      1.05204031546229     -0.65599862863062
  C   4.55088593715024     -0.20557643835262     -0.26370648242336
  O   3.74942057206026     -1.27039755383790     -0.05183464026778
  C   2.34932525118825     -1.11715922143216     -0.27771210254378
  C   1.69335529739325     -2.44817592744689     -0.00252970668281
  H   7.87660422083420      0.44637215320588     -0.11665352180860
  H   4.67915040170240      3.06074889897900     -1.15329518921327
  H   6.24331655526092     -1.40772579588612      0.23859071783698
  H   3.04729698113460      1.24238262991217     -0.81114020467125
  H   1.95702536395780     -0.34170609394837      0.38345502030034
  H   2.18274421437323     -0.80361573025082     -1.31037736140890
  H   0.62198057999168     -2.37617405473558     -0.17953015522090
  H   2.10146464745275     -3.21627114644580     -0.65536766379529
  H   1.85544329062709     -2.74854498482707      1.03010190778438
19
name="HCNOFClBr/C1003174" config_type="wB97M-D3(BJ)/def2-TZVPP geometries" pbc="F F F"
  C   2.84110029883836      1.68399416716181      3.20687423461013
  C   2.22774175266267      2.69444060188444      4.17120942935891
  C   2.09343086714932      1.95062167932103      1.88888589619969
  C   0.78663768864537      2.70740839568471      3.68796428855242
  O   0.86403457196788      2.60290798684171      2.27354551889233
  C   1.75057286938758      0.66855070435534      1.14720853231566
  C   2.85812021817951      2.91172084390818      0.98947448775249
  H   2.63738720989822      0.67033803248211      3.55219892826004
  H   3.91677528330316      1.79133769674639      3.08986544892274
  H   2.32506849525809      2.40707770358969      5.21537232918377
  H   2.67662237244503      3.67826043843069      4.04058732921892
  H   0.23441367549610      1.85664695792256      4.10214766811217
  H   0.24685895318390      3.61984615584600      3.93246946731051
  H   2.65803586282903      0.13156065287075      0.87150503060034
  H   1.19158589613697      0.89245145753638      0.24054893611362
  H   1.14230437119934      0.02183327712192      1.77722626819854
  H   3.14065362065618      3.80705530783251      1.54074987667279
  H   2.23257671625485      3.21142234251407      0.15098015427933
  H   3.76027927650843      2.44022549794971      0.60108627544559
21
name="HCNOFClBr/C10031820" config_type="wB97M-D3(BJ)/def2-TZVPP geometries" pbc="F F F"
  C   1.68624857692238      2.05695079040097      0.99329617712643
  O   3.06690388099061      1.91094063181328      0.67381635032290
  C   3.83475429787265      3.02209160469966      0.62958627074724
  C   1.07441933610572      0.67699935186148      1.01192717930374
  C   3.36272542664817      4.31088548235164      0.86100159275615
  C   5.18651632212394      2.81202399335328      0.33016651973846
  C   4.25106402836855      5.37523514079447      0.79638702621368
  C   6.05210744708877      3.87654929595864      0.27113953595871
  C   5.59091890187513      5.17528771231370      0.50561005883214
  C   6.50954038696601      6.32631740895522      0.44878052489430
  O   7.68853034513194      6.25775430219118      0.20423576607815
  H   1.20418494057730      2.69085519810418      0.24588949772045
  H   1.58841793655107      2.54159925773825      1.96706484168450
  H   1.17587620358480      0.20079554113184      0.03943792969097
  H   1.56425546260552      0.05349267194026      1.75634068365678
  H   0.01608833252268      0.74286141651730      1.25718766178166
  H   2.32563433485344      4.49331138590285      1.08840098225480
  H   5.52130756669213      1.80094817427488      0.15320397474356
  H   3.89028407087281      6.37964849848922      0.97707081640949
  H   7.09806307399030      3.72978316704039      0.04512068052902
  H   6.03355922765608      7.30496897416728      0.65313572955687
26
name="HCNOFClBr/C10031875" config_type="wB97M-D3(BJ)/def2-TZVPP geometries" pbc="F F F"
  O   3.26658494691153      2.66977421874098      2.26917467294211
  C   4.49081657850186      3.36329360562481      1.97062350142796
  C   2.18722072678499      3.05868224915520      1.56907153044721
  C   5.62650112859661      2.66855543681794      2.69752556160471
  C   6.90387035425058      3.49116449103930      2.50641146349377
  C   5.77140008198087      1.20265319728577      2.27138954725082
  C   8.12155456235890      2.90168737551560      3.20719847539243
  O   2.21009754852216      3.93358832775213      0.74450826921587
  C   0.97667100693202      2.25465832755463      1.95391997331982
  C   6.20733472031119      0.99740147807794      0.82457479709596
  H   4.64187866707240      3.36898785612780      0.89309227610778
  H   4.39351204044686      4.39943437872273      2.29229182265604
  H   5.38188526144276      2.67530323236308      3.76324642450740
  H   7.11137948941174      3.60174438133678      1.44031554020650
  H   6.72351287368582      4.49913705467719      2.88390895735246
  H   6.48488682388954      0.71601622987750      2.93609452656821
  H   4.81677440749409      0.70486269128781      2.43563607136223
  H   8.41211760365626      1.94736629633542      2.77162581812770
  H   7.91864207841804      2.73418634532578      4.26520107671221
  H   8.97638618320636      3.57124647977539      3.13294173003284
  H   0.79851324007021      2.34515233002591      3.02299126912995
  H   0.11660549668539      2.60983614629028      1.39866889787443
  H   1.15244362473755      1.20301674483057      1.73806178160843
  H   7.18658239311523      1.43326235543606      0.63119433472256
  H   5.50295848613842      1.44176401616971      0.12281970097542
  H   6.26976987537855     -0.06427534614633      0.59281167986516
21
name="HCNOFClBr/C1003196" config_type="wB97M-D3(BJ)/def2-TZVPP geometries" pbc="F F F"
  C   3.47856669300963      0.76365870640002      1.99517916413000
  C   2.95206791484419      2.16561915744729      2.09143090371753
  C   2.78757076536398      1.39737346151690      0.81302196578057
  C   3.97814808759521      3.27979450511659      2.09805312797177
  C   1.70814884902820      2.38155456600133      2.92826373828044
  C   4.52869478600090      3.58176783273132      3.48719531578853
  C   0.90466851255422      3.60752504537730      2.50971033864951
  H   2.95329383285813     -0.01597355885899      2.52679235474749
  H   4.54901907624682      0.62999185759275      1.93889091736884
  H   3.39500921169085      1.68223924426476     -0.03338405087619
  H   1.79915408312332      1.04179656836325      0.56084721161509
  H   3.54222888721556      4.18285525931535      1.66720090074276
  H   4.79709707550654      2.99346941748714      1.43625802640735
  H   1.98521647539653      2.46267061564506      3.98087424038588
  H   1.08319954784989      1.49077578765754      2.84676320748279
  H   3.75328109876784      3.96725497882227      4.14772277445053
  H   5.32274619184505      4.32524350485064      3.44270106826641
  H   4.93478072300955      2.67966422841407      3.94435103697557
  H   -0.01877372765099      3.68656115008262      3.08089312337763
  H   0.64588461242369      3.55503663933443      1.45241272107019
  H   1.46849730332086      4.52592103243832      2.66762181366728
12
name="HCNOFClBr/C1003298" config_type="wB97M-D3(BJ)/def2-TZVPP geometries" pbc="F F F"
  O   1.66327129654593     -0.56307464420047     -0.57592866496945
  C   1.09103911306820     -1.46695380894137     -0.00552293364957
  C   -0.35005309146924     -1.54709484538054      0.12028063406746
  C   -1.16586100071376     -2.48054771371068      0.72779551125996
  N   -1.15646373910811     -0.57942635947341     -0.41892031818811
  C   -2.49864995634213     -2.05535315932750      0.54530092827258
  C   -2.45367671234317     -0.87598659808110     -0.16860348756256
  H   1.64937857568216     -2.29654801527086      0.45875597095715
  H   -0.82929101492726     -3.36377687749011      1.24206644108602
  H   -0.79660754713725      0.21467946316527     -0.91683602091028
  H   -3.39021020762673     -2.54628426268857      0.89098196129510
  H   -3.24907571562863     -0.23833337860065     -0.50997002165829
19
name="HCNOFClBr/C1003389" config_type="wB97M-D3(BJ)/def2-TZVPP geometries" pbc="F F F"
  C   1.57199722566935      1.97317470646237      2.64327542908354
  C   0.85228862409801      2.26351068951285      3.94080172093599
  O   2.67711009594102      2.87119523438162      2.50112778852448
  C   2.17524710265885      0.57828211577655      2.53289100775852
  C   3.81178299649817      2.19246351648146      1.94842638700995
  C   3.30560401425897      0.81122426300658      1.53909994826631
  C   4.39698521642877      3.01333949163626      0.81953719472902
  H   0.88671961829188      2.13578800696351      1.80338345238386
  H   -0.00744641683355      1.60357824971198      4.05339842871662
  H   0.50157751836177      3.29303753822679      3.96187107611434
  H   1.52541576751535      2.11072747900497      4.78319207930858
  H   1.44997183045293     -0.16422534485187      2.20860807340988
  H   2.57341196408354      0.27209928168845      3.50142816075509
  H   4.55682023521169      2.08563613014839      2.74345863957965
  H   2.91427033050640      0.84838128615726      0.52114253033565
  H   4.08765638156165      0.05681304451587      1.57623442872646
  H   3.66125252081239      3.13495603848232      0.02568379915372
  H   4.68735525703072      3.99996599051967      1.17388394117518
  H   5.27807981745209      2.52135238217493      0.40775581403314
22
name="HCNOFClBr/C1003641" config_type="wB97M-D3(BJ)/def2-TZVPP geometries" pbc="F F F"
  C   0.53173515362163      3.63632969779241      1.41360342333119
  C   1.98327895350570      4.00805775643160      1.40043917977067
  C   3.01141452278510      3.31797582405146      1.88521773440575
  C   2.92645219549908      1.96421491788016      2.53869928688689
  C   4.42280435850180      3.83465346986504      1.77622402437842
  C   3.82540126835318      0.95635440691512      1.81401012192475
  C   5.32622253593714      2.82838195585091      1.05807278591292
  C   5.26298018859446      1.46010267126255      1.73055118772343
  H   0.34493494251847      2.67536137020696      1.88357532661922
  H   0.13620782652776      3.59416463872013      0.39789931000742
  H   -0.05189797475698      4.38744059018906      1.94767405963410
  H   2.20726374972863      4.96520451558600      0.93934518549356
  H   1.90476028091582      1.59706596381739      2.57874621562464
  H   3.27351562566102      2.05539095765194      3.57264136685130
  H   4.81941243763659      3.99729423570957      2.78355577846286
  H   4.43389420320862      4.79678917885505      1.26602203957309
  H   3.43857628117257      0.80046145370090      0.80451247070328
  H   3.78893785259290     -0.00694516472237      2.32283483984849
  H   6.35236741917578      3.19576605010923      1.03665849923619
  H   4.99686566419322      2.73488488757147      0.02084207832708
  H   5.88417556306042      0.74395966259266      1.19254094683194
  H   5.67319685156709      1.53769115996277      2.74123413845281
24
name="HCNOFClBr/C100367" config_type="wB97M-D3(BJ)/def2-TZVPP geometries" pbc="F F F"
  C   34.96374977335002     39.98131821494392      0.14355928598835
  N   33.85553454251448     39.05138402346062      0.27316350645163
  C   34.26166857086194     37.67447715112340      0.02879462792477
  C   33.12536948544133     39.20837792676750      1.53422309676932
  C   34.49922731564480     41.41525256617182     -0.05281238344428
  C   33.07810629247101     36.74454148231708     -0.18471744117796
  C   31.67070553341524     39.60376038578782      1.32818902309555
  N   35.66456709030050     42.29112602770684     -0.16600092854487
  H   35.55802386412361     39.70259446949692     -0.72465210290223
  H   35.63872376079568     39.93755316658739      1.01594224433054
  H   34.88108119005819     37.66808678280887     -0.86719236615720
  H   34.88822856742225     37.29186080901110      0.85061009198044
  H   33.62268879961849     39.96101349705835      2.15031199244663
  H   33.17637977681024     38.27840572542484      2.10666366633823
  H   33.81738908971350     41.70026250161422      0.75581134661306
  H   33.93152104849925     41.46729402733403     -0.98081053351945
  H   33.42611208162743     35.73514048704028     -0.39857259969301
  H   32.43996485407155     36.69194238978667      0.69588903290160
  H   32.47291357630795     37.09062480526114     -1.02061516327455
  H   31.15454181895576     39.70754763301402      2.28286959642066
  H   31.15149720029282     38.85551825247338      0.73298576795483
  H   31.60749950808848     40.55090492040551      0.79569718475480
  H   35.38069030546748     43.23524754274361     -0.38405085853895
  H   36.15901575414777     42.33116531166036      0.71511391328210
23
name="HCNOFClBr/C100378" config_type="wB97M-D3(BJ)/def2-TZVPP geometries" pbc="F F F"
  C   -0.25632038945278     49.42902725019913      0.08066647712343
  C   1.19963914938730     49.82847556782153     -0.09456458677082
  N   1.36707820814950     51.26807419834561     -0.23232581268221
  C   2.74904065979405     51.68509666248887     -0.03543009066441
  C   0.78957195194087     51.79350057515922     -1.46604129057757
  C   2.87857663104445     53.18332545825201      0.18321414004313
  C   -0.34970227695522     52.76324455633853     -1.18729054316381
  O   -0.88209099809602     53.32480425951547     -2.37810579475224
  H   -0.34000004469268     48.35408595862600      0.23263082288142
  H   -0.68277973235860     49.93909684217742      0.94241416126498
  H   -0.85428328669386     49.68430452255276     -0.79306448674320
  H   1.63394968245329     49.29008072294991     -0.95197769717161
  H   1.75877110987550     49.51671916909996      0.78704389488718
  H   3.12497403077706     51.16534284572560      0.84533166310488
  H   3.38366399200940     51.37675643099082     -0.88114350002697
  H   0.41684689182453     50.97443880434163     -2.08934869167527
  H   1.54629213265251     52.30571923925569     -2.06405112938832
  H   3.91733825634942     53.44929869785112      0.37239717546556
  H   2.54653580842014     53.74920484294350     -0.68564315418621
  H   2.27889773595995     53.49111397537087      1.03778836985045
  H   0.01932163118161     53.59648375138652     -0.59427275174833
  H   -1.12236591844410     52.26100533694086     -0.59978638169252
  H   -1.27975542512632     52.62100033166661     -2.89334079337752
15
name="HCNOFClBr/C100390" config_type="wB97M-D3(BJ)/def2-TZVPP geometries" pbc="F F F"
  C   6.32697645755592      1.87194820153115     -0.65996724289419
  C   6.81368145931875      0.70533367407518     -0.08931209928512
  C   4.98208364614918      1.97082347970214     -0.98853791921926
  C   5.95763211113169     -0.35738716527495      0.15470877690598
  C   4.60965595317392     -0.26572459412872     -0.17173953547987
  C   4.12908614166290      0.90694756562101     -0.74481839207884
  C   3.68888824790079     -1.41121285098048      0.09115421368754
  Br  2.78394366870456     -1.23549634684416      1.82568600200043
  H   6.99303222892727      2.70126061524824     -0.84892427700943
  H   7.86022963721701      0.62271859420116      0.16569692046788
  H   4.59877283871317      2.87649100830031     -1.43577994487004
  H   6.33575191137598     -1.26514251561268      0.60500844347859
  H   3.07959703101675      0.98510485098393     -0.99446800001340
  H   2.89123436368677     -1.47134414167236     -0.63910009897002
  H   4.21573440346530     -2.35622057514976      0.13769305327973
20
name="HCNOFClBr/C100403" config_type="wB97M-D3(BJ)/def2-TZVPP geometries" pbc="F F F"
  C   1.05452827773475      2.42259794593864      1.40468741304040
  C   1.92342677424667      2.13546554010921      2.36179173774535
  C   3.41931569600393      2.21876381872797      2.26772924943743
  C   3.94922234990585      2.75440358572552      0.94362666716941
  C   4.04260577402743      0.84638236171498      2.55075439436383
  C   5.45946754297247      2.96414488959597      1.01452585340213
  C   5.52784719559526      0.84624480659399      2.32370221412252
  C   6.16158784231485      1.79981258101041      1.65482926768680
  H   -0.00833767754154      2.31796216035346      1.56800516420433
  H   1.36698105863508      2.77006016384665      0.43012904006710
  H   1.54617805868818      1.78335986532747      3.31714985277024
  H   3.76106258757554      2.89342921363669      3.06070718410100
  H   3.71575790506421      2.03630032683200      0.15436540148984
  H   3.45438201757805      3.68958287241108      0.68447706804193
  H   3.82690881747227      0.54510605066857      3.57738028419560
  H   3.56849641957738      0.09645812521837      1.91102789195740
  H   5.86313664282014      3.12768734976677      0.01435761649048
  H   5.68352303573347      3.87438087660579      1.57778397363581
  H   6.09248904467001      0.02017565036659      2.73802676037249
  H   7.23842063692598      1.75018211554986      1.55094306570589
18
name="HCNOFClBr/C100414" config_type="wB97M-D3(BJ)/def2-TZVPP geometries" pbc="F F F"
  C   5.27737074269835      0.83856021148366      2.05511039611645
  C   4.93487517948463      1.91064198432177      1.01917084472872
  C   3.56081792208377      2.48710738866844      1.23932388791634
  C   3.37414327857565      3.58597545770463      2.07146779573224
  C   2.44241762366168      1.90184013979093      0.65491319242693
  C   2.10438941932845      4.08752880632795      2.31603966738808
  C   1.17021497455809      2.39852310880295      0.89556269096132
  C   0.99695302782364      3.49402483472524      1.72849053535423
  H   6.27128903328024      0.42873293960116      1.88205479033166
  H   4.55889020050320      0.02122387565413      2.01465065885033
  H   5.24990014542546      1.25371339549508      3.06142989635215
  H   4.99280230846568      1.48161181883288      0.01873495063769
  H   5.67560537659639      2.70903638735519      1.06401835681148
  H   4.23456271864845      4.05461363996934      2.53127084308771
  H   2.57118130462484      1.04879552257383      0.00132261288738
  H   1.98004255132355      4.94359072831191      2.96395542918903
  H   0.31375915729755      1.93193201379181      0.42991891579656
  H   0.00688493562036      3.88384764658910      1.91576423543169
23
name="HCNOFClBr/C1004246" config_type="wB97M-D3(BJ)/def2-TZVPP geometries" pbc="F F F"
  O   2.89568721466497      2.98590655869876      5.59304642896001
  C   4.15225037740412      3.11598962481813      4.93351636661556
  C   3.96332219674634      2.82126617124222      3.45640573460261
  C   2.94297380310290      3.78074788758152      2.80341119071592
  C   3.58228323661765      1.35100919388815      3.23079346291333
  C   1.57629512758379      3.12554670858022      2.61176610177682
  C   2.97699458835002      1.15171213757869      1.84484809648062
  C   1.68177110029455      1.92049863592116      1.71023606473281
  C   0.72356907519023      1.56247452580900      0.86682745531944
  H   3.01489649312622      3.17171071517977      6.52426612923959
  H   4.54007911535254      4.13196143930631      5.05511826874443
  H   4.88119079798696      2.41785998998472      5.35781813549307
  H   4.93676405332962      2.99256350945018      2.99100268564105
  H   2.84079325479506      4.67777889628611      3.41296306855085
  H   3.31489276412182      4.10127423433867      1.82969597359280
  H   4.46316328077199      0.72251046023793      3.35986487762068
  H   2.86006654669545      1.04650339494641      3.98782273555928
  H   1.20460673650127      2.81331935956902      3.58871090360482
  H   0.85587246526761      3.83438574273756      2.20675339514588
  H   3.68576854263800      1.51691289788286      1.09563489061450
  H   2.81110340108978      0.09755681203520      1.62941631392765
  H   0.81616974312671      0.67646767742239      0.25285150693797
  H   -0.18311371475764      2.14364332650501      0.76633011321030
15
name="HCNOFClBr/C100447" config_type="wB97M-D3(BJ)/def2-TZVPP geometries" pbc="F F F"
  Cl  7.30915030839542      3.38259727158038     -2.67489647291100
  C   7.17526050461939      3.06005594251856     -0.90589184482601
  C   6.28970957055281      1.88756875092175     -0.62357302528220
  C   6.82200334444630      0.60556030197930     -0.55351944012791
  C   4.92368120220010      2.06614844330265     -0.43919988558820
  C   6.00203225850288     -0.48297649280695     -0.30034633626305
  C   4.10106643497198      0.97965585484976     -0.18671123213740
  C   4.63959632286354     -0.29715695930504     -0.11604734462785
  H   8.18656397941865      2.89045433131414     -0.55359303457763
  H   6.78715157019784      3.97027619442618     -0.46267037055514
  H   7.88373835184996      0.46164571874240     -0.70143107076886
  H   4.50444294456538      3.06149002985011     -0.49709127354319
  H   6.42565198665765     -1.47530000456700     -0.24571574527079
  H   3.04074391772897      1.12951755671705     -0.04347046513750
  H   3.99960720302909     -1.14433683952331      0.08365734161675
24
name="HCNOFClBr/C10045655" config_type="wB97M-D3(BJ)/def2-TZVPP geometries" pbc="F F F"
  N   -0.23641435465978     -2.32621757052792      0.83405408752500
  C   0.61380252355411     -3.39338318658049      1.34056174014574
  C   1.79972533420217     -3.68260583119193      0.45014393632245
  C   -1.02505820994393     -2.34070945450293     -0.28784011131774
  C   -0.32075543050159     -1.06854794612749      1.35324767292817
  C   2.25583322819834     -4.98639365228767      0.30979215368640
  C   2.45484982200775     -2.65521280362132     -0.21694100674438
  C   -1.17670878002263     -3.54117030032926     -1.12784739286944
  N   -1.60040979939993     -1.17272608287835     -0.48377660811893
  C   -1.16872656371876     -0.37378799086999      0.52769552808721
  C   3.36097068187399     -5.26263846231609     -0.48173328600115
  C   3.55712118287428     -2.93038011767263     -1.01050511888777
  O   -1.86784364110438     -3.59769148039559     -2.10906032641786
  C   4.01423165075954     -4.23391404697001     -1.14274110236651
  H   0.95025642155050     -3.08098775788737      2.32728621289738
  H   0.02048086107028     -4.29434387498310      1.47929943783889
  H   0.21350478858998     -0.78942455581757      2.24310824717634
  H   1.73948198080760     -5.79214518475661      0.81490062611369
  H   2.09278906273041     -1.64042160180722     -0.12654451818941
  H   -0.59448510410206     -4.41849782132206     -0.79436656190896
  H   -1.48721451156086      0.64965063298542      0.61615315283131
  H   3.70381273868661     -6.28131654622312     -0.58978812386778
  H   4.05624659389032     -2.12636464703044     -1.53130948701967
  H   4.86990942421802     -4.44716981688617     -1.76638915184299
17
name="HCNOFClBr/C100458" config_type="wB97M-D3(BJ)/def2-TZVPP geometries" pbc="F F F"
  C   -7.67176489499014     -0.35828031129553      0.61905062120112
  C   -6.28248116083405     -0.31562414871561     -0.00651723890075
  C   -8.62193328178033      0.55437390087861     -0.16540174584315
  C   -5.85138172090481      1.08856228602888     -0.32358414355039
  C   -6.68075778771016      2.12285279267555     -0.33941096885326
  C   -8.15596172685674      2.01273973433455     -0.07763743336254
  C   -10.00072600984796      0.42017861502232      0.31139714763353
  N   -11.07589558116788      0.31943753539188      0.70009124317848
  H   -8.05652110271516     -1.37550284802327      0.63967798118831
  H   -7.62823817164406     -0.00505380225392      1.64963799458503
  H   -6.26264941990265     -0.91669452223457     -0.91948154036318
  H   -5.56069911660221     -0.77519968550860      0.66883771771427
  H   -8.61205326598903      0.24646989137202     -1.21280463345318
  H   -4.80380362286248      1.24652048321026     -0.54547017893657
  H   -6.29720007159319      3.11155515776083     -0.55515482770770
  H   -8.39380104046524      2.41064758098611      0.91099917371476
  H   -8.71023182413389      2.62031744037047     -0.79212896824478
17
name="HCNOFClBr/C100469" config_type="wB97M-D3(BJ)/def2-TZVPP geometries" pbc="F F F"
  N   7.47944569446235      4.00050597260862     -0.14626578911171
  C   7.24368009764861      3.00913098682238     -1.19937806641318
  C   6.30764772814098      1.88959540248428     -0.80878313913719
  C   6.79912365509459      0.70620022523875     -0.26856661630663
  C   4.93033814034885      2.04772516687837     -0.92470258882692
  C   5.93578826501296     -0.29460442311465      0.15238558205646
  C   4.56428545518438     -0.12306711620286      0.03706462989159
  C   4.06229800547811      1.05191464402574     -0.50384157710409
  H   6.59886517708171      4.40909442227256      0.13799776500717
  H   7.85468805837832      3.54160636463938      0.67337696255528
  H   8.20761498750496      2.59512518381640     -1.49282315795257
  H   6.84601683065193      3.53293407474061     -2.06799566350754
  H   7.86923024248180      0.56714187117441     -0.18223605825524
  H   4.53628303598585      2.96042318736087     -1.35371054494971
  H   6.33331117029747     -1.21028042986089      0.56672330342268
  H   3.89049307528522     -0.90273882735771      0.36188020259216
  H   2.99489048096188      1.18939309447374     -0.60282524396055
13
name="HCNOFClBr/C100470" config_type="wB97M-D3(BJ)/def2-TZVPP geometries" pbc="F F F"
  C   6.34562657342644      1.85101821730727     -0.66808177402660
  C   6.87499932482144      0.61133990381760     -0.33813292282589
  C   4.97374101561883      2.02937261922383     -0.71663155038105
  C   4.13130150947342      0.95746442746004     -0.43290653066710
  C   2.70445429738259      1.13758668767163     -0.48519009645604
  C   4.66006112642098     -0.28719452984166     -0.10019345087220
  C   6.03338712681038     -0.45494770958305     -0.05431397116422
  N   1.56569648360566      1.28187954103665     -0.52682023750481
  H   7.00154254059209      2.68000104640463     -0.88854684477992
  H   7.94609065636103      0.47579746262008     -0.30207673800896
  H   4.54924911046016      2.98829844472435     -0.97208558328298
  H   3.99477040487994     -1.10852977677487      0.11852900417112
  H   6.44667993014704     -1.41878633406650      0.20305059579865
12
name="HCNOFClBr/C100481" config_type="wB97M-D3(BJ)/def2-TZVPP geometries" pbc="F F F"
  N   6.45850697728184      1.03344702862484     -0.39998168922038
  C   5.51146440739353      0.39029491688264     -0.31549393288643
  C   4.32383558028196     -0.41673048654719     -0.20806826506691
  C   3.06916485152267      0.17764499713176     -0.16290419767182
  C   4.41674111743194     -1.80124930193185     -0.14710723666441
  C   1.96138028032859     -0.64792284943551     -0.05806685764726
  C   3.24184136706475     -2.52821481922929     -0.04304303505467
  N   2.03313792609766     -1.97476400545491      0.00171300163725
  H   2.96159287419175      1.24993094823182     -0.20788395228899
  H   5.37527186782917     -2.29473000364437     -0.17978101337741
  H   0.96857498679440     -0.21953712162616     -0.02027018238242
  H   3.27618766378174     -3.60846930300177      0.00658736062344
18
name="HCNOFClBr/C100505" config_type="wB97M-D3(BJ)/def2-TZVPP geometries" pbc="F F F"
  O   1.62502318317232      3.80367506561624      0.31707376462606
  C   2.65471340106334      3.30850332995144      0.68846250899126
  C   2.88147418906676      1.82568216637356      0.88431803970676
  C   1.56861099639522      1.05625176477311      0.99324879048667
  C   3.76899644725442      1.57871758764796      2.10411153175755
  C   0.78162256756219      1.48010416250096      2.23272093556323
  C   2.98826075687292      1.71652504537406      3.38198617147193
  C   1.66253098380696      1.68624217407465      3.43094812100279
  H   3.53932365388915      3.94555922292209      0.89092108984717
  H   3.42580150033953      1.51077669972821     -0.01256993088185
  H   0.96860468307742      1.21278870886861      0.09995219907971
  H   1.80296835548863     -0.00698112545894      1.05217583529271
  H   4.21335639470957      0.58345106660883      2.04110404255509
  H   4.60645377384111      2.27949726385836      2.10581833086345
  H   0.23523239091262      2.40202763590965      2.02913477861476
  H   0.02728968692052      0.72766800566211      2.46583767828900
  H   3.55298150321267      1.84997085189557      4.29578672258101
  H   1.16865563241463      1.81914037369352      4.38556929015268
16
name="HCNOFClBr/C100516" config_type="wB97M-D3(BJ)/def2-TZVPP geometries" pbc="F F F"
  O   0.46908528338101      3.70739878165794      1.84092228171461
  C   1.44862110832839      4.14066873943495      0.91093169181372
  C   2.62854060878299      3.20540655879510      0.93297910916125
  C   3.83287668631790      3.61350798163032      0.36907644820181
  C   2.53261973782291      1.93234202407286      1.47692894984054
  C   4.92326902259327      2.75980417992523      0.33868414955235
  C   3.62706109825087      1.07853059539957      1.45243131342499
  C   4.82273670159335      1.48623355106193      0.88211079913406
  H   -0.31666933592770      4.24083418686844      1.72098633737162
  H   1.79081722970043      5.15245210846170      1.14669102422199
  H   1.03249585773213      4.16153439907584     -0.10152658102647
  H   3.91819940963319      4.60995407960035     -0.04546163965569
  H   1.60186312612829      1.62012487446595      1.92401291281871
  H   5.85311724450660      3.08983189427915     -0.10207678020305
  H   3.54286467803314      0.09016955328107      1.88138954541159
  H   5.67280144312322      0.81960639198957      0.86462023821797
14
name="HCNOFClBr/C100527" config_type="wB97M-D3(BJ)/def2-TZVPP geometries" pbc="F F F"
  O   5.47896278485487      0.43483332431583      0.34620627773680
  C   5.10402857728699      1.57547700045564      0.43583519076283
  C   3.68771172778746      2.00595767837173      0.36573542112070
  C   2.67136831594770      1.06911006795670      0.19872304020270
  C   3.38091827472477      3.35682463024796      0.46904189505782
  C   1.35563024143398      1.48865645782472      0.13447256051370
  C   2.06143222166484      3.77791608066743      0.40334381456082
  C   1.05143943215354      2.84239374437132      0.23672581281134
  H   5.82912938929471      2.39877155875045      0.58120569602416
  H   2.93440092648936      0.02433589931691      0.12192139565167
  H   4.17881188893773      4.07607435571751      0.60037002019665
  H   0.56291769837174      0.76643391732071      0.00469352877225
  H   1.82100632862855      4.82793953853093      0.48177201199139
  H   0.02194209242374      3.16687584615217      0.18585343459717
12
name="HCNOFClBr/C100549" config_type="wB97M-D3(BJ)/def2-TZVPP geometries" pbc="F F F"
  C   3.07606058326728      0.19831830889785     -0.16392681772857
  C   4.32845513795401     -0.38269323069511     -0.21032588443054
  C   1.96474488482773     -0.62611253018565     -0.05899792810939
  N   2.03292344061178     -1.95419790411090     -0.00002837293959
  C   5.68416029689255     -2.43504322450263     -0.18980343177336
  N   6.70151831412666     -2.96677887136555     -0.22262012702410
  C   4.41172818006380     -1.76927295338521     -0.14835029355518
  C   3.23557758435806     -2.50984501289864     -0.04432036698930
  H   2.95792825091140      1.26997593554912     -0.20738829509361
  H   5.22508476052717      0.21298551300789     -0.29142424649009
  H   0.97087305480778     -0.19965206321510     -0.02034842084480
  H   3.28054541165177     -3.58968406709606      0.00383438497852
15
name="HCNOFClBr/C100550" config_type="wB97M-D3(BJ)/def2-TZVPP geometries" pbc="F F F"
  O   1.76068182585899      2.27497485635238      0.04244715425231
  C   2.96965234336756      1.74098438599829     -0.46792714949323
  C   3.09129556897325      0.24762079835808     -0.29124674753504
  C   4.31788634457753     -0.35530588769308     -0.05823957711894
  C   1.97452930596042     -0.57835328037047     -0.37378547640312
  C   4.38153615155599     -1.73237572995751      0.06927661706177
  N   2.01763741746289     -1.90158181150763     -0.24709502039604
  C   3.20635578825677     -2.45991720034413     -0.03360690392403
  H   1.70248168993895      2.05200374257556      0.97382062338491
  H   2.97188746230167      1.99131647651599     -1.52800390021192
  H   3.83917529022884      2.22959347755439     -0.01900997755882
  H   5.21258442384091      0.24793256551957      0.02635433230025
  H   0.99946102823113     -0.14063396053995     -0.54433423363838
  H   5.31953227556698     -2.23473805516147      0.25287924434162
  H   3.21800308387812     -3.53812027730003      0.06357091493866
22
name="HCNOFClBr/C1005647" config_type="wB97M-D3(BJ)/def2-TZVPP geometries" pbc="F F F"
  C   6.27609822485771      1.80061390964319      5.71374828486377
  C   5.28478615063290      0.83411314746246      5.66616851821111
  C   6.24006075569412      2.85882579915148      4.81453340056106
  C   4.26730098407056      0.92947585290873      4.72899841926462
  C   4.21554741536544      1.98695231449650      3.82303766700575
  C   5.22359806018033      2.95074681834177      3.88055986905852
  C   3.10575600155381      2.03363983259311      2.85354892260947
  C   2.86327701680019      2.99534654615684      1.97043661864731
  C   1.72526828712673      3.01957124652607      0.99349436729354
  C   0.77959387146204      1.83068083919125      1.05963743217060
  H   7.07176736084686      1.73147149431817      6.44115927722246
  H   5.30205081233751      0.00417048983752      6.35801212175237
  H   7.01104848649340      3.61575126680215      4.84061084747067
  H   3.49523657323804      0.17232059767303      4.69565130791923
  H   5.21873422709023      3.77918157829158      3.18769095039237
  H   2.43587822787971      1.18344349173266      2.89665318552745
  H   3.52370804844124      3.85369735026635      1.92461258079810
  H   2.14051283923412      3.10217170883094     -0.01442697824500
  H   1.16302656581566      3.94459884078969      1.14610173259667
  H   0.31104700746895      1.75363965488191      2.03978112992426
  H   1.30552339427246      0.89681185959919      0.86572904593008
  H   -0.01072041086204      1.92957526050540      0.31826109902558
23
name="HCNOFClBr/C100607" config_type="wB97M-D3(BJ)/def2-TZVPP geometries" pbc="F F F"
  C   -3.87865327977435      1.15236715400256      1.13440954368425
  C   -5.25447468471996      1.80035124043202      1.25256468168157
  C   -3.89984232753552      0.01872416971534      0.11331819308395
  C   -5.75761951052900      2.28310136848152     -0.10571466103693
  C   -5.78535962001591      1.15103926805063     -1.13786696305501
  C   -4.40986280257151      0.50144884570769     -1.24114166161345
  N   -6.22473098374156      1.54963078560342     -2.46999567562442
  C   -7.59545320044914      2.02502283649398     -2.55107188286395
  H   -3.54764387742748      0.78345000653000      2.10529810106416
  H   -3.15328916702368      1.90680963020872      0.81800095582339
  H   -5.96038945465649      1.06876821531474      1.65499158816721
  H   -5.22622066629676      2.62919489077568      1.95990836117950
  H   -2.90610873660288     -0.41598663605298      0.00611771202369
  H   -4.55331336132570     -0.77793483886159      0.47857560913468
  H   -6.74822831466126      2.72393364706009     -0.00036462216608
  H   -5.09526105288380      3.06957081930185     -0.48211518532313
  H   -6.49459073153736      0.39213735358364     -0.79003594968883
  H   -3.71042610682310      1.23949999162579     -1.64791367488685
  H   -4.46020371630375     -0.31623265753169     -1.95832332328496
  H   -5.59171519721613      2.24858852523615     -2.83483162899083
  H   -7.83215403525261      2.26817724151895     -3.58511198257771
  H   -8.26814429941360      1.22593409178350     -2.23927277677288
  H   -7.81691507323841      2.90580435101995     -1.93802455795738
9
name="HCNOFClBr/C10061026" config_type="wB97M-D3(BJ)/def2-TZVPP geometries" pbc="F F F"
  C   52.00743370172642      9.99302527867156      0.18060104602548
  C   50.77283630936461      9.17374532369958      0.32268616778449
  C   50.65971645144239      7.98699791196394     -0.24485633097799
  Cl  51.66419014489986     11.51836037011899     -0.71024626253028
  Cl  49.25030609710800      6.99970988560380     -0.09731476994926
  H   52.40184542184427     10.29287269057884      1.14609043474951
  H   52.77689721044451      9.46636163263466     -0.37351667657245
  H   49.95918926541645      9.58451190341468      0.90399531019290
  H   51.43658549775341      7.54091490331391     -0.84693891872242
17
name="HCNOFClBr/C100618" config_type="wB97M-D3(BJ)/def2-TZVPP geometries" pbc="F F F"
  C   6.62432047440931      4.16935433371609     -1.39682063057764
  N   7.12239457435826      2.94784141535483     -0.80551405316641
  C   6.27663637069609      1.86496789239601     -0.60668885171722
  C   6.82204022955774      0.60181187188055     -0.34755169288232
  C   4.88773388615519      1.99865745055627     -0.62485879830298
  C   6.00407788648162     -0.48495313024076     -0.11099259847129
  C   4.62028402192993     -0.34789270557177     -0.12193737714667
  C   4.07655105370046      0.89866959233133     -0.37903954243334
  H   7.46222732749307      4.83494969565919     -1.58407316159228
  H   6.09294080598168      4.00172048475204     -2.33930907341385
  H   5.94685391764176      4.67918260133508     -0.71267372689989
  H   8.04829272023869      2.68956247840444     -1.09386556815978
  H   7.89802531096655      0.48591245972393     -0.32829762302421
  H   4.43637180079585      2.95757567018818     -0.82709173605196
  H   6.45021996560131     -1.44993922054206      0.08476865060005
  H   3.98264659830393     -1.19874621928939      0.06539238293891
  H   3.00308315568854      1.02602542934603     -0.39484659969912
19
name="HCNOFClBr/C100641" config_type="wB97M-D3(BJ)/def2-TZVPP geometries" pbc="F F F"
  C   -3.90003858647189      1.03926183824883      1.12360740531999
  C   -5.09740411080410      1.93902359590081      1.23275535456563
  C   -4.13378137348664     -0.05212509959270      0.07587353048516
  C   -4.56509415736953      0.55211158336324     -1.25728622104702
  C   -5.81784807137262      1.40734603278569     -1.09144591263764
  C   -5.61523860253996      2.51724597825305     -0.05278035206044
  N   -5.58250796955000      2.11576342141793      2.39235710551310
  O   -6.69422668368630      2.97547623797412      2.38730083304312
  H   -3.67497768968569      0.62001820947118      2.10097706442691
  H   -3.04410656512317      1.64593927619948      0.81441016258041
  H   -3.22771934849533     -0.64463903990088     -0.04654024346305
  H   -4.91267528255562     -0.72884001498389      0.43330381295367
  H   -4.74387439305061     -0.23641202716744     -1.98789110016320
  H   -3.75444530567257      1.17101186372047     -1.65132783751911
  H   -6.10682681565464      1.85096290252197     -2.04348401938438
  H   -6.64625269991736      0.77149987426007     -0.77261953113713
  H   -6.53140882616132      3.07072436348612      0.11732411526213
  H   -4.86568738020842      3.22040973778789     -0.42586272392511
  H   -6.93878613819420      2.99172136625405      3.31342845718697
16
name="HCNOFClBr/C100663" config_type="wB97M-D3(BJ)/def2-TZVPP geometries" pbc="F F F"
  C   4.89797064126960      0.83010878939354      2.95413448830252
  O   3.96870077419716      1.56791441147368      3.72246273704535
  C   2.96187089222810      2.19769678448181      3.05632112544713
  C   2.06521056825302      2.91434410757088      3.84731381376114
  C   2.79250698871830      2.16244115908434      1.67768432245539
  C   1.01083635458969      3.58600428733689      3.26089100102129
  C   1.72560138606354      2.84571001992357      1.10230462911204
  C   0.83263725390350      3.55765811732293      1.88134528000040
  H   5.42489755642637      1.47017439902177      2.24443854266182
  H   5.60962834315026      0.41341271303001      3.65897646341361
  H   4.41049135695133      0.01859340658346      2.41138012997603
  H   2.21648945230455      2.92872718991969      4.91649565680713
  H   3.47375460393417      1.61551559869406      1.04615456928060
  H   0.32128693813798      4.13712741994898      3.88440331480775
  H   1.60098994092660      2.81432717782054      0.02920656989391
  H   0.00762684894581      4.08424431839385      1.42528745601387
12
name="HCNOFClBr/C100709" config_type="wB97M-D3(BJ)/def2-TZVPP geometries" pbc="F F F"
  C   3.09354998482160      0.20524178231028     -0.16553990081421
  C   4.34698186484700     -0.37867369259777     -0.21094831729923
  C   1.97885878877048     -0.61682556959404     -0.06046475549127
  N   2.04677482767487     -1.94088043752181     -0.00091459551991
  C   3.26146731931929     -2.48592084863718     -0.04595198187817
  C   4.44022924689869     -1.75883523746045     -0.14946081993918
  C   3.32726272285015     -3.93212474884812      0.01844810786892
  N   3.42027691116327     -5.07478573939200      0.06666449725442
  H   2.97305012131176      1.27692793525362     -0.20981719796891
  H   5.23806781982690      0.22591460388205     -0.29214616391131
  H   0.98467524521380     -0.19178440482042     -0.02247964841465
  H   5.39040504730217     -2.26855364257415     -0.17988922388650
17
name="HCNOFClBr/C100710" config_type="wB97M-D3(BJ)/def2-TZVPP geometries" pbc="F F F"
  C   2.25644701675813     -4.64517760380003      0.59525332663856
  C   3.21066493652114     -4.01550183962001     -0.41849705378974
  C   3.19910899719546     -2.51341177416600     -0.33483519417201
  C   4.29364913193040     -1.80139608240316      0.14416382624669
  N   2.07448985188390     -1.90690357454363     -0.72259913704256
  C   4.22152507816537     -0.42112476999755      0.22314572544733
  C   2.01657116760592     -0.58179677894863     -0.64327151600808
  C   3.05639836664359      0.20890816252237     -0.17890552758005
  H   2.24260372632528     -5.72887353676851      0.49424169073287
  H   2.55609343600294     -4.40185041526554      1.61390168826082
  H   1.24743924719170     -4.27005402047480      0.44036369138752
  H   2.91039345178799     -4.30355974827181     -1.42546927066679
  H   4.22413252257540     -4.38229058727997     -0.26039520502361
  H   5.18675168224996     -2.32773901601506      0.44795238387344
  H   5.06065778390535      0.15144836410425      0.59213813905178
  H   1.08961709278856     -0.12697064104579     -0.97051241073473
  H   2.95125651046888      1.28239386197388     -0.13777525662144
27
name="HCNOFClBr/C1007267" config_type="wB97M-D3(BJ)/def2-TZVPP geometries" pbc="F F F"
  C   4.62233796279701      4.38012740359799      1.98202662585958
  C   4.69445854407939      3.04349186509455      2.75448015117138
  C   3.38774776291988      2.31129116115159      2.90813263968082
  C   4.15234313414634      4.14701788094597      0.54696363755912
  C   6.02760358654745      4.98291299079450      1.95949286851144
  C   3.67008356061681      5.35188830346298      2.67665283639184
  C   2.57230802228513      2.53254170427341      4.01411584267098
  C   2.95572398381346      1.40444022324548      1.94464565976986
  C   1.35597195774426      1.88052784065914      4.14876088172695
  C   1.74026589626407      0.74948457407621      2.07235538744247
  C   0.93337329441214      0.98826968002586      3.17483177348094
  H   5.41043282859974      2.39799345358965      2.24276301749208
  H   5.10533755360634      3.24927416279492      3.74425557544146
  H   4.15171293807801      5.08570672379083     -0.00678692043217
  H   4.81275144385043      3.45075220682838      0.02857182486546
  H   3.14320937184650      3.74027554091611      0.52177773601038
  H   6.03288439097138      5.92706560687393      1.41536184838341
  H   6.38571978057632      5.17627468172437      2.97107943999041
  H   6.73362345913759      4.30936403268812      1.47303249462182
  H   3.98103869009776      5.53418068081044      3.70604368584764
  H   3.66000516251028      6.30830473319047      2.15414512845895
  H   2.65262783818653      4.96597133318602      2.69351439323485
  H   2.89739926810114      3.22442030320246      4.77946212772816
  H   3.58244394871560      1.20883696306640      1.08508623958251
  H   0.73927389237992      2.06648559431772      5.01670358275120
  H   1.42544082547479      0.04853251072518      1.31220473890400
  H   -0.01331919775826      0.47766804496733      3.27732698285445
23
name="HCNOFClBr/C1007325" config_type="wB97M-D3(BJ)/def2-TZVPP geometries" pbc="F F F"
  C   4.02219296981923      1.17293520007995      0.91677449063870
  C   5.39895692146932      1.03353006374905      0.98082616962376
  C   6.22384344988506      2.11736873110901      0.71158447837250
  C   3.45086557385347      2.39685142192011      0.57976410946030
  C   4.28285999796345      3.47775341504732      0.31680276913243
  C   1.94590651879391      2.53779900605010      0.53582047443920
  C   5.66272561712566      3.34049176241370      0.38010581261113
  C   1.37595660305404      2.41203166032741      1.94068544334239
  O   0.92292980744943      1.36746538688426      2.34081061394135
  C   1.44635809019567      3.65304935037133      2.80074894776413
  C   1.02575556984834      3.42115139138614      4.24069536656052
  H   3.37866006253403      0.33165998996478      1.13462553646587
  H   5.82936320624133      0.07723415423004      1.24127712252989
  H   7.29751178545936      2.00726003494437      0.75919878221377
  H   3.84794821343936      4.43292178863991      0.05418015508280
  H   1.68015876638549      3.50549168255799      0.11295622126131
  H   1.50560045458376      1.75030255844532     -0.07095970268302
  H   6.29729610622400      4.18899967193083      0.16789109612671
  H   0.81604186944715      4.40613456541940      2.31955128724802
  H   2.46502019814647      4.04136671631336      2.73296587351916
  H   0.01225359881770      3.03087839105295      4.28751380657888
  H   1.67659205177445      2.69242333864597      4.71842276066314
  H   1.06840236748930      4.34829961851670      4.80845848510705
21
name="HCNOFClBr/C100743" config_type="wB97M-D3(BJ)/def2-TZVPP geometries" pbc="F F F"
  C   -4.95689603231211      1.73722713592830      1.32006583934140
  N   -3.80362349847365      0.88658986255107      1.03195173428733
  C   -5.52499018446449      2.40455502173988      0.07513314174808
  O   -5.86480189526586      1.43908986496708     -0.90809061700812
  C   -4.72986981951236      0.66483217367060     -1.26373611085479
  C   -4.15786884323186     -0.03762751673820     -0.04088027173201
  C   -2.56678750914240      1.62153539346102      0.78561202472862
  C   -1.98832610909704      2.21313065127016      2.06161826862879
  H   -5.73427262661482      1.11022574023971      1.76004390485609
  H   -4.68559059883124      2.48839673781042      2.05898757822950
  H   -6.43907940665584      2.94514711248199      0.31180569140892
  H   -4.80739881205304      3.11838495972099     -0.34608376045419
  H   -5.06330692916544     -0.05677525238214     -2.00669163020616
  H   -3.97387341438789      1.30960629827067     -1.72776029719642
  H   -4.91522530838795     -0.72392140951044      0.34319237090194
  H   -3.28111941761328     -0.62472722917619     -0.31310115450671
  H   -1.85288368728707      0.90949516105354      0.37105263983074
  H   -2.67810469155227      2.41543477812616      0.03576287096770
  H   -1.02452960471649      2.67785050457825      1.85872108183390
  H   -2.63588406706187      2.97884887599757      2.48463265204961
  H   -1.85276754417301      1.43400113593955      2.80876424314578
21
name="HCNOFClBr/C100798" config_type="wB97M-D3(BJ)/def2-TZVPP geometries" pbc="F F F"
  C   4.55057052159524      3.33097781757239      1.61079412625122
  O   5.05534140826757      3.55965348759560      0.30169414619336
  C   3.63282047650817      2.12656654443833      1.52776890698000
  O   3.21142309116158      1.76595871530850      2.83670384727659
  C   2.32845356973455      2.43133092450472      0.80333931932020
  C   1.82210929122430      2.08070936454028      2.98451975065479
  O   1.48435013019169      2.86844183385214      1.85611744498079
  C   1.62115411347594      2.91384388498881      4.22957905360567
  C   1.02127433193503      0.78798561569078      3.01091634105501
  H   3.97846463921179      4.18809656109018      1.97717486529176
  H   5.35265030846687      3.11736050109352      2.32024061692128
  H   5.59755748720676      4.34832416596912      0.31213279745537
  H   4.17112911628884      1.29493701364929      1.07422346157214
  H   1.92200410370839      1.54422706666096      0.31323504980212
  H   2.42742711004307      3.23184731701201      0.07705954388793
  H   2.21662011411206      3.81994742183907      4.15975118242339
  H   1.92974094952937      2.34832071328559      5.10547830214900
  H   0.57230441586545      3.18235612272514      4.33260594936296
  H   1.16883717167414      0.23266314031315      2.08753517369983
  H   -0.03757739313510      1.00747941211733      3.12791911471030
  H   1.35114504293427      0.16677217575306      3.84031120640627
19
name="HCNOFClBr/C100801" config_type="wB97M-D3(BJ)/def2-TZVPP geometries" pbc="F F F"
  C   5.79977185336358      4.29053307591515      0.46919739070329
  C   4.92337073170596      3.29488358641738      0.49834014313472
  C   3.56556302395492      3.34045029872464      1.07148877350738
  C   2.89089066113418      2.14599350814583      1.30023714884177
  C   2.92969699793084      4.53857419754322      1.40115337771236
  C   1.61898102223780      2.11361438574054      1.86487887343054
  C   1.66787249840049      4.52288816791002      1.96367278371328
  C   0.91880145444053      0.80071285799490      2.09124033832779
  C   1.01600921745178      3.31815581292304      2.19908504104741
  H   5.58154045110964      5.26300542139004      0.88757103589971
  H   6.77641686400026      4.15613132651547      0.02899470451842
  H   5.21344849790489      2.33567235749067      0.08495918816088
  H   3.37595587463179      1.21348703373157      1.03810913971875
  H   3.41922109552189      5.48153170873695      1.20736157616714
  H   1.18169928526193      5.45389637454245      2.21859423471237
  H   0.01779377641432      0.93356198378735      2.68541323397451
  H   0.63120867962932      0.34575646642063      1.14357333392082
  H   1.56655236492933      0.09525562908176      2.60921455679582
  H   0.02830554997652      3.31659570698833      2.63971502571301
17
name="HCNOFClBr/C100823" config_type="wB97M-D3(BJ)/def2-TZVPP geometries" pbc="F F F"
  C   6.26413187349918      1.95660427769768     -0.38868929606977
  C   6.85383018517703      0.70422481605265     -0.24832243021701
  C   4.88714255828840      2.07265406384137     -0.50015937425840
  C   4.07337736587797      0.94858584873831     -0.47327576826525
  C   4.67950943167045     -0.28276062470480     -0.33800540806660
  C   6.04780203149426     -0.42788957943388     -0.22862285256329
  F   3.90916903328353     -1.39111804913709     -0.32102595683952
  C   8.34897847815443      0.56187282106592     -0.08511615865854
  N   9.07447870554035      1.56579115989143     -0.85805197952722
  H   6.89598163525034      2.83079297323435     -0.41888911221602
  H   4.43752539842816      3.04901964457602     -0.60985285510703
  H   2.99975752075284      1.01403466116465     -0.56081479824523
  H   6.47086961821782     -1.41785664333052     -0.13369424792947
  H   8.59856323345980      0.71396688476877      0.96653304971271
  H   8.62707140007427     -0.46942727430778     -0.32611327201056
  H   10.06369396014904      1.51582156062846     -0.66313149597492
  H   8.95151747068210      1.40298345925446     -1.84806804376389
19
name="HCNOFClBr/C100845" config_type="wB97M-D3(BJ)/def2-TZVPP geometries" pbc="F F F"
  C   0.86569063679387      0.77365473650776      6.01338517658999
  O   2.20431909150376      0.58536597287219      5.60218351274849
  C   2.50534748809683      0.84943186130640      4.30078639334755
  C   1.58581345269953      1.29692029319153      3.36417938996345
  C   3.83446908029332      0.64262093286539      3.93169031958861
  C   1.98233774915604      1.54288765316549      2.04758768455597
  C   4.22191764008754      0.88700672234128      2.63189876169738
  C   0.96676880429634      2.02133427288728      1.04491049562007
  C   3.30291684093204      1.33685851214599      1.68749671992108
  H   0.55583443147415      1.81335112122028      5.89331879984690
  H   0.83065139460374      0.50742448381149      7.06451101330544
  H   0.18404069534171      0.12977446442868      5.45467847964255
  H   0.55420501602881      1.46035910471816      3.63641702679943
  H   4.53313703557720      0.29440552662185      4.67758135085048
  H   5.25171795345324      0.72697059648310      2.34525235613041
  H   1.42910839011466      2.21225046121790      0.07963416446788
  H   0.48899535314505      2.94112820509984      1.38017492372536
  H   0.18219712168371      1.27860630151952      0.90217455511727
  H   3.61783182471846      1.52634897759584      0.67103887608167
25
name="HCNOFClBr/C100867" config_type="wB97M-D3(BJ)/def2-TZVPP geometries" pbc="F F F"
  C   4.31617734816934      2.59838282881579      1.97597924883362
  C   4.12520683625144      2.74254562175891      3.34751351582548
  C   3.28678394353444      2.81448025159575      1.07462007534832
  C   2.86115184730771      3.11476774493503      3.82061760219036
  C   5.28671967340279      2.50669431008102      4.27855125911498
  C   1.83498421498777      3.33565169646624      2.90570002101335
  C   2.57585295331159      3.27887314314656      5.29437589805636
  C   2.03729308603268      3.18667804644200      1.54351033305498
  C   1.77660307565349      2.13382009141753      5.92001440831773
  C   2.38873379241756      0.76468407666063      5.68063957649465
  O   0.45558784793315      2.20688307397172      5.38570882034808
  H   5.29466087012256      2.31458403109417      1.61191538123054
  H   3.46280766235355      2.69825520468156      0.01470687330590
  H   5.51965982168551      3.39731046713803      4.86166628669421
  H   5.08272129273226      1.70187514282209      4.98261721244995
  H   6.17643870589917      2.23809448466200      3.71461138930387
  H   0.86232161469349      3.61888593708410      3.27911003159797
  H   3.50083174998776      3.38688189469653      5.85646846271696
  H   2.00073688743293      4.19084653205187      5.45187331251201
  H   1.22443136399654      3.36376661063313      0.85387390860270
  H   1.73202161470306      2.32020947808263      6.99847063767122
  H   3.36574932470111      0.69076587276462      6.15536364249107
  H   1.75730444599742     -0.01509519124718      6.10838567900242
  H   2.49991905299766      0.57712389574324      4.61440419500370
  H   -0.01049902630503      1.40283485450200      5.61880232881954
21
name="HCNOFClBr/C1008884" config_type="wB97M-D3(BJ)/def2-TZVPP geometries" pbc="F F F"
  C   6.28008788191864      1.80621436672639     -0.66787735862872
  C   6.76028279442919      0.69805312758432      0.02642019455734
  C   4.94340507037474      1.82186105805604     -1.05995688578256
  C   7.16974813711812      2.94720029358104     -0.98577609131644
  C   5.92454625885874     -0.36760376035279      0.32144503262656
  C   4.10671763056575      0.75791885329523     -0.76362305398464
  C   6.73713769357060      4.26431780457501     -0.88289896261145
  C   8.48120621274184      2.74183662787905     -1.41140546854283
  C   4.59501875998501     -0.34120130928216     -0.07251028451056
  C   7.60911665056663      5.29063082781504     -1.19921410705845
  N   9.33178487611343      3.71620933029915     -1.71393636915125
  C   8.89433547959878      4.96817975944132     -1.60610561146568
  H   7.78974011031581      0.68093203933964      0.35493984302637
  H   4.56311996000587      2.66492758963771     -1.61953298116941
  H   6.31119928130716     -1.21643192901708      0.86690853977853
  H   3.07405831430502      0.78357664539151     -1.08067063917909
  H   5.73398631912529      4.47918073805502     -0.54217955894550
  H   8.85309065707134      1.73124921969022     -1.52809572004502
  H   3.94366094038200     -1.17193849750586      0.15711420950203
  H   7.30438130906729      6.32382554265317     -1.12454782289018
  H   9.60377546257870      5.74666197213803     -1.85619690420906
20
name="HCNOFClBr/C1008953" config_type="wB97M-D3(BJ)/def2-TZVPP geometries" pbc="F F F"
  C   -3.80629990546458      5.61297139133548     -2.23034496811813
  C   -5.06342641575788      5.19033623463507     -2.65963692084725
  C   -2.90598599376527      6.07723394419120     -3.18602160750957
  C   -3.45742142295578      5.57278205471667     -0.81562861618765
  C   -5.41302865474428      5.23490487113472     -3.99396073301477
  C   -4.50937348664373      5.70287953418893     -4.94997867214046
  C   -3.24936864040889      6.12107669793911     -4.52410028377438
  N   -4.83882141373703      5.69375465941024     -6.30276754555484
  N   -3.27531152374601      5.45131591306111      1.41462245921606
  C   -4.14602350259734      5.37998626072918      0.33311196250455
  C   -2.13042844027824      5.68102556593316      0.88239975749725
  O   -2.14597711494943      5.77077285367505     -0.46654995439057
  H   -5.77586955121449      4.81328787018046     -1.93983775074127
  H   -1.92643735592560      6.40872304590143     -2.87608830389545
  H   -6.39107088128578      4.89540319846597     -4.30674608805611
  H   -2.53407822952117      6.48052783004226     -5.25141047991623
  H   -4.31060191811543      6.33050892729620     -6.87357871973213
  H   -5.82316963116694      5.73633419168520     -6.50189364032244
  H   -5.19741359776480      5.20668083948782      0.46773724301199
  H   -1.17909221995727      5.80889401599070      1.36657276197142
24
name="HCNOFClBr/C1009116" config_type="wB97M-D3(BJ)/def2-TZVPP geometries" pbc="F F F"
  C   3.13591008490262      2.08076130718859      1.23733374496628
  C   3.86154266171732      3.41067514401275      1.28073567497289
  O   3.24928829854419      4.45377848284091      1.35069203701373
  C   5.35536182148028      3.40549021080612      1.24311146802205
  C   1.62339315418228      2.21549037053669      1.29602022114754
  C   6.02985103698149      4.62286657971652      1.34711367134617
  C   6.10225559624349      2.23993620586697      1.11046324497289
  C   0.93197148623551      0.85831281277973      1.28604752441968
  C   7.40679843830840      4.67977302266712      1.32227953230549
  C   7.48637399691327      2.28237369333529      1.08015107356446
  C   8.13950143720909      3.50388895358325      1.18788230220872
  O   9.49484715720963      3.60966065623144      1.16871856374822
  H   3.43743932897307      1.55270903238471      0.32919991926058
  H   3.49771454064766      1.46893621814033      2.06787645212676
  H   1.35048614009664      2.77291225358725      2.19077155861422
  H   1.28615001074281      2.81963524786107      0.45506525679664
  H   5.44400292029404      5.52390542349834      1.44932483544350
  H   5.61164166070388      1.28186423735495      1.02743226841082
  H   1.23564471884979      0.25640110009175      2.14310701682214
  H   -0.15041068722637      0.96615553362268      1.32392029327753
  H   1.17852200470844      0.29613008235323      0.38483753232231
  H   7.93460277280529      5.61789531869518      1.40506336943453
  H   8.05877977962465      1.36994230314366      0.97450195091879
  H   9.88283163985247      2.73760570970142      1.07205058788405
26
name="HCNOFClBr/C1009149" config_type="wB97M-D3(BJ)/def2-TZVPP geometries" pbc="F F F"
  C   2.62235106986514      0.92892542580931      2.36391139370042
  C   3.28503423977027      1.51530119362558      3.59473573969216
  O   4.16400633487771      2.34248813457891      3.50386876076498
  C   2.85008043995718      1.01802338209110      4.94355478914744
  C   3.05041798545143      1.59847914690117      1.06432123536427
  C   1.81353001293565      0.10355303774554      5.10741167313268
  C   3.52380046537111      1.49152891549835      6.06712281580610
  C   2.47303764415047      2.99968047733904      0.86532573610692
  C   1.45269261654055     -0.32755783588699      6.37528512221110
  C   3.16706072393431      1.05898287760038      7.33178404939050
  C   0.95678327368942      3.01986682912368      0.70050193413956
  C   2.12884266710704      0.14939017066369      7.48775785870281
  H   2.87388242716675     -0.13459070204902      2.35097393561341
  H   1.54055873026013      0.96924668610280      2.49019832501656
  H   4.13735371856572      1.65180036475609      1.04319556171791
  H   2.74265132949713      0.96524506959526      0.23018518303836
  H   1.28093496975733     -0.27908102363517      4.25023656450016
  H   4.32650867631798      2.19874848557355      5.92310801785232
  H   2.76684754609534      3.63103093811500      1.70283249195585
  H   2.93242369902928      3.43550849534637     -0.02252054065470
  H   0.64535497189452     -1.03542978542083      6.49356620175141
  H   3.69560106519000      1.42928903148496      8.19810648504891
  H   0.60083875267720      4.02432185197901      0.47772529205260
  H   0.44398883601476      2.69034820514483      1.60365301246693
  H   0.64355004431906      2.36751713671924     -0.11555082302457
  H   1.84876765956449     -0.18661640880184      8.47580898450589
29
name="HCNOFClBr/C100925" config_type="wB97M-D3(BJ)/def2-TZVPP geometries" pbc="F F F"
  C   6.68247072438204      4.27605360680550     -0.10553794580864
  C   6.88546666043824      3.08934757423001     -1.07232873294999
  C   6.09379288391815      1.84667266289076     -0.76709508777943
  N   7.55573581794676      5.33541705110792     -0.63471749258309
  C   5.23514332141126      4.75326133038637     -0.15185426083443
  C   7.04527655540744      3.86953889650266      1.32522787479703
  C   6.59779085213418      0.86123064955308      0.07703765300278
  C   4.83320832648441      1.65212384470770     -1.32420019146935
  C   7.56191299929613      6.60476359018535      0.07524738018243
  C   5.85902929088095     -0.27423036744047      0.37311277627170
  C   4.08956320910631      0.51809710916042     -1.03414302980621
  C   4.59881703990897     -0.44822873703719     -0.17952438283133
  H   7.94950269808892      2.84177721609166     -1.07234388151419
  H   6.64345502739132      3.44858865828083     -2.07146455342435
  H   8.49926054411103      4.97652525561258     -0.68475826421497
  H   5.06925771833497      5.57043955158145      0.54741477440697
  H   4.56173356850937      3.94474043965727      0.12189993221681
  H   4.98394109578149      5.09882397579203     -1.15352001039713
  H   8.07684143928437      3.51804957848834      1.37457296486879
  H   6.93776798874178      4.71015662627080      2.00777852710580
  H   6.39751408385423      3.07131536862048      1.68100798571922
  H   7.58231569921275      0.98696521125873      0.50699641788207
  H   4.43386977605751      2.39893714547673     -1.99693951789790
  H   8.31368102062953      7.24938657344519     -0.37538913532886
  H   6.60186343167798      7.10343710326489     -0.03794186773874
  H   7.78097710192866      6.53260037380412      1.14643466215607
  H   6.26940365820736     -1.02550432830562      1.03287242779605
  H   3.11387367866167      0.38752494837098     -1.48025945390584
  H   4.02213388821217     -1.33331100876259      0.04731473207869
22
name="HCNOFClBr/C100970" config_type="wB97M-D3(BJ)/def2-TZVPP geometries" pbc="F F F"
  C   -0.44695048845249     -1.56590500547663      0.39750835284075
  N   -1.40022320723156     -0.51339711275867      0.03688397030940
  N   0.94122863809587     -1.09794288990747      0.37132745835949
  C   -1.05376600068898     -0.03149233161387     -1.30282001332257
  C   -1.22232507289464      0.59777057253553      0.97521065536606
  N   0.31713824135472      0.48015257311518     -1.37772057394539
  C   1.22374362829591     -0.59896822864003     -0.97737879211325
  C   0.44875754610063      1.56354570701793     -0.39984600069968
  C   1.05388344578366      0.02871965573847      1.30141937156400
  N   0.14374036808977      1.12641962111275      0.96488613143873
  H   -0.68009623921475     -1.92478982173636      1.39947724902823
  H   -0.55401636496134     -2.39399703954358     -0.30231523545722
  H   -1.74387071451422      0.76418495358389     -1.58151278967457
  H   -1.16344316988016     -0.85135931658685     -2.01176105105540
  H   -1.91289413015410      1.39783055116410      0.71041957306553
  H   -1.45915980315006      0.25220081590365      1.98091674945101
  H   2.24801023954931     -0.22902963876472     -1.00917219313204
  H   1.12847675081585     -1.42148350618427     -1.68553425176966
  H   1.46972619965560      1.94261634853727     -0.42864830299723
  H   -0.23013546723501      2.37070633427670     -0.67295312840802
  H   2.07773888909380      0.40064886540949      1.28355924715767
  H   0.82813651154220     -0.32053100718251      2.30845357399415
27
name="HCNOFClBr/C1009741" config_type="wB97M-D3(BJ)/def2-TZVPP geometries" pbc="F F F"
  N   0.40160451115794      1.31712076619348      0.65217422763490
  C   -0.91193063958077      1.37876379765787      0.44050192266399
  C   0.95028246072704      0.11149512629282      0.50399591736991
  N   -1.67209238842053      0.33594849606653      0.10848813514724
  C   -1.59570719447008      2.69754657055325      0.63360259588364
  C   -1.03197934240436     -0.82482604992190     -0.01675410300691
  N   0.27769102411257     -0.98745665993052      0.16649878576283
  C   -1.83190142524888     -2.01888180179703     -0.43798284788640
  C   2.43229083733383     -0.00791887970770      0.68546081788878
  C   3.14960163425571      0.15914241252888     -0.65594254827348
  C   -1.91048020049260     -2.09518313912433     -1.96445332069067
  C   -2.26203234234986      2.76166869890212      2.00975716681161
  H   -0.85633924545309      3.48781403173087      0.53322152941656
  H   -2.34763518849071      2.81067901459731     -0.14492499886662
  H   -1.35422074786252     -2.91159131649711     -0.04186082292964
  H   -2.83132540821736     -1.93005868169471     -0.01838116487556
  H   2.75758140508189      0.76009681814781      1.38283470774446
  H   2.65049771585373     -0.98794512915265      1.10340117221630
  H   4.22596706984237      0.06554464858470     -0.52910809630496
  H   2.82062124696672     -0.60166261034227     -1.36137736981401
  H   2.93944997382829      1.13831356840521     -1.08261627697527
  H   -2.49545670503910     -2.95783233888356     -2.27588278332886
  H   -2.37966123280485     -1.19941073459500     -2.36718637373834
  H   -0.91430122942594     -2.18478347796715     -2.39412059201112
  H   -2.77703037615636      3.71070244775312      2.14202838880573
  H   -2.98799253897122      1.95830426061037      2.11749249862494
  H   -1.52000137377181      2.66391036158957      2.80033343273095
30
name="HCNOFClBr/C10099704" config_type="wB97M-D3(BJ)/def2-TZVPP geometries" pbc="F F F"
  C   3.90741675276031      5.22972061004463      2.23420999026265
  C   2.63693334779449      5.23988676187458      2.60659197265744
  C   4.76929482862474      4.02337933441190      2.34065007396187
  C   1.89773459741261      4.07737882227039      3.19247566536368
  O   1.68876249155011      3.11528349798625      2.29704317599034
  C   1.07738139507788      1.89324932367525      2.79198340913746
  O   1.50316957373135      4.07606857165502      4.32810351269466
  O   5.89482131884851      4.19563250447105      1.63467043180860
  C   6.85755154147556      3.11048828719302      1.66053208596449
  O   4.50656866190800      3.03405818631626      2.97598105120558
  C   1.60355060164331      0.78153326746543      1.91293632088986
  C   -0.42977155823837      2.03795694099448      2.75073265617906
  C   7.69500320671920      3.26926701910160      0.41093288080727
  C   7.67179580019730      3.18976163669714      2.93632322151664
  H   4.37487203939363      6.11977076518216      1.84100247502789
  H   2.06528890768807      6.15607502322729      2.55210656097803
  H   1.41287590993709      1.76015237841481      3.81739642940101
  H   6.29795557177674      2.17784606170899      1.63508505504221
  H   1.21058245189870     -0.17421188228188      2.25532024193109
  H   1.29415050068567      0.93268640161110      0.87971856756291
  H   2.68948946557025      0.75000033191813      1.95475901036588
  H   -0.75341563001596      2.85395915141716      3.39142393386364
  H   -0.76070390302239      2.23011106897994      1.73086055426968
  H   -0.90025052239842      1.11968526784902      3.09842523888701
  H   8.23110256098024      4.21666222113217      0.43098077945507
  H   7.07183379277840      3.24152114310348     -0.47979253139639
  H   8.42311498218467      2.46253341831906      0.35107497998978
  H   8.40276249444867      2.38319614483821      2.95733488724984
  H   8.20427250792926      4.13865671132937      2.98248746283774
  H   7.03155651066037      3.09539082909395      3.80885000609498
21
name="HCNOFClBr/C101053" config_type="wB97M-D3(BJ)/def2-TZVPP geometries" pbc="F F F"
  N   -1.57003435484528     -1.74337090597102     -0.44409783526163
  C   -0.65786426422313     -0.77898102150960     -0.20435432309596
  C   -2.96146236605200     -1.68815721847454     -0.61475482407230
  N   0.60979453577508     -1.22757010043925     -0.09815649841453
  N   -1.01521381391260      0.50324110719232     -0.08840113210132
  C   -3.62597122638331     -2.88865376751065     -0.89127524631400
  C   -3.72376720387654     -0.52535492316610     -0.52500385239454
  C   1.49226400762710     -0.29137205772141      0.13627554417795
  C   -0.00942136565602      1.32102593220570      0.14698073537610
  Cl  -2.72346412094212     -4.37624466733566     -1.00811248427297
  C   -4.99441205695678     -2.93265738177622     -1.07456801732604
  C   -5.09636593602991     -0.57356216070445     -0.70853853236566
  Cl  3.13234032151014     -0.79303997880000      0.28772599862672
  N   1.26728120817800      1.01268638117555      0.27366018596811
  Cl  -0.41111709745719      2.98857647396912      0.30997338980815
  C   -5.73915316721978     -1.76843200819829     -0.98321868311007
  H   -1.15982197084045     -2.66061702728818     -0.51758164554943
  H   -3.23542298108425      0.40775712053800     -0.31383137733568
  H   -5.46315477646585     -3.88088073394495     -1.28767272920985
  H   -5.66347663316956      0.34249764752127     -0.63439092043334
  H   -6.80855663797553     -1.80089090976161     -1.12585765269971
32
name="HCNOFClBr/C10108562" config_type="wB97M-D3(BJ)/def2-TZVPP geometries" pbc="F F F"
  C   -2.15738452137603      0.71310060382345      2.67875502157844
  N   -3.57521902104428      1.00237120170791      2.53811258882146
  C   -4.00873097921023      1.39462323590317      1.20338239737986
  C   -1.79386831490358      0.47009633663540      4.13382947139391
  C   -5.48419160858013      1.77520594804244      1.24923115100485
  C   -3.77197058202038      0.34705941275691      0.11069964528850
  C   -0.31974236789492      0.13936282224815      4.32597026344909
  C   -5.99198361366888      2.25599274575586     -0.10683114927585
  C   -4.26737580736260      0.83178467069607     -1.24980551944805
  C   0.04001459350247     -0.09172435051206      5.78794434125617
  C   -5.74266864036330      1.21638659811361     -1.19566964867645
  H   -1.82542839180208     -0.14723976261597      2.08249223391545
  H   -1.60422760682017      1.57870750983304      2.30631019871465
  H   -4.11982855818693      0.20879304919664      2.85133722967181
  H   -3.43500778271434      2.29023100202380      0.94103524014918
  H   -2.06072162892189      1.35266088688399      4.71684897474062
  H   -2.40147433584257     -0.35219062691601      4.52310536179301
  H   -6.05753163664204      0.89470033416821      1.55829717079030
  H   -5.62988678651326      2.53424053013421      2.01628910041600
  H   -2.71432211025404      0.09276745014574      0.05345984516367
  H   -4.30628214470922     -0.56661499333504      0.39112316637131
  H   -0.06900340908113     -0.74787841264106      3.74062850738107
  H   0.28621928356154      0.95318709786607      3.92163710046563
  H   -7.05330381443469      2.49643822091535     -0.04598217688791
  H   -5.47447815163940      3.18132645323667     -0.37317839716663
  H   -4.09946945166233      0.06562714412992     -2.00672939138613
  H   -3.68107945297108      1.70413003100086     -1.55124953166714
  H   1.09629903581085     -0.32551270648239      5.91076962968588
  H   -0.17908051333079      0.79290760116780      6.38580811230326
  H   -0.53606814780585     -0.91949965081545      6.20206354587243
  H   -6.33742343355728      0.32365593089864     -0.98398279845032
  H   -6.07378029956141      1.59410378603406     -2.16320148464805
56
name="HCNOFClBr/C101086" config_type="wB97M-D3(BJ)/def2-TZVPP geometries" pbc="F F F"
  C   7.01199872021871      2.01004172831114      0.13459831480185
  C   7.64418856741383      0.98183772290284     -0.54743961752142
  C   5.62276157542626      2.04137992667432      0.19851627008357
  C   6.91552486192047     -0.02489121560018     -1.16051927407502
  C   5.53037948317006      0.00519045174891     -1.09016087420132
  C   4.88798599873598      1.03292046686518     -0.42131825836906
  N   4.89079808356648      3.01485532492109      0.91621181873331
  O   4.52508153366264      4.91606298998589      2.08311546711533
  C   5.22092631710311      4.27383186776545      1.33186940086530
  C   9.65726873854725      3.80462237560716     -1.49764935755640
  C   9.36599701268772      3.06253380356421     -2.63130142193102
  C   10.72848801272563      3.43690275596022     -0.69064038068641
  C   10.13747574230727      1.96689296569180     -2.98581033965219
  C   11.20789653341661      1.60457139613713     -2.18246104852579
  C   11.49723128849245      2.32891404648979     -1.03802420456036
  N   11.12879229117436      4.17146259303914      0.44835661860518
  O   10.90516875983069      5.45336635154228      2.29823668813272
  C   10.39921474725667      4.87898578529543      1.36226421584013
  O   9.08229865895831      4.85225416695416      1.10427862456535
  O   6.37572063724181      4.70002164305797      0.79469145273254
  C   6.96381468726668      5.88187456945697      1.35425566355148
  C   8.24107109582786      5.51385128826182      2.07068755546941
  C   7.99882502811549      4.60251005285588      3.26735944853295
  N   7.39633424667838      5.35943889607275      4.34662231974002
  C   6.74650912640416      6.14919711000532      7.05755180095189
  C   5.73865814244625      5.45690500391006      6.14660044094328
  C   7.77592583288843      6.90041025725963      6.22063160895908
  C   6.44553332888514      4.57775002935968      5.12658750505266
  C   8.41038117625884      5.96853930701668      5.20051723769451
  H   7.60101756370279      2.78072443215056      0.59840143357104
  H   8.72339148687852      0.97960718330254     -0.59838197406454
  H   7.41999177090428     -0.82158155611480     -1.68695214622060
  H   4.94301822609358     -0.76964830225967     -1.56156697046439
  H   3.80732404387326      1.05976082041245     -0.37774698035961
  H   3.97358296122740      2.74528753359074      1.22353293432350
  H   9.05171857740609      4.65574909106671     -1.23914313954861
  H   8.52142549326206      3.34758291392985     -3.24128147469966
  H   9.90317554828307      1.39810306243213     -3.87314903332459
  H   11.81793666664847      0.75056379401337     -2.43880900545353
  H   12.32515359353358      2.03882731454001     -0.40548854579055
  H   12.09844829322019      4.11473095780886      0.70318122147203
  H   7.16645744637699      6.55141707576462      0.52312693820309
  H   6.27781008531095      6.34538877269171      2.05577362473606
  H   8.73341619958808      6.42573925114258      2.39938039819003
  H   7.33068082574973      3.79611589533603      2.96790505468088
  H   8.94737402073110      4.14151332252587      3.56387326961826
  H   6.24168363400009      6.82529666132831      7.74692200324428
  H   7.25897150366951      5.39776893713320      7.66421653667440
  H   5.04454848195112      4.85012266090819      6.72782779440366
  H   5.15249931901280      6.20343713880397      5.60924554282501
  H   7.29069949209855      7.72255674518766      5.69246758412600
  H   8.55318954341778      7.32878258685722      6.85321488467762
  H   5.71829888086800      4.14682119243697      4.44108738694781
  H   6.95426226844345      3.74906314674800      5.64763141264822
  H   9.12004014300288      6.50734221484408      4.57494579333795
  H   8.98323330211771      5.18619329230592      5.72605798095456
29
name="HCNOFClBr/C101096724" config_type="wB97M-D3(BJ)/def2-TZVPP geometries" pbc="F F F"
  C   6.25595362078406      1.78143521256233     -0.77413409521635
  C   6.40491782598172      0.47511278088786     -1.23246943680189
  C   5.15228385845669      2.09068998373968      0.01016109163519
  C   7.27601505057716      2.84014591049453     -1.12941044178320
  C   5.46965425306918     -0.49596775642905     -0.91648028484545
  C   4.36849470302069     -0.17631654274551     -0.13257593909461
  C   4.21245722999665      1.11992269798726      0.33087614041052
  C   8.69985204209043      2.40595406520662     -0.87817330369607
  C   9.64482019973706      2.39950928456211     -1.89110950491005
  C   9.09053557380477      1.98475661742467      0.39187549512047
  C   10.95149647896487      1.98591600903822     -1.65427828209176
  C   10.38617822152769      1.57279492488927      0.63239208365300
  C   11.33134233950769      1.56834333092936     -0.39112265964179
  C   12.73906293405397      1.10635881145891     -0.06875847414193
  C   13.63125165062353      1.05647264219175     -1.22520764331137
  N   14.32785823809281      1.02387110338823     -2.13569637066307
  H   7.26778723760659      0.21821083116111     -1.83197600274757
  H   5.02724424362062      3.10162361895421      0.37474077961030
  H   7.16891969936252      3.11177302421782     -2.17989955723660
  H   7.06371583000530      3.74032539804149     -0.55209553989231
  H   5.60064348449455     -1.50566562536975     -1.27859400816741
  H   3.64035810035904     -0.93445421287108      0.11692195674654
  H   3.36163348616957      1.37810240458840      0.94521629678471
  H   9.36206886803070      2.71932559710060     -2.88483662674370
  H   8.36350766975847      1.96831110684938      1.19240836749876
  H   11.66894842579016      1.98590043041340     -2.46247139455011
  H   10.66888561282574      1.24502139297311      1.62435785612944
  H   13.19103363558161      1.76952203401524      0.66903326052237
  H   12.71347948610592      0.11190452433977      0.37610653742391
25
name="HCNOFClBr/C101188" config_type="wB97M-D3(BJ)/def2-TZVPP geometries" pbc="F F F"
  C   3.37970878676666      1.60816250512930     -0.37459177093825
  C   3.73701014892050      0.26841868334832     -0.42474967178096
  C   2.06322640562227      1.93306960002687     -0.07555169397657
  C   2.80608386149244     -0.72783635325492     -0.20600515485662
  C   1.47921237517951     -0.39215116380240      0.08546110643880
  C   1.11465693307117      0.94867892956943      0.15928101211456
  N   0.57792943921497     -1.42227487678386      0.33638182614247
  O   1.63853243352407      3.22727767555681      0.01588191146016
  C   -0.81819302621501     -1.38080860117496      0.29919246240144
  C   -1.53729282450455     -2.24794776398555      1.12236230709487
  C   -1.51640780909714     -0.54626220308358     -0.57251779656773
  C   -2.92021229688190     -2.28003153950977      1.07462356703581
  C   -2.90147663401588     -0.57310097217117     -0.59907253764827
  C   -3.61440724355097     -1.43587342260720      0.22007151079110
  H   4.10739315653771      2.38629627738887     -0.56125175193396
  H   4.75897251922347     -0.00070636466638     -0.65033545739741
  H   3.09091361076835     -1.76877240949316     -0.26655863172714
  H   0.11256652826813      1.24567271405007      0.42198918561089
  H   0.98197394016566     -2.28793876933804      0.63963443665081
  H   2.38166625034465      3.81168727553969     -0.14427995011759
  H   -1.00097734961305     -2.89352820218857      1.80508623628145
  H   -0.97552659926305      0.10572048779265     -1.24011602646701
  H   -3.45758517950151     -2.96131154892622      1.71888053145438
  H   -3.42620310983662      0.08048305913513     -1.28144856873670
  H   -4.69356441661987     -1.45352311655135      0.18963311867146
26
name="HCNOFClBr/C101213" config_type="wB97M-D3(BJ)/def2-TZVPP geometries" pbc="F F F"
  C   9.44186114293009      6.13690517685916     -1.40512091704140
  C   8.38166126820552      5.07392450220554     -1.60456413707761
  C   7.62653591505884      5.25903442954099     -2.90962271577670
  O   9.08435763704947      3.81734819723903     -1.60122468195102
  O   9.18027274754434      1.63306868423562     -1.30837589103686
  C   8.50836906933185      2.62911273806289     -1.31060863767145
  N   7.16529961507255      2.67280422809620     -1.02870570574666
  C   6.33431907131228      1.60144193422989     -0.65257817869297
  Cl  2.41170456595251      1.29521471043956      0.03616143313488
  C   4.09846448629158      0.90342869414205     -0.13043836903476
  C   6.79105495760722      0.31100059646913     -0.40360786516148
  C   5.88046095500124     -0.66193501275699     -0.01912238991874
  C   4.97823728558561      1.89473791774581     -0.51601140321445
  C   4.53045950144012     -0.38673334540228      0.12392914677768
  H   9.97557599969666      5.97345868390076     -0.47264364216078
  H   10.15677399336882      6.10623357344283     -2.22482394769506
  H   8.98044924581334      7.12223645997342     -1.37918632095131
  H   7.70220313412057      5.10726957246521     -0.74929119096442
  H   6.89434905710093      4.47235261294285     -3.08152386728415
  H   7.10769189948106      6.21585599285577     -2.90767730640464
  H   8.33070638681779      5.24908039778336     -3.73924060377265
  H   6.69609564021906      3.55250751713679     -1.11528173568487
  H   7.83516947414335      0.08149079613192     -0.51246644174623
  H   6.23825143708182     -1.66264473053819      0.17456665273615
  H   4.60792430969010      2.89217074572866     -0.70682754653372
  H   3.82705080408318     -1.14676517293001      0.42438636287324
33
name="HCNOFClBr/C101371" config_type="wB97M-D3(BJ)/def2-TZVPP geometries" pbc="F F F"
  N   0.59613130791901      1.29748520864317      0.12277839752002
  C   -0.72536713294027      1.30930894330431      0.00078149185352
  C   1.14045537623003      0.10597854892233     -0.09700136192270
  N   -1.49330777274742      0.27260798196232     -0.30846052613866
  O   -1.28867331341094      2.49014272669628      0.21704228942630
  C   -0.81174798401062     -0.85895913138707     -0.50591639520918
  N   0.49710130324424     -1.01331165149604     -0.41493251818837
  O   -1.48405207489185     -1.95555717860431     -0.82961801545071
  O   2.45551476118659     -0.02133084553332      0.00139655179936
  C   -2.71922203887464      2.57890530999364      0.09135679200481
  C   -3.09290893955305      4.00566072108304      0.31430748889268
  C   -4.00375210440629      4.38930321456451      1.19252899703954
  C   -2.91511143851458     -1.85600398025129     -0.93432276972492
  C   -3.43195294383649     -3.22065436451376     -1.24280288593695
  C   -4.24626144278100     -3.47815820914884     -2.25207149369123
  C   3.20953794650576      1.16267739410018      0.32494546734893
  C   4.65185925790463      0.78465261050868      0.34106873515664
  C   5.46782548816063      1.08896538944225      1.33610635711603
  H   -3.00331275750202      2.24302896998276     -0.90548285981099
  H   -3.19406979249205      1.92277755159423      0.81801764588005
  H   -2.58308568352348      4.73236119222123     -0.30613633102428
  H   -4.27597209021516      5.42825588567669      1.30672413776325
  H   -4.51051795025422      3.67249272267692      1.82537928982777
  H   -3.31083357895422     -1.48658962681827      0.01136077590299
  H   -3.17974900532567     -1.14360968725214     -1.71308990953954
  H   -3.11753133871269     -4.00992192161320     -0.57127057991564
  H   -4.63137414794446     -4.47195497695960     -2.42685205981043
  H   -4.55676127474143     -2.69947281406602     -2.93653552350928
  H   3.00540974532644      1.92087232164950     -0.43035195256996
  H   2.88693335892657      1.55398104664669      1.28706753737167
  H   5.01832289572522      0.26292061582876     -0.53433060100375
  H   6.51861308446591      0.84144392541273      1.30187707292693
  H   5.10876038003756      1.60160230673364      2.21903695561608
29
name="HCNOFClBr/C1013758" config_type="wB97M-D3(BJ)/def2-TZVPP geometries" pbc="F F F"
  C   6.67603643673706      4.15889012009480     -0.62034467706647
  N   7.15254566796880      2.90820600564362     -0.34695108756802
  O   5.50741884856825      4.45058188135948     -0.73196235390423
  O   7.68710658442270      5.04990479565894     -0.73471775391513
  C   6.24300699708260      1.80734934285369     -0.33216549976446
  C   6.22055016714703      0.96182137046642      0.76822836573539
  C   5.38132948562435     -0.14173103588617      0.78079808118960
  C   4.55268678866739     -0.39735876513751     -0.30106192213324
  C   4.56782384060118      0.45613052688224     -1.39508785712270
  C   5.41443882297086      1.55252459190236     -1.41625619292954
  C   8.58603113439164      2.60733815605717     -0.32385283719577
  C   9.13298908923890      2.30494971190600     -1.71017385809982
  C   7.28609760463707      6.40706127286683     -0.99274152305612
  C   7.02658461826778      6.63482176632810     -2.46527238848466
  H   6.85502923767754      1.17725177343681      1.61602040477345
  H   5.36868646444568     -0.79482276598391      1.64130185218003
  H   3.89465751350671     -1.25390439178328     -0.29044952720434
  H   3.92134802907385      0.26536164645540     -2.23938357629797
  H   5.42629446483084      2.22449693584502     -2.26022477006053
  H   8.72100416206723      1.74809339254314      0.32806647117917
  H   9.10844733918301      3.44462490257834      0.12508973213869
  H   10.19188736355899      2.05621294239975     -1.65819931234085
  H   9.01360250651318      3.16916301865291     -2.36017568138739
  H   8.60519446432029      1.46160836593498     -2.15288718474526
  H   8.12139694461449      7.00592428353200     -0.64004178075276
  H   6.40460247356603      6.63300484972282     -0.39941105774855
  H   6.79363712184402      7.68433588656059     -2.64016147497777
  H   6.18272232686881      6.03583990040708     -2.79689967845516
  H   7.90444340160365      6.37541961870235     -3.05448291198558
26
name="HCNOFClBr/C10138326" config_type="wB97M-D3(BJ)/def2-TZVPP geometries" pbc="F F F"
  C   3.66632416010869      2.59152003325362      1.75427578775410
  O   2.56458116104881      2.37951493828793      2.49460634184486
  O   4.26962705091419      1.70664558872078      1.20413706921279
  C   3.99880442638229      4.05831416144776      1.66731729462246
  C   2.13200519178104      1.01049649523318      2.59145783271159
  C   5.41816365860201      4.33609145141835      1.10108627725739
  C   3.99087539967172      4.83790916392849      3.01277938812662
  C   0.91143727873404      0.98312521090152      3.47875845788488
  C   5.57730275489733      5.80579728483939      1.52274350664129
  C   6.39714108036608      3.67081458034351      2.04982961273330
  C   5.39725927854551      5.50117138549112      3.01945270744530
  C   6.38807489716279      4.36525970889993      3.18450663937523
  H   3.25138506111422      4.48788168679126      0.99831409633614
  H   1.91831855376664      0.63949815451776      1.59079917585849
  H   2.94605374025860      0.41348539678369      2.99725015881946
  H   5.52833286225298      4.09411958292596      0.05073299421060
  H   3.20215414812325      5.58670952784635      3.02295084924137
  H   3.84320456641651      4.18537637344068      3.86772536763959
  H   0.54537669346120     -0.03790912862226      3.57011028027173
  H   1.14830392010848      1.35410801858900      4.47368804942648
  H   0.11646715687824      1.59771347126481      3.06167888244814
  H   6.56110400107164      6.20375868771807      1.28856313181486
  H   4.80103463728510      6.45681295738216      1.12047091029273
  H   6.89771709612903      2.73740325569106      1.85387853242397
  H   5.49343628716226      6.33123082577877      3.71166082753434
  H   6.88931473775730      4.11305118712707      4.10642582807225
36
name="HCNOFClBr/C10138597" config_type="wB97M-D3(BJ)/def2-TZVPP geometries" pbc="F F F"
  O   -1.82023096342924      0.56148204945493      2.61813642728686
  C   -3.13929321092909      0.48069446543345      2.38842835836973
  O   -3.82374644788273     -0.16640399831515      3.13756896791536
  C   -3.72778539883185      1.14780674985164      1.15752402615522
  C   -0.98890235340024      1.46487901239944      1.86914809997402
  C   -5.08746665789098      1.74068389081238      1.51995656699044
  C   -3.87360489880741      0.10525419713269      0.04246284627424
  C   0.39157804813860      1.39905837810618      2.47689832568077
  C   -4.89775856935355      2.80865239856196      2.58212601207032
  C   -5.74724582046911      2.36366726295296      0.28347379232885
  C   -4.54213878443638      0.71445142192562     -1.18514321877145
  O   -5.90382114074336      3.06521755607288      3.43423584435975
  O   -3.89477515277246      3.47017199577464      2.64924345768255
  C   -5.89158795915116      1.33032627840519     -0.82887988943582
  C   -7.03185642558907      2.18052959338075      3.53541093774568
  C   -7.95663879305827      2.75716877902423      4.57994370229681
  H   -3.09496446762455      1.95717552805969      0.80930958005881
  H   -0.96851579251903      1.16066640865107      0.82209993554967
  H   -1.39945528702907      2.47035801495766      1.93980893326064
  H   -5.71096009198671      0.93523396957764      1.89686786939030
  H   -2.89455871089292     -0.29869438985487     -0.21646209039693
  H   -4.47070613560934     -0.72640809311832      0.42009752199860
  H   1.06455866577646      2.06209441065898      1.93615066734593
  H   0.36117355392902      1.71007680344394      3.51833493243007
  H   0.78592071416992      0.38648594354262      2.42920001494242
  H   -5.12793553844584      3.19465691501433     -0.05999284673871
  H   -6.71860710303727      2.78262994243286      0.54579269414514
  H   -4.66388702473791     -0.04469775381242     -1.95680722281462
  H   -3.89337581426005      1.48909324043725     -1.60118250142974
  H   -6.34079236192679      1.79196192905598     -1.70746853454916
  H   -6.57292015156731      0.54176405413270     -0.50070741122471
  H   -7.53545294681135      2.11005939496033      2.57165354534339
  H   -6.68228425038475      1.19006768796603      3.82340550970007
  H   -8.82972019600920      2.11700676131129      4.69316850996181
  H   -7.45047585456008      2.82726449561586      5.53955260605365
  H   -8.28916667786687      3.75136470599356      4.29004403004998
19
name="HCNOFClBr/C10141727" config_type="wB97M-D3(BJ)/def2-TZVPP geometries" pbc="F F F"
  C   3.46565254185445      3.61513083836521      0.88523853364170
  C   3.66737238202874      2.50737816510284      1.91199608089097
  C   3.20942764951443      1.13571150833787      1.41698460307880
  O   3.05476211847937      2.82309911415112      3.16250856924744
  C   1.68676946102877      1.03368207529609      1.37039922166726
  C   1.63731864864459      2.79000028021162      3.13748652784342
  C   1.10983543896921      1.42496656747141      2.72737651619665
  H   4.09264050386285      3.42993591644590      0.01423090440792
  H   2.43567177392628      3.68222436137420      0.54174809256540
  H   3.74609808835486      4.57405400169426      1.31610334397675
  H   4.72954073576814      2.45763821280091      2.14873053690930
  H   3.64669812516755      0.93870782064217      0.43789280636997
  H   3.59373542066059      0.38056155853406      2.10417028882829
  H   1.28783541558960      1.69705443086916      0.60057163812077
  H   1.38580880550057      0.02286899564298      1.09795140305793
  H   1.31947111745164      3.04964275599550      4.14476697835764
  H   1.24732114725092      3.55777153217971      2.46014108245303
  H   0.01995873144449      1.44651323086690      2.70175763136858
  H   1.40828189450295      0.69185853401810      3.47874514101816
51
name="HCNOFClBr/C10143609" config_type="wB97M-D3(BJ)/def2-TZVPP geometries" pbc="F F F"
  O   1.17170846404869      0.15644561660769      0.00693125583169
  C   0.67708144190914      1.33300644565019      0.60550900833183
  C   -0.83221694804129      1.26111584701550      0.77111185111279
  C   -1.27557230539806      0.07249043731382      1.63356437149066
  C   -1.39418712708596     -1.25467684485902      0.89402115159917
  C   -1.93094427745596     -2.38201054073004      1.76541525797272
  C   -2.01995015143262     -3.70119576086973      1.00750574411641
  C   -1.32233633231756      2.58977175113151      1.35699991590706
  C   -2.81568855415319      2.82419574308219      1.16512826464238
  C   2.56775383992123      0.18838973119553     -0.18815166726632
  C   3.05839486207255     -1.11766550291558     -0.79199043376007
  C   2.40228943988043     -1.42328633480534     -2.14477108553589
  C   1.03874275351276     -2.09925782516246     -2.06336885058492
  C   0.45285761493909     -2.43949471227228     -3.42660134920430
  C   -0.92971873129740     -3.07058833413348     -3.31400983895381
  C   4.58488202441569     -1.05727101480422     -0.91372820733947
  C   5.23478885057525     -2.42628747292333     -1.07250548149102
  H   0.94005919425888      2.19941905124762     -0.01375606215109
  H   1.14870327035255      1.47783071801538      1.58753753802403
  H   -1.26574165071070      1.14815102590648     -0.22716048419559
  H   -2.24448200002151      0.30173382712142      2.08119130074981
  H   -0.57646383972322     -0.03494270101314      2.46801157573681
  H   -0.42251666177424     -1.53838642368031      0.49895156070313
  H   -2.05267088141927     -1.12411438929130      0.03028681594478
  H   -2.91563424866151     -2.11052141413803      2.15312265255657
  H   -1.28234037871285     -2.50207427831422      2.63617831677590
  H   -2.68982632517062     -3.61252920835488      0.15204796498479
  H   -2.38898483421125     -4.50727012945492      1.63983269150676
  H   -1.04151498024543     -3.99352664762745      0.62592126999199
  H   -0.77574487670864      3.41291087307176      0.89227889212929
  H   -1.07440057356773      2.61924860624889      2.42080151721526
  H   -3.06706441916326      2.84623021577789      0.10487671034876
  H   -3.12445140207469      3.77274429524510      1.60125137350028
  H   -3.41184802120598      2.04025595427100      1.62889732121794
  H   3.06912922176003      0.36319251210697      0.77181048246181
  H   2.83225478957600      1.02349303214255     -0.85172864113286
  H   2.80258978099732     -1.91860888712312     -0.09185960353963
  H   3.06801487502749     -2.06466909744818     -2.72575863794345
  H   2.31520561577341     -0.49002198726144     -2.70882928745344
  H   0.34678397577988     -1.45638782340814     -1.52653673841147
  H   1.12942080188980     -3.01615115469594     -1.47349042563363
  H   1.12717262078564     -3.11428499871334     -3.95913639155831
  H   0.39168561464302     -1.52961590595637     -4.02816561754656
  H   -0.89087683301179     -3.99128423075933     -2.73140849367987
  H   -1.34673769844857     -3.31009781808313     -4.29102306751829
  H   -1.62054905449665     -2.39448817052498     -2.80989085721083
  H   5.00027241920666     -0.57138184046993     -0.02839764229007
  H   4.84446264311306     -0.42101327253753     -1.76332315487387
  H   5.02851159527189     -3.05141103951372     -0.20392257121238
  H   6.31540151487622     -2.34069771129466     -1.17366031516905
  H   4.86269568192322     -2.94961211001192     -1.95170979919640
28
name="HCNOFClBr/C101439" config_type="wB97M-D3(BJ)/def2-TZVPP geometries" pbc="F F F"
  C   3.37079617192710      1.15371141299513      2.39286152710409
  O   4.15039811222080      2.19575474756011      2.72382765799827
  C   5.40494936489566      2.32126869152885      2.01829950748699
  C   2.10213015690757      1.14847875753855      3.19175090375843
  O   3.66293462356169      0.33728531942692      1.55604743098708
  C   5.80411895294583      3.78241069990621      2.08257303573210
  C   6.45752317715492      1.42252493011594      2.64368151928235
  C   1.86838521267244      2.25097909140091      4.18152962793384
  C   1.25215960124079      0.15431257265118      2.97104709815248
  C   7.15123997468792      3.99436326926208      1.39449567772278
  C   7.80355209242607      1.63036743817519      1.95216665696186
  C   8.22638761625703      3.09621300602115      2.00095409783316
  H   5.23929825316336      2.01896710921390      0.98468047999607
  H   5.02909339752586      4.39358019334404      1.62196870177595
  H   5.87225972885203      4.07880958687235      3.13139957982926
  H   6.54065545972397      1.67747059400839      3.70267564797089
  H   6.13872648081035      0.38501604144001      2.57285961714652
  H   1.88080471476429      3.22288543886989      3.69161210559135
  H   0.90892803204738      2.11824885122730      4.67498101738967
  H   2.65270606453055      2.26918641132865      4.93599601197960
  H   1.48287365988455     -0.60814282895557      2.24246643710106
  H   0.31840178679451      0.08857401931171      3.51093708815958
  H   7.05236390053947      3.76661753970571      0.33025192578554
  H   7.44256275433121      5.04165086429168      1.46500784666141
  H   8.55970484084947      0.99791434122766      2.41526691765195
  H   7.72397974697500      1.31201894916021      0.90987384412958
  H   9.17272481062175      3.23592127791797      1.47898822176227
  H   8.39114101168839      3.38711147445388      3.04150011611586
36
name="HCNOFClBr/C1014604" config_type="wB97M-D3(BJ)/def2-TZVPP geometries" pbc="F F F"
  C   5.04943236934474      3.84002072948458      2.09420642674475
  C   5.05452415302620      4.65961228773919      0.80419419246162
  C   5.98274479545303      4.52448303998523      3.10123413608249
  C   5.58770024794904      2.43971649389176      1.77401105353764
  C   3.65052731409576      3.72209358452299      2.69872788717534
  C   3.47000522365140      2.98874867234036      3.86758516344612
  C   2.53140824167365      4.32262897424809      2.13112002659875
  C   2.22994689634154      2.83004333258842      4.47921372781813
  C   1.28621227944930      4.18123226722671      2.72257281595985
  C   2.12409622097984      1.99842187909693      5.75722315597053
  C   1.13141308694655      3.44221594324537      3.88455983813054
  C   3.00861527956665      2.61978123193176      6.84568985362902
  C   2.59990590725269      0.56789779362152      5.47319005559626
  C   0.69181869854188      1.92999399314032      6.28641649854887
  H   4.42310358704414      4.20883043310665      0.03987051957701
  H   4.71390136849746      5.67979800455634      0.97511090840278
  H   6.06905477491105      4.70939453457447      0.41102412201068
  H   6.05166992927982      3.96124810825936      4.02971218412461
  H   6.98635535318166      4.61155630679175      2.68487956333113
  H   5.62231057945011      5.52399703188001      3.34064503395384
  H   4.94182107923060      1.93424082255943      1.05747501958537
  H   5.64892612234141      1.81989789653325      2.66621677279265
  H   6.58723272600551      2.51101456156643      1.34515070112374
  H   4.33220524707512      2.51962676582795      4.32024052002432
  H   2.61770535735607      4.90277726781484      1.22618166054752
  H   0.42430835698554      4.65190849908540      2.27058671390329
  H   0.14852786351213      3.34980030691099      4.31871299611011
  H   4.05368151579997      2.64906782796235      6.54392438110914
  H   2.94042219206297      2.03637280866808      7.76384386603752
  H   2.69279050124731      3.63935550307799      7.06249749121142
  H   3.63531623031378      0.55042293622554      5.13935350802972
  H   1.98924662841837      0.10670927655791      4.69823458821085
  H   2.52716106583969     -0.03921826907425      6.37553836934312
  H   0.30762314660888      2.91870509258787      6.53382930804397
  H   0.66894219523806      1.32800353947867      7.19371420455805
  H   0.01864386532804      1.46960032198570      5.56471283626923
19
name="HCNOFClBr/C1014819" config_type="wB97M-D3(BJ)/def2-TZVPP geometries" pbc="F F F"
  C   6.41726601359946      1.89192930168765     -0.74034718031452
  C   6.86865712600515      0.65726272399393     -0.28827628871550
  C   5.05578882524660      2.15687616010373     -0.81556309795772
  C   7.35037165693135      2.97563301217002     -1.15709285021146
  C   5.95422188683602     -0.31563538413298      0.08367373868029
  C   4.59265542337414     -0.06320189576290      0.00964968908048
  C   4.16676958234786      1.17603510441147     -0.43390885623967
  O   2.79592974585208      1.43591773490600     -0.56593268569014
  O   7.00534689060873      4.04871461747926     -1.57517547221457
  O   8.64765024150192      2.63542354695088     -1.01765686821238
  C   2.14340066873982      1.81771648758426      0.55340697557013
  F   0.91195991317365      2.16342035162706      0.20644555608759
  F   2.06476216252671      0.83106940546212      1.46212321599940
  F   2.72930619291872      2.85843535060400      1.15989803302770
  H   7.92772019472633      0.46332112244220     -0.23301879454145
  H   4.70600670905050      3.11484409223913     -1.16680956805329
  H   6.30083306175548     -1.27739052693926      0.43053359965189
  H   3.86556965148490     -0.80963949829252      0.28958642203201
  H   9.16058425332048      3.39786829346595     -1.31143536797880
26
name="HCNOFClBr/C101484" config_type="wB97M-D3(BJ)/def2-TZVPP geometries" pbc="F F F"
  C   2.43860293823320      1.09762751435813      2.51739581552041
  C   1.36691282436534      0.48628590665545      3.14683846694294
  C   3.14570905994966      2.12068703217393      3.14289809580766
  C   0.97844550049116      0.89246954137501      4.41599920258813
  C   1.67009950378470      1.91397304824191      5.04664367478704
  C   2.74565171671744      2.51974536202631      4.41212993736288
  C   4.30714300583576      2.79061156472354      2.45708112321950
  C   5.42116566038079      1.82911836680567      2.06090761427662
  O   6.43979808397159      2.61815961233829      1.50544721938285
  O   5.88991935989688      1.01547258272482      3.10515259004062
  C   7.47304944013668      1.85646030523479      0.90893683348339
  C   6.34680536801261      1.71335853306029      4.25134014148651
  H   2.72665408049393      0.77652620124942      1.52554074986886
  H   0.83156385481218     -0.30720668909252      2.64523510858411
  H   0.14173550285149      0.41713467125385      4.90712240061396
  H   1.37425146403191      2.24151772695207      6.03311558850573
  H   3.28081399833966      3.31849814586985      4.90867447493376
  H   3.97678368802872      3.28268011009967      1.54291819131671
  H   4.72623532888755      3.56814074985219      3.09310416431493
  H   5.06666191354269      1.10950023392325      1.31720380751962
  H   7.07299560210278      1.20337870928932      0.12832980033123
  H   7.99268320883213      1.24324657458521      1.64499075252547
  H   8.17003299703399      2.56009861144355      0.46375705857836
  H   6.99904545779417      2.54346192276322      3.97857691245336
  H   6.90813975469482      0.99921373712996      4.84650197938523
  H   5.51240058677811      2.08593992496278      4.84665819617004
26
name="HCNOFClBr/C101531" config_type="wB97M-D3(BJ)/def2-TZVPP geometries" pbc="F F F"
  C   4.41185264474861      3.34529120407290      2.44783427721782
  C   5.71612485679831      2.61110840632014      2.27513748444982
  C   3.18528136572322      2.48029965858839      2.24452353182173
  C   6.54635700477257      2.84416676133043      1.18669325132228
  C   6.10250478262410      1.64073049047468      3.19322179476857
  C   3.16055199366740      1.48467583018024      1.27391778479952
  C   2.04509034830044      2.68828130967505      3.01281130796464
  C   7.72556154246247      2.13702541787582      1.00788497779395
  C   7.27572478798454      0.92587751073645      3.03085998302733
  C   2.02079465667749      0.72248960086273      1.07047409270317
  C   0.90232245061521      1.92792933958597      2.81263778244985
  C   8.09119263285307      1.17186342163223      1.93249444945692
  C   0.88606162322334      0.94224024224501      1.83766360012208
  O   9.25355251602757      0.48897875092566      1.71281372769524
  H   4.36491806853663      3.78671313704989      3.44382664014326
  H   4.37542436139616      4.18110852295884      1.74736172398848
  H   6.26624058913419      3.59200645505852      0.45676473287214
  H   5.46492615975775      1.43302340755578      4.04212848922152
  H   4.04549067840159      1.30083198594462      0.68091211335069
  H   2.05225904231433      3.45332399985692      3.77817581162139
  H   8.36555309417428      2.32205816921441      0.15797670080692
  H   7.55943800180737      0.17055934379381      3.75304857859560
  H   2.01861579015247     -0.04807068835703      0.31263791327117
  H   0.02732384583579      2.10169336032334      3.42280654910179
  H   -0.00047202140857      0.34500422454202      1.68062707963800
  H   9.39850928341953     -0.12590996244688      2.43416572179602
23
name="HCNOFClBr/C101553" config_type="wB97M-D3(BJ)/def2-TZVPP geometries" pbc="F F F"
  C   6.12442514489573      1.82651636748432     -0.58998570295653
  C   6.58916198760750      0.89850962545039      0.33013854372695
  O   6.88545354735518      2.95550492763439     -0.76422896532444
  C   4.97981798552615      1.56857474012107     -1.33119614616879
  C   4.29648145005074      0.37696527844947     -1.14380184129263
  C   4.76483860726113     -0.54753016844758     -0.22583104990309
  C   5.90944402641390     -0.29385184792803      0.51217333192614
  Br  3.82925431535883     -2.17893727756422      0.02550304691407
  C   6.85968635737433      4.85069908266265     -2.17384240817644
  C   6.27071740229555      4.13083062214255     -1.14859988022394
  C   6.31909476084089      6.07368513474744     -2.54304108163457
  C   5.15075952626897      4.61409896127315     -0.48762237509769
  C   4.61519012403542      5.83366227722098     -0.87093432215931
  C   5.19484771456485      6.56668123133325     -1.89771264486062
  H   7.48258270668180      1.12114958588368      0.89367061604411
  H   4.62508016724758      2.29116679088576     -2.04980481007822
  H   3.40657518782371      0.16793100280277     -1.71715395181461
  H   6.26467675148103     -1.01971328559026      1.22708866302367
  H   7.73366082950263      4.44692884640573     -2.66251191121951
  H   6.77767267055017      6.63928273135778     -3.34112365279640
  H   4.70998630747346      4.03946416357324      0.31339341905688
  H   3.74378169650881      6.21508428490358     -0.35867504436201
  H   4.77381083288158      7.51729672519784     -2.18970213262302
26
name="HCNOFClBr/C1016199" config_type="wB97M-D3(BJ)/def2-TZVPP geometries" pbc="F F F"
  C   6.30704236837432      1.65944979157665     -0.60802583110560
  C   6.60387356065033      0.31588938741866     -0.45915176427823
  C   5.00052852236310      2.12200136664162     -0.49806601716631
  N   7.30766177224805      2.61069330559321     -0.87116583865431
  C   5.57337875062900     -0.58213849156098     -0.20836806081460
  C   4.25916325083091     -0.14463986727589     -0.09786761982370
  O   5.87520836830342     -1.91376172124390     -0.12487518386961
  C   3.97697875280540      1.22018344519378     -0.24395484135012
  O   3.25338271976950     -1.03472347710054      0.16867298609073
  O   2.67048074866814      1.56400411186767     -0.13398445991458
  C   5.71952177144903     -2.47428341265084      1.17947225269120
  C   2.54833905431661     -1.44895428234977     -0.99981743210086
  C   2.34416993292629      2.93398194341655     -0.28314903053906
  C   8.49503166286096      2.58108087171627     -1.05858922221385
  O   9.63991654833149      2.67359246107187     -1.25221512222480
  H   7.61407554411868     -0.05447666229844     -0.54466645078796
  H   4.81338797145947      3.17520694561462     -0.61761962286090
  H   5.99267728266892     -3.52132022780707      1.09533327504657
  H   6.39020800409346     -1.98061835582770      1.88431506928901
  H   4.69170320416748     -2.38565116583773      1.52295396227235
  H   1.78148950201751     -2.14315255362375     -0.67061742708995
  H   2.08093065944213     -0.59513652125021     -1.48908461456343
  H   3.22354536423879     -1.95008467393109     -1.69386869229662
  H   1.26921739863395      3.00152770776922     -0.15698702002831
  H   2.83718762976450      3.54212810668644      0.47601382303809
  H   2.61769935486849      3.30030206819135     -1.27358721674513
26
name="HCNOFClBr/C1016586" config_type="wB97M-D3(BJ)/def2-TZVPP geometries" pbc="F F F"
  C   6.49308471711027      1.82925436830960     -0.87644293203626
  C   6.92891579712445      0.59665997034553     -0.39713026193668
  C   5.15222803069100      2.09818008483159     -1.10856649836634
  C   4.18763040388283      1.11282742166545     -0.83827705861785
  O   4.68999596276155      3.26771017002819     -1.59792053885566
  C   4.60021177457252     -0.10592988722219     -0.36071226697987
  O   2.86248734934460      1.32479654410135     -1.09632771639090
  C   5.95049352148346     -0.36405723943934     -0.14976943995456
  N   6.28361874606176     -1.70032528376195      0.35326759840523
  C   8.41038110856454      0.39373685443038     -0.18685242498605
  O   9.09512278156162      1.59620555712373     -0.51205620338268
  C   5.63752494189718      4.28350676110781     -1.89122868914908
  C   2.22232232138721      2.21327362563734     -0.18243457182201
  O   5.37316353019909     -2.46894587953606      0.58867777493519
  O   7.46107496802473     -1.97547082834147      0.51003922829750
  H   7.24073206052613      2.57584180076448     -1.07387393493761
  H   3.87084153244554     -0.87227699332532     -0.15854455269923
  H   8.59378561585197      0.10930998982857      0.84889292044231
  H   8.75385692448886     -0.43057237790529     -0.81124434781277
  H   10.03012022218091      1.44200181847405     -0.37812053020455
  H   5.06565393716783      5.12126275427115     -2.27393765818808
  H   6.17802462446980      4.58746960606772     -0.99482383759932
  H   6.34806461265596      3.95104817874548     -2.64749203963407
  H   1.18384082750893      2.27409696281507     -0.49123357396960
  H   2.27726908383379      1.81791891115180      0.83303792740904
  H   2.67205470420342      3.20357690983230     -0.21712627196612
32
name="HCNOFClBr/C101702" config_type="wB97M-D3(BJ)/def2-TZVPP geometries" pbc="F F F"
  N   1.58084246454893     -0.54304879591094     -0.25673342056042
  C   0.78461654574890     -1.54913932891806      0.32560042723658
  C   1.14387192869371      0.77944715782924     -0.46601615403130
  C   -0.73466219009494     -3.62242590602008      1.43791822281104
  C   0.48844927899890     -3.26713497891104      1.99802336153792
  C   -1.19200719593242     -2.94242296062507      0.31611683594351
  O   -1.40264640202292     -4.64019991052116      2.05319029598551
  C   1.22790621990649     -2.23506502968153      1.45614408363747
  C   -0.42613621082503     -1.92408981457938     -0.23857647279577
  C   0.40718205856063      3.44655883274573     -0.93101233209108
  C   1.68308304153573      2.99674883418420     -1.26533119980396
  C   -0.49132538651073      2.55844253963616     -0.36476461980400
  O   0.14334149212576      4.76020363267541     -1.20001839728579
  C   2.03900113156468      1.68495165584569     -1.04545752121511
  C   -0.11958918604927      1.23607800358532     -0.12713358356833
  C   -1.14324163541232      5.23697902073593     -0.87000104859831
  C   -2.64310911867376     -5.02675669833624      1.49965994673973
  H   2.54995987351914     -0.59950467238659      0.00189207034667
  H   0.83459571569984     -3.80271575224049      2.86947178855932
  H   -2.12982578876793     -3.20140458725327     -0.14837117047702
  H   2.16658951584454     -1.95259814418446      1.91385644401332
  H   -0.77233455743152     -1.42074090107448     -1.12912600716431
  H   2.37930752775950      3.69421652709364     -1.70715727498651
  H   -1.48474597388358      2.87350660473023     -0.08825283948559
  H   3.02622181257580      1.34304400393108     -1.32657526800689
  H   -0.82859838234946      0.56988083212849      0.33812152129453
  H   -1.16470669444364      6.28226266332055     -1.16050791727687
  H   -1.92083808189809      4.69633832494802     -1.41341449942437
  H   -1.33620947968666      5.15677013678788      0.20175837988413
  H   -3.01295148107927     -5.83721904652402      2.11886607595276
  H   -3.36079344336266     -4.20418152497051      1.51656599486767
  H   -2.52774739865834     -5.38068051804024      0.47356417776546
35
name="HCNOFClBr/C101724" config_type="wB97M-D3(BJ)/def2-TZVPP geometries" pbc="F F F"
  C   4.83220509916729      3.52018462370718     -0.60335585361289
  C   3.91747109938631      2.47593906527492      0.01869505186599
  C   3.31316019522687      2.98014649576047      1.32766747986635
  N   2.91115847257740      2.10837134991704     -0.96842597573705
  C   1.99032444072736      1.09033716253689     -0.72758630584709
  C   1.30289580322725     -0.96361603244345      0.34388046043853
  C   2.23606658476798      0.04772921167120      0.16363737386763
  C   0.11573032661312     -0.98888552060823     -0.37397719993484
  C   0.78668363675626      1.06649264407677     -1.44006495112442
  C   -0.12343179421300      0.04135083755403     -1.28199682613987
  N   -0.78349394452191     -2.06187262010807     -0.22210900166531
  C   -2.15906063866043     -1.97279002021720     -0.05564903634968
  C   -2.91759159660776     -3.14774796449518     -0.09027359980435
  C   -4.28886579300969     -3.10924796168776      0.07959040227892
  C   -2.81805248122928     -0.76137225832230      0.15950056300396
  C   -4.19528966337403     -0.73592675303561      0.31770799223452
  C   -4.94483602269843     -1.90130619412445      0.27745699575225
  H   5.61556097379731      3.81045866947162      0.09363508499584
  H   5.29108060848798      3.13904489558149     -1.51274847741432
  H   4.26343012478559      4.41761095397346     -0.85409103457320
  H   4.51406025882940      1.58532385410387      0.21990225412116
  H   2.59873555697748      2.26818571216748      1.73477138086406
  H   4.08895262237923      3.15187466208597      2.07258926858602
  H   2.79124089969615      3.92220342371555      1.15457400472522
  H   2.50016150766809      2.90885482720241     -1.42021476997083
  H   1.50333991891232     -1.74863419175078      1.06070406284818
  H   3.15067347628370      0.02213960337474      0.73525464602342
  H   0.57877274141504      1.85663387191468     -2.14984044684459
  H   -1.02920783189835      0.03236395471242     -1.86983293451691
  H   -0.37647238829880     -2.95856897676079     -0.03618757648838
  H   -2.41807210477501     -4.09261504721894     -0.26020806967328
  H   -4.85065243882660     -4.03223761114845      0.04865411969470
  H   -2.25242943085018      0.15513455863653      0.21629370220574
  H   -4.68427132699025      0.21384519893060      0.48390648089881
  H   -6.01697689172842     -1.87090442444811      0.40024043542571
29
name="HCNOFClBr/C101779" config_type="wB97M-D3(BJ)/def2-TZVPP geometries" pbc="F F F"
  C   6.24239910822449      1.33421718162849     -1.40391689792426
  C   6.80455560833065      0.66541255449840     -0.32113372992957
  C   4.87164161673501      1.43058547368677     -1.55954758013098
  C   5.93826811607124      0.10572533234877      0.60817344428146
  C   8.30428998431489      0.52843620937500     -0.17661629104037
  C   4.56223923682844      0.19487424050336      0.46511026928323
  C   4.00844009641530      0.85668992623433     -0.62658747487609
  N   2.62190226750955      1.00039697955138     -0.75330305534091
  C   9.06990648822841      1.78903198866263     -0.49767523962288
  C   10.02602038934278      1.82398242922022     -1.50195335335890
  C   10.72169664592196      2.98625983440165     -1.80252925572701
  C   8.82555196875672      2.96752265930659      0.20259588028198
  C   9.51194242857308      4.13199225290493     -0.08406152420029
  C   10.47188548314148      4.15857806107264     -1.09720180627496
  N   11.20233622360781      5.32318977648358     -1.35746119068763
  H   6.89176720116632      1.79802795087885     -2.13398520492033
  H   4.46107942229984      1.96348458355749     -2.40726308299106
  H   6.34493958881039     -0.41385343702970      1.46620567602294
  H   8.52678233945814      0.21133468350332      0.84327384102494
  H   8.66108664476229     -0.27159900458936     -0.82782609243609
  H   3.91180253889386     -0.24527516978686      1.20948618790183
  H   2.30559821915887      1.12752249530325     -1.69954224595841
  H   2.08875678487955      0.28864759213388     -0.28360438471395
  H   10.23355009204498      0.92478437422886     -2.06723235697860
  H   11.46490579007695      2.98404991036360     -2.58892513682153
  H   8.07302407883003      2.97361899815405      0.98002787574551
  H   9.30762248434545      5.03313319383535      0.47911519356785
  H   10.72844601826043      6.17377285409035     -1.10574147156404
  H   11.57806303501094      5.37615617547813     -2.28878089261189
25
name="HCNOFClBr/C101815" config_type="wB97M-D3(BJ)/def2-TZVPP geometries" pbc="F F F"
  C   2.72018113981203      2.69149919072824      1.09568848170309
  C   4.05594224564685      2.21458545532554      1.61923329818706
  C   4.36254238982966      0.85984653336154      1.64142161481439
  C   5.60100014662524      0.41614063681081      2.08500025700472
  C   6.54957732424501      1.32780303443893      2.51984626647358
  C   6.25089999588840      2.68395333404547      2.50832024820218
  C   5.01454289432825      3.12196501099583      2.06271285885305
  C   2.06961219667083      3.77711752617811      1.92082743034282
  C   1.96054674316342      3.64972156206493      3.30326941640126
  C   1.34606762139464      4.63447942090713      4.05863931558700
  C   0.82915715265534      5.76711119070973      3.44284511374090
  C   0.93329233563949      5.90446541801149      2.06827579035473
  C   1.55124826825955      4.91459315808125      1.31545408146470
  H   2.04601123678509      1.83640454184368      1.03009869005584
  H   2.84805089996073      3.05693022207502      0.07566816913834
  H   3.62290177309076      0.14380010702371      1.30849656437208
  H   5.82079106749325     -0.64194362452600      2.09354577721362
  H   7.51323709431722      0.98615725195376      2.86902915792471
  H   6.98327460622163      3.40151523208144      2.84998611958896
  H   4.78214920452042      4.17799256145789      2.06753989042886
  H   2.37288070556381      2.77536204990229      3.78815109763605
  H   1.27180144986491      4.52038412378747      5.13074745194315
  H   0.35265470130244      6.53688148310162      4.03249882958020
  H   0.53858752355216      6.78364752622602      1.57920783141104
  H   1.63374928316883      5.02838695341406      0.24269634757765
36
name="HCNOFClBr/C101837" config_type="wB97M-D3(BJ)/def2-TZVPP geometries" pbc="F F F"
  C   -1.06683676843633     -0.07830673835730      2.49468586339574
  C   -0.80531138530391      1.42021290455370      2.61329748530146
  C   -0.41379491266988     -0.64559991509829      1.23761171799082
  C   3.48589450723602      1.35148553556180      0.05879402680514
  C   3.13023270726821      2.46928161408602     -0.92634912596590
  C   4.98846455916560      1.37577724003923      0.33993297598767
  N   2.76448596039024      1.52338381317609      1.31823414390310
  C   3.58950114566949      3.83684856058504     -0.42978134806077
  C   5.46239710963512      2.73881176836355      0.84043216889429
  C   5.08957212050745      3.84097589199641     -0.14728910806343
  C   1.35032023513416      1.16794138552121      1.31727188722053
  C   1.08058734317255     -0.33566747698286      1.20719817358563
  C   0.68839246917346      1.72712368661238      2.57202065724005
  H   -2.13837092172186     -0.27854425530871      2.49134513660669
  H   -0.65332938024207     -0.58388397023263      3.37143291716305
  H   -1.29846012509656      1.93541369987196      1.78454920839491
  H   -1.24413013008448      1.81167628202358      3.53098450074001
  H   -0.57663181256904     -1.72149110499226      1.17347260421054
  H   -0.88848295632397     -0.20381533864840      0.35725853699775
  H   3.24797138321554      0.39109931508901     -0.41553295738288
  H   2.05779825593619      2.47527148737404     -1.11934743705773
  H   3.61358414138958      2.24398764323084     -1.88012790684484
  H   5.23630943185066      0.59400204493629      1.06128576042674
  H   5.51423336328840      1.12708061970755     -0.58427252676055
  H   3.23365336677869      1.00477088475991      2.04916359385008
  H   3.05062249066877      4.07866985630347      0.48654797424354
  H   3.34081874583594      4.60175620070000     -1.16580450151166
  H   4.99806696387924      2.95187005014583      1.80347357745412
  H   6.54086469866454      2.71971721262198      0.99917499710085
  H   5.40087504399234      4.81251960384281      0.23717790434867
  H   5.63200218883331      3.68259906237427     -1.08413931668064
  H   0.89230665144009      1.65884329659148      0.45508335971933
  H   1.57102190242855     -0.83098579813564      2.05152150771877
  H   1.52994285439408     -0.73602179093630      0.29902764134753
  H   0.87150491055790      2.79952809960880      2.61925010983216
  H   1.17522374194195      1.28346862901512      3.44661569784923
23
name="HCNOFClBr/C101848" config_type="wB97M-D3(BJ)/def2-TZVPP geometries" pbc="F F F"
  O   4.66317428557582      1.94756972622862      0.43311873947540
  C   3.45255647086811      1.92414259113924      1.08762258566715
  C   5.82660638795728      1.99641034822450      1.17070848691996
  C   3.23264545423505      2.60790628261419      2.27487729406910
  C   2.42201398040313      1.23520008714649      0.46645677078225
  C   6.03669803135081      1.16375468811138      2.26070302273420
  C   6.81678199836083      2.86169224342529      0.73658721026762
  C   1.96695306343774      2.58965374888039      2.84124730386217
  C   1.16041908004654      1.23153800342193      1.03964336156128
  C   7.25389354943048      1.21013160628173      2.92190625332092
  C   8.03354352713015      2.89309981893968      1.40155739257613
  C   0.92660944119401      1.90578725042511      2.22969517275856
  C   8.25579396762021      2.07174221506948      2.49684179314077
  H   4.04114065725604      3.14598451868298      2.74571997305522
  H   2.62388798015171      0.71627569024347     -0.45861877359413
  H   5.25449383371148      0.49194569619814      2.58108878464451
  H   6.62178291730693      3.49378100502602     -0.11669151308392
  H   1.79446748821527      3.12238852786906      3.76536842018846
  H   0.35801490041365      0.69524932457195      0.55386548330179
  H   7.42170872212951      0.56237187279862      3.77021198653555
  H   8.80744777634190      3.56696856591213      1.06335421714708
  H   -0.05659785709185      1.89965847648797      2.67611625264940
  H   9.20296414395518      2.09954781230159      3.01481958202050
35
name="HCNOFClBr/C101859" config_type="wB97M-D3(BJ)/def2-TZVPP geometries" pbc="F F F"
  C   4.85130699198459      3.40996572727696     -0.82343142079986
  C   6.27933385937448      3.39302492045306     -1.30312169687680
  C   3.82472463884744      3.63271453691934     -1.93289638153642
  C   6.66650383158434      4.46632856186592     -2.28616382499212
  C   7.19613031678659      2.49744783494577     -0.93166091952242
  O   6.39692762540868      5.77504989990406     -1.79062005199624
  C   7.02498935440897      1.36776198496744      0.00504746727521
  C   7.53607267199293      0.11500020338020     -0.33441120629477
  C   7.38738055065364     -0.96898935612525      0.51501043914638
  C   6.73824437762921     -0.81592572180456      1.73215389091474
  C   6.25036862917196      0.43025957877557      2.09475025386243
  C   6.39539518932839      1.51250763449052      1.24004035847171
  C   2.39869068374914      3.50027113648517     -1.41641989877204
  C   1.34469545123839      3.73449285068798     -2.49072655588040
  C   -0.07568382974531      3.58736180280892     -1.95998224088245
  H   4.62868475303715      2.47286383229879     -0.31751288413819
  H   4.73015913962597      4.20178742461494     -0.08015432298932
  H   3.95953285417119      4.62301038930060     -2.36873880927773
  H   3.98910957534010      2.90739121502875     -2.73354465468731
  H   7.71871795383482      4.36005369418457     -2.55897303063572
  H   6.07828829204064      4.38004068419757     -3.19783956558456
  H   8.17855929589169      2.56764228328503     -1.38718252260234
  H   6.89012048227793      5.88375792247617     -0.97515290925665
  H   8.04496742993746     -0.00755802745967     -1.28099703139233
  H   7.77907999369806     -1.93441259573530      0.22842491368491
  H   6.62249438134087     -1.65952600385468      2.39712258551762
  H   5.75987956964190      0.56354420670120      3.04844454710665
  H   6.03154046569402      2.48441804813770      1.53845622804954
  H   2.25954056047918      2.50524554776778     -0.98556435343369
  H   2.24447528328201      4.21001058820787     -0.59908239601924
  H   1.47975139684550      4.73221689935303     -2.91319223866158
  H   1.50652101773035      3.03122010228713     -3.31043684443635
  H   -0.81583138591859      3.75329581702835     -2.74105568343902
  H   -0.23688381045014      2.58898143372478     -1.55300412875757
  H   -0.26748749091360      4.30314524342427     -1.16048481116404
24
name="HCNOFClBr/C101973" config_type="wB97M-D3(BJ)/def2-TZVPP geometries" pbc="F F F"
  C   4.54362678833852      1.53781622257961      1.97944364772957
  C   4.71275842825169      2.96916768570390      1.49263157320908
  C   6.12636444303742      3.46979098846048      1.59483438106216
  O   3.27932879885260      1.06692543110446      2.07283536228163
  O   5.45244595759503      0.81239786505386      2.25786747547003
  C   6.46095698411410      4.43705541538518      2.53195729601355
  C   7.11740658748920      2.97257171480263      0.75616475070490
  C   2.14747488761817      1.88874736970645      1.76394262084024
  C   7.76360493737336      4.90564415067898      2.63213686019959
  C   8.41752217588170      3.43836946503774      0.85135698932384
  C   0.91926115456502      1.01726003682878      1.87442551795579
  C   8.74453026800698      4.40743875379818      1.79058624269609
  H   4.37080427091144      2.99976598761280      0.45622148748477
  H   4.04409116295448      3.62087143674189      2.05133817607226
  H   5.69742926329255      4.82762499211764      3.19157564451117
  H   6.86958188209185      2.20598793033852      0.03554620636081
  H   2.24311963915210      2.29543157087362      0.75743104575276
  H   2.09295033460352      2.71947980087265      2.46788740003209
  H   8.00904584448489      5.65860244632353      3.36709047060277
  H   9.17895194812838      3.04209680259045      0.19518200889614
  H   0.97174008741455      0.19357423162157      1.16649203273856
  H   0.83563875871332      0.60543100796022      2.87716495990323
  H   0.02741125285884      1.60422279273212      1.66282158939341
  H   9.75945424427026      4.77012580107470      1.86556646076554
23
name="HCNOFClBr/C101995" config_type="wB97M-D3(BJ)/def2-TZVPP geometries" pbc="F F F"
  C   9.81238592301702      5.92834760970836     -1.77231829275525
  C   8.97533301059172      4.71815392168027     -1.43185628588557
  O   7.60521727991231      5.11090515930840     -1.51585641989689
  C   6.58817654258646      4.24634487612124     -1.27614267844388
  O   5.45477501106213      4.63169230134488     -1.37861585576732
  N   6.96905011727872      2.97710074721013     -0.92857271709481
  C   6.13218454586794      1.87437489020425     -0.65291439837943
  C   6.76606241598014      0.67540492061244     -0.33008337042281
  C   4.74303289525040      1.92793321277493     -0.69205125592012
  C   6.02502572119460     -0.45874738015243     -0.05330319997747
  C   4.63888659182311     -0.41298807902204     -0.09218850484658
  C   4.01327204355466      0.78132901828522     -0.41014407836306
  H   10.86949760198623      5.67386190554913     -1.72473955185057
  H   9.58090498362110      6.27749336689332     -2.77546733437783
  H   9.61453022311927      6.73499206580835     -1.07092761957806
  H   9.20068683465512      4.37210931171234     -0.42010896798558
  H   9.17238891986583      3.90801710740509     -2.13802892104231
  H   7.94883027603541      2.77895249715432     -0.87296210874291
  H   7.84744992242819      0.63364653138841     -0.29709621401627
  H   4.25014236617374      2.85057709347573     -0.93916470456845
  H   6.53400217512681     -1.37940814018298      0.19282379864116
  H   4.05686255601535     -1.29666978087602      0.12302095759452
  H   2.93440234285369      0.83197694359666     -0.44310237632051
24
name="HCNOFClBr/C10199505" config_type="wB97M-D3(BJ)/def2-TZVPP geometries" pbc="F F F"
  N   -0.24060739247297      0.12615727290293     -0.53623050092724
  N   -0.77748388357251      1.07955796556272     -1.32845491654931
  C   -1.27431344827122     -0.50062199119668      0.00439781814927
  C   -2.12724399059431      1.04545974209601     -1.32022992848471
  C   0.07148663539968      1.96368495569714     -2.08711695083158
  C   -2.49804559864158      0.03810706749087     -0.45872779187999
  N   -2.87058361303268      1.97576693713648     -2.05132480073413
  C   -1.07111915374009     -1.62163207725649      0.93826750198051
  C   -0.68780958704163     -3.76166556370893      2.69276618970036
  C   0.37663542186729     -3.26146569728496      1.95453039769064
  C   -1.94272151079191     -3.18850828451332      2.55578889999882
  C   0.18782247498418     -2.20185345561042      1.08375854994544
  C   -2.13151732424215     -2.12533389914768      1.68601373861081
  H   -0.41363497253505      2.93201313867397     -2.17930485366278
  H   1.00634982369067      2.07439204638795     -1.54918488356649
  H   0.27903940696083      1.56470634971503     -3.08007160871215
  H   -3.49939898168942     -0.27475860002729     -0.22858058477118
  H   -2.65902037150245      1.96950768060454     -3.03785098581307
  H   -3.85987238320379      1.84482212996841     -1.91872715932905
  H   -0.53923773106917     -4.59049658587321      3.36979887055016
  H   1.35827660544254     -3.70222188355889      2.05586753310165
  H   -2.77694252177093     -3.56685607826769      3.12927043528991
  H   1.01054979714417     -1.81173125859362      0.50407604450081
  H   -3.11070760131749     -1.67772971119686      1.59456898574327
27
name="HCNOFClBr/C10202752" config_type="wB97M-D3(BJ)/def2-TZVPP geometries" pbc="F F F"
  C   1.79895772875620      1.46099681263096      7.66857391588881
  C   2.24077010005590      1.09639304646497      6.47595605579836
  C   1.42055869126482      1.13740114520099      5.22281500675123
  C   1.81874868947145      2.23374933123733      4.22811308868761
  C   1.02187928114549      2.02840228984426      2.92724608915868
  C   3.33005717416164      2.26118911826663      3.95405135220495
  O   1.43747787050016      3.46392911897116      4.84521930235420
  C   1.12531147890932      3.17723707608254      1.97282646163022
  C   1.68363425277199      3.11490053971711      0.77323669164130
  C   3.89160780337123      0.96939015008320      3.44446694092444
  C   4.45997233756797      0.81228848845464      2.25890548358665
  H   0.79011987093144      1.82847429292378      7.80221845952008
  H   2.42945202876635      1.41068413392024      8.54468622128909
  H   3.26104037498767      0.74067551472117      6.38365738362443
  H   0.37424025542172      1.30474787020006      5.47643624156714
  H   1.47970214855271      0.17627143232745      4.70931571019202
  H   -0.02367571394004      1.88787678246323      3.20737854563383
  H   1.36492821068952      1.11465741865971      2.44348712108367
  H   3.53493497051178      3.05149124727429      3.22976003609708
  H   3.82036882863225      2.53727782394186      4.88825566867283
  H   1.84413174060300      4.18328041100372      4.35830956942506
  H   0.69774982467611      4.11688904462108      2.30543526424110
  H   1.72284634873863      3.97623059690136      0.12175808286205
  H   2.11149089050118      2.19220199716487      0.40317700264831
  H   3.82240196260980      0.11437065196317      4.10802880209013
  H   4.85714455863257     -0.14210779461740      1.94459962786429
  H   4.54804829170912      1.64010135957760      1.56738597456239
14
name="HCNOFClBr/C10203084" config_type="wB97M-D3(BJ)/def2-TZVPP geometries" pbc="F F F"
  C   6.34873340787044      1.87151811034059     -0.67228447652854
  C   6.85694479077038      0.62798132052015     -0.34032532637358
  C   4.97072051313570      2.03914834022998     -0.72099695163660
  C   6.01641721531161     -0.43616671270237     -0.05916601948966
  Cl  8.57593539871934      0.40343152428125     -0.27880883659480
  C   4.64391455597955     -0.24213417032622     -0.11304331081240
  C   4.10843962904145      0.99719169683879     -0.44514569614922
  C   3.74034524800823     -1.38414922150239      0.18998371059510
  Cl  4.33285876822527      3.59633825036277     -1.14045144007996
  O   2.54043801876062     -1.31697578075693      0.17890081933564
  H   7.00939283779090      2.69516096256933     -0.89007881130068
  H   6.42756231175794     -1.40144986738314      0.19775947484771
  H   3.03818564630242      1.12690663224551     -0.48222454060504
  H   4.25691175832613     -2.33020108471732      0.43428130479202
38
name="HCNOFClBr/C1020311" config_type="wB97M-D3(BJ)/def2-TZVPP geometries" pbc="F F F"
  C   7.16129440889358      3.12327936462315     -0.63314638082007
  C   7.36939174725871      3.68259139010133     -2.05153850533891
  C   8.55604884883364      2.82409476255426     -0.07692109199717
  C   6.54319477362996      4.18491813399553      0.29320535269687
  C   6.28362684800462      1.86675300324897     -0.67926615590464
  C   6.75935830163440      0.63102099033045     -0.24559777242906
  C   4.97607266663362      1.90312052606999     -1.16482713040337
  C   6.00400984836009     -0.53790427918899     -0.28726995579635
  O   4.31705790015872      3.02384108892391     -1.62881454475959
  C   4.20482056105152      0.74685373825923     -1.22213316204230
  C   6.61562197010613     -1.84476663126582      0.21837967397182
  C   4.71310399311222     -0.46434044136930     -0.78917287670827
  O   2.93377942833131      0.79926058296136     -1.70939835047556
  C   5.65369374040680     -3.02357531192347      0.07346067127322
  C   6.97438162937724     -1.69647282807551      1.70298587614987
  C   7.88589848685516     -2.16375349861423     -0.58120401516768
  H   6.44709555126841      3.93788675413587     -2.56967014077316
  H   7.88192786825301      2.94587194544721     -2.66746685301255
  H   7.98398299522523      4.58128458838715     -2.00961740370836
  H   8.51031361556835      2.45418366856792      0.94562680507707
  H   9.08296062703632      2.09388555251789     -0.68796792052073
  H   9.14121058806603      3.74258269085010     -0.07424225372254
  H   6.45705524588226      3.79058621571366      1.30403957568496
  H   5.54793059569935      4.51479625706938      0.00037958420855
  H   7.18200374388561      5.06706690678079      0.32261637313085
  H   7.76278458498044      0.57330976083093      0.14014509760009
  H   4.87728884025105      3.79372332574624     -1.55128504232609
  H   4.07047893463106     -1.32711129667678     -0.85886060250748
  H   2.75406908590018      1.71159113640378     -1.95630633783045
  H   5.38227666957730     -3.19236015592987     -0.96766149258602
  H   6.13115966469657     -3.92902510740203      0.44556693932500
  H   4.74074526445400     -2.86843820448615      0.64652888132798
  H   7.69222234317789     -0.89394215281068      1.86111999699921
  H   6.08552791749761     -1.47355449547033      2.29167588665927
  H   7.41302249799570     -2.62104892457126      2.07889739400236
  H   8.63306814863077     -1.37956513546741     -0.47732094487580
  H   8.32570726886071     -3.09684475226924     -0.22879735824904
  H   7.65591269581418     -2.27039896799808     -1.64034151615191
39
name="HCNOFClBr/C10203288" config_type="wB97M-D3(BJ)/def2-TZVPP geometries" pbc="F F F"
  C   4.79133396201124      3.67028035607900      6.42317398813878
  C   4.37425065689257      3.22125940859589      5.02538565510871
  C   3.62306781119885      1.89384501003819      5.00411988875469
  C   5.78562291560989      2.74064392758531      7.10902833525615
  C   3.18285356877396      1.45988215644925      3.60820971932727
  C   6.27019525259150      3.29034366754999      8.44580287811664
  C   2.17997213543932      2.41026054719211      2.96212389126454
  C   7.14929897628564      2.32394746230784      9.23385376446993
  C   1.53241843804353      1.85813090595010      1.69929967440961
  C   8.44641803479910      1.94334488901325      8.52906407669852
  C   2.52755851582591      1.60162717648692      0.58707759199004
  O   0.57741039648908      2.78274861188350      1.17853426909228
  C   9.33240837003745      1.05507488227657      9.39342458870968
  H   5.23196782266013      4.66759086601785      6.35997173322012
  H   3.90122865206949      3.77016710471384      7.05021396966027
  H   3.75168658789283      3.99745501534310      4.57982660271524
  H   5.26203935423727      3.13812018327310      4.39208014530652
  H   4.25275663853289      1.11298901690333      5.43056850710686
  H   2.74490297133210      1.96996337891829      5.65167559158487
  H   6.63439185582551      2.57702062263427      6.44197290587420
  H   5.33149520093667      1.76169649541147      7.27493378759449
  H   2.73875620663619      0.46344528152052      3.66826166549917
  H   4.06394866469380      1.36583422528276      2.97100855388635
  H   5.40076409773022      3.55712949190517      9.05071100238925
  H   6.81880036559077      4.22012943268931      8.27333357294105
  H   1.39018097365370      2.63270039387666      3.68738962810254
  H   2.65098036085173      3.36036656381157      2.70830097407721
  H   7.39294435564291      2.76798246242955     10.20155461673566
  H   6.58261945502970      1.41426509542882      9.45038090817774
  H   1.02840449132959      0.91607775894631      1.94713677085124
  H   8.22096110790437      1.42907045823069      7.59442276474652
  H   8.98605029702899      2.85326926381293      8.25570460109557
  H   3.08530666836662      2.51167007084507      0.36835181345232
  H   2.00554411778623      1.29228226279518     -0.31531124453941
  H   3.22963358648405      0.81910809618344      0.86604813536138
  H   -0.03186516296192      3.01273143998832      1.88213258469069
  H   10.25224989249726      0.78075690024776      8.87950791349188
  H   9.60438250818093      1.56039547259951     10.32018403182193
  H   8.81285989606985      0.13499404478322      9.66194034281934
39
name="HCNOFClBr/C10203302" config_type="wB97M-D3(BJ)/def2-TZVPP geometries" pbc="F F F"
  C   8.63434214896853      5.33507047157571      2.22384416638859
  C   8.48894291946894      3.87804068003801      2.64201605446723
  C   9.97087994587213      5.94307285207455      2.60774141951437
  C   7.12572618215937      3.29684431692002      2.29058119512310
  C   10.16079095938277      7.36363351158645      2.08711486060193
  O   10.02913843897917      5.92317595734195      4.03481825780524
  C   6.97743680169340      1.84146055806986      2.71861030228634
  C   10.28998778217802      7.45525156237657      0.57147622257583
  C   5.64632487572558      1.20444293729347      2.32848934028191
  C   4.43360705000491      1.82480492561252      3.01222054856606
  C   3.13382427099915      1.09868180273781      2.69272377992323
  C   1.91424296393916      1.72718100703860      3.35430964164654
  C   0.62597865706561      0.97303882760754      3.05134286650917
  H   8.50284026346982      5.41562292556850      1.14401929036026
  H   7.84849566269610      5.93497537329511      2.68952579784996
  H   8.65609000628171      3.79644503633460      3.71580951173565
  H   9.27134096292377      3.28541298364061      2.15980162791335
  H   10.77279349330257      5.31093632726880      2.20365062415637
  H   6.35165201723125      3.90484169178628      2.76225699519415
  H   6.96106831818312      3.37314233655765      1.21157126207113
  H   11.06470365763002      7.77201536469122      2.54703877109275
  H   9.32823843678343      7.97358043728774      2.44135040711216
  H   10.86184401442296      6.31109087000450      4.30770904340762
  H   7.79353363624855      1.26367184616483      2.27912314740447
  H   7.10488320361302      1.77447314762185      3.80235180484278
  H   11.08475129988833      6.80339638055413      0.20781003396068
  H   9.36809092960813      7.16662679603230      0.07063298552454
  H   10.52710757777614      8.47128132305290      0.26197696537307
  H   5.51833132774026      1.26833136900057      1.24434266898875
  H   5.67570040712456      0.13957832481512      2.56980433464465
  H   4.59149413801040      1.82111211519041      4.09443039369334
  H   4.33535084635802      2.87201221931786      2.72048219869197
  H   3.21597510662089      0.05451692909042      3.00670568411782
  H   2.98586068967800      1.07935424870304      1.60942917429552
  H   2.07336080564748      1.76522843471660      4.43418166480459
  H   1.82206313746122      2.76377043691786      3.02295625287158
  H   0.68616839702393     -0.05564624546457      3.40713839532650
  H   0.43891321992252      0.93934885869394      1.97785132260589
  H   -0.23567465208299      1.43988065888463      3.52586098627089
39
name="HCNOFClBr/C10203324" config_type="wB97M-D3(BJ)/def2-TZVPP geometries" pbc="F F F"
  C   2.69162114367133      1.02801898564052      3.80417022353017
  C   1.91792676422726      1.32722293590942      2.52687221228853
  C   2.23805012059112      2.67735596250777      1.89489815944252
  O   0.53136006221069      1.23572693136405      2.85928125191282
  C   2.43465468177207      2.00860445320910      4.94402318531168
  C   3.64932129454218      2.77359922083918      1.32789484491880
  C   2.99310412390387      1.52680950662914      6.28170550378627
  C   3.91478735942675      4.11575157554393      0.65823865566046
  C   4.50570456608631      1.30584510871170      6.35620905259086
  C   5.36343822235279      2.56756879269435      6.20950010152833
  C   5.73791451134093      2.93622375812354      4.77815098763833
  C   6.63535754025346      4.16379161790222      4.69520211751904
  C   7.00754903063594      4.52140068066927      3.26216340087240
  H   2.40522665896332      0.02626138485014      4.13005083305498
  H   3.75431866772076      0.98377364869272      3.56547566366438
  H   2.16340741486958      0.54620987772170      1.79695431524960
  H   1.52633063460090      2.84757243767716      1.08063151360379
  H   2.06533164901311      3.47075809870987      2.62337951752042
  H   0.02071566344609      1.50042011514944      2.09284355949631
  H   2.84575932701111      2.98890654052009      4.70437500010327
  H   1.35884281567976      2.14501689325223      5.04379863379243
  H   4.38039720811677      2.61631935619848      2.12026787258978
  H   3.80094625008089      1.96629391180124      0.60821831598005
  H   2.49503029128739      0.58933855989863      6.53956808462135
  H   2.71395241515427      2.24307216794585      7.05763213663817
  H   3.21857539933317      4.28806387855767     -0.16252442639126
  H   3.79469630070942      4.93396480600108      1.36866711590672
  H   4.92557822646193      4.16867476573585      0.25740560577648
  H   4.81589120225039      0.56986761662472      5.61108193232844
  H   4.71761734016187      0.85277287168042      7.32534606971562
  H   6.29053362837659      2.43393813719327      6.77085295123158
  H   4.84846615145743      3.41143918425981      6.67689692777334
  H   6.24447608387517      2.08715666816193      4.31027566180068
  H   4.84105215336049      3.11759335291140      4.18727268434689
  H   7.54101117131806      3.98765689140843      5.27940150660898
  H   6.12805703537848      5.00875873396146      5.16573731355184
  H   7.65133810026888      5.39837596178548      3.22062014222238
  H   6.11728078948304      4.73169883115117      2.66928568220193
  H   7.53427760060639      3.69697547840555      2.78077548961154
39
name="HCNOFClBr/C10203335" config_type="wB97M-D3(BJ)/def2-TZVPP geometries" pbc="F F F"
  C   5.30264013327190      1.44091793827611      2.15153871157813
  C   4.04398308149083      0.90278902096518      2.81290675323525
  C   3.07138165854376      1.98263783733061      3.27961851143760
  O   3.43602206416063      0.04856238067435      1.84021375414989
  C   6.09050676593602      2.44053967237729      2.99078272255967
  C   2.64285368701940      2.96204422385766      2.19446543436364
  C   6.55421786796106      1.91157831282779      4.34369939146283
  C   1.48801695551435      3.85646054056752      2.62791418036193
  C   7.48891058110664      2.88224043400920      5.05511915444954
  C   1.09662592761751      4.86752132080759      1.55787905998273
  C   7.91848991682711      2.40138307371117      6.43578843432098
  C   8.93716227007117      3.30908640387692      7.12115140769317
  C   8.40148937458399      4.70257073552931      7.43266502305740
  H   5.01482172740458      1.89575341411937      1.20365081586738
  H   5.93481525067043      0.58708385835441      1.90470311156349
  H   4.33015626641618      0.30311449986734      3.68295801176004
  H   3.51526264664551      2.52442640639036      4.11734287937837
  H   2.18529781865352      1.48354730394470      3.68441985914282
  H   2.65398094833848     -0.34348821636973      2.23208156580882
  H   5.49863300352934      3.34508858535351      3.14716317255675
  H   6.96693704175748      2.75187453121252      2.41924762858996
  H   2.35717589056081      2.40414543609026      1.30142078773184
  H   3.48955550641463      3.58906093445059      1.90851756366956
  H   5.69241055299606      1.71216587144302      4.98432411060898
  H   7.05992574464536      0.95213839415904      4.20641851049195
  H   0.62738483401760      3.23240077596180      2.87855282111555
  H   1.76062754825944      4.38149556799596      3.54631161263479
  H   6.99456163737910      3.85218947582351      5.13558701932466
  H   8.37707127592977      3.04290099763491      4.43761720071904
  H   1.93411369828184      5.52385439661500      1.32091937696053
  H   0.80279638491869      4.36412064078626      0.63682612156271
  H   0.26389904410446      5.49157036800827      1.87814770156001
  H   8.33840851045756      1.39740126419829      6.34310096652235
  H   7.03556411257189      2.30673084964586      7.07391157477119
  H   9.82443528873882      3.39202425661698      6.48945509287148
  H   9.26482773315470      2.83673588109284      8.04825865955359
  H   8.15188290240446      5.24973926873803      6.52530903443286
  H   9.13440611771015      5.29290399108763      7.98021557179291
  H   7.49904802993469      4.64198975196852      8.04199669035554
35
name="HCNOFClBr/C10203584" config_type="wB97M-D3(BJ)/def2-TZVPP geometries" pbc="F F F"
  O   102.38096315865332     47.42290903736994     -0.30283958432638
  C   103.44320379144818     48.28702935364075      0.14713436487585
  C   102.13719471481643     46.33974953649222      0.44883762733673
  C   104.79385001981258     47.74920985598825     -0.27104218508917
  C   101.04911092313439     45.48844307201232     -0.17510403665876
  O   102.73229571395257     46.06621735255324      1.45633826405618
  C   99.77156784777686     46.28841750974663     -0.35875407424469
  C   101.51615288649361     44.87267474045751     -1.49449174317676
  O   99.48296604953319     46.97668048025352      0.75489456268029
  O   99.09256158677385     46.28638751225123     -1.34925619278444
  C   98.26486469979572     47.74847293501096      0.73472456828888
  C   97.07016741058167     46.88526494936691      1.07489829009712
  C   102.76158511235204     42.96671661093092     -0.37895221629254
  C   102.83379463605634     44.10456916780181     -1.39316196896597
  C   103.22349812544113     43.57449375521029     -2.76906721636622
  H   103.23019521245944     49.24212598182814     -0.32361620454769
  H   103.37493319696451     48.39244886030422      1.22657596137500
  H   105.57360920912002     48.45918945299729      0.00017884030006
  H   105.00055215721569     46.80571774552448      0.22741591852171
  H   104.82670015627534     47.59793001006381     -1.34833743919156
  H   100.82793375899142     44.71261690760021      0.55547763610529
  H   100.73091717392640     44.20708469663872     -1.85318007084534
  H   101.60906992781071     45.66807322491219     -2.23196167907947
  H   98.42335509866695     48.52220597081403      1.47999519130034
  H   98.15731296994868     48.20606178544580     -0.24488859742733
  H   96.17393610002701     47.50128702633817      1.12934346237883
  H   96.91763471206662     46.12569852336223      0.31241648629695
  H   97.21158287574589     46.40010008452488      2.03854643442030
  H   102.61200764712942     43.33319543729581      0.63453411068249
  H   101.94210508119819     42.28947813300024     -0.62667705846428
  H   103.68423632565855     42.38811529678598     -0.38614878452098
  H   103.61249124037170     44.80039194477613     -1.06847313153767
  H   104.18516289304003     43.06463262405045     -2.73358393501185
  H   103.29099087521212     44.37965457566443     -3.49970704027264
  H   102.47989681154600     42.86065594898448     -3.12646865991226
30
name="HCNOFClBr/C102045" config_type="wB97M-D3(BJ)/def2-TZVPP geometries" pbc="F F F"
  C   6.12038231593777      3.61278269190104     -0.77707200588714
  C   6.89071707498789      2.30261678732347     -0.82082255309539
  C   6.28797888533010      1.34190141369445     -1.81751690568929
  C   4.65069090906064      3.52821519146100     -0.39815454667134
  O   6.64757525865384      4.66657611010397     -1.03591686507513
  C   5.74438656826095      0.12916514268905     -1.41291496144985
  C   6.24656734653606      1.68022391697809     -3.16756396033455
  C   4.45574549570092      2.89434739310135      0.95816822509594
  C   5.17130763470476     -0.73305511018639     -2.33797293188248
  C   5.67407920575392      0.82240755579946     -4.09302879153673
  C   3.73865322334268      1.71379737189352      1.10510675260020
  C   5.01946934951604      3.48336806271360      2.08703348431309
  C   5.13356239942014     -0.38807402037325     -3.68000088160216
  C   3.58243831225426      1.13126532211803      2.35534719946133
  C   4.86795536971151      2.90290804436317      3.33607357439536
  C   4.14803273515794      1.72370989235514      3.47366550893553
  H   7.92067720042601      2.54103940289137     -1.07468460700988
  H   6.87037544014702      1.85861377283663      0.17384281671549
  H   4.25271372945208      4.53982080821238     -0.42311781567933
  H   4.13823076437653      2.93529986389644     -1.15525524450292
  H   5.76825196803904     -0.13953676215462     -0.36576242496620
  H   6.66671861504139      2.62357872047117     -3.49081718122335
  H   4.75515246333196     -1.67438091519288     -2.00856451009687
  H   5.65030949859561      1.09772111157187     -5.13762377532071
  H   3.30317012004825      1.24625626926305      0.23274616671770
  H   5.58105607523768      4.40241156861502      1.98203096502343
  H   4.68802410402684     -1.05766911665069     -4.40119373272282
  H   3.01865176918107      0.21461050497575      2.45383077470475
  H   5.31007014016037      3.37142428511284      4.20357891087103
  H   4.02795582760661      1.27155452021594      4.44745951591231
29
name="HCNOFClBr/C102067" config_type="wB97M-D3(BJ)/def2-TZVPP geometries" pbc="F F F"
  N   7.42025367366143      4.83525666180113     -1.24367985645736
  C   6.59184125921347      3.89986777881512     -0.98427786650162
  N   7.08393512981250      2.62040701411917     -0.80912884356572
  N   5.21984676106113      4.06786726019187     -0.85791025193537
  C   6.50705479438700      1.40072732564940     -1.21569356048428
  C   4.31768802642940      3.39336096188952     -0.01253882283054
  C   7.04895897717455      0.22891077394042     -0.69263511912816
  C   6.54045639824440     -1.00448254094626     -1.06008176656931
  C   5.44717294007387      1.31770888530341     -2.11197433961382
  C   4.93054405155268      0.07849492923739     -2.45743242763802
  C   5.47050715133175     -1.08783045661138     -1.93922917349609
  C   2.95836401257319      3.51876264049477     -0.28913518314194
  C   2.01785608422117      2.90237435025886      0.51752995625389
  C   4.72235523525532      2.63894722888793      1.08354219700444
  C   3.77328780163200      2.00637995227693      1.87114597736299
  C   2.41987814323325      2.13339936881642      1.59958179284381
  H   6.97510904350286      5.74360366543498     -1.18080555803601
  H   8.08752528679464      2.62859170326571     -0.74944517521717
  H   4.88168956971548      4.92909306402630     -1.24596487572795
  H   7.86790912304986      0.29500368799132      0.01059153326602
  H   6.97544766035028     -1.90340421216831     -0.64767978655832
  H   5.02798439711607      2.21553574418800     -2.53552923297885
  H   4.10181270163314      0.02962175126832     -3.14904724998589
  H   5.06531962299863     -2.04927095621329     -2.21721086867249
  H   2.64428173097732      4.09887191966314     -1.14663479938078
  H   0.96754668225023      3.01539775502642      0.29040360192192
  H   5.77065105289985      2.54468104166058      1.31429287310107
  H   4.10103285558546      1.41484236436146      2.71384588230734
  H   1.68818973326897      1.64148063737069      2.22280114385822
19
name="HCNOFClBr/C102082893" config_type="wB97M-D3(BJ)/def2-TZVPP geometries" pbc="F F F"
  C   6.48040010103291      1.87941164229772     -0.70820786582828
  C   6.90945473336835      0.61663806851184     -0.33305814957119
  C   5.12711650088310      2.16313033441776     -0.79785657116255
  C   5.96028941542326     -0.34331162157093     -0.05691118321056
  C   4.58220302344116     -0.12650539721251     -0.13311980434259
  F   6.38979821054413     -1.56423121654927      0.30804547103493
  C   4.21866471981986      1.16665673794955     -0.51158674692296
  C   3.66307853410789     -1.22604111302632      0.16629766437926
  F   2.91418675243184      1.47174949497308     -0.60683536506843
  C   2.33050180949612     -1.21118492865096      0.13676252094887
  C   1.52076661990749     -2.40465822643786      0.45528884138545
  O   0.31667274113076     -2.41935988594125      0.43586825433874
  O   2.24758836846885     -3.49934147002909      0.77551716485686
  H   7.20486675747231      2.64799128345875     -0.93105282131009
  H   7.95512356920096      0.36526043267242     -0.25295453741831
  H   4.76399731089896      3.13751350142300     -1.08422479325794
  H   4.14623704291140     -2.15287295345127      0.43641343415515
  H   1.74619888508056     -0.34548742562232     -0.11912653117777
  H   1.60925470438006     -4.19855735721235      0.95774091817140
31
name="HCNOFClBr/C102114" config_type="wB97M-D3(BJ)/def2-TZVPP geometries" pbc="F F F"
  N   1.02791202128206     -0.02529263809275     -0.28764736678660
  C   0.35161408230590     -0.36934999243691     -1.53382494062273
  C   0.52958388828268      0.63590735398781     -2.65982144342572
  N   -0.30416247486523      0.24824780534731     -3.78659048424011
  C   -0.17076475270027      1.15788291723555     -4.91242766667459
  C   0.55774240163197     -0.89954216677570      0.77585526157112
  C   2.47897738020809     -0.10088283402840     -0.39698408980639
  C   3.12680427448381      1.10740428465896     -1.03122581562374
  C   2.66410663095544      2.38927191195855     -0.75716062961723
  C   3.28521245850598      3.49491483815640     -1.31678883292527
  C   4.38181830641348      3.33392468396357     -2.15300179606562
  C   4.85264134415927      2.05846403228963     -2.42609893017210
  C   4.22530540261275      0.95370150622024     -1.86760780589397
  H   -0.71516726772871     -0.43697989124836     -1.31127276552098
  H   0.66332320676703     -1.36199065577732     -1.89294302104037
  H   1.56261988084377      0.65305373457266     -3.00326173638231
  H   0.30730510126681      1.64425972589223     -2.28611524084616
  H   -1.27080257034826      0.21599453824416     -3.49302826235505
  H   0.84581683757497      1.10277627020609     -5.30040160644738
  H   -0.37177234486489      2.20663874425624     -4.65636259566027
  H   -0.84876107663706      0.86077545223058     -5.70996431092108
  H   1.01690593497221     -0.61446265353134      1.72008695214459
  H   0.78848414648177     -1.95856360136454      0.58638536040214
  H   -0.52121741167193     -0.80464661482907      0.87894800446982
  H   2.78935835145029     -1.00631768880739     -0.94036420764728
  H   2.87700042638923     -0.19860178268202      0.61384460634068
  H   1.80117723428128      2.50503642784942     -0.11784112877026
  H   2.91255369541092      4.48648229474293     -1.10185749679275
  H   4.86291033262177      4.19670825108343     -2.59060841306701
  H   5.70257031153957      1.92210313740057     -3.07957897480791
  H   4.58460414837527     -0.04181729072254     -2.09324042281543
31
name="HCNOFClBr/C102169" config_type="wB97M-D3(BJ)/def2-TZVPP geometries" pbc="F F F"
  C   6.61030034497139      1.09739393605047     -0.65967689044019
  C   6.69125885584650     -0.13882764376164     -0.03428086890325
  C   5.37274431632503      1.63812594803563     -0.97246668879467
  C   4.21680304108420      0.93727647047051     -0.65672932498430
  C   4.29985544622413     -0.29625643242702     -0.03116157429438
  C   5.53882623057285     -0.84377137167235      0.28664938229555
  C   5.61617565251168     -2.20608044153168      0.93927243175721
  C   5.22907356708547     -3.27552424308919     -0.05548148661491
  O   4.13260280640271     -3.76323278199639     -0.14509332795196
  O   6.25969076930556     -3.57741324876207     -0.85922868587578
  C   6.00323922763148     -4.54142541105636     -1.90586412494587
  C   6.28055608275021     -5.94305406505679     -1.44235963274291
  C   5.27618868380190     -6.70747764214380     -0.85708919453337
  C   7.55358999172922     -6.48468796155923     -1.58095444072866
  C   5.54485474052563     -7.99453566425351     -0.41716015035081
  C   6.81818863389384     -8.52802108319466     -0.55799906603038
  C   7.82401823211394     -7.77172128783106     -1.14195859618655
  H   7.51468982827154      1.63634747476893     -0.90312472866658
  H   7.65718885062913     -0.56235427782147      0.20404722087784
  H   5.30791411165912      2.60059737749665     -1.45899074226326
  H   3.24886387438069      1.35234351041397     -0.89822174107245
  H   3.40037741722474     -0.84710827311879      0.20780927054317
  H   6.62545220925464     -2.39631523416925      1.29415610518519
  H   4.92237183918169     -2.27234269952989      1.77253076152030
  H   4.97526577097577     -4.43205430222253     -2.23754397719780
  H   6.67991141658214     -4.25718319640254     -2.70590301289792
  H   4.29010048357509     -6.28226705940284     -0.74119456808931
  H   8.33601324756261     -5.89352226455642     -2.03787171746287
  H   4.75917497718733     -8.58261530349844      0.03475326235114
  H   7.02533030828982     -9.53203394081453     -0.21643659583972
  H   8.81577904244988     -8.18445898736369     -1.25812739766250
44
name="HCNOFClBr/C102181" config_type="wB97M-D3(BJ)/def2-TZVPP geometries" pbc="F F F"
  N   6.63892554270108      4.08604870481628     -1.40315116469973
  C   7.11231788862061      2.99322286143548     -0.56723468014292
  C   6.18085537615435      1.80521501457928     -0.57541392424426
  C   7.39028974681566      5.31184029042883     -1.17367123933179
  C   6.65643863277950      3.70200230378162     -2.80490674674733
  C   6.67654127309192      0.51410776143683     -0.69288888273583
  C   4.80842109110162      1.98911832693989     -0.43788410067313
  C   6.56845524521610      6.54045946439282     -1.54154195038277
  C   5.82126926762668     -0.57970187641445     -0.66491656767858
  C   3.95165678341806      0.90119344556859     -0.41484427616923
  N   7.37263926593428      7.74675977918839     -1.65302324138051
  C   4.45616742262091     -0.38850267176562     -0.52572120021545
  C   6.56482066067017      8.85157963280502     -2.14930022335332
  C   8.00118649243943      8.09737755749859     -0.39036868027172
  C   7.39456769550875     10.04944201569948     -2.54053661110085
  C   7.03671518002882     11.32803520628301     -2.13684783172015
  C   8.52988100923383      9.88481421307986     -3.32810138974633
  C   7.79226043453695     12.42954014045088     -2.51777451984424
  C   9.28843586426460     10.98007324619637     -3.70641797836160
  C   8.92055117293429     12.25752204280306     -3.30288196337672
  H   7.19199312842550      3.36792470013580      0.45376266362885
  H   8.11899029374821      2.66076320683888     -0.86507440699989
  H   7.65094676103667      5.35111591800101     -0.11785083827509
  H   8.33282851049348      5.32653809709945     -1.74009123120262
  H   6.27014633134026      4.50578679240944     -3.42526103155937
  H   6.02817851725526      2.82832747459491     -2.95782644471584
  H   7.67378601335648      3.46297895730769     -3.14916045166967
  H   7.74134351251587      0.36274119999124     -0.81123609081017
  H   4.42257307366124      2.99588283036360     -0.36597668641059
  H   6.08952995631067      6.37484959022627     -2.50468412013204
  H   5.76160068294884      6.65694892076806     -0.80109783306448
  H   6.22239557204761     -1.57879779634181     -0.75886684980830
  H   2.88733158225376      1.05764551016178     -0.31030545037320
  H   3.78751682672008     -1.23706426164757     -0.50821516477310
  H   6.02031389526688      8.49371520074343     -3.02432712637409
  H   5.80919961897564      9.16076829297072     -1.41037455340804
  H   8.55634705511487      9.02468204366347     -0.50426023165718
  H   8.70194498181991      7.32439339281046     -0.08713318574368
  H   7.26221372089349      8.23362492513777      0.41458311173103
  H   6.16261229365393     11.46292763776404     -1.51354333631286
  H   8.81757785849181      8.88598476002853     -3.62355428837430
  H   7.50248800525214     13.41922198694679     -2.19468497248544
  H   10.16920250772466     10.83954314517928     -4.31692867565764
  H   9.51334335499496     13.11184991564236     -3.59646583337581
33
name="HCNOFClBr/C102192" config_type="wB97M-D3(BJ)/def2-TZVPP geometries" pbc="F F F"
  C   1.67687153398848      2.96885044796027      0.80574007523174
  C   0.68848283742440      2.31301672346506      1.52472897872989
  C   1.35658319365363      3.63570711708425     -0.36744254278429
  C   0.04425209650041      3.64245290417441     -0.81814157943640
  C   -0.94204162786824      2.98628067264811     -0.09798315675256
  C   -0.62830059199285      2.31970791597977      1.08150230794730
  C   -1.69961262645360      1.56190870416633      1.83383651853262
  C   -1.86529639652356      0.19891060218924      1.20188179724153
  O   -2.65279901722615     -0.05876669351513      0.33007844463336
  O   -0.97953653547991     -0.67549488455981      1.70461906737380
  C   -0.90232177565318     -1.95215716115577      1.04042867453989
  C   0.01227068241971     -1.85869103983648     -0.16425574331492
  C   0.25098163579805     -3.19834313053449     -0.86012992996226
  C   -1.02635533146864     -3.75030431281142     -1.48780085415014
  C   1.33956152162419     -3.04290733519138     -1.91759693276388
  H   2.69692212038281      2.95827174137476      1.16215771115271
  H   0.93951296832707      1.78550394719253      2.43458154575890
  H   2.12511763210886      4.14845450527269     -0.92752075277800
  H   -0.21216034193052      4.15920564198375     -1.73183309466054
  H   -1.96288408838095      2.98098977432860     -0.45432548261910
  H   -1.42045434051261      1.44754871012898      2.87759366742315
  H   -2.65359139873594      2.07581880074709      1.76426445133738
  H   -0.49986653430330     -2.63224641658893      1.78713312073373
  H   -1.90488966982365     -2.26683805756752      0.76764115271820
  H   -0.41454265433789     -1.15192087812867     -0.87813985163644
  H   0.96621115771592     -1.44558771298749      0.16670050572795
  H   0.60434462673566     -3.91279831342162     -0.11044046410417
  H   -0.82527799324324     -4.67976298977058     -2.01909202453788
  H   -1.79652057663120     -3.95230627324221     -0.74590958542638
  H   -1.43365689681948     -3.03513637572864     -2.20356353878215
  H   1.54915357067583     -3.99195130433980     -2.40921161252836
  H   2.26615328874444     -2.67294239687727     -1.48018921574445
  H   1.02398953128545     -2.33257283243863     -2.68311165710023
34
name="HCNOFClBr/C102205" config_type="wB97M-D3(BJ)/def2-TZVPP geometries" pbc="F F F"
  C   6.19785600646324      2.12485522883651     -0.64834493823269
  C   6.71683565438161      1.15553252279531     -1.50065568880371
  C   5.07360207002092      1.81461264882273      0.11009226773184
  C   6.80093692857549      3.50355330583427     -0.58849458105254
  C   4.48498008058179      0.56194527447463      0.02493594886923
  C   5.01265099789033     -0.39877831003303     -0.82532813993861
  C   6.13050115091491     -0.09825171234948     -1.59002918911259
  C   6.17147093502027      4.39673472155487     -1.64771432021614
  C   6.14295764990361      9.78047322396075     -4.11380484050551
  C   6.78627153018277      9.07916441305904     -3.10366543503113
  C   4.80713445286394     10.12380440951092     -3.97862977683644
  C   4.11862807329402      9.76545487802748     -2.82750795921159
  C   4.76391357584359      9.06912037299393     -1.81816907330730
  C   6.10497062444745      8.72049714535930     -1.94834775863679
  C   6.79999551515685      7.94776517493286     -0.84799609461180
  C   6.20578235426247      6.56510232483130     -0.71908728030416
  O   5.34594998606343      6.26017456801783      0.06595579345705
  O   6.73111999640587      5.72202662268727     -1.62223537475943
  H   7.59196082435923      1.38395114561959     -2.09517250805485
  H   4.66077605602361      2.56329913076695      0.77303712690589
  H   6.62823494480774      3.94696338828101      0.38950936295455
  H   7.87646003111696      3.45758502840242     -0.75546777968693
  H   3.61473020049185      0.33550436380470      0.62421993664808
  H   4.55641692295646     -1.37606457968677     -0.88943781250886
  H   6.54814851467629     -0.84143696117768     -2.25424637936529
  H   6.37965695752226      4.02062999567864     -2.64524767024940
  H   5.09621776689934      4.45914553655555     -1.50254510716829
  H   6.68656946245953     10.05688103055633     -5.00584458603677
  H   7.82714264984655      8.80772585426891     -3.21351723769546
  H   4.30426255895578     10.66865709677771     -4.76438033314721
  H   3.07704892331658     10.03038274185340     -2.71532615380788
  H   4.22619206659281      8.78422694195745     -0.92407296543545
  H   7.86113989820052      7.86388974982235     -1.06615318908794
  H   6.66828513950183      8.44557262320284      0.10897173623815
44
name="HCNOFClBr/C102227" config_type="wB97M-D3(BJ)/def2-TZVPP geometries" pbc="F F F"
  C   2.82800181815168     -1.08180690750306      0.00263379558859
  C   2.62285149840984     -1.25783899405936      1.36346506119268
  C   3.74103888260707     -0.14059694511778     -0.44775059670417
  C   3.33386012535128     -0.48587608449956      2.27014135096250
  C   4.24725226880753      0.45480447592294      1.81734903510953
  C   4.46125040706402      0.63260105932046      0.45560570577536
  C   5.43577815923425      1.67584302307567     -0.04256319115349
  C   4.94005890315905      6.05396266683594     -0.00644159284513
  C   4.02130918200335      5.04137398385085      0.59155049703556
  C   4.77440956966036      6.68852990469378     -1.16396059247446
  O   4.69642586096299      3.76849201262501      0.75161206306275
  C   4.70996987511118      2.97255546166679     -0.32707933675507
  O   4.17981764631994      3.23895487650948     -1.37371927992080
  C   7.80338877507553      8.64265461702768     -4.46996360709268
  C   7.67941626302871      8.11720631843051     -3.25421036034951
  C   8.87200182432669      9.65807247818125     -4.76690299114457
  C   6.93658387624901      8.29915498036663     -5.64813188591346
  C   6.67410864369209      7.11341137151823     -2.77747087308166
  C   5.80672845008514      7.67592409287641     -1.64005331943140
  C   3.59639211444614      6.49360767945160     -2.07765473873034
  H   2.27802728919974     -1.67937154650073     -0.71013723133396
  H   1.91437814962802     -1.99371010434224      1.71530927343270
  H   3.89594608357567      0.00183927118446     -1.50824376362862
  H   3.17908061849299     -0.61719631972710      3.33154454269742
  H   4.79797711281450      1.05935136183091      2.52491605247116
  H   6.21246549741276      1.85142564858905      0.69640292251430
  H   5.89053511124634      1.35093396135961     -0.97403283213899
  H   5.82332608807613      6.27510493000004      0.58268702955664
  H   3.74310833525679      5.31547264273493      1.60597860386473
  H   3.12287117256942      4.89333680032731      0.00320751953564
  H   8.37509744253556      8.45935774651607     -2.49331538160956
  H   9.47641221690963      9.87332868591870     -3.88897284086071
  H   9.53184689774478      9.30435551209368     -5.56112244657382
  H   8.42920407838682     10.59149865282258     -5.11904428454645
  H   6.49790318294294      9.20541685389700     -6.06854145664348
  H   7.53754144857000      7.84630649707528     -6.43865503500628
  H   6.13037235249497      7.61512313394641     -5.40518134145111
  H   6.04086004653609      6.77359565653666     -3.59247151932684
  H   7.19035451390140      6.22781526543183     -2.40129580863590
  H   5.31090377630622      8.58220844484849     -1.99425057807664
  H   6.45263058621162      7.96796403865715     -0.81217613909643
  H   2.85608400058550      7.27691380128153     -1.90704120497827
  H   3.90570113466145      6.57318356712511     -3.11818718245946
  H   3.12432892019465      5.52551562721958     -1.94793224083623
26
name="HCNOFClBr/C1022464" config_type="wB97M-D3(BJ)/def2-TZVPP geometries" pbc="F F F"
  O   0.47107596100488      3.70881485637729      1.14192500847175
  C   -0.17223497249169      2.70313811151939      1.13848901406942
  C   0.15348291346217     -2.06779550250831      0.24626234795090
  C   0.95196414666220     -3.12343413200493     -0.15468187024833
  C   0.68544700936051     -0.78237197631708      0.32429856199664
  C   2.28477519763447     -2.90529441254132     -0.47931844889298
  C   2.81689192653112     -1.62747803897400     -0.39997723225145
  C   2.02152643510853     -0.56513714285469      0.00041047239452
  C   -0.18917462834006      0.33059628677400      0.74738071693686
  N   -1.41459758686272      0.15849878550285      1.04119578199168
  C   -2.15589488887350      1.27491417725781      1.41622627088241
  O   0.46335724533202      1.52440152513313      0.77638111576803
  C   -1.58583381241823      2.54737749128026      1.47624786225304
  C   -2.34581797336495      3.65550930480022      1.84993195613828
  C   -3.67726229306006      3.49251014802869      2.16349198967118
  C   -3.50600986983573      1.12105601825317      1.73774206587296
  C   -4.25270804797605      2.22024708346173      2.10470074326283
  H   -0.88362004354187     -2.21887615683609      0.50183530953032
  H   0.53595765537352     -4.11845027721308     -0.21492641004054
  H   2.90635904961478     -3.73134315393383     -0.79356685045975
  H   3.85304805826312     -1.45479956581759     -0.65114465186137
  H   2.43275273600076      0.42981530809103      0.06096319359491
  H   -1.86933454148112      4.62354477597127      1.88364584077728
  H   -4.27480128001429      4.34344630762649      2.45392770571201
  H   -3.93762787249387      0.13293366349291      1.68961244866391
  H   -5.29742042359394      2.09547651543069      2.35094695781549
30
name="HCNOFClBr/C102250" config_type="wB97M-D3(BJ)/def2-TZVPP geometries" pbc="F F F"
  C   0.94612138629147      5.88882546268014      0.63298570979118
  C   1.32321625497787      6.01419875609142      2.10994668975579
  C   2.62795651539423      5.32623948176958      2.41803427429403
  C   3.81728014030736      6.04051207440452      2.47216691220767
  C   5.03118906056741      5.40718563147219      2.71953486783565
  C   6.31881984037132      6.19010298501053      2.73210740574453
  C   6.97406248739533      6.23381369004344      1.35074358756166
  C   5.03752868858555      4.03220395673583      2.91050331142227
  C   3.86302175999974      3.28809459535387      2.85904277402866
  C   3.90110433434604      1.79060249801113      3.02257808790866
  C   4.32839229713523      1.08712321513106      1.73364367453341
  C   2.66757739624001      3.94926716297261      2.61328193152180
  H   0.84020791732433      4.84210613951906      0.35164290650530
  H   0.00538606871998      6.39510082563357      0.42154203459464
  H   1.71881319570583      6.32427144375977      0.00114183057353
  H   1.39531820238876      7.06717115914185      2.38147454050862
  H   0.53136629224842      5.58328605213965      2.72323363383406
  H   3.79863525330107      7.11435109125070      2.32876746431734
  H   6.12295690989507      7.20622848770702      3.07436617657479
  H   7.00890624799038      5.74297212724483      3.44773797460088
  H   6.30700030225395      6.69442867820548      0.62348887436495
  H   7.90183473432270      6.80358632181786      1.37285878861435
  H   7.20021519724714      5.22758572534664      1.00100332199430
  H   5.97625954461355      3.52947873483013      3.11246775316984
  H   4.59158530164977      1.52892005962537      3.82488198673137
  H   2.91660503475449      1.43385889315227      3.32442971963591
  H   4.35356879843131      0.00628411994748      1.86447020367353
  H   3.63838605454838      1.31791161958661      0.92339442717437
  H   5.31977471431151      1.41648606878300      1.42596917248155
  H   1.74450996868175      3.38250284263231      2.58076006404537
23
name="HCNOFClBr/C102272" config_type="wB97M-D3(BJ)/def2-TZVPP geometries" pbc="F F F"
  C   6.27177557383111      1.85480991581159     -0.67574299906818
  C   6.82074808663590      0.58803368256521     -0.43688308305675
  C   4.90554968065202      2.06573145286566     -0.67687904099186
  C   5.95736085447091     -0.47961236569567     -0.19860804013125
  N   8.20143261561878      0.44004296190485     -0.41449662741759
  C   4.58453851282254     -0.26552744264151     -0.19389062273997
  C   4.05333691564000      0.98774557044590     -0.43035209219934
  C   4.34036492785516      3.43834003808354     -0.92602799827953
  C   8.80827975359414     -0.87269691768247     -0.50033562397484
  C   10.31526008478650     -0.74349379446033     -0.62185510560834
  H   6.94000590628180      2.68786744488859     -0.85825864986985
  H   6.34513583034764     -1.46960112279421     -0.01780207705794
  H   8.69336654874969      1.15094747104640     -0.92777689817248
  H   3.92435350581671     -1.10104599812653     -0.00641481055767
  H   2.98262431162023      1.13767431849150     -0.42820775275889
  H   3.57403025773477      3.40935614566464     -1.69920305925773
  H   3.87717694661222      3.83456707399285     -0.02262191671040
  H   5.11439139575083      4.13495706495343     -1.23987068647310
  H   8.56408765731716     -1.43413290527931      0.40246125551123
  H   8.40860758605295     -1.44344044413999     -1.34695739000568
  H   10.78177086110321     -1.72473018013530     -0.67201967490906
  H   10.58753942430792     -0.19940473554664     -1.52674229361392
  H   10.72426286239773     -0.21008723421218      0.23438508734316
14
name="HCNOFClBr/C10229104" config_type="wB97M-D3(BJ)/def2-TZVPP geometries" pbc="F F F"
  C   2.78435775759606      4.24714935204395      1.55228077473811
  C   3.56365454962759      3.04828969801789      1.85919005964233
  C   4.18175203426253      2.04945393215110      2.09875816957689
  C   1.49640406930758      3.90923003997393      0.81703428079195
  C   4.94678478761521      0.84167029641650      2.40008717958406
  O   0.82201550364193      5.13388107291659      0.56825629536992
  H   3.37062750071217      4.92977276535489      0.93737604711231
  H   2.53559161998475      4.77854987538035      2.47075228008923
  H   0.88999366697885      3.24072648488283      1.43293386135701
  H   1.73375829434541      3.39115098122569     -0.11518210033284
  H   5.60805573292293      0.58470571998661      1.57452040350150
  H   5.55673368487838      0.98371429199414      3.29030957769143
  H   4.28353785811481     -0.00304922571801      2.57721438361421
  H   0.00753274001177      4.94635491537350      0.10096888726389
19
name="HCNOFClBr/C102294" config_type="wB97M-D3(BJ)/def2-TZVPP geometries" pbc="F F F"
  C   1.87266732937621      1.73772919331494      1.16861936406606
  O   2.34717530708069      2.46442996257411      0.11576813107030
  C   3.44761312308848      3.29176780961400      0.34099989963311
  C   0.69716144121261      0.91181842309393      0.73536507553012
  O   2.33848425674631      1.78033729695740      2.26864744214688
  C   4.68735859586882      2.73530990478383      0.57959927257054
  C   3.25780288319598      4.65856333499828      0.25164763490095
  C   5.77505539715825      3.58075218911005      0.74207993092747
  C   4.35685747469842      5.48701568057432      0.41292446283138
  O   6.98447024265705      2.99910170602046      0.98042560701524
  C   5.61406720229224      4.95888362284822      0.65937251245004
  H   0.37804294380891      0.28247582748844      1.55744987399623
  H   -0.11487321185834      1.57039049132618      0.43454346601017
  H   0.96609985724297      0.30598173245150     -0.12647035287538
  H   4.81502121211975      1.66724274420405      0.65506323556858
  H   2.27237194168932      5.05179991488453      0.05748765936895
  H   4.23373769654987      6.55800831391066      0.34659963102392
  H   7.64950788632117      3.68281675572903      1.08034638147914
  H   6.46797852075127      5.61117509611604      0.78643087228630
32
name="HCNOFClBr/C10232936" config_type="wB97M-D3(BJ)/def2-TZVPP geometries" pbc="F F F"
  C   1.80586799863147     -0.08767261137954     -1.07031881577442
  C   1.19466302954779     -1.30831691679019     -0.44029940040021
  C   1.08125254344316     -2.50800971576089     -0.99100387228182
  C   1.64524351640486     -2.89710347609347     -2.30741269270084
  O   1.14315990615083      0.65729995500112     -1.73195209677381
  O   3.08229530128400      0.20108264917502     -0.78481170158544
  O   1.32139375650114     -3.89053149301147     -2.90490559347418
  O   2.56076267002642     -2.01850197791925     -2.73965614308247
  C   3.89361948220394     -0.75763134764520     -0.09113427012916
  C   5.24982448399128     -0.09815453112188      0.09123409408906
  O   6.13280058965434     -0.93388921621615      0.80370895815741
  C   6.73260890399591     -1.92538866856448     -0.00350220252830
  C   3.14895860803342     -2.27075611579982     -4.02442322626084
  C   4.22908710335512     -3.31936671396319     -3.95654490647339
  O   5.30895846415581     -2.83096113108550     -3.19011575851172
  C   6.34179563347074     -3.78525305091349     -3.08559392630243
  H   0.72635064751979     -1.12079902726652      0.51797664619717
  H   0.51525916864139     -3.28755789995681     -0.50436055653972
  H   3.97224580541031     -1.66310285672840     -0.68713694802822
  H   3.46449357727073     -0.99602157149037      0.88126457116945
  H   5.13241171467419      0.81533138705633      0.67022624622198
  H   5.65931884362258      0.16664647973882     -0.88780128102045
  H   7.42179882271236     -2.47899298157549      0.62784950082896
  H   7.28679151041772     -1.47134292146216     -0.83048040292343
  H   5.99856314287545     -2.61658816012444     -0.42206830006078
  H   3.56551329134295     -1.31579191488732     -4.32858721941862
  H   2.37423847511335     -2.58141070696910     -4.72054758226856
  H   4.55672987229144     -3.54035850284689     -4.97935387315916
  H   3.83284767344745     -4.24184831616509     -3.52468666155788
  H   7.15304818636355     -3.33251267472703     -2.52397158151261
  H   6.71288346690533     -4.07635820928508     -4.07266078352822
  H   6.00071381054110     -4.68443786122203     -2.56363032036732
29
name="HCNOFClBr/C102454" config_type="wB97M-D3(BJ)/def2-TZVPP geometries" pbc="F F F"
  C   1.54932688932151     -1.91639199587395     -1.13721896695473
  C   1.79298452722443     -0.99217743986410      0.05590766088073
  C   3.25508052734077     -0.80770499650753      0.43882547310168
  N   1.48393290256061     -3.30667633116411     -0.68516919907019
  C   0.25941751151934     -1.54820976601189     -1.86012477185985
  C   3.45672112415012      0.12168302463231      1.63992137760713
  C   4.02605563123154     -2.05767216475349      0.86819622007426
  C   1.83099095053251     -4.27334061059194     -1.71234357496744
  C   4.87985480358770     -0.16962189508276      2.15866059305841
  C   5.30950869614002     -1.48927142031495      1.47718642316233
  H   2.38710432857867     -1.78761399041622     -1.84119616992481
  H   1.37306116310471     -0.01018266429029     -0.16733355323807
  H   1.22982097675259     -1.38077621656182      0.90960026403343
  H   3.78065081704786     -0.37960058689075     -0.42108461096469
  H   2.09711720581405     -3.43130004699351      0.10415641310942
  H   0.03584930565583     -2.25118399312875     -2.66029442086000
  H   0.33374703737238     -0.55298279396650     -2.29697375009136
  H   -0.57280435216096     -1.56102871170599     -1.15740696663556
  H   3.30406769734190      1.16834037634964      1.38322361883451
  H   2.71789127581635     -0.13241113625013      2.40215856822731
  H   4.22103430160248     -2.75153084887878      0.05172306547353
  H   3.45153536688931     -2.58769525217788      1.63399542730668
  H   1.83921016957232     -5.27421171498101     -1.28573153010519
  H   1.08546866269259     -4.26258920904571     -2.50572513408654
  H   2.81037355005945     -4.08534521645796     -2.17381116536625
  H   4.88769985918899     -0.26263904682122      3.24256101145977
  H   5.56627030445877      0.63662803632426      1.90893165158340
  H   6.02289490027872     -1.28294693202037      0.67966095553348
  H   5.79093386632534     -2.18084655655452      2.16490529067860
21
name="HCNOFClBr/C102465" config_type="wB97M-D3(BJ)/def2-TZVPP geometries" pbc="F F F"
  C   7.17739489890918      3.00974323909698     -1.12064189657213
  Cl  7.38539361793990      4.10534068335921      0.29877220025196
  C   6.28250971075356      1.85401499054422     -0.80547271039208
  C   6.80440900658243      0.68705180543285     -0.25970178055093
  C   4.91852346828019      1.92951171256006     -1.04021500237239
  C   5.99844759437785     -0.39846694412362      0.05098276871960
  C   4.10248618747439      0.85109509019484     -0.73621123064172
  C   6.59603238047466     -1.64467900976316      0.64243239749115
  C   4.62150991372580     -0.31724805752685     -0.19374051963820
  C   3.72076874632543     -1.47857122429971      0.12239416649095
  H   6.77115709599081      3.62429176500720     -1.91598519799367
  H   8.17480051207259      2.68238365076825     -1.39210425849024
  H   7.86827172451606      0.62473889802394     -0.06777277285899
  H   4.49297257104850      2.83160990175349     -1.45815770877518
  H   3.03947482780766      0.91613652037898     -0.92523424726191
  H   7.67112979892250     -1.54145849655727      0.76409643568096
  H   6.16429844240986     -1.86283758174387      1.61922701152014
  H   6.40805534038526     -2.51324199921264      0.01104616962072
  H   4.02493807297204     -2.37399942424913     -0.41970119643051
  H   3.75039838756572     -1.72547007396484      1.18391969868764
  H   2.69082760146559     -1.25574554567893     -0.14423222648517
15
name="HCNOFClBr/C102476" config_type="wB97M-D3(BJ)/def2-TZVPP geometries" pbc="F F F"
  C   7.17507608637911      2.97376574757352     -1.22126420363043
  Cl  7.28743185471254      4.19624607824481      0.09483636367499
  C   6.28539442066882      1.83331599529263     -0.83728093024275
  C   6.81688597906845      0.71444515418945     -0.21494612375090
  C   4.91902542800661      1.88428013633650     -1.08550519120784
  C   6.00269297215145     -0.34608896337153      0.15227804774794
  C   4.10102207691519      0.83098500740233     -0.72214235928571
  Cl  6.71614018057212     -1.71931518014649      0.92145347223493
  C   4.63715871570147     -0.29024392522160     -0.10411067360772
  Cl  3.58992948289263     -1.59523740840086      0.32624388094745
  H   6.79551824590007      3.49675803607978     -2.09175443151635
  H   8.18820200413864      2.64072450018009     -1.41573663381114
  H   7.87465554223027      0.65559736907091     -0.00523913874938
  H   4.49129806401262      2.75414431656851     -1.56331969882328
  H   3.03986884664999      0.86252313620193     -0.91471247997980
23
name="HCNOFClBr/C102487" config_type="wB97M-D3(BJ)/def2-TZVPP geometries" pbc="F F F"
  C   7.02166601845921      3.29893327297981     -0.62621745361806
  N   7.23143060812433      3.62410228168472     -2.04057458098290
  C   6.17530667582505      2.07283192907202     -0.37918033055942
  C   6.75958459938175      0.81510270971777     -0.27514703718370
  C   4.79241094078256      2.16045263401761     -0.31047881162209
  C   6.00476455634008     -0.33921350437722     -0.11456734094647
  C   4.02414481207574      1.01635926191149     -0.15546170919251
  C   6.67700596595689     -1.67914245200108      0.00350227452984
  C   4.60911380244056     -0.23939298749186     -0.05904720412119
  C   3.76036517300358     -1.46963488430530      0.10648882386062
  H   8.00014347621360      3.16847212988189     -0.16512340780493
  H   6.56117099227630      4.16435463046086     -0.15063751741126
  H   7.66330399518847      2.83695552773598     -2.50672553034297
  H   6.33534865958139      3.75821624980699     -2.49066049502527
  H   7.83964516307876      0.73255714403415     -0.31403059224520
  H   4.31156242064087      3.12821583185006     -0.37426055028380
  H   2.94646481137378      1.09908808443177     -0.10341853242436
  H   7.75859004285072     -1.57712079924415     -0.03406586298186
  H   6.41518338627178     -2.17072562303741      0.94046481308070
  H   6.37061680443331     -2.34746650485703     -0.80175425695523
  H   3.92362439546803     -2.17512859981171     -0.70863764577306
  H   3.99624631606757     -1.99449576228085      1.03256944856954
  H   2.70420648416563     -1.21262047017854      0.12446339943358
20
name="HCNOFClBr/C102512" config_type="wB97M-D3(BJ)/def2-TZVPP geometries" pbc="F F F"
  C   6.31957240514246      1.68785457024489     -1.02525673419508
  C   6.85927201001744      0.50685186610334     -0.52131622406127
  C   4.95461591128397      1.92857496107530     -0.92977529932502
  C   6.02625149868298     -0.45366684917340      0.05475046678677
  N   8.22753958631061      0.22319444057871     -0.62240729287983
  C   4.66747560052414     -0.19285572709773      0.14238917234768
  N   6.62848881185641     -1.62954361822617      0.57540428866218
  C   4.12447876837854      0.98789942787648     -0.33372075738244
  O   4.34807823084833      3.06275860971913     -1.39003706694515
  C   5.16690562628900      4.03671246014120     -1.99874148232677
  H   6.98451473528807      2.40890075964555     -1.47560847075547
  H   8.56116736362035     -0.31349619705863      0.16497738695202
  H   8.79840122060365      1.03750901186258     -0.77589547118491
  H   4.01809996785028     -0.93377049097757      0.59060974675730
  H   7.15724650073123     -2.12004803872681     -0.13369461377629
  H   5.94444025519974     -2.25900164273431      0.96468546321458
  H   3.06694144281806      1.18989253570174     -0.26177583215816
  H   4.50794816654378      4.84586594067040     -2.29631152312358
  H   5.91574570173763      4.42131933753031     -1.30320957891434
  H   5.67061599627331      3.63924874284499     -2.88236617769222
33
name="HCNOFClBr/C102534" config_type="wB97M-D3(BJ)/def2-TZVPP geometries" pbc="F F F"
  C   0.74614578732130      0.19113797689298      0.02926459038846
  N   -0.45627774873024     -0.49351031430055      0.46327932739967
  C   -0.27261157592449     -1.94043300294544      0.46171219777820
  C   -0.90959019242423      0.01861229596530      1.75258096667135
  N   0.45692699318256      1.53594434602066     -0.43141492600399
  C   -0.42795403066061     -2.54454194691371     -0.92570923142611
  C   -2.39179454444869     -0.21963398136547      1.98775210556287
  C   1.66445399810550      2.35331302112599     -0.46805105378739
  C   -0.23343258654598      1.49950341787204     -1.71730996825014
  C   2.05629315108515      2.88557702978727      0.90156919695166
  C   -1.01621433992963      2.77012875380426     -2.00220357714461
  H   1.21335294123488     -0.40267510533845     -0.76761386605501
  H   1.47774124894332      0.25421105931694      0.84495092175525
  H   0.70369173651479     -2.21324198681059      0.89038996564082
  H   -1.02303077357178     -2.37556403851607      1.11807596124614
  H   -0.71934007897522      1.08959396298381      1.74993275923815
  H   -0.31711477529077     -0.41524069010115      2.57304257105873
  H   -0.25893542025145     -3.62026544959567     -0.89770898984211
  H   -1.43209109574795     -2.35873620129546     -1.30145641749839
  H   0.27838916233359     -2.11711749451092     -1.63479886253128
  H   -2.69480745446459      0.19304376916633      2.94917439450273
  H   -2.64262317488799     -1.27924147254349      1.99214422186393
  H   -2.97405293741621      0.26089551687344      1.20393397222606
  H   2.50210877004435      1.79648377706276     -0.91549138873516
  H   1.47769919660712      3.19791983316564     -1.12705156972387
  H   -0.92356574855794      0.66002022339165     -1.67713316755290
  H   0.47792487095598      1.29775605795989     -2.53343613275799
  H   2.94724727119013      3.50769716301688      0.82702960445969
  H   1.24660791435349      3.48497424841594      1.31280566193626
  H   2.27087015469449      2.08422183770629      1.60571931879439
  H   -1.54615199377129      2.68276834406566     -2.94973903592048
  H   -0.37401888193037      3.64695558041154     -2.06642009311243
  H   -1.74454604303723      2.94284366923167     -1.21221975713250
19
name="HCNOFClBr/C10258545" config_type="wB97M-D3(BJ)/def2-TZVPP geometries" pbc="F F F"
  C   137.40468801728079     -1.18012129021849      0.24424702588470
  O   137.71487682492611      0.09713181573877     -0.28734843529384
  C   133.79420704437166     -2.14349479762698      1.24477394272545
  N   134.44937769158634     -2.84815445310489      1.86774882149841
  C   132.96252363737975     -1.26023729465424      0.43206433935663
  C   133.75081499864334     -0.16977959588095     -0.28187914583899
  O   134.73665745703801      0.29264947093882      0.48229179617140
  O   133.47180655562045      0.22335978970763     -1.37993262671006
  C   136.66128443929500      0.70756268809443     -0.98846789523374
  C   135.58505610363335      1.30699115456746     -0.10455685000934
  H   138.34526491135892     -1.63730959890073      0.53703014550512
  H   136.75074883896232     -1.11885643862414      1.11306729264710
  H   136.92336289205159     -1.81030268074889     -0.50978314828239
  H   132.42818842895014     -1.83485924871494     -0.31838918255318
  H   132.22550249498030     -0.77702586298038      1.07335567137204
  H   137.10572404039459      1.52211611092710     -1.55966788545877
  H   136.20499419869017      0.00974077694777     -1.69783206536204
  H   134.96691924140086      1.99466888754241     -0.67599857868930
  H   136.03230218343512      1.81582046699023      0.74337667827078
24
name="HCNOFClBr/C102625" config_type="wB97M-D3(BJ)/def2-TZVPP geometries" pbc="F F F"
  C   2.99441737641301      3.88208810515469      2.58407386193155
  C   4.37533900886115      4.06122892910960      2.01609921166327
  O   2.62753323858287      2.50686224110518      2.41740679494385
  O   5.29264677120011      3.39781457981881      2.90278180294882
  C   4.75609413275840      5.53431282801701      1.91579404735923
  O   3.98179572901005      6.20458943790652      0.93873333011871
  O   0.69823763124524      2.94762694037446      3.47288949222776
  C   1.42816350505140      2.16517388929883      2.92671094482955
  C   1.15287688910914      0.70290246586311      2.72359832190439
  O   6.73015769771487      3.10751859218065      1.19791292103243
  C   6.44036983468559      2.95066475566551      2.35429050177288
  C   7.27900047352165      2.24382341598548      3.37858923000059
  H   2.29307684347867      4.52224452159561      2.05459791107159
  H   2.97390304894034      4.14214967697381      3.64069713709073
  H   4.44183122548540      3.59855728638343      1.03325117530027
  H   4.56098460969693      6.02982939159073      2.86569736491510
  H   5.82340414311832      5.60687839238641      1.70635654335879
  H   4.30307429475892      5.95015779948978      0.07186267178715
  H   1.28390461116044      0.44004171805689      1.67687844470608
  H   1.86550733460804      0.11840231157694      3.30203006188501
  H   0.14369831747833      0.47816619619536      3.04775817038451
  H   6.73116639487472      1.38832153016128      3.76748347612633
  H   8.20724952685427      1.91855542559254      2.92429997676827
  H   7.48036736139206      2.91188936951731      4.21270670587309
20
name="HCNOFClBr/C10264558" config_type="wB97M-D3(BJ)/def2-TZVPP geometries" pbc="F F F"
  C   4.35352316205190      1.65530487203262      2.66710046695073
  C   3.26412639154108      1.58602040174937      1.58514347985938
  C   3.07685033507757      3.05180700758967      1.18729255220349
  C   1.99563897185833      0.88151863668760      2.03942765046177
  C   5.31979634026401      2.72719063886083      2.16872061389578
  C   4.44340442532287      3.69229752256976      1.38151062351345
  O   4.77632587662916      4.77573760326876      0.98122312683070
  C   0.93492118212183      0.78658061990856      0.94938810615567
  H   3.89723980930905      1.97113805958943      3.60762970487395
  H   4.82595978167418      0.69099821282613      2.83935660766643
  H   3.67326395396599      1.04778240035698      0.72439320945381
  H   2.71100644459334      3.22543135069376      0.17918776262236
  H   2.38690461708217      3.54665975944715      1.87779206184436
  H   2.25387381911710     -0.11959802290403      2.39017077568972
  H   1.59200073238701      1.41642785924654      2.90298693055341
  H   5.87747570236052      3.25325773532679      2.93881841997021
  H   6.04480382447546      2.31207380915857      1.46536198410266
  H   0.05619104799940      0.24611053247403      1.29623305487397
  H   0.60994229244589      1.77562051295759      0.62881993579647
  H   1.32395108972312      0.26624038815988      0.07394303268166
27
name="HCNOFClBr/C10268696" config_type="wB97M-D3(BJ)/def2-TZVPP geometries" pbc="F F F"
  C   6.05082150369899      2.00997740471821     -0.53796660789435
  C   6.78808056190294      0.89580828826640     -0.09674755781019
  C   4.76908069850292      1.87370861693018     -1.01269030994229
  C   6.16233509561849     -0.36940258093814     -0.13749928537091
  N   8.07325408455139      1.06879604489458      0.32168484003082
  C   4.85507081139981     -0.47756532787069     -0.63026143438827
  C   6.87205457114913     -1.55914665448793      0.35901513188116
  C   4.15514007214259      0.62136253386954     -1.06905834680674
  O   6.11515354098941     -2.68611439078840      0.26534565802540
  C   6.66615444760306     -3.88461619793942      0.71580771817495
  O   7.99020541162243     -1.57919115689806      0.81776838457016
  C   6.07746148669883     -4.48959753980857      1.80879161534888
  C   6.55278165810930     -5.72142531350170      2.23521428350991
  C   7.60664773777671     -6.32996897734025      1.57122673292481
  C   8.18607849242430     -5.70506661839510      0.47520020557048
  C   7.71670332509524     -4.47673743652312      0.03881517683638
  H   6.51866900428179      2.98449831122679     -0.50351858794400
  H   4.23462896403581      2.75179908984613     -1.34739905871105
  H   8.53350144572254      0.29374430012510      0.76590338505867
  H   8.38463883523964      1.99950761493610      0.51932352013525
  H   4.39880992879329     -1.45396552728440     -0.65533929872403
  H   3.14939341749125      0.51700774196391     -1.44550899565675
  H   5.25776015584046     -3.99598662191774      2.30907076477024
  H   6.09773601047826     -6.20326221836408      3.08824148529977
  H   7.97676421602415     -7.28794895749205      1.90566551635546
  H   9.00815669532398     -6.17566110336167     -0.04402872658493
  H   8.15951812748323     -3.97555342386561     -0.80795590865886
31
name="HCNOFClBr/C102692" config_type="wB97M-D3(BJ)/def2-TZVPP geometries" pbc="F F F"
  C   0.40240505385131     -0.06841175595689     -0.18424914606828
  C   1.61563857906368      0.83616782584740     -0.01236280430507
  C   1.21205555431781      2.29564595261601      0.13590208964367
  N   2.34843385606872      3.18743030693282      0.30266737624774
  C   1.98855762950377      4.58168805795460      0.09883510331542
  C   3.05501415332574      2.96817364893526      1.56515295998110
  C   3.19536596971963      5.48048159859520     -0.12549849841510
  C   2.78564815650863      6.93079177788066     -0.34737061724815
  C   4.47361881936467      2.44727064741054      1.37892065577522
  C   5.16920451260133      2.19776699391535      2.71016194196060
  H   0.69593028872680     -1.11137274872865     -0.28727070047615
  H   -0.26585535125405      0.00619854261740      0.67374129866510
  H   -0.16849232097154      0.20613868347241     -1.07153818038804
  H   2.28439178386955      0.74788653924654     -0.86884802460549
  H   2.18501410263335      0.51729722817973      0.86140547428817
  H   0.49837867121930      2.38961830468355      0.97215764942237
  H   0.67695841670007      2.59891563086733     -0.76494924028617
  H   1.34966599204611      4.63745078203926     -0.78351780208696
  H   1.39502704290319      4.97330500561614      0.94222124829042
  H   2.49455622905316      2.26403169489933      2.18798670855543
  H   3.08902222183706      3.90004436148968      2.13668411524253
  H   3.86959549852993      5.42008841833844      0.72989083682270
  H   3.74964831640640      5.10279300769175     -0.98483963764337
  H   3.65210351531233      7.56689754952016     -0.51835678238689
  H   2.12827112284600      7.02426611953314     -1.21183371213377
  H   2.25060263309752      7.32261154221087      0.51774336347106
  H   5.03483303243868      3.16718278294858      0.78275807989814
  H   4.43522631168581      1.52944575149872      0.79223116816821
  H   6.18624445905014      1.83701987375408      2.56872606515900
  H   4.63114850432396      1.45339161826012      3.29825127959716
  H   5.21978694522093      3.11148405773047      3.30339783153938
32
name="HCNOFClBr/C1026922" config_type="wB97M-D3(BJ)/def2-TZVPP geometries" pbc="F F F"
  O   6.94106114324151      4.22835052598205     -0.75240827580365
  C   7.12931086931656      3.01463504499730     -1.31377665438613
  O   8.08689070735328      2.82254802238568     -2.00577652179662
  C   6.13505887607344      1.93265902808513     -1.01176509648658
  C   5.63945125628730      4.64517638296122     -0.30043012353785
  C   5.76543008267165      1.63392295081504      0.29404445920390
  C   5.65387368766353      1.16114189286142     -2.06232202729574
  C   5.52503538254402      6.11575777397771     -0.53025268628839
  C   4.89435794211019      0.58810392447730      0.54536472190610
  C   4.78001936566492      0.11857807373505     -1.81085258431272
  C   5.21402526436404      6.97640132774636      0.42388136432580
  C   4.38284974163084     -0.16024690761193     -0.50830243151307
  C   3.48998583441691     -1.34487826114385     -0.28398511981296
  O   2.52857183247436     -1.26218788123737      0.66202669508405
  O   3.63161254951294     -2.36549975977492     -0.89387669015623
  C   1.95417578406275     -0.00112971262005      1.04798495043474
  C   0.48488834990795     -0.19947164075874      1.22540265531626
  C   -0.15892922183255      0.11127232337303      2.33750648068540
  H   4.87094524174365      4.10907449580735     -0.85631925589568
  H   5.52390435078068      4.41491254721121      0.75722179700811
  H   6.17618582099009      2.20195379522150      1.11556867716189
  H   5.98135730226195      1.37651199302868     -3.06825453712104
  H   5.70085916977027      6.45091514017114     -1.54470423208909
  H   4.63189508019936      0.34144837990738      1.56289607330407
  H   4.40934347771703     -0.49912956991629     -2.61469302130909
  H   5.10983939720850      8.03189673632129      0.22092148830032
  H   5.05223104190692      6.65040450925288      1.44313397088587
  H   2.40534773517567      0.33566651850971      1.97968761030276
  H   2.15127691572988      0.74415205497546      0.27847153734142
  H   -0.04264234611234     -0.61191532650287      0.37456263767344
  H   -1.22713601108859     -0.01876852447507      2.42783688275202
  H   0.36532317625318      0.50754394223712      3.19750695611869
63
name="HCNOFClBr/C102703333" config_type="wB97M-D3(BJ)/def2-TZVPP geometries" pbc="F F F"
  C   6.38770536175835      1.88851139470962     -0.63110447340260
  C   6.62831835920908      0.54381238573223     -0.33365993683122
  C   5.13234865299798      2.42369079014669     -0.45658654064090
  C   5.59084207354635     -0.26571755439057      0.12539380300920
  O   7.89536343052277      0.12099933041656     -0.51839862124805
  C   4.32755450995298      0.27576937236540      0.30211796416268
  C   4.11318656876825      1.60786109512677      0.01474084251071
  N   2.77612782289494      2.17745470656986      0.21948566148340
  O   2.61601204599840      3.35277087160229     -0.04578949924886
  O   1.90658994022076      1.44260886359222      0.64560230775500
  C   8.22702823913678     -1.21345935916773     -0.14285244566892
  C   9.72201403967774     -1.37962675721364     -0.28447517065718
  C   10.17875955435835     -2.77911768432986      0.10694864590285
  C   11.69518666137932     -2.91776654509828      0.11717159633628
  C   12.16498485054550     -4.32180115432715      0.47134487992019
  C   13.67817241824058     -4.43222718680421      0.60022634194295
  C   19.54595137364860     -8.98324473306655      2.37687264544219
  C   18.06324592763774     -8.88101688662143      2.04444643569724
  C   19.99153247638408    -10.40394709783727      2.69538821306974
  C   17.60752272894173     -7.46000736726796      1.74229110593827
  C   16.11649793227870     -7.36110174846419      1.44869311010561
  C   15.65103876825796     -5.94285393785397      1.14871066379831
  C   14.14878892289633     -5.84440497238592      0.91983482050023
  C   21.46872979375612    -10.50777814368013      3.05072981850220
  C   21.90806754117346    -11.92633887229142      3.38909779689888
  C   23.38509996409148    -12.01545090030409      3.75146671565035
  H   7.20757309293556      2.49160606909287     -0.98957140250008
  H   4.92828375714951      3.45940746518841     -0.67273324236043
  H   5.75358028452443     -1.30708852348518      0.34689825393915
  H   3.51005883301552     -0.32747558644215      0.66165410030638
  H   7.92232165500131     -1.38721765176210      0.89183635447393
  H   7.69049541983250     -1.92040207557306     -0.78081536263645
  H   10.01109910065606     -1.16330501352049     -1.31334185926421
  H   10.21426424237616     -0.63854730506697      0.34644046203470
  H   9.79386730653989     -3.02563121775109      1.09986998987128
  H   9.74940877898045     -3.51292940971869     -0.57942060038265
  H   12.09364094283371     -2.63614655797381     -0.86054349456301
  H   12.11299055164150     -2.20570387870151      0.83325350028681
  H   11.70272960200378     -4.63055135378277      1.41266068676938
  H   11.81054053332078     -5.02513602682772     -0.28655607638344
  H   14.14937105607373     -4.09300864428066     -0.32586646641138
  H   14.02158438753494     -3.75128454556067      1.38342439143402
  H   20.13348698504019     -8.59743854976676      1.53968149015238
  H   19.76978624274686     -8.33604485807509      3.22894184956444
  H   17.47954442075104     -9.27511220322026      2.88061217437720
  H   17.83835822758147     -9.52273883879499      1.18854940716886
  H   19.39360251138266    -10.79071983908938      3.52488753735715
  H   19.77815414028902    -11.05052675827003      1.84015889772472
  H   18.17281867004207     -7.06998647379841      0.89184059181963
  H   17.85106576895105     -6.81518116798160      2.59074983302656
  H   15.55614167475533     -7.74986599774487      2.30314646102334
  H   15.86913463626357     -8.00907823973624      0.60380394440206
  H   16.17960274175439     -5.56487987671413      0.26968384401705
  H   15.93190778087074     -5.28775221368483      1.97754027531585
  H   13.62666586731671     -6.20509424741842      1.81004937152263
  H   13.85991241952565     -6.51486095452666      0.10627570604236
  H   22.06974284999747    -10.13196373269317      2.21833905165539
  H   21.68319981827617     -9.85298548180264      3.89961764049408
  H   21.30281515960970    -12.29914391902834      4.21823334530581
  H   21.69663553236697    -12.57938498554741      2.53962624596298
  H   23.67878647238242    -13.03542900812145      3.99428008913005
  H   24.00941864765671    -11.67519930980299      2.92513661518002
  H   23.61163982974425    -11.38871689717366      4.61415951321475
25
name="HCNOFClBr/C102705" config_type="wB97M-D3(BJ)/def2-TZVPP geometries" pbc="F F F"
  C   0.07384491821794      0.38486231416171     -0.32611152804737
  C   1.17539877961076      0.63110067810590      0.36466134935471
  C   2.46151981563840     -0.11912488316475      0.20463587562035
  N   3.59446454812337      0.77316383279226     -0.01783013207572
  C   4.84823051892462      0.05453954848580      0.17417222016301
  C   3.52165040970940      1.43039911452780     -1.32370565021811
  C   4.02595770970536      2.84302670361365     -1.30191964059706
  C   4.86976800999841      3.35620645436717     -2.18121543969729
  C   6.05743619486492      0.93634087057071      0.12549636874442
  C   7.14575855951889      0.65755842141833     -0.57249064336513
  H   -0.83766057098800      0.93934376442560     -0.15560508864517
  H   0.04959536853482     -0.38657530624583     -1.08518540331004
  H   1.18771849496508      1.41737860074807      1.11059348510383
  H   2.65930071802478     -0.66898740289579      1.12640706921970
  H   2.35917004949663     -0.86609849118718     -0.59735415647357
  H   4.80193678467690     -0.41440481056487      1.15930879505585
  H   4.96513174743536     -0.75515736949257     -0.56355045164102
  H   2.47223481281517      1.46025832483733     -1.61781208000394
  H   4.05259913773211      0.85262155651369     -2.09154799489838
  H   3.62076096500358      3.46077934482197     -0.50881898661629
  H   5.16399316041136      4.39515164585371     -2.14400137067602
  H   5.30346518772466      2.74661086497793     -2.96330113954853
  H   6.00937930938510      1.83506439319017      0.72800656881840
  H   8.01178057920365      1.30297380558837     -0.55126827554721
  H   7.20256479126667     -0.22743197544920     -1.19336375071942
29
name="HCNOFClBr/C102761" config_type="wB97M-D3(BJ)/def2-TZVPP geometries" pbc="F F F"
  C   58.91519892773280     50.85361001363613     -0.23826722516010
  O   57.85111132529806     49.95746581216422     -0.56522158600061
  C   60.03996811782240     50.00530793808338      0.34065235996549
  C   59.34681298721213     51.59885333641458     -1.48687528298863
  C   56.55316432242059     50.19948914386340     -0.25078338244809
  O   55.72706435404116     49.41699047143271     -0.61914050603821
  C   56.22520325719501     51.42861704571244      0.56032934788826
  O   60.92693276047476     50.85835099717095      1.06865241350777
  O   58.45729412911727     52.68720813644710     -1.78445106899129
  C   62.07000953764081     51.24703622342116      0.45946685840027
  C   62.80012258336833     52.24925638567203      1.29983469672954
  O   62.41397152046977     50.85351394756810     -0.62245607855294
  C   58.69237443458955     53.82589917979082     -1.10116795240560
  C   57.73782032287235     54.90801355170075     -1.51246509113365
  O   59.55696438338399     53.93293375814423     -0.27081858904029
  H   58.61895188313051     51.56535926537503      0.52592469738875
  H   59.62341542758298     49.30483566427591      1.05754423584511
  H   60.57858099441486     49.46252183206404     -0.43113706232933
  H   60.35742482482290     51.97509030963661     -1.38226857840922
  H   59.29222350685229     50.93127273780856     -2.34089558888823
  H   56.70834338874511     51.39491710602192      1.53498773615926
  H   56.55088254676846     52.33191033581773      0.05205344265397
  H   55.15053648119047     51.45207010253316      0.69307985646403
  H   62.79655552208467     51.95221113763962      2.34449184578396
  H   63.81281323572198     52.36339814968299      0.93151704789261
  H   62.27204404608452     53.19852850577918      1.21797786055479
  H   56.71603461220309     54.59227407440157     -1.31172978644615
  H   57.96186868267054     55.81512312662105     -0.96418856343944
  H   57.81951218408769     55.08214161111980     -2.58264595696203
30
name="HCNOFClBr/C102794" config_type="wB97M-D3(BJ)/def2-TZVPP geometries" pbc="F F F"
  C   52.00813520905310     59.88563399133745      0.20640684740169
  N   50.88181015867839     58.97034221893607      0.32850487841616
  C   51.26230809934208     57.58894128714306      0.08210720751030
  C   50.15255606308288     59.13767066720997      1.58359084018117
  C   51.58551312338695     61.34199426044426      0.09607047545306
  C   50.06153477553394     56.73288425008479     -0.27084244932353
  C   48.75076844858854     59.66616085968173      1.35007698940309
  C   52.78025252572154     62.27736484343492     -0.04055242279066
  O   50.53507837254314     55.40842792833477     -0.47728672737670
  O   48.12395766744836     59.79317802305958      2.62003068775769
  C   52.36845307038153     63.73850115640409     -0.16723387467528
  H   52.55972282097638     59.61632315552278     -0.69443283806086
  H   52.70687863748147     59.77359788214709      1.05108316996291
  H   51.95092448129586     57.56040592964549     -0.76057914674160
  H   51.77919999646420     57.13750164480536      0.94054507479108
  H   50.67736628916123     59.82471638422466      2.25112794804011
  H   50.08234771942337     58.18865703990659      2.11824673993967
  H   51.00519669330340     61.63312569933930      0.97399771822716
  H   50.92408626400895     61.45010723801261     -0.76555330524737
  H   49.32526454176325     56.75845330465011      0.53741758764254
  H   49.59101628871178     57.13618042938410     -1.17113644241824
  H   48.20556364664237     58.97268176018714      0.70390528090787
  H   48.80665803857517     60.62833208813041      0.83551599531539
  H   53.36892689978979     61.98559827667639     -0.91297238450130
  H   53.43469875922104     62.15343223406204      0.82469699207832
  H   49.78802464974417     54.84325173272340     -0.67421757132995
  H   47.24552575110854     60.15237585248650      2.49495388217975
  H   53.23389763260183     64.39177115985173     -0.26482006941762
  H   51.80365293667650     64.06050734775323      0.70763905888097
  H   51.73568043928983     63.88918115441975     -1.04179034220581
40
name="HCNOFClBr/C102829" config_type="wB97M-D3(BJ)/def2-TZVPP geometries" pbc="F F F"
  C   49.98309940456149     52.13228851386543      0.20727416242351
  N   50.49841961114234     53.48406897907800      0.36156986867196
  C   49.47667161702235     54.48523134779378      0.09573502971745
  C   51.15690589908559     53.68720425964823      1.65328943899560
  C   51.08115182872550     51.09099140756862      0.05440736729775
  C   50.03318151685441     55.89292775889977     -0.04658454554461
  C   52.59396679161187     54.17208076910219      1.52915273176656
  C   50.52157236940690     49.67975887055812     -0.07115135316406
  C   48.94954131229775     56.90703837125029     -0.39082122023093
  C   53.25115043621670     54.40013992339424      2.88380990227975
  C   51.61168641632343     48.62834763509892     -0.23293563633388
  C   49.49788003858436     58.32079942512499     -0.53592185092229
  C   54.67666129768300     54.92445864568607      2.76714027653565
  H   49.36223040240736     52.11139958376638     -0.68917162924335
  H   49.32701707692564     51.85218277182608      1.04831531062609
  H   48.98056840618317     54.21479516110198     -0.83717991018611
  H   48.70017052305641     54.48248749228888      0.87984987081793
  H   51.14860380012857     52.75183373636617      2.21684239840922
  H   50.58403069471294     54.39911128863474      2.25811882191180
  H   51.76122771337866     51.13003919199577      0.90802480985412
  H   51.67707089095995     51.34043098549428     -0.82508691888000
  H   50.52536787660789     56.19949968984576      0.87836914920966
  H   50.80114435334026     55.88813510210565     -0.82211079225510
  H   52.61227221524604     55.09481046532093      0.94779118275652
  H   53.16227201700217     53.43860466019770      0.95425128318888
  H   49.83945885958258     49.63681180260054     -0.92312830437309
  H   49.92093844573439     49.45170542016602      0.81186548302399
  H   48.45809852779018     56.60710752976856     -1.31875575193615
  H   48.17905424178427     56.88912905299665      0.38276912667698
  H   53.24811564166466     53.46470640623862      3.44828236766029
  H   52.64931963514051     55.10582798518762      3.46145078884024
  H   51.19340080905617     47.62666687217357     -0.31746430630962
  H   52.28836941394434     48.63630885528244      0.62174300629838
  H   52.20674826522923     48.81977934604726     -1.12582542584167
  H   48.71478606763769     59.03065991617143     -0.79721383129826
  H   49.95745338535755     58.65681531249398      0.39359377590680
  H   50.26062341181650     58.36264559407536     -1.31339129623942
  H   55.13528062674148     55.06353341997868      3.74485564813277
  H   54.69498100088863     55.88372455568920      2.25010271761577
  H   55.30030705816549     54.23341189511570      2.20023815414087
39
name="HCNOFClBr/C1028337" config_type="wB97M-D3(BJ)/def2-TZVPP geometries" pbc="F F F"
  C   1.78830439445449     -0.00637460063785      0.76856552433112
  N   1.06957836275698     -1.14585856497282      1.15367094325358
  N   1.07847545166590      1.02064911977018      0.18186129873817
  O   2.98712420475895      0.07809358183545      0.94248750005996
  C   -0.29978082228774     -1.37797314436463      0.95772260131839
  C   1.85215745637091     -2.23300709287674      1.75104687250946
  C   -0.93991396717663     -0.25227801066728      0.34649796181745
  O   -0.83396596997985     -2.42338357325618      1.28224055128356
  C   -0.27082968071365      0.88323077536098     -0.02326919922303
  N   -2.25597343794922     -0.03278724904548     -0.01525349137808
  N   -1.10175382360456      1.79058412327952     -0.59253187688713
  C   1.80489222006412      2.21314374872699     -0.23071223840981
  C   -2.28458117598768      1.19530466919390     -0.56399169533226
  C   -3.37299174436092     -0.93878404792581      0.18255461256578
  C   2.44770357359059     -3.14805008147874      0.69302796637571
  C   3.23410343319817     -4.29523888970849      1.30933772085529
  C   3.85987435423325     -5.20647608368631      0.26172006592329
  C   4.63833115871472     -6.37094468835378      0.85882161227563
  C   5.26035357253634     -7.26544743290760     -0.20642079863760
  H   2.63572597488814     -1.77936664599221      2.34884405133085
  H   1.17696725715161     -2.78614980667768      2.39577727327766
  H   2.30507130049264      2.65782361998320      0.62448551805619
  H   2.55540563466026      1.95461797821798     -0.97267484442892
  H   1.08695531114904      2.90799549933708     -0.64959802710192
  H   -3.19809669165587      1.62770399564131     -0.93523615526859
  H   -4.26452362244440     -0.47565927845336     -0.22896044413142
  H   -3.18123407841737     -1.88192769390564     -0.31875783009725
  H   -3.51418324263770     -1.13291974908550      1.24126493343400
  H   1.63961505160032     -3.54584301452930      0.07700678269096
  H   3.09852874848276     -2.55932742058204      0.04559533716772
  H   4.01968912089899     -3.89197895524020      1.95336332788650
  H   2.57523481216278     -4.88211314639881      1.95451212889945
  H   3.07549082135338     -5.59645733569934     -0.39227399209102
  H   4.52457183104237     -4.61780764352304     -0.37596652150693
  H   5.41980686875303     -5.98091679578698      1.51446211099973
  H   3.97218315178058     -6.95999011937800      1.49290361336238
  H   5.81844587615699     -8.08953845375384      0.23495962521047
  H   4.49302010315354     -7.69063559039658     -0.85360570990529
  H   5.94551831114471     -6.69831200206233     -0.83677710922407
42
name="HCNOFClBr/C10289686" config_type="wB97M-D3(BJ)/def2-TZVPP geometries" pbc="F F F"
  C   0.78987936586659      4.41170093751171      6.47662342205978
  C   1.84608875260572      5.43482428014225      6.89430318204938
  C   0.99947075369861      3.03530506416173      7.09777197805032
  C   3.28696699260589      5.02953256187708      6.59067064142897
  C   3.56222337468748      4.76223863910582      5.11611268342639
  C   5.02990703860830      4.46553976242751      4.83766162262688
  C   5.31228131592462      4.18319456995379      3.36674176443598
  C   6.79401077427949      4.02876719712983      3.03488758346543
  C   7.01950660970213      1.23400779544195      0.82330176450127
  C   8.39232007233787      0.96973165429838      1.43542220326963
  C   9.14754494336666      2.22700167240762      1.87829555507629
  C   8.91041075727376      2.62003534869528      3.33039874609557
  O   10.56152050164488      2.02998092230940      1.79018851654748
  C   7.46129526333228      2.85359161782808      3.74286359558470
  H   0.77278903556427      4.32173627824907      5.38954439755729
  H   -0.19189129144604      4.79173918133493      6.76235080072367
  H   1.63329665741907      6.38483722303240      6.39908956478548
  H   1.75173374631285      5.61852936756045      7.96693049244641
  H   0.17435521241689      2.36566624099048      6.86110714922835
  H   1.07280781885097      3.10494487994647      8.18361915180777
  H   1.91492364937832      2.56902390486337      6.73605467734864
  H   3.55290192566081      4.14352400584387      7.17073831405958
  H   3.95374334934705      5.82309363737469      6.93483565231854
  H   3.24731877671127      5.62704378832472      4.52542947342857
  H   2.95807846832176      3.92090753792437      4.76954827337762
  H   5.63879765885071      5.31370086266493      5.16342583410823
  H   5.33954060798603      3.61551359782902      5.44844247040618
  H   4.77835021270762      3.27718753105311      3.06573502638502
  H   4.89515019926715      4.99516397511553      2.76710266725710
  H   6.90098230519789      3.91803415696156      1.95567677832427
  H   7.32359615303470      4.94762273939592      3.29986283491363
  H   6.32729926417072      1.68169579068630      1.53132570349786
  H   7.10227693853886      1.91110853953868     -0.02719364805947
  H   6.57224286356954      0.30812384515828      0.46603372621444
  H   8.31316364787036      0.28207795222017      2.27933424543754
  H   9.00769397256022      0.46241862194959      0.68962370033114
  H   8.86190554943727      3.05450498431284      1.21941375871506
  H   9.34107768635001      1.82521959428204      3.94187861243570
  H   9.49773889779371      3.51781450074041      3.52854478627243
  H   10.77867618610038      1.81672924109312      0.88156081329194
  H   7.44392013100002      3.02749212973219      4.81861009043150
  H   6.87470376109316      1.94669386853095      3.58113119433733
26
name="HCNOFClBr/C102976" config_type="wB97M-D3(BJ)/def2-TZVPP geometries" pbc="F F F"
  N   6.66132452758538      3.88843002258814     -1.87668007439750
  C   7.24145534938462      2.92882788274178     -0.95269941600630
  C   6.28774003340334      1.79758760454642     -0.65111992415094
  C   7.45712002176937      5.08941356170408     -2.11322415183719
  C   6.75505494863295      0.49420685167187     -0.53666615059390
  C   4.93179913912732      2.04357717469330     -0.45565136742505
  C   8.83555585771267      4.82254387284257     -2.71960735839358
  C   6.65578724147059      6.03427832935390     -2.99645367763966
  C   5.89156413156450     -0.54549822228266     -0.21951585479627
  C   4.06611527390480      1.00717442874589     -0.14390890644191
  C   4.54370866361401     -0.29097283526445     -0.02064892348423
  H   6.45078626206928      3.43454690702295     -2.75670849030735
  H   7.46492905365204      3.46659232703912     -0.02744707568983
  H   8.18957576239892      2.49935888328157     -1.29636611797943
  H   7.59630040026151      5.55933270903307     -1.13605411318057
  H   7.80553242215307      0.29122831969794     -0.69901945345682
  H   4.56614666914499      3.05424873876391     -0.56171757567170
  H   9.37730981554818      5.75518717658727     -2.87237208928464
  H   9.44384495728377      4.18593906212123     -2.08044318058176
  H   8.72969555982826      4.33157830725406     -3.68861316504835
  H   7.18306193153963      6.97553973752272     -3.14154417532482
  H   5.68254513338339      6.23691459650276     -2.55591911283402
  H   6.49836761881522      5.58739414720894     -3.97991828299314
  H   6.27158762822993     -1.55356304288995     -0.13367346789297
  H   3.01533241819179      1.21197041542562      0.00531884861003
  H   3.86835917933043     -1.09823665591209      0.22405325680192
28
name="HCNOFClBr/C103059" config_type="wB97M-D3(BJ)/def2-TZVPP geometries" pbc="F F F"
  C   3.26685737023636      2.71155066952536      2.53202190512585
  C   3.59231402444897      2.66767642567602      4.02556532639568
  C   4.86354307375635      3.41077521637996      4.34061886234014
  C   2.09882057134202      1.82488327951307      2.10702622802077
  C   6.10130565121198      2.84606078635347      4.04266300898329
  C   4.83474889161154      4.68115917675745      4.90367921061754
  C   1.88865055929390      1.94004601308048      0.60122181163372
  C   0.81222288426602      2.17167638181573      2.84899077482586
  O   2.49872738134934      0.48650457620608      2.43253050481118
  C   7.27709028940703      3.53148197635877      4.30209175137340
  C   6.00940671226006      5.37235710636115      5.16747782783871
  C   7.23510632520997      4.79907553147526      4.86746341358436
  H   3.05747804715059      3.73927811895922      2.23168093488671
  H   4.14404420015994      2.38989108141381      1.96965261501371
  H   2.77455414918906      3.10094825493661      4.59980717136313
  H   3.68539590653035      1.62648759358147      4.33003660865552
  H   6.13873886400301      1.85566379734541      3.60774640980328
  H   3.88044092886696      5.13194220210122      5.14288741371272
  H   1.61366262571309      2.95629007088899      0.32232209506340
  H   2.80027056329912      1.66643760233516      0.07390849878097
  H   1.08842693783676      1.27417471404406      0.27538510009504
  H   -0.00999558637601      1.55264339404230      2.48741070394322
  H   0.92293480020846      1.99792701079616      3.91609995847500
  H   0.53931020150477      3.21416767321005      2.68955498577043
  H   1.78257086188571     -0.10503624741381      2.19385239202692
  H   8.22843785634462      3.07521322805869      4.06750209831629
  H   5.96582772938372      6.35784409487151      5.60918836675662
  H   8.15130777990627      5.33287997132629      5.07491372178650
36
name="HCNOFClBr/C103082" config_type="wB97M-D3(BJ)/def2-TZVPP geometries" pbc="F F F"
  C   5.71951508114062      3.81756648852426      3.85533585090119
  C   4.93796061551816      3.80035763795738      2.52793338170941
  C   3.43850367292519      3.55169763319680      2.72174950689158
  C   5.55187689213977      2.84794957724745      1.49997656244915
  C   6.16517741656113      2.47862291594740      4.44479931137449
  C   2.59110465406005      3.86224887116900      1.49097236147955
  C   6.99069497559211      3.19356687022091      1.13371275551809
  C   5.08041750438610      1.50963382192757      4.88279670758451
  C   1.09055483733074      3.87033616028511      1.77446322856655
  C   4.16801278102998      2.07842153558865      5.95544475841028
  O   5.77944234682787      0.36084966878588      5.37022764943228
  C   0.55792172073779      2.52711782805615      2.26195489055027
  H   5.13438572000139      4.36896750701077      4.59340683637604
  H   6.62486266323017      4.40641678636966      3.70553700329274
  H   5.02535124665400      4.81208671301032      2.11716468069174
  H   3.08622920512633      4.17938419869216      3.54505281177064
  H   3.26663109853046      2.52054546874880      3.02743766217730
  H   5.49924024886692      1.82483229012612      1.87830222894068
  H   4.94808663978396      2.86558642332849      0.59341692300141
  H   6.80585387693974      1.95063031136658      3.73969042051522
  H   6.78225275054946      2.67653286017992      5.32342143998387
  H   2.79342643497307      3.13520839276782      0.70249863505399
  H   2.88724263946405      4.83684510526662      1.09630655110674
  H   7.65656322499869      3.12560212617896      1.99209808188504
  H   7.05424109239454      4.21126625101927      0.74747834692917
  H   7.37278081290077      2.52174993383893      0.36686820871566
  H   4.48194825935963      1.21451567665842      4.01707700724343
  H   0.56000045432472      4.15927944808408      0.86607429661894
  H   0.86993411362430      4.64016242600621      2.51717246383389
  H   3.45228453551203      1.32679785328487      6.29081715068870
  H   4.75877404400747      2.39797217998840      6.81316198921983
  H   3.60222011888312      2.92953742558521      5.58354312627156
  H   5.13295024715921     -0.27011621516155      5.69047411480670
  H   0.81027176027909      1.73234424912429      1.55874381779138
  H   0.97886563873297      2.25865776244417      3.22941770886304
  H   -0.52537912454581      2.54692591717480      2.36877142935482
32
name="HCNOFClBr/C103093" config_type="wB97M-D3(BJ)/def2-TZVPP geometries" pbc="F F F"
  C   1.04948100129770      4.23494829597476      2.85363300158985
  C   1.83840719250972      2.96909301518804      2.54421549107155
  C   3.32651452462526      3.12047418875767      2.82970828053670
  C   4.12984991032372      1.87129412118342      2.48570366879397
  C   5.61351851437550      1.97458687792679      2.84726870007700
  C   5.78178076063828      1.74365146308938      4.34172170806569
  C   6.48217854504339      0.99882712788985      2.05143923478653
  C   8.74145169916107      3.63964616686598      5.45061466911069
  C   7.31261834471800      3.39252272739930      5.05759370867737
  O   7.10465296649813      2.08990156696837      4.79303355144553
  O   6.45985881504116      4.23697719116491      4.97484375613413
  C   6.67736912583535      1.40738602826833      0.59649481474246
  H   1.15085871518064      4.50872329650799      3.90371376994420
  H   1.41283030040261      5.07356484363380      2.25980955179016
  H   -0.01091959215913      4.10933181937637      2.64071873400328
  H   1.70009011108139      2.69607148516575      1.49560535989878
  H   1.44330707637900      2.13672601169419      3.13080215750178
  H   3.46761968438120      3.38518333861697      3.87914485542785
  H   3.72171316007517      3.96221079583542      2.25626205406644
  H   4.02727748871432      1.67241583994929      1.41844904185237
  H   3.69948113873989      1.00220085428434      2.99372777816866
  H   5.94687405403961      2.99318238489428      2.63522644127947
  H   5.05699527839156      2.31384431731848      4.91486794676323
  H   5.67660071700795      0.68597916186990      4.57549439019620
  H   7.45712028634461      0.92026520758447      2.53335932786894
  H   6.02975358734284      0.00486207435484      2.10352438658116
  H   9.05670675607242      2.92032454409074      6.20172057528567
  H   8.84375631683509      4.65224211270868      5.82287228532701
  H   9.37732225043509      3.50529694130900      4.57711890319188
  H   7.16477618189435      2.38029144395301      0.53302267168145
  H   5.73014508987244      1.47822647797786      0.06412415107268
  H   7.29840999890152      0.68804807819776      0.06546533306726
17
name="HCNOFClBr/C103140121" config_type="wB97M-D3(BJ)/def2-TZVPP geometries" pbc="F F F"
  C   6.33707631324828      1.78224633111344     -0.64391533227391
  C   6.78256487597103      0.50964894506794     -0.29874260578764
  C   4.98043142436002      2.01241109974200     -0.71516110033517
  C   5.88423329748618     -0.51250764762479     -0.02945762465290
  O   8.13821214986344      0.36374937901371     -0.25238799718152
  C   4.52544699086614     -0.23369091075780     -0.11585197614220
  C   4.04845056425602      1.01495993442349     -0.45516551866749
  Cl  3.39551370094805     -1.50874555939710      0.21350825387711
  Cl  4.41371943337432      3.59356895590453     -1.14503120137061
  C   8.63046956466885     -0.91651853070296      0.07553711409471
  C   10.09406074163909     -0.86216049688849      0.05079201498548
  N   11.23966330367499     -0.85718447525637      0.04078375127482
  H   7.05215978186208      2.56212333046892     -0.84976996414674
  H   6.19745163988801     -1.50657881302012      0.24048830347340
  H   2.99123401751363      1.21100000070466     -0.51691389508376
  H   8.30798377765042     -1.22307663085765      1.07256295380284
  H   8.29672842272943     -1.66594511193341     -0.64497517586641
27
name="HCNOFClBr/C10315987" config_type="wB97M-D3(BJ)/def2-TZVPP geometries" pbc="F F F"
  C   -4.87517441724835      1.36972567192176     -1.55019293376405
  C   -3.91917507917884      0.36543905117128     -0.92316842068032
  O   -6.02727006456064      1.53755393714298     -0.73845949169853
  N   -3.52115526877936      0.73023272547199      0.43180640754817
  C   -4.71940381618972      0.98953226794654      1.22644461279609
  C   -2.52323324163456      1.79050926863839      0.49527738963789
  C   -5.66545366256159      1.97935758761351      0.56043294674167
  C   -1.00000224390136      0.46745686372994      2.00611054783177
  C   -1.72769386820267      1.78974350857308      1.80103304297804
  C   -0.74993695311015      2.95986146886528      1.80435846540678
  H   -5.22507882043461      1.02124363673033     -2.51976992128744
  H   -4.37844597569975      2.33735058912062     -1.69129249852026
  H   -4.42072117564970     -0.60349549316668     -0.87863562886375
  H   -3.02835153101609      0.25172968528584     -1.54013537265068
  H   -5.24737494856586      0.04340285309235      1.35805949712618
  H   -4.43583681100911      1.34606882028887      2.21484680243831
  H   -2.94852245770554      2.79134013482298      0.34137538752246
  H   -1.82072209917843      1.62774497206966     -0.32492512505568
  H   -6.58916865060783      2.07137220954833      1.12787470558797
  H   -5.20586880986829      2.97248102016888      0.49488705931997
  H   -1.69621929140654     -0.36673761158204      1.98198708292824
  H   -0.26425561296497      0.31426690467127      1.21418825104275
  H   -0.47080303738805      0.45739973817148      2.95832520541235
  H   -2.42336635799304      1.93200021210374      2.63113472329998
  H   -0.18810514155234      2.99622513476360      2.73638177506719
  H   -1.26361408817550      3.91325306579906      1.68292298274276
  H   -0.03164677541708      2.86044167703692      0.98873250709213
27
name="HCNOFClBr/C103162" config_type="wB97M-D3(BJ)/def2-TZVPP geometries" pbc="F F F"
  C   6.55724923647464      4.25289858383832     -0.41549122189940
  O   7.11800674454805      2.95530399694109     -0.40202106182413
  C   6.25175516860137      1.90005108763090     -0.33747794937345
  C   7.64237410508591      5.26876765621220     -0.64323261567234
  C   6.82691244348893      0.63337870058791     -0.42353682677622
  C   4.87892324241605      2.01427852896040     -0.19216298513080
  C   7.49324262773274      6.55396700613181     -0.13684623624089
  C   8.76857505665401      4.96320318896907     -1.39702644904875
  C   6.04322614946795     -0.49935469042602     -0.37164475675436
  C   4.08931024973137      0.86672184978386     -0.14178342467097
  C   8.44863536635405      7.52691727546530     -0.38832147581908
  C   9.72855951801836      5.93336698690433     -1.64244958213986
  C   4.66319833728760     -0.38667048302066     -0.23217684000365
  C   9.57054827071220      7.21791884332955     -1.14276398405937
  O   3.93470932417172     -1.54618392053211     -0.19137405013593
  H   5.81430576888279      4.32122554871301     -1.21658832172358
  H   6.04692855359318      4.45682660106511      0.52950998519241
  H   7.89880866134303      0.55881534628777     -0.53203817925605
  H   4.40183155897382      2.97755449860898     -0.11303134872398
  H   6.62477973462459      6.79566424713718      0.46194772785146
  H   8.89297972689843      3.96222853978508     -1.78078691252354
  H   6.48507460397674     -1.48216841099286     -0.44076888913399
  H   3.01713014698624      0.96578050117206     -0.03002383006039
  H   8.32013505248210      8.52283570629539      0.01059653932209
  H   10.60279258254489      5.68484471568180     -2.22717377863215
  H   10.31980407599819      7.97202640642459     -1.33578581471149
  H   3.00620379295094     -1.32979831095410     -0.09114771805157
68
name="HCNOFClBr/C103231" config_type="wB97M-D3(BJ)/def2-TZVPP geometries" pbc="F F F"
  C   0.00213706696739      2.28503549821896      2.00835702083047
  C   1.46465186002071      2.66302867255682      1.81185281248808
  C   1.63603734979227      4.09949524960433      1.33406871623725
  C   3.09811325261415      4.48420002340649      1.14160656808768
  C   3.34699195232801      5.86899837565624      0.54234163869191
  C   2.82556862391272      6.99306579139981      1.43072003892848
  C   4.84289436950565      6.08760228878602      0.28808508214348
  O   1.39198414052787      7.12358959350868      1.40022150167814
  C   0.87725207623250      7.77593315189648      0.34504559672504
  O   -5.48948008045288      9.83453920315481     -2.81758021645184
  C   -4.94620409252634      9.19969852698050     -1.76638110301309
  C   -6.92783969964186      9.86882270166615     -2.85025614087589
  C   -3.44089360728193      9.20674239147295     -1.84360439265961
  O   -5.59533062244367      8.69399820778998     -0.88834393833314
  C   -2.78789991268720      8.50700756684816     -0.66406278809389
  C   -1.26965765479751      8.50254186076124     -0.76947574205898
  C   -0.62749618693823      7.79643629260932      0.41212117704912
  O   1.54309754777919      8.27094831187548     -0.52728198834872
  C   -6.65422420014775     10.49154699062041     -9.17252811605419
  C   -6.54365788573010      9.73154588316595     -7.85726583420114
  C   -7.03382755237370     10.54442176572402     -6.66507805988887
  C   -6.94564436993344      9.77683210500397     -5.35205314706526
  C   -7.36167430392591     10.58037511990961     -4.11798902233769
  C   -8.87255614964562     10.83022194257591     -4.07869771687793
  C   5.14545734999599      7.21564810479178     -0.69181441250349
  C   -9.31326033367167     11.88439979150612     -3.06870586234262
  H   -0.10643903058131      1.25497470328096      2.34394875707900
  H   -0.46871523850730      2.92973933409970      2.75055935868482
  H   -0.55451997846751      2.39390280006529      1.07725893199994
  H   1.92810756822339      1.98446738754184      1.09242709398466
  H   2.00781024246630      2.53063621319138      2.75023140744619
  H   1.15855999958334      4.77286739004806      2.04489098131222
  H   1.10263661075524      4.23066372289043      0.38814303664629
  H   3.56814600570623      3.74460139644391      0.48888843140679
  H   3.62068427980569      4.41612187739151      2.10089061264319
  H   2.82880110630707      5.93798563495979     -0.41651356420162
  H   3.06173483749301      6.78941686887007      2.47345359519017
  H   3.26087937701910      7.94632899788005      1.14653981284479
  H   5.34319844441202      6.27435013644881      1.24270610598428
  H   5.26664959928493      5.15884817873288     -0.09571806943426
  H   -7.30635407372564      8.84655503455462     -2.82937261485262
  H   -7.28029894944850     10.37183418668940     -1.95373468376619
  H   -3.15533271362097      8.73763088106666     -2.78647039071188
  H   -3.11459750341601     10.24485970180280     -1.91978169325003
  H   -3.09828344513254      8.99558623970544      0.25994825841229
  H   -3.16234750365171      7.48506266994455     -0.60074757364121
  H   -0.95804632403056      8.01423011466015     -1.69332489311091
  H   -0.89223626128681      9.52362193372653     -0.82908523924964
  H   -0.96724567655069      6.76222060067740      0.48741749671983
  H   -0.91103586133521      8.26813454427590      1.35414614886449
  H   -6.29322026497823      9.89779966068996    -10.01069786079472
  H   -7.68931389287334     10.76478392981445     -9.37818340917799
  H   -6.07161658070491     11.41227941876627     -9.13987283241315
  H   -5.50605031473177      9.43720273237220     -7.68713375907225
  H   -7.11758038162821      8.80449393983940     -7.91886430110238
  H   -8.06099581762114     10.86044713309088     -6.85558903558571
  H   -6.44128597367415     11.45972420844083     -6.58617307624143
  H   -5.91872705209739      9.43542741013652     -5.21856225779193
  H   -7.56621266581937      8.87755405357699     -5.41129617988139
  H   -6.85143556005578     11.54763519252614     -4.14552927728126
  H   -9.19977490069139     11.14062975772376     -5.06968413492356
  H   -9.37963067676606      9.88343838591085     -3.87498596305407
  H   6.21878260818568      7.33181162629016     -0.83292328400429
  H   4.69791477795533      7.00779377690383     -1.66281618114949
  H   4.74924280219232      8.17097754226493     -0.35417598929879
  H   -10.38608802223329     12.05787403366048     -3.13159627851693
  H   -9.09174829675325     11.59211386180664     -2.04408248681402
  H   -8.81145443648486     12.83289727574581     -3.26003727165013
77
name="HCNOFClBr/C103242" config_type="wB97M-D3(BJ)/def2-TZVPP geometries" pbc="F F F"
  C   4.05214670499564      3.97054515979974     -1.70423609835740
  C   5.27143264610722      3.19389024800427     -2.20240320325824
  C   3.89115205475840      5.34320246281339     -2.34361910983130
  C   6.57788534821934      3.71969478243396     -1.60033465640980
  C   5.11971793106669      1.71826038045432     -1.88050856825955
  O   4.08215581622567      1.18636037067299     -2.71136301701190
  C   3.55872598454554     -0.04113726301246     -2.49381743001580
  O   2.76698112826821     -0.47705467605556     -3.28197264523200
  C   3.93417951233925     -0.77240295387019     -1.22535720891145
  C   2.99874032482304     -0.35378526385649     -0.08571379599603
  C   3.35678761276895     -1.01490937275770      1.23747476161543
  C   2.37939296420736     -0.66635304137848      2.35225120570621
  C   2.78155482786119     -1.23944034728107      3.70440581383915
  C   1.76156753991585     -0.94558109520415      4.79630493461990
  C   2.20880420869783     -1.45719445827212      6.15465860781605
  C   1.19364649365032     -1.21950623815319      7.24307756374516
  O   0.07639711532759     -0.80535288114016      7.07475333039224
  O   1.69902752975614     -1.53997178708350      8.44774635841782
  C   0.79778524782891     -1.41440776389858      9.56352624080492
  C   -0.07597857672401     -2.64910282377979      9.72282425383016
  C   0.77579004101767     -3.86330946610219     10.09598451290521
  C   -1.17145570553701     -2.37034238233073     10.75568027430506
  C   0.09479307844595     -5.20233776843710      9.84334212749115
  C   7.81853790826667      3.35460483203528     -2.40801076578911
  C   -2.29064940105073     -1.47310138459358     10.23835144950120
  C   0.96104641728289     -6.39115974989341     10.24047380759673
  C   0.28991405877823     -7.72944479505091      9.95965533395276
  C   2.70298300769075      6.11944597998919     -1.79012708120319
  C   2.53195994423055      7.48010278887681     -2.45277998061531
  H   3.15264367486288      3.38665750201461     -1.90284622166309
  H   4.12596249665893      4.07635733965077     -0.61710790053686
  H   5.32299171332444      3.28499950298945     -3.29015154765322
  H   4.79742504023715      5.93654291892036     -2.20338869235391
  H   3.77015393978580      5.21943598082681     -3.42255939156629
  H   6.51752750837366      4.80386772665668     -1.51597058480928
  H   6.67124148026913      3.34570098566253     -0.57678603979525
  H   6.04433305265304      1.17447452606410     -2.07347506234935
  H   4.86455294152242      1.60709199730951     -0.82582578866670
  H   3.80905270812465     -1.83227910583371     -1.42945600378221
  H   4.97151534610168     -0.60152896880944     -0.94581944857554
  H   3.01887698429179      0.73138825759160      0.03526693510438
  H   1.97714868259512     -0.61087813886644     -0.36713617477905
  H   3.38576843718905     -2.09916195164396      1.10569489708050
  H   4.36637021611554     -0.71465780462612      1.53067954866544
  H   2.29511774768331      0.42022266679374      2.43401920402163
  H   1.38418527467412     -1.02946994569409      2.08563976578447
  H   2.91715746692515     -2.32056889370297      3.61482346912140
  H   3.75498672304942     -0.83292635713812      3.99159055855479
  H   1.58292590378545      0.12859878943832      4.85720344210369
  H   0.80231452416593     -1.39463674717888      4.54059531315937
  H   2.39888222661449     -2.53218722613781      6.12299593327235
  H   3.14868111647585     -0.99958294625402      6.46413889734005
  H   1.44336137377142     -1.29372833020959     10.43133179916198
  H   0.20062240335023     -0.51788730389273      9.42959354334486
  H   -0.55433172936833     -2.83579200903454      8.75836287036753
  H   1.70697766165456     -3.83505071621024      9.52798352368436
  H   1.05655565713198     -3.78651224949264     11.15091850831573
  H   -1.59772531439943     -3.31812758153501     11.08297919966853
  H   -0.71278611408780     -1.92489939566221     11.64321933256333
  H   -0.85193195253496     -5.25533818063637     10.38498235725004
  H   -0.15720680195114     -5.27933772087070      8.78237852427381
  H   8.72369971504508      3.72361541068912     -1.92895725829676
  H   7.92677335958254      2.27731199381069     -2.52707517537201
  H   7.76644951297343      3.79039049638128     -3.40507713768179
  H   -3.04543519798597     -1.30735034851736     11.00513347231213
  H   -1.92066476432566     -0.50001207835066      9.92151774893533
  H   -2.77972190032576     -1.92724775842383      9.37758175550472
  H   1.91106582958291     -6.33596899941616      9.70459774588601
  H   1.20575226025910     -6.31726256415101     11.30220676180914
  H   0.92662128984454     -8.56545689197876     10.24448003290290
  H   -0.64550650294876     -7.81899482730990     10.51211944165536
  H   0.05696343436003     -7.83266961853138      8.89978535932886
  H   1.79535392380980      5.52728696825057     -1.92316954986069
  H   2.82957330104691      6.24744885158043     -0.71286583595693
  H   1.68406572367715      8.02361372292197     -2.03919049159361
  H   3.42202519117966      8.09439282988604     -2.31519065496655
  H   2.36891307141514      7.37220459974150     -3.52503789656181
22
name="HCNOFClBr/C103264" config_type="wB97M-D3(BJ)/def2-TZVPP geometries" pbc="F F F"
  C   3.82906191631020      2.56570145641436      0.89832648528588
  C   4.49063398028292      3.71261991186045      0.77085737911171
  C   5.94433840218118      3.90421546001788      0.81841678718654
  C   2.35244933569776      2.55834494631956      0.83570575851939
  C   6.44919617721744      5.20137234138774      0.75085228343983
  C   6.84376726590501      2.84269684755687      0.93214357440720
  O   1.87407125691413      1.30775827390682      0.98231919932356
  O   1.64586454234622      3.52212962617113      0.67823663170330
  C   7.81406479554124      5.43852229414531      0.80349460744544
  C   8.20551810717479      3.07699246787987      0.98355329734666
  C   0.44815360020782      1.20036174482562      0.94322739543275
  C   8.69570068690570      4.37601129154646      0.92081793322205
  H   4.31326780993559      1.61419241952346      1.05524692796327
  H   3.89480321909015      4.60594156785976      0.62431721782604
  H   5.75983869387879      6.02947572734312      0.65907443776658
  H   6.47767363025662      1.82769611320580      0.97718044484038
  H   8.18715959124293      6.45102832315459      0.75243402739100
  H   8.88963945023654      2.24546069973174      1.07174177274813
  H   0.00191101049124      1.77720579078970      1.74920006914244
  H   0.06450512709124      1.56686130349861     -0.00529516826003
  H   0.22787429393190      0.14571702124338      1.06239359812523
  H   9.76020710716052      4.55569447161773      0.96145554003262
28
name="HCNOFClBr/C103297" config_type="wB97M-D3(BJ)/def2-TZVPP geometries" pbc="F F F"
  C   4.87487272279452      2.15136049356169      2.48961017421219
  C   6.00062266451178      1.20710373505388      2.03833043828776
  C   7.35389319017587      1.85493696306541      2.15044592390127
  C   3.52162317887513      1.50353112164397      2.37720587949141
  C   7.89275800178086      2.56564171686596      1.08320205089563
  C   8.07122483057994      1.80221484188729      3.34114967198583
  C   2.97985806671771      0.79761050781936      3.44612828725283
  C   2.80725652635979      1.55139972303183      1.18448571787462
  C   9.11489434657948      3.21070251480532      1.20102349780167
  C   9.29382483280229      2.44474611383633      3.46516371228815
  C   1.75778012404120      0.15243893430676      3.32801826826167
  C   1.58481034947548      0.90869584339603      1.06015696500120
  C   9.81953049290432      3.15287515662947      2.39433520324890
  C   1.05619405689523      0.20530441974329      2.13270350581696
  H   4.91015377770887      3.05638616426669      1.88297042603757
  H   5.06086703594228      2.45455089912822      3.51997002017526
  H   5.96543932604445      0.30210738282755      2.64499872326401
  H   5.81448922139228      0.90385679358186      1.00800318014580
  H   7.34920325842868      2.61018027305843      0.14836278495618
  H   7.66792647216014      1.24821092310021      4.17896652786147
  H   3.52106294339270      0.75690533300437      4.38249679501304
  H   3.21280914550197      2.10169010556433      0.34530376578805
  H   9.51870645287876      3.75557178152324      0.35949662495278
  H   9.83829287215510      2.38992316285842      4.39714460872095
  H   1.35168265531128     -0.38866523961670      4.17087154675835
  H   1.04270338127671      0.95967344928505      0.12658288873422
  H   10.77317927182794      3.65191425164130      2.48763763729474
  H   0.10264060148520     -0.29386746586958      2.03913527397749
26
name="HCNOFClBr/C103300" config_type="wB97M-D3(BJ)/def2-TZVPP geometries" pbc="F F F"
  C   5.29575042053000      2.71937454732884      1.88400757477175
  C   4.62995516876952      3.52877320346435      2.70581924625578
  C   3.34427051889284      4.18161348357707      2.42058460949734
  C   6.57984281259156      2.06729634465186      2.18109914057072
  C   2.96807392948928      5.28921077576832      3.17940518826628
  C   2.47565912750963      3.73859884132672      1.42193942255851
  C   7.03842935431332      1.87330916894374      3.48500219225508
  C   7.37326818461896      1.61445137382118      1.12777523683229
  C   1.77564062320542      5.95185198968321      2.93627027374477
  C   1.28397846820590      4.39888393483103      1.17755012344801
  C   8.25803200058262      1.26390228586801      3.72302220841116
  C   8.59487211440472      1.00397150514719      1.36387466222115
  C   0.92900492698926      5.50990889070872      1.93159562325561
  C   9.04339747387575      0.82823021044473      2.66390970586074
  H   4.90102892785039      2.52987778717307      0.89291784916690
  H   5.06554649361168      3.77597295558355      3.66663801623291
  H   3.62649208781821      5.63611856592610      3.96442701275959
  H   2.72515110086663      2.86093255875167      0.84344435584259
  H   6.42565419965228      2.18145038933125      4.31960253453909
  H   7.02699149065194      1.75134149035584      0.11213136396391
  H   1.50696481388926      6.81108300136869      3.53380065317680
  H   0.62274727887795      4.03982949357775      0.40179983878617
  H   8.59364074253812      1.11722201736011      4.73972939731401
  H   9.19549469170542      0.66408941611430      0.53237634904303
  H   -0.00407681280222      6.02024160855921      1.74193921871420
  H   9.99268986136151      0.34816416033345      2.85233830251159
27
name="HCNOFClBr/C103322" config_type="wB97M-D3(BJ)/def2-TZVPP geometries" pbc="F F F"
  C   6.12057694336033      1.91116594472991      0.04692201343193
  C   6.59048245317360      0.62547833026151      0.27510112163725
  C   4.93929457782603      2.10255913982520     -0.65269931721065
  C   5.88630343023044     -0.47858039179596     -0.18967098507941
  C   4.69973136597576     -0.27687400725997     -0.88579167006777
  C   6.37856019325615     -1.87174996858319      0.09550620908232
  C   4.22847413521865      1.00520921395551     -1.11900199596061
  N   5.76457750522237     -2.37351902740636      1.31228370067610
  C   6.18906138310627     -3.57272060300103      1.87045028694732
  C   5.87044081654400     -3.86408161412360      3.20172460357253
  C   6.24918270254887     -5.06359734116357      3.77118235793700
  C   6.95379260175739     -6.00865029839674      3.03390318768387
  C   7.27019028773960     -5.72510463830676      1.71680698777045
  C   6.90036843570424     -4.52039456572674      1.13386559503141
  H   6.67951216976959      2.76161342436539      0.40993075949905
  H   7.51692628884347      0.47587037719261      0.81384992627152
  H   4.57381223068591      3.10252016905034     -0.83660805134863
  H   4.14563657156897     -1.13337825170541     -1.24495916538162
  H   6.11158133155018     -2.52677662915092     -0.73414763116765
  H   7.47178797475896     -1.87204649431040      0.17085238856512
  H   3.30785350421800      1.14957792717321     -1.66606949605058
  H   5.56786220931547     -1.65389978460664      1.98639253250167
  H   5.31593762748245     -3.13810107680743      3.78194979382717
  H   5.99223062449400     -5.26346149586386      4.80194352950539
  H   7.24935136382896     -6.94577481571562      3.48113650156938
  H   7.81832969756597     -6.44588905464289      1.12640418966520
  H   7.16474187425421     -4.32559466798655      0.10614272709220
24
name="HCNOFClBr/C103333" config_type="wB97M-D3(BJ)/def2-TZVPP geometries" pbc="F F F"
  C   6.12647873340159      1.70541027370479     -0.42255617937930
  C   6.70689519394197      0.44647677488573     -0.36523049770036
  C   4.74079591798047      1.84144056542030     -0.43817885832495
  N   7.04095606154668      2.80246148049432     -0.46286410616493
  C   5.90670354258873     -0.68542140414941     -0.32283321535965
  C   3.94800384104802      0.70931022090036     -0.39571195566815
  C   4.52696516114293     -0.55443782631957     -0.33790928868288
  N   6.50965090455334      3.91751605111607     -0.51164390411946
  C   7.42412508413080      5.01456963380958     -0.55194447340470
  C   9.02363056438353      7.27442460374923     -0.63658780498018
  C   7.64389157894344      7.40540315743456     -0.65166010307315
  C   9.60259609317048      6.01067807143052     -0.57879067429471
  C   6.84370496797104      6.27350156836112     -0.60926554713077
  C   8.80980841136632      4.87854459304372     -0.53632655539910
  H   7.78470544715436      0.37553050881574     -0.35431146734710
  H   4.30744027593058      2.82788393093323     -0.48374172928233
  H   6.35944663065355     -1.66511929623447     -0.27781983630372
  H   2.87210547321686      0.80839127941031     -0.40804133059124
  H   3.89992796944321     -1.43372300715368     -0.30511892575836
  H   9.65066459996305      8.15371214335686     -0.66937583903139
  H   7.19114500501890      8.38509967216340     -0.69667082047507
  H   10.67849468569792      5.91159923343753     -0.56646447781742
  H   5.76589472407504      6.34444460191869     -0.62018231813867
  H   9.24316923267711      3.89210306947107     -0.49077019157240
26
name="HCNOFClBr/C10334266" config_type="wB97M-D3(BJ)/def2-TZVPP geometries" pbc="F F F"
  C   0.14993991773235      0.22058549881979      1.47119217208149
  C   1.57299152242321      0.33608565822219      0.87109381755061
  C   -0.75755704073097      0.12665214563809      0.22390143616061
  C   1.35422137177363      0.28077841667513     -0.66277558209505
  C   0.11517239005465     -0.65893044358801     -0.78612694773309
  C   0.71324804398285      1.62142931360371     -0.97815659090633
  C   2.58294776547010     -0.03010284279336     -1.48045167028791
  C   -0.48454887278727     -0.67028589770374     -2.19094171807578
  C   0.39496421570692     -2.09322148205110     -0.35822363366028
  C   -0.72613448286707      1.51522702531978     -0.37484675647619
  O   -1.56571737600794      2.36652128047888     -0.39372807031469
  O   1.17715041398474      2.56568733914004     -1.54720410273385
  H   0.04100601787992     -0.67230103191293      2.08029377582839
  H   -0.11213652095849      1.07162396180142      2.09497909319927
  H   2.08002914057715      1.25255738607528      1.16512584743061
  H   2.20877426003581     -0.49264411178770      1.17361610809630
  H   -1.76048054355640     -0.24749955419192      0.40266289896857
  H   2.35024620861200     -0.06703751997583     -2.54295081811387
  H   3.33451656443930      0.74429520064186     -1.33977068719618
  H   3.01255120094815     -0.98523218286671     -1.18348903829323
  H   0.19647357917018     -1.14761508696617     -2.89351718106454
  H   -1.41784811625478     -1.23145396722934     -2.19684278055235
  H   -0.70120325938122      0.32876471984469     -2.57013828220080
  H   1.06733668776752     -2.57295983173649     -1.06805708800390
  H   0.84575792688749     -2.16407850200326      0.62743589919716
  H   -0.53290111490184     -2.66404549145431     -0.34438010080495
25
name="HCNOFClBr/C103366" config_type="wB97M-D3(BJ)/def2-TZVPP geometries" pbc="F F F"
  C   4.43314021838934      2.44935397732650      1.30101337194217
  C   5.52197090891309      3.21424402817360      1.29444726468719
  C   6.90567144094912      2.76909417314536      1.50733502781803
  C   3.06366895222168      2.96274063217243      1.08854521013383
  C   7.92595347788139      3.71667997682061      1.45280631912483
  C   7.24419011966119      1.43903748397006      1.76261818751296
  O   3.02242358597428      4.28339707512390      0.83523169425644
  O   2.08311610350455      2.26109859604352      1.13624377458877
  C   9.24957940368554      3.35226471100441      1.64559440670559
  C   8.56373669397531      1.07336717374061      1.95530215634989
  C   1.71216654008000      4.84814507513736      0.64135415996569
  C   9.57155643498079      2.02838944147084      1.89731797383571
  C   1.04848712152412      5.16445962448937      1.96383896779670
  H   4.46817998723205      1.38429551983063      1.47257799004232
  H   5.39436393851590      4.27411688987320      1.11676316232023
  H   7.67412495361733      4.74997273238158      1.25654503597350
  H   6.47337050289576      0.68446478835806      1.81174063443101
  H   10.02668995512430      4.10121672031269      1.59882741921950
  H   8.81010495247410      0.03991040001858      2.15144250962795
  H   1.11312048482813      4.15431572711294      0.05786430291665
  H   1.88878373442029      5.74870517571283      0.06001290413444
  H   10.60136101218862      1.73849255598793      2.04754805489477
  H   0.87320183370128      4.25344045919265      2.52990944702261
  H   1.66879179323419      5.83658100402635      2.55357428330694
  H   0.08924585002763      5.64881605857395      1.78654604139229
27
name="HCNOFClBr/C103377" config_type="wB97M-D3(BJ)/def2-TZVPP geometries" pbc="F F F"
  O   5.42159816515405      2.55437751037459      1.83388024113138
  C   6.52950726332641      2.68499062739248      0.92314539941839
  C   7.63717506418284      3.40251098824855      1.63454008577087
  C   4.35161493711614      1.89997355117109      1.34621710541957
  C   8.11796669270164      4.61131056532641      1.15307556533702
  C   8.20471235284629      2.85538678922975      2.78125902365920
  C   3.26041712791138      1.80383984235777      2.38035123919584
  O   4.30037111126524      1.45996534992323      0.22807165601641
  C   9.15695762322444      5.26612676843011      1.80123541608798
  C   9.23482720623927      3.50919504585078      3.43454204177424
  C   2.02875184428769      1.06613424990251      1.88293347788012
  C   9.71578575627404      4.71636949263439      2.94290305746007
  C   0.95698018265043      0.96792860179223      2.96048480729505
  H   6.20588740607017      3.23013081096635      0.03965086063336
  H   6.83430561476025      1.68911333068618      0.60559419053919
  H   7.67645722014965      5.04371152962364      0.26541631067967
  H   7.82873066435906      1.91646868008736      3.16367644598930
  H   3.01281765111892      2.81895635698589      2.69502224718644
  H   3.68298518113512      1.31778182268046      3.26136003627221
  H   9.52527338069772      6.20548903386823      1.41484109689139
  H   9.66776349305380      3.07740046380200      4.32542071448711
  H   2.32029278684816      0.07177105407535      1.54749772354085
  H   1.63749406649021      1.57649649811483      1.00392052871892
  H   10.52271181270990      5.22474881965938      3.45053766208257
  H   1.32983544064784      0.43618893573906      3.83610560079881
  H   0.63646961669724      1.95723603076094      3.28760858425468
  H   0.07931043808192      0.43709695031636      2.59690888147930
32
name="HCNOFClBr/C103413" config_type="wB97M-D3(BJ)/def2-TZVPP geometries" pbc="F F F"
  C   6.13719189226681      2.02180702662423     -1.00347487314490
  C   6.68104722435032      0.81502610233617     -1.43951653693776
  C   4.91779188354669      1.99931090030884     -0.32488772783427
  C   6.87134268930162      3.26365332647028     -1.27058924192201
  C   6.03710285191913     -0.38682426888287     -1.18994337331252
  C   4.83078451109327     -0.39613682263712     -0.50777124620520
  C   4.27158054041432      0.80166181295283     -0.07924758382553
  C   6.63210087808263      4.45910212558114     -0.73848408445163
  C   7.49115287612494      5.60786090387805     -1.09490944641025
  O   7.14501909261590      6.69772653106645     -0.38280331289995
  C   7.92142119970711      7.88822426226838     -0.63537149973387
  O   8.39280172030532      5.58903729486713     -1.89548147119890
  C   7.40006511981757      8.65572637381142     -1.81791078587305
  C   8.01887712185101      8.55755558849249     -3.05826874225160
  C   7.52652595489458      9.26627506927765     -4.14437117536278
  C   6.27936936449139      9.46784984526488     -1.67972754208221
  C   5.78179987808863     10.17211106905725     -2.76456350652329
  C   6.40746023255933     10.07284418325039     -3.99959182374728
  H   7.62109736954374      0.82425745061972     -1.97406231660303
  H   4.46694619387579      2.92445105547681      0.00266890420747
  H   7.70642278692350      3.19069458097037     -1.95742627797190
  H   6.47580014128523     -1.31357791020186     -1.53007143055212
  H   4.32428190930604     -1.33038790287130     -0.31354851483907
  H   3.32696112093774      0.79962423624808      0.44514009057513
  H   5.84543098215682      4.64249082342810     -0.02300594981836
  H   7.82254358749209      8.46939901258471      0.27659768832794
  H   8.96053182356485      7.60765031892117     -0.78003452877940
  H   8.87721319557430      7.91138362772950     -3.16929134287301
  H   8.01529164862232      9.18536424845777     -5.10461078216895
  H   5.79636190298289      9.54785432560860     -0.71495933040070
  H   4.91139003969449     10.80135305339897     -2.64671148343897
  H   6.02389206660951     10.62423175564161     -4.84607055194796
40
name="HCNOFClBr/C103435" config_type="wB97M-D3(BJ)/def2-TZVPP geometries" pbc="F F F"
  C   3.63733638803336      0.24872345075598      0.93713327198390
  C   4.56668935024779     -0.52626628370443      0.26061565510293
  C   4.05776484876601      1.16974234491226      1.88536114243113
  C   5.41091204258771      1.31861933529885      2.15441619400181
  C   5.92372896218661     -0.38548404620644      0.52876968760060
  O   4.44585130844399     -4.56663126829905      3.04572606360574
  C   4.50550597109859     -5.20480180151010      2.03158888677203
  C   6.33833226274072      0.54289542860725      1.47748053462431
  C   6.93552534028333     -1.25215344436551     -0.16390110869497
  O   7.27628636783575     -2.40230626377701      0.65186712585195
  C   6.46367176590244     -3.45720242337729      0.55686392698092
  C   6.84955695385287     -4.54682183508794      1.52452489764673
  C   5.83888192747578     -5.68133293581699      1.47951767970819
  O   3.36221002702234     -5.54008762728706      1.40778801070335
  C   3.36849771817773     -6.12881639899569      0.10788924246083
  C   1.95343621504308     -6.24492232070996     -0.39410574172721
  C   1.75612958300968     -6.71623362280673     -1.68901344328412
  C   0.47810836047976     -6.84970565826273     -2.20281822193002
  O   5.53450172584861     -3.53250652717290     -0.20982723595183
  C   0.85409468728764     -5.90616063516689      0.38009359187485
  C   -0.62157749244649     -6.50971195303793     -1.42554793134765
  C   -0.42831914358700     -6.03811132084026     -0.13770596166713
  H   2.58417741679998      0.12867632376411      0.72833291703729
  H   4.24478848225099     -1.25892302662399     -0.46453813254057
  H   3.33198241672021      1.77024280782479      2.41472180528021
  H   5.74177954323647      2.03667574361902      2.89079008082143
  H   7.39384245005214      0.65465425754309      1.68683164760326
  H   6.56974825205014     -1.59979967042087     -1.12512141913992
  H   7.87902207793236     -0.73161789226982     -0.29302641506915
  H   7.84904900605866     -4.89468849489816      1.26614739938102
  H   6.90668508496512     -4.11553062373819      2.52081191114406
  H   6.16605507430178     -6.49113195457401      2.13128259014361
  H   5.76376115036719     -6.07311118087171      0.47280108475311
  H   3.94929365845081     -5.50356400852375     -0.56848707460666
  H   3.82178667843378     -7.12069861510620      0.15023622520556
  H   2.61157767766653     -6.97765255300443     -2.29903017181589
  H   0.33826444409885     -7.21396282176513     -3.21051290510312
  H   1.00554306673134     -5.53297124249683      1.38050160965415
  H   -1.62065719377557     -6.60992364904172     -1.82430061910115
  H   -1.27892435663132     -5.76609759256536      0.47084299960638
24
name="HCNOFClBr/C103457" config_type="wB97M-D3(BJ)/def2-TZVPP geometries" pbc="F F F"
  C   3.99886528989295      3.09343321592524      1.28548871729097
  C   5.17125737485744      2.97984223743080      2.24151681556029
  C   6.22567991162536      4.00198458628952      1.90434896425158
  O   3.01975748718783      2.11610474089350      1.67579171337205
  C   6.16391361264584      5.28548353669888      2.43686258217895
  C   7.25361531045532      3.69782044264510      1.01849660347374
  C   1.91600818936518      2.06532611485212      0.90664512356155
  C   7.10631615407867      6.24301704902725      2.09414642194100
  C   8.19896904892997      4.65164164684709      0.67229054025766
  C   0.95038064249005      1.03062308938712      1.41114269028328
  O   1.74684848732444      2.76814831249702     -0.05371378210710
  C   8.12738853954299      5.92818865239965      1.20968764096296
  H   4.30443568472912      2.90919772208659      0.25729134502647
  H   3.55073166585419      4.08491985247284      1.32438177623108
  H   5.58489019350093      1.97409836051732      2.18145077856902
  H   4.81415652604772      3.12686175573844      3.25993131442555
  H   5.37239849695945      5.53489575149775      3.13131692680493
  H   7.31590510675878      2.70207483530684      0.59959339404804
  H   7.04513807804907      7.23415793309520      2.52030217651871
  H   8.99221661506071      4.39718632097045     -0.01608583163366
  H   0.65376884709164      1.27216300233977      2.42949613938971
  H   0.08043248329470      1.00570886344457      0.76567432664613
  H   1.43167120673479      0.05555249562767      1.43181031197762
  H   8.86435484752282      6.67186948200924      0.94313361096947
30
name="HCNOFClBr/C103491" config_type="wB97M-D3(BJ)/def2-TZVPP geometries" pbc="F F F"
  C   6.26570215884106      1.85551501929536     -0.50747106974384
  C   6.88292102073579      0.62999605779904     -0.72652088444011
  C   7.08766108870285      3.11635101341325     -0.41347946402526
  C   4.88263654158500      1.89382848398869     -0.35879952679619
  N   6.42472847531259      4.24670558842293     -1.04271174534482
  C   7.23585006396970      5.45482401463603     -1.01770057133105
  C   6.53910541005252      6.59499634762447     -1.71340282629060
  C   7.15692021080349      7.28458778992835     -2.74753011943336
  C   5.25530660824827      6.97087600072702     -1.32651191989969
  C   4.60807894180130      8.01850684717713     -1.95942249426022
  C   5.23570535108444      8.70602725933301     -2.99107458514887
  C   6.51124700379652      8.33681200140793     -3.38448230461503
  C   6.13826840974542     -0.53918530869084     -0.78741424911613
  C   4.76091188622118     -0.49274767609015     -0.63770751194215
  C   4.13547020395519      0.72808599720323     -0.42610309914135
  H   7.95673028651597      0.59168067881509     -0.85418872781582
  H   7.24375286048857      3.37260785502780      0.63775914295506
  H   8.08421454649353      2.92368590161997     -0.83407373107057
  H   4.40028579004103      2.84685246815695     -0.19871167614703
  H   6.18941521080321      4.01560959884139     -1.99912280979551
  H   7.40843228925196      5.71177539652251      0.03008044403940
  H   8.22608442455471      5.30668012983352     -1.46936556799602
  H   8.15186919271263      6.99510301444706     -3.05869417350165
  H   4.76769511897967      6.42566950624384     -0.53089273523311
  H   3.61231009884052      8.30180639095111     -1.64920357120627
  H   4.72961498628633      9.52269953486203     -3.48547692254174
  H   7.00482027709484      8.86309327152290     -4.18897757073329
  H   6.63361009947627     -1.48416935048124     -0.95936484581422
  H   4.17781325775718     -1.40090109777350     -0.68975155441308
  H   3.06163808584810      0.77212716523500     -0.31178322919743
29
name="HCNOFClBr/C103504" config_type="wB97M-D3(BJ)/def2-TZVPP geometries" pbc="F F F"
  O   6.57686642933383      4.12508649738727     -1.31258253360313
  C   7.28648190355898      2.94344129414738     -1.01815942564852
  C   6.32836426493770      1.85549429348740     -0.61750774470479
  C   7.43299681614146      5.21658409729791     -1.56423308647451
  C   6.64027438426885      0.52544101623550     -0.86950001857431
  C   5.14435243921733      2.16064785976452      0.04294894506527
  C   6.62464878245162      6.42041035179589     -1.96349912432622
  C   5.78927325482491     -0.48916787102163     -0.45704065674837
  C   4.28970555972927      1.14749120829899      0.44970508051936
  C   7.06389025489255      7.69562323163096     -1.63162461160893
  C   5.45211244383353      6.27681437087729     -2.69555548099755
  C   4.61061122730726     -0.17998600897065      0.20494944902617
  C   6.35063261173214      8.81512037462672     -2.03464681133237
  C   4.73472017705184      7.39460878112498     -3.09316793384624
  C   5.18318455119199      8.66675652548737     -2.76778865152274
  H   7.87550541275633      2.62620542658219     -1.88576690380333
  H   7.99255364918134      3.13320908081440     -0.19949134107191
  H   8.02946177032331      5.44452982223127     -0.67395335628030
  H   8.13524065074915      4.95643215226040     -2.36664954695897
  H   7.55339738791086      0.28093157438645     -1.39645067323423
  H   4.89360942370840      3.19461368079777      0.22494260066320
  H   6.04316858470210     -1.51971202618218     -0.66014262471409
  H   3.36971474277179      1.39575238844120      0.95966970196227
  H   7.96745211998469      7.81467992190334     -1.04800603448429
  H   5.10113105487139      5.28553541067415     -2.93942389252433
  H   3.94326485339256     -0.96813473062493      0.52261626603451
  H   6.70227938211859      9.80160033124850     -1.76837652692535
  H   3.82232250624942      7.27181873334305     -3.65933339175509
  H   4.62278346080678      9.53677221195445     -3.07833167213121
30
name="HCNOFClBr/C103526" config_type="wB97M-D3(BJ)/def2-TZVPP geometries" pbc="F F F"
  C   3.39388532061955      3.24911222106324      1.85782167472385
  C   3.33565922797119      1.92533194916576      2.28007992087201
  C   2.35549949441607      1.06931633695290      1.80150269924116
  C   2.44678781856301      3.69966731859705      0.94477525912167
  C   4.49766632449836      4.15839480922968      2.33176458183806
  C   1.46373595729065      2.84811476018323      0.46352584048274
  C   1.41650080431435      1.52919187125120      0.88986913430601
  C   5.70071723680395      4.03301567402203      1.41636235401814
  O   6.72011157478206      4.92154508159175      1.90203845680282
  C   7.86415350357749      4.92625932460686      1.19222945476588
  O   8.03531225785991      4.24772290352855      0.21416640466986
  C   8.87225730980720      5.87748697697979      1.78353005579031
  C   11.19565358940733      6.84406408223811      1.66328632653948
  C   10.19434878882335      5.88498793164894      1.03334085735341
  H   4.06510583401941      1.56365395390315      2.99285088576465
  H   2.32415231525977      0.04434221377895      2.14235739677658
  H   2.48013054130642      4.72813821027892      0.61005337459913
  H   4.79336684494696      3.90090416502184      3.34787664045653
  H   4.15992917638611      5.19380385886714      2.34014083892388
  H   0.73350810819885      3.21495677907617     -0.24357291224083
  H   0.65079646999100      0.86493438695552      0.51604332891766
  H   5.44723300463289      4.29878838290592      0.39164267226249
  H   6.08525603482812      3.01465389752776      1.40635157225591
  H   9.01401113196289      5.60294035591618      2.83006908595363
  H   8.42100529649409      6.87107913617699      1.79805025966419
  H   10.81101557614353      7.86409479399329      1.67164287668165
  H   11.41045734167059      6.56455486764574      2.69490868472106
  H   12.13670469177633      6.84730950079685      1.11679726209669
  H   10.59906320827480      4.87396648453197      1.01401368481708
  H   10.01307511537373      6.15416757156448     -0.00621867217571
35
name="HCNOFClBr/C103537" config_type="wB97M-D3(BJ)/def2-TZVPP geometries" pbc="F F F"
  C   6.54275368138756      4.12240844821996     -1.69811916342777
  C   6.91551473559228      3.08337224772286     -0.95592310847354
  C   6.11393522364627      1.89476173128323     -0.64499532232956
  C   7.48579106678913      5.23568014579093     -1.93445662669371
  C   6.56640164162113      1.01479950791574      0.33628804166407
  C   4.91748744046361      1.60491662941233     -1.30209295029061
  O   6.91355906961085      6.19014826577881     -2.69334055418430
  O   8.61863140255017      5.29809609965272     -1.52445239540185
  C   5.83826755517203     -0.11775378949000      0.66618147033444
  C   4.19238340485568      0.47299657585491     -0.97802150107430
  C   7.75262252638892      7.30495163561297     -3.03435489749169
  C   4.64933732784311     -0.39155092006980      0.00898258657692
  C   7.82335970140509      8.32830358934222     -1.90945764586042
  C   8.75286645407337      9.44908454639747     -2.29286298045716
  C   8.26525490751316     10.65034606679855     -2.79323765677938
  C   10.13080816274473      9.27419856892902     -2.19750829370428
  C   9.13297422399664     11.65933262130816     -3.18697997657824
  C   11.00075595093045     10.27815815136314     -2.59159699585807
  C   10.50326693676145     11.47530979771528     -3.08762845207825
  H   5.56816413910022      4.20683487925091     -2.15377149597458
  H   7.91165528846746      3.11714051224498     -0.53046310107514
  H   7.49638251325197      1.22721437776916      0.84569201710506
  H   4.56000627184693      2.26045642924522     -2.08232843057926
  H   6.20113504478329     -0.78707050737001      1.43260575377636
  H   3.27134713288766      0.25838224947356     -1.50034475019886
  H   8.74819971559137      6.94267743777847     -3.27738268968599
  H   7.30109211229352      7.73768510055449     -3.92265657940613
  H   4.08211798533344     -1.27648534228882      0.25857081244129
  H   6.82469557930943      8.71258420042452     -1.70761718346972
  H   8.18446372614395      7.83162538349381     -1.01159067712232
  H   7.19611558853679     10.79828189606839     -2.86971783089334
  H   10.51801848755193      8.34189691323966     -1.80764754217452
  H   8.73784349301011     12.58934806611944     -3.57011755064290
  H   12.06777207532943     10.12836469518035     -2.50919079683783
  H   11.18021983321675     12.26030388927729     -3.39226363315440
31
name="HCNOFClBr/C10353863" config_type="wB97M-D3(BJ)/def2-TZVPP geometries" pbc="F F F"
  O   2.25197483704803      2.54294223956933     -0.51669976739181
  C   2.80826313914641      1.24128196171702     -0.40924411820199
  C   4.32380393056725      1.26541717685449     -0.25392402160087
  O   5.83266991606340     -2.63902016578862      1.30028006309866
  O   7.83352712707292     -0.62514179366663      0.83269735205412
  C   7.52901899713406      1.49066642235391     -0.17795585721193
  C   7.39916133737135     -0.00721746611118     -0.37296276581243
  C   6.00235180238792     -0.46633054046007     -0.80945001517686
  N   4.84037412545175     -0.07333096978842     -0.02500241225414
  C   4.81450738478333     -0.46444542286611      1.37665732684809
  C   4.61136165729157     -1.95362667374628      1.62458704312103
  C   3.44360945652378     -2.53145966394824      0.84914899077658
  H   2.57904648154157      2.94640742000629     -1.32227127699815
  H   2.35043355684842      0.79332106416405      0.47087311555566
  H   2.54460826692475      0.61664983049606     -1.26660705876847
  H   4.76358781440164      1.66470317803684     -1.16838820097168
  H   4.58322430423019      1.96650661058785      0.54687266233442
  H   5.70915997871841     -3.57725832112599      1.44951066535394
  H   7.38172729685912     -1.46973361937839      0.93521253137767
  H   8.55429514294739      1.73579474466699      0.09013153219589
  H   7.27013551745660      2.02879132126603     -1.08900206502494
  H   6.88089084720613      1.82836618787512      0.62736239372005
  H   8.07118033706084     -0.30885400065543     -1.18798589375106
  H   5.84102787359249     -0.10494580096663     -1.82588583946093
  H   6.02145201402409     -1.55436559573403     -0.87143923647471
  H   3.96183931030978      0.03410627435682      1.83622923747284
  H   5.70644569033618     -0.13924406954532      1.91921882118676
  H   4.43117667381932     -2.06739567146402      2.69800959563043
  H   2.51956890107523     -2.02628001681110      1.12746008715689
  H   3.32300184843469     -3.59321438142935      1.06564171994990
  H   3.59757413337132     -2.39819025846499     -0.21807460873296
25
name="HCNOFClBr/C103548" config_type="wB97M-D3(BJ)/def2-TZVPP geometries" pbc="F F F"
  C   6.19579971290164      1.82979154191059      0.81492141563841
  C   5.26241679459106      2.48779325137988      1.48928463924646
  C   3.82272192374937      2.17267349392678      1.49924551010945
  C   7.65214716496256      2.15067063053220      0.80613963387054
  C   2.92527442692472      3.13815109471060      1.95125134840607
  C   3.31391556274095      0.94368255192999      1.07852150964231
  O   7.90680361415761      3.28934362387052      1.63283196927965
  C   1.56011004006360      2.89701712493260      1.96388514670815
  C   1.95158105968330      0.69984717497869      1.09032108332502
  C   9.20006065204617      3.65125841383802      1.73632242659843
  C   1.06743933036373      1.67625636840666      1.53057326621299
  C   9.35255296994163      4.84066189866816      2.64059199328633
  O   10.09308531273063      3.07846673370069      1.17237925808673
  H   5.93114250613270      0.98238255877971      0.19403609947978
  H   5.55854177549916      3.34737815882299      2.07572811541723
  H   7.99927259183324      2.35862850211632     -0.20676410587471
  H   8.23799889497345      1.30553781897746      1.16986340287666
  H   3.30673924199445      4.09178076499177      2.29046716999629
  H   3.98850574707365      0.16426617009673      0.75485819961574
  H   0.88226164750801      3.66224312400529      2.31397730793704
  H   1.57692245934750     -0.25963801267301      0.76336031570840
  H   0.00477977289384      1.48209613330156      1.54248851410004
  H   8.99837162661545      4.58702874495699      3.63747825034150
  H   10.39504190371772      5.13315785037127      2.67946300452893
  H   8.74291336755373      5.66312428346748      2.27367462546250
31
name="HCNOFClBr/C103606" config_type="wB97M-D3(BJ)/def2-TZVPP geometries" pbc="F F F"
  C   6.63005711821289      1.50589543716194     -1.22467287470392
  C   7.06333217596059      0.46934773200275     -0.40428207502238
  C   5.30370946281802      1.60857690516563     -1.60130737077543
  C   6.14574368621745     -0.47291777112491      0.04015805281057
  C   4.80803883139736     -0.37724700908039     -0.33436741487745
  O   6.46387555867622     -1.52865521200580      0.84523543790510
  C   4.39431434489208      0.65779549246978     -1.14958387234490
  C   7.80785012807188     -1.65637968114908      1.26263895716193
  C   7.86389970137616     -2.89150411357315      2.13810619788753
  O   9.20388884907409     -3.09511423998663      2.56802633530405
  C   10.08105535445724     -3.93308611150258      1.95992192097550
  O   11.23431498994289     -3.83940066594729      2.27438047750006
  C   9.62070650158437     -5.00127299032277      0.96834761444030
  C   8.70592563639285     -6.05142209484328      1.60389762521714
  C   9.08605546226465     -4.46564630736851     -0.36218398593181
  H   7.34795887672921      2.23743085876086     -1.56686891748963
  H   8.10270099124333      0.41219778780975     -0.12367354839598
  H   4.97753574179697      2.41734484291671     -2.23776816932881
  H   4.11493546608530     -1.12303686600050      0.02574937401962
  H   3.35436667374773      0.72476319493860     -1.43532853363607
  H   8.47156145716480     -1.77640886532331      0.40348099988401
  H   8.13112200837577     -0.78110982203168      1.82836937591320
  H   7.27141565026222     -2.74139384035752      3.03666022478311
  H   7.45981249248331     -3.74260184293031      1.60593677463611
  H   10.56344528413952     -5.49632380781417      0.74764673455937
  H   8.60961640176587     -6.89674002894124      0.92449526932721
  H   9.12555014098833     -6.41860194926806      2.53830252754376
  H   7.70418258884503     -5.68200286342140      1.80670115139682
  H   9.03922136468789     -5.28653376988307     -1.07576897400963
  H   9.74936725635659     -3.70768679490675     -0.77489607133297
  H   8.08703990398922     -4.04396540344354     -0.29065324341641
31
name="HCNOFClBr/C103617" config_type="wB97M-D3(BJ)/def2-TZVPP geometries" pbc="F F F"
  C   0.35102672578384     -2.53067452029042      0.76600861319112
  C   1.25435243423295     -3.17216567505425     -0.07922115140417
  C   -0.84730376938378     -3.17563150556692      1.07279004609291
  C   0.69476538401600     -1.20341252703620      1.30158466413444
  C   -1.13893874440907     -4.41743632090902      0.53524717010853
  C   -0.23642149721575     -5.03993407192263     -0.31738352700832
  C   0.96285944065455     -4.41404737916495     -0.62131228489685
  C   0.08810291811480      3.41420413783361     -0.50187422376312
  C   0.65747732367774      2.32383358537111      0.36799775426565
  C   0.99521023783219      3.77966702051388     -1.66517325559928
  O   -0.13403911513880      2.09307780552608      1.43388734629969
  O   1.68262799090407      1.73111720403267      0.15819149609187
  C   0.29011350294827      1.02120795426768      2.30497612740219
  C   0.40408452125160      4.89431799370772     -2.51765302235923
  C   -0.15612472896152     -0.30586445067095      1.78417466955957
  H   2.18964691644730     -2.68433739383475     -0.31778614427042
  H   -1.54614970935304     -2.71045500237962      1.75291793463526
  H   1.74426504876924     -0.93578852231734      1.25737814471680
  H   -2.06867614778775     -4.90645308726933      0.78875332177896
  H   -0.46407582457321     -6.01037797680648     -0.73412147172515
  H   1.67342716015838     -4.89340430217864     -1.27912446492502
  H   -0.88689790319771      3.07434500193338     -0.85641018393198
  H   -0.11121806513970      4.27880540807168      0.13274283564886
  H   1.96912288218734      4.07635449331991     -1.27756134705883
  H   1.17005240170595      2.89193983134017     -2.27102385692898
  H   1.37074602268058      1.05281823483097      2.41071559904559
  H   -0.17655852225093      1.25257331775575      3.25868825587610
  H   1.05669943976651      5.13977990427659     -3.35331650884157
  H   -0.56475435034505      4.60457458715793     -2.92503174873325
  H   0.25825606179671      5.80175390773384     -1.93145331840797
  H   -1.22247813517171     -0.49518795227148      1.78939243100661
18
name="HCNOFClBr/C103639" config_type="wB97M-D3(BJ)/def2-TZVPP geometries" pbc="F F F"
  C   6.47326570196010      1.59559000106455     -1.18389303712699
  C   6.87545675231044      0.64436335735042     -0.25773876007403
  C   5.12386676629928      1.79556643720852     -1.43361241428490
  C   4.15907842232190      1.04867370731170     -0.76625486655140
  C   2.69121094007837      1.29677263167021     -1.00470277517045
  C   4.57328827010231      0.09800320626336      0.16080857753943
  C   5.92120253371530     -0.10517168099721      0.41448469044025
  C   2.17146873062967      2.32610991910287     -0.01491992846582
  Br  0.27257594381299      2.67797428495898     -0.28351892437101
  H   7.21078850704574      2.18009465929994     -1.71501650792686
  H   7.92622428665048      0.48505759786396     -0.06375287217036
  H   4.81419091171802      2.53494283948895     -2.16059652668103
  H   2.52596246491976      1.65540156591846     -2.01897025556910
  H   2.12736343499727      0.37285527701249     -0.88908203666712
  H   3.83157616762760     -0.49278201040428      0.68234477322475
  H   6.22656335295097     -0.85153917655781      1.13366235896614
  H   2.27598120301969      1.98290865915658      1.00816740763295
  H   2.67693560984006      3.27897872428832     -0.12510900274444
16
name="HCNOFClBr/C103640" config_type="wB97M-D3(BJ)/def2-TZVPP geometries" pbc="F F F"
  C   6.83528075101178      3.98679250308637     -1.76503153371063
  C   7.17312281305757      2.93276644527375     -1.03976232976163
  C   6.26485579644573      1.82491795253611     -0.69484835660739
  Br  8.04674214336594      5.37399022996944     -2.17462464488614
  C   6.81206967597564      0.60347003119621     -0.30719550505889
  C   4.87607967905323      1.94794618167462     -0.74096992775082
  C   5.99791500614519     -0.47523194314129      0.00066937617486
  C   4.06225091824584      0.87178830232165     -0.43307623962043
  C   4.61947112695696     -0.34583883652932     -0.06530594344532
  H   5.85815034216507      4.14461232940196     -2.19060863009928
  H   8.19215023095107      2.84571756649093     -0.68545312336165
  H   7.88726644298258      0.49931529304967     -0.25507882196292
  H   4.42769272091960      2.89598840896071     -1.00048309049951
  H   6.44108584282330     -1.41595836216563      0.29375412680995
  H   2.98839154104841      0.98525789718635     -0.47051168877509
  H   3.98217506885204     -1.18363389931155      0.17732633255490
21
name="HCNOFClBr/C10364940" config_type="wB97M-D3(BJ)/def2-TZVPP geometries" pbc="F F F"
  C   -0.41211363231411     -0.38035586932757     -0.06519987844228
  C   0.43578414263371     -1.36548381149486     -0.44340272091475
  N   -1.62103077256954     -1.01390650626895      0.20592300063138
  N   -0.19924142467819     -2.59759584133555     -0.41770599302580
  C   -1.41628481295141     -2.35405817289733     -0.04344434498230
  C   -2.86893679153646     -0.45865502555955      0.56183681633432
  O   -3.87849055840999     -1.09186670212401      0.39661755404270
  C   -2.85675346597046      0.91210674318720      1.14606126486833
  C   -1.95995445192764      2.58448832942136      2.61933446104075
  C   -2.99412689811105      3.44118439413468      2.27257762818399
  C   -1.88398070355383      1.32253419013238      2.05161093799304
  C   -3.96884670476892      3.02981969323845      1.37362940703212
  C   -3.90914053622502      1.76201874387097      0.82179906395472
  H   -0.29659884658639      0.68260006958433      0.00834112698132
  H   1.46525096935758     -1.27341739441121     -0.73922716080470
  H   -2.21017809900802     -3.06731570501796      0.08489914510563
  H   -1.21329685638633      2.89673372146689      3.33443810963676
  H   -3.04542088397472      4.42752668633189      2.71045260527079
  H   -1.08440755241556      0.65192048583186      2.32873836636712
  H   -4.77819409460142      3.69444487277047      1.10982999130278
  H   -4.67023812600221      1.41527689846649      0.13899051942409
21
name="HCNOFClBr/C103651" config_type="wB97M-D3(BJ)/def2-TZVPP geometries" pbc="F F F"
  C   1.06767550442678      2.99362327749209      2.63028993195283
  C   1.25165904753926      1.47725924849443      2.49914289742341
  C   2.69620968638025      1.07747419155427      2.34334539231701
  C   1.51745703081027      3.75600586099627      1.39084760441627
  C   3.22045519105353      0.73234380156927      1.10314064200430
  C   3.55049412362624      1.08668968035286      3.44278689782362
  C   4.56303445206615      0.41071178375804      0.95989516905187
  C   4.89163803703416      0.76553815039977      3.30687273131507
  C   5.40397831771724      0.42907767664226      2.06146971634455
  H   1.62653855367993      3.34423762217339      3.49957879351069
  H   0.01606878847484      3.20243816493317      2.83101822842626
  H   0.68281814652862      1.12187019072947      1.63879629459332
  H   0.83472928787097      0.98863643786634      3.38032234310998
  H   0.96490256111709      3.42482306713878      0.51091355264041
  H   2.57637065619509      3.59512700392942      1.19539916196245
  H   1.35465859957031      4.82633589158197      1.50453594569839
  H   2.56883140442128      0.71853908959044      0.23963214853924
  H   3.15660528717766      1.34736041191921      4.41677536056267
  H   4.95141971216544      0.14601752650156     -0.01337736681694
  H   5.53761681579114      0.77485909078563      4.17340864795653
  H   6.44973889635376      0.18053193159136      1.95250580716806
20
name="HCNOFClBr/C103673" config_type="wB97M-D3(BJ)/def2-TZVPP geometries" pbc="F F F"
  C   6.22352617991163      1.95577692447264     -0.20902439221301
  C   6.82934132477941      0.70266843216232     -0.18041144543799
  C   4.85459187034940      2.07080322724436     -0.39083518260903
  C   4.07089125652940      0.93475572272523     -0.54394962797439
  C   4.66664751729889     -0.31643769103556     -0.51984956654437
  C   6.03878669907541     -0.42828631784048     -0.34190268609664
  C   8.31588272029795      0.57589584870308      0.03845083520079
  N   9.06284141833717      1.55333597355463     -0.73711744406516
  C   10.49871710404279      1.42240716173621     -0.56308187790152
  H   6.83989241412288      2.83601176835317     -0.09884016902514
  H   4.39622059897138      3.04941660741536     -0.41282195534967
  H   3.00350235507668      1.02590772824092     -0.68539144459271
  H   4.06606428546019     -1.20618919171205     -0.64506779353520
  H   6.50231301137480     -1.40597091451811     -0.33056126159861
  H   8.54544473631547      0.75111385092624      1.09279702147995
  H   8.62324598920107     -0.45734304364879     -0.17658973368552
  H   8.81950111533028      1.45758499810121     -1.71313941989002
  H   11.01382952618265      2.12794045533828     -1.21115501758481
  H   10.76085712412805      1.66406945079992      0.46683552250337
  H   10.87800255321445      0.41393910898140     -0.77604426108031
20
name="HCNOFClBr/C103695" config_type="wB97M-D3(BJ)/def2-TZVPP geometries" pbc="F F F"
  C   7.76773609303534      5.08706738553643     -1.77213784068393
  C   6.61762070212302      4.12939519823861     -1.52119959863266
  N   7.09770507107615      2.94284903685661     -0.84199578334244
  C   6.26069345284471      1.85615775963519     -0.62506095015344
  C   6.81403611642844      0.61822769542783     -0.27679993318410
  C   4.87180467338626      1.96257887497849     -0.71009207082720
  C   6.00415896953346     -0.46972006765815     -0.01829627930856
  C   4.62024679168647     -0.35906998509270     -0.09596157670976
  C   4.06846476895702      0.86227587481526     -0.44177406752980
  H   7.41554942914290      5.98723517373923     -2.27062760324736
  H   8.23937223603959      5.37394967639071     -0.83393863380693
  H   8.52418966330690      4.62790317864779     -2.40943156192481
  H   6.12407280964741      3.87669628264191     -2.46722863793721
  H   5.86973125260762      4.61682714114509     -0.89454656294801
  H   8.03759882639813      2.68544184008420     -1.08976585173242
  H   7.88980983659941      0.52364909889906     -0.20436062648921
  H   4.41395708575574      2.90081549725433     -0.98199110596044
  H   6.45691227592356     -1.41458227556091      0.24789036191267
  H   3.98880415741205     -1.21064436987620      0.10832130635226
  H   2.99483588809580      0.96894718389722     -0.51050338384665
14
name="HCNOFClBr/C103719" config_type="wB97M-D3(BJ)/def2-TZVPP geometries" pbc="F F F"
  C   6.76200835654789      4.10882130603065     -1.27389807689729
  N   6.95658659263217      2.96547722851819     -0.95638725213019
  C   6.15240103176927      1.85166232372171     -0.66298459145675
  O   6.69210560274239      5.22956159731677     -1.58342108019586
  C   6.77907113298547      0.65460932031323     -0.34541284653177
  C   4.76375060898266      1.93001884951523     -0.68617443332699
  C   6.01449695906136     -0.46368455442531     -0.05409773304835
  C   4.00884415738606      0.80667141155580     -0.39309017587136
  C   4.62946883756049     -0.39354419979244     -0.07696969598208
  H   7.85756551555095      0.61473449214401     -0.33093394502729
  H   4.28359567887309      2.86638773275584     -0.93290574615619
  H   6.50542295753649     -1.39391473958988      0.19196282349227
  H   2.93069375751789      0.87150243612375     -0.41278809441055
  H   4.03728881085376     -1.26740330418755      0.15050084754241
19
name="HCNOFClBr/C103731" config_type="wB97M-D3(BJ)/def2-TZVPP geometries" pbc="F F F"
  C   1.16060686596991      4.39090789010342      1.48631720898549
  O   1.55658791668930      3.19455760310742      0.82593028655181
  C   2.84787497371820      2.77710866636185      0.93763273886252
  C   0.93129063567159      4.18014932809349      2.97068131629943
  C   3.85612626846020      3.47535241371710      1.59268214823903
  C   3.14114991841682      1.56163540770495      0.32158162224995
  C   5.14541931426461      2.95454924869488      1.61855611990039
  C   4.42604846403294      1.05648904416758      0.35715257374232
  C   5.44158432628284      1.75021045368399      1.00653887747155
  H   0.23284218081344      4.67877398912567      0.99796136835943
  H   1.88738011900567      5.18274682415768      1.29844210870475
  H   0.59064691920232      5.10723361975185      3.43008497698657
  H   0.17015331914106      3.41846735014063      3.12569505036827
  H   1.84027568319373      3.86109848225999      3.47511802816344
  H   3.65754856007784      4.41392406904221      2.08429169843757
  H   2.34346742632863      1.03560376484485     -0.18170444041892
  H   5.92153445442615      3.50626832494893      2.12990314776732
  H   4.63799556997848      0.11373671354953     -0.12687991760745
  H   6.44566708432627      1.35418670654398      1.03351508693650
26
name="HCNOFClBr/C10373781" config_type="wB97M-D3(BJ)/def2-TZVPP geometries" pbc="F F F"
  C   3.50497825507472      3.66060982117364      1.95742465089979
  C   3.78453324165781      2.46602074186244      1.01137640526750
  C   3.01719705097164      1.29811315170182      1.67189322544201
  C   2.59327408010262      3.07312755827480      3.06481132735591
  C   1.77727929883639      1.99716722510035      2.28397633685751
  C   3.53085408212564      2.18140398205546      3.86167108565855
  C   1.84396716768703      4.08487854301007      3.89493765090646
  C   0.83676076642551      2.58267249421342      1.23887460507614
  C   0.98219654326264      1.07468934002460      3.20604154802128
  C   3.81579986391523      0.97056634453673      2.91370064351455
  O   4.51779254468565      0.03301568120272      3.15518639771273
  O   3.97404913959221      2.34167288191659      4.96111393193779
  H   4.41343888035544      4.08642474890627      2.37794693017908
  H   2.98002968786348      4.46556160942304      1.44835406093693
  H   3.40025639806487      2.64717034834893      0.01158422201646
  H   4.84489828985172      2.24583908334246      0.91517597959740
  H   2.83413919006446      0.43952787845344      1.03394457863988
  H   1.20706842079428      4.70625828998405      3.26720921793247
  H   1.22462485484768      3.59662586202111      4.64495386861973
  H   2.54260327109711      4.73200989321695      4.42144111287354
  H   0.39792012390928      1.78124400108793      0.64522966941848
  H   0.02160911131198      3.11893210242704      1.72249547120037
  H   1.32999986608878      3.27044767928376      0.55822824425745
  H   0.17004306907558      1.61953945629704      3.68434464259434
  H   0.54580484865686      0.25630383066319      2.63530166559253
  H   1.59148195368137      0.63447735147215      3.99568252749109
38
name="HCNOFClBr/C10374808" config_type="wB97M-D3(BJ)/def2-TZVPP geometries" pbc="F F F"
  C   6.10519364178457      1.77386975611305     -0.48892617230506
  C   6.39641343870864      0.64868443288608      0.28192293500676
  C   4.96579940115226      1.74336383041650     -1.29583049875112
  C   7.00882800249460      2.93016325340843     -0.42213569188863
  C   5.57261372851162     -0.46284569672489      0.26645211823550
  C   4.42062484652934     -0.46457716821592     -0.50800766140314
  C   4.12954109322289      0.64448051433410     -1.29706217418407
  C   3.58730718397420     -1.70825087893669     -0.54198611581602
  C   6.78251118879824      4.13298637955363     -0.94700989137128
  C   7.68227517193723      5.29206107366813     -0.87639837990599
  C   9.63260479285659      6.44276482856821     -0.03683082999828
  C   9.34553491632016      7.54570528978438     -0.83501264007456
  C   8.82034664703370      5.32689035068325     -0.06710475872455
  C   8.21051783021835      7.52891319651054     -1.63432114107769
  C   10.21610775031817      8.75778312396038     -0.71401471315731
  C   7.38437464597415      6.41839271000911     -1.64226223111634
  O   10.57690814530141      9.40802241290685     -1.84229621501192
  O   10.57571636634329      9.18018832799494      0.34801966189379
  C   10.58998984704041      8.74123834837704     -3.10652139026632
  O   2.24131516637331     -1.58385509962298     -0.53969719636094
  O   4.07442276404885     -2.80143157275988     -0.60088800004258
  C   1.60151320592370     -0.42176990842224     -0.00855415061765
  H   7.28387436419532      0.64786055624859      0.89949585040134
  H   4.73266484270147      2.57871771702854     -1.93861951920488
  H   7.92855656103207      2.75333807055397      0.12113707428289
  H   5.81666101984421     -1.33952657101709      0.84751411056025
  H   3.26062239339832      0.63760001572209     -1.93809591002534
  H   5.86196558385954      4.30923924525740     -1.48938557453423
  H   10.49230266004295      6.47871989377227      0.61543762250476
  H   9.06421328513794      4.48460775869065      0.56247371817345
  H   7.95402138427305      8.39183002133107     -2.23079355256487
  H   6.49323900762014      6.41981862305247     -2.25462866824093
  H   11.42580369465502      9.16072308345527     -3.65718716289673
  H   10.73027607396122      7.66959074006015     -2.99436310633645
  H   9.66883101268444      8.92989072234657     -3.65234743103683
  H   0.71178181165965     -0.77445278454347      0.50340163615460
  H   2.24033575504233      0.10485305579287      0.69486060366156
  H   1.31059107502641      0.25421244775648     -0.80903505396117
36
name="HCNOFClBr/C10375969" config_type="wB97M-D3(BJ)/def2-TZVPP geometries" pbc="F F F"
  C   7.38871112732387      0.90870733750185      0.96814845692698
  C   7.14298967814413      2.03049814226203      1.97842090228116
  C   7.55794745054589      3.38520839131537      1.40095502616991
  C   5.70062388223725      2.05280911642023      2.44583724427611
  C   5.34984233922980      1.90127329073543      3.78933596698365
  C   4.68480536497949      2.23459775185505      1.51585723802325
  C   6.38097130569690      1.69862425712765      4.87050783148394
  C   4.00335731431677      1.93840585233206      4.13013656639120
  C   3.33832027029083      2.27172213724792      1.85665608530113
  C   2.98753875112991      2.12018771958700      3.20015526030939
  C   2.30718994194078      2.47437103840809      0.77548572711053
  C   1.54517213544772      2.14247932784263      3.66756912862924
  C   1.13022369719511      0.78773687449059      4.24496708344074
  C   1.29943779363994      3.26421646494689      4.67789718903166
  H   8.44008059720201      0.87216279891452      0.68415032446806
  H   7.10907171604371     -0.05862492747706      1.38198235139874
  H   6.80439578319736      1.06468677174453      0.06202498876131
  H   7.77615574404197      1.83540964499777      2.84148108863185
  H   8.60546499479608      3.37215168730216      1.10067991376962
  H   7.41817172175661      4.18105207889040      2.13092679168208
  H   6.96080510098930      3.63078866796678      0.52324004123076
  H   4.94904670564480      2.35368385215765      0.47259635496484
  H   5.89933776834575      1.61648946042457      5.84195503727924
  H   7.08559653627301      2.52840971080283      4.91689508883174
  H   6.96039758335355      0.78993201465584      4.70856366317609
  H   3.73911799640924      1.81932305745217      5.17339789976577
  H   1.60255480672932      1.64459310134051      0.72910784109072
  H   2.78882200127404      2.55649187788802     -0.19596349310656
  H   1.72777343398320      3.38307077358304      0.93742362525016
  H   0.91200704605828      2.33760986575831      2.80451871627678
  H   1.27000749627199     -0.00806959568274      3.51495640063400
  H   0.08270614593148      0.80076955850460      4.54524391254115
  H   1.72737206996319      0.54212236208766      5.12266844830358
  H   0.24806506384470      3.30074030089265      4.96188546545962
  H   1.57907683520870      4.23157040441558      4.26411440160934
  H   1.88374200056327      3.10819883130739      5.58402113162222
27
name="HCNOFClBr/C103796992" config_type="wB97M-D3(BJ)/def2-TZVPP geometries" pbc="F F F"
  C   6.41972901341211      1.63405534866842     -0.66090627068842
  C   6.72324946162326      0.36623219579135     -0.17766724490635
  C   5.13683977311181      2.15185418592522     -0.53219211099836
  C   5.73894669438779     -0.39092799471202      0.43339290386891
  C   4.45308395544873      0.11847310335616      0.55253978034075
  C   4.13966248962593      1.37661214381676      0.07727337102669
  O   2.87409596900027      1.86580391976704      0.26228031853146
  O   4.76904698041374      3.38535356515891     -0.95609269643969
  C   5.77111965539242      4.22104053267015     -1.52815087839371
  C   8.12765359589841     -0.20143305975055     -0.27509335812186
  C   9.01290487422817      0.56355116910938     -1.15166786807140
  N   9.69515416334396      1.18733139100166     -1.83085271682091
  C   2.10718387446047      1.98419328450204     -0.93289198127806
  C   5.12395123029495      5.54450340063819     -1.85619562845648
  H   7.19267488133118      2.21562293405135     -1.13659518456015
  H   5.96596084886316     -1.37694703326935      0.81440038569881
  H   3.66838157583725     -0.45286634003624      1.02622017425014
  H   6.58808278809447      4.35102713168818     -0.81539595949382
  H   6.17582404349651      3.74776539098679     -2.42533476977034
  H   8.58896606806284     -0.23363732930150      0.71233867429245
  H   8.09304248531818     -1.22656526899305     -0.64120861285971
  H   1.13156707418445      2.35623392919169     -0.63615425513594
  H   2.56773089635256      2.68182647375442     -1.62918570273903
  H   1.99373834143887      1.00890101324616     -1.40974983236848
  H   5.85732953780807      6.21634898752563     -2.29781005667664
  H   4.30928181506978      5.40740988501677     -2.56399801167457
  H   4.72609811350054      6.00713714019641     -0.95600256855526
20
name="HCNOFClBr/C103797" config_type="wB97M-D3(BJ)/def2-TZVPP geometries" pbc="F F F"
  C   1.05713872051957      2.18561078951813      4.07945031323401
  C   1.68998254821662      3.53636430717561      4.37733425679662
  C   2.74407184994066      3.85774379430288      3.34191472070892
  C   1.90734225029786      0.97434240979299      4.36687038899816
  O   -0.05461874477959      2.10150914924838      3.61819488019887
  C   2.37930204298236      4.00292131951177      2.00614697037274
  C   4.08247668626724      3.98678703265081      3.69043864935130
  C   3.33501975911028      4.27541403561715      1.04110898259137
  C   5.04187391026211      4.26139231885792      2.72567079191196
  C   4.67023848877442      4.40658795815581      1.39842196661328
  H   2.14452544113296      3.51555857673273      5.36730713588208
  H   0.89790203227899      4.28126083459850      4.36614927187079
  H   1.42709624182147      0.08109963135222      3.98211346487172
  H   2.04461966336228      0.88124122757732      5.44484066115249
  H   2.89499411432832      1.09611986198733      3.92453014682183
  H   1.33979544385465      3.89618350896796      1.72689253371191
  H   4.37617391671462      3.87584256325447      4.72567107228352
  H   3.03778213984671      4.38579784318920      0.00814841852003
  H   6.07861881704071      4.36257166078170      3.01300008857183
  H   5.41506457802774      4.62175097672709      0.64609518553654
19
name="HCNOFClBr/C103811" config_type="wB97M-D3(BJ)/def2-TZVPP geometries" pbc="F F F"
  C   6.78712560253810      1.50087619695299     -0.62829138763690
  C   6.87645940209711      0.46018464862387      0.29295089770663
  C   5.61064933411064      1.73627450867837     -1.32211183981203
  C   5.75780420259988     -0.33933745426674      0.50380069750465
  C   8.16990631878171      0.18682365646702      1.01024302906943
  C   4.57704389606229     -0.10602063599496     -0.18695929506453
  C   4.50081162147380      0.93209508236729     -1.10284014140904
  C   9.22240291496562     -0.60826475927083      0.23904360162865
  O   10.34169450144622     -0.75287872151646      0.68489139819338
  N   8.82530624859806     -1.14903817863929     -0.93978149400333
  H   7.64985273572104      2.13050561255193     -0.80054509482116
  H   5.55832763423520      2.54983018591175     -2.03120528447897
  H   5.81308265353230     -1.15003629455822      1.21780620840847
  H   8.65885028961223      1.11388430417577      1.30263676149607
  H   7.99128646103756     -0.37177736046137      1.92789964220536
  H   3.71659617812124     -0.73443708123792     -0.00738046795570
  H   3.58195639316700      1.11619026317043     -1.64023042793565
  H   9.49865452178083     -1.66737110496605     -1.47260781501119
  H   7.91168929011905     -0.98080296798762     -1.31471898808414
18
name="HCNOFClBr/C103822" config_type="wB97M-D3(BJ)/def2-TZVPP geometries" pbc="F F F"
  C   1.55498403639001      1.28238187888024      2.08076841876565
  C   2.61023949534107      1.11110754480904      1.01598599772948
  C   3.82186830536945      1.95616228144419      1.34662376985944
  O   0.75215563246954      2.33763200256912      1.83012342013222
  O   1.43927117734330      0.59849385244614      3.06127373413110
  C   4.09653191827380      3.11436382135505      0.63195840514822
  C   4.66358744280285      1.58856839799655      2.39114017120389
  C   5.20055648923475      3.89264191816527      0.94924569238925
  C   5.76573958169023      2.36532035492188      2.71027634840869
  C   6.03849601124123      3.51887553285030      1.98805348452271
  H   2.20266968829175      1.40193648303273      0.05195438181098
  H   2.87663139279941      0.05813712552523      0.99264270142638
  H   0.14532827247701      2.40726340491404      2.57757627789226
  H   3.44179474504262      3.40881701275294     -0.17661866057790
  H   4.44554135445822      0.69432658369312      2.95874924854634
  H   5.40462280871115      4.79004360559141      0.38313863878928
  H   6.41343429835802      2.06979891227906      3.52309259106903
  H   6.89954734970555      4.12292928677367      2.23481537875297
19
name="HCNOFClBr/C103844" config_type="wB97M-D3(BJ)/def2-TZVPP geometries" pbc="F F F"
  C   6.45480060997537      1.84610070538241     -0.66060589722163
  C   6.85244229066714      0.56175741551314     -0.31661198556164
  C   5.10244791142221      2.13427719855207     -0.74302576875930
  C   1.63620816109813     -2.48836375337857      0.45742661685553
  C   2.27732816766338     -1.16703203301338      0.08850755335634
  C   4.13999355769890      1.16618925191947     -0.49083746153684
  C   4.54532006885376     -0.12021657518777     -0.14854738785830
  N   3.64679406596037     -1.17214146599213      0.12329788754090
  C   5.90603141559991     -0.41363108683852     -0.06285951949427
  O   1.60630360050173     -0.19919932175092     -0.20049732219385
  H   7.19091050645005      2.61043600596221     -0.86113657498137
  H   7.90219617973652      0.31567396045088     -0.24643272514750
  H   4.77969772903121      3.13074727956793     -1.00895887044078
  H   2.34996931380180     -3.28753435269366      0.64156862521573
  H   1.03298688342236     -2.33461782179944      1.34901915468165
  H   0.96768293494023     -2.77847701055823     -0.34871414042004
  H   3.09193684691861      1.39513233678128     -0.55807595954203
  H   4.07721708969847     -2.04373957011769      0.37026361737606
  H   6.22053266655981     -1.41496106279906      0.20272015813135
20
name="HCNOFClBr/C103902" config_type="wB97M-D3(BJ)/def2-TZVPP geometries" pbc="F F F"
  O   7.36558098054924      2.82124005888942     -0.88351232447974
  C   6.40313277346491      1.88054443775762     -0.64133033091751
  C   4.51994248217556     -0.10767863853611     -0.10856056569157
  C   5.87722261208343     -0.32821596729879      0.11772358421294
  C   4.11119735432712      1.12325093195484     -0.60712583701916
  N   3.63205166559745     -1.16537479127580      0.19131357781478
  C   6.81439369789633      0.65169241889636     -0.14350833148854
  C   5.05557373231371      2.10617191447962     -0.87001528878185
  C   2.27847889622989     -1.21936382702238      0.01342645154694
  C   1.63903965294577     -2.52146892401460      0.44676828781641
  O   1.61629840913529     -0.31378572135992     -0.45052023344296
  H   6.94917218649078      3.61476319358565     -1.22471012940201
  H   6.20634164905367     -1.28378843532329      0.50547679004709
  H   3.06776996296922      1.30628449658825     -0.78959777836667
  H   4.06130536767959     -1.98390504921249      0.58029260220443
  H   7.86501432422898      0.47762256187679      0.03294022613046
  H   4.72755804648641      3.06133258696522     -1.26010168363137
  H   1.13062889919798     -2.95536534070683     -0.41054664763466
  H   2.34266863224636     -3.24557313156173      0.85022622001281
  H   0.88612857492824     -2.29728267468180      1.19826121107018
27
name="HCNOFClBr/C103935" config_type="wB97M-D3(BJ)/def2-TZVPP geometries" pbc="F F F"
  C   3.30381890278085      2.24169400846216      1.42128025640297
  O   4.28494147754150      1.35663901720756      1.08961790997190
  C   5.61823585227896      1.74927659475251      1.21584641968155
  C   1.94761050121335      1.58886468155493      1.27624702881241
  O   3.51247872405628      3.35888996377868      1.79714154886971
  C   6.12804608786083      2.81272883373120      0.49440071903600
  C   6.43350873274455      0.98426193460181      2.02589014046231
  C   0.85065246691185      2.63767105818954      1.17789407084336
  C   1.72225927646727      0.64405375564799      2.46155817041032
  C   7.47694990711118      3.10957510092909      0.59946188454469
  C   7.78277260577638      1.29183026193904      2.11543717726388
  C   8.32448786686609      2.35956471381284      1.40952195134718
  C   9.78179195297438      2.71265682343891      1.53729426362218
  H   1.98209719510763      0.99253688557636      0.36453158214208
  H   5.47710278160783      3.40083083017461     -0.13297031827357
  H   6.01057342716610      0.15276349171614      2.56978529922727
  H   -0.11763893471995      2.15145564883868      1.07303153953636
  H   0.83443906980664      3.25589936921610      2.07261553459838
  H   1.00298992598043      3.29385764305562      0.32386276542926
  H   1.70261915288963      1.20584621505871      3.39473030841247
  H   2.50524847298875     -0.10774884612882      2.52358221361184
  H   0.76574930896734      0.13689017061857      2.35271115662540
  H   7.87956260943625      3.94092914388681      0.03696670112765
  H   8.42340635241782      0.68897163288012      2.74457438791625
  H   9.94109367940621      3.40465514324668      2.36454022609138
  H   10.38652839246351      1.82827978331599      1.72671437145666
  H   10.15157441189830      3.19072614049811      0.63273249083009
32
name="HCNOFClBr/C103957" config_type="wB97M-D3(BJ)/def2-TZVPP geometries" pbc="F F F"
  C   6.38145160108809      1.54958314516913     -0.39367086924045
  C   6.74681218985592      0.51870930835143      0.46457248976610
  C   5.05592743312538      1.74957642065882     -0.74555322026646
  C   5.74411568465618     -0.30653608356227      0.95982323817325
  C   8.19023577400656      0.26836176573979      0.81569130944907
  C   4.41911001907488     -0.10629161225814      0.60615401599425
  C   4.05159676830365      0.92238189648086     -0.25406594480073
  C   2.60217418667586      1.14068255251072     -0.63136916674122
  C   2.07766789387795      2.46263276954558     -0.06881311925729
  C   2.39677455191515      1.07661166106259     -2.14514490118986
  C   8.73773484096953     -0.77429142974827     -1.38216702748107
  C   8.77191564091568     -0.96615793506097      0.11405554081008
  O   8.32026798291669     -1.57365670457470     -2.17422564691541
  C   10.22316894745682     -1.20059251769614      0.53638328739314
  H   7.14447025903957      2.20618272916968     -0.79102562730523
  H   4.80467680609807      2.56127907232262     -1.41444089307301
  H   6.00171034799761     -1.11577126585348      1.63095482786364
  H   8.79062101502293      1.14122797820777      0.55180275469458
  H   8.29812993966083      0.12970225750399      1.89188421017015
  H   3.65485237282139     -0.76079692464802      1.00401175350617
  H   2.02807796625292      0.33043264391479     -0.17854794226470
  H   1.02273968386066      2.59093837863157     -0.30872720081615
  H   2.19334330547012      2.50371075281275      1.01273599208993
  H   2.62317700330820      3.30405482527030     -0.49597107365450
  H   1.34165058324046      1.18477925327376     -2.39370775244212
  H   2.75306294646360      0.13178109967158     -2.55105963818548
  H   2.93815401137162      1.88008116842547     -2.64377796722553
  H   9.17163669790168      0.18739563502345     -1.72983057041326
  H   8.16737991200491     -1.84347794473531      0.33937428838052
  H   10.62359519680211     -2.10761508310703      0.08863610425207
  H   10.28935392760203     -1.29112281882765      1.61920745057486
  H   10.85381481024287     -0.36339499367468      0.23461149815469
19
name="HCNOFClBr/C10397305" config_type="wB97M-D3(BJ)/def2-TZVPP geometries" pbc="F F F"
  C   6.28386046751287      1.82445441375996     -0.66525266835248
  C   6.82278853080974      0.59516854279586     -0.34931363300323
  C   4.90978707326539      2.05419299797936     -0.75383153779747
  N   7.25159949448915      2.91304821544184     -0.90993252566191
  C   5.97645909176007     -0.48406823824201     -0.13171002536198
  C   4.60243085333230     -0.29634317354502     -0.21215099490070
  C   6.62234644862942     -1.78502899530788      0.18481163328919
  C   4.09114896181177      0.95350511574694     -0.50808742713953
  C   4.28390398438888      3.38357058619353     -1.05933245898399
  Cl  5.49501223620543     -3.13947162838021      0.48223712613450
  O   7.78928332462247     -1.97170646878906      0.24971265988808
  O   6.94144328734282      3.77246078726932     -1.70987963666735
  O   8.30325312953023      2.86954057155656     -0.30782950881514
  H   7.89145603070455      0.47663415073733     -0.27400275513042
  H   3.93437473135009     -1.12392119111120     -0.03786594439488
  H   3.02058642759861      1.08990473604814     -0.55115440292321
  H   3.22328528641146      3.34800551853933     -0.82634854028613
  H   4.74367571642159      4.18544983601454     -0.48828251650211
  H   4.40900462381310      3.63510432329265     -2.10908684339123
15
name="HCNOFClBr/C10401113" config_type="wB97M-D3(BJ)/def2-TZVPP geometries" pbc="F F F"
  C   4.01245121164578      1.37346079197421      1.98184887657300
  C   3.75279526303751      0.87339151389734      3.25919359298279
  C   2.49011858374462      0.39448561761264      3.55694217364118
  C   3.00805912517490      1.38938955711901      1.01959565928765
  C   5.31921523322673      1.87425994728595      1.65764762649468
  C   1.74631725761254      0.90687727890491      1.33391802564114
  C   1.48353400598561      0.40689694837672      2.60263141279354
  O   0.79857510317035      0.94949410936952      0.35370270236763
  C   6.41119060775169      2.29071056971548      1.39191956593621
  H   4.53803950197567      0.86600681821064      3.99872824322385
  H   2.28143798736047      0.00673388045088      4.54332360319284
  H   3.19910977454373      1.77365756830618      0.02974046664813
  H   0.49748702315350      0.03101885773872      2.84322593607488
  H   -0.02259280036492      0.58689194354520      0.69116260550610
  H   7.37746202198181      2.66102449749259      1.15581960963637
16
name="HCNOFClBr/C10403471" config_type="wB97M-D3(BJ)/def2-TZVPP geometries" pbc="F F F"
  O   6.67646662108485      4.01498299957109     -1.21713192684099
  N   7.17951360305108      2.94293111128048     -0.95465281267340
  O   8.37389624330710      2.72810436065439     -0.91667826217864
  C   6.26862030965748      1.81499828286584     -0.66050504752929
  N   6.54318191431479     -1.70851024550457      0.29358945456143
  C   6.00041973486157     -0.49470797921962     -0.06798736627585
  Br  3.44214404941650     -1.71989774727616      0.25211521805306
  C   4.61759018202180     -0.27956538400048     -0.11818375903840
  C   4.07941110615201      0.95585760196447     -0.43480687857821
  C   4.90488327971207      2.03094089318401     -0.71187244749687
  C   6.82656418350546      0.59504243056603     -0.34904175939819
  H   5.94746138376748     -2.51197968506829      0.19999128248246
  H   7.49640171646635     -1.86449976920641      0.02057260005310
  H   3.00736487004100      1.07208082263336     -0.46428023385179
  H   4.51254083488514      3.00180209303237     -0.96015357781199
  H   7.89974006775527      0.49252021452349     -0.32107428347643
27
name="HCNOFClBr/C10405842" config_type="wB97M-D3(BJ)/def2-TZVPP geometries" pbc="F F F"
  C   5.53518010727687      5.52066362926379      4.14593197116894
  C   4.96998480448321      4.55824801441872      3.10934451993772
  C   5.77551851345563      4.55153969743938      1.81678900126440
  C   5.21700600595822      3.58554864289636      0.76666756718664
  C   5.34754677919675      2.15102183126175      1.18657477353318
  C   4.37640323639381      1.31912540911213      1.54386812138516
  C   2.90924377992597      1.61317698429224      1.63214810844417
  C   2.37237507123382      1.44414358930936      3.05473102455557
  C   0.87074602745342      1.68226444597836      3.13993508784930
  H   5.56436965446684      6.53963120409614      3.75949155229904
  H   4.93804110048735      5.52601478430149      5.05636327285122
  H   6.55364324014495      5.24277458856340      4.41762704983388
  H   4.94251514397549      3.54773082381865      3.51789666549631
  H   3.93484524409946      4.82485959067709      2.88171381712073
  H   5.79712589785699      5.56031223930327      1.39956599280955
  H   6.81233962703432      4.28598641256786      2.03881430304146
  H   4.17796124017527      3.84039555707638      0.56392245997698
  H   5.76044842189575      3.72711996856683     -0.16920661384570
  H   6.36563359870123      1.77614334788837      1.21791690214880
  H   4.65901202419067      0.31253106286549      1.83529829897607
  H   2.69111833913862      2.62204241606429      1.28571032521254
  H   2.36416146497824      0.93266787416277      0.97226200502788
  H   2.60910762386721      0.43938668686690      3.40980116993878
  H   2.89727505525158      2.13529818633866      3.71560172425887
  H   0.33008011628709      0.99318420742688      2.49084375180054
  H   0.50099614832937      1.54562422144859      4.15475072706335
  H   0.61932193374180      2.69566458399482      2.82673672066459
27
name="HCNOFClBr/C10405853" config_type="wB97M-D3(BJ)/def2-TZVPP geometries" pbc="F F F"
  C   6.09248293114256      0.78667858782054      0.84718959825489
  C   5.46714145370710      1.51711708251073      2.02764162535835
  C   6.28631476742280      2.71967202331694      2.47584187590192
  C   5.67537972238127      3.44957130063672      3.67489452798568
  C   4.35197401060782      4.08176333456392      3.36360700234588
  C   3.20431990203252      3.77864998198612      3.95223317780635
  C   1.87728020375755      4.40325464989445      3.64491729613944
  C   0.85024618294346      3.39526464386886      3.11998244986232
  C   1.24311754227442      2.80405924514362      1.77229010232501
  H   5.49515107656216     -0.07174308788567      0.54421047773522
  H   7.09198886863604      0.42834564282369      1.09496715201135
  H   6.18377554662641      1.44866388019935     -0.01430629632244
  H   5.35594609949564      0.83177261446768      2.87112258440243
  H   4.46097665172832      1.84691844315181      1.76811681915882
  H   6.39005078080804      3.41737897037562      1.64058059897842
  H   7.29600321893229      2.39129584947203      2.73122177646873
  H   6.37089521264212      4.22154033571427      4.01133889245119
  H   5.55504726983770      2.74981731538085      4.50411693055614
  H   4.35437373911310      4.84107666789702      2.58543692270214
  H   3.20263034934372      3.00732968752328      4.71851156308514
  H   2.01267622235917      5.20035126345064      2.91124918228826
  H   1.48301952431417      4.86931014691190      4.55055359431644
  H   -0.11898140819328      3.88852665037113      3.03786385685432
  H   0.72766677859899      2.59406108475989      3.85183260310324
  H   2.18311504462557      2.26024429313288      1.84527848648959
  H   1.37672107048343      3.59146712017830      1.02972189978788
  H   0.48338733781691      2.11811237233342      1.40148509995329
23
name="HCNOFClBr/C10409548" config_type="wB97M-D3(BJ)/def2-TZVPP geometries" pbc="F F F"
  C   6.41668342297051      1.32168706700017     -0.07874949943459
  C   7.66161027627036      2.08368498117842      0.27850450861289
  C   5.99995421984303      0.35875439817184      0.83957314200394
  C   5.66490038186221      1.52496249994566     -1.23313200745421
  O   8.00124863952576      2.16290469250457      1.43458458907710
  C   8.58260937035247      2.68518683891695     -0.80250067015042
  Br  7.67818846348906      4.31590709285586     -1.48203345094890
  C   9.89168162996471      3.13717280342668     -0.18256760553950
  C   8.83185190518459      1.73295157625627     -1.96140113840403
  C   4.52049450003818      0.77705288030896     -1.46223480641739
  C   4.12125994371371     -0.18703096538907     -0.54950714877123
  C   4.86547491597414     -0.39712414819169      0.60263851237200
  H   6.58141343182645      0.21712359661990      1.73770464935237
  H   5.94746578759711      2.28566120628681     -1.94164220485461
  H   10.50692985751573      3.61472003735667     -0.94057436106660
  H   10.41923640344454      2.26854716921681      0.20927144012847
  H   9.72308145031878      3.82641469722068      0.63679413557175
  H   7.92310530812898      1.44830777095302     -2.47757175541784
  H   9.51159298115723      2.19419224260084     -2.67324709433240
  H   9.30160751235801      0.82840090557912     -1.57263485389604
  H   3.93708054146147      0.95310183416927     -2.35414943243758
  H   3.23105321541603     -0.77118524358813     -0.73366908287778
  H   4.55977604158688     -1.14709403339962      1.31754413488462
20
name="HCNOFClBr/C104096" config_type="wB97M-D3(BJ)/def2-TZVPP geometries" pbc="F F F"
  C   2.46171759320717      3.02510027014230      2.86818422101499
  C   2.01395954139219      2.23086857288503      1.81460137057004
  C   3.62347412510129      2.71727431894876      3.55152715958658
  C   2.77337068827571      1.12348468523153      1.46469697240432
  C   0.73485857346281      2.56215644101302      1.09518671735562
  C   3.94170069813871      0.81417131214788      2.14850445518315
  C   4.37939319341177      1.60215590497344      3.20188928988243
  C   5.63995943441448      1.26258651860246      3.94361100686943
  C   6.75708793889646      2.27570684041614      3.83615914631726
  O   6.68000481097542      3.34810912909316      3.30524922486854
  H   1.89170315306375      3.89964168739156      3.15269246827113
  H   3.95475296517075      3.35551098830543      4.35868161400623
  H   2.45058038705200      0.49330476259184      0.64685754994496
  H   0.68594169582515      3.62218462591428      0.85182398780771
  H   0.64475424421445      1.99646535856975      0.17077116258259
  H   -0.13061449186900      2.32844513558668      1.71540469435305
  H   4.51739592645680     -0.05383579470462      1.85504681228363
  H   5.45119943640796      1.13963347219846      5.01507329447060
  H   6.04482199332974      0.30402206273936      3.61234085239679
  H   7.70223819307236      1.95431370795352      4.31639799983094
26
name="HCNOFClBr/C104132" config_type="wB97M-D3(BJ)/def2-TZVPP geometries" pbc="F F F"
  C   8.21067560745457      6.19240449980646      1.05623314409408
  C   8.08162003993178      5.26156145820416     -0.14249000674234
  C   7.24777684334563      4.02528266503495      0.16371533466704
  C   7.12371218114766      3.07949498215813     -1.03120503491497
  C   6.25746428921563      1.88325971596255     -0.74013011625088
  C   6.78772787465248      0.72184857646278     -0.19000797763622
  C   4.88605289228645      1.91703546659338     -0.96589471971987
  C   5.98704409245177     -0.36381592013114      0.12373011178070
  C   4.61418532309057     -0.32033532734775     -0.10877471500934
  N   3.79121302799680     -1.39451955523626      0.25038664550012
  C   4.07256489750945      0.83952909661772     -0.65828917568686
  H   8.80772576355581      7.07198080995962      0.82072319237524
  H   7.23069807821169      6.53311113198435      1.39038903506484
  H   8.68401344270056      5.68138941530233      1.89470109245048
  H   9.07396717175799      4.95186017944541     -0.47787973192598
  H   7.63023225535024      5.79830336087104     -0.97984716925580
  H   6.24845769027275      4.32772492826984      0.48495530643671
  H   7.68586451457003      3.48363915453032      1.00517993299302
  H   8.12047474141192      2.74915074544143     -1.32892669984321
  H   6.71193252217812      3.63024076111578     -1.87882775684846
  H   7.85269578308978      0.66139418221310     -0.00549734615874
  H   4.44256634893514      2.80571670090032     -1.39650029471209
  H   6.42695521726126     -1.25480109699099      0.55216491390144
  H   2.93409897424662     -1.44913425992234     -0.27316046227455
  H   4.26052043044622     -2.28386315209856      0.27234679467598
  H   3.00806009692904      0.89444158085333     -0.84459409696035
31
name="HCNOFClBr/C10415879" config_type="wB97M-D3(BJ)/def2-TZVPP geometries" pbc="F F F"
  C   3.24012318778972      2.55755952064603      2.46773968900660
  C   2.78576208251053      1.31979660704897      2.91305646343211
  C   1.61829449059290      0.76691534457729      2.40927412096682
  C   2.49345085833365      3.23005069336670      1.50582723780996
  C   4.48584462017486      3.17244562192526      3.04850373986915
  C   1.32498449909907      2.68149809044947      0.99724692314586
  C   0.88305250593962      1.44682323725054      1.44850609468193
  O   6.16336877216252      3.31312664392129      5.45155962475322
  C   5.40587202093030      4.47260308628686      5.07878920133856
  C   4.18190389922612      3.93754685394393      4.33699645693587
  C   6.25689893393323      5.37570200807000      4.19178373130612
  C   4.92736144632746      5.21177526272524      6.33661624697249
  C   6.03450388134168      5.70231544766985      7.26148657448830
  H   3.35863311287133      0.78523744700889      3.65953200080741
  H   1.28330118772717     -0.19757126304996      2.76396908514269
  H   2.83609136829720      4.19213650502160      1.14720600835159
  H   4.92795776228533      3.84017760834440      2.31036845388706
  H   5.21852478666191      2.39764093211666      3.26704803666487
  H   0.76139163539182      3.21698778315069      0.24634724108006
  H   -0.02485215573021      1.01531556342406      1.05231211993024
  H   6.99664939657993      3.60660800471760      5.82335306108367
  H   3.51229173152060      4.77122100168272      4.11924841604218
  H   3.64785020608181      3.27542553177300      5.01974707859943
  H   7.12352201651607      5.74874395338790      4.73597139693298
  H   6.61905411826748      4.82721601481861      3.32661438741783
  H   5.68219671274094      6.23461932901860      3.84716241561058
  H   4.30941753757027      6.05510163893962      6.02380119214655
  H   4.27754447798899      4.52866672623855      6.88427353362479
  H   6.66386645951944      4.87894053902013      7.59938680984357
  H   6.67015856611818      6.44549429314308      6.78363578017244
  H   5.61097988123003      6.16327987336238      8.15163707795502
27
name="HCNOFClBr/C104201" config_type="wB97M-D3(BJ)/def2-TZVPP geometries" pbc="F F F"
  C   2.91263557114988      2.32350109562090      2.45810117817798
  C   3.71285175121724      2.05363580514744      1.18930877673648
  C   4.82565012106724      3.05045657677207      1.00083828182431
  C   1.82770672143636      1.30147112588406      2.72219770368395
  C   4.55410810044899      4.36353989896035      0.61237423073729
  C   6.14687170037804      2.70965953113140      1.23310584887360
  C   0.91331281345054      1.58861501501050      3.88947546503729
  O   1.69874024859114      0.31376047195444      2.04016604081313
  C   5.56147011448456      5.29370959008171      0.46552066600442
  C   7.18040646737354      3.63150389040038      1.08814380931296
  C   6.88651303809059      4.93121872896388      0.70314294031634
  O   7.81396605875957      5.91326249051979      0.52762328408936
  C   9.16908289027045      5.56604012501382      0.72764011152217
  H   3.57287610966346      2.33849194527598      3.32932626062982
  H   2.45471411120041      3.31486106512288      2.43059651766377
  H   4.11722253911601      1.04483473267128      1.23326457698586
  H   3.03758769118831      2.07246826409839      0.33435519609191
  H   3.53171051952748      4.65890025728052      0.41396981964818
  H   6.38833749054010      1.69761769727671      1.53013238759179
  H   0.26075260449280      0.74038362695179      4.06781453193127
  H   1.49329255648481      1.81219383987289      4.78398132840516
  H   0.31122305735637      2.47051647797502      3.66923920261724
  H   5.35007412657515      6.30768534718463      0.15948466356908
  H   8.19568367200464      3.32012703822546      1.27371371543628
  H   9.74459835655306      6.46514365323423      0.53437921048691
  H   9.34818678002350      5.23560998873809      1.75234031808181
  H   9.48362478855572      4.78069182063131      0.03806423373160
26
name="HCNOFClBr/C10420890" config_type="wB97M-D3(BJ)/def2-TZVPP geometries" pbc="F F F"
  C   5.71150753314054      1.87481946263890     -0.52310881720691
  C   6.72288398964408      2.07369732101983      0.37211034852092
  C   4.59560357539225      1.05540224279530     -0.20693604134555
  C   6.68229653346401      1.46627456368669      1.64419274301750
  C   5.62443643362277      0.67519784172598      1.98151703889508
  C   4.55967656208362      0.45105674223673      1.07419942020717
  C   3.46096314399975     -0.36974979289261      1.43061049116785
  C   3.51745929683540      0.81925073135953     -1.11773451090837
  C   2.47801381977722      0.02082639550185     -0.72912437403198
  C   3.51002940752692      1.48048809100340     -2.48293184786847
  C   2.44544452690042     -0.57774607826939      0.54929307286959
  N   2.62610521977777      0.76205941472337     -3.40302452928488
  C   3.02407959551037      2.92428047211881     -2.37875823969850
  H   5.76766307760632      2.35381019632852     -1.48779281955889
  H   7.56069136088697      2.70172260759716      0.10466330759946
  H   7.48841925721741      1.62915321645949      2.34482818285562
  H   5.57980820174230      0.20243542865531      2.95335334249994
  H   3.44677590747369     -0.82368554060257      2.41202954750764
  H   1.66604331028039     -0.14425233035777     -1.42069209553908
  H   4.53908018632594      1.49066411655123     -2.85447039166487
  H   1.60697739603203     -1.20300698700321      0.82124484731769
  H   2.60366839482928      1.23885244033229     -4.29353230112078
  H   2.97751984518176     -0.17137867295113     -3.57027696281828
  H   3.07459429380637      3.41856848297391     -3.34936056344003
  H   3.62701053096754      3.49130678068189     -1.67362947989755
  H   1.99064859997486      2.93285275368648     -2.03826936807433
25
name="HCNOFClBr/C104212" config_type="wB97M-D3(BJ)/def2-TZVPP geometries" pbc="F F F"
  O   3.14959693251530      1.77538909002024      2.25468284232158
  C   4.29963721051869      0.93335487306705      2.49487584389139
  C   5.53232085071980      1.76721251431820      2.34375166915361
  C   1.95820452970809      1.16086674808848      2.35562472725851
  C   5.92544005195586      2.64659799725894      3.35312254037375
  C   6.30371810372907      1.69794468543056      1.19739661983849
  C   0.83242672679469      2.12101152739566      2.09220260617283
  O   1.83404238801879     -0.00582600194972      2.62143207001687
  C   7.05020809274763      3.42994025933304      3.21511232120207
  C   7.44592129049685      2.47671834037761      1.03971981282449
  C   7.81942689722067      3.34845726591112      2.05347181170547
  O   8.91305743831517      4.15411954746526      2.01060953389120
  C   9.72280297280292      4.09372452903016      0.85249925164481
  H   4.28477796722945      0.11021502930684      1.78452047104046
  H   4.21293770078568      0.51324927638564      3.49488181810454
  H   5.33709334455187      2.71461007764922      4.25811679007271
  H   6.01573273830508      1.02145339779528      0.40393431563756
  H   0.94889689452743      2.56024053394023      1.10407357889184
  H   -0.11316734673622      1.59655559759909      2.16163435551752
  H   0.86689885453078      2.93127526097827      2.81728070011536
  H   7.36186282192568      4.11127914025164      3.99270611789927
  H   8.02450984386580      2.39264622069999      0.13427884434389
  H   10.13853595946022      3.09475326281531      0.71181288288774
  H   9.16202138992064      4.37942953792193     -0.03890507494183
  H   10.53069644609000      4.79998138890998      1.01056355013588
16
name="HCNOFClBr/C104222346" config_type="wB97M-D3(BJ)/def2-TZVPP geometries" pbc="F F F"
  C   6.30249432945611      1.82828195096129     -0.64864980880395
  C   6.87990118359621      0.56254850752087     -0.44647540627482
  C   4.92366484814301      2.02767250660840     -0.56629327736046
  N   7.10414134978434      3.00128909059312     -0.96613302423805
  C   5.98775662308031     -0.49039660151841     -0.16213348199821
  N   8.21101401008273      0.29878420591313     -0.47762024053419
  C   4.63207770976410     -0.29416346629792     -0.08565366877222
  C   4.09691525761562      0.98010792679317     -0.28851886858234
  Cl  3.58114072039994     -1.61392553628440      0.26165559486771
  F   2.77231290205783      1.16775552606927     -0.21246042320150
  O   8.31501444375574      2.86302894250185     -1.09105841288307
  O   6.53818732588228      4.06612705577653     -1.09693899904825
  H   4.52100300020546      3.01387957296341     -0.72603435103143
  H   6.38276281441569     -1.48146981815227      0.00293889872183
  H   8.51109789275337     -0.65564876806313     -0.45462264927884
  H   8.83861558900727      1.01372860461508     -0.79260168158221
17
name="HCNOFClBr/C10422352" config_type="wB97M-D3(BJ)/def2-TZVPP geometries" pbc="F F F"
  C   0.69495851765831     -0.90196348957143     -0.14761331529679
  C   -0.34682490740632      0.19161038909533      0.02639943284508
  C   -0.34681231517892      1.16869150479950     -1.14790783692167
  C   -1.30323221434947      2.34246365015397     -0.97511527843814
  C   -1.70727378644742     -0.48284481527095      0.20772883290758
  Br  2.53076028462680     -0.23571949578224     -0.12650684641206
  H   0.64745388645153     -1.62638837489860      0.65757570522764
  H   0.57613985455438     -1.41473371537424     -1.09759431789294
  H   -0.10671041926354      0.74304943687976      0.93818917864775
  H   0.66444793683039      1.54823404506259     -1.28626645980116
  H   -0.59862618158931      0.61708324392408     -2.05799480970843
  H   -1.19734371648851      3.04989866867900     -1.79539979814421
  H   -2.34313574202133      2.02236634210042     -0.95173933990814
  H   -1.09887289211958      2.87742708959725     -0.04750859613998
  H   -2.48269036584622      0.24822827694277      0.42163661058965
  H   -1.68805411111641     -1.19602131827362      1.03061503577421
  H   -1.99388372829439     -1.01908133806359     -0.69809799732835
44
name="HCNOFClBr/C10430974" config_type="wB97M-D3(BJ)/def2-TZVPP geometries" pbc="F F F"
  C   1.02108328514057      0.02234119496789     -0.01453152135307
  C   0.29850190675430      1.25122396654477     -0.55854729257947
  C   0.82485653687853      2.54543090683463      0.04794326156071
  O   2.32729102318213     -0.07877474791954     -0.56358136167805
  O   0.38510773583217      1.26650780774573     -1.97478306113702
  O   2.23753134776424      2.67586116218494     -0.06348787394978
  C   2.66364182714919      3.47278137418602     -1.16461792388848
  C   4.17435643070535      3.53327948200892     -1.16679625909284
  C   4.71330374168557      4.29722759850490     -2.36980185493268
  C   6.22583432040435      4.47130121764770     -2.33103029394570
  C   6.78665808675532      5.12462285150941     -3.58666564511178
  C   8.28869505347117      5.36548100300882     -3.51696953829313
  C   8.86738264089232      5.92657938766693     -4.80882306116060
  C   10.35754969360277      6.22619771210718     -4.71974420877510
  C   10.94934731876760      6.73112951606000     -6.02950947075551
  C   12.43205155135781      7.06152636964707     -5.91656930469388
  H   1.04776802050190      0.05548710946700      1.07790972548059
  H   0.49056296511247     -0.87759952574467     -0.31773829260040
  H   -0.75983715526169      1.17988506605580     -0.29414707995188
  H   0.58803844138883      2.56022846451812      1.11306405300231
  H   0.32936634841520      3.39492222915319     -0.42602393070043
  H   2.77607626099460      0.74108111365923     -0.32272971078280
  H   1.19820867423171      0.79859126269995     -2.19435942386570
  H   2.24288221450767      4.47838240886024     -1.06237208028735
  H   2.29053277646656      3.05247969718086     -2.10076714215125
  H   4.57154191177234      2.51617159686179     -1.17325551056905
  H   4.51436446680055      3.99965390276145     -0.24096224041432
  H   4.24034157263285      5.28115652231319     -2.42314863446122
  H   4.43215289686571      3.77269572868041     -3.28617859847987
  H   6.69899362117820      3.49588723292467     -2.19211783199420
  H   6.49717568565841      5.06912328670319     -1.45722860140018
  H   6.27647917945109      6.07547006952608     -3.76171935344789
  H   6.56064728331905      4.49441326175764     -4.45078100812137
  H   8.79503336910973      4.42781445626785     -3.27324291826218
  H   8.50615945141915      6.05137784486008     -2.69400624929434
  H   8.33131067740385      6.83997122247924     -5.07992734134173
  H   8.68876573257253      5.21696750123550     -5.62101652520442
  H   10.89124864932026      5.32457527365714     -4.40727578104373
  H   10.53044193335869      6.96849848818424     -3.93585155720412
  H   10.39837019981916      7.61658097119742     -6.35402404622850
  H   10.79804483338477      5.97670914899246     -6.80456366613895
  H   12.59997715872901      7.84462418438308     -5.17710937541419
  H   12.84084025534725      7.40575430432967     -6.86523577610705
  H   13.00262027515660      6.18668067432975     -5.60437559322930
16
name="HCNOFClBr/C104326945" config_type="wB97M-D3(BJ)/def2-TZVPP geometries" pbc="F F F"
  C   6.49837478072493      1.46084424167108     -1.33315391898724
  C   6.79491562541742      0.14853122475866     -1.01713751459612
  C   5.38357090765868      2.10017992178802     -0.79768434213218
  C   5.97852269178952     -0.55994154363816     -0.14953140254984
  C   4.86963667942541      0.05623023363481      0.40173331167374
  C   4.58630635949755      1.37411562538827      0.07573039477616
  Cl  3.83547963269035     -0.80140615170132      1.48942161622893
  F   3.50230447229126      1.93690282338504      0.64585622282200
  C   5.15903719159391      3.53192324793835     -1.23211473893837
  N   3.99261892520452      4.12263671242882     -0.88393567102721
  O   6.00282048703280      4.10620657193052     -1.89082634090167
  H   7.11890888305788      2.03504146614251     -2.00320533840738
  H   7.66266640531251     -0.32941995639883     -1.44534618277893
  H   6.18961746199026     -1.58597634552818      0.10953260226665
  H   3.85662605476425      5.07065815216436     -1.18241382059663
  H   3.30279324154869      3.66887377603603     -0.32002497685190
9
name="HCNOFClBr/C10443659" config_type="wB97M-D3(BJ)/def2-TZVPP geometries" pbc="F F F"
  O   33.89840876141785     -0.04388270442083     -0.03803042117828
  C   33.92828163502237      1.15151946775235     -0.06473530522578
  O   32.80886068882226      1.88251545469940     -0.05302880284289
  C   35.24320959429224      1.89445300431092     -0.11082682703558
  Br  35.20385193517095      3.79730663849612     -0.19136275838307
  C   36.38871655935754      1.23912092238035     -0.09455628526591
  H   33.02274905879031      2.82346391503145     -0.07808455778899
  H   37.34094663932140      1.74361580115016     -0.12486877809367
  H   36.35757522780496      0.16058750060010     -0.04960626418584
49
name="HCNOFClBr/C104438" config_type="wB97M-D3(BJ)/def2-TZVPP geometries" pbc="F F F"
  C   6.33245447303795      4.25204428567909     -1.03409927942990
  C   6.94995061415484      2.90299639316951     -1.40606813523315
  C   6.21508086577783      1.73939067576036     -0.79562544281998
  C   7.15532889566842      5.43539142535291     -1.52448183809555
  C   6.60260149449825      1.21843894493566      0.43571674251610
  C   5.10386434175768      1.18002224945272     -1.41292621507996
  C   6.53382784235073      6.78116133984987     -1.17386698109455
  C   5.91441369019582      0.17817610760432      1.03537761693618
  C   4.40002992740554      0.13787312659002     -0.82662264196767
  C   7.40671403803639      7.96693950535247     -1.56260405183213
  C   4.80604429134069     -0.36524642911602      0.40123231002334
  C   6.78569152085795      9.31092039593126     -1.20504419088230
  O   4.15665260647789     -1.39276073493304      1.02771575255356
  C   7.67977328061420     10.49713987573131     -1.54028616587290
  C   7.05889847653851     11.83843211633508     -1.17255075480928
  C   7.96182316554072     13.02581302899857     -1.47896592387072
  C   7.33798321468844     14.36496502326987     -1.10899895879340
  C   8.24463781935550     15.55456873365771     -1.39774623091078
  C   7.60349185155104     16.88614815162579     -1.02744093188456
  H   5.31995156352420      4.30813525030746     -1.44011853979866
  H   6.22748414426770      4.30652821774333      0.05158419509953
  H   7.98964916702846      2.88626271486028     -1.07496670215021
  H   6.96732216147254      2.80328217433403     -2.49265255177846
  H   8.15700365420811      5.37751912721968     -1.09038822215113
  H   7.29002521508068      5.36657745010190     -2.60721548957103
  H   7.46778075608973      1.63425023149459      0.93550217427322
  H   4.77929888619179      1.56141087554406     -2.37230969886026
  H   5.56022557750469      6.86964604947383     -1.66259782888094
  H   6.33780558730161      6.81702538459511     -0.09901117797073
  H   6.22457434780435     -0.22514583672064      1.98787426032741
  H   3.53831895850692     -0.28608452554943     -1.32693310771113
  H   8.37675176380763      7.87561588819285     -1.06691333910146
  H   7.61027828472594      7.93423048641031     -2.63615735681780
  H   5.83014482695207      9.41847201209204     -1.72487688832858
  H   6.55336775231030      9.32643666863473     -0.13689544520527
  H   3.41894386873356     -1.67548546857555      0.48447143814886
  H   8.63442488726422     10.38684090215568     -1.01922647799647
  H   7.91355467258357     10.48607294719583     -2.60809289651858
  H   6.11190020028685     11.95690504368473     -1.70553614850315
  H   6.81027385784951     11.84026707639775     -0.10799385868155
  H   8.90732361124523     12.90753646618646     -0.94316150754028
  H   8.21332001678823     13.02506488615204     -2.54280842433123
  H   6.39726004471993     14.48837434678750     -1.65223212340255
  H   7.07688200765155     14.36117860227486     -0.04728097665453
  H   9.18132765134275     15.43178476427428     -0.84984684916198
  H   8.50926423700666     15.55519085742742     -2.45733921454187
  H   8.26992565364684     17.72334787956822     -1.22877951337608
  H   6.68575140937721     17.04588875734252     -1.59357773146096
  H   7.34510282487866     16.91175625514641      0.03136502319353
25
name="HCNOFClBr/C104450" config_type="wB97M-D3(BJ)/def2-TZVPP geometries" pbc="F F F"
  C   2.08622063890273      1.57189901399431      1.80090858673015
  C   1.85923686857875      1.75428445334534      3.30285742137176
  C   3.12348225069552      2.10451143800406      4.04114872128613
  C   0.80314128097560      1.23266668757838      1.05498501272266
  C   3.52127614874827      3.43230057067118      4.19809297097841
  C   3.95775405005085      1.11991332784086      4.54400627858182
  C   4.70334339668372      3.76015777527077      4.83059306150553
  C   5.15435350124003      1.42699645623557      5.18434741389231
  C   5.53081486360011      2.75534409107140      5.32663785863489
  O   6.67833923039916      3.17092920001176      5.93389029885155
  C   7.53492760818684      2.17462211361025      6.45236718730796
  H   2.82761950084125      0.78532702574876      1.65012901322761
  H   2.52505684872067      2.48563487585883      1.39660382029606
  H   1.43659897041059      0.83556943907644      3.71351903389519
  H   1.11488172430418      2.53732815155112      3.45850260192823
  H   0.36457154551971      0.30992791739211      1.43555060636931
  H   0.06217143569830      2.02329197847216      1.17525234762721
  H   0.98226146615778      1.10225614921524     -0.01091005610979
  H   2.88744740284821      4.22354065985071      3.81911052970892
  H   3.67281631849595      0.08084682212385      4.44047505096775
  H   5.00751780991017      4.78892522356316      4.95641749305193
  H   5.77115093084540      0.62879110141958      5.56490207469647
  H   7.88667539701508      1.50438831130172      5.66584029090815
  H   8.38213558331121      2.69636303823435      6.88478685884500
  H   7.03840482785988      1.58848417855809      7.22798552272474
14
name="HCNOFClBr/C104451709" config_type="wB97M-D3(BJ)/def2-TZVPP geometries" pbc="F F F"
  C   6.28467839274451      1.82508275052548     -0.62146337526659
  C   6.85147631990045      0.58201984926430     -0.34109797953239
  C   4.92708290228689      2.04571612237116     -0.66942573775823
  F   7.10494189801502      2.86490155981738     -0.85678329464574
  C   5.96586757634133     -0.46935036013227     -0.10847839670170
  C   8.33224909931479      0.42703409111283     -0.29632763529092
  C   4.59558821284391     -0.26593157573953     -0.15084541640442
  F   6.40717061676491     -1.69014906910636      0.15693608063699
  C   4.07416755602233      0.97896857736850     -0.42809942314977
  F   3.78312116314885     -1.30380463529542      0.08322599059004
  O   8.90569551171474     -0.59703583149545     -0.03840653990278
  H   4.55219047586585      3.03208929647298     -0.89087681144011
  H   8.88769467341139      1.34893022090389     -0.52120251339958
  H   3.00237560162501      1.10352920393252     -0.45365494773480
23
name="HCNOFClBr/C104461" config_type="wB97M-D3(BJ)/def2-TZVPP geometries" pbc="F F F"
  C   1.83590548325153      2.80262253135846      1.97321096107235
  C   2.46195339585249      1.82304995518169      2.61541700611021
  C   3.63669386479316      1.96693526746596      3.49169841413968
  C   0.64335890799855      2.61064913838324      1.09110499868313
  C   4.49495583233104      3.05850911738423      3.43275521853298
  C   3.91856439981336      0.97551855082777      4.43520601113799
  C   5.57565722080740      3.18593471191892      4.29519629652806
  C   4.98677517579447      1.08422667686257      5.30105694341692
  C   5.82016947684934      2.19819122683962      5.24227181693168
  O   6.84397893011093      2.22748677978978      6.13881992617316
  C   7.70382838926315      3.34859328195012      6.10730762600634
  H   2.18791498368943      3.82163078971560      2.09039671783501
  H   2.07453983239989      0.81359889627343      2.51890060668372
  H   -0.21207096534784      3.17856426696779      1.45922830087017
  H   0.84426175915297      2.96255573391615      0.07833727569370
  H   0.35839289284595      1.56170131529536      1.03609319135434
  H   4.33313655600734      3.82633656967050      2.68981313428897
  H   3.27713796376697      0.10640647295941      4.49388461967921
  H   6.21704401884041      4.04840325103476      4.21157906456261
  H   5.19669499849009      0.31919836059395      6.03374572188173
  H   8.21821397677568      3.42933013359296      5.14815042157422
  H   7.15762022943988      4.27360975542320      6.30014510685125
  H   8.43477267707376      3.19214731659450      6.89348071999255
20
name="HCNOFClBr/C104472" config_type="wB97M-D3(BJ)/def2-TZVPP geometries" pbc="F F F"
  C   7.76140944375735      3.83773039375679     -0.47412719917567
  C   6.96093625609937      3.13638423642903     -1.47999513224882
  C   6.08267877309602      2.04521266726348     -0.90287400752297
  N   8.39395940429986      4.38253865479673      0.31256758947404
  C   6.55199221097185      1.18707158850780      0.09107292257718
  C   4.81145672238373      1.84053390555267     -1.40691270426841
  C   5.77286062991243      0.14689482282027      0.54961356986229
  C   4.00875308203654      0.79958380153474     -0.95053530889346
  C   4.49530293257641     -0.05808912482577      0.02644862866381
  O   3.80307423826979     -1.10600193109044      0.54383761984006
  C   2.49299494900531     -1.32516430035932      0.05540361973387
  H   6.34873237644131      3.87436438353094     -1.99554836141172
  H   7.64624072755496      2.72748397581734     -2.22400616328144
  H   7.53295743893872      1.34625684057275      0.51749032442677
  H   4.42263266105111      2.50443968763073     -2.16729655713766
  H   6.12657810822309     -0.52286563303743      1.31902387713830
  H   3.01968241557253      0.67684936128924     -1.36063333839534
  H   2.11726613446297     -2.19777447361162      0.57836592378677
  H   1.84491202285995     -0.47213374315436      0.26290988719954
  H   2.49647937248650     -1.52021501342364     -1.01810509036709
24
name="HCNOFClBr/C104518" config_type="wB97M-D3(BJ)/def2-TZVPP geometries" pbc="F F F"
  C   1.19951962673726      2.80601831112382      2.48226098505436
  C   2.09008765323920      3.86613097966616      3.14298462533414
  C   3.52968063965344      3.76163130533423      2.71039861742122
  C   1.60374609293025      1.36686805767738      2.79158019878171
  C   4.49969633085428      3.22742728158960      3.55054903452668
  C   3.91164556559565      4.16638377766277      1.43378181992414
  C   1.47809737268035      1.00385960054810      4.26666595412132
  C   5.81557767681130      3.09418694018673      3.12918305199497
  C   5.22374343846162      4.03751563166665      1.00719040395657
  C   6.18171478541437      3.49713286502951      1.85463168995692
  H   0.16704762359786      2.96722950772890      2.79972208150869
  H   1.22247827310690      2.95925569665605      1.40211972936134
  H   1.70667045167985      4.85419409450939      2.88656653991373
  H   2.02965696566058      3.77973301598984      4.22716429300750
  H   0.97712465510358      0.69630912758085      2.20228576168215
  H   2.62930860632769      1.20133067791426      2.45914389036507
  H   4.22130385947923      2.91291833614159      4.54734147259411
  H   3.16963789232043      4.58983657267629      0.76930276450005
  H   0.46380357455235      1.18222731619071      4.62551837708293
  H   1.71326672258840     -0.04573310434691      4.43463161277474
  H   2.15456265218506      1.59159455556894      4.88476721266538
  H   6.55426132488387      2.67589305302156      3.79799805396555
  H   5.50092052303152      4.36112446175608      0.01392398040782
  H   7.20514779310491      3.39423193812750      1.52408784909890
21
name="HCNOFClBr/C104529" config_type="wB97M-D3(BJ)/def2-TZVPP geometries" pbc="F F F"
  C   6.28387387750814      1.69287488672130     -0.97389348576043
  C   6.73916125460891      0.44654469673733     -0.57000005138770
  C   4.96161893590228      2.05310473344295     -0.76121067232871
  C   4.09989580933460      1.15941649587926     -0.14220581550035
  C   4.56045333802256     -0.08494961146394      0.25970433692616
  C   5.88454752487468     -0.45670492017207      0.05213427048209
  C   6.36695691249637     -1.82556906922764      0.45351547182385
  C   6.12657160880338     -2.86179013882218     -0.64718596432983
  C   6.59167778393918     -4.23539631247771     -0.21308228179016
  Cl  6.31073760757259     -5.46111031341429     -1.48852877168114
  H   6.96319245225130      2.38431976695254     -1.45156554637470
  H   7.77258871465783      0.17142952875653     -0.73605394441729
  H   4.60598483607562      3.02463931772292     -1.07233806935135
  H   3.06915828889582      1.43311430676371      0.03260110206868
  H   3.88544312489379     -0.77767435138558      0.74524042967315
  H   7.43165600263403     -1.78445273883852      0.68721020680240
  H   5.85317429049835     -2.14006515073363      1.36325812120170
  H   5.06582921912256     -2.89734531425510     -0.89339576918144
  H   6.65300810098864     -2.56624988325339     -1.55408291962960
  H   7.65663044111023     -4.24505985477268      0.00006327792643
  H   6.05613977580911     -4.57427617415981      0.66891607482823
20
name="HCNOFClBr/C104530" config_type="wB97M-D3(BJ)/def2-TZVPP geometries" pbc="F F F"
  C   2.87212740602252      1.80245556479711      2.79386216826070
  C   3.95692019368316      2.32409679563134      3.49007349899863
  C   4.73725080065103      3.32718006004327      2.93324843206130
  C   2.58733447699711      2.30593458547662      1.52763133654079
  C   1.99209593281078      0.73690709718862      3.39896106245720
  C   3.36337225070469      3.30956382180110      0.96871690705610
  C   4.44325325845514      3.82364976273835      1.67211801655343
  C   0.97695235762631      1.98153541172253      5.37787950126055
  C   0.73787174995109      1.31949422334503      4.04739208910670
  O   1.99579184540380      1.90339167888710      6.01059757257309
  H   4.17703438546465      1.94885591784982      4.47874519565237
  H   5.57640999813918      3.72227922136386      3.48790335636479
  H   1.75143419651935      1.90124119362796      0.97093909470117
  H   2.54868782247922      0.17646031126139      4.14715917429552
  H   1.69009939682196      0.03575736940513      2.62209519815452
  H   3.12961515542209      3.68577662312679     -0.01712526952618
  H   5.05205243368266      4.60403361019528      1.23882223075242
  H   0.11692454676711      2.55229796271534      5.77715699306553
  H   0.25234359467637      2.04529229544835      3.39164847765426
  H   -0.01077160227824      0.54209659337501      4.23097506401707
27
name="HCNOFClBr/C104534965" config_type="wB97M-D3(BJ)/def2-TZVPP geometries" pbc="F F F"
  C   19.19134443399570     21.74731376924539     -2.22026403255714
  C   17.77254920127983     21.20688178363736     -2.24745261654708
  F   19.40626404421955     22.53928050452944     -1.15554921693149
  F   20.05380459043709     20.71895658031993     -2.14316224672541
  F   19.48567102267545     22.45357236039964     -3.31435386211745
  O   16.83252532840777     22.25207668343645     -2.35808061402884
  C   14.50795220995729     20.62643723099933     -0.19242937740648
  C   15.72821471680002     20.85601506397554      0.27545434317394
  C   16.19971668884303     22.77922296830655     -1.27025116103280
  O   15.43697717494068     23.67990550135573     -1.44808706197365
  C   16.46401817013763     22.16767795386760      0.08889802590610
  C   16.37884887448241     19.75617881501133      1.05193027733778
  O   17.73228907144753     19.90534356912159      1.06375433817112
  O   15.81042580012221     18.84027159272807      1.57277598103514
  C   19.14597162833974     19.75924288856238      2.97012512384189
  C   18.48095089268222     18.98940400404110      1.84755262207725
  F   19.98794890611507     20.69190282841118      2.50266059681195
  F   18.24153409222523     20.37880230645252      3.74101091330709
  F   19.84868053422648     18.91920250856036      3.74398193496336
  H   17.63121965593093     20.58460564318163     -1.36942133695209
  H   17.67308062926330     20.59018041635510     -3.13633565745084
  H   14.02071575093754     19.68308644706807      0.00160072449065
  H   13.97845128726463     21.37374089466013     -0.76645714382920
  H   16.09904749518440     22.89016500939033      0.81406169753298
  H   17.52576030843203     22.04283387844382      0.26102766215653
  H   17.83924451522147     18.22209659646272      2.26881073317333
  H   19.25199287643045     18.54600230147634      1.22469945357337
18
name="HCNOFClBr/C104574" config_type="wB97M-D3(BJ)/def2-TZVPP geometries" pbc="F F F"
  O   2.18202750638079      1.44888262328276      2.20989173031345
  C   2.54880279771522      2.75495785451995      1.70076907514329
  C   4.03579558446593      2.88878981423478      1.80977948019544
  C   0.87557259790636      1.18020036829181      2.18095565689784
  C   4.61276844583538      3.38109840503253      2.97408220931255
  C   4.85667711486340      2.50169825839210      0.75800673977110
  O   0.01948909508012      1.91471201672278      1.77827320212834
  C   5.99044944018562      3.47885666360285      3.08936145712884
  C   6.23516196080137      2.59911502868064      0.86856379857550
  C   6.80377107770868      3.08627498776772      2.03621076851748
  H   2.20922992794019      2.83225721185866      0.67063969379836
  H   2.02993869577742      3.51000365474763      2.28651421427762
  H   0.70092432562902      0.17716949064186      2.58519730452453
  H   3.97777247126040      3.68864390982981      3.79393619902723
  H   4.41199393372366      2.12226261016205     -0.15202775307749
  H   6.42902198972715      3.86334177520542      3.99874231684432
  H   6.86459315940908      2.29696278040334      0.04411206159473
  H   7.87781007559018      3.16357244662332      2.12389184502686
29
name="HCNOFClBr/C10458147" config_type="wB97M-D3(BJ)/def2-TZVPP geometries" pbc="F F F"
  C   1.95803053015447      0.84918398001798      0.62286306654593
  C   1.38774303099386      1.70507604452619      1.75128333257679
  C   0.54103613329531      2.84403185986989      1.19220240493199
  C   2.48055445786396      2.22705429204146      2.69066982888554
  C   3.07197775123252      1.11751767541762      3.55350729112850
  C   3.62275362102457      2.98839463298372      2.01373385895790
  O   2.47800689749160      0.09627085500512      3.80313972763808
  C   4.45997313989176      1.39119090989744      4.09418579702157
  C   4.53676836996073      3.67596515242514      3.03578532747455
  C   4.67907260861564      2.88151238124593      4.34709461448948
  C   6.01958537117128      3.14906250231390      5.01716779387310
  H   2.57327199288026      0.03911491486821      1.01069940672407
  H   1.15225257068949      0.40426657511242      0.04108138350829
  H   2.56279552928335      1.44736497770225     -0.05916069840717
  H   0.74710038579724      1.06734848199493      2.35912595304192
  H   -0.27970897148879      2.45113258978455      0.59368576516889
  H   1.12801511012472      3.49897615640150      0.54781555248458
  H   0.11389068491618      3.45107320590715      1.99016826647857
  H   2.00250622849377      2.90864670750458      3.40557512361565
  H   3.22631963031966      3.72316142146891      1.31612361440553
  H   4.20409692070096      2.28544629135979      1.41675405605794
  H   4.60163167839456      0.79242306240681      4.99135469209511
  H   5.17986884207798      1.03425133947185      3.35077320656825
  H   5.52455387038366      3.81806588860647      2.59465562837063
  H   4.15709073194936      4.67182765676210      3.26524571286680
  H   3.89212677322205      3.20724948494247      5.03151651615665
  H   6.16405474890042      4.21541105332687      5.18772913897404
  H   6.09449103989818      2.63934876330659      5.97673202718955
  H   6.83614052176122      2.79863084332812      4.38439161117724
27
name="HCNOFClBr/C104585" config_type="wB97M-D3(BJ)/def2-TZVPP geometries" pbc="F F F"
  N   -1.43428920950495      0.38913310369139     -0.07856758454273
  C   -2.22337439649671      0.34928242528563      1.14544020139589
  C   -3.21522995212073     -0.80278322099148      1.12814252890702
  C   -4.13484047775719     -0.69579227281806     -0.08250076386470
  C   -3.30114785681503     -0.57881417153280     -1.35249268980574
  C   -2.29779113834135      0.55975778941143     -1.23960046398504
  C   1.81476860543963      2.22168430136729     -0.80540580611341
  C   0.57241842716257      1.41568287073113     -1.14444711896779
  C   -0.42312252836759      1.43013070211898      0.00728982458771
  O   2.70386794947575      2.35379834486051     -1.90436952190088
  H   -1.53962002104339      0.24747386080381      1.98777666890567
  H   -2.77119384424931      1.29776878790854      1.28525667355958
  H   -2.66034004711248     -1.74112950235963      1.08548120421530
  H   -3.78960423081327     -0.80157126471722      2.05431374572051
  H   -4.80461220729805     -1.55341921018989     -0.13725992265741
  H   -4.76161717240124      0.19380770874719      0.01988106121864
  H   -2.75447198549050     -1.50852774483391     -1.51714830477868
  H   -3.93765077381547     -0.41421130429070     -2.22168676147658
  H   -1.68094857104395      0.59276042093741     -2.13442567600047
  H   -2.83760882443915      1.52163017356308     -1.17907668251579
  H   1.53903087193737      3.23791504716335     -0.52618855855688
  H   2.32419002362287      1.77531332838014      0.05483781277766
  H   0.84856020561476      0.37963116098222     -1.35407379878245
  H   0.13661782279843      1.83034111972192     -2.05214045105857
  H   -0.88615322463383      2.42881838618005      0.07688497327879
  H   0.11931069103992      1.27405049055800      0.94185836734635
  H   2.96765176465290      1.47466866932162     -2.18127885690602
27
name="HCNOFClBr/C104610" config_type="wB97M-D3(BJ)/def2-TZVPP geometries" pbc="F F F"
  C   0.89316908494552      3.22259794913212      3.63050954589314
  C   1.14269191243848      2.08624813720589      4.62036125793718
  C   2.29869788555006      2.30061672053980      5.57413410244734
  C   2.00350909485382      3.46451962583391      2.60632547457987
  O   3.55917780423473      2.13468136735636      4.88364735662057
  C   2.36153774251797      1.29994488767563      6.72752225300629
  C   2.35208666664325      2.25092396440660      1.74637543263689
  C   4.48845907514267      1.56616444638601      5.68989403209518
  C   3.85156822953964      1.23033535618611      7.02505945991695
  C   1.16160983798846      1.68303068610203      0.98125421956079
  O   5.61615941447539      1.38769617997046      5.34101664286621
  H   0.72632785485980      4.14284164878949      4.19481826551473
  H   -0.04227930402417      3.01953439495335      3.10820583076886
  H   1.30547349532767      1.14053280574452      4.10076237351287
  H   0.24947855747901      1.95303203857702      5.23451525393488
  H   2.27995772328484      3.32404413518607      5.95869292463250
  H   2.90389639992691      3.80434044052013      3.11545619265881
  H   1.68573301808012      4.28036756916103      1.95305614370968
  H   1.99366184389637      0.33287347280233      6.38507099238786
  H   1.75495970476845      1.61812206307469      7.57046254543428
  H   2.79850739970984      1.47769914006240      2.37108636422686
  H   3.12814057505690      2.54432670587429      1.03881977180383
  H   4.21370848090470      0.27061938867927      7.37749463036710
  H   4.16505162831713      1.99168359478964      7.73959559642665
  H   1.47099872334929      0.88991075266508      0.30272594816525
  H   0.41232802293899      1.26378170166764      1.65221875059069
  H   0.67338912779414      2.45763082665811      0.38831863830470
24
name="HCNOFClBr/C104632" config_type="wB97M-D3(BJ)/def2-TZVPP geometries" pbc="F F F"
  N   6.53956869047330      4.01327421283031     -1.80109132023958
  C   7.11020227942509      3.13229260681880     -0.79088639606894
  C   6.25599986235490      1.90967853563342     -0.57550096104781
  C   7.39655975650915      5.14591509841811     -2.10557864898509
  C   6.81967236341740      0.64047337695687     -0.57447108443710
  C   4.88528355440679      2.03629895382299     -0.36659049524753
  C   6.74810806228330      6.03859985137234     -3.14986294895283
  C   6.03545135522929     -0.48527678373426     -0.35977673855098
  C   4.09958059155065      0.91529639913545     -0.15483739013731
  O   7.59080446867144      7.11474292681025     -3.53164170125914
  C   4.67299994420260     -0.34996099129921     -0.14790635275950
  H   6.37001490666258      3.47735347004671     -2.64254874691910
  H   7.17967277328245      3.70064326844933      0.13963645847455
  H   8.13225591656619      2.81677289208526     -1.03914102885945
  H   7.54311927386230      5.71640229519755     -1.18445431649791
  H   8.39339935310750      4.85284399002497     -2.46104336730134
  H   7.88260108647460      0.53143952896790     -0.74442714741990
  H   4.44202823480229      3.02152656160445     -0.38173531744605
  H   6.56396403450481      5.46831698269321     -4.05994292815505
  H   5.78220549132678      6.39155625723854     -2.78157916167447
  H   6.48938510637722     -1.46592402106461     -0.36376164723601
  H   3.03692482396835      1.02726711941477      0.00724927297916
  H   7.67395964938929      7.71019238533204     -2.78517385618132
  H   4.05953842115165     -1.22372491675522      0.01826582392273
21
name="HCNOFClBr/C10463204" config_type="wB97M-D3(BJ)/def2-TZVPP geometries" pbc="F F F"
  C   6.45615965846407      1.27998676209810     -0.82012199746357
  C   6.66312733666816      0.25634019025399      0.10211145285028
  C   5.18452791282536      1.63908312591964     -1.21387076428609
  C   5.55503399398965     -0.38930491639693      0.61409553594488
  C   8.04746060517710     -0.14521167009452      0.52521501779666
  C   4.27463220729845     -0.01396833577113      0.23771842355774
  C   4.06077059684409      0.99976171194694     -0.69196996519853
  N   3.15595615333766     -0.73018387570064      0.86493296667562
  O   2.81121002162413      1.31362863438065     -1.09308704918952
  O   2.13947542864575     -0.11134193084635      1.08925031299556
  O   3.33866577961226     -1.90054324494320      1.14531795455281
  C   8.90472698333083     -0.66580394276393     -0.60684257911900
  O   9.98983469386372     -1.30980536343233     -0.13030627564237
[truncated: 11,747,411 more chars]
