# Supplementary material for: Efficient Composite Infrared Spectroscopy: Combining the Double-Harmonic Approximation with Machine Learning Potentials
Source: J Chem Theory Comput. 2024 Dec 12;20(24):10986–1004. doi: 10.1021/acs.jctc.4c01157 (PMC11672665; doi:10.1021/acs.jctc.4c01157)
Supplement: Supplementary file 1 — ct4c01157_si_001.zip [file ct4c01157_si_001.zip › SupplementaryData/matchscores_pt4.xlsx]

## Sheet: B3LYP-3c vs. EXP
		B3LYP-3c (raw)				B3LYP-3c(mscal)
NAME	msc	euc	pcc	sis	msc	euc	pcc	sis
C100005	0.6121	0.7038	0.648	0.3431	0.7876	0.8208	0.82	0.5096
C100016	0.6426	0.7041	0.6234	0.364	0.8305	0.8387	0.8452	0.5731
C100027	0.6664	0.7361	0.686	0.3814	0.8039	0.8318	0.8244	0.5125
C100061	0.7032	0.7636	0.6982	0.4195	0.9437	0.9466	0.9476	0.8084
C1000868	0.6509	0.7185	0.6357	0.3723	0.9451	0.9462	0.9482	0.8117
C1000879	0.5607	0.6506	0.5862	0.3111	0.9284	0.9247	0.9454	0.7675
C100107	0.6754	0.7373	0.6123	0.3893	0.9034	0.9097	0.9007	0.7039
C100118	0.5686	0.6799	0.5948	0.3142	0.7951	0.8266	0.8236	0.5168
C100141	0.6078	0.7019	0.6349	0.3382	0.8303	0.8522	0.8555	0.5742
C1001452	0.4539	0.6133	0.4252	0.2498	0.9352	0.9392	0.9424	0.7886
C1001532	0.6219	0.6789	0.5021	0.3508	0.8631	0.8576	0.8892	0.6212
C100174	0.6855	0.7444	0.6835	0.4009	0.8874	0.8955	0.8994	0.6749
C100185	0.5771	0.6734	0.5519	0.3211	0.9301	0.9328	0.9438	0.7687
C100196	0.6519	0.7294	0.6439	0.372	0.8371	0.8583	0.8477	0.5832
C1002273	0.3763	0.5945	0.2655	0.217	0.4371	0.6244	0.3609	0.2426
C1002284	0.7131	0.7654	0.7179	0.4249	0.8521	0.868	0.8613	0.6041
C1002331	0.6384	0.7196	0.638	0.3619	0.9467	0.9494	0.9517	0.8129
C10024905	0.7377	0.7779	0.7093	0.4535	0.9126	0.9165	0.922	0.7283
C100254	0.514	0.6369	0.5428	0.2787	0.764	0.7967	0.8077	0.4821
C1002693	0.4457	0.5404	0.3927	0.2484	0.7945	0.7656	0.9214	0.5134
C100276	0.6243	0.5809	0.584	0.3433	0.6605	0.599	0.7464	0.3668
C1002842	0.4823	0.6198	0.363	0.2622	0.8504	0.8647	0.8413	0.5966
C100298	0.6933	0.7536	0.7033	0.4094	0.8899	0.8995	0.9011	0.6814
C1003049	0.437	0.6059	0.3603	0.2394	0.8595	0.8761	0.8727	0.6153
C1003107	0.3903	0.5851	0.3805	0.2158	0.7773	0.816	0.8061	0.496
C1003174	0.626	0.7133	0.6342	0.345	0.956	0.9576	0.9612	0.8446
C10031820	0.6662	0.7389	0.615	0.3825	0.8972	0.9067	0.8924	0.697
C10031875	0.5571	0.6671	0.5418	0.3066	0.9552	0.9571	0.9598	0.8439
C1003196	0.6124	0.6716	0.612	0.3465	0.9405	0.9279	0.9675	0.7954
C1003298	0.5362	0.6548	0.3849	0.2856	0.8479	0.8648	0.8306	0.6016
C1003312	0.62	0.7058	0.6212	0.3353	0.7845	0.8165	0.8022	0.4919
C1003389	0.7178	0.7662	0.7155	0.424	0.9298	0.9333	0.9421	0.7692
C1003641	0.4746	0.6253	0.5012	0.2649	0.9474	0.9499	0.9587	0.8168
C100367	0.7083	0.7495	0.6522	0.4207	0.8739	0.877	0.8929	0.6409
C100378	0.7272	0.7725	0.7146	0.4288	0.8999	0.9065	0.9042	0.7009
C100390	0.6082	0.6895	0.6089	0.3334	0.8623	0.8704	0.879	0.6179
C100403	0.6496	0.7116	0.5921	0.3697	0.9076	0.9084	0.9301	0.7152
C100414	0.6683	0.7286	0.6655	0.3803	0.9458	0.9461	0.9512	0.809
C1004246	0.6996	0.757	0.6766	0.4034	0.8369	0.856	0.8331	0.5706
C100447	0.6381	0.7274	0.6515	0.3522	0.8672	0.8797	0.8855	0.6311
C10045655	0.6535	0.7293	0.5845	0.3541	0.7432	0.7885	0.7052	0.4538
C100458	0.6138	0.6652	0.5116	0.345	0.8455	0.8338	0.9034	0.5867
C100469	0.5435	0.6167	0.4813	0.2895	0.709	0.7238	0.7	0.4141
C100470	0.5835	0.6693	0.5184	0.3175	0.8181	0.8313	0.8322	0.5285
C100481	0.5976	0.6814	0.5161	0.3306	0.867	0.8744	0.8886	0.6266
C100505	0.5963	0.5803	0.4166	0.3296	0.7149	0.6534	0.7953	0.4185
C100516	0.7105	0.7568	0.6591	0.4208	0.801	0.8221	0.7762	0.524
C100527	0.5277	0.6435	0.3791	0.2813	0.8357	0.8518	0.8271	0.572
C100538	0.6464	0.7273	0.5924	0.3548	0.8346	0.8558	0.8239	0.5321
C100549	0.6201	0.7027	0.5196	0.3479	0.8764	0.8868	0.8761	0.6413
C100550	0.766	0.7995	0.7131	0.4792	0.8854	0.8932	0.8687	0.6556
C1005647	0.7251	0.7763	0.6985	0.4333	0.9292	0.9338	0.9276	0.7672
C1005932	0.6556	0.7423	0.6874	0.3697	0.7792	0.8191	0.8097	0.5002
C100607	0.4814	0.6265	0.4467	0.2574	0.8862	0.8968	0.8997	0.6662
C10061026	0.6227	0.7022	0.6061	0.3491	0.9144	0.9157	0.9301	0.7196
C100618	0.6699	0.7423	0.5897	0.3841	0.9171	0.9235	0.9065	0.7402
C100641	0.5511	0.6726	0.5021	0.2971	0.8185	0.8454	0.8173	0.5177
C100663	0.6741	0.7438	0.6432	0.39	0.9177	0.924	0.9184	0.7419
C100709	0.6213	0.701	0.5605	0.3485	0.8823	0.8905	0.9085	0.6547
C100710	0.6705	0.734	0.6316	0.3868	0.9583	0.9594	0.9608	0.8493
C1007267	0.5933	0.6913	0.5893	0.331	0.9497	0.9521	0.9548	0.8234
C1007325	0.6308	0.7204	0.5649	0.3486	0.918	0.9237	0.9132	0.7414
C100743	0.6193	0.6971	0.5953	0.3352	0.8235	0.8403	0.8287	0.5624
C100798	0.787	0.8142	0.8072	0.4921	0.8897	0.8967	0.9038	0.6734
C100801	0.6912	0.7509	0.6567	0.3993	0.9208	0.926	0.9185	0.7452
C100823	0.7645	0.7997	0.7378	0.4854	0.9111	0.9161	0.9084	0.726
C100845	0.7091	0.7551	0.656	0.4234	0.9194	0.9216	0.9307	0.7424
C100867	0.7854	0.817	0.7548	0.5047	0.8573	0.8723	0.8424	0.6086
C1008884	0.6078	0.6931	0.5696	0.3255	0.9289	0.9317	0.9379	0.7567
C1008953	0.5818	0.6286	0.4853	0.3203	0.7597	0.7461	0.7699	0.4634
C1009116	0.7292	0.7732	0.6952	0.4449	0.8814	0.8908	0.8739	0.6435
C1009149	0.6829	0.7482	0.6404	0.3935	0.9331	0.9373	0.9303	0.7805
C100925	0.7212	0.7745	0.6981	0.4349	0.923	0.9285	0.9224	0.7512
C100970	0.5477	0.6739	0.5894	0.2872	0.7338	0.7872	0.7748	0.4481
C1009741	0.5588	0.6752	0.5987	0.3083	0.9396	0.9425	0.9515	0.7985
C10099704	0.7447	0.7873	0.7479	0.4544	0.9321	0.936	0.9423	0.7742
C101053	0.6684	0.7075	0.6923	0.3848	0.8343	0.8325	0.9118	0.5601
C10108562	0.5039	0.621	0.4262	0.2753	0.8499	0.857	0.8991	0.5991
C101086	0.6705	0.7289	0.5707	0.3865	0.7598	0.7901	0.7088	0.4758
C101096724	0.6993	0.7347	0.6006	0.4074	0.8811	0.8766	0.9114	0.6495
C101188	0.6727	0.7373	0.6502	0.3881	0.9142	0.9198	0.9173	0.72
C101213	0.7317	0.7797	0.7289	0.4402	0.9249	0.93	0.9293	0.7587
C10133343	0.65	0.7332	0.6751	0.3691	0.8133	0.8416	0.8383	0.5477
C101371	0.7447	0.7849	0.7748	0.4606	0.8628	0.875	0.898	0.6214
C1013758	0.704	0.7678	0.6959	0.4087	0.9051	0.9126	0.909	0.7153
C10138326	0.6405	0.7173	0.6433	0.3594	0.9406	0.9437	0.9467	0.8007
C10138597	0.6548	0.7204	0.6565	0.3678	0.9384	0.9401	0.9445	0.7963
C10141727	0.5481	0.6638	0.5543	0.2875	0.8964	0.9054	0.9092	0.6921
C10143609	0.6121	0.701	0.6251	0.3401	0.9273	0.9319	0.9398	0.766
C101439	0.5724	0.6856	0.5689	0.3134	0.9007	0.9095	0.9104	0.7044
C1014604	0.4942	0.6367	0.4865	0.2753	0.937	0.9407	0.9451	0.7903
C1014706	0.6518	0.7234	0.6911	0.3709	0.9598	0.9611	0.9681	0.8547
C1014819	0.7866	0.8146	0.8134	0.4991	0.8266	0.8454	0.8586	0.554
C101484	0.8282	0.842	0.8275	0.5579	0.8846	0.8884	0.8911	0.6668
C101531	0.6911	0.7561	0.623	0.4046	0.8755	0.889	0.8597	0.624
C101553	0.5673	0.6895	0.6044	0.3127	0.8898	0.8982	0.9096	0.6752
C1016053	0.6547	0.7088	0.671	0.37	0.7627	0.7762	0.8299	0.4677
C1016199	0.5466	0.6487	0.4651	0.2907	0.831	0.8439	0.8218	0.5746
C1016586	0.816	0.8348	0.8109	0.5508	0.9195	0.9199	0.9254	0.7461
C10169558	0.6744	0.7443	0.6402	0.3915	0.9178	0.924	0.9205	0.7424
C101702	0.6438	0.721	0.6291	0.368	0.9113	0.9179	0.9269	0.726
C101724	0.6805	0.7454	0.6392	0.3976	0.9332	0.9373	0.9373	0.7777
C101779	0.5777	0.6515	0.5063	0.3191	0.7705	0.7804	0.7676	0.4783
C101815	0.5925	0.6818	0.5527	0.3157	0.9201	0.9231	0.9259	0.7373
C101837	0.5112	0.5516	0.4543	0.2719	0.6192	0.6126	0.6063	0.3379
C101848	0.5397	0.6564	0.5117	0.2973	0.8578	0.8728	0.8967	0.6068
C101859	0.6421	0.7315	0.603	0.3608	0.8671	0.8821	0.8642	0.6286
C101973	0.6587	0.7171	0.6386	0.3666	0.8054	0.8227	0.8055	0.5353
C10199505	0.7181	0.7396	0.6518	0.4278	0.8324	0.827	0.8484	0.5652
C101995	0.6815	0.7489	0.6544	0.3975	0.9043	0.9126	0.9046	0.7139
C10202752	0.7292	0.778	0.69	0.433	0.8951	0.9042	0.8872	0.6825
C10203084	0.5639	0.6853	0.5428	0.3057	0.8313	0.8556	0.8399	0.5741
C1020311	0.6569	0.7329	0.5937	0.3707	0.8974	0.9068	0.8882	0.6879
C10203288	0.5607	0.6809	0.5795	0.305	0.9409	0.9423	0.9506	0.797
C10203302	0.5581	0.677	0.5742	0.3047	0.945	0.9469	0.9536	0.8072
C10203324	0.56	0.6783	0.5687	0.3057	0.9495	0.9507	0.9566	0.8207
C10203335	0.5602	0.6762	0.5793	0.3061	0.9564	0.9575	0.9636	0.8411
C10203584	0.712	0.7643	0.7096	0.417	0.9302	0.9343	0.9354	0.7726
C102045	0.6361	0.7099	0.5607	0.3541	0.9	0.9057	0.8921	0.7029
C102067	0.6062	0.6766	0.4922	0.3269	0.7658	0.7845	0.7582	0.4622
C102082893	0.6664	0.7272	0.616	0.384	0.8537	0.8654	0.8559	0.5986
C102114	0.6919	0.7374	0.6535	0.4021	0.9057	0.9049	0.9031	0.7131
C102169	0.7535	0.7844	0.7254	0.4635	0.8829	0.8869	0.8886	0.6576
C102181	0.7358	0.7671	0.6822	0.4446	0.9224	0.9193	0.9223	0.7535
C102192	0.6999	0.7607	0.6723	0.4081	0.9287	0.9335	0.9279	0.7685
C102205	0.7413	0.7781	0.7258	0.446	0.915	0.9176	0.9188	0.7368
C102227	0.7664	0.7993	0.7201	0.4805	0.9282	0.9309	0.9235	0.7685
C1022464	0.6434	0.729	0.6319	0.3605	0.9038	0.9119	0.91	0.7114
C102250	0.4954	0.6164	0.455	0.2731	0.9238	0.9226	0.9481	0.7569
C102272	0.717	0.7725	0.6819	0.4287	0.9217	0.9274	0.9184	0.75
C10229104	0.7163	0.7583	0.7153	0.4319	0.808	0.8257	0.8161	0.5373
C102294	0.7277	0.78	0.7102	0.4399	0.8761	0.8897	0.8826	0.6498
C10230690	0.6945	0.7364	0.6238	0.4044	0.9358	0.9302	0.9606	0.7842
C10232936	0.7575	0.7952	0.7363	0.4684	0.9344	0.9377	0.9383	0.7799
C102454	0.584	0.6937	0.6018	0.3214	0.9288	0.9324	0.9402	0.7672
C102465	0.6908	0.739	0.6253	0.405	0.8814	0.8814	0.9054	0.6526
C102476	0.7132	0.7737	0.7045	0.4243	0.8658	0.8815	0.874	0.6258
C102487	0.6067	0.6616	0.5498	0.3387	0.794	0.792	0.791	0.5197
C102512	0.7572	0.788	0.7184	0.4776	0.8907	0.8946	0.8904	0.683
C102534	0.6863	0.7048	0.6716	0.4008	0.8629	0.8408	0.9294	0.6221
C10258545	0.723	0.7562	0.6941	0.431	0.9103	0.9072	0.9254	0.7215
C102625	0.6819	0.7456	0.6966	0.3965	0.9509	0.9532	0.9577	0.8272
C10264558	0.4479	0.6172	0.4275	0.245	0.9157	0.9217	0.9273	0.7341
C10268696	0.7682	0.7992	0.7633	0.4832	0.9321	0.9344	0.9362	0.7806
C1026922	0.73	0.7842	0.7411	0.4313	0.8189	0.8462	0.8344	0.5558
C102692	0.6033	0.6909	0.5942	0.3334	0.9247	0.9284	0.9367	0.7592
C102703333	0.578	0.6814	0.5164	0.3174	0.896	0.9048	0.903	0.6943
C102705	0.7866	0.8089	0.7566	0.504	0.9108	0.9114	0.912	0.7195
C102761	0.6735	0.7513	0.7014	0.3845	0.8845	0.8944	0.9021	0.6691
C102772	0.7505	0.7911	0.7177	0.4649	0.6859	0.7464	0.6247	0.3983
C102794	0.7324	0.7364	0.7321	0.4406	0.8396	0.8191	0.913	0.5821
C102829	0.5834	0.6798	0.5701	0.319	0.9205	0.9249	0.9353	0.7483
C1028337	0.6318	0.7217	0.6019	0.3551	0.9425	0.9442	0.9461	0.8071
C102852	0.7177	0.7588	0.7407	0.4225	0.9402	0.9389	0.9532	0.8012
C10289686	0.5407	0.6656	0.546	0.2944	0.9488	0.9506	0.9558	0.8174
C102976	0.7424	0.7838	0.6926	0.4559	0.9248	0.9287	0.9253	0.7574
C103059	0.7407	0.7847	0.7025	0.4495	0.9245	0.9292	0.9194	0.7534
C103082	0.5617	0.6672	0.542	0.3041	0.9507	0.9524	0.9588	0.8261
C103093	0.5831	0.6869	0.5446	0.3209	0.9155	0.922	0.9209	0.7364
C103140121	0.7153	0.7721	0.7288	0.4294	0.9005	0.9095	0.9186	0.7011
C10315987	0.5929	0.6854	0.5812	0.3181	0.8466	0.862	0.8562	0.5987
C103162	0.6808	0.7403	0.6437	0.3905	0.8871	0.8957	0.8899	0.6607
C103195	0.6577	0.7332	0.6153	0.3702	0.8993	0.9084	0.8976	0.6997
C103231	0.6294	0.666	0.5854	0.3519	0.8973	0.8726	0.9291	0.6936
C103242	0.5917	0.6831	0.5343	0.3213	0.926	0.9293	0.9325	0.7613
C103264	0.6598	0.7268	0.6491	0.3803	0.8761	0.8862	0.8833	0.6516
C103297	0.5984	0.661	0.519	0.3271	0.8544	0.8474	0.8979	0.6019
C103300	0.4912	0.6317	0.4586	0.2615	0.9038	0.9114	0.9119	0.698
C103322	0.6664	0.7359	0.5976	0.3793	0.9346	0.9385	0.9316	0.784
C103333	0.5104	0.6496	0.4668	0.2746	0.8695	0.8844	0.8777	0.6261
C10334266	0.4276	0.6059	0.3365	0.2376	0.9352	0.9382	0.9379	0.7843
C103366	0.698	0.7467	0.6814	0.4068	0.8493	0.86	0.8549	0.5967
C103377	0.7125	0.7136	0.6872	0.4236	0.8618	0.8337	0.8925	0.6197
C103413	0.716	0.7602	0.7253	0.4295	0.8818	0.8891	0.892	0.6636
C103435	0.7671	0.7971	0.7532	0.4772	0.922	0.924	0.9342	0.7488
C103457	0.6291	0.7073	0.6349	0.3537	0.9542	0.9558	0.9595	0.839
C103491	0.6784	0.7367	0.6108	0.3894	0.8927	0.8989	0.886	0.6857
C103504	0.685	0.7385	0.6432	0.3974	0.8854	0.8913	0.8906	0.6676
C10352440	0.6119	0.6835	0.5486	0.3412	0.8439	0.8501	0.8497	0.594
C103526	0.7106	0.7334	0.7011	0.4188	0.9191	0.9057	0.9239	0.7467
C103537	0.7142	0.7492	0.7132	0.4268	0.8751	0.8763	0.8835	0.6524
C10353863	0.7663	0.8006	0.7081	0.4749	0.8729	0.8834	0.8515	0.6369
C103548	0.6497	0.7127	0.6247	0.3699	0.931	0.9314	0.9453	0.7729
C103606	0.6695	0.7242	0.6147	0.3849	0.8953	0.8968	0.8966	0.6894
C103617	0.7713	0.7887	0.7562	0.4838	0.8885	0.8862	0.8878	0.6777
C103639	0.6703	0.7236	0.6118	0.3821	0.8262	0.8372	0.8336	0.554
C103640	0.6059	0.6834	0.5498	0.3337	0.8857	0.8891	0.9084	0.66
C10364940	0.7215	0.7715	0.7259	0.4339	0.9097	0.9162	0.9213	0.7241
C103651	0.6519	0.7173	0.6192	0.3704	0.921	0.923	0.9337	0.7443
C103673	0.7087	0.756	0.666	0.4199	0.8748	0.8825	0.8678	0.6446
C103695	0.6826	0.7544	0.6386	0.397	0.9138	0.9196	0.9097	0.7303
C103719	0.4062	0.5516	0.4294	0.2305	0.8261	0.8249	0.8588	0.5674
C103720	0.376	0.5089	0.3875	0.2184	0.6823	0.6875	0.7312	0.4023
C103731	0.668	0.7427	0.646	0.3837	0.9231	0.9281	0.9247	0.7547
C10373781	0.4155	0.6001	0.3228	0.2321	0.9286	0.9325	0.9316	0.7661
C10374808	0.6525	0.7139	0.6124	0.3635	0.7307	0.7666	0.7407	0.4346
C10375969	0.5068	0.6366	0.5214	0.2784	0.957	0.9586	0.9645	0.8459
C103796992	0.804	0.8305	0.7941	0.5341	0.9458	0.9483	0.952	0.8157
C103797	0.6528	0.7185	0.5788	0.3669	0.922	0.9244	0.9187	0.7505
C103811	0.5971	0.6472	0.4659	0.3272	0.8915	0.8673	0.9147	0.6834
C103822	0.6703	0.7405	0.6235	0.3843	0.871	0.885	0.8629	0.6215
C103844	0.6868	0.7498	0.6373	0.4027	0.9391	0.9426	0.9441	0.7928
C103902	0.6742	0.7391	0.6635	0.3906	0.927	0.9309	0.9309	0.7459
C103935	0.7493	0.7882	0.757	0.4558	0.9238	0.9274	0.9312	0.7564
C103957	0.5761	0.6733	0.4724	0.3155	0.89	0.8973	0.8793	0.6806
C10397305	0.6437	0.7214	0.6186	0.3622	0.8618	0.8771	0.8642	0.6273
C10401113	0.6711	0.7354	0.5868	0.3815	0.8176	0.8394	0.7885	0.5378
C10403471	0.6962	0.749	0.6778	0.4085	0.856	0.8665	0.8649	0.6158
C10405842	0.4882	0.6252	0.518	0.2696	0.9179	0.9227	0.9333	0.7351
C10405853	0.5224	0.6443	0.5701	0.2871	0.9319	0.9352	0.9465	0.7692
C10409548	0.6908	0.7555	0.6632	0.4023	0.9235	0.9289	0.9231	0.7547
C104096	0.5997	0.6839	0.4711	0.3255	0.7778	0.8047	0.7303	0.4993
C104132	0.5546	0.6675	0.4989	0.3044	0.779	0.813	0.7718	0.4779
C10415879	0.6965	0.7525	0.6397	0.4074	0.9348	0.9378	0.9304	0.7805
C104201	0.6338	0.6206	0.5896	0.3474	0.7024	0.6635	0.8584	0.3952
C10420890	0.7358	0.7871	0.6698	0.4471	0.8859	0.8976	0.8716	0.6691
C104212	0.7555	0.786	0.7405	0.4717	0.9217	0.9219	0.9417	0.7443
C104222346	0.7353	0.7832	0.7303	0.446	0.9181	0.9232	0.9266	0.7436
C10422352	0.5522	0.6486	0.5108	0.3038	0.9142	0.9132	0.9343	0.7303
C10430974	0.5743	0.684	0.5074	0.3131	0.8057	0.835	0.7951	0.5178
C104326945	0.6405	0.7173	0.5801	0.363	0.9102	0.9167	0.9154	0.7252
C10443659	0.5783	0.615	0.5469	0.3205	0.6677	0.6669	0.6644	0.3808
C104438	0.5916	0.5433	0.504	0.3279	0.6921	0.5997	0.8387	0.402
C104450	0.6809	0.7475	0.6626	0.4003	0.9525	0.9546	0.9549	0.8363
C104451709	0.6171	0.7135	0.5727	0.3442	0.8847	0.8966	0.8995	0.6637
C104461	0.7117	0.7641	0.6683	0.4283	0.912	0.9182	0.9202	0.727
C104472	0.6029	0.6336	0.4856	0.3322	0.6305	0.65	0.5491	0.3471
C104518	0.6335	0.6972	0.6101	0.3566	0.9309	0.9275	0.9417	0.7728
C104529	0.6855	0.7357	0.6533	0.3937	0.9231	0.9224	0.9315	0.7499
C104530	0.6204	0.6973	0.5182	0.3401	0.8531	0.8641	0.8296	0.6068
C104534965	0.8341	0.8556	0.8592	0.5679	0.939	0.9425	0.9533	0.7948
C104574	0.5318	0.6558	0.5296	0.2851	0.9415	0.9447	0.9487	0.8039
C10458147	0.46	0.6164	0.3977	0.2505	0.926	0.9311	0.9301	0.7621
C104585	0.6606	0.7266	0.6207	0.3694	0.899	0.9053	0.9086	0.6922
C104610	0.5578	0.6732	0.5096	0.2979	0.95	0.9521	0.9525	0.8276
C10463204	0.7349	0.7514	0.6828	0.4434	0.8538	0.8431	0.8813	0.5958
C104632	0.7835	0.8031	0.7357	0.5035	0.8969	0.896	0.8962	0.6913
C1046566	0.6716	0.6891	0.6675	0.3788	0.7851	0.7685	0.9026	0.485
C104665	0.6336	0.6995	0.6175	0.3591	0.9292	0.928	0.9415	0.7693
C104712	0.6263	0.7069	0.5047	0.3481	0.9048	0.9113	0.8953	0.7111
C104723	0.494	0.6408	0.5111	0.2724	0.9259	0.9306	0.9381	0.7613
C10472976	0.7112	0.77	0.6747	0.426	0.9157	0.9222	0.9153	0.7339
C104756	0.5072	0.6429	0.4549	0.2794	0.844	0.8633	0.8522	0.5879
C104767	0.5907	0.6886	0.5779	0.3234	0.9329	0.9369	0.9394	0.7732
C10478010	0.6566	0.7391	0.6348	0.3707	0.8355	0.8587	0.8363	0.5832
C10478032	0.6581	0.7211	0.5877	0.3697	0.8323	0.8463	0.8297	0.5719
C10478043	0.6253	0.7182	0.5656	0.347	0.8244	0.8502	0.8146	0.5634
C10478065	0.6054	0.7033	0.5262	0.3339	0.8129	0.8407	0.7978	0.5456
C104789	0.6436	0.7092	0.5961	0.3647	0.8827	0.8873	0.8799	0.6664
C10479251	0.7594	0.7851	0.6944	0.4718	0.9222	0.9196	0.9347	0.7483
C104825	0.6737	0.737	0.6353	0.3861	0.8993	0.905	0.8995	0.6984
C104836	0.705	0.7682	0.6834	0.4175	0.8617	0.8785	0.8701	0.6198
C10484090	0.7188	0.7535	0.6934	0.4156	0.743	0.7702	0.7262	0.4443
C10484352	0.5384	0.5988	0.4057	0.2961	0.7833	0.7622	0.8745	0.4977
C104857887	0.7478	0.7809	0.7706	0.4379	0.8557	0.8508	0.8912	0.59
C104858	0.6403	0.7158	0.5081	0.3584	0.8345	0.8531	0.8003	0.565
C104870	0.534	0.6641	0.4061	0.2837	0.8223	0.8487	0.7991	0.5559
C104881	0.5705	0.6771	0.4788	0.3071	0.8354	0.8564	0.8303	0.5677
C104905	0.6754	0.7234	0.6321	0.3937	0.9391	0.9345	0.9499	0.7964
C104927	0.6801	0.7517	0.6888	0.3977	0.9187	0.9242	0.9269	0.7439
C104938	0.7325	0.7667	0.7045	0.4483	0.892	0.8935	0.9237	0.6766
C10494878	0.4381	0.6049	0.4654	0.2469	0.9605	0.9618	0.9691	0.8566
C104949	0.6508	0.7324	0.6276	0.3742	0.8732	0.8874	0.8755	0.6451
C10496181	0.3962	0.5253	0.3687	0.2265	0.8119	0.7898	0.9255	0.5387
C104961	0.5913	0.655	0.5119	0.3298	0.7929	0.791	0.7811	0.5104
C104968583	0.4709	0.5801	0.3913	0.258	0.7934	0.7914	0.7926	0.5164
C10498358	0.5021	0.6415	0.4084	0.2685	0.8628	0.8792	0.8746	0.6229
C105055	0.5824	0.684	0.597	0.324	0.9388	0.9423	0.9473	0.795
C105088	0.6196	0.709	0.6113	0.3353	0.9216	0.9273	0.9277	0.7361
C105146	0.704	0.7566	0.6584	0.4139	0.9306	0.9337	0.9283	0.7761
C10516719	0.7388	0.7808	0.6746	0.4512	0.9322	0.9353	0.9227	0.7601
C105184381	0.6661	0.7185	0.5841	0.3826	0.8058	0.8185	0.8219	0.5189
C10519069	0.6809	0.7428	0.6539	0.4003	0.9491	0.9513	0.9541	0.8251
C10519207	0.5252	0.6535	0.4983	0.2882	0.933	0.9372	0.9383	0.7775
C10522266	0.5324	0.6646	0.5667	0.2898	0.95	0.9503	0.9614	0.8194
C10526075	0.6634	0.7265	0.6389	0.3852	0.8781	0.8852	0.9036	0.6482
C105306	0.6575	0.7286	0.6492	0.3736	0.9152	0.921	0.9222	0.7284
C105317	0.7042	0.7613	0.6503	0.4068	0.8752	0.8876	0.8615	0.6392
C105340	0.5926	0.6688	0.5728	0.3181	0.8328	0.839	0.8461	0.5787
C105351	0.4924	0.6278	0.4207	0.2657	0.7165	0.7662	0.7038	0.424
C105362	0.6955	0.7254	0.6881	0.4045	0.823	0.8216	0.8582	0.5501
C105373	0.6301	0.6894	0.6621	0.3472	0.9106	0.9058	0.9256	0.7254
C10538495	0.7349	0.7799	0.6888	0.4487	0.9303	0.9342	0.9247	0.7613
C105384	0.7172	0.7581	0.7216	0.4296	0.9214	0.9215	0.9354	0.7498
C105395	0.7248	0.769	0.7449	0.4325	0.8852	0.8933	0.8994	0.6681
C105408	0.6609	0.7282	0.6608	0.3738	0.8987	0.9058	0.9069	0.6924
C10541567	0.5839	0.6926	0.5175	0.3228	0.9216	0.9267	0.9194	0.7543
C10541692	0.702	0.716	0.6853	0.4131	0.787	0.779	0.8335	0.4973
C105420	0.5681	0.6752	0.5358	0.312	0.9575	0.9592	0.9598	0.8487
C10543121	0.7623	0.804	0.7326	0.4654	0.8468	0.8664	0.8341	0.5877
C105431	0.4374	0.5736	0.3285	0.2417	0.6825	0.7221	0.6605	0.3988
C10543574	0.6846	0.7583	0.6858	0.3919	0.8574	0.8742	0.8685	0.6176
C105442	0.6294	0.7218	0.5761	0.3528	0.8293	0.8541	0.8184	0.5287
C105453	0.7006	0.7242	0.7086	0.4109	0.8729	0.8594	0.8924	0.6468
C105464	0.5986	0.6898	0.5856	0.331	0.9197	0.9247	0.9278	0.746
C10546653	0.6396	0.7165	0.5167	0.357	0.8856	0.8952	0.8645	0.6728
C105500	0.6626	0.7086	0.6663	0.3713	0.8589	0.8572	0.8733	0.6179
C10551583	0.6135	0.7065	0.6163	0.3431	0.9178	0.924	0.9264	0.7414
C105533	0.7168	0.7663	0.7271	0.4223	0.9222	0.9267	0.9307	0.75
C105544	0.5944	0.6942	0.5898	0.3237	0.9274	0.9323	0.9343	0.7662
C105566	0.6413	0.7061	0.6356	0.3488	0.852	0.8606	0.8632	0.6103
C10557445	0.4701	0.6047	0.4423	0.2543	0.9058	0.9075	0.9337	0.7082
C105577	0.8292	0.8536	0.8526	0.5605	0.9157	0.9219	0.9297	0.7381
C105588	0.6637	0.742	0.6906	0.3643	0.6855	0.7557	0.7143	0.4041
C105602	0.4495	0.6182	0.3419	0.2409	0.8661	0.8819	0.8632	0.6343
C105668	0.6118	0.6758	0.619	0.3384	0.9304	0.9233	0.9384	0.7739
C105679	0.7181	0.774	0.6815	0.4286	0.8607	0.8773	0.8504	0.5883
C105680	0.6341	0.6941	0.6269	0.3508	0.9139	0.91	0.9217	0.734
C10574364	0.5679	0.6501	0.5671	0.3161	0.9278	0.9202	0.9589	0.7617
C10574375	0.5681	0.6621	0.6055	0.313	0.957	0.9556	0.9666	0.8458
C105759	0.611	0.6887	0.6134	0.3414	0.8944	0.8981	0.9073	0.6859
C105760	0.7184	0.7711	0.72	0.4251	0.9442	0.9471	0.9486	0.8124
C105793	0.5868	0.6733	0.5817	0.3188	0.9346	0.9349	0.941	0.7852
C105839	0.6303	0.703	0.578	0.3548	0.8421	0.8543	0.835	0.5928
C105851	0.5078	0.6396	0.4767	0.2744	0.9291	0.9336	0.9365	0.7688
C105862	0.5243	0.6629	0.4973	0.2614	0.6312	0.7238	0.6294	0.3495
C105909124	0.756	0.7948	0.7332	0.474	0.9573	0.9589	0.9592	0.8507
C105919	0.7159	0.7523	0.6813	0.4258	0.9173	0.9149	0.9198	0.7418
C10595069	0.7536	0.7937	0.7363	0.4666	0.9374	0.9409	0.9439	0.7922
C10595092	0.8062	0.8248	0.7995	0.5281	0.8319	0.8446	0.8337	0.5698
C105953	0.5991	0.7022	0.5838	0.3224	0.9197	0.9249	0.926	0.7494
C10599709	0.6995	0.7569	0.6571	0.4114	0.9021	0.9098	0.9049	0.7059
C106003	0.7841	0.8095	0.7729	0.4935	0.9401	0.9408	0.9446	0.8008
C106025	0.5293	0.6479	0.4284	0.2855	0.923	0.9272	0.939	0.7514
C10606470	0.7273	0.7775	0.7412	0.4367	0.906	0.9137	0.916	0.7086
C106183	0.5787	0.6621	0.5246	0.3152	0.9125	0.9104	0.9334	0.7285
C106194	0.6662	0.7137	0.6685	0.377	0.916	0.911	0.9264	0.7404
C106218	0.601	0.6992	0.6198	0.3275	0.9278	0.9326	0.9381	0.7606
C106230	0.6005	0.6907	0.537	0.3327	0.8898	0.8983	0.8855	0.6741
C106241	0.6939	0.7419	0.6666	0.4064	0.9488	0.9471	0.9526	0.8178
C106252	0.7267	0.773	0.7072	0.4433	0.9144	0.9195	0.9153	0.7304
C106309	0.6576	0.6969	0.6302	0.3744	0.9248	0.9108	0.9469	0.7602
C106310	0.677	0.7315	0.6881	0.3833	0.9256	0.9267	0.9337	0.761
C106321	0.6366	0.6885	0.602	0.355	0.9245	0.9142	0.9472	0.7564
C106332	0.5829	0.6765	0.5541	0.3165	0.9199	0.9235	0.9273	0.7474
C106354	0.5573	0.6693	0.5037	0.3021	0.9528	0.9549	0.9545	0.8363
C106365	0.6293	0.6263	0.6085	0.3491	0.7498	0.7095	0.8339	0.455
C106376	0.4743	0.4935	0.6048	0.2427	0.4919	0.5001	0.6715	0.2481
C106401	0.5389	0.643	0.4967	0.2944	0.762	0.7863	0.7678	0.4734
C106412	0.6853	0.7501	0.6545	0.4035	0.8207	0.8451	0.8228	0.541
C106423	0.654	0.7247	0.6574	0.3661	0.8993	0.9067	0.9083	0.6998
C106445	0.6654	0.7445	0.6264	0.3821	0.8335	0.8573	0.825	0.5511
C106456	0.6834	0.7429	0.6148	0.3908	0.8647	0.8769	0.857	0.6231
C106467	0.6202	0.7219	0.6721	0.3379	0.6774	0.755	0.7284	0.3893
C106478	0.5407	0.6389	0.4756	0.2944	0.7177	0.7512	0.7133	0.4224
C106489	0.6614	0.7414	0.6365	0.3837	0.7918	0.8271	0.7905	0.5006
C106490	0.5923	0.6674	0.54	0.3289	0.7815	0.7972	0.7722	0.4925
C106503	0.5708	0.6349	0.5588	0.3099	0.8055	0.7983	0.8293	0.5353
C106514	0.4588	0.6154	0.5061	0.2561	0.8286	0.8513	0.8645	0.5656
C106525	0.6609	0.7297	0.6421	0.3682	0.9404	0.9432	0.9441	0.7973
C106616	0.7309	0.7665	0.6945	0.4436	0.9075	0.9075	0.9062	0.708
C106638	0.5894	0.6713	0.593	0.3272	0.8999	0.9011	0.911	0.7019
C106650	0.6042	0.6808	0.6014	0.3322	0.8818	0.8851	0.8984	0.6617
C106672	0.6202	0.7147	0.6198	0.3431	0.9167	0.9226	0.9245	0.7322
C106683	0.5313	0.6545	0.4813	0.2882	0.9452	0.9481	0.9473	0.8125
C106707	0.6453	0.7027	0.6224	0.3642	0.9347	0.9299	0.9436	0.7864
C1067089	0.485	0.5615	0.4752	0.2671	0.8659	0.8231	0.9508	0.6248
C1067090	0.6289	0.7186	0.6182	0.3507	0.8928	0.9028	0.9038	0.686
C1067205	0.4775	0.6097	0.5051	0.2651	0.9453	0.9443	0.9664	0.8095
C106730	0.6307	0.6959	0.6053	0.3529	0.9347	0.9316	0.9427	0.7848
C1067749	0.8138	0.8393	0.8128	0.5359	0.8735	0.886	0.8807	0.649
C106796	0.6511	0.7096	0.6482	0.366	0.9383	0.9354	0.9446	0.7967
C1068195	0.4524	0.5657	0.4366	0.2512	0.8819	0.8618	0.9523	0.653
C1068219	0.8146	0.8416	0.8136	0.5443	0.8444	0.8602	0.8516	0.5974
C106854	0.629	0.696	0.5805	0.3536	0.9305	0.9289	0.952	0.7711
C106865	0.643	0.6946	0.5841	0.3613	0.8802	0.8739	0.8952	0.6531
C1068877	0.4859	0.5215	0.4671	0.2641	0.7692	0.694	0.9108	0.476
C106887	0.6476	0.7122	0.6475	0.3648	0.9549	0.9533	0.9627	0.8422
C106912	0.7039	0.7439	0.683	0.4185	0.8918	0.8922	0.9165	0.6785
C106923	0.8033	0.7911	0.8166	0.5296	0.8345	0.8162	0.8641	0.5722
C106934	0.4427	0.5962	0.4841	0.2447	0.4881	0.6203	0.5456	0.2608
C1069530	0.4231	0.5928	0.468	0.2353	0.9678	0.9688	0.9755	0.8782
C106956	0.687	0.7366	0.6813	0.3993	0.871	0.8763	0.8922	0.6296
C106967	0.5642	0.6746	0.5773	0.2946	0.773	0.8094	0.8018	0.4846
C106978	0.4201	0.5849	0.499	0.2341	0.965	0.9655	0.9751	0.8743
C106989	0.6832	0.7423	0.6917	0.4002	0.9591	0.9601	0.9635	0.8539
C106990	0.6506	0.6399	0.6728	0.3673	0.8083	0.7519	0.8868	0.5273
C107006	0.5066	0.6347	0.5094	0.2637	0.842	0.8584	0.8606	0.5811
C107017	0.6371	0.6803	0.6656	0.3597	0.8912	0.875	0.9266	0.6705
C107028	0.5352	0.6543	0.4599	0.2902	0.744	0.7868	0.73	0.4594
C107039	0.4782	0.619	0.4493	0.2619	0.9017	0.9086	0.9109	0.6826
C107051	0.7207	0.7676	0.7256	0.4307	0.9096	0.9126	0.9203	0.7193
C107062	0.5971	0.6339	0.662	0.3327	0.7139	0.6978	0.8286	0.4147
C1070708	0.7068	0.7428	0.7298	0.4205	0.8767	0.8764	0.8935	0.6554
C1070719	0.223	0.4957	0.2116	0.1534	0.3789	0.5733	0.4278	0.2091
C107073	0.7589	0.7717	0.7445	0.4691	0.7365	0.7529	0.7236	0.4468
C1070833	0.5655	0.666	0.4953	0.3107	0.8842	0.8921	0.8796	0.6492
C1070877	0.4185	0.568	0.4137	0.2291	0.9038	0.9001	0.942	0.6946
C107108	0.6143	0.6898	0.5792	0.3422	0.7909	0.8113	0.7917	0.5145
C107119	0.6645	0.7001	0.628	0.3792	0.7462	0.7562	0.7311	0.4568
C107120	0.5332	0.63	0.4972	0.2907	0.8872	0.8837	0.9004	0.6634
C1071267	0.3424	0.5593	0.4081	0.2031	0.9507	0.9524	0.9657	0.8299
C1071314	0.369	0.5668	0.4215	0.2136	0.9539	0.956	0.9657	0.8369
C107131	0.7185	0.7356	0.7603	0.4207	0.8563	0.8425	0.8893	0.5977
C107153	0.5152	0.5938	0.5165	0.2795	0.7327	0.7341	0.7566	0.4472
C1071814	0.3626	0.5207	0.3205	0.2079	0.8392	0.8271	0.9031	0.574
C107186	0.7875	0.799	0.7717	0.5083	0.6824	0.7217	0.65	0.3946
C107197	0.6907	0.7443	0.661	0.3957	0.7194	0.7638	0.6981	0.4311
C1072055	0.4325	0.59	0.4596	0.239	0.9524	0.953	0.9681	0.8269
C107211	0.7616	0.7934	0.7467	0.4653	0.8116	0.8327	0.8029	0.5308
C1072168	0.4223	0.5879	0.4544	0.2367	0.9613	0.9623	0.9738	0.8572
C1072328	0.3432	0.5071	0.3178	0.206	0.6911	0.7094	0.7248	0.4058
C107255	0.6324	0.6792	0.5636	0.3534	0.797	0.7974	0.8122	0.5219
C1072624	0.6702	0.7334	0.5808	0.3813	0.8767	0.886	0.8558	0.6476
C1072635	0.6901	0.754	0.684	0.4003	0.8706	0.8847	0.8777	0.6383
C1072679	0.633	0.7169	0.611	0.3578	0.8645	0.8793	0.8712	0.628
C1072828	0.5832	0.5825	0.3358	0.3137	0.6659	0.6295	0.729	0.3686
C1072986	0.5777	0.68	0.5194	0.3181	0.8672	0.8812	0.8669	0.6301
C107299	0.7754	0.7906	0.7547	0.4935	0.7156	0.7469	0.6845	0.4038
C107313	0.5372	0.6528	0.5536	0.2828	0.9048	0.9112	0.9204	0.708
C1073230	0.6525	0.7354	0.6252	0.3709	0.8253	0.851	0.8339	0.5611
C1073296	0.679	0.7437	0.6051	0.379	0.7193	0.7696	0.6665	0.4264
C1073672	0.6117	0.6303	0.5779	0.331	0.6958	0.6825	0.8056	0.3877
C1073729	0.6608	0.7429	0.6524	0.3805	0.8274	0.8527	0.8342	0.531
C107391	0.5268	0.6524	0.5419	0.2924	0.9621	0.9634	0.9687	0.8585
C107404	0.513	0.6447	0.5443	0.2814	0.9609	0.9623	0.9687	0.85
C1074119	0.7563	0.7935	0.7638	0.4633	0.8486	0.8619	0.896	0.5899
C107415	0.71	0.7689	0.7007	0.3887	0.8712	0.8856	0.8746	0.6125
C1074437	0.6252	0.6969	0.6164	0.3519	0.9528	0.9514	0.9578	0.834
C1074551	0.6215	0.6992	0.6346	0.3476	0.9402	0.9413	0.9481	0.7976
C107459	0.4784	0.6312	0.4288	0.2592	0.8835	0.8956	0.8896	0.6598
C1074926	0.6018	0.6918	0.6029	0.3354	0.9558	0.9573	0.9607	0.8414
C1074982	0.6226	0.7047	0.6431	0.3506	0.8581	0.8729	0.8829	0.6161
C1075383	0.582	0.6765	0.5515	0.3247	0.9592	0.9599	0.9623	0.8528
C107540	0.5797	0.6814	0.5101	0.3066	0.8975	0.9061	0.8929	0.6878
C1075496	0.6383	0.725	0.5673	0.3633	0.8626	0.8792	0.8534	0.6098
C1075769	0.6724	0.7446	0.6081	0.3813	0.9124	0.9194	0.904	0.7095
C107584	0.664	0.7353	0.647	0.381	0.963	0.9643	0.9648	0.8669
C1075894	0.5334	0.6417	0.4436	0.2931	0.9226	0.9233	0.9349	0.7486
C1076386	0.7414	0.7592	0.7175	0.454	0.8276	0.825	0.8274	0.568
C1076433	0.1549	0.4283	-0.0352	0.1288	0.1648	0.4332	-0.0101	0.1333
C1076977	0.6302	0.7148	0.5939	0.3477	0.8829	0.8945	0.8824	0.6394
C1077163	0.5682	0.6753	0.5557	0.3133	0.9294	0.9338	0.9369	0.7687
C1077287	0.621	0.6982	0.5497	0.3447	0.9056	0.91	0.8994	0.6932
C107802	0.6577	0.7195	0.6262	0.3714	0.8662	0.8739	0.873	0.6253
C107813	0.5759	0.6843	0.5642	0.3152	0.9364	0.9401	0.9423	0.7886
C1078199	0.6409	0.7204	0.5961	0.3667	0.9406	0.9439	0.9448	0.7983
C107824	0.5205	0.6486	0.5048	0.2783	0.9126	0.9194	0.9232	0.7235
C107835	0.4207	0.5907	0.4827	0.2363	0.9733	0.974	0.9803	0.8959
C107846	0.4805	0.6257	0.4691	0.2589	0.9191	0.9251	0.9305	0.7451
C1078713	0.5594	0.6698	0.5698	0.3087	0.9475	0.9501	0.9549	0.8171
C107879	0.5542	0.6573	0.5006	0.2992	0.9213	0.9238	0.9257	0.751
C107880	0.7424	0.7745	0.738	0.4317	0.8543	0.8612	0.8586	0.593
C1079216	0.6822	0.7429	0.6536	0.394	0.8529	0.8676	0.8509	0.592
C107926	0.5758	0.673	0.5223	0.3101	0.8428	0.8581	0.8393	0.5739
C107960	0.6272	0.7084	0.5927	0.3459	0.8425	0.8594	0.8409	0.5747
C1079716	0.4165	0.5984	0.4479	0.232	0.9471	0.949	0.9584	0.817
C107982	0.7742	0.7832	0.7686	0.4798	0.8521	0.8446	0.8868	0.592
C108010	0.6804	0.7277	0.6763	0.3828	0.894	0.8928	0.9008	0.6866
C108032	0.445	0.5861	0.3827	0.2401	0.7758	0.7976	0.7971	0.4953
C108054	0.6312	0.7229	0.6606	0.3518	0.8369	0.8598	0.8601	0.585
C108087	0.3779	0.5746	0.4227	0.2157	0.9405	0.9438	0.9552	0.7995
C108098	0.4309	0.5913	0.3498	0.2387	0.834	0.851	0.8453	0.5682
C108101	0.5544	0.6651	0.4954	0.3019	0.9266	0.931	0.9313	0.7626
C108112	0.6287	0.7052	0.5899	0.3421	0.8846	0.8922	0.8921	0.6634
C1081750	0.6316	0.7116	0.611	0.3449	0.8991	0.9069	0.9031	0.6971
C1081772	0.5385	0.6612	0.5591	0.2972	0.9539	0.9557	0.9615	0.836
C108189	0.5202	0.6495	0.4926	0.2771	0.8858	0.8969	0.8955	0.6705
C108203	0.6578	0.7276	0.662	0.3668	0.8927	0.9013	0.9081	0.6842
C108214	0.6124	0.6853	0.5814	0.3431	0.8748	0.8787	0.918	0.6395
C108225	0.6735	0.729	0.6787	0.3896	0.8926	0.8969	0.9121	0.6771
C108247	0.6907	0.7171	0.7187	0.4002	0.8578	0.8473	0.8951	0.6124
C108269	0.5177	0.5478	0.3557	0.2732	0.7696	0.7051	0.7714	0.4842
C1082855	0.6398	0.7087	0.6176	0.3582	0.8087	0.8277	0.8473	0.5258
C108307568	0.8831	0.8913	0.9333	0.6481	0.8632	0.8743	0.9192	0.6151
C108327	0.5861	0.6753	0.587	0.3179	0.9322	0.9335	0.9561	0.7722
C1083483	0.615	0.7043	0.6146	0.3445	0.8635	0.8783	0.8751	0.6288
C1083563	0.613	0.6972	0.5738	0.3352	0.9148	0.9194	0.9214	0.7284
C108361	0.6146	0.692	0.6328	0.3346	0.7358	0.7723	0.8063	0.4352
C108383	0.6305	0.7092	0.6092	0.3499	0.9085	0.9145	0.9135	0.7203
C108394	0.6682	0.7403	0.6263	0.3766	0.8561	0.8734	0.8485	0.5827
C108407	0.6753	0.7415	0.6183	0.3839	0.9045	0.9123	0.8978	0.7099
C108429	0.5901	0.6849	0.5359	0.3272	0.7386	0.7812	0.728	0.4465
C108430	0.6901	0.7568	0.6812	0.3953	0.8244	0.8499	0.8279	0.535
C108441	0.5867	0.6664	0.4845	0.3253	0.7466	0.7721	0.7173	0.4494
C108448777	0.5375	0.6537	0.4448	0.2939	0.7723	0.8091	0.7497	0.4902
C108452	0.5761	0.6259	0.525	0.313	0.7377	0.7293	0.7645	0.4398
C108463	0.6669	0.7325	0.6203	0.3811	0.7999	0.8259	0.7916	0.5058
C108485	0.6471	0.72	0.6159	0.367	0.9318	0.9353	0.9413	0.7757
C108509	0.6764	0.7306	0.6566	0.3931	0.9185	0.919	0.9286	0.7444
C1085127	0.6897	0.7564	0.654	0.4016	0.8724	0.8868	0.8667	0.6288
C108521	0.564	0.6706	0.5718	0.308	0.9169	0.9218	0.928	0.7339
C108587	0.6866	0.6977	0.7308	0.3926	0.8008	0.7847	0.8932	0.5073
C108598	0.6738	0.7387	0.665	0.3793	0.8978	0.9057	0.9083	0.6939
C108601	0.733	0.7574	0.7386	0.4446	0.8984	0.894	0.9261	0.6972
C108645	0.6498	0.7144	0.6444	0.363	0.9525	0.9522	0.9587	0.8357
C108656	0.7024	0.7586	0.6914	0.4165	0.9602	0.9617	0.9649	0.8583
C108678	0.5812	0.6698	0.5551	0.3201	0.8894	0.8935	0.9039	0.6811
C108690	0.5802	0.6783	0.4949	0.3212	0.7731	0.8051	0.7545	0.4848
C1087021	0.4219	0.6034	0.4144	0.2397	0.9175	0.9233	0.9342	0.7431
C108703	0.5435	0.5616	0.6544	0.2877	0.6786	0.6465	0.8832	0.3696
C1087214	0.7129	0.773	0.7168	0.413	0.8335	0.8571	0.8459	0.572
C108736	0.6956	0.7551	0.6954	0.4145	0.8325	0.8531	0.8415	0.5482
C108758	0.6631	0.7169	0.6479	0.3734	0.9301	0.9272	0.9388	0.7721
C108827	0.551	0.6607	0.4966	0.2965	0.9339	0.937	0.9496	0.7772
C108838	0.5364	0.6571	0.471	0.2908	0.9206	0.9262	0.9258	0.746
C108849	0.61	0.706	0.5827	0.3385	0.8881	0.8994	0.8931	0.6758
C108850	0.4079	0.5782	0.3084	0.2185	0.8412	0.8565	0.8592	0.5862
C108861	0.5956	0.7017	0.6119	0.3202	0.8377	0.8604	0.8578	0.5816
C108872	0.2793	0.5269	0.3302	0.1742	0.9288	0.9334	0.9496	0.7686
C108883	0.6455	0.719	0.6303	0.3532	0.9153	0.9205	0.9234	0.7323
C108894	0.6278	0.7102	0.5938	0.3449	0.923	0.9279	0.9261	0.7549
C108907	0.6405	0.7161	0.6465	0.3548	0.8716	0.8814	0.8955	0.6345
C108918	0.3794	0.592	0.3416	0.2104	0.79	0.8264	0.8109	0.5128
C108930	0.5005	0.647	0.4478	0.2655	0.8368	0.8596	0.8449	0.5745
C108941	0.4576	0.5678	0.2464	0.2519	0.8136	0.8023	0.8689	0.5338
C108952	0.6531	0.7294	0.6281	0.3629	0.8412	0.8611	0.8406	0.5562
C108985	0.6241	0.7075	0.5862	0.3437	0.9027	0.9101	0.9114	0.7002
C108996	0.6732	0.7313	0.6389	0.3844	0.9418	0.9422	0.9458	0.8017
C109013	0.5865	0.6582	0.5531	0.3208	0.8987	0.8904	0.9092	0.7016
C109024	0.5917	0.666	0.5523	0.3138	0.7872	0.8	0.7935	0.5133
C109046	0.5936	0.7058	0.6113	0.3231	0.8382	0.8596	0.8583	0.584
C109057	0.5293	0.6633	0.5145	0.2815	0.9002	0.9088	0.9096	0.7014
C109068	0.648	0.7251	0.6271	0.3636	0.9413	0.9445	0.9435	0.8035
C109091	0.6723	0.7424	0.6809	0.3838	0.9085	0.9159	0.9255	0.7173
C109217	0.5968	0.6779	0.5957	0.3276	0.9552	0.9536	0.9601	0.8449
C109227125	0.7831	0.8103	0.8147	0.4892	0.8421	0.8543	0.8852	0.5767
C109386	0.5785	0.6768	0.5549	0.3124	0.9345	0.9376	0.9418	0.7864
C109392907	0.7205	0.7362	0.7534	0.4224	0.8072	0.8004	0.8902	0.5164
C109422	0.6474	0.6734	0.5761	0.368	0.8601	0.8345	0.9324	0.6108
C109524	0.5737	0.6738	0.5168	0.3098	0.8373	0.8547	0.8325	0.5653
C109568	0.705	0.742	0.6516	0.4122	0.8674	0.8673	0.8906	0.6313
C109604	0.5827	0.6841	0.5796	0.3217	0.9417	0.9449	0.9499	0.8031
C109648	0.5968	0.6964	0.5901	0.3245	0.7101	0.7674	0.7235	0.4264
C109659	0.5199	0.6493	0.52	0.283	0.9004	0.9091	0.9128	0.6948
C109660	0.4204	0.5825	0.4791	0.2362	0.9585	0.9585	0.9722	0.8508
C109671	0.6503	0.7229	0.6485	0.3727	0.9597	0.9611	0.9637	0.8526
C109739	0.5808	0.6771	0.5638	0.3219	0.8214	0.8413	0.8304	0.5551
C109751	0.7214	0.7421	0.6939	0.4321	0.8834	0.8709	0.8967	0.6593
C109784	0.7763	0.8007	0.7617	0.5015	0.7318	0.7678	0.7067	0.4443
C109795	0.4672	0.5933	0.4021	0.2576	0.8698	0.869	0.9128	0.6327
C109799657	0.5236	0.5939	0.252	0.2863	0.7106	0.7114	0.6869	0.4117
C109864	0.8148	0.8173	0.832	0.5462	0.8369	0.834	0.8636	0.5771
C109875	0.8246	0.8411	0.8468	0.5599	0.883	0.889	0.9017	0.6664
C109897	0.6682	0.7259	0.6591	0.3854	0.8636	0.8716	0.87	0.6294
C109919268	0.7813	0.8199	0.795	0.4959	0.8586	0.8761	0.877	0.6207
C109922	0.6458	0.7116	0.6123	0.3647	0.9109	0.9132	0.9129	0.7274
C109933	0.5598	0.6678	0.5627	0.3092	0.8789	0.8898	0.896	0.6581
C109944	0.5006	0.6317	0.536	0.2704	0.947	0.9491	0.9577	0.8186
C109977	0.6574	0.7031	0.6803	0.3547	0.7336	0.753	0.7589	0.4443
C109999	0.686	0.737	0.7171	0.391	0.894	0.8974	0.9116	0.6909
C110013893	0.7246	0.7611	0.6403	0.4353	0.8158	0.8287	0.7956	0.5437
C110054	0.5041	0.5884	0.4684	0.2626	0.6629	0.6851	0.6732	0.3449
C110123	0.513	0.647	0.4696	0.2789	0.9404	0.9437	0.944	0.7996
C110127076	0.6198	0.7189	0.6293	0.347	0.8126	0.8421	0.8332	0.544
C110134	0.5636	0.6626	0.5157	0.305	0.8662	0.8754	0.8767	0.6313
C110156	0.6643	0.7279	0.6683	0.3814	0.6275	0.7037	0.6301	0.3526
C110270	0.5755	0.6763	0.5493	0.3119	0.9266	0.9308	0.9336	0.7602
C110361	0.536	0.658	0.5293	0.2889	0.945	0.9479	0.9513	0.8158
C110383	0.6037	0.6785	0.5708	0.3313	0.9185	0.9168	0.9312	0.7402
C110394	0.5893	0.6526	0.531	0.3258	0.9105	0.8965	0.9496	0.7196
C110407	0.6526	0.646	0.6443	0.3682	0.8054	0.7561	0.9094	0.5194
C110418	0.4306	0.6014	0.4043	0.2397	0.9145	0.9211	0.9251	0.7324
C110430	0.545	0.662	0.5127	0.2965	0.9387	0.9422	0.9426	0.7951
C110452	0.5386	0.6676	0.5356	0.2864	0.9042	0.9122	0.9149	0.7124
C110521	0.4847	0.4613	0.4118	0.2618	0.5402	0.4863	0.6532	0.2879
C110532	0.517	0.6411	0.4994	0.2813	0.9036	0.9102	0.9171	0.7014
C110543	0.3912	0.5753	0.4471	0.2242	0.9634	0.9647	0.9732	0.869
C110565	0.5275	0.647	0.4953	0.2842	0.9199	0.9242	0.9286	0.746
C110576	0.6646	0.7185	0.6824	0.3808	0.9117	0.9048	0.9305	0.7245
C110587	0.5676	0.6666	0.5169	0.3147	0.8145	0.8342	0.8246	0.543
C110601	0.541	0.6521	0.4926	0.2958	0.7062	0.7557	0.6979	0.4175
C110623	0.5539	0.5841	0.4179	0.3045	0.7492	0.7102	0.81	0.4573
C110645	0.8291	0.8475	0.8179	0.5638	0.8049	0.8273	0.7931	0.5235
C110667	0.4596	0.6113	0.4614	0.2538	0.9255	0.93	0.937	0.7452
C110678	0.7574	0.7716	0.7756	0.4753	0.8547	0.8494	0.8854	0.6118
C110703	0.6883	0.7285	0.6796	0.4037	0.848	0.8492	0.8561	0.6007
C110714	0.7241	0.7472	0.7569	0.4404	0.9146	0.9034	0.9309	0.7349
C110725	0.6771	0.7344	0.6651	0.392	0.8197	0.8373	0.8224	0.5582
C110736	0.7197	0.7654	0.7025	0.4151	0.8751	0.8841	0.8751	0.6433
C110747	0.4443	0.6182	0.4264	0.2309	0.5678	0.6853	0.5787	0.3091
C110758	0.7189	0.7537	0.7044	0.4259	0.8301	0.8386	0.8366	0.5728
C110805	0.7338	0.7852	0.7479	0.4361	0.8849	0.8967	0.8975	0.6561
C110816	0.4295	0.5856	0.374	0.2405	0.8838	0.8898	0.9119	0.665
C110827	0.2392	0.4834	0.2299	0.1609	0.8448	0.854	0.909	0.5877
C110838	0.533	0.6507	0.5479	0.2925	0.937	0.9399	0.9497	0.7909
C110861	0.5531	0.6457	0.502	0.3012	0.8848	0.8842	0.9076	0.6613
C110872	0.6238	0.7046	0.5779	0.3485	0.9251	0.9291	0.9268	0.7583
C110894	0.3938	0.5387	0.2538	0.2205	0.7688	0.7718	0.8119	0.4865
C110918	0.5508	0.653	0.5419	0.2774	0.8178	0.8344	0.8319	0.5539
C110930	0.6245	0.7018	0.5654	0.3473	0.9372	0.9389	0.9398	0.7932
C110952	0.582	0.6686	0.5782	0.3171	0.9403	0.9386	0.9473	0.8022
C110963	0.5816	0.6869	0.5643	0.318	0.8948	0.9046	0.9028	0.6887
C110985	0.8057	0.8342	0.8021	0.5254	0.8772	0.8896	0.8785	0.6479
C111068	0.543	0.6526	0.4966	0.2936	0.9211	0.9244	0.9346	0.7512
C111115	0.6267	0.6935	0.595	0.3503	0.9372	0.9341	0.9469	0.7934
C111126	0.5054	0.6451	0.4933	0.2775	0.9115	0.9186	0.9238	0.7179
C111137	0.506	0.643	0.4759	0.2745	0.9283	0.9331	0.9342	0.7686
C111148	0.5839	0.6845	0.5196	0.319	0.8919	0.9016	0.8881	0.6638
C111159	0.7501	0.7893	0.7421	0.4609	0.9159	0.9209	0.9227	0.7397
C111182	0.6003	0.6849	0.5997	0.3271	0.9486	0.9488	0.9555	0.8249
C111240	0.5977	0.6737	0.5791	0.3247	0.8652	0.8677	0.8803	0.631
C111251	0.4963	0.6192	0.4601	0.2708	0.8991	0.9013	0.9247	0.6985
C111262	0.5577	0.668	0.5283	0.3089	0.8474	0.8645	0.8584	0.5977
C111273	0.6749	0.7257	0.6523	0.3849	0.8665	0.8702	0.9019	0.6267
C111284	0.7826	0.8059	0.7582	0.4989	0.8992	0.9011	0.8983	0.69
C111295	0.575	0.6859	0.5286	0.3095	0.7505	0.7966	0.7416	0.4404
C111319	0.4422	0.568	0.3786	0.2455	0.8519	0.843	0.9181	0.6023
C111320	0.6955	0.7542	0.6806	0.4004	0.8499	0.8663	0.8512	0.5833
C111342	0.6598	0.7295	0.6348	0.3735	0.8699	0.8823	0.8708	0.6385
C111353	0.7721	0.8062	0.7838	0.4848	0.8843	0.8939	0.8944	0.6642
C111364	0.3745	0.541	0.3485	0.2161	0.7984	0.8077	0.8248	0.5257
C1113684	0.6051	0.6973	0.6054	0.3194	0.7392	0.7843	0.7537	0.4521
C111411	0.718	0.7374	0.6704	0.4302	0.8544	0.843	0.8804	0.6079
C111422	0.7338	0.771	0.7203	0.4403	0.8778	0.883	0.8806	0.6505
C111433	0.7083	0.7669	0.7318	0.4156	0.9391	0.9424	0.9481	0.7951
C111444	0.8006	0.803	0.8212	0.5198	0.7934	0.7986	0.8169	0.5187
C111455	0.8228	0.8426	0.8199	0.5526	0.8617	0.8732	0.8621	0.6183
C111466	0.7801	0.8097	0.7735	0.4963	0.8575	0.8692	0.8593	0.6105
C1114712	0.5738	0.6857	0.549	0.3104	0.9247	0.9296	0.9302	0.7581
C1114767	0.5834	0.6841	0.5418	0.317	0.9412	0.9443	0.9444	0.8043
C111488	0.7241	0.7013	0.7503	0.4374	0.7136	0.6929	0.7395	0.4284
C1115011	0.6346	0.7148	0.5852	0.3546	0.9517	0.9538	0.9529	0.8297
C111502	0.5006	0.6094	0.4484	0.2652	0.749	0.7727	0.7541	0.449
C1115088	0.6815	0.7384	0.6764	0.3935	0.9234	0.9261	0.9282	0.7502
C1115306	0.7595	0.7864	0.7607	0.4684	0.9259	0.9242	0.9449	0.7557
C111557	0.6789	0.7433	0.706	0.3901	0.8717	0.8846	0.8945	0.6413
C111615	0.5576	0.6402	0.4971	0.3033	0.8895	0.8823	0.9178	0.6757
C111626	0.6033	0.6913	0.567	0.3313	0.9404	0.9428	0.9449	0.8011
C111637	0.561	0.6492	0.5144	0.3061	0.8998	0.8971	0.9151	0.701
C111648	0.5192	0.6074	0.3721	0.2824	0.7991	0.7993	0.8115	0.5233
C111659	0.3869	0.5784	0.4575	0.2223	0.9601	0.9615	0.9713	0.859
C111660	0.5732	0.6663	0.5486	0.3196	0.9192	0.9205	0.9389	0.7433
C111671	0.5802	0.6678	0.602	0.3222	0.9002	0.9019	0.9231	0.6929
C111682	0.541	0.66	0.5164	0.2989	0.8545	0.8709	0.8672	0.61
C1116901	0.7176	0.7598	0.6911	0.4285	0.922	0.9229	0.9244	0.7487
C111693	0.4503	0.4034	0.2149	0.2492	0.5822	0.4581	0.7927	0.3202
C111706	0.6205	0.6363	0.6049	0.3429	0.7695	0.7368	0.8885	0.479
C111740	0.6682	0.7277	0.6558	0.3857	0.8452	0.8574	0.8497	0.5994
C111762	0.7828	0.8151	0.7973	0.4946	0.8733	0.8855	0.8856	0.6425
C111773	0.6591	0.7342	0.6228	0.3715	0.7921	0.8245	0.7809	0.4791
C1117799	0.4595	0.6144	0.4648	0.2549	0.9216	0.9272	0.934	0.7463
C111784	0.6494	0.696	0.6172	0.3629	0.8894	0.88	0.9333	0.6715
C111795	0.6905	0.7453	0.6457	0.4055	0.9119	0.9163	0.9242	0.7267
C111808	0.5777	0.658	0.504	0.3225	0.8858	0.8849	0.897	0.667
C111831	0.4471	0.6108	0.4735	0.248	0.9182	0.9244	0.9339	0.7282
C111842	0.4027	0.5754	0.4371	0.229	0.9269	0.9298	0.954	0.7636
C111853	0.4447	0.5958	0.4379	0.2449	0.9117	0.916	0.9335	0.7277
C1118587	0.7109	0.7519	0.688	0.4247	0.9201	0.9191	0.9255	0.7449
C1118612	0.5441	0.6307	0.3912	0.2972	0.8264	0.8215	0.8057	0.5637
C111864	0.4955	0.6371	0.4656	0.2721	0.8358	0.8572	0.8496	0.5788
C1118667	0.6958	0.7267	0.6578	0.41	0.7908	0.7924	0.7827	0.5145
C1118714	0.4396	0.6039	0.3631	0.2337	0.6459	0.7229	0.632	0.3564
C111875	0.5742	0.6859	0.5852	0.3123	0.9331	0.9367	0.9421	0.7721
C111886	0.4064	0.5879	0.4403	0.2303	0.926	0.9311	0.9419	0.755
C111900	0.814	0.8355	0.8305	0.5404	0.8608	0.8731	0.8756	0.6232
C111911	0.8496	0.8589	0.8715	0.5955	0.8946	0.8979	0.9126	0.6912
C111922	0.5625	0.6753	0.5634	0.3077	0.8722	0.8861	0.8854	0.6431
C1119400	0.6713	0.7146	0.6765	0.3816	0.886	0.8809	0.9028	0.6739
C1119466	0.6187	0.703	0.5539	0.3434	0.865	0.8785	0.8553	0.608
C1119499	0.585	0.6857	0.5501	0.3263	0.9482	0.9507	0.9503	0.8218
C1119604	0.6652	0.7214	0.5658	0.3824	0.9036	0.9048	0.8936	0.6907
C1119659	0.4825	0.6203	0.53	0.2673	0.9428	0.9449	0.9565	0.8037
C111966	0.8235	0.8455	0.8377	0.5598	0.9147	0.9204	0.9244	0.737
C1120065	0.5719	0.6524	0.5089	0.3121	0.8693	0.8666	0.9217	0.6305
C1120214	0.3727	0.5665	0.4196	0.2156	0.926	0.9306	0.9486	0.7607
C1120361	0.4653	0.5763	0.4209	0.2596	0.842	0.8302	0.9282	0.5852
C1120485	0.4816	0.5984	0.4248	0.2565	0.8066	0.8133	0.8498	0.5314
C1120496	0.4903	0.6274	0.49	0.2683	0.8961	0.9041	0.9173	0.6933
C112050	0.5655	0.6677	0.4341	0.3092	0.8848	0.8932	0.8749	0.6517
C112061	0.5539	0.6616	0.5409	0.3049	0.9517	0.9535	0.9579	0.8344
C1120623	0.6262	0.7129	0.647	0.3546	0.9583	0.9598	0.9646	0.8465
C112068016	0.7692	0.7967	0.6957	0.482	0.8979	0.9003	0.8918	0.6924
C1120689	0.6413	0.7132	0.628	0.3644	0.8519	0.8647	0.8646	0.6049
C1120725	0.4453	0.6146	0.4107	0.2439	0.9111	0.9181	0.9214	0.7258
C112072	0.695	0.7371	0.6674	0.4081	0.8995	0.8984	0.9307	0.694
C1120883	0.6072	0.6164	0.5233	0.3347	0.7452	0.7066	0.8797	0.4447
C1120974	0.7429	0.78	0.7406	0.4404	0.8251	0.8419	0.8389	0.5662
C1121079	0.5202	0.6581	0.5368	0.2838	0.9106	0.9171	0.9246	0.7256
C112107	0.5768	0.6502	0.5137	0.3144	0.883	0.8749	0.9202	0.6627
C1121228	0.4301	0.5489	0.2763	0.2386	0.7619	0.7569	0.7988	0.4777
C1121240	0.7286	0.7575	0.6997	0.4328	0.7714	0.7873	0.7739	0.4902
C112129	0.5068	0.6377	0.4523	0.2777	0.9389	0.9421	0.9466	0.7982
C1121319	0.6603	0.7241	0.6289	0.3748	0.6822	0.7361	0.6667	0.3912
C1121375	0.6762	0.7297	0.688	0.389	0.9381	0.9366	0.9489	0.7932
C112141	0.5227	0.6507	0.5171	0.2863	0.94	0.9434	0.9471	0.8002
C112152	0.7351	0.7585	0.7312	0.4488	0.9179	0.9103	0.9347	0.7438
C1121604	0.4665	0.6225	0.3391	0.2497	0.8975	0.907	0.8929	0.6948
C112174	0.5202	0.6432	0.5159	0.2854	0.9646	0.9657	0.9691	0.8716
C1121795	0.5692	0.6293	0.5488	0.3084	0.7463	0.7464	0.8715	0.4352
C1121842	0.5874	0.6908	0.5668	0.3143	0.9499	0.952	0.9535	0.8265
C112185	0.5329	0.658	0.5605	0.2865	0.9365	0.9403	0.9479	0.792
C1121897	0.5592	0.6686	0.5339	0.3049	0.9389	0.9422	0.9463	0.7938
C112209	0.5028	0.6427	0.4921	0.2772	0.8619	0.8781	0.8774	0.6243
C1122174	0.6066	0.6652	0.6263	0.3255	0.7832	0.7885	0.8437	0.4724
C1122243	0.6221	0.7128	0.5692	0.3498	0.9516	0.9533	0.9509	0.8315
C112232	0.4715	0.6303	0.4418	0.2479	0.6338	0.7223	0.6391	0.3539
C112243	0.7099	0.7309	0.6718	0.4248	0.8486	0.8376	0.8696	0.6022
C1122549	0.621	0.7142	0.5972	0.3428	0.8735	0.8877	0.8778	0.6481
C112254	0.688	0.7054	0.6784	0.3958	0.8016	0.7866	0.8798	0.5145
C1122561	0.4864	0.6075	0.3155	0.2655	0.8867	0.886	0.8982	0.6727
C1122607	0.3766	0.5787	0.3441	0.2056	0.8235	0.8493	0.8436	0.5632
C1122629	0.619	0.7119	0.57	0.3452	0.8822	0.8946	0.8821	0.6625
C112265	0.7495	0.7532	0.7725	0.4652	0.8716	0.8551	0.8971	0.6433
C112276	0.7781	0.8026	0.7565	0.4827	0.8711	0.876	0.8735	0.6341
C1122812	0.6221	0.7037	0.6028	0.345	0.9492	0.951	0.9522	0.8224
C1122834	0.7024	0.7422	0.7259	0.4119	0.7504	0.7743	0.7833	0.4647
C1122914	0.5541	0.6708	0.4634	0.2995	0.8244	0.8489	0.8195	0.5564
C1122969	0.5607	0.6834	0.5514	0.3086	0.8729	0.8867	0.8895	0.6441
C1122970	0.633	0.6616	0.5813	0.3503	0.7705	0.7589	0.8316	0.4779
C1122981	0.5096	0.6398	0.4317	0.278	0.9226	0.9275	0.9288	0.7547
C112298	0.4125	0.5936	0.4319	0.2312	0.9099	0.9173	0.9272	0.7221
C1123008	0.557	0.6715	0.5037	0.3001	0.8717	0.8856	0.8734	0.6221
C112301	0.5887	0.6949	0.6001	0.3194	0.9155	0.9218	0.9265	0.7302
C1123097	0.5816	0.6852	0.5639	0.3211	0.9396	0.943	0.9442	0.798
C112312	0.5018	0.638	0.4731	0.2738	0.8966	0.9057	0.9049	0.6925
C1123199	0.7134	0.7643	0.6994	0.4191	0.9257	0.9299	0.9325	0.7601
C1123257	0.5318	0.6637	0.4425	0.2873	0.8623	0.879	0.8545	0.6126
C1123348	0.541	0.6731	0.498	0.2919	0.9129	0.9174	0.917	0.7232
C1123406	0.5424	0.6593	0.5081	0.2943	0.8437	0.8618	0.8497	0.5885
C112345	0.7674	0.7987	0.7726	0.4755	0.9013	0.9061	0.9129	0.7042
C112356	0.7595	0.7846	0.7659	0.4741	0.9155	0.9132	0.9264	0.7321
C112367	0.7515	0.7936	0.7459	0.4615	0.914	0.9204	0.931	0.7297
C112378	0.5672	0.6606	0.4322	0.3107	0.8936	0.8967	0.8917	0.6757
C1123859	0.7691	0.8065	0.744	0.4824	0.802	0.83	0.7848	0.5249
C1123860	0.4556	0.6267	0.4305	0.2485	0.9207	0.9239	0.9313	0.7494
C112389	0.551	0.6679	0.4353	0.2979	0.8503	0.8685	0.8312	0.5934
C112403	0.3748	0.5721	0.4205	0.2166	0.9416	0.9448	0.958	0.8026
C1124045	0.7058	0.7595	0.6359	0.4221	0.8233	0.8452	0.7972	0.5258
C1124056	0.6966	0.7607	0.7105	0.4128	0.8375	0.8598	0.8525	0.5786
C1124078	0.7102	0.7697	0.6894	0.4224	0.8032	0.8338	0.7976	0.5018
C112414	0.4343	0.4034	0.364	0.2425	0.5943	0.4703	0.8728	0.3276
C112425	0.542	0.6603	0.5422	0.2931	0.9346	0.9385	0.9438	0.7818
C112436	0.6341	0.7202	0.6177	0.3575	0.9241	0.9294	0.9281	0.7477
C1124396	0.7228	0.7562	0.6834	0.4369	0.8356	0.8417	0.8243	0.5669
C112447	0.4518	0.6123	0.4231	0.249	0.8908	0.9011	0.9018	0.6813
C112458	0.5502	0.6549	0.4259	0.3039	0.8767	0.8843	0.8748	0.649
C1124636	0.5137	0.6569	0.5443	0.273	0.9157	0.9204	0.932	0.7312
C112492	0.7691	0.7862	0.7874	0.4878	0.9216	0.9146	0.9502	0.7499
C112505	0.7879	0.8186	0.7964	0.5047	0.9004	0.9082	0.9086	0.7003
C112516	0.3882	0.566	0.377	0.2203	0.9033	0.9079	0.9291	0.7079
C1125300	0.6978	0.7306	0.7179	0.4065	0.8324	0.8362	0.8796	0.5656
C112538	0.5487	0.6717	0.5648	0.2976	0.9183	0.9242	0.9304	0.7429
C112549	0.4948	0.64	0.4936	0.2699	0.8958	0.9057	0.9096	0.69
C112550	0.3678	0.5672	0.4066	0.214	0.9174	0.9236	0.9369	0.7372
C1125606	0.6676	0.7231	0.6192	0.3851	0.8562	0.8625	0.8546	0.6131
C112583	0.6452	0.726	0.6687	0.3619	0.9134	0.9203	0.9272	0.7329
C1125888	0.8434	0.8553	0.8469	0.5873	0.9115	0.9128	0.9221	0.7277
C1126007	0.6711	0.7445	0.6491	0.3871	0.8876	0.8989	0.896	0.6713
C112607	0.7976	0.8177	0.8039	0.5204	0.9111	0.9126	0.9196	0.7232
C1126187	0.3751	0.5796	0.3295	0.2147	0.9151	0.9212	0.9271	0.7367
C112618	0.5142	0.6298	0.4692	0.2791	0.9023	0.9044	0.9145	0.703
C112641200	0.7773	0.8154	0.7863	0.4837	0.8315	0.8548	0.8438	0.5726
C1126461	0.645	0.7302	0.6531	0.3687	0.8621	0.8788	0.8749	0.6273
C112663	0.5284	0.656	0.5285	0.2877	0.9494	0.9516	0.957	0.8236
C1126789	0.6777	0.7506	0.6333	0.3916	0.9366	0.9388	0.9348	0.791
C1126790	0.6716	0.745	0.6376	0.3871	0.9398	0.9424	0.9403	0.8
C112696	0.5096	0.6411	0.5356	0.2748	0.922	0.9273	0.937	0.752
C112709	0.5384	0.6631	0.5377	0.2919	0.9258	0.9309	0.9372	0.758
C112710	0.3908	0.5765	0.4066	0.2221	0.8958	0.9046	0.9184	0.686
C112721	0.5233	0.635	0.5027	0.282	0.8696	0.8756	0.9062	0.6373
C112732	0.7031	0.7441	0.7323	0.4146	0.9265	0.924	0.9402	0.7651
C1127760	0.646	0.7228	0.6085	0.3652	0.922	0.9273	0.9276	0.7455
C112801	0.5478	0.6652	0.4685	0.2976	0.9143	0.9209	0.9112	0.725
C112823	0.3758	0.5747	0.4291	0.2176	0.9119	0.919	0.9338	0.7139
C112845	0.5015	0.6335	0.3707	0.2748	0.9244	0.9288	0.9273	0.7601
C112856	0.4729	0.6205	0.3978	0.2582	0.9024	0.9103	0.9045	0.6989
C1128672	0.696	0.7615	0.6394	0.4126	0.8272	0.8521	0.8159	0.5697
C112889	0.4132	0.5927	0.4112	0.2332	0.9335	0.9377	0.9482	0.7824
C112890	0.4196	0.5697	0.4247	0.2379	0.8702	0.871	0.9099	0.6412
C112897979	0.7033	0.7504	0.6605	0.4167	0.8259	0.8391	0.8414	0.5503
C112898336	0.7236	0.7747	0.6966	0.4354	0.8591	0.8747	0.8605	0.6067
C112925	0.4983	0.6314	0.5094	0.2721	0.9066	0.913	0.9294	0.7134
C1129288	0.6539	0.7322	0.6289	0.364	0.8312	0.8544	0.8336	0.5767
C1129299	0.6589	0.7337	0.632	0.3789	0.9552	0.9569	0.9561	0.8398
C112958	0.3873	0.4824	0.358	0.2227	0.7361	0.6834	0.9351	0.4421
C1129653	0.6374	0.7175	0.5962	0.3618	0.9375	0.9411	0.9382	0.7887
C1131017	0.6282	0.7119	0.5584	0.3541	0.9319	0.936	0.9304	0.7764
C1131095	0.6616	0.6981	0.5533	0.3738	0.7885	0.7887	0.7923	0.4872
C1131186	0.8095	0.8341	0.7903	0.5388	0.9367	0.9397	0.94	0.7902
C1131608	0.5675	0.6902	0.5081	0.3104	0.854	0.8715	0.85	0.5997
C1131620	0.7596	0.8007	0.7503	0.4704	0.8825	0.8942	0.8834	0.6648
C1132054	0.7732	0.8004	0.7336	0.4912	0.88	0.8854	0.8762	0.6528
C1133808	0.6596	0.7283	0.6051	0.375	0.8799	0.89	0.8932	0.6525
C113382	0.7499	0.7801	0.727	0.4581	0.9196	0.9187	0.9338	0.742
C1134232	0.5716	0.6893	0.5499	0.3066	0.9076	0.9138	0.9149	0.7186
C1134356	0.5055	0.6453	0.4701	0.2734	0.67	0.7425	0.6703	0.3785
C113451	0.7301	0.7795	0.6945	0.4429	0.9159	0.9222	0.9108	0.738
C113484	0.597	0.702	0.5711	0.3293	0.9321	0.9348	0.9369	0.7756
C113504931	0.4599	0.5726	0.4062	0.2526	0.7879	0.7857	0.7951	0.5117
C1135235	0.7209	0.7371	0.6219	0.4324	0.8316	0.8214	0.8504	0.5624
C1136863	0.8165	0.8367	0.803	0.5487	0.9194	0.9226	0.9291	0.7441
C1137424	0.7049	0.7665	0.7078	0.4191	0.8872	0.8986	0.8956	0.6416
C1137731	0.5277	0.6479	0.3797	0.287	0.7426	0.7838	0.6964	0.4503
C113798746	0.746	0.7957	0.7646	0.4611	0.803	0.8347	0.8227	0.502
C1138529	0.5596	0.6792	0.5095	0.3069	0.9071	0.9145	0.9084	0.701
C1141066	0.6271	0.6941	0.4433	0.344	0.692	0.736	0.5866	0.401
C1141453	0.674	0.7247	0.5808	0.382	0.8773	0.8791	0.8614	0.638
C114152191	0.7572	0.8	0.7473	0.473	0.8588	0.8746	0.8825	0.6113
C1141884	0.5661	0.6759	0.531	0.3093	0.8437	0.8622	0.8475	0.5909
C1142398	0.6716	0.7416	0.5889	0.3885	0.9092	0.9166	0.898	0.7123
C114261	0.7406	0.7884	0.7369	0.4429	0.7911	0.8237	0.7931	0.4834
C1143380	0.7032	0.7621	0.6701	0.4159	0.859	0.8752	0.8529	0.6174
C1144747	0.7165	0.7695	0.7238	0.4275	0.8723	0.8847	0.886	0.6459
C1145933	0.8452	0.8652	0.8424	0.594	0.878	0.8904	0.8827	0.656
C1146390	0.6744	0.7504	0.6845	0.3901	0.7838	0.8211	0.8069	0.5057
C1146652	0.2853	0.5154	0.2043	0.1596	0.2635	0.5042	0.1728	0.1566
C114715387	0.6885	0.7217	0.5995	0.3979	0.8227	0.8215	0.8148	0.5591
C114715398	0.6863	0.7273	0.594	0.3955	0.8331	0.8366	0.8193	0.5762
C114772531	0.6883	0.7411	0.5762	0.3984	0.8677	0.8759	0.872	0.628
C114910	0.7757	0.7991	0.755	0.4931	0.9154	0.9151	0.9171	0.7379
C115029226	0.7942	0.8122	0.8036	0.5129	0.8951	0.9	0.9107	0.6794
C115029248	0.8086	0.8374	0.8155	0.5411	0.862	0.8786	0.8718	0.6154
C115071	0.7385	0.7614	0.7309	0.4468	0.9223	0.9134	0.9341	0.7528
C115106	0.7409	0.7495	0.7702	0.4557	0.872	0.8555	0.9061	0.6459
C115117	0.6385	0.7084	0.6272	0.3624	0.9438	0.944	0.9518	0.8106
C115173	0.5028	0.6421	0.5037	0.2604	0.6836	0.75	0.7139	0.3958
C115208	0.6723	0.7161	0.6657	0.3848	0.6661	0.7074	0.672	0.3746
C115220	0.6116	0.698	0.5708	0.3404	0.902	0.909	0.9019	0.6913
C115253	0.704	0.7646	0.7817	0.4154	0.8528	0.8713	0.9011	0.6032
C115388	0.6891	0.7554	0.6761	0.3977	0.9294	0.9339	0.9322	0.7688
C115673	0.6461	0.7344	0.6585	0.3598	0.9186	0.9214	0.9292	0.7382
C115866	0.7228	0.7647	0.7519	0.4331	0.8585	0.8615	0.8853	0.619
C115899	0.7976	0.83	0.8157	0.5213	0.8416	0.8617	0.8595	0.5918
C115968	0.7689	0.7876	0.8118	0.49	0.7168	0.7412	0.7687	0.4312
C116029	0.5324	0.6623	0.5424	0.2854	0.9386	0.9413	0.9481	0.7882
C116143	0.682	0.7339	0.8127	0.3844	0.7027	0.748	0.8315	0.3962
C116165	0.691	0.7346	0.8091	0.3787	0.6814	0.7309	0.8016	0.374
C116530	0.5997	0.7001	0.573	0.3281	0.8886	0.8998	0.896	0.6469
C116541	0.6469	0.6938	0.619	0.3622	0.8208	0.8218	0.8526	0.5506
C1166183	0.597	0.6772	0.5429	0.3235	0.9138	0.9136	0.9333	0.7181
C117180	0.5722	0.6801	0.5717	0.2995	0.6751	0.7454	0.7019	0.3809
C117482845	0.5854	0.6972	0.5689	0.3222	0.7861	0.8232	0.8062	0.4943
C117817	0.6312	0.7162	0.6152	0.353	0.9312	0.9357	0.9351	0.7738
C117828	0.7423	0.7937	0.739	0.4445	0.8889	0.8992	0.8933	0.6795
C118127	0.4969	0.6229	0.3408	0.2623	0.6616	0.722	0.5924	0.3748
C118296	0.6026	0.7149	0.5658	0.3286	0.662	0.7474	0.643	0.375
C118468181	0.6603	0.7336	0.6357	0.3824	0.9299	0.9344	0.9358	0.7719
C1185393	0.5467	0.6682	0.4727	0.2983	0.8931	0.9034	0.8897	0.6664
C118558	0.7026	0.7328	0.6791	0.4114	0.778	0.789	0.7765	0.4863
C118581	0.6862	0.7524	0.6132	0.3938	0.7432	0.7901	0.6931	0.4547
C118616	0.7332	0.756	0.6893	0.4367	0.7531	0.7696	0.7262	0.4564
C1186318	0.7273	0.7752	0.701	0.442	0.9336	0.9372	0.9321	0.7745
C118694	0.7402	0.7903	0.756	0.4542	0.8895	0.9003	0.9021	0.6786
C1186987	0.6843	0.7436	0.7013	0.4007	0.8098	0.8329	0.8287	0.5445
C118729	0.6965	0.7471	0.6542	0.4108	0.916	0.9185	0.926	0.7336
C118741	0.7206	0.7691	0.8224	0.4201	0.55	0.6625	0.6591	0.2992
C118796	0.6423	0.6984	0.6193	0.3572	0.7059	0.7407	0.7221	0.4127
C118832	0.5864	0.5925	0.7303	0.3	0.5986	0.5888	0.8058	0.3044
C118901	0.6739	0.7445	0.6104	0.3928	0.8244	0.8493	0.804	0.5516
C118912	0.6678	0.7359	0.6194	0.3805	0.8416	0.8603	0.8333	0.5796
C118923	0.5935	0.6803	0.5369	0.3318	0.7795	0.8056	0.7668	0.4973
C1190223	0.6561	0.7283	0.6205	0.3663	0.9327	0.9367	0.9351	0.7806
C1190392	0.6956	0.7477	0.6813	0.4005	0.9594	0.9597	0.9642	0.8567
C1190927	0.604	0.6676	0.5715	0.3374	0.8772	0.8727	0.9381	0.6389
C1191088	0.4944	0.6264	0.3519	0.2631	0.8282	0.8468	0.8188	0.5323
C1191431	0.414	0.5912	0.3722	0.2311	0.853	0.8701	0.869	0.5945
C1191679	0.4214	0.4974	0.3005	0.2366	0.7062	0.6606	0.8673	0.4147
C1191953	0.3997	0.5811	0.4067	0.2225	0.9128	0.9193	0.9283	0.7263
C1191964	0.673	0.7281	0.6851	0.388	0.954	0.9523	0.9615	0.8332
C1191997	0.657	0.7139	0.6313	0.3717	0.9237	0.9218	0.9288	0.7555
C1192183	0.3638	0.5651	0.4343	0.2119	0.9711	0.9717	0.9796	0.8898
C1192376	0.4226	0.6015	0.4161	0.2364	0.9286	0.9331	0.9398	0.7674
C1192627	0.616	0.714	0.6018	0.3427	0.879	0.8916	0.8857	0.6555
C1193186	0.5768	0.6831	0.5496	0.3173	0.9475	0.9501	0.9508	0.8189
C1193211	0.5269	0.6646	0.5695	0.2885	0.876	0.8886	0.9032	0.6494
C119324	0.6714	0.7428	0.6404	0.3909	0.7692	0.8074	0.7618	0.4889
C119335	0.6958	0.7456	0.666	0.4024	0.8341	0.8468	0.8293	0.5621
C119368	0.6826	0.738	0.6426	0.3847	0.7277	0.7686	0.7024	0.4277
C1193813	0.5207	0.6602	0.511	0.272	0.8768	0.8899	0.889	0.6521
C1194021	0.5593	0.6854	0.5592	0.3077	0.8117	0.8415	0.8309	0.5393
C119426	0.6111	0.7068	0.4851	0.3379	0.8396	0.8611	0.8179	0.5768
C119437	0.7662	0.796	0.7511	0.4782	0.9278	0.9292	0.9284	0.7693
C1194667	0.5336	0.5677	0.5593	0.2708	0.6284	0.6187	0.8006	0.3182
C119471	0.5601	0.654	0.4438	0.2991	0.849	0.8562	0.8352	0.5901
C1194985	0.6519	0.7207	0.5686	0.3649	0.7297	0.7728	0.6788	0.4325
C1195091	0.7862	0.8188	0.7577	0.5011	0.8666	0.8805	0.8559	0.629
C1195319	0.5014	0.6392	0.5471	0.2754	0.9688	0.9695	0.976	0.8853
C1195320	0.7133	0.7622	0.6644	0.4199	0.9237	0.9272	0.9226	0.7528
C1195422	0.4663	0.6254	0.4522	0.252	0.9327	0.9365	0.9413	0.7816
C1195933	0.442	0.6115	0.4238	0.2426	0.9419	0.9446	0.9515	0.8043
C119608	0.3598	0.5782	0.2783	0.2051	0.8511	0.87	0.8625	0.6089
C119619	0.6543	0.7328	0.6412	0.3709	0.8658	0.8815	0.8754	0.6297
C119642	0.5225	0.6571	0.5313	0.2861	0.9275	0.9318	0.9378	0.7654
C119653	0.5774	0.6777	0.4965	0.3151	0.9192	0.9242	0.9254	0.7352
C1196583	0.6125	0.7026	0.6179	0.3414	0.9496	0.952	0.9556	0.8209
C1196958	0.4263	0.6115	0.3556	0.2359	0.8492	0.8687	0.8589	0.5986
C1197097	0.7527	0.7914	0.7218	0.4715	0.8728	0.884	0.8701	0.6306
C1197199	0.6229	0.7014	0.5537	0.3494	0.9009	0.9066	0.8981	0.6992
C1197224	0.6495	0.7371	0.6288	0.366	0.7364	0.7889	0.7355	0.4418
C1197553	0.6332	0.7108	0.5555	0.3585	0.8284	0.847	0.8101	0.5552
C119915	0.6707	0.7269	0.6255	0.3813	0.9227	0.9232	0.9351	0.7471
C1199593	0.6833	0.7432	0.6471	0.3965	0.9151	0.92	0.9149	0.7358
C1199775	0.6867	0.7575	0.6413	0.4002	0.863	0.8793	0.8536	0.6122
C1200277	0.669	0.7421	0.6099	0.3915	0.9018	0.9105	0.9002	0.7067
C1200675	0.5221	0.656	0.5144	0.2695	0.7302	0.7829	0.7473	0.4366
C1200891	0.655	0.7298	0.5993	0.3664	0.4817	0.6274	0.3357	0.2617
C120127	0.4751	0.6131	0.3946	0.2498	0.8749	0.8834	0.893	0.633
C1201383	0.7483	0.7911	0.7089	0.4634	0.8885	0.8985	0.8866	0.6758
C120149	0.6878	0.7509	0.6446	0.3968	0.884	0.8952	0.877	0.6663
C120207	0.7884	0.8187	0.7559	0.5147	0.9154	0.921	0.9143	0.735
C1202342	0.6626	0.7322	0.6816	0.3778	0.8674	0.8804	0.8864	0.6343
C120252	0.7065	0.7599	0.663	0.4168	0.9069	0.9135	0.9013	0.7181
C1203243	0.5063	0.6569	0.5241	0.269	0.8334	0.8564	0.8578	0.5767
C120332	0.6689	0.7405	0.6721	0.3882	0.9076	0.9154	0.9159	0.72
C120365	0.6962	0.7577	0.6548	0.4095	0.9009	0.9096	0.8956	0.6902
C120376	0.7717	0.8084	0.7198	0.4892	0.8772	0.8894	0.8594	0.642
C1203890	0.7316	0.764	0.6558	0.446	0.822	0.8321	0.7959	0.5584
C120445	0.775	0.8035	0.7551	0.498	0.9422	0.9429	0.9491	0.8049
C120467	0.6434	0.6963	0.6233	0.3646	0.7371	0.7599	0.7378	0.4557
C120503	0.7051	0.7699	0.7077	0.4186	0.8559	0.8737	0.8645	0.6168
C1205067	0.539	0.6203	0.5137	0.2938	0.7678	0.7732	0.7761	0.4902
C1205089	0.7173	0.7636	0.6977	0.4281	0.8119	0.8324	0.8065	0.5322
C120514	0.7042	0.7707	0.7107	0.4062	0.8224	0.8488	0.8339	0.5629
C120570	0.5843	0.6953	0.5248	0.3209	0.8664	0.882	0.862	0.6372
C1205910	0.7008	0.7544	0.7462	0.4161	0.9262	0.9305	0.9423	0.7647
C1206139	0.5706	0.6317	0.439	0.3177	0.7986	0.7891	0.8649	0.5185
C1206151	0.6928	0.7588	0.6741	0.4103	0.9402	0.9427	0.9413	0.8011
C120616	0.68	0.7399	0.6969	0.3971	0.8488	0.8642	0.8711	0.6059
C120672	0.7514	0.7978	0.7456	0.4667	0.9205	0.9259	0.9233	0.7395
C120729	0.6677	0.7141	0.5902	0.3656	0.8238	0.8287	0.8174	0.5556
C120752	0.7378	0.7841	0.7026	0.4469	0.8879	0.898	0.8881	0.6738
C120809	0.7211	0.7619	0.7287	0.4324	0.7808	0.8045	0.7919	0.4894
C120821	0.5506	0.5651	0.6615	0.2775	0.5725	0.5793	0.734	0.2873
C120832	0.7147	0.7667	0.712	0.4269	0.8235	0.8455	0.8325	0.5282
C120865	0.7054	0.7637	0.6689	0.4061	0.7794	0.8146	0.7615	0.483
C120923	0.418	0.6007	0.3851	0.2302	0.8767	0.8902	0.8901	0.6493
C120956	0.6085	0.6846	0.5126	0.3383	0.9097	0.9101	0.9149	0.7196
C121006	0.7171	0.7703	0.7023	0.4254	0.9293	0.9339	0.9315	0.7626
C1210124	0.5153	0.6574	0.4024	0.277	0.8328	0.8567	0.818	0.562
C121017	0.781	0.8155	0.7866	0.4945	0.879	0.8902	0.8889	0.6595
C121142	0.5606	0.6794	0.5737	0.3044	0.7846	0.8218	0.8079	0.5096
C121175	0.5775	0.587	0.7122	0.2942	0.5922	0.5864	0.7827	0.3004
C121324	0.6823	0.7472	0.605	0.3876	0.8595	0.8751	0.837	0.622
C121335	0.6159	0.7047	0.5244	0.3356	0.8052	0.8327	0.7757	0.5347
C121346	0.7396	0.7806	0.6749	0.4509	0.8687	0.8796	0.8494	0.633
C121391	0.7213	0.7297	0.7058	0.4309	0.8899	0.8674	0.8992	0.6792
C121448	0.5943	0.6861	0.5839	0.3262	0.9557	0.957	0.9603	0.8446
C121459	0.8533	0.8704	0.8823	0.6059	0.8144	0.8382	0.8495	0.5486
C121460	0.5676	0.5733	0.524	0.3111	0.7196	0.667	0.8784	0.4197
C121506	0.7916	0.8275	0.803	0.5141	0.8905	0.9008	0.902	0.6826
C1215594	0.7476	0.7892	0.7102	0.4567	0.9297	0.9339	0.9251	0.77
C121697	0.685	0.7413	0.6315	0.3956	0.9174	0.921	0.9125	0.7427
C121711	0.7103	0.7588	0.6661	0.426	0.895	0.9012	0.8915	0.6656
C121722	0.72	0.7656	0.6824	0.4287	0.9418	0.9433	0.9401	0.8044
C121733	0.576	0.6934	0.6056	0.3148	0.8129	0.8424	0.8411	0.5445
C121813	0.5561	0.5939	0.4229	0.3005	0.6969	0.6745	0.7591	0.3945
C121868	0.6663	0.7306	0.6587	0.3853	0.8258	0.8444	0.8435	0.5623
C121891	0.6568	0.731	0.635	0.3733	0.8477	0.8661	0.8576	0.5982
C121926	0.5811	0.6523	0.5206	0.3156	0.7012	0.7251	0.6973	0.4113
C121928389	0.6078	0.667	0.5782	0.337	0.8444	0.839	0.8487	0.5978
C121937	0.8097	0.8348	0.8078	0.5197	0.857	0.8714	0.8589	0.6165
C121971	0.7789	0.8136	0.7598	0.497	0.9176	0.9236	0.919	0.7414
C122009	0.6584	0.7353	0.6045	0.3731	0.8924	0.9029	0.8888	0.6848
C122010	0.6603	0.731	0.669	0.3732	0.8956	0.9048	0.9149	0.6842
C122023294	0.8493	0.869	0.8674	0.599	0.8994	0.9086	0.9178	0.6977
C122032	0.5476	0.6757	0.462	0.2964	0.8651	0.8808	0.8582	0.6297
C122076	0.8271	0.8457	0.8277	0.5655	0.9423	0.944	0.95	0.8047
C122270	0.6888	0.6549	0.7005	0.3902	0.756	0.7017	0.8877	0.4514
C122349	0.5583	0.4756	0.6265	0.2974	0.6229	0.5082	0.8844	0.3382
C122376765	0.6232	0.7048	0.6365	0.3533	0.8394	0.8566	0.8614	0.5772
C122394	0.5853	0.6929	0.581	0.3211	0.9076	0.9152	0.9166	0.7196
C122429	0.6986	0.76	0.6918	0.4101	0.9246	0.9299	0.9295	0.7595
C122430	0.701	0.7268	0.6462	0.4134	0.8922	0.8798	0.9341	0.6731
C122431372	0.7124	0.7692	0.723	0.4079	0.882	0.893	0.8965	0.6477
C122452	0.6535	0.7304	0.6276	0.3693	0.9307	0.9351	0.9322	0.775
C122485	0.7204	0.7706	0.6499	0.4277	0.8765	0.8879	0.8594	0.6469
C122510	0.8779	0.8853	0.8993	0.6462	0.9103	0.9133	0.9287	0.727
C122521	0.823	0.8484	0.8392	0.5495	0.8814	0.8936	0.8981	0.6634
C122576	0.7343	0.7555	0.7028	0.4478	0.8282	0.8269	0.8424	0.563
C122598	0.6918	0.7425	0.6403	0.402	0.8637	0.8722	0.8508	0.6227
C122601	0.7496	0.786	0.7177	0.4623	0.9219	0.9251	0.9322	0.7493
C122634	0.712	0.7036	0.6963	0.423	0.8662	0.8273	0.9066	0.626
C1226422	0.7487	0.7935	0.7373	0.4644	0.9132	0.9201	0.9213	0.7274
C122667	0.7144	0.7598	0.6773	0.4236	0.9025	0.906	0.9151	0.7001
C122678	0.6866	0.7328	0.6714	0.4042	0.897	0.8979	0.9019	0.6955
C122689	0.6763	0.6859	0.6398	0.3857	0.7897	0.7677	0.8385	0.4968
C122703	0.7053	0.7294	0.7049	0.4133	0.9152	0.9014	0.921	0.7377
C122714	0.8562	0.8639	0.8571	0.6066	0.9102	0.9106	0.9142	0.7247
C122725	0.6669	0.7322	0.6391	0.3839	0.9586	0.9599	0.9639	0.8502
C122736	0.7602	0.7937	0.7394	0.4775	0.9147	0.9185	0.9225	0.7313
C122781	0.5595	0.627	0.3996	0.3032	0.8412	0.8265	0.8336	0.5895
C122792	0.6052	0.5507	0.6718	0.324	0.6847	0.5994	0.8638	0.377
C122849	0.7341	0.7841	0.7063	0.4418	0.9288	0.9335	0.9269	0.7697
C122941	0.6886	0.7559	0.6853	0.4018	0.9014	0.9101	0.9075	0.6758
C122952	0.6324	0.718	0.6278	0.36	0.9142	0.9209	0.9232	0.7326
C122963	0.7227	0.7605	0.7093	0.424	0.9245	0.9228	0.9323	0.7575
C122974	0.7943	0.8235	0.7481	0.5116	0.8669	0.8798	0.8448	0.6275
C122996	0.7567	0.8036	0.7314	0.4636	0.8822	0.8939	0.8759	0.6591
C123002	0.6567	0.7263	0.6337	0.3629	0.8818	0.8914	0.8834	0.6635
C123013	0.579	0.6709	0.5935	0.3251	0.9385	0.939	0.9493	0.7963
C123024	0.5006	0.6383	0.522	0.2772	0.9456	0.9484	0.9555	0.8116
C123046	0.5079	0.6387	0.5075	0.2775	0.9539	0.9559	0.9619	0.839
C123057	0.5506	0.5436	0.3911	0.3027	0.7234	0.6466	0.864	0.431
C123079	0.6746	0.7452	0.6118	0.3934	0.8544	0.8722	0.8386	0.59
C123080	0.5875	0.6953	0.5323	0.3208	0.8298	0.8543	0.8236	0.5506
C123115	0.6439	0.7265	0.5925	0.3645	0.8964	0.9061	0.892	0.6938
C123159	0.5289	0.6496	0.4734	0.2888	0.8912	0.9001	0.8927	0.6836
C123171	0.5232	0.653	0.5182	0.2817	0.9534	0.9553	0.9594	0.8332
C123182	0.5252	0.6547	0.4885	0.2839	0.9474	0.9498	0.9509	0.8189
C123193	0.5537	0.6651	0.5027	0.3001	0.9425	0.9455	0.9441	0.8057
C123206	0.7087	0.7532	0.6975	0.4201	0.9208	0.9217	0.9337	0.7464
C123251	0.7078	0.742	0.716	0.4171	0.8911	0.8881	0.913	0.6798
C123308	0.6449	0.7193	0.6008	0.3662	0.8179	0.84	0.8142	0.541
C123319	0.6212	0.7087	0.6242	0.3448	0.8233	0.8468	0.8372	0.5259
C123320	0.6513	0.7114	0.6557	0.3702	0.9074	0.9077	0.9226	0.7176
C123353	0.6784	0.7267	0.6332	0.3938	0.9181	0.9153	0.9302	0.7362
C123397	0.509	0.6348	0.4043	0.2664	0.8181	0.8388	0.8109	0.5555
C123422	0.6588	0.724	0.6166	0.3667	0.8757	0.8842	0.8712	0.6475
C123437730	0.6969	0.6994	0.6207	0.4059	0.759	0.7428	0.7932	0.4612
C123444	0.6245	0.7173	0.6044	0.3416	0.8928	0.9031	0.8975	0.6803
C123488	0.462	0.5951	0.4012	0.2548	0.8982	0.8974	0.9454	0.6938
C123513	0.6456	0.7242	0.6372	0.3567	0.9133	0.92	0.9192	0.7199
C123546	0.5393	0.618	0.5129	0.2893	0.6278	0.6719	0.6291	0.3503
C123568	0.5188	0.6393	0.5048	0.2853	0.9157	0.9198	0.9281	0.7325
C123577991	0.6744	0.7458	0.6683	0.393	0.88	0.8926	0.8917	0.6561
C123615	0.3495	0.5413	0.3959	0.2084	0.7984	0.8183	0.8435	0.5309
C123626	0.6897	0.6831	0.7208	0.3993	0.8725	0.8266	0.8965	0.6434
C123637	0.729	0.7848	0.7557	0.4421	0.7903	0.8263	0.8156	0.517
C123660	0.6146	0.6953	0.631	0.3373	0.9311	0.9337	0.9415	0.776
C123682	0.6663	0.7173	0.6562	0.3811	0.9385	0.935	0.9433	0.7963
C123706	0.666	0.7321	0.6546	0.381	0.9069	0.9129	0.9114	0.7123
C123728	0.4982	0.615	0.4117	0.2681	0.8647	0.868	0.8635	0.6327
C123751	0.441	0.583	0.4193	0.2448	0.8087	0.8211	0.834	0.5358
C123762	0.7077	0.7443	0.6567	0.4193	0.8551	0.8578	0.8672	0.5979
C123819	0.6914	0.7122	0.7044	0.3964	0.8835	0.8646	0.9409	0.6528
C123820	0.4365	0.5972	0.4091	0.2432	0.8454	0.8616	0.8611	0.5806
C123831	0.6718	0.7254	0.6596	0.388	0.9225	0.9214	0.9277	0.7551
C123864	0.6051	0.7053	0.6132	0.3362	0.9295	0.9332	0.9381	0.7721
C123900	0.4183	0.5798	0.3367	0.2251	0.8225	0.8387	0.8327	0.561
C123911	0.6647	0.7344	0.6955	0.356	0.7474	0.7901	0.7773	0.4625
C123922	0.5861	0.6206	0.5324	0.3251	0.8272	0.7924	0.9432	0.5507
C123966	0.6147	0.6957	0.5772	0.3402	0.915	0.9186	0.9339	0.7293
C123973251	0.7564	0.7977	0.7571	0.4665	0.8343	0.8525	0.8584	0.5687
C123999	0.6369	0.7156	0.5847	0.3547	0.9077	0.9145	0.9039	0.6958
C124027	0.6958	0.737	0.6539	0.3977	0.8258	0.8338	0.8139	0.5489
C124049	0.6189	0.7121	0.5555	0.3436	0.8178	0.8446	0.8038	0.5424
C124061	0.5734	0.673	0.5529	0.3102	0.9282	0.9317	0.9348	0.7698
C124072	0.5899	0.6744	0.4555	0.3251	0.8835	0.8875	0.8752	0.6469
C124107	0.5367	0.6571	0.5259	0.2913	0.9406	0.9439	0.9468	0.8031
C124118	0.5219	0.6516	0.5415	0.2876	0.954	0.9558	0.9617	0.8341
C124130	0.5124	0.6453	0.4995	0.2795	0.8832	0.8948	0.8949	0.6651
C124163	0.7519	0.7806	0.7678	0.4616	0.9319	0.9297	0.941	0.7772
C124185	0.385	0.5713	0.4198	0.2203	0.9399	0.9428	0.9585	0.7967
C124196	0.4538	0.61	0.3967	0.2489	0.8964	0.9052	0.903	0.6956
C124221	0.4811	0.5539	0.3881	0.2637	0.7411	0.7155	0.8382	0.4486
C124254	0.4184	0.5955	0.3994	0.2345	0.8809	0.8931	0.8961	0.662
C124287	0.5098	0.6366	0.5146	0.2753	0.9144	0.9195	0.9367	0.7333
C124389	0.211	0.4057	0.2055	0.1446	0.6997	0.6674	0.8247	0.3963
C124403	0.5966	0.6584	0.617	0.3322	0.8693	0.8593	0.8877	0.6405
C124685	0.6243	0.6963	0.5481	0.3447	0.8461	0.8554	0.8366	0.5968
C124765	0.4258	0.602	0.4114	0.2345	0.9097	0.9171	0.9229	0.717
C124834	0.6229	0.7159	0.5835	0.3477	0.8857	0.8974	0.8858	0.6419
C125122	0.5529	0.6739	0.5227	0.302	0.9274	0.9316	0.9329	0.7659
C125337	0.5928	0.7044	0.5177	0.3287	0.8988	0.9052	0.8934	0.6953
C126216	0.3893	0.5798	0.3016	0.2216	0.9156	0.9221	0.9213	0.7375
C126385	0.8176	0.8394	0.8288	0.548	0.9024	0.9089	0.9139	0.7031
C126396	0.735	0.7812	0.7468	0.4404	0.9279	0.9324	0.9356	0.7684
C126738	0.7565	0.7947	0.783	0.4639	0.8607	0.8688	0.8844	0.6265
C12676481	0.6845	0.7492	0.6638	0.4	0.9307	0.9352	0.9321	0.7723
C126818	0.5145	0.6345	0.4693	0.2783	0.8994	0.9042	0.9109	0.6985
C126874	0.6789	0.7477	0.663	0.388	0.9245	0.9298	0.9271	0.7467
C126917100	0.7672	0.8093	0.7834	0.4746	0.8789	0.8918	0.8975	0.6537
C126987	0.6289	0.6865	0.5418	0.357	0.883	0.8782	0.8921	0.6526
C127004	0.7048	0.7472	0.6791	0.4086	0.8587	0.8645	0.8583	0.6059
C127184	0.5034	0.6251	0.6642	0.2651	0.6648	0.7242	0.8336	0.3609
C127195	0.5753	0.6852	0.5737	0.3076	0.9008	0.9098	0.911	0.7044
C127219	0.756	0.7442	0.8378	0.4561	0.7943	0.7733	0.8736	0.5028
C127480	0.6481	0.734	0.6697	0.3617	0.918	0.9223	0.9303	0.7368
C127662	0.7204	0.7683	0.6845	0.4143	0.8361	0.8534	0.8236	0.5695
C127913	0.4442	0.6116	0.4566	0.2465	0.9534	0.9549	0.9628	0.8348
C128370	0.5593	0.6732	0.544	0.3026	0.91	0.9174	0.9196	0.7099
C128507	0.6066	0.708	0.6095	0.3365	0.9274	0.9309	0.9367	0.7528
C129000	0.3705	0.5787	0.3093	0.2091	0.7968	0.8304	0.814	0.5137
C129714972	0.6222	0.7147	0.624	0.3487	0.9097	0.9168	0.9204	0.7207
C130047197	0.8188	0.8458	0.845	0.5514	0.8455	0.8647	0.8706	0.5723
C13014181	0.7875	0.8211	0.8199	0.5069	0.8486	0.8671	0.8758	0.6015
C13014249	0.7816	0.8196	0.8167	0.5029	0.7876	0.8215	0.8255	0.5128
C13019222	0.6464	0.6852	0.5758	0.3677	0.8359	0.8245	0.8991	0.5704
C13026125	0.6868	0.7421	0.6225	0.4001	0.8488	0.8616	0.8447	0.5868
C13036196	0.7336	0.7821	0.7198	0.4503	0.9032	0.9112	0.9088	0.7091
C13045880	0.6592	0.7251	0.6109	0.3733	0.8858	0.8938	0.881	0.6715
C13050470	0.6216	0.6839	0.5117	0.3477	0.7458	0.7678	0.7077	0.4556
C13067191	0.7533	0.7931	0.7269	0.4706	0.9471	0.9493	0.9502	0.8205
C13073295	0.7887	0.8146	0.774	0.5114	0.8919	0.8973	0.8929	0.6851
C13078041	0.6975	0.755	0.6231	0.4137	0.8967	0.9049	0.9043	0.6919
C13078790	0.7547	0.7837	0.7198	0.4734	0.8657	0.8727	0.8562	0.6314
C13080438	0.7602	0.7982	0.7554	0.4621	0.8625	0.8762	0.8659	0.63
C13086845	0.6526	0.7068	0.6316	0.3673	0.6665	0.7137	0.6728	0.379
C131113	0.6844	0.7533	0.7033	0.3942	0.8859	0.8975	0.8996	0.6741
C131179	0.7267	0.784	0.7425	0.4282	0.87	0.8843	0.8836	0.6426
C13127883	0.5978	0.7071	0.5794	0.3252	0.5606	0.6857	0.5368	0.2969
C13130193	0.5782	0.6915	0.5171	0.3189	0.8963	0.9054	0.8953	0.6939
C13149003	0.6205	0.708	0.5965	0.3444	0.9233	0.9286	0.9291	0.7528
C13150817	0.4106	0.5892	0.467	0.2324	0.9733	0.9738	0.9802	0.8973
C13151058	0.5533	0.6704	0.571	0.3069	0.9541	0.9558	0.962	0.8361
C13151172	0.5713	0.677	0.5801	0.316	0.9618	0.9633	0.9671	0.8597
C13151343	0.4232	0.5928	0.4859	0.2384	0.971	0.9718	0.9786	0.8899
C131588	0.7144	0.7709	0.7066	0.4203	0.8973	0.9068	0.901	0.6962
C13171216	0.7554	0.7966	0.7671	0.4581	0.8227	0.8418	0.8371	0.5605
C13190346	0.7046	0.7463	0.6776	0.4055	0.8465	0.8543	0.8629	0.564
C131919	0.7547	0.7819	0.749	0.463	0.7259	0.7605	0.7197	0.4409
C13194735	0.6671	0.716	0.6291	0.3862	0.8126	0.8277	0.8082	0.5408
C13195794	0.6691	0.731	0.6693	0.3879	0.8767	0.8848	0.8973	0.6486
C13195807	0.6599	0.7383	0.6755	0.3814	0.6754	0.7475	0.6956	0.3886
C1320167	0.6207	0.7148	0.5417	0.3468	0.8885	0.8996	0.8783	0.6572
C13203399	0.4127	0.5172	0.3791	0.2324	0.6279	0.6393	0.6464	0.3562
C13205566	0.3833	0.577	0.3694	0.2201	0.8653	0.8804	0.8849	0.6202
C13205577	0.3894	0.5786	0.3853	0.2229	0.8814	0.8932	0.9004	0.6559
C13209386	0.7508	0.7561	0.6646	0.4649	0.8838	0.8634	0.8946	0.6624
C1321284	0.6806	0.7182	0.6437	0.3981	0.6797	0.7186	0.6456	0.3902
C13214705	0.6617	0.7205	0.6175	0.3735	0.7978	0.817	0.8328	0.5085
C1322129	0.5186	0.6485	0.4739	0.2846	0.9325	0.9368	0.9364	0.7758
C132649	0.5866	0.6971	0.5705	0.3217	0.8301	0.8547	0.8456	0.5664
C132650	0.5493	0.6121	0.4769	0.2948	0.7514	0.7454	0.8559	0.4479
C132683	0.6971	0.6902	0.6388	0.405	0.7676	0.7397	0.789	0.4782
C13287495	0.5553	0.6482	0.5181	0.3027	0.7516	0.776	0.7731	0.4573
C13287768	0.7268	0.769	0.7141	0.4435	0.8421	0.8564	0.845	0.59
C13290749	0.6196	0.7101	0.6309	0.3485	0.7947	0.8267	0.8146	0.521
C13290965	0.6277	0.7183	0.6014	0.3513	0.8727	0.887	0.8793	0.6449
C13294718	0.6038	0.6846	0.5545	0.3303	0.7942	0.8156	0.7888	0.508
C13296941	0.6222	0.7037	0.5989	0.3404	0.8606	0.8728	0.8676	0.6248
C13304626	0.698	0.7489	0.6179	0.412	0.9211	0.9232	0.9401	0.7446
C1330865	0.6296	0.6935	0.6176	0.3503	0.9469	0.9428	0.953	0.8209
C133116833	0.8248	0.8484	0.8697	0.5512	0.8379	0.8572	0.8874	0.5708
C1331404	0.5828	0.6827	0.5687	0.3138	0.9262	0.9308	0.9326	0.7595
C1331415	0.8323	0.8511	0.8023	0.5491	0.9203	0.9244	0.9107	0.7416
C13324113	0.4939	0.6273	0.4323	0.2614	0.6186	0.6989	0.597	0.3424
C13325105	0.7379	0.7841	0.7118	0.4432	0.8274	0.8493	0.818	0.563
C1333284	0.4279	0.5685	0.332	0.2397	0.7175	0.7458	0.7081	0.4235
C13334491	0.72	0.7481	0.6577	0.4311	0.8873	0.8824	0.8792	0.6669
C13343958	0.7557	0.8005	0.7621	0.4721	0.8203	0.8461	0.8312	0.5583
C1335666	0.5351	0.6552	0.461	0.2891	0.8566	0.8722	0.8521	0.6141
C13360617	0.4429	0.6116	0.4666	0.2475	0.948	0.9499	0.9581	0.8194
C13361347	0.6108	0.6915	0.581	0.3349	0.921	0.9232	0.9243	0.7518
C13372811	0.6429	0.6851	0.5838	0.3625	0.7274	0.744	0.701	0.4091
C13380671	0.5606	0.6806	0.5766	0.3023	0.8341	0.8576	0.858	0.5768
C13388755	0.661	0.7309	0.6398	0.3822	0.9451	0.9477	0.9507	0.8143
C13389429	0.5454	0.6589	0.5793	0.3017	0.9641	0.9652	0.9718	0.8678
C133904	0.6047	0.6851	0.5625	0.3165	0.714	0.7574	0.6981	0.4249
C13395363	0.6394	0.6742	0.5919	0.3619	0.8016	0.7905	0.8136	0.5257
C13403377	0.6629	0.7268	0.6573	0.3719	0.9336	0.9327	0.9466	0.7787
C134112	0.7563	0.7883	0.7041	0.4499	0.8266	0.842	0.7987	0.5565
C134203	0.6843	0.7542	0.6375	0.3957	0.8321	0.8559	0.8183	0.5715
C13423159	0.6646	0.7312	0.6896	0.368	0.9522	0.9539	0.96	0.8352
C13429077	0.7944	0.8277	0.8048	0.5139	0.894	0.9042	0.9039	0.6831
C13431599	0.6507	0.738	0.6897	0.3609	0.8709	0.8839	0.8943	0.6437
C13432252	0.6557	0.7271	0.6214	0.3735	0.902	0.9094	0.9099	0.6985
C134327	0.6317	0.6949	0.5621	0.3537	0.8347	0.8415	0.8411	0.5745
C13434123	0.5324	0.6382	0.4243	0.288	0.8256	0.8374	0.8163	0.5651
C134496	0.733	0.7746	0.6918	0.443	0.8842	0.8916	0.8838	0.664
C13461740	0.6322	0.7005	0.5581	0.3506	0.8483	0.8566	0.8424	0.5939
C134623	0.6765	0.7457	0.6533	0.3873	0.9556	0.9571	0.9566	0.8436
C13472009	0.6246	0.702	0.5329	0.3528	0.7656	0.7972	0.7272	0.4758
C13475826	0.382	0.5747	0.4078	0.214	0.9383	0.9419	0.9536	0.7911
C134816	0.6734	0.743	0.6791	0.3855	0.9328	0.9369	0.9403	0.7786
C134855871	0.7149	0.7741	0.6141	0.4315	0.7858	0.8219	0.7278	0.4914
C134963	0.7189	0.7619	0.6207	0.4314	0.857	0.867	0.845	0.6039
C135013	0.5772	0.6807	0.5943	0.3215	0.9401	0.9435	0.9489	0.7985
C13506768	0.6322	0.7113	0.5385	0.3549	0.856	0.8696	0.8459	0.5992
C135159	0.6868	0.6987	0.6954	0.3963	0.7924	0.7738	0.9009	0.5005
C135206	0.335	0.4803	0.1946	0.1866	0.3348	0.4795	0.2013	0.1757
C13524044	0.8041	0.829	0.7669	0.5328	0.8559	0.8699	0.837	0.6054
C135306455	0.7165	0.7695	0.6885	0.4326	0.9121	0.9171	0.9213	0.7269
C13532188	0.6564	0.7194	0.6633	0.3708	0.9216	0.9236	0.9295	0.754
C13532779	0.7006	0.7627	0.6522	0.411	0.8364	0.8584	0.8214	0.5808
C13551730	0.6303	0.7173	0.6501	0.3501	0.86	0.8768	0.8828	0.622
C13552211	0.7297	0.7324	0.6496	0.4439	0.7723	0.7619	0.7658	0.487
C13558708	0.4884	0.5665	0.3819	0.2569	0.6483	0.6608	0.6231	0.3373
C135615	0.8031	0.821	0.7645	0.5331	0.8026	0.8188	0.7707	0.528
C135626	0.788	0.8117	0.7369	0.5128	0.8762	0.8819	0.8608	0.6495
C135663988	0.7278	0.7637	0.6574	0.4375	0.9164	0.9154	0.9104	0.7289
C135671	0.5441	0.67	0.5752	0.2976	0.9031	0.9111	0.92	0.7077
C135773	0.7521	0.7834	0.7358	0.4653	0.8685	0.8754	0.894	0.6281
C135795	0.6761	0.7317	0.5963	0.3931	0.9108	0.913	0.9252	0.7174
C135805968	0.4311	0.556	0.4208	0.2397	0.7358	0.7449	0.7622	0.4533
C135988	0.6312	0.7041	0.599	0.3582	0.9265	0.9282	0.9333	0.7594
C13601940	0.5543	0.6712	0.4986	0.2956	0.9011	0.91	0.901	0.7029
C13608872	0.7073	0.7714	0.7227	0.4211	0.8806	0.8924	0.8937	0.6624
C13612345	0.6874	0.7503	0.6136	0.3945	0.8806	0.8921	0.8628	0.6434
C13629226	0.6169	0.6113	0.6005	0.3439	0.7759	0.7148	0.8333	0.4898
C13632945	0.5891	0.6769	0.5922	0.3289	0.9554	0.955	0.9624	0.8413
C136367	0.7444	0.7946	0.7458	0.4534	0.8462	0.8667	0.8528	0.5893
C13643088	0.6725	0.7341	0.6654	0.3863	0.9615	0.9621	0.9655	0.8595
C136514175	0.5624	0.5616	0.636	0.2938	0.6578	0.6015	0.8613	0.3544
C13658189	0.5305	0.6766	0.3975	0.2806	0.746	0.7964	0.7018	0.4621
C136607	0.6705	0.7411	0.6691	0.3892	0.9018	0.9105	0.9089	0.7079
C13668616	0.659	0.7298	0.6175	0.3743	0.8984	0.9065	0.8954	0.6756
C13669426	0.53	0.6614	0.4301	0.2851	0.8427	0.8638	0.8313	0.5926
C13679726	0.6322	0.7175	0.6064	0.3575	0.9478	0.9501	0.9533	0.82
C13679748	0.5987	0.6899	0.5539	0.3322	0.9374	0.9404	0.9463	0.7912
C13679759	0.6568	0.7365	0.6367	0.3734	0.9071	0.9147	0.9096	0.7175
C136801	0.7711	0.8066	0.7395	0.4652	0.8064	0.8323	0.7844	0.53
C13680303	0.3855	0.5467	0.3333	0.2207	0.8548	0.8539	0.8709	0.6158
C136856	0.5937	0.6648	0.4387	0.3078	0.6999	0.7338	0.6129	0.4007
C13688670	0.5448	0.6703	0.5502	0.2996	0.9329	0.9362	0.9425	0.7778
C13689208	0.6464	0.7295	0.595	0.3662	0.8253	0.8508	0.8283	0.5611
C13692143	0.8437	0.8612	0.8222	0.5926	0.8578	0.871	0.8475	0.6031
C13698163	0.5203	0.5305	0.5026	0.2807	0.6786	0.6249	0.7118	0.3847
C137031	0.4744	0.6118	0.3948	0.2573	0.9367	0.938	0.9437	0.7905
C13706688	0.7036	0.7507	0.6562	0.4127	0.9044	0.9069	0.9237	0.6997
C137075	0.6116	0.6845	0.4905	0.342	0.849	0.855	0.8371	0.6022
C137188	0.5512	0.6772	0.5631	0.3022	0.8989	0.9071	0.9127	0.696
C137268	0.7119	0.7314	0.7272	0.4237	0.841	0.8302	0.8652	0.5879
C137326	0.6963	0.7564	0.6955	0.402	0.8926	0.9023	0.8993	0.6787
C13734366	0.6812	0.6858	0.6185	0.3864	0.7512	0.7342	0.7756	0.4478
C13739350	0.6365	0.7136	0.5661	0.3508	0.8431	0.8601	0.8264	0.5725
C137439	0.4066	0.5886	0.3806	0.2283	0.8549	0.8721	0.8718	0.6106
C13750817	0.5423	0.6769	0.4993	0.2779	0.6255	0.7235	0.6062	0.3484
C137586	0.6683	0.737	0.5789	0.3833	0.9476	0.9502	0.9396	0.8177
C13788846	0.6403	0.711	0.4965	0.3489	0.8333	0.8488	0.7918	0.5723
C13794144	0.6941	0.7477	0.6242	0.4075	0.9111	0.9153	0.9005	0.7157
C137995	0.616	0.6848	0.5775	0.3489	0.9095	0.9067	0.925	0.7166
C13816336	0.5836	0.6842	0.4548	0.3256	0.9008	0.909	0.8945	0.6951
C138227	0.706	0.7504	0.6826	0.4158	0.9089	0.9105	0.9115	0.7145
C138396	0.4451	0.6018	0.3302	0.2441	0.4178	0.5839	0.3055	0.2287
C13851111	0.5487	0.6647	0.5295	0.2999	0.9122	0.9191	0.9194	0.731
C13856854	0.7439	0.7862	0.7011	0.458	0.8944	0.9029	0.886	0.6805
C13857551	0.6883	0.744	0.6747	0.4029	0.9562	0.9567	0.9589	0.8433
C138590	0.7127	0.7109	0.6594	0.4215	0.7136	0.7094	0.6831	0.4212
C138863	0.6057	0.6882	0.575	0.3401	0.9428	0.9434	0.9513	0.8064
C13925003	0.6732	0.7324	0.6586	0.3856	0.9286	0.9305	0.932	0.7676
C139402	0.6835	0.7452	0.7139	0.3942	0.9607	0.9621	0.9675	0.8556
C139628	0.6993	0.7611	0.6656	0.4083	0.9239	0.9292	0.9219	0.7575
C139662	0.593	0.689	0.5945	0.3181	0.9247	0.9296	0.9355	0.7506
C13979812	0.7692	0.8077	0.7587	0.4873	0.8236	0.8476	0.8205	0.5333
C13991372	0.7012	0.744	0.6407	0.419	0.8158	0.8282	0.798	0.5423
C14003340	0.5094	0.6166	0.3336	0.2741	0.7851	0.7995	0.8173	0.4917
C140114	0.6358	0.73	0.6315	0.3484	0.7441	0.7962	0.7524	0.4574
C140283	0.7399	0.7706	0.6841	0.4534	0.8659	0.8692	0.8571	0.6336
C140294	0.667	0.7286	0.6251	0.379	0.9196	0.9227	0.9238	0.736
C140501	0.6119	0.6499	0.5512	0.3385	0.8272	0.803	0.92	0.5456
C14062181	0.7253	0.7724	0.7194	0.4374	0.9409	0.9437	0.9436	0.8034
C14062192	0.718	0.7633	0.7053	0.4275	0.9433	0.9445	0.9456	0.8103
C14062341	0.679	0.6819	0.6462	0.3908	0.784	0.76	0.8503	0.496
C140670	0.7163	0.7731	0.6986	0.431	0.9411	0.944	0.9419	0.8
C140750	0.6796	0.7521	0.6376	0.398	0.8543	0.8727	0.849	0.6136
C140772	0.5418	0.6616	0.4914	0.2926	0.8781	0.8904	0.8832	0.6381
C140794	0.6273	0.6863	0.6271	0.3444	0.7882	0.8	0.8317	0.5058
C140807	0.6427	0.7194	0.6168	0.3617	0.8996	0.9075	0.9014	0.6918
C140885	0.5996	0.6799	0.5835	0.3329	0.798	0.8174	0.812	0.52
C14094112	0.554	0.5904	0.461	0.3034	0.6951	0.6769	0.7281	0.3943
C141026	0.5671	0.5715	0.5171	0.3123	0.7603	0.6964	0.9032	0.4662
C141048	0.6476	0.714	0.6461	0.3599	0.921	0.9232	0.9284	0.7519
C141059	0.6819	0.7461	0.6814	0.3944	0.9208	0.9263	0.9283	0.75
C141060	0.6184	0.6825	0.6203	0.3431	0.9477	0.9416	0.9533	0.8212
C14107972	0.6875	0.7501	0.6824	0.4058	0.9504	0.9528	0.9571	0.8287
C14113010	0.7078	0.7456	0.6574	0.4169	0.9154	0.9126	0.9214	0.727
C141184	0.7369	0.767	0.7445	0.4413	0.9326	0.9299	0.9391	0.7809
C141242	0.658	0.7308	0.6089	0.3741	0.9479	0.9505	0.9477	0.8222
C141286	0.7073	0.7584	0.709	0.4087	0.9631	0.964	0.9696	0.8674
C14130053	0.3529	0.5514	0.3362	0.2086	0.8463	0.8614	0.8744	0.5978
C141322	0.5944	0.672	0.5795	0.3311	0.8844	0.8859	0.8959	0.6677
C14143556	0.6131	0.7119	0.5506	0.3386	0.8841	0.8958	0.8777	0.6684
C141435	0.6675	0.7158	0.6448	0.3807	0.8463	0.8491	0.8483	0.5929
C141483150	0.7788	0.8169	0.8067	0.5003	0.8323	0.8559	0.8577	0.56
C141662	0.8399	0.8574	0.8484	0.583	0.8979	0.902	0.9067	0.6985
C141708	0.4856	0.6365	0.4919	0.2701	0.931	0.9348	0.9414	0.7737
C141731	0.7116	0.769	0.6608	0.4227	0.8422	0.8624	0.825	0.578
C14178155	0.6515	0.7337	0.6574	0.373	0.907	0.9145	0.9254	0.7138
C141786	0.5866	0.6942	0.5838	0.3164	0.8069	0.8374	0.8207	0.5394
C14180519	0.6814	0.7494	0.6585	0.3991	0.9188	0.9249	0.9217	0.7451
C141844	0.4724	0.631	0.485	0.2515	0.9184	0.9239	0.9322	0.7396
C141913	0.6783	0.7385	0.6527	0.3843	0.8539	0.8673	0.8557	0.61
C141935	0.5991	0.6803	0.5655	0.3373	0.9425	0.9414	0.9549	0.8042
C141979	0.6425	0.6774	0.6422	0.3529	0.8368	0.8221	0.858	0.5448
C142085	0.5646	0.5526	0.4943	0.3072	0.7178	0.6444	0.7108	0.4274
C142198	0.6641	0.7142	0.6613	0.3789	0.9489	0.944	0.953	0.8247
C14227180	0.7259	0.7445	0.7343	0.4346	0.8705	0.8621	0.9271	0.6295
C14227953	0.5843	0.679	0.5544	0.313	0.8221	0.8421	0.8282	0.5625
C142289	0.555	0.6283	0.5281	0.2943	0.7724	0.7652	0.7965	0.4947
C142290	0.5976	0.6829	0.6193	0.3275	0.9448	0.945	0.9539	0.809
C1423605	0.5116	0.6391	0.433	0.2655	0.8599	0.8737	0.8568	0.6159
C142507	0.6851	0.7395	0.652	0.3975	0.9389	0.9395	0.9415	0.7922
C142610	0.5119	0.6152	0.3982	0.2774	0.7834	0.7955	0.7805	0.4992
C142621	0.5869	0.684	0.5165	0.3205	0.8864	0.8961	0.8803	0.6455
C14268667	0.6404	0.7301	0.5999	0.3639	0.8499	0.8692	0.8452	0.5996
C142687	0.5624	0.6764	0.5884	0.2801	0.8803	0.8929	0.8989	0.6622
C14272470	0.5964	0.6911	0.55	0.3301	0.9031	0.9106	0.9036	0.6883
C142778	0.5785	0.6808	0.5517	0.3154	0.9436	0.9466	0.9473	0.8112
C142790	0.5278	0.6339	0.5047	0.2827	0.7964	0.8142	0.8118	0.5254
C142825	0.3959	0.5763	0.446	0.2269	0.9529	0.9547	0.9672	0.837
C14289964	0.7929	0.8137	0.7898	0.5182	0.9347	0.9339	0.9386	0.7841
C142905	0.5699	0.6761	0.5254	0.315	0.9409	0.9441	0.9459	0.8027
C142916	0.5745	0.676	0.5422	0.3124	0.9403	0.9432	0.9481	0.8019
C142927	0.5587	0.6688	0.5601	0.3079	0.9523	0.9544	0.9581	0.8357
C142949	0.4733	0.6256	0.3781	0.2601	0.8911	0.9016	0.89	0.6747
C142961	0.6426	0.7086	0.6281	0.3565	0.9017	0.9041	0.9281	0.7011
C14300335	0.6963	0.7463	0.6583	0.4037	0.8405	0.8534	0.8414	0.5808
C143077	0.5211	0.6497	0.4283	0.2816	0.9115	0.9185	0.908	0.7121
C143088	0.5387	0.6575	0.5251	0.2886	0.9193	0.9249	0.9299	0.7411
C14309252	0.4499	0.5777	0.3225	0.2292	0.5826	0.6543	0.5197	0.2874
C143102	0.3858	0.5653	0.3735	0.2205	0.8886	0.8953	0.9233	0.6769
C143135	0.5345	0.6513	0.5067	0.2934	0.9384	0.9414	0.9468	0.795
C143157	0.427	0.5928	0.4326	0.2387	0.9133	0.919	0.9337	0.7322
C14315970	0.8443	0.8645	0.8612	0.5903	0.9356	0.9393	0.9445	0.7811
C143168	0.5194	0.6565	0.5198	0.2835	0.8823	0.8946	0.8973	0.6646
C14321278	0.7485	0.7721	0.694	0.4633	0.8517	0.8529	0.8544	0.6034
C143282	0.568	0.6774	0.5575	0.3123	0.9153	0.9218	0.928	0.7347
C1435467	0.6227	0.7132	0.6721	0.3524	0.8752	0.889	0.9019	0.6501
C1435489	0.6588	0.7418	0.7065	0.3772	0.827	0.8525	0.8616	0.5629
C1435490	0.6589	0.7425	0.6904	0.3799	0.8497	0.8689	0.8735	0.603
C14360500	0.6229	0.6993	0.5002	0.3482	0.8854	0.8918	0.8864	0.6674
C1436346	0.6038	0.6852	0.6235	0.3359	0.9625	0.9614	0.9687	0.8626
C14374459	0.6138	0.7041	0.5826	0.3439	0.9379	0.9416	0.9397	0.789
C14376795	0.4286	0.6004	0.4092	0.2337	0.9289	0.9336	0.9391	0.7693
C14376819	0.5499	0.6541	0.5127	0.2982	0.8821	0.8892	0.8943	0.6627
C14377685	0.6007	0.7002	0.5597	0.3276	0.9012	0.9101	0.9019	0.6984
C143879805	0.7705	0.8109	0.7925	0.4874	0.8729	0.8865	0.8992	0.6379
C14411564	0.562	0.6673	0.5383	0.313	0.956	0.9575	0.96	0.8435
C144284253	0.7699	0.8074	0.7471	0.4868	0.8816	0.8917	0.8985	0.6497
C14430230	0.7528	0.7863	0.7172	0.4664	0.922	0.924	0.9223	0.7529
C14433762	0.5282	0.6511	0.5081	0.2892	0.9378	0.9413	0.9436	0.796
C1443761	0.7537	0.7916	0.6821	0.4712	0.8119	0.8344	0.7763	0.54
C14438325	0.7383	0.7836	0.6489	0.4524	0.8832	0.8938	0.859	0.6629
C14444770	0.8573	0.8632	0.8674	0.6157	0.9209	0.919	0.9314	0.7507
C1444640	0.6647	0.7476	0.6303	0.3792	0.8944	0.8996	0.8939	0.669
C14447166	0.5827	0.6828	0.5892	0.3108	0.8852	0.8956	0.8996	0.6672
C1445450	0.8359	0.8492	0.8598	0.5783	0.8798	0.8859	0.9	0.6569
C14476370	0.4956	0.6344	0.4416	0.2671	0.9475	0.9501	0.9514	0.8213
C144851616	0.7706	0.8111	0.776	0.4855	0.8406	0.8619	0.8514	0.591
C14496356	0.7165	0.748	0.6695	0.4295	0.9282	0.921	0.9393	0.7674
C14507029	0.7108	0.7604	0.6808	0.4275	0.8751	0.8846	0.888	0.6452
C1450722	0.7078	0.7655	0.6497	0.4078	0.7125	0.7678	0.6609	0.4207
C1450744	0.6962	0.747	0.6334	0.4057	0.7416	0.7784	0.7033	0.4511
C14508497	0.6262	0.7231	0.6516	0.3455	0.8817	0.8923	0.899	0.6607
C1450857	0.4856	0.6316	0.4665	0.2662	0.8722	0.886	0.9077	0.633
C14523536	0.4344	0.6152	0.3916	0.2405	0.9264	0.9288	0.9365	0.7637
C1452773	0.5174	0.6471	0.4284	0.2824	0.9005	0.9092	0.898	0.7036
C14529534	0.6969	0.7383	0.6766	0.4072	0.8709	0.8729	0.9155	0.6293
C1453061	0.687	0.7443	0.5893	0.3995	0.8859	0.8941	0.8653	0.6517
C1453243	0.5243	0.6529	0.5783	0.2899	0.9661	0.9669	0.9742	0.8739
C1453254	0.4583	0.6138	0.4858	0.2566	0.9567	0.9585	0.967	0.8446
C14542713	0.7682	0.8058	0.761	0.4847	0.9121	0.9188	0.9195	0.7289
C1454848	0.4793	0.6283	0.5162	0.2622	0.9163	0.9227	0.9334	0.7357
C1454859	0.4817	0.6336	0.5274	0.2628	0.9187	0.9246	0.9362	0.7417
C1455181	0.6396	0.6357	0.653	0.3531	0.7313	0.6965	0.8828	0.4264
C145689345	0.7176	0.758	0.7279	0.4253	0.881	0.8814	0.9434	0.6373
C145733	0.5974	0.7033	0.5906	0.3291	0.5865	0.6964	0.5804	0.3232
C1457858	0.6201	0.7023	0.5873	0.3505	0.8105	0.8327	0.8089	0.5405
C1459003	0.7048	0.7622	0.6739	0.4128	0.8957	0.9049	0.8924	0.6858
C1459092	0.4714	0.6211	0.4856	0.2628	0.9348	0.9387	0.9491	0.7833
C1459105	0.4775	0.6304	0.5096	0.2647	0.9455	0.9477	0.9564	0.8097
C1459207	0.7865	0.8091	0.7919	0.4993	0.805	0.8226	0.82	0.5359
C14596500	0.6286	0.6744	0.551	0.3514	0.8703	0.8556	0.8635	0.6424
C1459934	0.6145	0.6356	0.6254	0.3395	0.7833	0.7556	0.8618	0.4939
C1460022	0.4224	0.6012	0.427	0.2393	0.9242	0.9293	0.9374	0.7601
C1460168	0.499	0.6435	0.4281	0.2657	0.904	0.9123	0.9073	0.6868
C1460577	0.5819	0.6967	0.5502	0.3071	0.8472	0.8671	0.8517	0.5872
C146070340	0.8367	0.8594	0.868	0.5817	0.8626	0.8787	0.8919	0.6265
C146070351	0.823	0.8471	0.8696	0.5465	0.8031	0.8297	0.8575	0.5184
C1462039	0.5551	0.6727	0.5555	0.2952	0.9379	0.9413	0.9461	0.7867
C1462073	0.5586	0.6717	0.5944	0.308	0.9705	0.9711	0.9764	0.8875
C1462277	0.4117	0.6015	0.3785	0.2285	0.9158	0.9209	0.9285	0.738
C1462960	0.5359	0.6583	0.5255	0.2892	0.9512	0.9535	0.9566	0.8237
C1462971	0.545	0.6659	0.5434	0.2956	0.9631	0.9639	0.9679	0.8607
C1463178	0.7171	0.7612	0.6568	0.4254	0.926	0.9275	0.9413	0.7581
C14633546	0.6032	0.6966	0.5617	0.3312	0.9259	0.9307	0.9296	0.7569
C14667551	0.7609	0.7945	0.7594	0.4752	0.9493	0.9498	0.9558	0.825
C14676290	0.447	0.591	0.47	0.2487	0.9432	0.9415	0.9599	0.8035
C1467794	0.5322	0.6295	0.4108	0.2834	0.828	0.8328	0.829	0.5678
C14678025	0.6132	0.563	0.6617	0.3407	0.684	0.5943	0.8643	0.3924
C1468399	0.7048	0.7305	0.701	0.4122	0.9612	0.9484	0.9654	0.8621
C14686147	0.5722	0.6805	0.6086	0.3154	0.9609	0.9622	0.9687	0.8573
C1468957	0.7056	0.7639	0.6491	0.4116	0.8642	0.8793	0.8513	0.6179
C14691895	0.5517	0.6545	0.4868	0.2945	0.8305	0.845	0.8274	0.566
C1469483	0.546	0.6677	0.5424	0.296	0.9249	0.9301	0.9357	0.7477
C1469701	0.6588	0.7216	0.6987	0.3812	0.959	0.959	0.9673	0.8544
C1469949	0.7155	0.7556	0.6567	0.4201	0.7923	0.8108	0.7704	0.5152
C1470504	0.6669	0.7393	0.5926	0.3852	0.8839	0.8956	0.8689	0.6491
C1470571	0.7551	0.7919	0.6892	0.4512	0.7946	0.8207	0.7474	0.5122
C1471030	0.8083	0.8266	0.8185	0.5344	0.9235	0.924	0.9306	0.7562
C147123475	0.6977	0.7208	0.6724	0.4077	0.7459	0.7536	0.7688	0.4544
C1475123	0.8023	0.8321	0.8012	0.5283	0.8714	0.8853	0.8737	0.629
C14752751	0.4641	0.6154	0.4683	0.2592	0.9282	0.9327	0.9452	0.7655
C14765301	0.4126	0.6048	0.3848	0.2304	0.8992	0.9067	0.9151	0.7024
C1477505	0.6667	0.7376	0.6254	0.3822	0.9007	0.9093	0.8981	0.6931
C1477550	0.5007	0.6055	0.4276	0.2736	0.6624	0.7033	0.6483	0.3815
C147820	0.597	0.6819	0.5491	0.3294	0.767	0.7983	0.7688	0.484
C1481932	0.8512	0.8675	0.8292	0.6042	0.9055	0.9124	0.8965	0.7078
C1482151	0.6272	0.7094	0.5843	0.3413	0.8778	0.889	0.8756	0.645
C148243	0.8539	0.8675	0.8455	0.6096	0.6857	0.7425	0.6359	0.3937
C1483278	0.7199	0.7593	0.7033	0.4363	0.9006	0.903	0.926	0.698
C1483676	0.398	0.5996	0.2712	0.2195	0.4035	0.6023	0.2859	0.2244
C1484124	0.6772	0.7469	0.651	0.3897	0.9148	0.9215	0.9154	0.7323
C148438000	0.8326	0.8563	0.8602	0.5637	0.9065	0.9145	0.9257	0.716
C1484500	0.7377	0.7692	0.7147	0.4435	0.9091	0.9077	0.922	0.7227
C1484806	0.5605	0.6765	0.5157	0.3028	0.9163	0.9227	0.9219	0.7401
C1485003	0.7039	0.7505	0.7012	0.4171	0.8581	0.8658	0.8833	0.6167
C14850238	0.5317	0.5623	0.5198	0.2924	0.7701	0.7138	0.938	0.4806
C1485070	0.7466	0.7927	0.7002	0.4544	0.8915	0.9019	0.8786	0.6721
C148538	0.7046	0.7546	0.6329	0.4121	0.7329	0.7738	0.6762	0.4434
C1486517	0.7284	0.7649	0.6604	0.442	0.8873	0.8902	0.9034	0.6608
C1486755	0.3744	0.5792	0.4181	0.2181	0.9355	0.9384	0.9515	0.7862
C14869397	0.7138	0.7704	0.6702	0.4266	0.7827	0.8182	0.7577	0.5007
C148798	0.6923	0.7545	0.6456	0.3952	0.8579	0.8739	0.8513	0.6155
C148878	0.7015	0.7471	0.6379	0.4103	0.9302	0.9295	0.9303	0.7719
C14892149	0.7902	0.8251	0.8019	0.5129	0.8635	0.8784	0.879	0.6192
C14901076	0.6471	0.6784	0.5542	0.3691	0.7829	0.7736	0.806	0.4981
C149166	0.6554	0.7392	0.5841	0.3668	0.851	0.8702	0.833	0.6016
C14916791	0.6937	0.7498	0.7014	0.4015	0.886	0.8946	0.8965	0.6648
C14916804	0.6215	0.7091	0.6252	0.3479	0.871	0.8847	0.8825	0.6384
C14918219	0.453	0.6081	0.4056	0.2346	0.7769	0.8098	0.7865	0.4952
C14919018	0.5399	0.6584	0.5715	0.2968	0.9624	0.9637	0.9695	0.8623
C14922362	0.572	0.6529	0.485	0.3145	0.6576	0.7087	0.6206	0.3683
C1492304	0.6393	0.7029	0.5833	0.3575	0.8826	0.8848	0.8914	0.6603
C1493272	0.6122	0.7013	0.6339	0.3364	0.814	0.8396	0.8393	0.5445
C149575	0.5377	0.6624	0.4703	0.2925	0.8894	0.9003	0.8886	0.6539
C149735	0.8007	0.8154	0.8277	0.5289	0.9078	0.9058	0.924	0.7165
C149793691	0.8286	0.8536	0.86	0.5701	0.8659	0.8816	0.8936	0.6325
C14979396	0.6287	0.7162	0.6183	0.3513	0.9255	0.9306	0.9307	0.7552
C14984215	0.5889	0.6132	0.6257	0.3151	0.7257	0.7051	0.8807	0.4075
C1498960	0.6596	0.7384	0.6139	0.3774	0.8984	0.9076	0.8944	0.6851
C1499214	0.6458	0.6453	0.758	0.3528	0.635	0.637	0.7826	0.338
C15001271	0.7952	0.8222	0.7803	0.5224	0.9069	0.9125	0.9112	0.7178
C1501059	0.7556	0.7919	0.6879	0.4614	0.8611	0.8731	0.8386	0.6221
C1501060	0.7359	0.7726	0.7427	0.4426	0.9428	0.9426	0.9516	0.8028
C1501275	0.7072	0.7532	0.6815	0.4199	0.886	0.8916	0.8842	0.6602
C150130	0.6404	0.724	0.5979	0.3637	0.8936	0.9037	0.8916	0.6771
C15014252	0.7361	0.725	0.7442	0.4478	0.8254	0.7947	0.8577	0.5618
C15018038	0.7255	0.7759	0.6721	0.4358	0.8961	0.9052	0.8853	0.6928
C1501822	0.4302	0.491	0.3308	0.2433	0.6828	0.6309	0.8532	0.3937
C150196	0.7185	0.7682	0.7021	0.4305	0.8908	0.8998	0.8909	0.6583
C1502007	0.4771	0.6305	0.4468	0.2616	0.9268	0.9315	0.9338	0.7652
C1502030	0.3358	0.5647	0.3376	0.2005	0.8842	0.8955	0.9104	0.6589
C15022089	0.7383	0.7871	0.7685	0.4402	0.7677	0.8074	0.798	0.4906
C1502223	0.4186	0.6154	0.3333	0.2331	0.8664	0.8781	0.8705	0.6357
C1502245	0.5409	0.6617	0.5134	0.2879	0.9171	0.9234	0.924	0.7365
C1502381	0.3179	0.5422	0.374	0.1933	0.9624	0.9636	0.9728	0.862
C1503497	0.7268	0.7741	0.7125	0.436	0.9079	0.9143	0.9172	0.7169
C1504547	0.7359	0.7596	0.6408	0.4496	0.812	0.8172	0.7885	0.5364
C1504581	0.6652	0.7257	0.5964	0.3819	0.7363	0.7738	0.6952	0.4444
C150517774	0.8002	0.8257	0.8341	0.5184	0.8265	0.844	0.8746	0.552
C1505506	0.6656	0.7245	0.5944	0.3813	0.8956	0.8993	0.8855	0.6703
C15057984	0.7495	0.798	0.7487	0.4563	0.92	0.9247	0.9243	0.7498
C150607	0.605	0.6943	0.5841	0.3244	0.9041	0.9091	0.9114	0.6998
C150618	0.6353	0.6885	0.5475	0.3571	0.8863	0.8793	0.9181	0.6674
C15068356	0.7416	0.7883	0.7249	0.4603	0.8235	0.8477	0.8189	0.549
C15074541	0.7478	0.7923	0.7808	0.4643	0.7792	0.816	0.8129	0.4996
C15075500	0.8069	0.8044	0.8153	0.538	0.8937	0.8787	0.9208	0.6834
C150765	0.7008	0.7629	0.6679	0.4137	0.8683	0.8835	0.8669	0.6241
C150776	0.7111	0.7608	0.7077	0.422	0.9421	0.944	0.9485	0.8071
C150787	0.6539	0.7327	0.6483	0.3769	0.9097	0.9171	0.9177	0.7235
C150965734	0.7185	0.7739	0.6827	0.4275	0.8645	0.8801	0.8646	0.6318
C151008	0.5866	0.6716	0.561	0.3207	0.8034	0.8227	0.8069	0.4954
C15104617	0.675	0.7539	0.7323	0.3887	0.7596	0.8059	0.8145	0.4738
C151100	0.7048	0.7616	0.6958	0.4185	0.9485	0.951	0.9511	0.8212
C15110744	0.5502	0.5906	0.5611	0.2921	0.6938	0.6759	0.818	0.385
C15111565	0.6994	0.7476	0.69	0.4073	0.9402	0.9406	0.9434	0.8025
C151188	0.5249	0.5562	0.3751	0.2857	0.603	0.6	0.5371	0.3329
C151199	0.536	0.6568	0.5233	0.2883	0.9521	0.9543	0.9574	0.8324
C15121843	0.6864	0.756	0.6619	0.3865	0.792	0.8264	0.7858	0.5174
C15128902	0.7684	0.7989	0.7445	0.4885	0.893	0.8977	0.8962	0.6852
C1513606	0.8702	0.8798	0.8997	0.6312	0.8856	0.8834	0.9211	0.6653
C1513695	0.7371	0.755	0.7451	0.4442	0.8532	0.8376	0.9142	0.5995
C1514870	0.7592	0.7985	0.7833	0.4657	0.8767	0.8877	0.8944	0.6545
C15149107	0.7476	0.7919	0.7318	0.4558	0.8885	0.8991	0.8876	0.6719
C1517222	0.3416	0.5437	0.2168	0.1786	0.3483	0.5463	0.234	0.1848
C15181869	0.7283	0.7723	0.6974	0.4383	0.9061	0.9116	0.9045	0.7167
C1518725	0.4086	0.5779	0.3573	0.2265	0.8995	0.9052	0.9264	0.6969
C1518861	0.6776	0.7414	0.6011	0.3925	0.8445	0.8613	0.8227	0.5765
C1520203	0.3838	0.5042	0.399	0.221	0.7144	0.6999	0.7602	0.432
C1520214	0.4742	0.578	0.3063	0.2542	0.6885	0.705	0.6594	0.3802
C1520429	0.6095	0.6969	0.572	0.3315	0.9214	0.9257	0.9261	0.7422
C15205115	0.7043	0.7124	0.7007	0.4171	0.8468	0.8335	0.9007	0.59
C15205660	0.7849	0.8216	0.795	0.5057	0.8634	0.8794	0.8776	0.6248
C1521386	0.7767	0.8093	0.7262	0.4891	0.8958	0.9035	0.8803	0.6839
C1521513	0.6756	0.7333	0.6275	0.3882	0.8799	0.8869	0.8883	0.658
C152211159	0.9064	0.9143	0.9196	0.7154	0.8478	0.8667	0.8683	0.5955
C15231911	0.7535	0.7859	0.732	0.4677	0.8564	0.8655	0.8558	0.5984
C15232765	0.4951	0.629	0.5338	0.2721	0.9452	0.9474	0.957	0.8094
C15258738	0.8197	0.8432	0.8079	0.5558	0.8899	0.8995	0.8933	0.6665
C1527895	0.6917	0.7551	0.6729	0.4091	0.9354	0.9392	0.9368	0.7746
C1528252	0.4983	0.64	0.4561	0.2698	0.9357	0.9394	0.9406	0.7861
C1529686	0.2597	0.5007	0.2319	0.1702	0.2993	0.5175	0.2982	0.1838
C1530036	0.6771	0.7283	0.6227	0.3842	0.9059	0.9054	0.9279	0.706
C1533035	0.843	0.8641	0.8542	0.5844	0.9256	0.9303	0.9365	0.7611
C1533206	0.733	0.7794	0.6802	0.4395	0.9301	0.9342	0.9237	0.7737
C15341089	0.7633	0.7976	0.7554	0.4814	0.8938	0.9	0.9009	0.6871
C1534265	0.4463	0.6104	0.4241	0.2465	0.9443	0.9472	0.952	0.8108
C1534276	0.5232	0.6384	0.4608	0.2852	0.9305	0.9317	0.9413	0.7736
C1535757	0.8468	0.8663	0.8716	0.5906	0.8712	0.8854	0.8966	0.6386
C15374455	0.5584	0.6698	0.5154	0.3003	0.9195	0.9252	0.9262	0.7361
C1539044	0.7301	0.779	0.7488	0.4393	0.8943	0.904	0.9139	0.684
C1539204	0.4026	0.5183	0.4127	0.2305	0.7994	0.7689	0.8327	0.5312
C15394306	0.6405	0.7226	0.6045	0.3597	0.9347	0.9387	0.9389	0.7863
C1540358	0.6633	0.7167	0.6256	0.3815	0.9219	0.9192	0.9233	0.7496
C15403891	0.4687	0.6255	0.4969	0.2608	0.9221	0.9276	0.9375	0.7496
C1541237	0.7182	0.7533	0.6951	0.4317	0.924	0.92	0.943	0.7537
C15451146	0.6267	0.7003	0.5667	0.3471	0.9406	0.9408	0.9397	0.8015
C15458487	0.6956	0.7657	0.6368	0.4084	0.8788	0.8895	0.8649	0.648
C1546798	0.7438	0.7912	0.7665	0.4538	0.8872	0.8976	0.9091	0.67
C1546801	0.7772	0.8066	0.7916	0.49	0.8423	0.8577	0.8587	0.5688
C15469779	0.5863	0.6872	0.4826	0.3205	0.8863	0.8971	0.8722	0.6573
C1547871	0.7437	0.785	0.7658	0.4476	0.9364	0.9402	0.9459	0.7847
C15480009	0.7384	0.7659	0.6991	0.4498	0.8603	0.8615	0.8882	0.6071
C1548136	0.284	0.4853	0.2181	0.1608	0.3137	0.5022	0.2676	0.1741
C15484932	0.7605	0.7957	0.7417	0.4769	0.9412	0.9432	0.9503	0.8033
C15486198	0.7558	0.8013	0.7695	0.4718	0.8955	0.9052	0.9062	0.6804
C15507354	0.6179	0.7072	0.6065	0.336	0.9296	0.9342	0.9352	0.7663
C1551275	0.6425	0.7156	0.6323	0.3665	0.9264	0.9299	0.9336	0.7606
C1551446	0.6222	0.6761	0.575	0.3459	0.8227	0.8225	0.8479	0.5567
C1552949	0.6249	0.6929	0.546	0.3522	0.8427	0.8497	0.8442	0.5806
C1555664	0.6923	0.7288	0.6253	0.4001	0.8858	0.8798	0.9103	0.6614
C1556098	0.3773	0.5799	0.3316	0.2146	0.9268	0.9312	0.9369	0.7628
C155632410	0.5257	0.5074	0.3628	0.2848	0.6398	0.5678	0.729	0.3526
C15570102	0.5617	0.6701	0.462	0.313	0.8884	0.8983	0.8942	0.6711
C15570124	0.69	0.7532	0.6623	0.4046	0.9317	0.936	0.9323	0.7781
C15573316	0.58	0.687	0.5599	0.319	0.6727	0.7237	0.7149	0.3769
C1559075	0.7827	0.8192	0.8078	0.4962	0.9074	0.9146	0.922	0.7188
C1560061	0.6755	0.691	0.6172	0.3881	0.8331	0.8085	0.9152	0.5619
C156081	0.7605	0.7974	0.7164	0.4691	0.9411	0.9436	0.9368	0.7997
C1560867	0.3557	0.5615	0.4091	0.2086	0.9584	0.96	0.9693	0.8476
C1560889	0.3617	0.5707	0.437	0.2114	0.9547	0.9555	0.969	0.8364
C1561075	0.6386	0.7268	0.6203	0.3549	0.905	0.9128	0.909	0.7093
C1561860	0.5831	0.7	0.5712	0.3045	0.8654	0.8787	0.8784	0.615
C1562932	0.6408	0.7262	0.5627	0.3624	0.8435	0.8644	0.8338	0.5778
C1563662	0.7507	0.7919	0.7402	0.4577	0.9305	0.9346	0.932	0.7714
C1563902	0.5958	0.6828	0.517	0.3257	0.901	0.9056	0.9114	0.698
C156434	0.6458	0.7308	0.603	0.3692	0.8722	0.8866	0.869	0.6443
C1564643	0.5851	0.6885	0.5346	0.3176	0.8125	0.8395	0.8213	0.5337
C1565715	0.7909	0.8211	0.7714	0.5119	0.8523	0.8679	0.843	0.6015
C1565748	0.8364	0.8531	0.7998	0.576	0.8888	0.8958	0.8747	0.6688
C1565759	0.7294	0.7782	0.6903	0.4363	0.9241	0.9291	0.919	0.7422
C1565806	0.7102	0.7659	0.7166	0.4196	0.9193	0.9251	0.9262	0.7344
C1565817	0.5612	0.6751	0.5802	0.3072	0.9378	0.9414	0.9484	0.7877
C156592	0.6589	0.7313	0.7307	0.3602	0.8037	0.834	0.8521	0.5277
C156605	0.6456	0.7211	0.7366	0.3574	0.6558	0.7162	0.7622	0.3693
C15673048	0.5696	0.6689	0.5565	0.3077	0.9481	0.9493	0.9584	0.8235
C1567755	0.5824	0.6766	0.5277	0.3158	0.937	0.9391	0.939	0.7911
C156832	0.6638	0.7312	0.6868	0.3782	0.9033	0.9095	0.9177	0.708
C1568703	0.6844	0.7473	0.6486	0.3982	0.8342	0.8548	0.8329	0.5733
C156876	0.6951	0.7514	0.6502	0.4038	0.8077	0.8314	0.7925	0.5367
C15690252	0.6201	0.7073	0.5869	0.3488	0.8589	0.8744	0.8615	0.6078
C1569444	0.7661	0.8082	0.7534	0.4839	0.9123	0.9192	0.9125	0.724
C1569502	0.8133	0.8297	0.8019	0.5443	0.9045	0.906	0.9042	0.703
C1569604	0.7445	0.7872	0.7341	0.4592	0.9464	0.9488	0.9491	0.8088
C1569693	0.257	0.5281	0.1995	0.1618	0.8452	0.8655	0.8698	0.5847
C1571080	0.6107	0.7016	0.5801	0.342	0.8979	0.907	0.9027	0.6978
C15716300	0.7764	0.8121	0.7401	0.4927	0.9023	0.9106	0.8955	0.7063
C1571864	0.5343	0.6616	0.545	0.2966	0.8639	0.88	0.8812	0.6259
C15721229	0.5178	0.6345	0.4817	0.2785	0.9115	0.915	0.9169	0.7301
C1572469	0.5828	0.6872	0.5432	0.3172	0.8991	0.9082	0.9043	0.6887
C15726155	0.5231	0.6436	0.4471	0.2827	0.9348	0.9376	0.937	0.7828
C1572925	0.6426	0.7159	0.6698	0.3538	0.9345	0.9377	0.9461	0.7841
C1572936	0.6921	0.7433	0.6536	0.4026	0.9036	0.9068	0.922	0.7009
C1573177	0.6864	0.7392	0.7148	0.3953	0.8933	0.8982	0.9129	0.6816
C1573280	0.5219	0.6507	0.5093	0.28	0.9524	0.9545	0.9577	0.83
C157404	0.479	0.5967	0.4983	0.2515	0.886	0.8812	0.9129	0.6536
C1574410	0.7287	0.7568	0.6988	0.4417	0.8721	0.8692	0.8806	0.6369
C15764166	0.5687	0.686	0.4888	0.3097	0.8764	0.8898	0.8692	0.6494
C1576676	0.6415	0.7202	0.5869	0.3574	0.9093	0.9163	0.9093	0.7173
C1576858	0.6763	0.745	0.6804	0.3929	0.9497	0.952	0.9546	0.8254
C1576950	0.7708	0.8006	0.7478	0.4879	0.8697	0.8785	0.8661	0.6306
C1578638	0.716	0.7385	0.6736	0.4239	0.8333	0.8151	0.8373	0.5617
C15790940	0.6319	0.7071	0.4847	0.3573	0.8801	0.8883	0.8701	0.6489
C15801691	0.71	0.7285	0.7005	0.4242	0.8549	0.8415	0.912	0.6087
C158296696	0.6472	0.6893	0.4087	0.3668	0.8468	0.836	0.8267	0.5921
C1583580	0.7024	0.6968	0.6902	0.4098	0.794	0.7634	0.8766	0.501
C1583671	0.6387	0.7323	0.5887	0.3565	0.5398	0.6766	0.4612	0.2954
C15840605	0.5735	0.6773	0.5847	0.3116	0.9507	0.9529	0.9579	0.8269
C15848223	0.6406	0.7112	0.6102	0.364	0.9164	0.9198	0.9406	0.7327
C1585075	0.6177	0.7127	0.5909	0.3458	0.87	0.885	0.8727	0.638
C15852730	0.7631	0.8022	0.7319	0.4753	0.855	0.8714	0.842	0.597
C15862723	0.6867	0.7398	0.6226	0.3897	0.8496	0.8611	0.839	0.6045
C15863419	0.3804	0.5079	0.3862	0.2187	0.6824	0.6844	0.7255	0.4011
C15869804	0.4337	0.5939	0.475	0.2437	0.9598	0.9608	0.9709	0.8533
C15869859	0.4198	0.5865	0.4659	0.2368	0.9701	0.9706	0.9781	0.8861
C15869860	0.4273	0.591	0.4916	0.241	0.9675	0.9682	0.976	0.8782
C15869871	0.3983	0.5812	0.449	0.2264	0.9626	0.9639	0.9718	0.8627
C15869939	0.4567	0.6082	0.5066	0.2526	0.9778	0.9782	0.9833	0.9125
C1587048	0.688	0.745	0.6426	0.399	0.9256	0.929	0.926	0.755
C1587208	0.7815	0.814	0.7669	0.5034	0.8857	0.8957	0.8838	0.6697
C1587219	0.7182	0.7737	0.7061	0.4267	0.9423	0.9453	0.945	0.7959
C15872283	0.6445	0.7358	0.5689	0.3656	0.5318	0.6726	0.4136	0.2935
C15872410	0.6622	0.7391	0.5989	0.3801	0.9017	0.9104	0.8929	0.6934
C15872421	0.6713	0.7399	0.586	0.388	0.9112	0.9181	0.9	0.7174
C15872432	0.6434	0.7242	0.5333	0.3648	0.9069	0.9148	0.8944	0.7074
C15877573	0.491	0.6244	0.4356	0.265	0.8792	0.8884	0.8833	0.6584
C1588892	0.5891	0.6887	0.5379	0.3197	0.889	0.899	0.8966	0.673
C1589497	0.8064	0.8172	0.8133	0.5374	0.8714	0.8703	0.883	0.641
C1589602	0.5803	0.6943	0.5297	0.3167	0.9052	0.912	0.9051	0.7081
C15903589	0.7356	0.7836	0.705	0.4422	0.9008	0.9093	0.9048	0.6999
C1591306	0.5668	0.6489	0.4316	0.3094	0.7517	0.7711	0.7612	0.4503
C1591997	0.3735	0.5528	0.37	0.2159	0.8011	0.8198	0.8312	0.5344
C1592003	0.3369	0.5248	0.3567	0.2013	0.7534	0.7759	0.799	0.4749
C1592387	0.7078	0.7577	0.6447	0.4155	0.8404	0.8556	0.8178	0.5797
C15932806	0.6238	0.714	0.5791	0.3503	0.9481	0.9501	0.9479	0.8232
C15950660	0.6599	0.7251	0.6343	0.3744	0.7676	0.798	0.7907	0.4665
C15952611	0.5865	0.6927	0.5237	0.3235	0.8865	0.8981	0.8882	0.6708
C15965307	0.527	0.6059	0.4371	0.2877	0.5945	0.6412	0.5587	0.3308
C15965545	0.7557	0.7933	0.7129	0.4672	0.8866	0.8953	0.8827	0.6723
C15986808	0.647	0.7159	0.6221	0.3697	0.9409	0.942	0.9496	0.8019
C15987005	0.6499	0.7178	0.6256	0.3727	0.9461	0.947	0.9558	0.8167
C15988111	0.6036	0.6893	0.5519	0.3328	0.8498	0.8631	0.8633	0.5937
C1599673	0.3989	0.5885	0.4295	0.2278	0.9402	0.9432	0.9531	0.7986
C16001937	0.8973	0.9056	0.917	0.6901	0.823	0.8428	0.8555	0.5643
C16002930	0.6905	0.7509	0.6731	0.4013	0.9525	0.9546	0.9541	0.8299
C1603403	0.6518	0.7179	0.5763	0.375	0.8728	0.8798	0.8702	0.6424
C1603414	0.5947	0.6761	0.4904	0.3316	0.837	0.8469	0.8322	0.5739
C1603914	0.6579	0.7319	0.6257	0.3727	0.7972	0.8271	0.7904	0.5169
C1604020	0.5677	0.6793	0.5612	0.3101	0.9423	0.9453	0.9484	0.7997
C1604111	0.679	0.7458	0.6837	0.3863	0.9399	0.9433	0.9465	0.799
C1604280	0.6879	0.7408	0.6513	0.399	0.8868	0.8914	0.8852	0.6749
C16050650	0.5639	0.6708	0.4953	0.3078	0.8752	0.8867	0.8926	0.6407
C1605181	0.6876	0.7478	0.6554	0.3974	0.9159	0.9215	0.9146	0.7337
C1605534	0.6676	0.7335	0.6531	0.383	0.9458	0.9481	0.9502	0.8141
C1605658	0.7783	0.8075	0.7784	0.4953	0.8748	0.8825	0.8811	0.6482
C1606082	0.3356	0.5571	0.4187	0.2007	0.9404	0.9431	0.9594	0.7988
C16078710	0.7644	0.8007	0.719	0.4757	0.834	0.8528	0.8112	0.5761
C16091262	0.704	0.7652	0.6805	0.4175	0.889	0.9	0.8902	0.6658
C16094318	0.6221	0.7139	0.5162	0.3398	0.7185	0.7748	0.655	0.4236
C16096325	0.6763	0.7434	0.6013	0.3671	0.8544	0.8711	0.8321	0.6095
C1609934	0.6641	0.7193	0.6597	0.3835	0.8456	0.8534	0.8579	0.5843
C1610180	0.6902	0.7504	0.7279	0.406	0.9666	0.9676	0.9732	0.8754
C1610395	0.3702	0.5184	0.2886	0.2149	0.7747	0.7676	0.8951	0.488
C16106595	0.5846	0.6846	0.5685	0.3267	0.944	0.9469	0.9496	0.8078
C16128680	0.2977	0.5227	0.1494	0.171	0.4686	0.6111	0.4159	0.2345
C1613510	0.2503	0.5052	0.1806	0.1591	0.8534	0.8696	0.8809	0.6064
C1615027	0.6008	0.6928	0.5715	0.3309	0.6936	0.7519	0.6882	0.4052
C161622055	0.7839	0.8191	0.7832	0.5027	0.8814	0.8932	0.8921	0.6469
C16165687	0.7002	0.7593	0.7085	0.4045	0.8764	0.8883	0.8893	0.6509
C1617625	0.7541	0.7848	0.6942	0.4682	0.8554	0.863	0.838	0.6121
C1617636	0.7006	0.7124	0.6305	0.4107	0.7792	0.7684	0.7983	0.4932
C161793175	0.6658	0.7101	0.61	0.3751	0.7582	0.7712	0.7783	0.4606
C16182040	0.6203	0.6853	0.644	0.3452	0.8403	0.8465	0.8616	0.5916
C16185969	0.7984	0.8288	0.806	0.517	0.8756	0.8879	0.8952	0.6467
C1619563	0.6245	0.7087	0.6134	0.3471	0.9285	0.9331	0.9337	0.7711
C1619621	0.643	0.7299	0.6756	0.3601	0.9041	0.9116	0.9218	0.7116
C1620140	0.6783	0.7449	0.6424	0.3846	0.9401	0.9434	0.9389	0.8004
C1620980	0.5836	0.6914	0.4508	0.3169	0.8603	0.8773	0.8331	0.6175
C16213857	0.7144	0.7546	0.667	0.4269	0.9108	0.911	0.917	0.7259
C16225266	0.5791	0.6872	0.4457	0.3193	0.8744	0.8883	0.8551	0.6378
C16245797	0.557	0.6623	0.4694	0.3078	0.8342	0.8507	0.8317	0.5683
C1625918	0.5113	0.6501	0.475	0.2834	0.9228	0.928	0.9285	0.7563
C16269059	0.7497	0.7864	0.669	0.4591	0.9286	0.9311	0.9188	0.7577
C1628893	0.6541	0.7337	0.6597	0.3689	0.9222	0.9274	0.9298	0.7532
C16308922	0.7916	0.823	0.7692	0.5108	0.9074	0.9148	0.9019	0.7067
C1630940	0.6017	0.6832	0.6166	0.3372	0.9513	0.9503	0.9608	0.8256
C1631261	0.6055	0.708	0.615	0.3339	0.9002	0.9084	0.9119	0.6999
C1632162	0.5281	0.5872	0.4595	0.2941	0.8447	0.806	0.953	0.5871
C16325636	0.5355	0.6637	0.5294	0.2864	0.926	0.9307	0.9342	0.7528
C1632764	0.6675	0.7153	0.6136	0.3848	0.8948	0.89	0.9367	0.6786
C16331456	0.6563	0.73	0.6297	0.3691	0.9442	0.9472	0.9461	0.8123
C16331467	0.7168	0.77	0.6966	0.427	0.9321	0.9364	0.9347	0.7792
C16332062	0.5646	0.6718	0.4617	0.3018	0.8938	0.9028	0.8832	0.6889
C1633223	0.5732	0.6423	0.4918	0.3137	0.8464	0.8372	0.8793	0.5861
C1633449	0.6175	0.6969	0.5572	0.3412	0.8477	0.8599	0.8791	0.5827
C1634044	0.6217	0.7054	0.6259	0.3451	0.9116	0.9178	0.9239	0.7283
C1636391	0.3857	0.5728	0.45	0.2202	0.9364	0.9399	0.9558	0.7845
C16365278	0.7324	0.7771	0.7219	0.4463	0.9069	0.9129	0.913	0.7138
C16382186	0.7626	0.7838	0.7579	0.4809	0.9059	0.9019	0.9141	0.7147
C16387556	0.7771	0.8113	0.7707	0.4962	0.9332	0.9372	0.942	0.7791
C16387716	0.5404	0.6583	0.5532	0.2958	0.949	0.9514	0.9572	0.8211
C1639094	0.4096	0.5904	0.4462	0.2313	0.9279	0.9328	0.9439	0.7576
C1640397	0.6245	0.7125	0.5674	0.3531	0.9303	0.9348	0.9291	0.773
C16409453	0.5595	0.677	0.5553	0.3078	0.9388	0.9416	0.9465	0.7948
C1641094	0.658	0.6945	0.6788	0.3655	0.7824	0.7858	0.8513	0.4781
C1643158	0.7411	0.766	0.6738	0.4473	0.8891	0.8846	0.8789	0.6712
C1643169	0.7446	0.7819	0.6968	0.4625	0.8877	0.8943	0.8739	0.6673
C1643283	0.6907	0.7495	0.64	0.3979	0.8905	0.8993	0.8825	0.6592
C16433888	0.5517	0.5577	0.5454	0.2852	0.6177	0.5946	0.7657	0.3212
C16461942	0.6494	0.6932	0.6107	0.3667	0.7842	0.7879	0.8011	0.5055
C1646533	0.6582	0.7179	0.6349	0.3765	0.9276	0.9271	0.9379	0.7644
C16466618	0.6933	0.7298	0.6769	0.4039	0.9086	0.9006	0.9157	0.7112
C1646884	0.5492	0.67	0.4643	0.2933	0.6319	0.7215	0.5809	0.3369
C1647069	0.7	0.7561	0.6765	0.4071	0.9395	0.9425	0.9399	0.7933
C1647081	0.5907	0.6897	0.5897	0.3315	0.9623	0.9636	0.9665	0.8612
C1647161	0.5465	0.6713	0.5443	0.2991	0.9343	0.9373	0.9421	0.783
C1647230	0.5303	0.5819	0.5053	0.2832	0.4772	0.5517	0.4383	0.2586
C1647263	0.4145	0.3459	0.2476	0.2293	0.5096	0.3777	0.7905	0.276
C16488985	0.7529	0.7866	0.7249	0.4676	0.8864	0.8922	0.8866	0.6685
C16491159	0.5547	0.6618	0.5791	0.307	0.9573	0.9584	0.9655	0.847
C165047245	0.6401	0.7246	0.6128	0.3597	0.7623	0.8038	0.7611	0.4779
C16510499	0.6386	0.711	0.5465	0.3549	0.9148	0.9186	0.9251	0.7294
C16520620	0.5717	0.6671	0.491	0.295	0.8392	0.8524	0.834	0.581
C16532799	0.6692	0.749	0.661	0.3774	0.7953	0.8301	0.8015	0.5181
C1653301	0.4982	0.6393	0.5033	0.27	0.9415	0.9446	0.9502	0.7985
C1653312	0.5467	0.6689	0.5588	0.2965	0.9485	0.9503	0.9561	0.8187
C1653323	0.5044	0.6425	0.5226	0.2748	0.9347	0.9386	0.9455	0.7823
C1653334	0.4519	0.6132	0.469	0.2483	0.9484	0.9508	0.958	0.819
C1653345	0.4374	0.6046	0.4336	0.2407	0.9306	0.9351	0.9424	0.7746
C1653403	0.5845	0.691	0.5987	0.3143	0.9319	0.9359	0.9413	0.7695
C1655692	0.6627	0.7363	0.657	0.3832	0.9074	0.9152	0.9214	0.7128
C1656480	0.7214	0.7495	0.7467	0.4364	0.8523	0.8521	0.8859	0.6058
C1657609	0.7348	0.7802	0.6758	0.4439	0.9295	0.9334	0.9238	0.7638
C16587716	0.4101	0.5905	0.3495	0.2266	0.893	0.9031	0.9014	0.6865
C16588344	0.5092	0.6499	0.4581	0.2798	0.8115	0.8409	0.814	0.5457
C1660044	0.3307	0.5642	0.2914	0.1959	0.904	0.9101	0.9196	0.7112
C16609282	0.6115	0.7034	0.6121	0.3435	0.9602	0.9616	0.9646	0.8556
C1660953	0.7892	0.8254	0.8092	0.5032	0.8088	0.8374	0.8343	0.5428
C16617462	0.5851	0.656	0.4534	0.321	0.7399	0.7564	0.7071	0.4502
C16618727	0.5424	0.6779	0.4663	0.2907	0.9166	0.9168	0.9149	0.7404
C1663350	0.7917	0.8208	0.7848	0.5055	0.8608	0.8746	0.8604	0.6247
C1663394	0.6525	0.731	0.6554	0.3716	0.9282	0.9329	0.935	0.7693
C1663452	0.6933	0.7169	0.6703	0.3952	0.8919	0.8711	0.9319	0.6688
C16634825	0.5178	0.6445	0.4421	0.2803	0.7501	0.7913	0.736	0.4661
C16636627	0.7626	0.7843	0.7257	0.4757	0.7857	0.8003	0.765	0.5056
C1664400	0.7062	0.7547	0.6195	0.4192	0.9127	0.9157	0.9072	0.7282
C16655826	0.7841	0.8065	0.7604	0.4992	0.9184	0.918	0.9184	0.7419
C1665594	0.7371	0.7856	0.6664	0.4483	0.9459	0.9486	0.9376	0.8168
C1667001	0.6445	0.7175	0.5909	0.3532	0.9257	0.9294	0.9293	0.7547
C1667012	0.6321	0.7092	0.5278	0.3533	0.8759	0.886	0.87	0.6512
C16689024	0.5429	0.6398	0.5563	0.2976	0.7981	0.8142	0.8388	0.5184
C16703529	0.7326	0.7728	0.7281	0.4462	0.9433	0.944	0.9514	0.8096
C1670468	0.5766	0.6445	0.517	0.3105	0.8138	0.8093	0.8126	0.5435
C1671756	0.6547	0.7116	0.5336	0.3753	0.8964	0.8959	0.9152	0.6866
C16718051	0.7409	0.7858	0.771	0.4515	0.7993	0.8282	0.8379	0.5209
C1673478	0.6343	0.6985	0.5787	0.3584	0.7321	0.7645	0.7189	0.4427
C16735696	0.5044	0.5764	0.4948	0.2775	0.8161	0.7859	0.8368	0.5554
C1674108	0.4886	0.6233	0.5457	0.2732	0.961	0.9618	0.9716	0.858
C1674335	0.5513	0.6495	0.5332	0.3	0.879	0.8811	0.8952	0.6558
C1674379	0.5925	0.6967	0.5445	0.3265	0.943	0.9452	0.9439	0.8097
C1674380	0.5527	0.6741	0.4889	0.303	0.9353	0.9385	0.9353	0.7884
C16744891	0.714	0.7635	0.7002	0.4254	0.912	0.9172	0.9136	0.722
C16744982	0.3641	0.5345	0.3411	0.2111	0.731	0.757	0.7628	0.4487
C16745941	0.5803	0.6808	0.5752	0.3238	0.956	0.9578	0.9611	0.8423
C16746853	0.5886	0.6795	0.5892	0.3288	0.9567	0.9572	0.9627	0.8447
C16746864	0.5677	0.6704	0.5627	0.3178	0.9415	0.9439	0.9499	0.8028
C16747254	0.4613	0.5828	0.4558	0.2548	0.9206	0.9092	0.9626	0.7437
C16747265	0.3842	0.5737	0.4065	0.2165	0.9501	0.9524	0.9626	0.8274
C16747287	0.4778	0.6059	0.492	0.2642	0.9372	0.9347	0.964	0.7868
C16747301	0.4507	0.5973	0.4567	0.2477	0.9345	0.9352	0.955	0.7744
C16747312	0.4396	0.5856	0.4442	0.2431	0.9383	0.9362	0.9585	0.7899
C16747323	0.4194	0.5876	0.4675	0.2359	0.9613	0.9625	0.9705	0.8578
C16747389	0.4725	0.6	0.4676	0.2579	0.8899	0.8892	0.9309	0.6724
C16747505	0.4171	0.5718	0.4288	0.2357	0.9306	0.9278	0.9618	0.7672
C16751590	0.4957	0.6281	0.4608	0.2748	0.8708	0.8815	0.8816	0.6375
C1675690	0.3585	0.5611	0.3476	0.2106	0.8948	0.904	0.9154	0.6909
C16766306	0.7056	0.7697	0.6646	0.4153	0.8096	0.8399	0.7937	0.5387
C1676637	0.6406	0.7209	0.6107	0.3611	0.8601	0.876	0.8632	0.6069
C16778840	0.5869	0.6575	0.5545	0.3283	0.8974	0.8885	0.9033	0.6983
C167832668	0.6376	0.7083	0.6046	0.3649	0.9308	0.9326	0.9407	0.7757
C1678815	0.4202	0.5794	0.4639	0.2343	0.9374	0.9373	0.9545	0.7912
C1678826	0.411	0.5908	0.4631	0.2304	0.951	0.9533	0.9631	0.8274
C1678917	0.3351	0.5447	0.3618	0.1974	0.9065	0.9129	0.9368	0.7085
C1678928	0.2907	0.5328	0.3378	0.1827	0.905	0.9133	0.9309	0.715
C1678939	0.3025	0.5355	0.3299	0.1867	0.9068	0.9146	0.9324	0.7181
C16789518	0.5613	0.6643	0.5806	0.3076	0.9667	0.9671	0.9754	0.8758
C1678973	0.404	0.5729	0.438	0.2284	0.9374	0.9382	0.9562	0.7901
C16789847	0.6663	0.7329	0.591	0.3804	0.744	0.7848	0.7035	0.4573
C1678984	0.3769	0.538	0.3643	0.2176	0.8712	0.864	0.936	0.6368
C16794686	0.5609	0.6273	0.5458	0.3112	0.8906	0.8704	0.9025	0.6838
C1680519	0.5698	0.6789	0.5802	0.3159	0.9601	0.9614	0.9658	0.8593
C16820125	0.5573	0.6824	0.5086	0.3023	0.9088	0.9143	0.9109	0.7202
C16839977	0.7288	0.7698	0.7122	0.4407	0.8958	0.9003	0.9031	0.6887
C16840849	0.4604	0.6215	0.4952	0.2529	0.9347	0.9383	0.9487	0.782
C16851824	0.7394	0.7919	0.7794	0.4489	0.7858	0.8231	0.8231	0.5013
C1686142	0.4854	0.6299	0.4504	0.2613	0.9304	0.9349	0.938	0.7697
C1687532	0.7523	0.7899	0.6988	0.4693	0.8436	0.8586	0.8233	0.5919
C16879020	0.6658	0.7388	0.6774	0.3819	0.8456	0.8651	0.8602	0.5718
C168833805	0.7788	0.7676	0.8606	0.4843	0.7939	0.785	0.889	0.4984
C1688717	0.749	0.7766	0.6837	0.4649	0.9247	0.9181	0.9349	0.7587
C1689641	0.6396	0.7236	0.5915	0.3576	0.8967	0.9064	0.8952	0.681
C1689823	0.6803	0.7477	0.6369	0.3961	0.824	0.8478	0.8157	0.5374
C16898525	0.5377	0.6627	0.5109	0.2883	0.8811	0.8935	0.8911	0.6591
C16930953	0.5512	0.671	0.5315	0.3029	0.9218	0.9272	0.9279	0.7498
C16932493	0.6112	0.606	0.5811	0.3303	0.6751	0.6453	0.7716	0.3723
C1694311	0.6469	0.6884	0.6402	0.3573	0.8581	0.848	0.8743	0.58
C16958853	0.4483	0.6012	0.4029	0.2425	0.8821	0.8909	0.8909	0.6639
C1696204	0.6172	0.7139	0.6046	0.3377	0.8981	0.907	0.9045	0.6993
C16967025	0.6055	0.6582	0.5024	0.3409	0.8598	0.8446	0.92	0.6108
C16993865	0.5474	0.6565	0.5747	0.3025	0.9695	0.9699	0.9769	0.8853
C1700103	0.5436	0.6153	0.4899	0.2988	0.8356	0.8192	0.9241	0.5697
C1700294	0.8353	0.849	0.8279	0.5777	0.9443	0.9441	0.964	0.8083
C1700374	0.6395	0.7088	0.5887	0.3598	0.907	0.9103	0.9034	0.7155
C17016830	0.5241	0.6393	0.3968	0.2832	0.9022	0.9062	0.9071	0.7044
C1701775	0.7741	0.7915	0.7225	0.4956	0.9012	0.8971	0.8892	0.7011
C17042169	0.5022	0.6375	0.4625	0.2716	0.9378	0.9413	0.9426	0.792
C17044701	0.7689	0.8055	0.7508	0.4839	0.8764	0.8879	0.8749	0.6282
C170449340	0.6535	0.7335	0.6172	0.3717	0.8271	0.8514	0.8505	0.5549
C17049740	0.7381	0.7771	0.7096	0.4526	0.7674	0.798	0.7564	0.4849
C1705857	0.6063	0.7026	0.5415	0.3315	0.9036	0.912	0.9031	0.6987
C1706112	0.7237	0.7759	0.7082	0.4372	0.9361	0.94	0.937	0.7914
C1708298	0.5688	0.6419	0.5886	0.3128	0.9173	0.904	0.9335	0.738
C1711064	0.652	0.7277	0.6155	0.3661	0.9078	0.9154	0.9115	0.7165
C1711075	0.6361	0.7197	0.6451	0.3502	0.9058	0.9139	0.9159	0.7135
C17112822	0.4915	0.5714	0.4778	0.2703	0.8131	0.7859	0.8332	0.5509
C17123603	0.8096	0.8362	0.7721	0.5323	0.8555	0.8715	0.8316	0.6022
C17123614	0.7476	0.7874	0.707	0.4542	0.8767	0.8867	0.864	0.6412
C171243304	0.7772	0.8147	0.7981	0.4886	0.8894	0.9004	0.9069	0.6766
C17126624	0.4715	0.5683	0.3735	0.2567	0.6945	0.7052	0.6789	0.405
C17126657	0.5341	0.614	0.4819	0.289	0.7504	0.7561	0.747	0.4688
C1712705	0.7079	0.7659	0.6541	0.4168	0.8659	0.881	0.8555	0.6218
C1714290	0.5118	0.5689	0.2911	0.2699	0.6173	0.6299	0.6253	0.3263
C17176771	0.6642	0.7315	0.6517	0.3787	0.7289	0.7726	0.735	0.4395
C1719068	0.3166	0.5333	0.1753	0.1702	0.3588	0.5543	0.2507	0.1843
C1719831	0.5893	0.6867	0.5702	0.3213	0.78	0.8127	0.8032	0.4898
C17199290	0.7958	0.7949	0.7661	0.5201	0.8235	0.8151	0.8226	0.5493
C17201433	0.6697	0.7212	0.6402	0.3844	0.8131	0.8237	0.8148	0.5353
C1720383	0.3828	0.5784	0.3949	0.2105	0.7905	0.8237	0.8258	0.5061
C1721262	0.7081	0.7666	0.7054	0.4229	0.9122	0.9192	0.9177	0.7311
C17213579	0.6752	0.7379	0.6277	0.3913	0.9379	0.9406	0.9417	0.7927
C17216089	0.655	0.7181	0.6166	0.3695	0.7833	0.8078	0.7716	0.5069
C17216625	0.7343	0.7766	0.7424	0.4408	0.9366	0.939	0.9437	0.79
C1722107	0.666	0.7444	0.6879	0.386	0.8777	0.8905	0.8941	0.6566
C17227473	0.6064	0.7131	0.5633	0.3367	0.7897	0.8261	0.7834	0.5173
C1724396	0.4282	0.6066	0.4331	0.2326	0.9415	0.9436	0.9523	0.7952
C17264027	0.4958	0.6438	0.4971	0.2682	0.9302	0.9337	0.9402	0.7678
C1726949	0.5102	0.5717	0.4955	0.2796	0.8143	0.7745	0.8325	0.5517
C17277586	0.6605	0.7171	0.6173	0.3728	0.9109	0.9109	0.9154	0.7252
C17282007	0.5986	0.6855	0.4854	0.3304	0.9051	0.9098	0.9011	0.713
C1728467	0.415	0.596	0.3388	0.231	0.9096	0.9171	0.9152	0.7249
C17290005	0.6088	0.7071	0.6166	0.3402	0.9325	0.9358	0.941	0.7774
C17293537	0.6385	0.721	0.6127	0.353	0.9224	0.928	0.9242	0.7513
C17293559	0.6335	0.7179	0.6124	0.35	0.9204	0.9263	0.9235	0.7452
C17293571	0.6456	0.7214	0.6008	0.3587	0.9182	0.9237	0.9172	0.7365
C1729675	0.6662	0.7355	0.6695	0.3767	0.8903	0.9001	0.9013	0.6745
C17301234	0.4151	0.5905	0.4723	0.2336	0.9699	0.9708	0.9776	0.8856
C17301949	0.4266	0.5916	0.4879	0.2399	0.9736	0.9741	0.9805	0.8982
C17302011	0.4352	0.5894	0.4648	0.2445	0.9613	0.9608	0.973	0.8584
C1730376	0.6108	0.7084	0.574	0.3385	0.9288	0.9328	0.9308	0.761
C17312720	0.3578	0.5659	0.4029	0.2112	0.9042	0.9125	0.9277	0.7093
C1731799	0.4159	0.5723	0.2156	0.232	0.6898	0.7361	0.6788	0.4018
C1731846	0.608	0.688	0.5831	0.3368	0.9447	0.9446	0.951	0.8139
C1731868	0.5981	0.6749	0.555	0.3312	0.9241	0.9214	0.9389	0.7587
C1732087	0.6772	0.7263	0.683	0.3871	0.9409	0.9374	0.9473	0.8042
C1732101	0.6975	0.7249	0.684	0.4073	0.8826	0.8712	0.9085	0.6614
C1732134	0.5115	0.6519	0.4937	0.2812	0.8612	0.8781	0.8731	0.6079
C17329156	0.5243	0.5468	0.3803	0.2834	0.7088	0.6566	0.8652	0.4078
C17329872	0.6897	0.7331	0.6687	0.4021	0.7937	0.8042	0.7972	0.5166
C1733579	0.747	0.7905	0.7431	0.4554	0.8607	0.8748	0.8779	0.6185
C1734798	0.5887	0.6823	0.5265	0.3264	0.8105	0.8335	0.811	0.5417
C17351289	0.6242	0.6916	0.6304	0.3481	0.939	0.9355	0.9526	0.7917
C17356193	0.5957	0.6942	0.5237	0.3176	0.8731	0.8867	0.8644	0.6378
C17357141	0.7356	0.7777	0.7064	0.4463	0.8505	0.8643	0.8589	0.6045
C1735848	0.7951	0.8268	0.8494	0.5095	0.7566	0.7981	0.819	0.4662
C17362173	0.68	0.7505	0.633	0.3973	0.8397	0.8612	0.8282	0.5579
C1736603	0.8141	0.8249	0.8771	0.5329	0.797	0.81	0.864	0.5085
C1736749	0.9255	0.9303	0.942	0.7595	0.91	0.9173	0.9306	0.7221
C1737195	0.7108	0.7535	0.6564	0.418	0.9233	0.9233	0.9395	0.7505
C17377956	0.7365	0.788	0.7053	0.4507	0.926	0.9305	0.9334	0.7615
C1738369	0.7659	0.7723	0.8001	0.4824	0.8262	0.8189	0.8809	0.5609
C174013297	0.8078	0.8378	0.8263	0.5296	0.8373	0.8584	0.8634	0.582
C17408149	0.8255	0.8508	0.8487	0.5568	0.9021	0.9108	0.9192	0.7067
C17408161	0.6794	0.7522	0.6439	0.3941	0.8742	0.8881	0.8703	0.6497
C17417093	0.6037	0.6754	0.5812	0.3309	0.7616	0.7807	0.8172	0.4627
C17432381	0.6486	0.7239	0.5663	0.3631	0.8954	0.9043	0.8892	0.6903
C17451182	0.8101	0.8283	0.8083	0.5393	0.9192	0.9207	0.9283	0.7443
C17452141	0.7438	0.7778	0.698	0.4557	0.875	0.8799	0.9018	0.6409
C17455139	0.7055	0.7629	0.7384	0.4029	0.9094	0.9166	0.9248	0.7229
C1745819	0.7455	0.7884	0.6863	0.4548	0.8577	0.873	0.833	0.6084
C1746130	0.6992	0.7533	0.684	0.4151	0.9426	0.9449	0.9449	0.8058
C1746232	0.6174	0.7067	0.5651	0.3474	0.9297	0.9343	0.9302	0.7688
C1746776	0.6205	0.7035	0.5656	0.3464	0.8944	0.9026	0.8907	0.6884
C17480692	0.7392	0.7709	0.6846	0.447	0.9067	0.9052	0.9251	0.7112
C17481275	0.7343	0.7857	0.6775	0.4478	0.8822	0.8946	0.8655	0.662
C1749048	0.7434	0.7843	0.7219	0.4573	0.9383	0.9408	0.9469	0.7954
C175135076	0.6452	0.6576	0.6055	0.3597	0.7045	0.6953	0.754	0.4029
C175135112	0.5323	0.6637	0.3948	0.2818	0.8858	0.8974	0.8705	0.673
C175135225	0.7092	0.7689	0.6589	0.4225	0.8885	0.8997	0.8775	0.666
C175136706	0.6909	0.7456	0.613	0.403	0.9084	0.9129	0.9171	0.7175
C175137618	0.6767	0.751	0.6825	0.3952	0.8525	0.8715	0.8649	0.6115
C175205104	0.651	0.7262	0.5296	0.3673	0.9144	0.9203	0.9137	0.7316
C17527285	0.5631	0.6733	0.5366	0.3056	0.9224	0.9278	0.931	0.7544
C175277937	0.7519	0.7703	0.6824	0.4694	0.8563	0.8523	0.85	0.6091
C17530697	0.6038	0.7032	0.5622	0.3317	0.9297	0.9337	0.9311	0.7724
C17534155	0.6094	0.6781	0.5572	0.3355	0.839	0.8435	0.8865	0.5719
C17537643	0.7514	0.7907	0.7419	0.467	0.9185	0.9233	0.9304	0.7426
C1754478	0.7131	0.7598	0.711	0.4213	0.9148	0.9176	0.9273	0.7362
C1754558	0.6614	0.7403	0.6383	0.3816	0.9086	0.9156	0.9124	0.7223
C17564646	0.603	0.7061	0.6188	0.3324	0.8606	0.8776	0.8815	0.6202
C17573921	0.6905	0.7491	0.6448	0.4045	0.8848	0.8946	0.8929	0.6663
C1757422	0.4066	0.5941	0.3735	0.2269	0.9057	0.9137	0.9179	0.7109
C1758469	0.695	0.7352	0.6341	0.4136	0.884	0.8824	0.9101	0.6603
C1758856	0.5684	0.6651	0.5734	0.3153	0.9522	0.9522	0.9591	0.8318
C1758889	0.6198	0.6925	0.6254	0.3491	0.951	0.9491	0.9585	0.8284
C1759531	0.6088	0.6966	0.6041	0.342	0.8779	0.8887	0.8875	0.6343
C17603575	0.6103	0.7019	0.6015	0.3406	0.909	0.9163	0.9158	0.7101
C17603768	0.54	0.4976	0.3856	0.2946	0.6607	0.5594	0.8493	0.3719
C17608092	0.5899	0.6453	0.5196	0.327	0.8806	0.8605	0.8795	0.6637
C17614743	0.4635	0.5508	0.4353	0.2553	0.7621	0.7396	0.7864	0.4843
C1761713	0.449	0.6163	0.3848	0.2384	0.8246	0.85	0.8305	0.5627
C17619975	0.6452	0.6934	0.5707	0.3613	0.8036	0.8072	0.8464	0.5213
C17625831	0.6778	0.7406	0.6545	0.3943	0.8484	0.863	0.85	0.5947
C1768316	0.7648	0.8056	0.8161	0.4573	0.8113	0.8398	0.8567	0.542
C17696230	0.6888	0.7512	0.6646	0.399	0.8699	0.8835	0.8705	0.6421
C17700093	0.6238	0.7064	0.6444	0.3453	0.7875	0.8196	0.82	0.5067
C17701767	0.4715	0.5504	0.4333	0.2628	0.8398	0.7964	0.858	0.5906
C17702113	0.4844	0.5799	0.4545	0.2621	0.6845	0.703	0.6934	0.4011
C17702839	0.6169	0.7129	0.5864	0.3405	0.9156	0.9215	0.9184	0.7388
C17709954	0.7535	0.7888	0.7379	0.4673	0.9619	0.9618	0.9664	0.8644
C177106	0.5992	0.7005	0.6023	0.3248	0.8796	0.8926	0.8928	0.6586
C1771193	0.7232	0.7701	0.7029	0.4409	0.8782	0.8882	0.8822	0.6572
C17715003	0.3486	0.5467	0.2311	0.2017	0.8476	0.8612	0.8711	0.5988
C17715694	0.7471	0.7944	0.7482	0.4613	0.9028	0.9113	0.9082	0.7082
C17719798	0.8327	0.8416	0.8153	0.5705	0.9244	0.9206	0.9287	0.7565
C1775275	0.5816	0.6594	0.4341	0.3141	0.8269	0.8322	0.8685	0.5455
C17776782	0.7104	0.7682	0.7361	0.4245	0.7466	0.7916	0.7769	0.4584
C1779197	0.7838	0.8166	0.8079	0.4917	0.89	0.8997	0.9059	0.6825
C17793952	0.5657	0.6142	0.3514	0.311	0.5685	0.6145	0.3799	0.3084
C1783251	0.6465	0.7295	0.6197	0.3662	0.9355	0.9384	0.9388	0.7897
C178374782	0.7766	0.8124	0.743	0.4967	0.865	0.8792	0.854	0.601
C1783819	0.5931	0.6868	0.5362	0.3253	0.7385	0.7808	0.7211	0.429
C1785951	0.4992	0.596	0.4263	0.2741	0.5886	0.6473	0.5594	0.3294
C17874327	0.5268	0.6639	0.4555	0.2839	0.9307	0.9327	0.9311	0.7751
C17894256	0.7396	0.7867	0.6765	0.4509	0.8524	0.8698	0.8302	0.6068
C1792172	0.5827	0.6723	0.5227	0.3208	0.9275	0.9276	0.9307	0.7559
C1792810	0.5659	0.6739	0.4981	0.2947	0.8868	0.8972	0.8855	0.6601
C1793073	0.4895	0.5932	0.3949	0.2655	0.8725	0.861	0.8762	0.6479
C1795159	0.3505	0.521	0.3511	0.2081	0.8353	0.8298	0.9169	0.5744
C1795160	0.3177	0.5502	0.4019	0.1955	0.9376	0.9402	0.9576	0.7909
C1795171	0.3114	0.545	0.3727	0.1922	0.9377	0.9408	0.9552	0.7922
C1795217	0.3686	0.5702	0.4369	0.2148	0.9638	0.9646	0.9743	0.8663
C1795262	0.3556	0.5433	0.3727	0.2072	0.916	0.9164	0.9472	0.7222
C1795273	0.3946	0.5654	0.4202	0.2238	0.9286	0.929	0.959	0.761
C1795966	0.6572	0.7324	0.6243	0.3706	0.7743	0.8111	0.7643	0.4866
C17976806	0.7154	0.7729	0.711	0.4188	0.8569	0.8745	0.862	0.6082
C1797746	0.7347	0.7547	0.7127	0.4455	0.8679	0.8612	0.9027	0.6256
C179897906	0.6735	0.7522	0.7021	0.3932	0.8312	0.8551	0.8561	0.5702
C1801101	0.7864	0.8182	0.7851	0.5017	0.9164	0.9217	0.9306	0.7366
C18017737	0.6091	0.654	0.3905	0.3402	0.8128	0.7992	0.8378	0.5326
C1805329	0.7066	0.7048	0.7088	0.4104	0.7548	0.7398	0.8279	0.4525
C1806297	0.6438	0.7307	0.6232	0.3493	0.7761	0.8162	0.7748	0.493
C18063020	0.6378	0.7199	0.637	0.3549	0.8804	0.8928	0.8916	0.6551
C18063031	0.6091	0.6972	0.5826	0.3289	0.6007	0.6918	0.5788	0.3231
C18066687	0.7872	0.813	0.7736	0.5101	0.9341	0.9357	0.9402	0.784
C18068069	0.6518	0.7235	0.659	0.3654	0.9211	0.9258	0.9296	0.7451
C18071357	0.6869	0.7415	0.6576	0.4	0.9116	0.9151	0.9265	0.7272
C1809105	0.541	0.6609	0.5111	0.2964	0.9355	0.9394	0.9414	0.7821
C18094014	0.4406	0.6078	0.4722	0.2471	0.9527	0.9546	0.9628	0.8337
C18113036	0.6112	0.6988	0.5867	0.3431	0.6095	0.6981	0.5872	0.3315
C18152799	0.6855	0.7431	0.6616	0.3933	0.8722	0.8824	0.8735	0.6452
C18172673	0.4136	0.5986	0.4281	0.2309	0.9409	0.9432	0.9545	0.7964
C1817670	0.7114	0.7678	0.6407	0.4161	0.8767	0.8895	0.8558	0.6465
C1818286	0.7926	0.8224	0.7971	0.5188	0.9492	0.9516	0.9527	0.8266
C1820800	0.6854	0.6685	0.6804	0.3986	0.7635	0.7225	0.8136	0.4757
C1821121	0.6985	0.7506	0.6387	0.4081	0.8966	0.9025	0.8861	0.6706
C18212298	0.543	0.6314	0.5025	0.2902	0.7172	0.745	0.7308	0.4188
C1821381	0.7044	0.7357	0.6407	0.4167	0.7988	0.8048	0.7979	0.5218
C18217124	0.5522	0.6604	0.494	0.3011	0.9342	0.937	0.9381	0.7814
C18220901	0.7467	0.7878	0.7053	0.46	0.921	0.9258	0.9224	0.7495
C1823149	0.594	0.6907	0.5461	0.3195	0.8645	0.8787	0.8622	0.6224
C18232309	0.7252	0.7651	0.724	0.4388	0.921	0.9225	0.9276	0.7514
C1823445	0.7847	0.8072	0.7677	0.5027	0.8172	0.8318	0.8228	0.5466
C1823478	0.7577	0.7857	0.7442	0.4745	0.8446	0.8531	0.8576	0.591
C18244478	0.4585	0.6216	0.3903	0.2424	0.8918	0.9023	0.8992	0.6608
C1825112	0.6498	0.7246	0.6116	0.3647	0.8572	0.8723	0.8638	0.6103
C1825214	0.7991	0.8306	0.8247	0.5224	0.8415	0.862	0.8703	0.5917
C1826284	0.693	0.7413	0.6088	0.3972	0.7922	0.8117	0.7635	0.4965
C18276998	0.4306	0.6022	0.4221	0.2395	0.9336	0.9377	0.9437	0.7816
C18277275	0.6225	0.6912	0.5515	0.3509	0.9051	0.9046	0.934	0.708
C18278347	0.6863	0.7157	0.6168	0.4006	0.8538	0.8434	0.895	0.5958
C18281055	0.5325	0.6423	0.4867	0.2892	0.9176	0.9194	0.9326	0.7426
C18294876	0.5713	0.6822	0.5023	0.3111	0.8739	0.8878	0.8699	0.6298
C1835047	0.7977	0.8247	0.7802	0.5243	0.9302	0.9336	0.9342	0.7721
C1835116	0.8073	0.8288	0.7949	0.5376	0.9479	0.9483	0.9542	0.8229
C1835149	0.7207	0.7738	0.6886	0.4293	0.8452	0.8641	0.8354	0.5936
C18355732	0.7089	0.7558	0.7168	0.4158	0.8931	0.8999	0.914	0.6792
C18355754	0.6373	0.7086	0.5602	0.3609	0.8683	0.8764	0.8826	0.6311
C18355801	0.7369	0.7803	0.7416	0.4502	0.9316	0.9357	0.947	0.7729
C18358639	0.7086	0.7684	0.6566	0.4198	0.8613	0.8779	0.8498	0.6262
C18365429	0.5575	0.6642	0.4665	0.3025	0.8276	0.8466	0.8199	0.5669
C1836879	0.5902	0.6879	0.5244	0.3183	0.902	0.9099	0.9118	0.6984
C18370111	0.5933	0.6872	0.4935	0.3283	0.7702	0.8036	0.736	0.4852
C1838739	0.6461	0.7243	0.6306	0.3649	0.9409	0.9442	0.9449	0.7957
C1839630	0.3749	0.5682	0.4351	0.2157	0.9555	0.9574	0.9678	0.8393
C1839889	0.3742	0.5705	0.4312	0.2163	0.9293	0.9339	0.9475	0.7696
C18435455	0.4137	0.598	0.4491	0.2342	0.948	0.9495	0.9597	0.8195
C1846760	0.7504	0.7845	0.7381	0.4668	0.8709	0.8786	0.8776	0.643
C1849189	0.6857	0.7479	0.6214	0.4021	0.9041	0.9117	0.9004	0.6983
C184970294	0.9008	0.9096	0.9107	0.7037	0.8727	0.8871	0.8853	0.6436
C1850142	0.8344	0.8485	0.8757	0.5735	0.8372	0.8511	0.8786	0.5884
C18516375	0.4832	0.6296	0.4963	0.2673	0.9417	0.9449	0.9525	0.8049
C18523223	0.6454	0.7105	0.6011	0.3635	0.7273	0.7659	0.7182	0.438
C18530331	0.3569	0.5009	0.3356	0.2087	0.7096	0.708	0.7425	0.4271
C185659	0.4088	0.5968	0.4611	0.2308	0.9326	0.9358	0.9497	0.7763
C18584935	0.7015	0.7604	0.7012	0.4108	0.8337	0.8534	0.8429	0.5797
C18585063	0.7607	0.7993	0.7735	0.4764	0.9481	0.9494	0.9554	0.8203
C1861321	0.5644	0.6907	0.5696	0.3016	0.7706	0.8132	0.7891	0.4882
C18621755	0.6562	0.7209	0.6864	0.3757	0.9462	0.9472	0.9597	0.8171
C18622236	0.6367	0.705	0.5777	0.3593	0.7454	0.778	0.7259	0.4548
C18636878	0.5653	0.6215	0.4284	0.3026	0.6636	0.6815	0.7183	0.3641
C18640589	0.6527	0.7113	0.6146	0.3685	0.803	0.8191	0.8324	0.5191
C18640749	0.6187	0.6979	0.5593	0.3434	0.9272	0.9297	0.9366	0.7611
C18641708	0.5296	0.6511	0.4629	0.2885	0.9298	0.934	0.9344	0.7697
C18641719	0.5251	0.6501	0.501	0.2846	0.9577	0.9595	0.9615	0.8497
C18643840	0.7125	0.7675	0.7366	0.4258	0.8952	0.9049	0.9096	0.6938
C18643862	0.6486	0.7324	0.666	0.3577	0.848	0.868	0.8652	0.6035
C1864944	0.5066	0.4915	0.385	0.2683	0.597	0.5368	0.6756	0.3148
C1865016	0.611	0.6966	0.5909	0.3361	0.7389	0.7806	0.7431	0.4469
C1866393	0.5866	0.691	0.5356	0.3243	0.8441	0.8643	0.8409	0.5799
C18708708	0.5373	0.6802	0.5858	0.2871	0.8216	0.8443	0.8565	0.5587
C1871676	0.6456	0.7291	0.5777	0.367	0.8924	0.9029	0.8829	0.6673
C18719432	0.7133	0.768	0.7271	0.4168	0.9425	0.9456	0.9494	0.8049
C18719589	0.8791	0.8906	0.8997	0.6502	0.9221	0.9275	0.9387	0.7536
C18720622	0.6257	0.7169	0.6343	0.3479	0.9162	0.9223	0.9269	0.7333
C18720655	0.6531	0.7319	0.6473	0.3705	0.9293	0.9339	0.9349	0.7673
C18729481	0.6134	0.7105	0.6293	0.332	0.909	0.9162	0.9217	0.7112
C1873558	0.6525	0.6998	0.5654	0.3689	0.8034	0.8103	0.8474	0.5122
C18736953	0.2145	0.4827	0.2148	0.1493	0.7334	0.7768	0.7903	0.3933
C1874620	0.7969	0.8213	0.7913	0.5169	0.911	0.9148	0.9149	0.7192
C1875883	0.8113	0.8289	0.7884	0.5433	0.7906	0.8127	0.766	0.5127
C1875894	0.7667	0.8068	0.7345	0.477	0.8573	0.8744	0.8435	0.6127
C1877754	0.7028	0.7533	0.6521	0.4165	0.8877	0.8945	0.8828	0.6721
C1877776	0.6488	0.7033	0.5153	0.3655	0.7685	0.7842	0.7105	0.4603
C18781312	0.6854	0.7541	0.6561	0.3958	0.7673	0.8088	0.7568	0.4875
C1878188	0.5066	0.6386	0.4989	0.2773	0.947	0.9496	0.9537	0.8101
C1878655	0.7283	0.7764	0.6786	0.439	0.8768	0.8883	0.8683	0.6336
C1878666	0.7137	0.7718	0.6814	0.4233	0.8696	0.8842	0.8643	0.6173
C1878677	0.7215	0.7739	0.6782	0.4333	0.8787	0.8909	0.8701	0.6346
C1878688	0.7488	0.781	0.6903	0.4609	0.8729	0.8786	0.8718	0.6303
C18787649	0.4941	0.5856	0.3799	0.2724	0.8497	0.83	0.9278	0.5985
C1878859	0.734	0.7696	0.6879	0.4417	0.8958	0.8982	0.8868	0.691
C18790573	0.7976	0.8281	0.794	0.5236	0.8816	0.8926	0.8847	0.6655
C1879090	0.7059	0.7625	0.6845	0.4186	0.904	0.9119	0.9036	0.6802
C18812516	0.838	0.8559	0.8523	0.5718	0.866	0.8767	0.8844	0.6354
C1885149	0.5196	0.661	0.5248	0.2718	0.6595	0.7415	0.6831	0.372
[truncated: 5,195 more rows]

## Sheet: GFN1-xTB vs. EXP
freq/dipole →	GFN1-xTB(raw)/GFN1-xTB				GFN1-xTB(x 0.9913)/GFN1-xTB				GFN1-xTB(raw)/GFN2-xTB				GFN1-xTB(x 0.9913)/GFN2-xTB				GFN1-xTB(raw)/EEQ(D4)				GFN1-xTB(x 0.9913)/EEQ(D4)				GFN1-xTB(raw)/EEQ(FF)				GFN1-xTB(x 0.9913)/EEQ(FF)				GFN1-xTB(raw)/CEH				GFN1-xTB(x 0.9913)/CEH				GFN1-xTB(raw)/MACE-mu				GFN1-xTB(x 0.9913)/MACE-mu
NAME	msc	euc	pcc	sis	msc	euc	pcc	sis	msc	euc	pcc	sis	msc	euc	pcc	sis	msc	euc	pcc	sis	msc	euc	pcc	sis	msc	euc	pcc	sis	msc	euc	pcc	sis	msc	euc	pcc	sis	msc	euc	pcc	sis	msc	euc	pcc	sis	msc	euc	pcc	sis
C100005	0.4617	0.6029	0.4955	0.2513	0.5321	0.6425	0.5753	0.291	0.456	0.5926	0.4935	0.2485	0.5292	0.6338	0.5761	0.2889	0.2405	0.477	0.173	0.1541	0.2503	0.4815	0.1904	0.1639	0.256	0.4832	0.2054	0.1641	0.2756	0.4928	0.2371	0.1748	0.4316	0.5827	0.4633	0.235	0.5071	0.6244	0.5508	0.2744	0.455	0.607	0.4699	0.2427	0.5122	0.6386	0.5378	0.2754
C100016	0.6429	0.6934	0.6558	0.3597	0.6993	0.7314	0.7224	0.4133	0.6258	0.6793	0.6327	0.3481	0.6861	0.7193	0.7048	0.4019	0.5431	0.6466	0.4711	0.2809	0.5389	0.6439	0.4669	0.2864	0.5397	0.6418	0.4712	0.2877	0.5532	0.6496	0.4913	0.2986	0.5919	0.6743	0.5655	0.3283	0.6406	0.7049	0.6274	0.3639	0.6623	0.7227	0.6518	0.3781	0.7109	0.7555	0.7107	0.4259
C100027	0.5376	0.6568	0.5493	0.2909	0.5528	0.6654	0.5675	0.3	0.5457	0.6569	0.5621	0.2944	0.5685	0.6702	0.5884	0.3083	0.3082	0.5285	0.22	0.1734	0.2852	0.5167	0.1841	0.174	0.3485	0.5444	0.2864	0.1958	0.3142	0.5268	0.2353	0.1848	0.4724	0.6137	0.4649	0.2516	0.4858	0.621	0.4819	0.2545	0.5275	0.6495	0.5294	0.2819	0.5368	0.6548	0.5413	0.288
C100061	0.7387	0.783	0.7476	0.4479	0.7487	0.7899	0.7591	0.4626	0.7401	0.7821	0.7474	0.4514	0.7567	0.7937	0.7657	0.4732	0.4042	0.5892	0.3159	0.2226	0.4167	0.5953	0.336	0.2279	0.4805	0.6417	0.4098	0.256	0.49	0.6464	0.4246	0.2604	0.6573	0.7137	0.682	0.3692	0.679	0.7279	0.706	0.3911	0.7281	0.7785	0.7301	0.4383	0.7492	0.7929	0.7535	0.4634
C1000868	0.5567	0.6735	0.5199	0.2966	0.6101	0.7049	0.5869	0.3353	0.5517	0.6336	0.5309	0.3037	0.6289	0.6811	0.6236	0.3562	0.5661	0.6701	0.5525	0.3065	0.6181	0.7014	0.615	0.3437	0.552	0.5975	0.5692	0.3061	0.6592	0.6637	0.6886	0.3807	0.4916	0.6087	0.4617	0.2619	0.5322	0.6318	0.5142	0.2867	0.6198	0.6834	0.61	0.3482	0.7005	0.7369	0.7021	0.4156
C1000879	0.4917	0.6302	0.5005	0.2628	0.5566	0.667	0.5768	0.2996	0.4554	0.577	0.4794	0.2514	0.5404	0.6249	0.5782	0.2955	0.4606	0.6125	0.4639	0.2494	0.529	0.6505	0.5465	0.2856	0.4397	0.5226	0.4821	0.2446	0.5553	0.5857	0.613	0.3089	0.3446	0.537	0.2992	0.186	0.3802	0.5553	0.3508	0.2013	0.4715	0.5928	0.4665	0.2544	0.5743	0.6521	0.5888	0.3101
C100107	0.7449	0.7682	0.7295	0.448	0.764	0.7822	0.7541	0.4776	0.7529	0.7812	0.729	0.4613	0.7746	0.7973	0.7569	0.494	0.4867	0.6256	0.3374	0.2615	0.506	0.6361	0.3702	0.2713	0.5452	0.6511	0.4209	0.2963	0.5532	0.6556	0.4353	0.3003	0.6641	0.6817	0.6918	0.3713	0.6819	0.6936	0.7142	0.3911	0.6851	0.749	0.6193	0.3996	0.72	0.7723	0.6674	0.4352
C100118	0.4326	0.586	0.4544	0.2382	0.4898	0.6174	0.5225	0.2669	0.4264	0.5796	0.4471	0.236	0.4856	0.612	0.518	0.265	0.3125	0.5407	0.262	0.1715	0.3298	0.5492	0.2888	0.1847	0.3514	0.5634	0.3265	0.1907	0.3782	0.5769	0.3643	0.207	0.445	0.6003	0.4627	0.2414	0.4888	0.6243	0.5153	0.2639	0.4456	0.5987	0.4563	0.2376	0.4916	0.624	0.5122	0.262
C100141	0.4537	0.5929	0.4788	0.2458	0.5103	0.6245	0.5449	0.2753	0.4444	0.5837	0.4681	0.2426	0.502	0.6156	0.536	0.2722	0.3434	0.5578	0.3027	0.1821	0.3657	0.5689	0.3353	0.1963	0.3728	0.5667	0.3535	0.1969	0.4034	0.5824	0.3953	0.2152	0.4369	0.5901	0.4591	0.2375	0.4799	0.6136	0.5108	0.2596	0.4686	0.6124	0.4762	0.2473	0.5182	0.6401	0.5356	0.2755
C1001452	0.4023	0.6063	0.3228	0.2216	0.5006	0.6564	0.4599	0.2695	0.3768	0.5645	0.3263	0.2153	0.4913	0.6257	0.4789	0.2695	0.3981	0.5964	0.3465	0.2253	0.5068	0.6534	0.4908	0.2772	0.393	0.5603	0.3493	0.2223	0.5118	0.6251	0.5044	0.2808	0.351	0.581	0.2747	0.1953	0.4228	0.6166	0.3787	0.2273	0.3902	0.5653	0.3553	0.2215	0.5157	0.6337	0.5167	0.2833
C1001532	0.6139	0.6526	0.5264	0.3443	0.6685	0.6881	0.6186	0.3871	0.6297	0.6658	0.5285	0.3574	0.6874	0.7042	0.6263	0.4042	0.5208	0.6209	0.3331	0.2832	0.5391	0.6313	0.3701	0.2954	0.4916	0.6008	0.2571	0.2661	0.5082	0.6098	0.2927	0.276	0.5572	0.6047	0.4415	0.3007	0.6128	0.6385	0.5376	0.3412	0.6388	0.6824	0.5186	0.3655	0.6901	0.7168	0.607	0.4074
C100174	0.6033	0.6839	0.6087	0.333	0.6452	0.7104	0.6578	0.3658	0.6155	0.6882	0.6238	0.3421	0.6603	0.717	0.6756	0.3785	0.3456	0.5467	0.2132	0.1959	0.3583	0.5528	0.2357	0.2037	0.3621	0.5499	0.2514	0.2063	0.3798	0.5588	0.2806	0.2141	0.5798	0.6588	0.6	0.3159	0.623	0.6856	0.6503	0.3471	0.6298	0.7102	0.6151	0.3524	0.6682	0.7347	0.6612	0.384
C100185	0.6186	0.7114	0.5906	0.3479	0.6734	0.7453	0.6578	0.3931	0.5193	0.6061	0.522	0.2851	0.5883	0.647	0.6064	0.3279	0.5938	0.7031	0.5553	0.3267	0.642	0.7314	0.6166	0.365	0.5112	0.5712	0.5177	0.2851	0.5939	0.6194	0.6182	0.3328	0.5244	0.6541	0.5064	0.2843	0.5562	0.672	0.5477	0.3059	0.5514	0.639	0.5416	0.3049	0.6241	0.6837	0.6302	0.3549
C100196	0.6134	0.7008	0.6156	0.3393	0.6037	0.6947	0.6055	0.3358	0.6081	0.6945	0.6073	0.3369	0.603	0.6912	0.6025	0.3362	0.3508	0.5468	0.2354	0.1992	0.3505	0.5464	0.2364	0.2002	0.3851	0.5662	0.2829	0.214	0.391	0.5691	0.2935	0.2168	0.5818	0.6778	0.5802	0.3178	0.5864	0.6805	0.5866	0.324	0.6315	0.7129	0.6256	0.3512	0.6132	0.7014	0.6053	0.3423
C1002273	0.3362	0.5782	0.1978	0.2021	0.3761	0.5974	0.2634	0.2194	0.3432	0.5599	0.246	0.2045	0.3966	0.587	0.3271	0.2257	0.2995	0.546	0.1914	0.1838	0.3214	0.5566	0.2284	0.1939	0.2928	0.5264	0.1938	0.184	0.321	0.5404	0.24	0.1957	0.3717	0.5675	0.3172	0.2086	0.4002	0.5821	0.3585	0.2241	0.3263	0.5708	0.1881	0.1956	0.3611	0.5876	0.246	0.2103
C1002284	0.6731	0.7427	0.6696	0.3892	0.7096	0.7665	0.7104	0.4213	0.6665	0.7316	0.6746	0.3822	0.7228	0.7695	0.735	0.4334	0.6178	0.717	0.5994	0.3452	0.6738	0.7506	0.6654	0.3885	0.3266	0.4643	0.289	0.1888	0.3315	0.4667	0.2955	0.1947	0.5271	0.6377	0.5208	0.2871	0.5427	0.6466	0.5396	0.2996	0.6501	0.7215	0.6509	0.3689	0.7024	0.7559	0.7087	0.4129
C1002331	0.5788	0.6851	0.5655	0.3184	0.6776	0.7459	0.6795	0.3935	0.5185	0.6129	0.5285	0.2872	0.626	0.678	0.6493	0.3554	0.5075	0.6528	0.4873	0.2666	0.5711	0.6881	0.5655	0.3076	0.5437	0.6476	0.5502	0.2977	0.6525	0.7148	0.6716	0.3739	0.3823	0.5718	0.3554	0.2188	0.4423	0.6032	0.4354	0.2458	0.589	0.6801	0.5883	0.3274	0.6987	0.7506	0.7099	0.4144
C10024905	0.7472	0.7886	0.7326	0.4571	0.7726	0.8069	0.7651	0.4884	0.7382	0.7797	0.7222	0.4497	0.7684	0.8014	0.7605	0.4849	0.5211	0.6393	0.4115	0.2786	0.5493	0.6554	0.4553	0.2957	0.6076	0.711	0.51	0.3371	0.6245	0.7208	0.5365	0.3494	0.6639	0.7145	0.6697	0.3734	0.6925	0.7338	0.7063	0.3995	0.7464	0.7863	0.7329	0.459	0.7802	0.8108	0.7753	0.4996
C100254	0.4362	0.5942	0.4555	0.2352	0.4741	0.6149	0.5029	0.2526	0.4361	0.5911	0.458	0.2357	0.4758	0.6128	0.5074	0.2539	0.2658	0.4933	0.2036	0.1584	0.2738	0.4971	0.2174	0.162	0.2556	0.4842	0.1994	0.1616	0.2643	0.4883	0.2146	0.1651	0.4031	0.5644	0.4295	0.2213	0.4446	0.5866	0.4822	0.2391	0.4255	0.5903	0.4214	0.2292	0.4535	0.6053	0.4581	0.2424
C1002693	0.4373	0.5398	0.3309	0.2428	0.5344	0.593	0.501	0.2944	0.3395	0.4393	0.3215	0.2035	0.4354	0.4838	0.4934	0.2448	0.4467	0.5999	0.2802	0.2461	0.5142	0.6371	0.4057	0.2816	0.4594	0.5811	0.3208	0.2532	0.5421	0.6279	0.4687	0.2991	0.346	0.5159	0.2063	0.204	0.4029	0.5451	0.3175	0.2271	0.3868	0.4766	0.3384	0.2217	0.4898	0.5279	0.5181	0.2708
C100276	0.5244	0.4887	0.4003	0.2822	0.5337	0.493	0.4413	0.2871	0.5253	0.4805	0.4094	0.2818	0.5368	0.4858	0.4583	0.2877	0.5996	0.614	0.328	0.3295	0.5984	0.6128	0.3323	0.3284	0.5185	0.4872	0.2423	0.2784	0.5158	0.4858	0.235	0.2758	0.5118	0.4808	0.3421	0.2782	0.5202	0.4846	0.3769	0.2826	0.5567	0.5139	0.3857	0.3002	0.5621	0.5164	0.4134	0.303
C1002842	0.5076	0.6483	0.3802	0.2711	0.5865	0.6931	0.4968	0.3199	0.4572	0.5953	0.3441	0.2481	0.5525	0.6494	0.4824	0.302	0.4575	0.6221	0.3178	0.2458	0.5045	0.6474	0.3909	0.2654	0.2774	0.4638	0.1215	0.1628	0.2695	0.46	0.1078	0.1531	0.4855	0.6253	0.3834	0.255	0.5498	0.6618	0.4759	0.2852	0.4781	0.6057	0.3686	0.2578	0.5762	0.6625	0.5091	0.3162
C100298	0.6277	0.7052	0.6448	0.3534	0.6588	0.725	0.679	0.3776	0.6447	0.7143	0.6593	0.3679	0.6801	0.7373	0.6979	0.3974	0.3284	0.5414	0.229	0.1884	0.348	0.551	0.261	0.1984	0.3482	0.5378	0.2701	0.1983	0.3627	0.5451	0.2932	0.2047	0.617	0.6894	0.6438	0.3436	0.651	0.7111	0.6808	0.3696	0.6561	0.7312	0.6588	0.3735	0.6841	0.7491	0.6903	0.3981
C1003049	0.4553	0.6094	0.4135	0.2452	0.5147	0.6421	0.4946	0.2778	0.4464	0.5958	0.4124	0.2411	0.51	0.631	0.4985	0.2749	0.3582	0.5753	0.2296	0.1922	0.4108	0.6016	0.3137	0.2172	0.4239	0.6256	0.3049	0.2236	0.4696	0.6476	0.375	0.2483	0.4438	0.6015	0.4295	0.2392	0.5021	0.6335	0.507	0.2703	0.4333	0.5803	0.391	0.2365	0.5097	0.6226	0.4952	0.2749
C1003107	0.3766	0.5634	0.3838	0.2101	0.4327	0.5929	0.4552	0.2341	0.3656	0.5558	0.3715	0.2067	0.4263	0.5876	0.4491	0.2319	0.2719	0.5524	0.1776	0.1589	0.322	0.5758	0.2588	0.1783	0.3381	0.5952	0.2688	0.1881	0.3795	0.6132	0.3316	0.2059	0.3448	0.5522	0.3459	0.1989	0.3961	0.5786	0.4136	0.22	0.3547	0.5548	0.3461	0.2033	0.4277	0.5929	0.4414	0.2336
C1003174	0.6078	0.7088	0.6191	0.3409	0.6698	0.7463	0.6868	0.3912	0.5765	0.6797	0.5933	0.3127	0.6609	0.7317	0.6848	0.3746	0.5412	0.6739	0.5257	0.2974	0.6174	0.7171	0.6166	0.3496	0.5549	0.6853	0.5429	0.306	0.6229	0.7231	0.6232	0.3535	0.5306	0.6608	0.5431	0.2891	0.5653	0.6803	0.5836	0.3129	0.629	0.7196	0.6414	0.3513	0.7117	0.7717	0.7294	0.4231
C10031820	0.6906	0.745	0.6637	0.3998	0.7129	0.7602	0.6919	0.4254	0.6886	0.7441	0.6561	0.4	0.7165	0.7631	0.6913	0.4304	0.425	0.5922	0.2829	0.2323	0.4448	0.6025	0.3158	0.2429	0.5048	0.6392	0.3897	0.2721	0.5173	0.646	0.41	0.2809	0.6233	0.6833	0.6175	0.3438	0.6513	0.7014	0.6521	0.369	0.7026	0.7575	0.6676	0.4144	0.7301	0.7763	0.7023	0.4454
C10031875	0.6674	0.7366	0.6649	0.3783	0.7316	0.7796	0.7358	0.446	0.6439	0.7207	0.6417	0.3627	0.7191	0.7702	0.7249	0.4344	0.4664	0.6278	0.4107	0.2548	0.5375	0.6665	0.5051	0.2932	0.5712	0.6968	0.5364	0.3152	0.6304	0.7292	0.6102	0.3561	0.6391	0.7065	0.6595	0.3495	0.6989	0.7462	0.7231	0.4085	0.678	0.7407	0.6839	0.3913	0.7488	0.7891	0.7597	0.4665
C1003196	0.5897	0.6822	0.5611	0.3265	0.6796	0.7392	0.6721	0.3954	0.5053	0.5792	0.5269	0.2813	0.6019	0.6359	0.644	0.3377	0.4743	0.6258	0.4194	0.2511	0.5273	0.655	0.4929	0.2843	0.5475	0.6017	0.5685	0.3039	0.6625	0.6732	0.7033	0.3846	0.4156	0.58	0.3779	0.2276	0.4546	0.6006	0.4336	0.249	0.5576	0.6203	0.5681	0.31	0.6582	0.6834	0.6874	0.3798
C1003298	0.6531	0.7058	0.597	0.3743	0.7264	0.7563	0.697	0.4415	0.6433	0.7014	0.5726	0.3678	0.7209	0.7543	0.6805	0.4369	0.4959	0.6272	0.3746	0.2534	0.5185	0.6398	0.4117	0.2693	0.5306	0.648	0.4025	0.2753	0.5654	0.6682	0.4579	0.2985	0.5708	0.6509	0.4978	0.3164	0.6306	0.6882	0.5832	0.3584	0.7081	0.767	0.6202	0.4235	0.7778	0.815	0.7196	0.5021
C1003312	0.443	0.5924	0.3856	0.2271	0.4895	0.618	0.45	0.2464	0.3664	0.5313	0.2795	0.1949	0.4053	0.5514	0.3386	0.2092	0.4195	0.5852	0.3687	0.2074	0.4649	0.6095	0.4318	0.2376	0.4559	0.6144	0.4206	0.2299	0.4989	0.6376	0.4782	0.2589	0.2523	0.4775	0.0969	0.1564	0.2829	0.4926	0.1522	0.1691	0.5508	0.6747	0.516	0.2885	0.6073	0.7073	0.5872	0.3292
C1003389	0.6602	0.7288	0.6552	0.3797	0.7048	0.7582	0.7075	0.4198	0.6194	0.6929	0.6188	0.345	0.6744	0.7285	0.6834	0.3885	0.582	0.6858	0.5442	0.321	0.6512	0.728	0.6315	0.3746	0.643	0.7263	0.6161	0.3667	0.6962	0.76	0.6811	0.4145	0.5606	0.6606	0.5586	0.308	0.585	0.6749	0.5895	0.324	0.6494	0.7214	0.639	0.3705	0.7077	0.7599	0.7076	0.4223
C1003641	0.4342	0.6168	0.4229	0.2421	0.5376	0.6717	0.5494	0.2972	0.3917	0.5597	0.4216	0.2265	0.5057	0.6217	0.5549	0.2827	0.3639	0.6019	0.323	0.2049	0.422	0.6286	0.4035	0.233	0.4409	0.5944	0.4632	0.2484	0.5635	0.6636	0.6025	0.3156	0.3034	0.5546	0.2841	0.1829	0.3529	0.5788	0.3541	0.2036	0.4319	0.584	0.4587	0.2438	0.558	0.655	0.6016	0.3116
C100367	0.6517	0.7133	0.5643	0.3668	0.6909	0.7393	0.6272	0.4009	0.6667	0.6994	0.6172	0.3812	0.7093	0.7284	0.6817	0.4218	0.4552	0.5666	0.2763	0.2392	0.485	0.5827	0.3324	0.2548	0.367	0.5005	0.1202	0.204	0.391	0.5124	0.1694	0.2147	0.5558	0.6338	0.4461	0.3035	0.5726	0.6435	0.4757	0.3156	0.7152	0.7422	0.6729	0.4257	0.7527	0.7692	0.7294	0.4679
C100378	0.6929	0.7554	0.6646	0.4006	0.7451	0.7906	0.7273	0.4565	0.6645	0.719	0.6551	0.373	0.7214	0.7578	0.7212	0.4296	0.5709	0.6824	0.5079	0.3056	0.619	0.7107	0.572	0.3394	0.3503	0.4858	0.2679	0.1837	0.3665	0.4937	0.2929	0.1907	0.5616	0.6524	0.5247	0.3014	0.5907	0.6698	0.5622	0.3201	0.6876	0.7468	0.6677	0.3976	0.7411	0.7833	0.7307	0.4538
C100390	0.6493	0.6998	0.6507	0.3667	0.7106	0.7414	0.7192	0.4216	0.5229	0.5568	0.5414	0.28	0.608	0.6056	0.6394	0.3393	0.7071	0.7432	0.7235	0.4172	0.7564	0.7787	0.7757	0.4719	0.6326	0.6754	0.6888	0.3457	0.6166	0.6646	0.6734	0.3413	0.6421	0.7003	0.6507	0.367	0.6271	0.6903	0.6349	0.3535	0.7255	0.7581	0.7463	0.4382	0.7416	0.7694	0.764	0.4575
C100403	0.6674	0.732	0.5984	0.3839	0.7294	0.7738	0.6867	0.4453	0.5549	0.6132	0.5286	0.308	0.6236	0.655	0.6248	0.3557	0.5793	0.6832	0.4939	0.3112	0.6157	0.705	0.5497	0.3412	0.5608	0.6427	0.4922	0.3005	0.6325	0.6871	0.5965	0.3565	0.4539	0.597	0.3397	0.2505	0.4989	0.6216	0.4129	0.2749	0.6671	0.7035	0.6327	0.3861	0.7163	0.7373	0.7002	0.4327
C100414	0.692	0.7431	0.6897	0.4029	0.7787	0.805	0.7838	0.4983	0.551	0.5779	0.5828	0.3025	0.662	0.6452	0.7033	0.3849	0.6352	0.711	0.6314	0.3518	0.6921	0.7479	0.696	0.4021	0.7064	0.7481	0.7152	0.4174	0.7675	0.792	0.7799	0.4836	0.4371	0.5946	0.406	0.238	0.4605	0.607	0.4382	0.2506	0.7229	0.7513	0.7337	0.4337	0.7797	0.7932	0.7932	0.5008
C1004246	0.6895	0.76	0.6547	0.4021	0.7102	0.7731	0.6809	0.4232	0.6004	0.6802	0.5778	0.3248	0.6509	0.712	0.6387	0.3672	0.5466	0.675	0.4881	0.2969	0.588	0.6983	0.5435	0.3224	0.2441	0.3918	0.1499	0.1568	0.2349	0.3879	0.133	0.1486	0.5011	0.6294	0.4498	0.2747	0.5143	0.6366	0.4679	0.2782	0.5704	0.6703	0.5146	0.31	0.5956	0.6853	0.5479	0.3217
C100447	0.7349	0.7872	0.7477	0.4436	0.789	0.8246	0.8029	0.5098	0.4718	0.5711	0.4895	0.2546	0.5571	0.6195	0.5885	0.3089	0.7522	0.7986	0.7706	0.4654	0.7963	0.8295	0.8145	0.5202	0.7053	0.7611	0.7383	0.418	0.7107	0.7645	0.7444	0.4234	0.556	0.6786	0.5628	0.3073	0.5598	0.6806	0.5681	0.3095	0.7532	0.8003	0.7718	0.4673	0.7718	0.8129	0.7907	0.4849
C10045655	0.582	0.6506	0.5176	0.3064	0.6115	0.6689	0.5584	0.3307	0.5873	0.6679	0.5093	0.3141	0.6205	0.6886	0.5558	0.3403	0.5679	0.6739	0.4857	0.2961	0.5971	0.6911	0.5274	0.3192	0.5991	0.7038	0.5024	0.3186	0.6162	0.7137	0.5282	0.3347	0.5304	0.6155	0.4824	0.2779	0.5678	0.6375	0.5333	0.3033	0.6325	0.712	0.5574	0.3476	0.6622	0.7308	0.5986	0.3746
C100458	0.5772	0.6452	0.3918	0.3114	0.6193	0.6712	0.4753	0.3389	0.4917	0.5607	0.3478	0.2689	0.5428	0.5891	0.4464	0.2948	0.6327	0.6884	0.5419	0.356	0.6884	0.7252	0.6422	0.402	0.574	0.6672	0.4499	0.3109	0.5995	0.6822	0.5009	0.3312	0.4228	0.554	0.186	0.2347	0.4532	0.5701	0.2519	0.2497	0.6136	0.6219	0.5768	0.342	0.6756	0.6612	0.6834	0.3881
C100469	0.4585	0.5336	0.3974	0.2473	0.4676	0.5378	0.4127	0.251	0.4549	0.5426	0.3914	0.2503	0.4895	0.5609	0.4423	0.2672	0.4945	0.577	0.4257	0.2627	0.5071	0.5834	0.4457	0.2692	0.3229	0.4643	0.2014	0.1893	0.3243	0.4645	0.2059	0.1909	0.3229	0.5251	0.1124	0.193	0.328	0.5274	0.1239	0.1954	0.5006	0.6109	0.3865	0.2691	0.5067	0.6139	0.3976	0.2723
C100470	0.4433	0.5422	0.3219	0.2352	0.4661	0.5536	0.3608	0.2427	0.3379	0.4616	0.1945	0.1955	0.3727	0.478	0.2573	0.2055	0.6065	0.6394	0.6068	0.3304	0.6498	0.6664	0.6651	0.3672	0.644	0.6848	0.6522	0.358	0.6725	0.7027	0.6901	0.3821	0.3116	0.453	0.1337	0.1836	0.3239	0.4588	0.1587	0.1863	0.6084	0.6724	0.5437	0.336	0.6461	0.6962	0.5985	0.3664
C100481	0.6196	0.6867	0.5195	0.334	0.6127	0.6817	0.5108	0.3292	0.4965	0.5739	0.3552	0.2586	0.5121	0.5819	0.3834	0.2646	0.5137	0.5829	0.4491	0.2729	0.5516	0.6033	0.5069	0.2957	0.5102	0.5847	0.4453	0.2686	0.5543	0.6089	0.5115	0.2938	0.5012	0.5841	0.4308	0.2634	0.4972	0.5815	0.4269	0.2619	0.5183	0.6203	0.3932	0.2807	0.5338	0.6287	0.4206	0.2873
C100505	0.5743	0.536	0.3565	0.3091	0.5928	0.5458	0.4227	0.3212	0.5625	0.5384	0.3921	0.3085	0.5844	0.5501	0.4663	0.3217	0.5219	0.5364	0.3102	0.2841	0.5393	0.5453	0.3724	0.293	0.5625	0.568	0.363	0.3059	0.5653	0.569	0.38	0.3077	0.478	0.4696	0.2443	0.2584	0.4918	0.4759	0.2959	0.2656	0.571	0.5359	0.4172	0.3112	0.5973	0.5499	0.5048	0.3274
C100516	0.6593	0.6943	0.6124	0.3772	0.6766	0.7054	0.6359	0.3895	0.5933	0.6319	0.5517	0.3276	0.6425	0.6626	0.6163	0.3639	0.704	0.7283	0.6819	0.4172	0.748	0.7597	0.7361	0.466	0.386	0.4358	0.3212	0.2189	0.3641	0.426	0.2871	0.2033	0.5625	0.6234	0.4935	0.3095	0.5515	0.6166	0.479	0.2963	0.657	0.7009	0.6011	0.3733	0.6525	0.6977	0.596	0.3635
C100527	0.5786	0.6414	0.5013	0.3108	0.6571	0.6915	0.6157	0.3722	0.5736	0.6532	0.4766	0.312	0.6627	0.71	0.6083	0.3809	0.4921	0.6061	0.3834	0.2533	0.5406	0.6338	0.4605	0.2854	0.5715	0.6762	0.4597	0.3012	0.629	0.711	0.5484	0.344	0.4689	0.5718	0.3785	0.2541	0.5315	0.6072	0.4764	0.291	0.6044	0.6733	0.5278	0.3296	0.6862	0.7269	0.6457	0.3989
C100538	0.4541	0.5489	0.3754	0.235	0.4888	0.5676	0.4259	0.2566	0.4321	0.5446	0.371	0.2339	0.5046	0.584	0.472	0.272	0.7287	0.7697	0.7197	0.4416	0.7935	0.8172	0.7937	0.5167	0.5163	0.6312	0.4858	0.269	0.5313	0.6395	0.5072	0.2805	0.5329	0.6416	0.4778	0.2922	0.5421	0.6468	0.4916	0.2989	0.7344	0.7857	0.7078	0.4484	0.769	0.8095	0.7498	0.4877
C100549	0.5455	0.6159	0.4257	0.2896	0.5256	0.604	0.3973	0.2767	0.4582	0.5296	0.3203	0.2425	0.4542	0.5273	0.3161	0.237	0.5325	0.5926	0.4739	0.2905	0.5511	0.6028	0.5034	0.3011	0.535	0.5913	0.4795	0.2896	0.5556	0.6025	0.5119	0.3017	0.4258	0.5052	0.3302	0.2295	0.4135	0.4989	0.3121	0.2218	0.6398	0.6845	0.5688	0.3645	0.6365	0.6821	0.5661	0.3639
C100550	0.7038	0.7336	0.6451	0.4194	0.6973	0.7287	0.6377	0.4123	0.6959	0.7338	0.633	0.409	0.7197	0.7503	0.6662	0.4341	0.6362	0.7001	0.5588	0.362	0.6432	0.7044	0.5699	0.3661	0.5389	0.5957	0.4524	0.2954	0.5128	0.5807	0.4147	0.2702	0.6023	0.6574	0.5248	0.3334	0.5777	0.642	0.4905	0.3074	0.7516	0.7916	0.6911	0.4682	0.7547	0.7937	0.6964	0.468
C1005647	0.7274	0.7725	0.7043	0.4393	0.7962	0.8225	0.7842	0.5225	0.6353	0.649	0.6286	0.3586	0.7318	0.7144	0.7383	0.4484	0.6818	0.7353	0.6729	0.3942	0.7336	0.7711	0.7325	0.446	0.7398	0.7696	0.7432	0.4519	0.7878	0.8054	0.7956	0.509	0.51	0.628	0.4589	0.2798	0.5571	0.6552	0.5215	0.3079	0.7687	0.7932	0.7626	0.487	0.827	0.8385	0.8266	0.5667
C1005932	0.4942	0.6444	0.5236	0.2564	0.5175	0.6571	0.5508	0.2646	0.5122	0.6582	0.5375	0.2679	0.542	0.6744	0.5716	0.2799	0.4785	0.6471	0.4827	0.2614	0.5244	0.6708	0.5379	0.2847	0.507	0.6592	0.5247	0.2773	0.5217	0.6669	0.5425	0.2823	0.5219	0.6637	0.5603	0.2776	0.5257	0.6656	0.5652	0.2789	0.486	0.6506	0.5045	0.2596	0.5222	0.6694	0.547	0.2752
C100607	0.3989	0.598	0.3147	0.2241	0.5025	0.6519	0.46	0.2749	0.3644	0.5436	0.3084	0.2069	0.4853	0.6082	0.4741	0.2619	0.3471	0.5853	0.2257	0.1975	0.3989	0.6101	0.3078	0.2221	0.3495	0.5836	0.2109	0.2016	0.4237	0.6199	0.3278	0.2339	0.3372	0.5668	0.2445	0.1985	0.396	0.5962	0.3341	0.2245	0.4082	0.5884	0.3451	0.2265	0.5323	0.6558	0.5117	0.2881
C10061026	0.6608	0.7269	0.6465	0.3742	0.718	0.7653	0.7136	0.4289	0.5929	0.6758	0.5743	0.3209	0.6466	0.7097	0.6397	0.3608	0.4992	0.6129	0.4672	0.268	0.5412	0.637	0.5223	0.295	0.4675	0.5872	0.4414	0.2467	0.5083	0.6099	0.4957	0.2695	0.5229	0.606	0.505	0.2806	0.5435	0.6179	0.5322	0.2899	0.6857	0.745	0.6842	0.4007	0.7334	0.7775	0.7386	0.4489
C100618	0.7327	0.7754	0.7094	0.4424	0.6973	0.7506	0.6672	0.4116	0.7335	0.7779	0.7012	0.4454	0.7247	0.7715	0.6915	0.4412	0.5474	0.63	0.4974	0.2953	0.547	0.629	0.4988	0.2919	0.4682	0.5859	0.3927	0.2519	0.452	0.5762	0.3707	0.2434	0.6578	0.7289	0.5972	0.3729	0.6306	0.7113	0.5622	0.3536	0.7703	0.7981	0.7462	0.4855	0.729	0.7677	0.6969	0.4424
C100641	0.4386	0.6139	0.3559	0.233	0.4596	0.6247	0.3873	0.2449	0.3825	0.5632	0.297	0.2114	0.4319	0.589	0.3698	0.2336	0.5232	0.6651	0.4583	0.2809	0.5616	0.6859	0.5106	0.3066	0.3166	0.4705	0.2565	0.1756	0.259	0.4428	0.1638	0.1566	0.3816	0.5536	0.3007	0.2074	0.3614	0.5431	0.2708	0.2002	0.4286	0.5902	0.3523	0.2328	0.444	0.5983	0.3747	0.2386
C100663	0.7645	0.7997	0.7658	0.4846	0.7949	0.8221	0.7995	0.5233	0.7286	0.7734	0.7236	0.4405	0.7811	0.8112	0.7825	0.5052	0.5172	0.6269	0.4721	0.2772	0.5347	0.6369	0.4965	0.2858	0.5048	0.6225	0.4721	0.2731	0.496	0.6174	0.4621	0.2664	0.6657	0.7047	0.6854	0.3839	0.713	0.7372	0.7381	0.4253	0.7516	0.7907	0.753	0.4687	0.7789	0.8104	0.7837	0.5016
C100709	0.6359	0.7002	0.5532	0.3442	0.6162	0.6872	0.5264	0.3323	0.4963	0.5796	0.3666	0.2573	0.5017	0.5823	0.3778	0.2605	0.5407	0.5935	0.4987	0.2897	0.5669	0.6079	0.5384	0.3084	0.5661	0.6239	0.5218	0.3023	0.5855	0.6345	0.5513	0.3169	0.5245	0.6048	0.4498	0.2723	0.4913	0.5858	0.4009	0.259	0.7376	0.7774	0.7019	0.4489	0.7247	0.768	0.6862	0.4407
C100710	0.7792	0.8071	0.7692	0.4922	0.8099	0.8304	0.8047	0.5394	0.6966	0.714	0.6906	0.407	0.7552	0.7561	0.7581	0.4755	0.6785	0.7319	0.6594	0.3922	0.734	0.7701	0.7259	0.4429	0.6043	0.6866	0.578	0.3292	0.6239	0.6984	0.6041	0.3442	0.5961	0.6608	0.5951	0.3192	0.5846	0.6533	0.5828	0.3195	0.7615	0.7862	0.7596	0.4716	0.7818	0.8013	0.7833	0.5026
C1007267	0.5453	0.6737	0.5301	0.2924	0.6179	0.7154	0.6164	0.3442	0.483	0.5924	0.4967	0.2671	0.5768	0.6468	0.6049	0.325	0.5442	0.6756	0.5284	0.2869	0.6042	0.7094	0.6006	0.3306	0.5628	0.645	0.5737	0.3126	0.6372	0.6913	0.6567	0.3614	0.4395	0.6103	0.4234	0.2348	0.4728	0.6279	0.4668	0.2566	0.5943	0.6837	0.5949	0.3273	0.6685	0.7306	0.6781	0.3863
C1007325	0.5449	0.6433	0.482	0.2895	0.5949	0.6734	0.549	0.3233	0.5392	0.641	0.4712	0.2912	0.61	0.6838	0.5653	0.3379	0.6002	0.6846	0.5593	0.3131	0.6564	0.7199	0.6299	0.3539	0.5729	0.6859	0.5109	0.3023	0.6234	0.7155	0.5781	0.3377	0.4482	0.5472	0.4017	0.2374	0.493	0.5715	0.4632	0.2612	0.6342	0.7124	0.5862	0.3503	0.6872	0.7467	0.6535	0.3962
C100743	0.6164	0.7063	0.5817	0.3359	0.6872	0.751	0.6683	0.3964	0.593	0.6726	0.5738	0.3165	0.6728	0.7237	0.6691	0.3813	0.472	0.6264	0.3886	0.2561	0.546	0.6673	0.4919	0.2971	0.4642	0.6206	0.3929	0.2489	0.5219	0.6521	0.4734	0.2804	0.525	0.6131	0.5223	0.2804	0.5662	0.6372	0.5735	0.3058	0.6289	0.7085	0.609	0.3441	0.721	0.769	0.7169	0.427
C100798	0.759	0.7859	0.7834	0.4727	0.7678	0.7921	0.7922	0.4866	0.7412	0.7745	0.7674	0.4487	0.7617	0.7892	0.7876	0.4746	0.6571	0.7344	0.6666	0.3634	0.7001	0.7618	0.7137	0.4084	0.4883	0.5602	0.4911	0.2489	0.4936	0.5631	0.4976	0.2524	0.6611	0.7207	0.6836	0.3709	0.6717	0.7275	0.695	0.3834	0.7683	0.8018	0.7874	0.4802	0.7866	0.8151	0.8057	0.5069
C100801	0.7497	0.7867	0.734	0.4615	0.7879	0.8147	0.7779	0.5097	0.6369	0.6445	0.6302	0.3567	0.7111	0.6937	0.7152	0.4241	0.6653	0.7222	0.6516	0.3791	0.6882	0.7372	0.6793	0.3981	0.6755	0.7143	0.6698	0.3836	0.7094	0.7374	0.7091	0.4144	0.5155	0.5995	0.4812	0.2831	0.5752	0.6344	0.5578	0.317	0.7636	0.7976	0.7481	0.4769	0.7937	0.8198	0.7827	0.5163
C100823	0.8315	0.8455	0.8261	0.5723	0.827	0.8415	0.8219	0.567	0.8176	0.8432	0.7932	0.5463	0.8271	0.8503	0.8051	0.5677	0.6811	0.7206	0.6519	0.3871	0.6899	0.7264	0.6639	0.405	0.6004	0.6674	0.547	0.3205	0.5988	0.666	0.5464	0.3209	0.5987	0.6875	0.5156	0.3116	0.6016	0.689	0.5209	0.3174	0.8361	0.8478	0.8212	0.578	0.8346	0.8464	0.8202	0.5795
C100845	0.7902	0.8066	0.784	0.5116	0.8085	0.8208	0.8084	0.5388	0.7773	0.8007	0.7636	0.4955	0.8141	0.8291	0.8116	0.5488	0.6063	0.6771	0.53	0.3372	0.6196	0.6852	0.5513	0.3444	0.5703	0.6458	0.5067	0.3121	0.5597	0.639	0.4937	0.3047	0.6793	0.7049	0.6982	0.3896	0.7059	0.7231	0.7335	0.4172	0.7977	0.8113	0.8056	0.5228	0.8246	0.8326	0.8398	0.5636
C100867	0.7846	0.813	0.7615	0.5	0.7914	0.8179	0.7704	0.5122	0.7336	0.7587	0.7153	0.4415	0.7655	0.7821	0.7535	0.484	0.725	0.7719	0.6936	0.4337	0.7747	0.8073	0.7544	0.4939	0.3981	0.4527	0.3224	0.216	0.3985	0.4529	0.3228	0.2176	0.6208	0.6774	0.5754	0.3372	0.6248	0.6797	0.5812	0.3421	0.7755	0.8107	0.7386	0.4895	0.7911	0.822	0.7585	0.5117
C1008884	0.7143	0.7536	0.701	0.4269	0.7906	0.8097	0.7892	0.5149	0.5698	0.5826	0.5561	0.3108	0.6749	0.6472	0.6831	0.3939	0.6514	0.6917	0.6654	0.3709	0.7315	0.7469	0.7563	0.4414	0.6755	0.728	0.6888	0.3878	0.6985	0.7432	0.7164	0.4078	0.5226	0.6206	0.4991	0.2869	0.5502	0.6365	0.5361	0.302	0.7467	0.7866	0.7374	0.4618	0.8043	0.8291	0.8034	0.532
C1008953	0.6436	0.6566	0.6459	0.3609	0.6519	0.6636	0.6572	0.3683	0.6349	0.6615	0.607	0.3565	0.6403	0.6666	0.614	0.3611	0.5989	0.6444	0.5359	0.3296	0.6158	0.6564	0.5619	0.3398	0.5357	0.6017	0.4177	0.288	0.548	0.6099	0.437	0.2936	0.5891	0.6707	0.4265	0.3265	0.5895	0.6706	0.4288	0.3268	0.6874	0.7201	0.6624	0.3994	0.6696	0.7074	0.6365	0.3854
C1009116	0.6399	0.7165	0.5929	0.3581	0.6456	0.7199	0.6016	0.364	0.6485	0.7222	0.6017	0.3686	0.6644	0.7322	0.6232	0.3811	0.4542	0.6077	0.3256	0.2486	0.4576	0.6092	0.3327	0.2478	0.3609	0.5018	0.238	0.1958	0.3401	0.4911	0.205	0.1871	0.5721	0.6656	0.5133	0.298	0.5759	0.6677	0.5191	0.3022	0.658	0.7358	0.6041	0.3749	0.6785	0.7487	0.6317	0.3918
C1009149	0.6247	0.6982	0.5774	0.3384	0.6887	0.7399	0.6581	0.3954	0.6087	0.6867	0.559	0.3354	0.6871	0.7376	0.6578	0.4023	0.5131	0.6251	0.4525	0.2745	0.5876	0.6689	0.5513	0.3207	0.5397	0.6545	0.473	0.2918	0.597	0.6881	0.5501	0.33	0.5132	0.6048	0.4699	0.2649	0.5697	0.6379	0.5438	0.3025	0.6433	0.7134	0.5999	0.3588	0.7174	0.7628	0.6917	0.4278
C100925	0.6162	0.71	0.5779	0.3384	0.6692	0.7426	0.6441	0.3815	0.6078	0.6761	0.5814	0.3387	0.6867	0.7275	0.6759	0.404	0.5921	0.693	0.556	0.3182	0.6418	0.7231	0.6186	0.3571	0.538	0.6599	0.4718	0.284	0.5842	0.6866	0.5345	0.316	0.5238	0.6453	0.4694	0.2798	0.5568	0.6641	0.5142	0.3042	0.6847	0.7502	0.6538	0.3943	0.7362	0.7845	0.716	0.4465
C100970	0.559	0.687	0.6001	0.2966	0.587	0.7024	0.6299	0.3241	0.511	0.6593	0.5501	0.2698	0.5462	0.6783	0.5888	0.2961	0.422	0.6145	0.4453	0.2336	0.4765	0.6423	0.5105	0.2613	0.4821	0.6449	0.5217	0.257	0.5181	0.6638	0.5621	0.2801	0.4566	0.6158	0.5127	0.238	0.4277	0.6003	0.4806	0.2276	0.5986	0.7066	0.6444	0.3255	0.6031	0.7091	0.6494	0.3342
C1009741	0.7075	0.7598	0.7519	0.4102	0.6499	0.7215	0.6977	0.3687	0.6964	0.7528	0.7407	0.4032	0.647	0.7203	0.6939	0.3683	0.4241	0.6143	0.4323	0.2253	0.4701	0.6379	0.489	0.2408	0.319	0.5617	0.3042	0.173	0.321	0.5624	0.3085	0.1698	0.7095	0.7427	0.7807	0.3931	0.6093	0.6757	0.6911	0.3309	0.7363	0.7735	0.7882	0.4374	0.6681	0.7263	0.7272	0.3847
C10099704	0.765	0.7944	0.7756	0.4774	0.8247	0.8402	0.8384	0.5583	0.7448	0.7792	0.7517	0.4546	0.811	0.829	0.8224	0.538	0.4356	0.5781	0.3536	0.2303	0.4738	0.5987	0.409	0.2535	0.5283	0.6591	0.4517	0.2833	0.5365	0.6636	0.4645	0.2917	0.7356	0.762	0.7596	0.4411	0.8034	0.8133	0.8299	0.5241	0.7608	0.7893	0.7714	0.4736	0.828	0.8411	0.842	0.5647
C101053	0.6728	0.666	0.743	0.3848	0.616	0.6289	0.6687	0.341	0.662	0.6489	0.7331	0.3782	0.6059	0.6131	0.6594	0.3355	0.3467	0.5255	0.1913	0.201	0.3439	0.5234	0.1893	0.1997	0.3214	0.4971	0.2059	0.1918	0.3144	0.4928	0.1961	0.1874	0.6462	0.6427	0.7031	0.3684	0.5945	0.61	0.6335	0.3305	0.674	0.714	0.6784	0.3897	0.6371	0.6892	0.6283	0.3605
C10108562	0.4856	0.6289	0.3539	0.2676	0.5515	0.666	0.461	0.3049	0.4507	0.5633	0.3781	0.2461	0.5238	0.6039	0.4922	0.2853	0.4106	0.6068	0.2071	0.228	0.4707	0.6375	0.3158	0.258	0.3915	0.5497	0.2206	0.2234	0.4806	0.5976	0.3741	0.2657	0.4365	0.6096	0.3129	0.2455	0.4707	0.6275	0.3712	0.2617	0.5279	0.6445	0.4299	0.288	0.585	0.678	0.5188	0.3248
C101086	0.771	0.7839	0.7475	0.4876	0.7447	0.7637	0.7147	0.4563	0.7546	0.7779	0.7165	0.4684	0.7324	0.7613	0.6884	0.4434	0.5167	0.631	0.3544	0.282	0.5226	0.6337	0.3669	0.2842	0.5153	0.6066	0.4066	0.2801	0.5114	0.6032	0.4026	0.2762	0.7179	0.738	0.6943	0.4277	0.7063	0.7295	0.6808	0.4173	0.7447	0.7763	0.6948	0.457	0.7271	0.7632	0.6725	0.4379
C101096724	0.6712	0.7033	0.5307	0.3764	0.6851	0.7126	0.5596	0.3893	0.5614	0.5814	0.3953	0.3031	0.5961	0.6016	0.4629	0.3263	0.684	0.69	0.6296	0.394	0.7184	0.7136	0.69	0.4259	0.6492	0.694	0.6139	0.3664	0.6628	0.7024	0.6407	0.3767	0.463	0.5365	0.2749	0.2511	0.4639	0.5367	0.2805	0.2522	0.7691	0.7754	0.744	0.4831	0.7872	0.7891	0.7766	0.5066
C101188	0.823	0.8365	0.8294	0.5585	0.7718	0.7964	0.776	0.4912	0.8157	0.8352	0.8175	0.5442	0.7819	0.809	0.7819	0.5033	0.4635	0.5973	0.3946	0.2527	0.4721	0.6015	0.408	0.2559	0.333	0.4743	0.252	0.1845	0.306	0.4612	0.2091	0.1695	0.7194	0.772	0.703	0.4105	0.6849	0.7488	0.6631	0.3798	0.8077	0.8151	0.8155	0.5381	0.7599	0.7777	0.7656	0.4772
C101213	0.7375	0.7728	0.747	0.4515	0.7539	0.7845	0.7647	0.4706	0.7266	0.7644	0.7324	0.4413	0.7465	0.7785	0.7541	0.4632	0.3795	0.5545	0.295	0.2113	0.3906	0.56	0.313	0.2181	0.3747	0.5522	0.2912	0.21	0.376	0.5525	0.295	0.2115	0.6667	0.7172	0.6659	0.3786	0.7066	0.7443	0.7103	0.418	0.7349	0.7764	0.7353	0.4493	0.7593	0.7938	0.762	0.4779
C10133343	0.5405	0.6567	0.5667	0.289	0.5852	0.6829	0.6169	0.3181	0.5422	0.6563	0.5674	0.2916	0.5907	0.6849	0.6216	0.323	0.3612	0.5578	0.3266	0.1971	0.3791	0.5667	0.3525	0.2087	0.4143	0.5922	0.3971	0.2212	0.4332	0.6018	0.4229	0.2329	0.5058	0.6457	0.5046	0.2723	0.56	0.6762	0.5691	0.3051	0.5438	0.6693	0.5465	0.2918	0.6069	0.7058	0.6193	0.333
C101371	0.7512	0.7864	0.7795	0.4672	0.6878	0.7418	0.712	0.4042	0.7504	0.7828	0.7767	0.4669	0.6842	0.7361	0.7059	0.4013	0.3685	0.5694	0.2305	0.2081	0.3528	0.5613	0.2064	0.201	0.3557	0.5656	0.2157	0.2003	0.342	0.5585	0.195	0.1937	0.7328	0.7664	0.7758	0.4474	0.6622	0.7173	0.701	0.3825	0.7351	0.7756	0.7731	0.4488	0.6812	0.7383	0.7164	0.3989
C1013758	0.7536	0.794	0.7615	0.4716	0.8095	0.8351	0.8196	0.5448	0.7353	0.7824	0.7401	0.4522	0.795	0.8252	0.8031	0.5259	0.4886	0.6329	0.4378	0.2603	0.5225	0.6516	0.4835	0.2841	0.5478	0.6666	0.5179	0.2946	0.5661	0.677	0.5419	0.3097	0.7138	0.752	0.7395	0.4235	0.7782	0.7991	0.8048	0.4976	0.7622	0.8013	0.7654	0.4835	0.8161	0.841	0.8221	0.5558
C10138326	0.6823	0.7398	0.6913	0.3887	0.7763	0.806	0.7894	0.4928	0.6631	0.7288	0.6709	0.3768	0.7627	0.7974	0.7759	0.4766	0.5261	0.6606	0.4902	0.283	0.5935	0.6988	0.5754	0.3244	0.6469	0.7356	0.6349	0.3605	0.694	0.7641	0.6902	0.4008	0.6414	0.6968	0.6637	0.3449	0.7269	0.7552	0.7518	0.4291	0.7116	0.7465	0.7325	0.4215	0.7923	0.8063	0.8127	0.5179
C10138597	0.7534	0.7854	0.7669	0.4627	0.8302	0.8443	0.8438	0.5686	0.7455	0.7822	0.7577	0.4556	0.8337	0.8492	0.8464	0.5758	0.4211	0.5663	0.3664	0.2293	0.4947	0.6064	0.4655	0.2682	0.5556	0.6743	0.5182	0.3052	0.6207	0.7126	0.5997	0.3504	0.7423	0.768	0.7715	0.4404	0.8175	0.8257	0.8442	0.5391	0.7768	0.8076	0.7927	0.4897	0.854	0.8677	0.8684	0.6068
C10141727	0.6027	0.7095	0.6087	0.329	0.6716	0.7502	0.6849	0.3866	0.5494	0.6579	0.5654	0.2872	0.6349	0.7098	0.6594	0.3506	0.4641	0.6357	0.4384	0.2536	0.5325	0.6717	0.5249	0.2916	0.5082	0.6587	0.4987	0.2731	0.5705	0.6924	0.5738	0.3114	0.4739	0.6224	0.4867	0.2578	0.5083	0.6412	0.5281	0.2753	0.6045	0.704	0.6186	0.3262	0.6767	0.7483	0.6964	0.389
C10143609	0.617	0.7137	0.6133	0.3456	0.7221	0.7794	0.7298	0.4365	0.5401	0.6419	0.563	0.2919	0.6519	0.7109	0.6854	0.3679	0.4491	0.6278	0.4009	0.2493	0.5265	0.6684	0.503	0.292	0.3852	0.5263	0.3685	0.219	0.5107	0.5939	0.5279	0.2781	0.4832	0.6421	0.4806	0.2695	0.553	0.68	0.565	0.3098	0.5796	0.6777	0.5902	0.3163	0.6921	0.7489	0.713	0.4021
C101439	0.6846	0.756	0.6913	0.391	0.7597	0.8051	0.7709	0.4716	0.6369	0.7255	0.64	0.3539	0.7215	0.7789	0.7321	0.4328	0.3984	0.6001	0.3316	0.2222	0.4504	0.6265	0.4053	0.2435	0.453	0.6344	0.3986	0.2458	0.4964	0.6564	0.458	0.265	0.6565	0.7358	0.6749	0.3632	0.7341	0.786	0.7552	0.4367	0.6373	0.7271	0.6382	0.3555	0.7302	0.7856	0.7397	0.4442
C1014604	0.4978	0.6543	0.4888	0.2655	0.5502	0.6822	0.5524	0.2997	0.4315	0.5788	0.4405	0.2427	0.499	0.6158	0.5218	0.2772	0.4816	0.6437	0.4724	0.2589	0.5371	0.6733	0.5404	0.2933	0.4117	0.5298	0.4396	0.2343	0.5047	0.5799	0.5488	0.2768	0.4343	0.6078	0.4402	0.2283	0.4628	0.6228	0.4762	0.248	0.4766	0.6243	0.4815	0.2613	0.5448	0.6625	0.5619	0.3007
C1014706	0.7143	0.7565	0.757	0.4219	0.677	0.7307	0.7225	0.391	0.7272	0.7663	0.7683	0.4379	0.6903	0.7404	0.7343	0.4052	0.34	0.5789	0.2932	0.1849	0.3591	0.5879	0.3224	0.1913	0.2991	0.5529	0.2531	0.1633	0.3105	0.5581	0.2718	0.1651	0.7374	0.7658	0.7838	0.4424	0.7013	0.7398	0.7514	0.4142	0.712	0.7629	0.7458	0.4183	0.6914	0.7488	0.7258	0.4061
C1014819	0.6937	0.7605	0.7018	0.4062	0.7005	0.7646	0.7111	0.4099	0.7045	0.7653	0.7225	0.4146	0.7109	0.7694	0.7313	0.4169	0.3383	0.5582	0.1865	0.1995	0.3272	0.5523	0.1693	0.1971	0.3654	0.5699	0.251	0.2111	0.3546	0.564	0.2355	0.209	0.6885	0.7575	0.6681	0.3991	0.7154	0.7748	0.7012	0.4251	0.7458	0.7941	0.7549	0.4572	0.7577	0.8022	0.7695	0.4694
C101484	0.8071	0.8321	0.8013	0.5376	0.8441	0.8608	0.8432	0.594	0.7554	0.7903	0.745	0.4672	0.8113	0.8322	0.8093	0.5442	0.6903	0.7514	0.6574	0.4055	0.7327	0.78	0.71	0.4478	0.6956	0.7445	0.673	0.4059	0.6954	0.7441	0.674	0.4032	0.7092	0.7348	0.7295	0.4197	0.7425	0.7584	0.7675	0.4549	0.8159	0.8282	0.8197	0.5505	0.8621	0.8662	0.8705	0.6248
C101531	0.6905	0.7469	0.6462	0.4067	0.6681	0.7317	0.6186	0.3843	0.659	0.7204	0.6091	0.3751	0.6701	0.7275	0.6249	0.3864	0.5697	0.6622	0.4904	0.3127	0.5699	0.662	0.4922	0.3102	0.36	0.4738	0.2708	0.1994	0.3205	0.4549	0.2058	0.1791	0.5377	0.62	0.4645	0.2807	0.5193	0.6092	0.4389	0.2604	0.6938	0.7496	0.6513	0.4087	0.6745	0.7364	0.6277	0.3881
C101553	0.6693	0.7496	0.7126	0.3903	0.6774	0.7545	0.7208	0.3918	0.6408	0.7326	0.6796	0.3634	0.6627	0.7456	0.7018	0.38	0.295	0.5413	0.2696	0.1702	0.317	0.552	0.3024	0.1863	0.4024	0.6018	0.4215	0.224	0.4078	0.6042	0.4294	0.2271	0.5977	0.7042	0.6421	0.3308	0.6486	0.7344	0.6936	0.3641	0.656	0.7423	0.6968	0.3783	0.6488	0.738	0.6903	0.3674
C1016053	0.683	0.6813	0.7812	0.3915	0.6299	0.6454	0.7126	0.3507	0.6801	0.6915	0.7488	0.3916	0.6362	0.6613	0.6911	0.3576	0.4546	0.5187	0.4001	0.2378	0.4716	0.5271	0.4303	0.2513	0.5693	0.6251	0.5415	0.2984	0.5735	0.6266	0.55	0.307	0.6668	0.6979	0.7118	0.3815	0.6219	0.6677	0.6514	0.3479	0.7296	0.7489	0.7853	0.4349	0.6866	0.7178	0.7298	0.3966
C1016199	0.4009	0.5492	0.2893	0.2019	0.4143	0.5561	0.3121	0.2125	0.3968	0.5444	0.2866	0.2002	0.4115	0.5519	0.3112	0.2112	0.3392	0.5458	0.1902	0.1799	0.3593	0.5555	0.2257	0.187	0.3544	0.5677	0.197	0.1853	0.3711	0.5756	0.2268	0.1919	0.316	0.4642	0.2179	0.1719	0.3301	0.4709	0.2424	0.1816	0.4189	0.572	0.3188	0.2102	0.4361	0.5811	0.3462	0.2221
C1016586	0.7825	0.8067	0.7835	0.5004	0.7995	0.8194	0.8032	0.5246	0.7906	0.8075	0.8011	0.5121	0.809	0.8216	0.8219	0.5386	0.5276	0.645	0.4314	0.2854	0.5391	0.6511	0.4495	0.2933	0.4864	0.6111	0.3602	0.2613	0.4889	0.6121	0.3652	0.261	0.7178	0.7468	0.716	0.4276	0.7459	0.7669	0.7486	0.4579	0.7669	0.8029	0.7522	0.4826	0.7962	0.8244	0.7866	0.5209
C10169558	0.7218	0.7601	0.7212	0.431	0.7303	0.766	0.7322	0.4458	0.7097	0.7546	0.6982	0.4193	0.7314	0.7698	0.7246	0.4475	0.4227	0.5679	0.3323	0.2259	0.4572	0.5862	0.3844	0.2468	0.5747	0.6847	0.5133	0.3138	0.6224	0.7128	0.5774	0.3485	0.6531	0.7059	0.6577	0.3672	0.6695	0.7167	0.678	0.3868	0.7086	0.7546	0.6907	0.4157	0.7412	0.7774	0.7301	0.4537
C101702	0.761	0.7862	0.7927	0.4778	0.721	0.7569	0.751	0.4352	0.7604	0.7914	0.7881	0.4761	0.7292	0.7687	0.7554	0.4438	0.4711	0.6299	0.3961	0.2561	0.4701	0.6291	0.3964	0.2552	0.5217	0.652	0.472	0.2865	0.5018	0.6406	0.4468	0.2731	0.7003	0.7557	0.7141	0.4065	0.6716	0.7364	0.6825	0.3843	0.7551	0.7903	0.7713	0.4722	0.7132	0.7604	0.7262	0.429
C101724	0.7791	0.8028	0.7845	0.4953	0.7338	0.7691	0.7342	0.448	0.7768	0.809	0.7742	0.4947	0.7493	0.7888	0.7436	0.4676	0.4886	0.6342	0.3922	0.2654	0.4961	0.6379	0.4053	0.2668	0.4704	0.6262	0.3479	0.2562	0.4647	0.6227	0.3413	0.2492	0.7213	0.7775	0.6951	0.4259	0.6999	0.7632	0.67	0.4102	0.7799	0.792	0.7831	0.4989	0.743	0.7638	0.7421	0.4578
C101779	0.6641	0.6935	0.6673	0.3765	0.6661	0.6941	0.6721	0.3775	0.6586	0.7056	0.643	0.3748	0.6668	0.7105	0.6556	0.3809	0.5912	0.637	0.5807	0.3224	0.6145	0.6505	0.6133	0.336	0.4561	0.5357	0.4299	0.2454	0.4606	0.5371	0.4381	0.2441	0.5371	0.6475	0.4274	0.2898	0.5449	0.6518	0.4409	0.2959	0.6844	0.7323	0.656	0.3984	0.6902	0.7357	0.6653	0.4032
C101815	0.7184	0.7647	0.7015	0.4288	0.7853	0.813	0.7787	0.5081	0.5225	0.5536	0.521	0.2812	0.6243	0.6125	0.6434	0.3539	0.6696	0.7149	0.6809	0.3821	0.7433	0.7665	0.7629	0.4521	0.661	0.7104	0.6746	0.3767	0.7167	0.7484	0.7375	0.4248	0.4842	0.6163	0.4463	0.2674	0.5004	0.6251	0.4697	0.2768	0.7545	0.7917	0.7541	0.4687	0.8022	0.8269	0.807	0.5291
C101837	0.549	0.6057	0.4764	0.2931	0.5917	0.631	0.5378	0.3168	0.4292	0.4669	0.3769	0.2298	0.4757	0.4888	0.4461	0.2493	0.5012	0.6129	0.4173	0.2755	0.5428	0.6366	0.4799	0.2968	0.3916	0.4611	0.2909	0.2155	0.4589	0.493	0.3966	0.2446	0.5346	0.5868	0.5022	0.2937	0.565	0.6041	0.5448	0.3103	0.5508	0.5802	0.4984	0.2904	0.599	0.6082	0.5656	0.3182
C101848	0.6676	0.7379	0.6859	0.3867	0.6988	0.7583	0.7246	0.4112	0.649	0.7261	0.6478	0.3704	0.7015	0.7601	0.7131	0.4169	0.3519	0.5335	0.271	0.1987	0.3769	0.5461	0.3128	0.2109	0.4162	0.553	0.4082	0.2318	0.4214	0.5554	0.418	0.2318	0.6021	0.6835	0.6153	0.3365	0.6621	0.7218	0.6903	0.3776	0.6559	0.7325	0.6633	0.3771	0.6735	0.7436	0.6863	0.3878
C101859	0.6128	0.7164	0.5591	0.3427	0.6521	0.7392	0.6106	0.3729	0.5947	0.6889	0.5653	0.3346	0.6551	0.7263	0.6389	0.3804	0.5718	0.6946	0.513	0.3117	0.6169	0.7198	0.5728	0.3439	0.3222	0.4908	0.2252	0.1852	0.3136	0.4865	0.2115	0.1798	0.484	0.6402	0.4089	0.2615	0.4983	0.6476	0.4298	0.2695	0.6323	0.7223	0.5924	0.3593	0.6941	0.7607	0.6688	0.4113
C101973	0.7074	0.7509	0.7046	0.4129	0.7661	0.793	0.7695	0.4806	0.696	0.7458	0.6882	0.4027	0.7665	0.7959	0.7668	0.4825	0.4856	0.6225	0.4124	0.2585	0.5273	0.6457	0.4706	0.2842	0.515	0.6567	0.4476	0.2756	0.542	0.6714	0.4856	0.2921	0.6045	0.6474	0.6227	0.3281	0.6703	0.6901	0.6962	0.3826	0.7387	0.7783	0.7323	0.4453	0.7946	0.8194	0.7941	0.5177
C10199505	0.7369	0.689	0.7804	0.443	0.7453	0.6944	0.7964	0.4524	0.7276	0.7052	0.7319	0.4382	0.7517	0.7224	0.7728	0.4651	0.6629	0.6198	0.6694	0.3829	0.6747	0.6265	0.6912	0.3909	0.5446	0.5098	0.5364	0.2936	0.5417	0.5075	0.5341	0.2915	0.6717	0.707	0.5744	0.3836	0.6802	0.7124	0.5918	0.3923	0.7369	0.756	0.6905	0.4479	0.7446	0.7613	0.7066	0.4567
C101995	0.6702	0.7268	0.6647	0.3912	0.6786	0.7322	0.6755	0.3948	0.6643	0.724	0.6516	0.3858	0.6767	0.7321	0.667	0.3929	0.3927	0.5733	0.2856	0.2195	0.411	0.5826	0.3151	0.2296	0.3766	0.5493	0.2753	0.2137	0.3773	0.5492	0.2786	0.215	0.6352	0.6992	0.6205	0.3578	0.6654	0.7189	0.6569	0.3816	0.6736	0.7312	0.6626	0.3952	0.6815	0.7362	0.6729	0.3982
C10202752	0.7205	0.7664	0.6918	0.4234	0.7437	0.7826	0.7206	0.4527	0.6656	0.7217	0.6316	0.3752	0.7029	0.7468	0.6781	0.4122	0.7519	0.7847	0.7371	0.4576	0.801	0.8214	0.794	0.5216	0.5304	0.5898	0.4837	0.2765	0.5624	0.6084	0.526	0.2953	0.6108	0.6844	0.5557	0.3358	0.6466	0.7071	0.6025	0.363	0.7323	0.7795	0.6909	0.4297	0.761	0.7996	0.7272	0.4673
C10203084	0.6249	0.7123	0.627	0.3437	0.6603	0.7344	0.667	0.3719	0.6183	0.7087	0.6134	0.3402	0.6584	0.7337	0.6595	0.3713	0.3902	0.5735	0.3233	0.1966	0.403	0.5801	0.3427	0.21	0.4416	0.609	0.3852	0.2209	0.4695	0.6239	0.4241	0.2412	0.5273	0.632	0.5208	0.2814	0.5723	0.6587	0.5749	0.3085	0.6388	0.7261	0.6373	0.3563	0.6795	0.7514	0.6832	0.3904
C1020311	0.6529	0.7307	0.6025	0.3542	0.6702	0.7415	0.6259	0.3745	0.6093	0.6951	0.5462	0.33	0.644	0.7167	0.5928	0.3599	0.612	0.7027	0.5485	0.3334	0.6169	0.7055	0.5564	0.3388	0.5345	0.6424	0.4699	0.2773	0.5403	0.6454	0.4791	0.2838	0.5688	0.6622	0.5102	0.2911	0.5803	0.669	0.5263	0.3004	0.589	0.6832	0.528	0.3182	0.6223	0.7035	0.573	0.3453
C10203288	0.5238	0.6709	0.5223	0.2851	0.6112	0.718	0.6243	0.3413	0.4694	0.6137	0.4908	0.2556	0.5814	0.6779	0.6164	0.3217	0.4441	0.6371	0.4171	0.2368	0.4997	0.6639	0.4896	0.2678	0.2623	0.4984	0.209	0.16	0.2675	0.501	0.217	0.1581	0.4125	0.6142	0.3945	0.2278	0.4576	0.6367	0.453	0.2464	0.5016	0.6424	0.5139	0.2719	0.6097	0.7046	0.6353	0.34
C10203302	0.528	0.6731	0.5196	0.2884	0.6202	0.7231	0.6285	0.3487	0.4709	0.6121	0.4905	0.2574	0.5852	0.6779	0.6189	0.3244	0.4458	0.6378	0.4179	0.2405	0.5232	0.6754	0.5173	0.283	0.2499	0.4762	0.1887	0.1586	0.2668	0.4846	0.2151	0.1577	0.4176	0.6202	0.3922	0.231	0.4657	0.6438	0.4551	0.2515	0.4929	0.6344	0.4977	0.2683	0.6006	0.6964	0.6212	0.3332
C10203324	0.5331	0.6768	0.5165	0.2911	0.6174	0.722	0.6178	0.3467	0.489	0.6256	0.5017	0.2663	0.5964	0.6879	0.6232	0.3314	0.4429	0.6373	0.4034	0.2385	0.5145	0.6716	0.4974	0.2779	0.2659	0.4916	0.1959	0.1623	0.2778	0.4975	0.2147	0.1622	0.4143	0.6157	0.3829	0.2287	0.4528	0.6348	0.4341	0.2452	0.5148	0.6553	0.5047	0.2797	0.6079	0.7082	0.6147	0.338
C10203335	0.5357	0.678	0.5298	0.2936	0.6234	0.7253	0.6331	0.3512	0.4813	0.6187	0.5015	0.2627	0.5919	0.6827	0.6249	0.3288	0.4453	0.6394	0.4124	0.2375	0.5172	0.6735	0.5063	0.2773	0.2776	0.5118	0.2089	0.1643	0.2958	0.5209	0.2373	0.1635	0.4023	0.6114	0.3765	0.2242	0.447	0.6333	0.4356	0.2416	0.4917	0.6376	0.4936	0.2686	0.5946	0.6962	0.6129	0.3292
C10203584	0.7392	0.7668	0.745	0.4466	0.829	0.8361	0.8386	0.5672	0.7307	0.7622	0.7359	0.4392	0.8283	0.8368	0.8378	0.5662	0.4529	0.578	0.3957	0.2465	0.5375	0.6256	0.5081	0.2953	0.5588	0.6644	0.5137	0.3052	0.6364	0.7117	0.6115	0.3601	0.7068	0.7223	0.7333	0.406	0.7975	0.7904	0.825	0.5152	0.7588	0.7848	0.7708	0.4704	0.8397	0.8479	0.8531	0.5847
C102045	0.5789	0.6379	0.5233	0.3155	0.6164	0.6609	0.5745	0.3427	0.5412	0.612	0.4693	0.2942	0.5979	0.646	0.5477	0.3333	0.5666	0.6176	0.5298	0.2921	0.6096	0.6434	0.5867	0.3264	0.6346	0.6958	0.5909	0.3493	0.6726	0.7203	0.6406	0.3814	0.4954	0.5533	0.4503	0.2648	0.5188	0.566	0.4839	0.2788	0.6451	0.7015	0.5942	0.3608	0.6814	0.7254	0.6424	0.3937
C102067	0.7015	0.7206	0.7083	0.4006	0.6871	0.7098	0.6902	0.3891	0.7037	0.7211	0.689	0.406	0.6936	0.7133	0.6767	0.3973	0.4497	0.5771	0.2499	0.2429	0.4539	0.5787	0.2618	0.2455	0.3576	0.5071	0.1746	0.1988	0.3508	0.5029	0.165	0.1976	0.6888	0.7165	0.6502	0.3946	0.6665	0.7009	0.6177	0.3759	0.7521	0.7072	0.7664	0.4561	0.734	0.6937	0.7425	0.4381
C102082893	0.8197	0.8365	0.8149	0.5571	0.8246	0.84	0.8223	0.5588	0.8222	0.8359	0.8219	0.5604	0.8313	0.8428	0.8342	0.567	0.4763	0.6014	0.3562	0.251	0.4519	0.5875	0.3185	0.2435	0.5013	0.6228	0.4065	0.2643	0.476	0.609	0.3677	0.2542	0.7207	0.7433	0.6848	0.4369	0.7284	0.7487	0.696	0.4395	0.8211	0.8419	0.8025	0.5589	0.8077	0.8312	0.7873	0.5315
C102114	0.6484	0.7164	0.6	0.3567	0.6884	0.7426	0.6516	0.3918	0.6207	0.669	0.588	0.344	0.6731	0.7032	0.6533	0.3891	0.5488	0.66	0.4738	0.2831	0.5896	0.6839	0.5307	0.3094	0.4356	0.5838	0.3121	0.2241	0.4629	0.5984	0.3555	0.2389	0.5701	0.663	0.5164	0.3031	0.5933	0.6768	0.5482	0.3215	0.6841	0.7338	0.6418	0.3899	0.7226	0.7602	0.6906	0.428
C102169	0.7983	0.7982	0.7971	0.524	0.8317	0.8252	0.8384	0.5707	0.7509	0.7613	0.7347	0.4622	0.8024	0.801	0.7995	0.5307	0.481	0.5694	0.3902	0.2569	0.513	0.5869	0.4402	0.2806	0.5903	0.6771	0.5091	0.3244	0.6167	0.6931	0.5488	0.3474	0.7152	0.7148	0.7317	0.4262	0.7504	0.7402	0.7753	0.4634	0.8101	0.8233	0.8038	0.5384	0.8406	0.8479	0.842	0.5828
C102181	0.7223	0.7427	0.6849	0.4268	0.7564	0.7673	0.7305	0.4691	0.6366	0.6448	0.6072	0.3551	0.6824	0.6745	0.6683	0.4	0.5876	0.6229	0.533	0.3107	0.6456	0.6592	0.6139	0.3565	0.5721	0.6144	0.514	0.3008	0.6257	0.647	0.5898	0.341	0.6056	0.6591	0.5718	0.3305	0.6178	0.6664	0.59	0.342	0.7431	0.769	0.6992	0.4473	0.7688	0.7878	0.7343	0.4802
C102192	0.6726	0.722	0.6514	0.3879	0.7322	0.7633	0.7213	0.4487	0.6498	0.7081	0.6275	0.3732	0.7185	0.7548	0.7084	0.4382	0.5403	0.6586	0.4745	0.2938	0.5977	0.6921	0.5514	0.3325	0.6138	0.7158	0.5657	0.3374	0.6713	0.7498	0.6389	0.3828	0.6297	0.6818	0.6307	0.3474	0.6899	0.7219	0.6994	0.4022	0.6822	0.7343	0.6657	0.3992	0.7364	0.7719	0.7285	0.4549
C102205	0.7805	0.7887	0.7816	0.5031	0.831	0.829	0.8371	0.5765	0.7399	0.7622	0.7312	0.4507	0.8097	0.8156	0.8099	0.5449	0.4897	0.5889	0.4361	0.2577	0.5342	0.614	0.497	0.2913	0.6324	0.7145	0.5951	0.3522	0.6644	0.7344	0.6364	0.3812	0.71	0.7211	0.7261	0.4232	0.7608	0.7582	0.7822	0.4809	0.8114	0.8247	0.8096	0.5461	0.8517	0.8574	0.8539	0.611
C102227	0.7602	0.7838	0.7306	0.469	0.8092	0.8213	0.7923	0.5345	0.7267	0.7528	0.6934	0.4406	0.7871	0.7978	0.7697	0.5126	0.5685	0.6469	0.4815	0.3097	0.6205	0.6787	0.5562	0.3484	0.6478	0.711	0.5789	0.3653	0.6921	0.7401	0.6404	0.4055	0.6879	0.7073	0.6807	0.39	0.7384	0.7431	0.7434	0.4421	0.77	0.7925	0.7436	0.4884	0.8068	0.8207	0.7901	0.5385
C1022464	0.7695	0.806	0.7757	0.4865	0.7188	0.7703	0.7226	0.4314	0.7643	0.8018	0.766	0.4781	0.7222	0.772	0.7213	0.4345	0.2799	0.481	0.2015	0.1719	0.2966	0.489	0.2296	0.1809	0.2973	0.4989	0.2365	0.18	0.3069	0.5034	0.253	0.1845	0.7574	0.7921	0.776	0.4696	0.7054	0.7553	0.7231	0.4159	0.8025	0.8342	0.8041	0.531	0.7641	0.8069	0.7639	0.4839
C102250	0.5112	0.6456	0.4532	0.2779	0.6091	0.7024	0.5827	0.3417	0.4452	0.5626	0.426	0.245	0.5614	0.6284	0.5772	0.3095	0.4993	0.6483	0.4315	0.2717	0.5871	0.6974	0.5506	0.325	0.4806	0.5663	0.4757	0.2676	0.6145	0.6448	0.6423	0.3467	0.3871	0.5738	0.331	0.217	0.4338	0.5982	0.4001	0.2405	0.4753	0.6034	0.4264	0.2585	0.5617	0.653	0.5422	0.3109
C102272	0.7707	0.8073	0.757	0.4859	0.7572	0.7974	0.7425	0.4753	0.7739	0.8099	0.7576	0.4903	0.7867	0.819	0.7727	0.5133	0.5581	0.6608	0.5076	0.3007	0.5679	0.6664	0.5218	0.3037	0.4732	0.6009	0.4019	0.2551	0.4833	0.6063	0.4175	0.2568	0.728	0.7731	0.7069	0.4395	0.7193	0.7668	0.6975	0.4341	0.8035	0.8238	0.7951	0.5292	0.7976	0.819	0.7892	0.5262
C10229104	0.6978	0.7488	0.6896	0.4112	0.713	0.7591	0.7074	0.4255	0.6956	0.7435	0.6966	0.4109	0.7254	0.7642	0.7302	0.4398	0.6525	0.7308	0.6261	0.3752	0.6895	0.7544	0.6708	0.4072	0.3814	0.4891	0.3423	0.2112	0.3786	0.4878	0.3376	0.2135	0.561	0.6509	0.535	0.3069	0.5647	0.653	0.5397	0.3118	0.6498	0.7081	0.6422	0.3703	0.6846	0.7312	0.6828	0.3984
C102294	0.8261	0.8518	0.8253	0.5636	0.8285	0.8536	0.8291	0.5692	0.8328	0.8565	0.8349	0.5744	0.8401	0.862	0.844	0.5874	0.4418	0.6217	0.2893	0.2437	0.4338	0.6173	0.2785	0.2413	0.4306	0.5964	0.2981	0.2311	0.4199	0.5905	0.2824	0.2297	0.7331	0.7823	0.7178	0.4339	0.7509	0.7946	0.7395	0.4587	0.8041	0.8362	0.8008	0.534	0.8054	0.8371	0.8034	0.5354
C10230690	0.6859	0.6859	0.6557	0.3962	0.7287	0.7157	0.7175	0.4411	0.6458	0.6541	0.5986	0.3659	0.7088	0.6963	0.69	0.4258	0.6359	0.6705	0.5768	0.3494	0.6582	0.6848	0.6114	0.371	0.7205	0.7595	0.6757	0.4319	0.7374	0.7713	0.7022	0.4526	0.6187	0.6039	0.617	0.3427	0.6583	0.6281	0.6741	0.3764	0.7389	0.7556	0.7072	0.4501	0.785	0.7902	0.7729	0.5082
C10232936	0.793	0.8089	0.7886	0.5146	0.8408	0.8471	0.8431	0.5857	0.7958	0.8097	0.7942	0.52	0.8473	0.8512	0.8523	0.5976	0.5383	0.6439	0.4409	0.2947	0.5819	0.6694	0.5041	0.3232	0.5339	0.6463	0.4342	0.2929	0.5757	0.6705	0.4954	0.32	0.7461	0.7526	0.7711	0.4524	0.7915	0.7871	0.8213	0.5088	0.7887	0.8031	0.785	0.5085	0.8431	0.8467	0.8466	0.5886
C102454	0.5438	0.6811	0.5465	0.2978	0.6272	0.7268	0.6423	0.3528	0.5434	0.6597	0.5693	0.2942	0.6411	0.7185	0.6738	0.3611	0.3443	0.5832	0.2887	0.1983	0.3982	0.6091	0.3667	0.2218	0.3835	0.5895	0.3462	0.2169	0.4693	0.6336	0.4606	0.2558	0.4146	0.6105	0.3968	0.2338	0.4508	0.6288	0.4444	0.2497	0.5867	0.6956	0.6061	0.323	0.678	0.7508	0.7035	0.3934
C102465	0.6481	0.6999	0.5924	0.3692	0.6958	0.7318	0.6642	0.41	0.6068	0.6244	0.5628	0.3385	0.6728	0.6662	0.6606	0.3913	0.6512	0.6982	0.6073	0.3735	0.6844	0.7203	0.6576	0.4017	0.6528	0.7018	0.6157	0.3726	0.6669	0.7109	0.6385	0.3853	0.4968	0.5723	0.4519	0.263	0.4993	0.5732	0.4584	0.2661	0.6975	0.7086	0.6807	0.4138	0.7415	0.7398	0.7437	0.4572
C102476	0.7687	0.8094	0.7666	0.4879	0.7349	0.7859	0.7302	0.4503	0.7208	0.7706	0.7173	0.4321	0.6851	0.7463	0.6779	0.4016	0.5137	0.6315	0.469	0.269	0.5281	0.6393	0.4893	0.2842	0.5355	0.6413	0.5062	0.2814	0.548	0.6482	0.5235	0.2958	0.6839	0.7349	0.6888	0.3979	0.6762	0.7294	0.6813	0.3936	0.7532	0.7913	0.7634	0.4705	0.7214	0.7686	0.7303	0.4374
C102487	0.5454	0.59	0.4963	0.2955	0.5723	0.6055	0.5347	0.3129	0.5318	0.5883	0.4719	0.2939	0.5779	0.6151	0.5368	0.3224	0.5256	0.5733	0.4601	0.2812	0.5442	0.5835	0.4878	0.294	0.4085	0.4947	0.3084	0.2256	0.4208	0.5005	0.3291	0.2332	0.4051	0.5517	0.2495	0.2187	0.4153	0.5568	0.268	0.226	0.5635	0.6369	0.4732	0.3073	0.6017	0.6601	0.5285	0.3319
C102512	0.8014	0.7999	0.8184	0.5303	0.8027	0.8003	0.8219	0.5338	0.8213	0.8244	0.8305	0.5588	0.8179	0.821	0.8283	0.5555	0.6498	0.664	0.6307	0.3765	0.6772	0.6815	0.6682	0.3977	0.5865	0.6271	0.5469	0.328	0.5953	0.6317	0.561	0.3299	0.6788	0.7194	0.6203	0.3808	0.6795	0.7196	0.6227	0.3854	0.8197	0.823	0.8173	0.558	0.8113	0.8158	0.8087	0.5458
C102534	0.6765	0.6932	0.6621	0.3907	0.6916	0.7033	0.6867	0.4065	0.6468	0.6344	0.6647	0.3663	0.6571	0.6407	0.6814	0.3771	0.4921	0.579	0.3826	0.2687	0.5367	0.6041	0.4615	0.2944	0.4258	0.4239	0.3711	0.2353	0.4975	0.4551	0.4939	0.2721	0.5674	0.5897	0.5778	0.3095	0.5646	0.5876	0.5754	0.3092	0.6368	0.6714	0.6225	0.3581	0.6623	0.6879	0.6632	0.381
C10258545	0.7172	0.7341	0.685	0.4244	0.7888	0.7878	0.7772	0.5081	0.7103	0.7331	0.673	0.4175	0.7833	0.7873	0.7677	0.4989	0.4672	0.5581	0.3477	0.2526	0.5204	0.5872	0.4309	0.2855	0.5121	0.6034	0.4083	0.2732	0.5607	0.6314	0.4823	0.3061	0.6753	0.6907	0.6671	0.3802	0.741	0.7371	0.7502	0.4452	0.7424	0.7308	0.7581	0.4554	0.8023	0.7766	0.83	0.5293
C102625	0.7572	0.8014	0.7726	0.4711	0.8129	0.8412	0.8281	0.5479	0.755	0.797	0.7735	0.4675	0.8139	0.8401	0.8316	0.5483	0.4329	0.6145	0.3639	0.2283	0.4625	0.6298	0.4062	0.2473	0.4934	0.6549	0.4383	0.26	0.514	0.6655	0.4667	0.2744	0.7143	0.7627	0.7367	0.4226	0.7801	0.8098	0.8022	0.5004	0.7779	0.8171	0.7895	0.4984	0.8436	0.8647	0.8549	0.5956
C10264558	0.4062	0.5913	0.3729	0.2228	0.4789	0.6298	0.4688	0.26	0.402	0.5876	0.3747	0.2237	0.4937	0.6366	0.4929	0.2686	0.3677	0.5923	0.3004	0.206	0.4456	0.6306	0.4114	0.2381	0.3499	0.5946	0.2728	0.1993	0.3942	0.6149	0.3397	0.2202	0.3729	0.5736	0.3552	0.2077	0.4284	0.6024	0.429	0.236	0.372	0.5591	0.3433	0.2118	0.4727	0.6127	0.4749	0.2575
C10268696	0.8475	0.854	0.8565	0.5987	0.8497	0.8556	0.8593	0.6045	0.8291	0.8393	0.8305	0.5655	0.8385	0.8469	0.841	0.5865	0.4256	0.5745	0.3419	0.2277	0.4478	0.5862	0.3754	0.2437	0.4385	0.587	0.3467	0.2383	0.4531	0.5945	0.3693	0.2466	0.7649	0.8	0.7541	0.4681	0.7666	0.8012	0.7566	0.4721	0.8207	0.8401	0.818	0.5479	0.833	0.8498	0.8317	0.5696
C1026922	0.64	0.7234	0.6476	0.3569	0.6553	0.7329	0.6655	0.3722	0.6451	0.7281	0.6456	0.3616	0.6633	0.7394	0.6668	0.3795	0.364	0.5751	0.2505	0.2046	0.3793	0.5827	0.2758	0.2128	0.4203	0.6159	0.3239	0.2297	0.4272	0.6192	0.336	0.2343	0.6148	0.7058	0.6291	0.3391	0.6488	0.7268	0.6673	0.3685	0.5776	0.6769	0.5654	0.3118	0.623	0.7046	0.6197	0.3463
C102692	0.5746	0.677	0.5492	0.3143	0.6707	0.7367	0.6644	0.3861	0.5345	0.6247	0.5436	0.2867	0.626	0.6805	0.6501	0.3477	0.4125	0.5938	0.3418	0.2291	0.4879	0.634	0.4475	0.2669	0.3701	0.4773	0.3548	0.213	0.4846	0.535	0.506	0.2658	0.4943	0.6256	0.4877	0.272	0.5453	0.6546	0.5516	0.3011	0.6592	0.7306	0.6604	0.3731	0.7323	0.7792	0.7417	0.4433
C102703333	0.5487	0.6661	0.4786	0.2972	0.6116	0.7033	0.5649	0.3421	0.539	0.6522	0.4723	0.293	0.6127	0.6963	0.5725	0.3442	0.4129	0.5792	0.2832	0.2295	0.4723	0.611	0.376	0.2589	0.4186	0.5666	0.3095	0.2299	0.4657	0.592	0.3822	0.2551	0.5526	0.6643	0.5113	0.2909	0.591	0.6869	0.5632	0.3212	0.5403	0.6548	0.4595	0.2934	0.619	0.702	0.5682	0.3477
C102705	0.7015	0.7344	0.6579	0.4079	0.717	0.7451	0.6797	0.4255	0.6386	0.6669	0.6057	0.3587	0.6583	0.6796	0.6329	0.3775	0.6239	0.6663	0.5836	0.3415	0.6478	0.6813	0.6174	0.3608	0.5159	0.5272	0.4759	0.2767	0.5682	0.5551	0.5495	0.3135	0.6154	0.6512	0.5928	0.3409	0.6273	0.6583	0.6097	0.3506	0.7198	0.759	0.6712	0.4218	0.7281	0.7646	0.6836	0.4336
C102761	0.7379	0.7908	0.769	0.4519	0.7737	0.8149	0.8034	0.4967	0.7373	0.7886	0.7702	0.4505	0.7725	0.8128	0.8039	0.4947	0.3158	0.546	0.2511	0.1855	0.3384	0.5571	0.2861	0.1967	0.3927	0.6054	0.3375	0.2175	0.4123	0.6148	0.3664	0.2301	0.7217	0.774	0.7665	0.4326	0.7741	0.8106	0.8151	0.4953	0.7479	0.7981	0.7754	0.4638	0.7814	0.8205	0.8077	0.5066
C102772	0.7073	0.7633	0.6549	0.4195	0.6921	0.7529	0.6336	0.4042	0.6916	0.7527	0.627	0.4061	0.6808	0.7454	0.6124	0.3954	0.5075	0.6242	0.3438	0.2712	0.5197	0.631	0.3688	0.2765	0.5809	0.6847	0.4621	0.3145	0.5917	0.6909	0.4838	0.3187	0.6986	0.7456	0.6977	0.4083	0.6848	0.7359	0.6794	0.3958	0.7126	0.7719	0.6576	0.4227	0.7108	0.7706	0.6577	0.4219
C102794	0.6859	0.7024	0.6455	0.4014	0.7146	0.722	0.6972	0.4299	0.6471	0.6486	0.6435	0.3668	0.684	0.6724	0.7077	0.3997	0.6372	0.6934	0.5249	0.3592	0.666	0.712	0.5806	0.3842	0.3762	0.3996	0.2273	0.2052	0.3815	0.4018	0.2376	0.2071	0.5875	0.6289	0.5001	0.3247	0.6109	0.6431	0.5435	0.34	0.6601	0.6634	0.6694	0.3789	0.7006	0.6903	0.7387	0.4154
C102829	0.5417	0.6579	0.5054	0.2951	0.6475	0.7219	0.6364	0.3682	0.5011	0.6055	0.5061	0.2694	0.6049	0.6672	0.6303	0.3338	0.4005	0.5955	0.3116	0.2249	0.4812	0.6376	0.4284	0.264	0.3689	0.4927	0.3497	0.2126	0.4948	0.5577	0.5172	0.2712	0.4633	0.6181	0.4412	0.2575	0.5223	0.6505	0.5181	0.289	0.6019	0.69	0.5982	0.3302	0.6972	0.7512	0.7079	0.4086
C1028337	0.7282	0.7685	0.7297	0.4337	0.8018	0.8228	0.8098	0.5221	0.7271	0.7723	0.7215	0.4386	0.8056	0.8297	0.8081	0.5342	0.3797	0.5622	0.2582	0.2082	0.4259	0.5859	0.3307	0.2301	0.3842	0.5935	0.239	0.2107	0.4158	0.609	0.2913	0.2264	0.7322	0.7688	0.7511	0.4294	0.8008	0.8198	0.8231	0.5125	0.6779	0.7508	0.6627	0.3931	0.7218	0.779	0.7141	0.4379
C102852	0.4606	0.6064	0.4367	0.2546	0.5116	0.6344	0.5022	0.2793	0.4381	0.5902	0.4156	0.2445	0.5008	0.6245	0.4962	0.2746	0.5147	0.6442	0.4857	0.2817	0.5813	0.6825	0.5686	0.3217	0.4147	0.5849	0.3622	0.234	0.4707	0.6145	0.4388	0.2597	0.4067	0.5643	0.3851	0.2325	0.4493	0.5868	0.4421	0.2526	0.476	0.5891	0.4726	0.2639	0.5277	0.6181	0.5363	0.291
C10289686	0.5112	0.664	0.4846	0.2792	0.6	0.7116	0.594	0.3351	0.4427	0.5928	0.4468	0.2442	0.553	0.6549	0.5772	0.3048	0.4463	0.6402	0.397	0.2377	0.5103	0.6703	0.483	0.2738	0.262	0.495	0.1809	0.159	0.2737	0.5008	0.2001	0.1623	0.4018	0.6106	0.3643	0.2236	0.4464	0.6325	0.4245	0.244	0.514	0.6525	0.5057	0.2797	0.6126	0.7091	0.6212	0.3426
C102976	0.7037	0.7538	0.6555	0.4151	0.7446	0.7823	0.7107	0.4583	0.6603	0.6911	0.6168	0.3788	0.7183	0.731	0.6939	0.4362	0.6782	0.7247	0.6339	0.3868	0.7251	0.7572	0.697	0.4349	0.5912	0.6542	0.5067	0.323	0.6289	0.6779	0.5618	0.3477	0.6125	0.6835	0.5491	0.3396	0.6273	0.6925	0.5713	0.3525	0.7507	0.7841	0.7022	0.4666	0.7876	0.8113	0.7519	0.5123
C103059	0.6917	0.7443	0.6587	0.397	0.7244	0.7665	0.6996	0.435	0.6294	0.6693	0.606	0.3535	0.6989	0.7154	0.6907	0.4177	0.6801	0.7346	0.6465	0.3906	0.7174	0.76	0.6932	0.431	0.3693	0.4492	0.2861	0.2076	0.345	0.438	0.2479	0.1875	0.5951	0.6697	0.5452	0.3163	0.5963	0.6701	0.5477	0.3117	0.6727	0.7333	0.6132	0.3853	0.6914	0.7456	0.6384	0.3921
C103082	0.6277	0.7264	0.5914	0.3537	0.7081	0.7739	0.6889	0.4237	0.5461	0.6515	0.5354	0.2947	0.6518	0.7165	0.6595	0.3676	0.5182	0.6692	0.4548	0.2726	0.5785	0.7009	0.5354	0.3141	0.2984	0.4934	0.1887	0.1736	0.3076	0.498	0.2035	0.1676	0.4717	0.6327	0.4219	0.2586	0.5044	0.6501	0.4659	0.2711	0.5817	0.6859	0.5518	0.3182	0.6736	0.7426	0.6623	0.3856
C103093	0.6325	0.7177	0.5983	0.3523	0.7037	0.7632	0.6852	0.4175	0.5917	0.6877	0.5589	0.3255	0.6732	0.7388	0.6587	0.3908	0.4472	0.6097	0.3531	0.2455	0.5211	0.6501	0.4587	0.2844	0.5382	0.6771	0.4647	0.2941	0.5958	0.7084	0.5432	0.3322	0.61	0.6894	0.611	0.3289	0.6801	0.7347	0.6923	0.3895	0.6228	0.7088	0.6013	0.3481	0.6972	0.7565	0.6899	0.4131
C103140121	0.7774	0.8094	0.7876	0.4934	0.7316	0.7762	0.7397	0.4449	0.7445	0.789	0.746	0.4489	0.703	0.7604	0.701	0.4122	0.32	0.5245	0.1816	0.186	0.3058	0.5172	0.1595	0.179	0.3215	0.5306	0.1853	0.1858	0.3063	0.5227	0.1616	0.1786	0.6687	0.7416	0.6619	0.38	0.6594	0.7355	0.6522	0.3767	0.791	0.8236	0.8027	0.5133	0.7638	0.8038	0.7751	0.4847
C10315987	0.5865	0.693	0.5643	0.3179	0.6621	0.7388	0.6541	0.3756	0.5542	0.6519	0.5468	0.2932	0.6377	0.7032	0.6438	0.3519	0.4592	0.6223	0.4075	0.2515	0.5345	0.6634	0.5071	0.2925	0.4379	0.6078	0.391	0.2391	0.4955	0.6387	0.4686	0.2691	0.494	0.6164	0.4934	0.2671	0.5371	0.6409	0.5464	0.292	0.5834	0.6833	0.5706	0.3144	0.6789	0.7429	0.6807	0.3878
C103162	0.7573	0.7863	0.7579	0.4761	0.7474	0.7789	0.7476	0.4622	0.7281	0.7654	0.7227	0.4393	0.7382	0.7724	0.7356	0.4514	0.51	0.6318	0.4192	0.273	0.5234	0.6392	0.4401	0.2825	0.3932	0.5132	0.3108	0.2127	0.3785	0.5056	0.2883	0.2037	0.6662	0.7126	0.6504	0.371	0.6539	0.7042	0.6357	0.3567	0.7254	0.7742	0.7015	0.4426	0.7199	0.7702	0.696	0.4352
C103195	0.6639	0.7176	0.6548	0.3767	0.6567	0.7127	0.6473	0.3734	0.6421	0.6991	0.6272	0.3597	0.6769	0.7221	0.6694	0.394	0.6373	0.6957	0.6275	0.3581	0.6413	0.6981	0.6334	0.3633	0.6381	0.6701	0.6467	0.3592	0.5988	0.6448	0.6014	0.329	0.4827	0.5984	0.4623	0.2607	0.4843	0.599	0.4659	0.2641	0.707	0.7579	0.6925	0.4162	0.7028	0.7548	0.6886	0.4177
C103231	0.6845	0.7167	0.6406	0.3936	0.7763	0.7835	0.764	0.4929	0.6157	0.6591	0.5634	0.3396	0.7159	0.7264	0.701	0.4254	0.5316	0.5993	0.4315	0.287	0.6221	0.6539	0.5665	0.3482	0.6163	0.6836	0.5276	0.341	0.7014	0.7399	0.6511	0.4138	0.6394	0.656	0.6371	0.3532	0.7192	0.7101	0.7415	0.4265	0.6549	0.6804	0.6367	0.3729	0.7458	0.744	0.7562	0.4607
C103242	0.6036	0.6847	0.5495	0.33	0.7014	0.7484	0.6752	0.4117	0.5685	0.6528	0.518	0.3089	0.6751	0.7207	0.655	0.3898	0.4764	0.5903	0.3774	0.2608	0.5786	0.6495	0.5224	0.3204	0.5324	0.6505	0.4268	0.2894	0.6191	0.7021	0.5502	0.3465	0.5901	0.6643	0.5748	0.3128	0.6763	0.7199	0.6809	0.3813	0.5995	0.6762	0.5595	0.3283	0.7073	0.747	0.6946	0.4183
C103264	0.8475	0.865	0.8578	0.5981	0.8686	0.8819	0.8794	0.635	0.8316	0.8537	0.8379	0.5697	0.8606	0.8765	0.8679	0.622	0.4327	0.6015	0.3575	0.2388	0.4473	0.6089	0.3798	0.248	0.5249	0.6612	0.4719	0.2881	0.5263	0.6616	0.4751	0.2886	0.8153	0.835	0.8365	0.5448	0.8254	0.8428	0.847	0.559	0.8115	0.8394	0.8122	0.5451	0.8227	0.8477	0.8245	0.5575
C103297	0.691	0.7192	0.6554	0.4031	0.7302	0.7469	0.7153	0.4439	0.5285	0.5109	0.5244	0.2865	0.6016	0.5495	0.6363	0.339	0.5966	0.6312	0.5788	0.3287	0.6497	0.6648	0.6602	0.3674	0.5771	0.6213	0.5523	0.3164	0.6244	0.6504	0.6263	0.348	0.4527	0.558	0.3468	0.2466	0.4576	0.5602	0.3579	0.2507	0.6988	0.7297	0.674	0.4098	0.7249	0.748	0.7145	0.4365
C103300	0.635	0.6943	0.6454	0.3573	0.7386	0.7653	0.7559	0.4508	0.477	0.5229	0.5143	0.2576	0.6081	0.5956	0.6601	0.3369	0.5678	0.658	0.5872	0.3102	0.6576	0.7144	0.6859	0.37	0.5405	0.6424	0.5661	0.2922	0.5965	0.6759	0.6295	0.3257	0.5117	0.6385	0.4927	0.2744	0.5641	0.6686	0.5573	0.2994	0.6019	0.6987	0.5945	0.3351	0.674	0.7435	0.6772	0.3865
C103322	0.7972	0.8246	0.785	0.523	0.7972	0.8244	0.7865	0.5266	0.733	0.7661	0.7043	0.438	0.7672	0.791	0.7475	0.4888	0.5102	0.5703	0.4878	0.2725	0.5532	0.5943	0.5464	0.2949	0.4914	0.5717	0.4528	0.2662	0.5063	0.5792	0.4753	0.2701	0.729	0.7785	0.6887	0.443	0.7259	0.7762	0.6864	0.4412	0.8024	0.8307	0.7787	0.5327	0.8078	0.8346	0.7865	0.5425
C103333	0.596	0.6835	0.5908	0.3309	0.6719	0.7318	0.6788	0.3895	0.5151	0.6085	0.493	0.2777	0.6178	0.6705	0.6181	0.3454	0.5434	0.6201	0.5693	0.2946	0.627	0.6714	0.6642	0.3509	0.5294	0.592	0.585	0.2865	0.5363	0.5957	0.5942	0.2925	0.4813	0.6163	0.4528	0.2643	0.5224	0.6393	0.5067	0.2807	0.6159	0.7096	0.6027	0.3488	0.6533	0.7325	0.6476	0.3745
C10334266	0.3744	0.5631	0.2733	0.2056	0.4215	0.5875	0.3453	0.228	0.3484	0.5443	0.2431	0.201	0.4052	0.5736	0.3306	0.2251	0.3659	0.5639	0.277	0.199	0.4312	0.5977	0.3735	0.2256	0.4106	0.6145	0.29	0.2226	0.4589	0.6383	0.3644	0.2463	0.3644	0.5591	0.2806	0.1993	0.4025	0.5787	0.3384	0.218	0.3676	0.5691	0.2648	0.209	0.4401	0.6067	0.3731	0.2407
C103366	0.7408	0.7604	0.7477	0.4541	0.7885	0.7964	0.8011	0.5094	0.7312	0.7583	0.7311	0.4448	0.7843	0.7979	0.7912	0.5062	0.4734	0.6224	0.3716	0.2557	0.5016	0.6376	0.4144	0.2731	0.5671	0.6828	0.4951	0.3084	0.5868	0.694	0.5235	0.3213	0.686	0.7129	0.702	0.4007	0.7356	0.7481	0.758	0.4491	0.7599	0.7929	0.7534	0.4763	0.799	0.8221	0.7983	0.5233
C103377	0.7521	0.7492	0.7524	0.4589	0.8186	0.8014	0.8427	0.5472	0.733	0.7419	0.7196	0.4446	0.8063	0.7981	0.8203	0.536	0.5632	0.6422	0.4536	0.3063	0.6058	0.6681	0.5232	0.3368	0.672	0.7307	0.5992	0.3837	0.6938	0.7451	0.6342	0.4058	0.687	0.6593	0.7194	0.393	0.7472	0.7012	0.8003	0.4566	0.7601	0.7344	0.7958	0.4752	0.815	0.7772	0.8677	0.547
C103413	0.8744	0.8857	0.8858	0.6479	0.8848	0.8943	0.8959	0.6688	0.8448	0.8622	0.8558	0.5873	0.8686	0.8814	0.879	0.6372	0.4095	0.5676	0.3702	0.2209	0.4421	0.5848	0.4151	0.2415	0.5586	0.6771	0.5429	0.2996	0.5778	0.688	0.567	0.3137	0.8264	0.8415	0.844	0.565	0.8299	0.8442	0.8478	0.5717	0.8303	0.8549	0.8384	0.5718	0.8465	0.8669	0.8549	0.5974
C103435	0.7709	0.7877	0.7698	0.4891	0.8313	0.8355	0.8406	0.573	0.749	0.7748	0.7349	0.4592	0.8176	0.8275	0.8171	0.5521	0.4802	0.6087	0.3637	0.2549	0.5051	0.6224	0.4034	0.2757	0.5984	0.7002	0.511	0.3264	0.6219	0.714	0.5459	0.3506	0.7391	0.7417	0.7699	0.4539	0.7972	0.7861	0.8357	0.5248	0.8003	0.8225	0.7981	0.5289	0.8487	0.8609	0.8548	0.6031
C103457	0.7519	0.7898	0.769	0.4627	0.805	0.8292	0.8219	0.5343	0.7294	0.7766	0.7425	0.4383	0.7954	0.8242	0.8096	0.5229	0.474	0.6308	0.438	0.255	0.5093	0.6499	0.4844	0.2779	0.5951	0.7107	0.5799	0.3216	0.6269	0.7279	0.6186	0.3439	0.7082	0.7494	0.7391	0.4155	0.7607	0.7872	0.7909	0.4776	0.7817	0.8113	0.7986	0.5008	0.8329	0.8508	0.8487	0.5779
C103491	0.7177	0.763	0.6677	0.432	0.7775	0.8061	0.7458	0.5004	0.6096	0.6326	0.5537	0.3377	0.6962	0.6893	0.6685	0.4151	0.6487	0.6497	0.6496	0.3629	0.7171	0.6958	0.7339	0.4289	0.565	0.6238	0.515	0.2952	0.6077	0.6497	0.574	0.3217	0.5966	0.6748	0.5268	0.3305	0.6215	0.6901	0.5627	0.3499	0.7431	0.7799	0.6885	0.4563	0.7937	0.8173	0.7555	0.5177
C103504	0.7146	0.7496	0.6942	0.4291	0.7698	0.7898	0.7629	0.4877	0.605	0.647	0.5726	0.3364	0.6874	0.701	0.6789	0.406	0.6344	0.6486	0.6317	0.3537	0.6938	0.6877	0.7061	0.4103	0.6983	0.7035	0.6943	0.4122	0.7277	0.7239	0.7315	0.4426	0.6116	0.6742	0.5923	0.343	0.6457	0.6959	0.6374	0.3681	0.7316	0.7736	0.7096	0.4483	0.7702	0.8013	0.7583	0.4899
C10352440	0.7339	0.7619	0.7352	0.4456	0.759	0.7802	0.7673	0.4727	0.726	0.7539	0.7287	0.4381	0.7545	0.7746	0.7647	0.4681	0.4685	0.6157	0.3212	0.2582	0.483	0.6232	0.347	0.2649	0.4955	0.6147	0.4133	0.2682	0.5045	0.619	0.4294	0.2711	0.6654	0.7031	0.6559	0.3784	0.709	0.733	0.7116	0.4136	0.7793	0.8059	0.7719	0.4998	0.8071	0.8271	0.8068	0.5355
C103526	0.7605	0.7786	0.7594	0.4684	0.837	0.839	0.8415	0.5796	0.7206	0.7528	0.7142	0.4311	0.8072	0.8179	0.8093	0.5403	0.5254	0.6311	0.4756	0.2832	0.5861	0.667	0.5547	0.3222	0.6458	0.7222	0.621	0.3619	0.6914	0.7515	0.6759	0.4022	0.7067	0.7014	0.7275	0.4077	0.7737	0.7506	0.7981	0.4881	0.7935	0.796	0.799	0.515	0.8618	0.8526	0.8701	0.6263
C103537	0.8658	0.8743	0.8757	0.6336	0.8812	0.8873	0.8915	0.6647	0.8323	0.8482	0.8388	0.5688	0.8604	0.8711	0.8678	0.625	0.4234	0.5636	0.3663	0.226	0.464	0.5854	0.4233	0.2523	0.5847	0.6819	0.5642	0.3204	0.5976	0.6895	0.5813	0.3289	0.8173	0.828	0.8336	0.5507	0.8264	0.8353	0.8433	0.5659	0.8513	0.8698	0.8505	0.6063	0.8709	0.8853	0.8714	0.644
C10353863	0.8083	0.8252	0.7785	0.531	0.831	0.8428	0.8083	0.5684	0.8025	0.8219	0.7758	0.5156	0.8329	0.8456	0.8152	0.5651	0.7454	0.774	0.7029	0.4497	0.777	0.7971	0.7453	0.492	0.5381	0.5515	0.4956	0.28	0.556	0.5609	0.521	0.2918	0.687	0.712	0.6443	0.4008	0.7043	0.7237	0.668	0.4183	0.7942	0.814	0.7617	0.5137	0.8358	0.8467	0.8155	0.5767
C103548	0.7683	0.7928	0.7802	0.4823	0.8094	0.8244	0.8262	0.5416	0.7436	0.777	0.746	0.4538	0.796	0.8163	0.8058	0.5249	0.5356	0.6674	0.451	0.2871	0.5498	0.6752	0.4728	0.2994	0.6216	0.7196	0.5638	0.3483	0.6188	0.7179	0.5619	0.3467	0.7371	0.7689	0.7504	0.4469	0.7811	0.8015	0.8002	0.503	0.7934	0.8118	0.8085	0.5184	0.8235	0.8355	0.8421	0.5638
C103606	0.7694	0.7876	0.7542	0.4881	0.8141	0.8223	0.8088	0.5487	0.7516	0.7752	0.7269	0.4682	0.8051	0.8161	0.7932	0.5377	0.5398	0.6347	0.442	0.2932	0.5737	0.6546	0.4927	0.3166	0.6341	0.7031	0.5598	0.3579	0.6629	0.7216	0.6009	0.3795	0.7355	0.7365	0.7474	0.4482	0.7888	0.7768	0.8103	0.513	0.7934	0.8078	0.783	0.5182	0.8378	0.8433	0.8364	0.5855
C103617	0.8119	0.8234	0.8056	0.5392	0.8668	0.8688	0.8658	0.6352	0.7621	0.7852	0.7493	0.4762	0.824	0.8334	0.8192	0.5663	0.5773	0.667	0.5243	0.3099	0.6258	0.6968	0.5878	0.3469	0.7082	0.767	0.6789	0.4128	0.735	0.7849	0.7121	0.4425	0.7493	0.7474	0.7575	0.4573	0.8032	0.7892	0.8161	0.5305	0.8262	0.8321	0.8237	0.5643	0.8706	0.8695	0.872	0.6444
C103639	0.751	0.7566	0.7432	0.4644	0.8015	0.7954	0.8119	0.5285	0.6367	0.6093	0.6319	0.356	0.7082	0.6549	0.7305	0.424	0.73	0.7322	0.7386	0.4392	0.7826	0.7713	0.8091	0.5017	0.6373	0.6483	0.6793	0.3465	0.6436	0.6514	0.6903	0.3552	0.6561	0.6599	0.6585	0.379	0.6554	0.659	0.6594	0.3786	0.8006	0.8074	0.8039	0.5252	0.8273	0.8287	0.8405	0.5648
C103640	0.6762	0.7277	0.6359	0.3901	0.7721	0.7959	0.7619	0.4915	0.5789	0.6166	0.5313	0.3147	0.6936	0.6904	0.6862	0.4095	0.6332	0.6863	0.6163	0.3538	0.7208	0.7457	0.7304	0.4313	0.5879	0.6551	0.6085	0.3147	0.6097	0.6681	0.6392	0.3324	0.5295	0.6352	0.4459	0.2896	0.5733	0.6611	0.5115	0.3162	0.6471	0.7122	0.6044	0.367	0.7286	0.7674	0.7135	0.443
C10364940	0.8103	0.8319	0.8252	0.5427	0.8148	0.8352	0.8305	0.5514	0.8024	0.8283	0.809	0.5321	0.8081	0.8326	0.8157	0.542	0.3951	0.5705	0.3178	0.2147	0.4085	0.5771	0.3392	0.2265	0.393	0.5631	0.316	0.2095	0.4027	0.5678	0.3321	0.2226	0.7668	0.8002	0.7773	0.4804	0.7774	0.8079	0.7891	0.4983	0.791	0.8226	0.7942	0.5143	0.8	0.8292	0.8045	0.5296
C103651	0.6566	0.7225	0.6187	0.3751	0.7271	0.77	0.7077	0.4419	0.5477	0.5946	0.5598	0.3034	0.6427	0.6524	0.6762	0.3709	0.5839	0.684	0.5288	0.3158	0.6346	0.7149	0.5973	0.3551	0.6442	0.7081	0.62	0.3659	0.7115	0.7531	0.7037	0.4247	0.4192	0.5799	0.3436	0.2307	0.4378	0.5895	0.3731	0.2418	0.6806	0.7275	0.6667	0.3968	0.7457	0.7732	0.7455	0.4618
C103673	0.6332	0.7099	0.5705	0.3463	0.6808	0.7405	0.6341	0.3852	0.6336	0.6802	0.591	0.3552	0.7051	0.7282	0.6815	0.4186	0.5896	0.6626	0.5397	0.3111	0.6364	0.692	0.6021	0.3459	0.4371	0.5774	0.3089	0.2274	0.4606	0.59	0.3471	0.24	0.4914	0.6234	0.3769	0.2597	0.5098	0.6334	0.406	0.2713	0.7074	0.7622	0.6525	0.4137	0.7485	0.7905	0.7065	0.4562
C103695	0.7477	0.7944	0.7336	0.4601	0.719	0.7748	0.7016	0.4331	0.7438	0.7909	0.7259	0.4566	0.7396	0.7879	0.7219	0.457	0.5193	0.6294	0.4724	0.279	0.5269	0.6333	0.484	0.28	0.442	0.5868	0.3718	0.2394	0.4412	0.5859	0.3724	0.2362	0.7109	0.768	0.6843	0.4232	0.6884	0.7529	0.658	0.4044	0.7913	0.8195	0.7811	0.5153	0.7592	0.7956	0.7457	0.478
C103719	0.16	0.4186	0.08	0.1282	0.1799	0.4282	0.1185	0.1352	0.1517	0.413	0.068	0.1264	0.1749	0.4243	0.1131	0.134	0.1584	0.4749	0.0329	0.1165	0.1696	0.4802	0.0565	0.1219	0.1642	0.4886	0.0479	0.1206	0.1748	0.4935	0.0691	0.1251	0.1439	0.4048	0.0708	0.1243	0.1646	0.415	0.1113	0.1312	0.1701	0.4308	0.0931	0.1312	0.194	0.4427	0.1374	0.1392
C103720	0.48	0.5661	0.5128	0.2648	0.569	0.6171	0.6128	0.3166	0.4645	0.5458	0.5117	0.2575	0.5615	0.6002	0.6193	0.3126	0.1379	0.4362	-0.0182	0.1145	0.1472	0.4408	0.0033	0.1191	0.1493	0.4361	0.0155	0.1198	0.1531	0.4377	0.0254	0.1216	0.4449	0.5234	0.5096	0.2486	0.5402	0.5751	0.615	0.2998	0.4596	0.5355	0.5205	0.2556	0.5512	0.586	0.6211	0.3067
C103731	0.7984	0.8295	0.803	0.5274	0.823	0.8478	0.8291	0.5621	0.7533	0.7961	0.7526	0.4645	0.8021	0.8313	0.8052	0.5329	0.5202	0.642	0.48	0.2768	0.5438	0.6554	0.5115	0.291	0.5567	0.6637	0.5376	0.3015	0.5726	0.6729	0.5584	0.3091	0.7171	0.7563	0.7378	0.4297	0.7614	0.7881	0.7845	0.4767	0.7927	0.8242	0.7994	0.5197	0.8147	0.8406	0.8229	0.5494
C10373781	0.368	0.561	0.2671	0.2034	0.4155	0.5856	0.3399	0.2257	0.3408	0.5413	0.2354	0.1983	0.3979	0.5707	0.3237	0.2222	0.3563	0.5597	0.2661	0.1955	0.4234	0.5944	0.3658	0.2225	0.3999	0.6097	0.2782	0.2183	0.4492	0.6338	0.3545	0.242	0.3594	0.5576	0.2767	0.1975	0.3976	0.5772	0.3347	0.216	0.3588	0.5653	0.2552	0.2053	0.4326	0.6034	0.3658	0.2373
C10374808	0.6265	0.6874	0.6077	0.3436	0.6279	0.6882	0.6128	0.3475	0.6333	0.6951	0.6099	0.3501	0.636	0.6966	0.6167	0.3545	0.4507	0.6099	0.2179	0.246	0.4724	0.6212	0.2635	0.2567	0.4976	0.6448	0.2978	0.2719	0.507	0.6497	0.3193	0.2772	0.6098	0.671	0.6008	0.3315	0.6213	0.6782	0.6208	0.3426	0.575	0.6368	0.5092	0.3092	0.6003	0.6522	0.5531	0.3281
C10375969	0.5065	0.6564	0.5082	0.2723	0.5944	0.7049	0.6099	0.3291	0.451	0.5843	0.4699	0.2479	0.5557	0.6438	0.59	0.3055	0.5022	0.6521	0.5073	0.2691	0.5748	0.6921	0.5916	0.316	0.4622	0.5492	0.5121	0.2596	0.5888	0.6215	0.6485	0.3328	0.3922	0.5794	0.4016	0.2111	0.43	0.599	0.4499	0.2331	0.482	0.6048	0.5114	0.264	0.5946	0.6708	0.6353	0.3317
C103796992	0.8144	0.8361	0.8025	0.5419	0.8239	0.8433	0.8144	0.5575	0.7881	0.8183	0.7657	0.499	0.8031	0.8294	0.7846	0.5195	0.5673	0.6606	0.4942	0.3133	0.5911	0.6747	0.5282	0.3276	0.6689	0.7345	0.632	0.3895	0.6806	0.7419	0.6482	0.397	0.6934	0.7361	0.6804	0.4003	0.7054	0.7441	0.696	0.4129	0.7794	0.8047	0.7775	0.502	0.7965	0.8175	0.7979	0.5264
C103797	0.6022	0.6543	0.5589	0.3283	0.6457	0.682	0.6172	0.365	0.5934	0.6507	0.5356	0.325	0.6559	0.6908	0.6196	0.3756	0.5792	0.6586	0.5098	0.3025	0.6073	0.6757	0.5499	0.3249	0.6155	0.7046	0.5394	0.3349	0.6561	0.7297	0.5965	0.3673	0.5097	0.5556	0.4756	0.2724	0.5519	0.5792	0.5341	0.3006	0.6385	0.686	0.5884	0.3525	0.6846	0.7167	0.6499	0.3959
C103811	0.5808	0.6164	0.4954	0.3219	0.6478	0.6581	0.6029	0.3735	0.5726	0.612	0.4752	0.3174	0.6468	0.658	0.5948	0.3738	0.5505	0.6535	0.3742	0.2935	0.5741	0.6671	0.4184	0.3133	0.5842	0.6805	0.4271	0.3176	0.5992	0.6891	0.4552	0.331	0.518	0.5856	0.3982	0.284	0.5766	0.6198	0.4963	0.3205	0.5772	0.6081	0.4698	0.3193	0.6464	0.6508	0.5824	0.372
C103822	0.7628	0.799	0.7494	0.4827	0.7995	0.8261	0.7916	0.5217	0.7341	0.7773	0.7117	0.4484	0.7883	0.8166	0.7751	0.5044	0.6204	0.7107	0.576	0.3354	0.6255	0.7136	0.5836	0.3464	0.581	0.6696	0.5542	0.3055	0.5631	0.6585	0.5324	0.2934	0.6481	0.6972	0.6228	0.3705	0.6646	0.7082	0.6433	0.3731	0.7772	0.8102	0.759	0.501	0.8035	0.8297	0.7897	0.5264
C103844	0.6729	0.7245	0.656	0.3912	0.7065	0.7473	0.6988	0.4231	0.671	0.7272	0.6403	0.3902	0.7103	0.7538	0.691	0.4271	0.4319	0.5884	0.3044	0.2347	0.4437	0.5944	0.3252	0.2411	0.4199	0.5754	0.2969	0.2314	0.4367	0.584	0.3258	0.2386	0.6273	0.6847	0.5862	0.35	0.6792	0.7189	0.654	0.395	0.7224	0.7603	0.7133	0.4373	0.7388	0.7718	0.7344	0.4561
C103902	0.7359	0.7861	0.7396	0.4524	0.7448	0.7921	0.7499	0.4596	0.7437	0.7915	0.7467	0.4596	0.7592	0.8022	0.7639	0.4736	0.4017	0.5906	0.2926	0.223	0.3914	0.585	0.2786	0.2195	0.3555	0.528	0.2658	0.198	0.3346	0.5172	0.2341	0.1872	0.6318	0.7117	0.6165	0.3459	0.6606	0.73	0.6504	0.3638	0.7346	0.7735	0.7485	0.4516	0.73	0.77	0.7445	0.4451
C103935	0.7755	0.8113	0.7829	0.4885	0.8257	0.8487	0.8345	0.5604	0.7698	0.8068	0.7758	0.4835	0.8302	0.8519	0.838	0.5691	0.4497	0.6079	0.3859	0.2495	0.4765	0.6222	0.4239	0.2633	0.419	0.6031	0.3348	0.2325	0.4349	0.6111	0.3594	0.2401	0.7161	0.7484	0.7427	0.4153	0.7728	0.7901	0.7998	0.4823	0.772	0.8106	0.7777	0.4884	0.8329	0.8555	0.8404	0.5756
C103957	0.5715	0.665	0.4675	0.307	0.6364	0.7051	0.5607	0.3545	0.5408	0.6312	0.4529	0.294	0.6206	0.6798	0.564	0.3475	0.5561	0.6516	0.4815	0.2995	0.6199	0.6901	0.5694	0.3404	0.5989	0.696	0.5096	0.329	0.6464	0.725	0.5763	0.3665	0.4748	0.6072	0.3637	0.2569	0.5119	0.6278	0.4205	0.2798	0.5418	0.6356	0.4423	0.2935	0.6149	0.6798	0.5464	0.3429
C10397305	0.6758	0.7329	0.6746	0.3908	0.7219	0.7644	0.7268	0.4311	0.6657	0.7248	0.6616	0.3828	0.7147	0.758	0.7176	0.4245	0.3838	0.5451	0.2795	0.2081	0.4076	0.5572	0.3171	0.2217	0.4274	0.5838	0.3443	0.2288	0.4498	0.5954	0.3782	0.2439	0.6217	0.6813	0.6262	0.3486	0.686	0.7238	0.6994	0.396	0.6578	0.7226	0.6368	0.3732	0.694	0.7465	0.6802	0.4012
C10401113	0.6599	0.7062	0.6134	0.3758	0.6552	0.7027	0.6088	0.3737	0.6541	0.7037	0.5982	0.3702	0.6669	0.7119	0.6174	0.384	0.5139	0.6107	0.404	0.2818	0.5242	0.6162	0.4216	0.2874	0.4163	0.4869	0.3337	0.2266	0.3718	0.4653	0.2623	0.2027	0.5596	0.6246	0.4366	0.2955	0.5769	0.635	0.4635	0.3012	0.6977	0.7457	0.6284	0.411	0.7049	0.7504	0.6399	0.4177
C10403471	0.6435	0.6989	0.648	0.3599	0.6894	0.7294	0.7034	0.4009	0.636	0.6884	0.6359	0.3545	0.6824	0.719	0.6922	0.3952	0.5638	0.665	0.5002	0.2965	0.5594	0.6619	0.4957	0.2982	0.5597	0.6548	0.5028	0.3021	0.5627	0.656	0.5083	0.3063	0.5802	0.674	0.5185	0.3169	0.6316	0.7058	0.5874	0.3557	0.662	0.7249	0.6332	0.3771	0.708	0.7556	0.6907	0.4209
C10405842	0.4583	0.6228	0.4625	0.2535	0.5831	0.6921	0.6076	0.3241	0.4166	0.5652	0.4574	0.2361	0.5558	0.6432	0.6118	0.3084	0.3677	0.5937	0.343	0.207	0.434	0.6261	0.4318	0.2376	0.4415	0.5736	0.4798	0.2491	0.5825	0.6546	0.6338	0.3267	0.3227	0.5573	0.3137	0.1918	0.3839	0.5878	0.3963	0.2171	0.4486	0.595	0.4707	0.2505	0.5897	0.676	0.6286	0.3295
C10405853	0.4749	0.6305	0.4977	0.2618	0.6102	0.7072	0.6473	0.3416	0.4457	0.5808	0.5036	0.2498	0.5966	0.6681	0.6611	0.3343	0.3847	0.6089	0.3714	0.2148	0.4578	0.6435	0.4663	0.2503	0.5107	0.6212	0.5589	0.2833	0.6732	0.7218	0.7229	0.3935	0.3071	0.5557	0.3087	0.1871	0.3651	0.5841	0.3871	0.2101	0.4694	0.604	0.5184	0.2602	0.6218	0.6938	0.677	0.3502
C10409548	0.6967	0.7371	0.6839	0.3979	0.7547	0.7786	0.7499	0.4646	0.6715	0.725	0.6484	0.3806	0.7413	0.7736	0.7301	0.4546	0.5254	0.6207	0.4896	0.2789	0.5668	0.6449	0.543	0.3085	0.5861	0.663	0.5568	0.3233	0.6333	0.6924	0.6154	0.3601	0.5984	0.6603	0.5812	0.3233	0.6537	0.6958	0.6475	0.3692	0.7035	0.7552	0.6812	0.4109	0.7689	0.8014	0.7572	0.4869
C104096	0.5883	0.6701	0.4691	0.3193	0.6222	0.6913	0.5215	0.3456	0.5868	0.6705	0.4715	0.3199	0.6327	0.6992	0.5406	0.355	0.5754	0.6795	0.4664	0.2937	0.5968	0.6921	0.5001	0.3094	0.5534	0.6416	0.4404	0.2882	0.5613	0.6461	0.4544	0.2944	0.4638	0.5592	0.3557	0.2528	0.4883	0.5725	0.3953	0.2672	0.6257	0.712	0.509	0.3438	0.6569	0.7315	0.5572	0.3709
C104132	0.5543	0.6606	0.5182	0.2882	0.5884	0.6807	0.5619	0.3097	0.5501	0.6597	0.5163	0.2942	0.6044	0.6921	0.5844	0.3267	0.4621	0.6043	0.407	0.2403	0.4902	0.6195	0.4464	0.2546	0.3555	0.5213	0.2718	0.1972	0.3703	0.5287	0.2952	0.2012	0.4674	0.6289	0.3697	0.241	0.4766	0.6336	0.3842	0.252	0.5761	0.6837	0.5297	0.3083	0.6194	0.7095	0.5853	0.3375
C10415879	0.6909	0.7522	0.643	0.3962	0.7337	0.7809	0.6984	0.4439	0.6246	0.6709	0.5915	0.3513	0.6979	0.7195	0.6834	0.4164	0.6712	0.7374	0.6252	0.3802	0.7249	0.7732	0.6941	0.4352	0.4463	0.5316	0.3514	0.2373	0.4347	0.5254	0.3342	0.2221	0.571	0.6622	0.5009	0.3012	0.5829	0.6691	0.5182	0.305	0.6839	0.7449	0.6178	0.3947	0.7171	0.7671	0.6626	0.4198
C104201	0.6066	0.5766	0.6015	0.3234	0.6062	0.5759	0.6092	0.3232	0.6172	0.5938	0.5982	0.337	0.6201	0.595	0.6169	0.3386	0.5506	0.5384	0.3658	0.3002	0.559	0.5422	0.4062	0.3053	0.594	0.5957	0.4622	0.3204	0.5968	0.5966	0.4836	0.3215	0.5129	0.4815	0.4745	0.2689	0.5156	0.4824	0.4926	0.2702	0.5995	0.5744	0.6163	0.3245	0.6025	0.5756	0.6356	0.326
C10420890	0.694	0.7541	0.6337	0.4091	0.7334	0.7806	0.6884	0.4473	0.639	0.6977	0.5513	0.3581	0.7069	0.7433	0.6478	0.4235	0.6959	0.7454	0.6571	0.4058	0.7496	0.7831	0.7285	0.4617	0.4577	0.5767	0.3181	0.2372	0.4781	0.5878	0.3526	0.249	0.5435	0.6611	0.3998	0.293	0.5739	0.6786	0.4489	0.3109	0.7914	0.8242	0.751	0.5164	0.8148	0.8415	0.7828	0.5494
C104212	0.7869	0.8121	0.7877	0.5045	0.8092	0.8292	0.8159	0.538	0.7746	0.803	0.7677	0.4908	0.799	0.8213	0.7988	0.5252	0.4841	0.6246	0.3397	0.2643	0.4956	0.6307	0.3603	0.2721	0.6175	0.7175	0.5185	0.3464	0.6206	0.7192	0.5251	0.3502	0.7136	0.7388	0.7394	0.4202	0.7408	0.7583	0.7733	0.4519	0.7775	0.7938	0.7935	0.4969	0.7992	0.8104	0.8205	0.5262
C104222346	0.7095	0.7629	0.7186	0.4229	0.7446	0.7871	0.7575	0.4614	0.7063	0.7616	0.7082	0.4206	0.7402	0.7848	0.7464	0.4569	0.5628	0.6767	0.5035	0.3023	0.5558	0.6723	0.4955	0.3033	0.5288	0.6566	0.4583	0.2827	0.5299	0.6569	0.4613	0.2886	0.6254	0.715	0.5954	0.3488	0.671	0.7433	0.651	0.3832	0.6937	0.7448	0.6895	0.4057	0.7106	0.7563	0.7094	0.4246
C10422352	0.5354	0.6388	0.4935	0.2921	0.6456	0.7065	0.6354	0.3654	0.4869	0.5759	0.4647	0.2643	0.5998	0.6419	0.6104	0.3289	0.5366	0.6503	0.4944	0.2943	0.6367	0.7109	0.6241	0.3628	0.5606	0.6554	0.516	0.3064	0.6754	0.728	0.6628	0.393	0.5045	0.6287	0.492	0.2737	0.5647	0.6634	0.5708	0.3122	0.5471	0.6367	0.5168	0.2977	0.6603	0.7075	0.6596	0.3764
C10430974	0.5777	0.6921	0.5112	0.3134	0.6426	0.7302	0.5973	0.3577	0.5476	0.6613	0.4896	0.2958	0.6287	0.7099	0.5956	0.3502	0.548	0.6781	0.459	0.2923	0.5995	0.7069	0.5312	0.323	0.5347	0.6599	0.4805	0.2816	0.5752	0.6829	0.5353	0.3082	0.4957	0.6412	0.415	0.2656	0.5408	0.6662	0.4785	0.2893	0.5528	0.6634	0.4945	0.2978	0.6331	0.7118	0.5991	0.3504
C104326945	0.7262	0.7595	0.7209	0.442	0.7521	0.778	0.7534	0.4669	0.7215	0.7535	0.7135	0.4367	0.7471	0.7716	0.7459	0.4603	0.5187	0.6362	0.4077	0.2742	0.5324	0.6436	0.4298	0.2873	0.5214	0.6406	0.419	0.2762	0.5384	0.6498	0.4458	0.2908	0.6585	0.7136	0.6147	0.3757	0.6762	0.7253	0.6388	0.3869	0.7143	0.7595	0.6952	0.4301	0.7152	0.7596	0.6978	0.4279
C10443659	0.5471	0.6	0.5052	0.2962	0.5829	0.6212	0.5542	0.3156	0.5455	0.5989	0.4938	0.2961	0.5876	0.6238	0.5516	0.3193	0.4565	0.5898	0.3402	0.2388	0.4573	0.59	0.3434	0.2415	0.5302	0.6081	0.5023	0.2735	0.5188	0.6012	0.4888	0.2718	0.4313	0.5297	0.3312	0.234	0.4724	0.5515	0.3937	0.2509	0.4842	0.5442	0.4261	0.2621	0.5197	0.5635	0.4769	0.2783
C104438	0.581	0.5616	0.4451	0.3213	0.6121	0.5789	0.5547	0.341	0.5267	0.4731	0.4224	0.287	0.5681	0.4924	0.5637	0.3107	0.5563	0.5449	0.3527	0.303	0.573	0.5535	0.4166	0.3124	0.3671	0.3364	0.1008	0.2077	0.3682	0.3368	0.1042	0.2081	0.5197	0.5038	0.3798	0.284	0.5436	0.5157	0.4625	0.2969	0.5368	0.475	0.4381	0.293	0.5781	0.4943	0.5784	0.3178
C104450	0.7171	0.7708	0.7101	0.4313	0.7551	0.797	0.753	0.4744	0.6854	0.748	0.678	0.403	0.7416	0.7861	0.7415	0.4607	0.5802	0.6887	0.5449	0.3214	0.6078	0.7048	0.5805	0.3381	0.5255	0.6396	0.496	0.2855	0.5333	0.6438	0.5076	0.2893	0.5987	0.6736	0.6111	0.3278	0.6258	0.6904	0.6431	0.3509	0.7058	0.7572	0.7089	0.4208	0.7474	0.7861	0.7548	0.4665
C104451709	0.6764	0.7451	0.6633	0.3822	0.6335	0.7178	0.6115	0.3561	0.6882	0.7532	0.6748	0.3939	0.6398	0.7222	0.6162	0.3618	0.3794	0.5571	0.229	0.2011	0.3644	0.5491	0.206	0.1957	0.358	0.54	0.2007	0.1966	0.3466	0.534	0.1832	0.1916	0.532	0.6398	0.4823	0.283	0.5188	0.632	0.4661	0.2805	0.7042	0.7643	0.6937	0.4106	0.6574	0.7339	0.6377	0.3768
C104461	0.7364	0.7799	0.7147	0.452	0.7612	0.7975	0.7476	0.4808	0.7245	0.7702	0.6992	0.441	0.7634	0.7977	0.7499	0.4842	0.5739	0.6805	0.4902	0.3145	0.5887	0.689	0.5135	0.3218	0.5583	0.6574	0.4928	0.3059	0.5537	0.6544	0.4884	0.3024	0.628	0.6884	0.6241	0.3543	0.6565	0.7066	0.6622	0.3769	0.7431	0.7827	0.729	0.4594	0.7617	0.796	0.7537	0.4813
C104472	0.6226	0.6526	0.5018	0.3474	0.6544	0.6729	0.5671	0.3696	0.5797	0.6238	0.4118	0.3186	0.6146	0.6451	0.4853	0.3395	0.6146	0.6452	0.4992	0.3383	0.6416	0.6619	0.555	0.3573	0.6234	0.6653	0.5306	0.3475	0.6397	0.6752	0.5657	0.3578	0.4368	0.5147	0.2333	0.2424	0.4513	0.5218	0.2684	0.2483	0.5686	0.597	0.4728	0.3114	0.5976	0.6139	0.5322	0.3283
C104518	0.6581	0.7166	0.6332	0.3757	0.7315	0.7668	0.7212	0.4456	0.5182	0.5778	0.5263	0.2871	0.605	0.6286	0.6317	0.3426	0.6235	0.7107	0.5869	0.3395	0.6807	0.7468	0.6588	0.3909	0.6399	0.6951	0.6249	0.3621	0.7092	0.7418	0.7075	0.4222	0.4502	0.5884	0.4108	0.2445	0.4738	0.6011	0.4445	0.2599	0.6626	0.7098	0.65	0.3817	0.7244	0.7523	0.7229	0.4393
C104529	0.7512	0.7709	0.7414	0.4632	0.8045	0.8117	0.804	0.5343	0.6	0.6002	0.6056	0.3301	0.6832	0.6522	0.7057	0.4033	0.7047	0.7368	0.699	0.411	0.7546	0.7727	0.7586	0.4663	0.5738	0.6401	0.579	0.3003	0.5707	0.6377	0.5773	0.3044	0.4483	0.5381	0.4017	0.236	0.4578	0.5429	0.417	0.2403	0.7354	0.7774	0.713	0.4451	0.77	0.8021	0.7557	0.4869
C104530	0.5979	0.6631	0.5008	0.3261	0.6504	0.6968	0.5757	0.3681	0.573	0.6435	0.4832	0.3124	0.6439	0.6882	0.5819	0.3669	0.5446	0.6427	0.4622	0.2783	0.586	0.6673	0.5213	0.3054	0.5987	0.6761	0.5165	0.3167	0.6294	0.6953	0.5604	0.3394	0.4811	0.5626	0.3856	0.2605	0.5245	0.5868	0.4499	0.2861	0.6223	0.708	0.5263	0.3427	0.6669	0.736	0.5901	0.3798
C104534965	0.8456	0.8658	0.8717	0.5967	0.8484	0.8679	0.8749	0.6034	0.8498	0.8687	0.8761	0.6041	0.8528	0.871	0.8794	0.6106	0.3114	0.5397	0.2177	0.1822	0.3282	0.5479	0.2453	0.1916	0.336	0.5532	0.2556	0.1902	0.354	0.5621	0.2842	0.2012	0.8103	0.8385	0.8369	0.5394	0.8247	0.8493	0.8508	0.5656	0.8444	0.8634	0.8668	0.5975	0.8467	0.8652	0.8696	0.6008
C104574	0.5537	0.6635	0.5599	0.3045	0.6566	0.7267	0.6744	0.3799	0.5308	0.656	0.5277	0.2916	0.6376	0.7195	0.6499	0.3658	0.4103	0.6119	0.3511	0.2171	0.4437	0.6286	0.3987	0.2365	0.3636	0.5474	0.317	0.1977	0.351	0.5408	0.2999	0.1936	0.5059	0.6313	0.5253	0.2792	0.6081	0.6918	0.6392	0.3434	0.5738	0.683	0.579	0.32	0.6644	0.7383	0.6796	0.3881
C10458147	0.4399	0.6142	0.3586	0.2373	0.5176	0.6558	0.4673	0.2793	0.4284	0.5974	0.3618	0.2353	0.5226	0.6489	0.4895	0.283	0.4656	0.6286	0.409	0.2524	0.5706	0.6863	0.5461	0.3102	0.4848	0.6479	0.412	0.2636	0.5966	0.7081	0.5609	0.3302	0.3979	0.5868	0.3409	0.2151	0.4544	0.6164	0.42	0.2453	0.4328	0.5946	0.3739	0.2376	0.5418	0.655	0.5182	0.2936
C104585	0.6491	0.7221	0.5979	0.3603	0.665	0.7321	0.6202	0.3783	0.6058	0.6616	0.5884	0.3238	0.6239	0.6728	0.6126	0.3435	0.5267	0.6597	0.4139	0.2772	0.554	0.6748	0.4558	0.2943	0.3275	0.4866	0.1995	0.172	0.3355	0.4905	0.2132	0.1758	0.5159	0.6366	0.4398	0.2777	0.5282	0.6435	0.4582	0.2838	0.6386	0.7068	0.5972	0.3512	0.6577	0.719	0.623	0.3718
C104610	0.6368	0.7115	0.6161	0.3555	0.753	0.7901	0.7501	0.4678	0.5956	0.684	0.5734	0.3257	0.7223	0.7668	0.7214	0.4336	0.4495	0.614	0.3511	0.2412	0.5396	0.6635	0.4787	0.2934	0.5398	0.682	0.4612	0.2909	0.6025	0.7149	0.5471	0.3349	0.574	0.6702	0.5702	0.3113	0.6732	0.7328	0.6852	0.3872	0.594	0.6831	0.5652	0.3245	0.7278	0.7707	0.7229	0.4392
C10463204	0.7152	0.7367	0.6683	0.4202	0.734	0.7497	0.7023	0.439	0.7115	0.726	0.6745	0.4153	0.7321	0.7403	0.7112	0.4355	0.5693	0.6432	0.3812	0.3045	0.5632	0.6388	0.3733	0.3022	0.5961	0.6472	0.4819	0.3244	0.5932	0.6445	0.4801	0.324	0.6374	0.6689	0.5231	0.3602	0.6771	0.695	0.5938	0.3924	0.7449	0.7652	0.6692	0.454	0.7791	0.7905	0.729	0.4936
C104632	0.7786	0.7939	0.734	0.4956	0.8028	0.8124	0.7695	0.5309	0.7445	0.753	0.7032	0.4564	0.7893	0.787	0.7667	0.5156	0.725	0.7574	0.6588	0.4272	0.754	0.7781	0.7023	0.4628	0.4439	0.4871	0.3345	0.2295	0.4423	0.4863	0.332	0.2308	0.6181	0.6689	0.5068	0.3401	0.6398	0.6827	0.5416	0.3574	0.7922	0.8119	0.7301	0.5132	0.8223	0.8354	0.7748	0.557
C1046566	0.7146	0.7284	0.7469	0.416	0.7229	0.7336	0.7679	0.4252	0.6676	0.6543	0.6542	0.3743	0.6904	0.669	0.7039	0.3992	0.4666	0.4507	0.404	0.2502	0.5042	0.4673	0.4891	0.2726	0.5639	0.5672	0.5568	0.3069	0.588	0.5799	0.6106	0.3212	0.6207	0.6033	0.7061	0.34	0.6204	0.6022	0.7101	0.3401	0.6769	0.6515	0.7525	0.3842	0.6754	0.6498	0.7543	0.3822
C104665	0.76	0.7893	0.7723	0.4816	0.7963	0.8166	0.8118	0.5257	0.725	0.7674	0.725	0.4364	0.7781	0.8059	0.7845	0.5019	0.389	0.5288	0.3278	0.2116	0.422	0.5458	0.3768	0.2303	0.4711	0.5609	0.4523	0.2562	0.4807	0.566	0.4664	0.2578	0.7154	0.732	0.7424	0.4313	0.7717	0.7737	0.8028	0.4902	0.7433	0.7828	0.753	0.4618	0.7678	0.8004	0.7805	0.4883
C104712	0.7102	0.7553	0.6526	0.4215	0.7428	0.7783	0.6987	0.4585	0.655	0.6927	0.6046	0.3714	0.6995	0.7229	0.6664	0.4176	0.5658	0.6356	0.493	0.301	0.6201	0.6691	0.5722	0.3364	0.6253	0.7006	0.5615	0.3421	0.644	0.7123	0.59	0.3532	0.6256	0.6781	0.5862	0.3443	0.6116	0.6688	0.5686	0.338	0.7459	0.7781	0.7044	0.4501	0.7393	0.7732	0.6972	0.4467
C104723	0.4829	0.6367	0.4904	0.2637	0.5663	0.683	0.5873	0.3114	0.4153	0.5787	0.451	0.2365	0.5083	0.6295	0.5579	0.2823	0.4342	0.6332	0.4089	0.2316	0.5033	0.6662	0.4981	0.2693	0.4697	0.6259	0.4839	0.2583	0.5724	0.6833	0.6012	0.3172	0.3233	0.573	0.3031	0.1887	0.3563	0.5887	0.3498	0.2042	0.4893	0.6361	0.502	0.2675	0.5711	0.6821	0.5956	0.3148
C10472976	0.7079	0.772	0.6657	0.4255	0.7188	0.779	0.6805	0.4348	0.6323	0.703	0.6184	0.3602	0.663	0.7227	0.6567	0.3853	0.6197	0.7229	0.5521	0.3458	0.654	0.7423	0.5994	0.3726	0.2424	0.4088	0.1204	0.1571	0.2278	0.4024	0.0919	0.1468	0.5077	0.6533	0.421	0.2794	0.505	0.6517	0.4182	0.2759	0.7109	0.7717	0.6668	0.4294	0.7189	0.7768	0.678	0.4351
C104756	0.4788	0.6458	0.3863	0.2668	0.5609	0.6892	0.5014	0.3112	0.492	0.6272	0.4419	0.2725	0.5917	0.6849	0.5713	0.3312	0.3209	0.57	0.1439	0.1869	0.3602	0.5888	0.2131	0.2048	0.2912	0.5473	0.0866	0.1814	0.3405	0.5714	0.1755	0.2002	0.368	0.592	0.2324	0.2157	0.4174	0.6162	0.3111	0.2362	0.5052	0.6389	0.4549	0.2795	0.6028	0.6956	0.5811	0.3388
C104767	0.6199	0.7218	0.5904	0.3501	0.6908	0.7633	0.6754	0.409	0.5533	0.659	0.5501	0.3	0.6514	0.7194	0.6629	0.3691	0.502	0.6618	0.4415	0.2699	0.5656	0.6947	0.526	0.3105	0.2702	0.4572	0.1776	0.1634	0.2648	0.4547	0.168	0.1555	0.4568	0.6257	0.4099	0.2551	0.4846	0.6403	0.4472	0.2653	0.6004	0.6978	0.5864	0.3313	0.6741	0.7435	0.6718	0.3871
C10478010	0.6036	0.7001	0.5886	0.3319	0.609	0.7032	0.5961	0.3344	0.6028	0.7006	0.5845	0.3319	0.6113	0.7056	0.5957	0.3365	0.3922	0.5685	0.3066	0.2144	0.4225	0.5843	0.352	0.2279	0.4287	0.5877	0.3627	0.2335	0.4494	0.5986	0.393	0.2414	0.559	0.6645	0.5542	0.3019	0.5679	0.6696	0.5659	0.3072	0.5486	0.6611	0.511	0.2977	0.5664	0.6714	0.5347	0.3076
C10478032	0.6187	0.6834	0.568	0.341	0.6256	0.6875	0.5798	0.3471	0.6234	0.691	0.5608	0.3465	0.6358	0.6988	0.5807	0.3567	0.4568	0.5656	0.3205	0.249	0.4881	0.5825	0.3733	0.2654	0.4773	0.5732	0.3609	0.2612	0.497	0.5839	0.3944	0.2715	0.5765	0.6458	0.536	0.3112	0.5833	0.6497	0.5477	0.3175	0.561	0.6324	0.4681	0.3016	0.5831	0.6456	0.5034	0.3177
C10478043	0.5762	0.6821	0.5259	0.3133	0.5874	0.6885	0.5423	0.32	0.5765	0.6845	0.5183	0.3151	0.5945	0.695	0.5438	0.3263	0.3905	0.5603	0.2607	0.2176	0.4247	0.5781	0.3158	0.2333	0.4027	0.5611	0.289	0.225	0.4194	0.5698	0.3166	0.2316	0.5413	0.653	0.5028	0.291	0.5533	0.6599	0.5202	0.2982	0.5191	0.6378	0.4381	0.2808	0.5489	0.6549	0.4813	0.298
C10478065	0.5615	0.6699	0.4919	0.3039	0.5729	0.6765	0.5094	0.3123	0.5648	0.6739	0.4889	0.3079	0.5847	0.6855	0.518	0.3215	0.404	0.5613	0.2642	0.2262	0.4424	0.5816	0.3268	0.2441	0.3991	0.5482	0.2697	0.2248	0.4176	0.5578	0.301	0.2334	0.5281	0.6413	0.4728	0.2824	0.54	0.648	0.4909	0.2908	0.5075	0.627	0.4057	0.2734	0.5399	0.6455	0.4547	0.2931
C104789	0.6511	0.7265	0.5995	0.3669	0.6885	0.7505	0.6482	0.4013	0.6527	0.7027	0.6197	0.3662	0.6886	0.7267	0.6647	0.402	0.4563	0.6052	0.3459	0.2411	0.4918	0.6245	0.4002	0.2597	0.3358	0.5209	0.1602	0.1898	0.3644	0.5353	0.2103	0.2016	0.5427	0.6522	0.4773	0.2899	0.5576	0.6607	0.4987	0.3005	0.6668	0.7234	0.6385	0.3774	0.7038	0.7482	0.6841	0.4154
C10479251	0.7602	0.766	0.7224	0.4702	0.7996	0.7963	0.781	0.5252	0.6419	0.618	0.609	0.3586	0.6983	0.6541	0.6926	0.4152	0.6586	0.6648	0.6262	0.3684	0.7056	0.6964	0.6968	0.413	0.6505	0.6566	0.6233	0.3626	0.6892	0.6821	0.6819	0.3989	0.6276	0.6617	0.5945	0.3515	0.6384	0.6681	0.6131	0.3613	0.7766	0.7935	0.7359	0.4923	0.7986	0.8103	0.7699	0.5235
C104825	0.6808	0.7383	0.6499	0.394	0.7111	0.7587	0.6877	0.4195	0.5747	0.6085	0.5453	0.3134	0.6311	0.6428	0.6161	0.3555	0.714	0.7597	0.6969	0.4245	0.7349	0.774	0.7223	0.4433	0.6796	0.739	0.67	0.3883	0.6751	0.7356	0.6662	0.3854	0.5343	0.6076	0.5304	0.2887	0.5251	0.6018	0.5202	0.2861	0.7575	0.781	0.7526	0.4723	0.7787	0.7967	0.7771	0.4989
C104836	0.7203	0.7739	0.7079	0.4356	0.726	0.7777	0.7159	0.4412	0.669	0.7379	0.6453	0.3848	0.6818	0.7462	0.6623	0.3996	0.5992	0.685	0.5685	0.3227	0.6125	0.693	0.5869	0.338	0.6065	0.6864	0.5928	0.3289	0.6237	0.6969	0.6156	0.3452	0.6306	0.6996	0.6347	0.3559	0.6528	0.7137	0.6625	0.3723	0.7194	0.7717	0.7205	0.434	0.7179	0.7705	0.7201	0.4325
C10484090	0.6754	0.7283	0.6383	0.371	0.6719	0.7256	0.6354	0.3761	0.6994	0.7445	0.6654	0.3964	0.6945	0.7408	0.6608	0.3998	0.4952	0.6261	0.3768	0.2657	0.4986	0.6276	0.3837	0.2711	0.4307	0.5596	0.3025	0.2124	0.4286	0.5579	0.3003	0.2176	0.5773	0.6544	0.515	0.2924	0.5855	0.6593	0.5269	0.3076	0.6699	0.7209	0.6342	0.3662	0.6718	0.7218	0.6378	0.3759
C10484352	0.5458	0.6026	0.4197	0.2984	0.6164	0.6452	0.5641	0.3445	0.5083	0.5519	0.4064	0.2791	0.586	0.5956	0.5636	0.3257	0.4948	0.5629	0.2949	0.2724	0.5687	0.6048	0.4544	0.3149	0.5395	0.604	0.3352	0.2941	0.6068	0.6443	0.4805	0.3371	0.5059	0.5685	0.4273	0.2722	0.5616	0.6	0.5414	0.3051	0.518	0.5565	0.4221	0.2836	0.5998	0.6033	0.5863	0.3343
C104857887	0.6432	0.7008	0.6689	0.351	0.6534	0.7069	0.6821	0.3653	0.6391	0.6959	0.6678	0.3481	0.6488	0.7018	0.6803	0.3619	0.308	0.4606	0.2071	0.184	0.315	0.4635	0.2205	0.1874	0.3479	0.4927	0.2626	0.1958	0.3476	0.4919	0.2641	0.1971	0.5872	0.655	0.6127	0.3066	0.6146	0.6718	0.6462	0.3315	0.6996	0.7423	0.719	0.4018	0.7111	0.7498	0.7331	0.416
C104858	0.55	0.6341	0.3862	0.2875	0.5432	0.63	0.3774	0.2847	0.4413	0.5242	0.255	0.2303	0.4537	0.5306	0.2788	0.2352	0.5889	0.6586	0.4969	0.3213	0.5924	0.6605	0.5043	0.3246	0.508	0.5924	0.4192	0.2728	0.5088	0.5925	0.4231	0.2732	0.3687	0.4757	0.1904	0.1985	0.3591	0.471	0.1749	0.1961	0.6166	0.673	0.5184	0.3452	0.6227	0.6765	0.5294	0.351
C104870	0.5307	0.6454	0.4371	0.2777	0.5755	0.6717	0.5026	0.3082	0.5368	0.6552	0.4372	0.2838	0.5891	0.6859	0.5133	0.319	0.4833	0.6423	0.351	0.2521	0.507	0.6547	0.3886	0.2686	0.5324	0.6668	0.4134	0.2823	0.5682	0.6866	0.4678	0.3074	0.4188	0.5735	0.3375	0.2268	0.4571	0.5941	0.3959	0.2469	0.571	0.6774	0.481	0.3015	0.6217	0.7079	0.5532	0.3396
C104881	0.6205	0.6894	0.5807	0.3433	0.6701	0.7217	0.6473	0.3825	0.6145	0.6874	0.5635	0.3407	0.6669	0.7212	0.6348	0.3817	0.4003	0.5621	0.24	0.2139	0.4223	0.5731	0.2783	0.2278	0.4482	0.6019	0.2921	0.2381	0.4807	0.6193	0.3463	0.2575	0.5566	0.6367	0.533	0.3011	0.6008	0.6637	0.593	0.3297	0.6386	0.712	0.591	0.3577	0.6963	0.7499	0.6685	0.4074
C104905	0.7029	0.7449	0.684	0.4118	0.7308	0.7644	0.7196	0.4455	0.6412	0.6729	0.6222	0.363	0.6996	0.7121	0.6958	0.4164	0.6913	0.7363	0.6638	0.406	0.7292	0.7626	0.7126	0.4433	0.6204	0.6949	0.576	0.3452	0.646	0.711	0.6114	0.3654	0.5586	0.631	0.5492	0.2961	0.5591	0.6311	0.5514	0.3032	0.6989	0.7262	0.6857	0.4102	0.7377	0.7538	0.7342	0.4542
C104927	0.737	0.7847	0.7543	0.4507	0.7389	0.786	0.7568	0.4523	0.7378	0.7818	0.7573	0.453	0.7412	0.7841	0.7612	0.4577	0.4211	0.5984	0.3774	0.2268	0.426	0.6008	0.3853	0.2295	0.4794	0.6332	0.4601	0.2577	0.4637	0.6245	0.4414	0.2477	0.617	0.6932	0.65	0.3459	0.6539	0.7167	0.6891	0.3719	0.7486	0.7929	0.7684	0.4653	0.75	0.7938	0.7704	0.4672
C104938	0.7416	0.7703	0.735	0.4555	0.7431	0.7712	0.739	0.4577	0.7203	0.7578	0.7043	0.4347	0.7329	0.7665	0.7236	0.4486	0.5787	0.6715	0.4808	0.3176	0.582	0.6731	0.4887	0.3173	0.5641	0.6488	0.4916	0.3086	0.5565	0.6439	0.4825	0.3037	0.6251	0.6652	0.6514	0.3496	0.6248	0.6645	0.653	0.3505	0.7324	0.7566	0.7416	0.447	0.7446	0.7652	0.7601	0.4601
C10494878	0.4284	0.614	0.4304	0.2385	0.5251	0.665	0.5468	0.2901	0.3825	0.5582	0.4186	0.2224	0.4884	0.6152	0.5423	0.2736	0.3711	0.6057	0.3485	0.2062	0.4295	0.6324	0.4268	0.2356	0.4285	0.587	0.4616	0.2419	0.5419	0.6502	0.5894	0.3023	0.2805	0.5431	0.2643	0.1727	0.3201	0.5623	0.3219	0.1894	0.416	0.5787	0.4483	0.2357	0.5291	0.6411	0.577	0.294
C104949	0.7392	0.7868	0.7513	0.4539	0.7408	0.7878	0.754	0.4563	0.7577	0.8011	0.767	0.4743	0.7555	0.7994	0.7655	0.4734	0.5608	0.6707	0.5388	0.3092	0.5985	0.6929	0.5859	0.3294	0.4751	0.6176	0.4314	0.261	0.4886	0.6248	0.4508	0.2652	0.6655	0.7284	0.6549	0.3696	0.6517	0.7193	0.6397	0.3629	0.7663	0.8084	0.7639	0.4849	0.7587	0.8031	0.7564	0.4763
C10496181	0.4105	0.5453	0.3204	0.2311	0.5131	0.6013	0.4833	0.2829	0.3403	0.4733	0.3068	0.2031	0.4406	0.523	0.4688	0.2465	0.4529	0.6068	0.3421	0.2517	0.5542	0.6636	0.502	0.3077	0.3653	0.4785	0.3347	0.2118	0.4756	0.534	0.5078	0.2622	0.3523	0.5434	0.2489	0.2064	0.411	0.5739	0.3503	0.2315	0.3532	0.4781	0.3269	0.208	0.462	0.5326	0.4991	0.2568
C104961	0.6726	0.6936	0.6686	0.3872	0.6798	0.6975	0.6794	0.3943	0.66	0.6928	0.6471	0.3775	0.6764	0.703	0.6696	0.3921	0.5811	0.6282	0.5475	0.3202	0.6087	0.6442	0.5859	0.3385	0.4373	0.5086	0.3944	0.2419	0.4414	0.5093	0.4018	0.2407	0.5672	0.6415	0.4927	0.3064	0.5732	0.6448	0.5028	0.3115	0.717	0.7462	0.693	0.4331	0.701	0.7343	0.6745	0.4185
C104968583	0.6279	0.6796	0.6075	0.3525	0.6552	0.6974	0.6411	0.3759	0.622	0.6688	0.6008	0.3493	0.6594	0.6932	0.6464	0.3808	0.2834	0.5079	0.1133	0.1605	0.2936	0.5128	0.1334	0.1649	0.3342	0.5444	0.1929	0.1773	0.3341	0.5441	0.195	0.1776	0.5163	0.5173	0.5344	0.2846	0.5679	0.5447	0.5967	0.3165	0.5908	0.6102	0.5836	0.3286	0.64	0.6408	0.6425	0.3662
C10498358	0.4988	0.6335	0.4236	0.2657	0.6011	0.693	0.5672	0.3274	0.3687	0.5053	0.2977	0.2038	0.4719	0.5588	0.4534	0.2465	0.4997	0.6366	0.4188	0.2669	0.5951	0.6917	0.5543	0.3262	0.4794	0.6291	0.4048	0.2604	0.5608	0.6747	0.5218	0.309	0.4136	0.5772	0.3506	0.2287	0.4651	0.6047	0.429	0.2563	0.471	0.601	0.3932	0.2491	0.5745	0.6606	0.5408	0.3074
C105055	0.5666	0.6813	0.5771	0.3116	0.6592	0.7369	0.6787	0.381	0.4775	0.5876	0.5121	0.2644	0.588	0.6521	0.6331	0.3301	0.5419	0.6755	0.5418	0.2917	0.5958	0.7056	0.6046	0.329	0.5932	0.6621	0.624	0.3346	0.6911	0.7261	0.7247	0.4096	0.3729	0.5774	0.3628	0.2064	0.3963	0.5893	0.3947	0.2182	0.5581	0.6526	0.5829	0.3084	0.6558	0.7136	0.6869	0.3804
C105088	0.6294	0.7226	0.6169	0.3519	0.6701	0.7472	0.6642	0.3886	0.5828	0.6782	0.5836	0.3099	0.6482	0.7187	0.658	0.3618	0.5389	0.6725	0.5063	0.2904	0.5706	0.69	0.5467	0.3122	0.3669	0.5305	0.3267	0.1918	0.3464	0.5199	0.2969	0.1816	0.4634	0.6226	0.4244	0.2543	0.4769	0.6297	0.4425	0.2579	0.619	0.7112	0.607	0.3369	0.6635	0.7387	0.6587	0.3756
C105146	0.6285	0.7003	0.5605	0.3386	0.6763	0.7314	0.625	0.3792	0.6376	0.701	0.5849	0.3511	0.692	0.737	0.6554	0.3988	0.5165	0.6107	0.4335	0.2802	0.5911	0.655	0.5373	0.3262	0.4974	0.635	0.375	0.2657	0.549	0.664	0.4527	0.2961	0.5549	0.6277	0.506	0.2885	0.5835	0.6448	0.5451	0.3104	0.6952	0.7476	0.6569	0.3999	0.7414	0.7796	0.7147	0.4488
C10516719	0.8085	0.823	0.7804	0.5381	0.8523	0.8585	0.8349	0.6061	0.7962	0.8132	0.7653	0.5206	0.8562	0.8617	0.8397	0.6111	0.6094	0.6886	0.5158	0.3328	0.6158	0.6922	0.5267	0.3363	0.5377	0.5977	0.4626	0.2808	0.5169	0.5853	0.4342	0.2631	0.6925	0.7131	0.6519	0.4031	0.7289	0.7387	0.6991	0.4306	0.8204	0.838	0.7957	0.557	0.8671	0.8759	0.8531	0.6319
C105184381	0.7398	0.7673	0.7263	0.4479	0.7308	0.7604	0.7154	0.437	0.7381	0.7621	0.7343	0.4438	0.7315	0.757	0.7272	0.4344	0.4669	0.5863	0.2348	0.2497	0.4613	0.5828	0.2271	0.2479	0.4693	0.5778	0.2986	0.2506	0.465	0.5749	0.2937	0.2494	0.6684	0.6825	0.6065	0.384	0.6617	0.6779	0.5975	0.3756	0.7617	0.781	0.7497	0.4745	0.7456	0.7687	0.7276	0.4547
C10519069	0.7681	0.807	0.758	0.4884	0.7769	0.8132	0.769	0.5021	0.7488	0.7924	0.7374	0.4664	0.7757	0.8114	0.7688	0.5013	0.5578	0.6643	0.5096	0.3094	0.581	0.6779	0.5411	0.3234	0.5719	0.6522	0.5381	0.3165	0.6021	0.6706	0.5775	0.3339	0.703	0.7463	0.7191	0.4154	0.7096	0.7505	0.7276	0.4245	0.7625	0.8015	0.7587	0.4843	0.7822	0.8156	0.7815	0.51
C10519207	0.5946	0.7029	0.5721	0.3242	0.6558	0.7391	0.6454	0.3737	0.575	0.6925	0.549	0.3135	0.6453	0.7334	0.6338	0.3665	0.427	0.6064	0.3694	0.2359	0.505	0.648	0.4744	0.2741	0.5076	0.6453	0.4854	0.2685	0.5747	0.6835	0.568	0.3014	0.6006	0.6943	0.6055	0.3192	0.6556	0.7285	0.6672	0.3677	0.6072	0.7075	0.596	0.3332	0.6731	0.7477	0.672	0.3888
C10522266	0.5139	0.6664	0.5292	0.2832	0.6116	0.7186	0.6408	0.345	0.4711	0.6175	0.5084	0.2578	0.589	0.685	0.636	0.3272	0.4116	0.6235	0.3947	0.2255	0.4637	0.6478	0.4637	0.2504	0.2678	0.518	0.2282	0.1586	0.2802	0.5242	0.2472	0.16	0.3759	0.5998	0.368	0.2171	0.4216	0.6219	0.4282	0.2349	0.4842	0.6351	0.5095	0.2651	0.5885	0.6938	0.6255	0.3258
C10526075	0.8028	0.8232	0.8286	0.5286	0.7952	0.8167	0.8216	0.5203	0.7927	0.8155	0.8106	0.5151	0.788	0.8114	0.8068	0.5116	0.4173	0.5532	0.3233	0.2342	0.433	0.5607	0.3485	0.2417	0.3782	0.521	0.2774	0.2181	0.3821	0.5223	0.2829	0.217	0.7314	0.7696	0.7069	0.4395	0.7374	0.7735	0.716	0.445	0.796	0.8201	0.7974	0.5237	0.7905	0.8154	0.7925	0.5174
C105306	0.6541	0.7403	0.6261	0.3774	0.7213	0.7815	0.7059	0.4391	0.6012	0.6893	0.5978	0.3309	0.6947	0.7493	0.7038	0.4047	0.5038	0.6588	0.434	0.2724	0.56	0.6886	0.5103	0.3089	0.2986	0.4615	0.216	0.1729	0.2919	0.4584	0.2045	0.1673	0.4977	0.6435	0.4482	0.2761	0.528	0.6602	0.4883	0.2895	0.6291	0.7128	0.6152	0.3512	0.7058	0.7622	0.7034	0.4163
C105317	0.6618	0.7302	0.5989	0.3758	0.6834	0.7442	0.6285	0.3971	0.6097	0.6797	0.5594	0.3347	0.6459	0.7026	0.607	0.3652	0.6264	0.7132	0.5498	0.3499	0.698	0.7588	0.6459	0.4107	0.4136	0.4779	0.3447	0.2232	0.3833	0.4635	0.299	0.1989	0.5561	0.6551	0.4484	0.2953	0.5859	0.6729	0.492	0.3099	0.654	0.7255	0.5819	0.372	0.6926	0.7507	0.6343	0.4042
C105340	0.623	0.688	0.6095	0.3456	0.6901	0.7322	0.6892	0.4045	0.5999	0.6721	0.5861	0.3268	0.6654	0.7143	0.6649	0.3793	0.4078	0.5668	0.3035	0.223	0.4307	0.5785	0.3397	0.2374	0.4457	0.6102	0.3446	0.2357	0.4611	0.6179	0.3691	0.2467	0.5825	0.6445	0.5855	0.3127	0.6469	0.6853	0.6615	0.3627	0.6417	0.6663	0.6574	0.3567	0.7204	0.72	0.7452	0.4349
C105351	0.5354	0.6222	0.507	0.2928	0.6335	0.682	0.6273	0.3567	0.5308	0.6181	0.4983	0.2889	0.6322	0.6799	0.6236	0.3541	0.4639	0.6268	0.3662	0.2452	0.519	0.6564	0.4453	0.277	0.4728	0.6384	0.3841	0.2535	0.5203	0.6641	0.4505	0.2796	0.529	0.6214	0.5107	0.2876	0.6271	0.6813	0.6294	0.3495	0.5621	0.6614	0.517	0.3091	0.66	0.7222	0.6392	0.3753
C105362	0.6633	0.6782	0.6642	0.3798	0.7147	0.7136	0.7344	0.4255	0.6628	0.6805	0.6568	0.3805	0.7137	0.7155	0.7268	0.4257	0.4674	0.5877	0.3108	0.2525	0.5072	0.6097	0.3791	0.2768	0.5556	0.6667	0.4259	0.3036	0.5852	0.684	0.475	0.3253	0.6388	0.6431	0.6741	0.3592	0.6936	0.6794	0.747	0.4055	0.702	0.7066	0.7227	0.4131	0.7499	0.7412	0.7861	0.4619
C105373	0.7064	0.7491	0.7367	0.4111	0.7947	0.8139	0.8215	0.5176	0.6991	0.7428	0.7297	0.4049	0.7952	0.8132	0.822	0.5174	0.4624	0.6117	0.4627	0.2472	0.5424	0.6565	0.5586	0.2937	0.5839	0.6973	0.5951	0.311	0.6283	0.723	0.6455	0.3427	0.6631	0.6861	0.7125	0.3667	0.7529	0.7499	0.7959	0.4619	0.7356	0.7512	0.7726	0.4447	0.8214	0.8178	0.8505	0.5582
C10538495	0.8074	0.8299	0.7873	0.536	0.8371	0.8532	0.823	0.5812	0.8115	0.8318	0.7949	0.5418	0.8499	0.8623	0.8401	0.6005	0.6178	0.7027	0.5376	0.343	0.6235	0.7061	0.5469	0.3455	0.5578	0.6369	0.484	0.296	0.537	0.6243	0.4564	0.2764	0.7174	0.7421	0.6953	0.4232	0.7353	0.7548	0.7176	0.4365	0.8303	0.8464	0.8186	0.5713	0.8595	0.8701	0.8527	0.6195
C105384	0.7645	0.7965	0.7707	0.4812	0.844	0.858	0.8549	0.5911	0.7648	0.7951	0.7689	0.4843	0.8472	0.8594	0.8564	0.5985	0.3796	0.5855	0.2588	0.2131	0.4104	0.6011	0.3078	0.2278	0.3949	0.599	0.2642	0.2184	0.4101	0.6066	0.2899	0.226	0.724	0.7503	0.7464	0.4367	0.8179	0.8221	0.8439	0.553	0.7433	0.7818	0.7444	0.458	0.8261	0.8442	0.8337	0.5633
C105395	0.7055	0.7291	0.7333	0.4229	0.761	0.7696	0.7878	0.4811	0.6994	0.7257	0.7262	0.4168	0.7565	0.7672	0.7827	0.4755	0.4355	0.5847	0.4086	0.2315	0.5001	0.6201	0.4917	0.2708	0.4719	0.621	0.4499	0.2505	0.5228	0.6491	0.5145	0.2837	0.6809	0.699	0.7227	0.3975	0.7402	0.7411	0.7795	0.4563	0.7323	0.7553	0.7591	0.4499	0.7818	0.7924	0.8069	0.5059
C105408	0.6555	0.7103	0.6661	0.3645	0.6934	0.7357	0.7071	0.3936	0.6622	0.7133	0.6724	0.3766	0.704	0.7417	0.7175	0.4097	0.4566	0.6111	0.4052	0.2375	0.4936	0.6311	0.4558	0.2576	0.3959	0.5765	0.3326	0.196	0.4227	0.5903	0.3718	0.2067	0.6282	0.6766	0.6437	0.3516	0.6766	0.7087	0.6958	0.3899	0.6735	0.7172	0.6876	0.3915	0.6988	0.7345	0.7148	0.412
C10541567	0.5684	0.6819	0.5056	0.3012	0.6137	0.7085	0.5663	0.338	0.555	0.664	0.4996	0.3023	0.6178	0.7017	0.5816	0.3481	0.4612	0.6158	0.3633	0.2538	0.5233	0.6499	0.453	0.2875	0.503	0.6561	0.3917	0.2711	0.5637	0.6888	0.4805	0.31	0.4894	0.6276	0.4318	0.252	0.5272	0.6488	0.4841	0.279	0.5644	0.6695	0.5098	0.3052	0.6256	0.7066	0.5896	0.3515
C10541692	0.7301	0.7391	0.7422	0.4384	0.7159	0.7283	0.7225	0.4239	0.7351	0.7537	0.7117	0.4461	0.723	0.7446	0.6945	0.4335	0.641	0.6678	0.5609	0.3627	0.6344	0.6631	0.5527	0.3577	0.6095	0.6347	0.5206	0.341	0.6007	0.629	0.508	0.3342	0.6011	0.6602	0.4793	0.3291	0.5991	0.6586	0.4782	0.3266	0.7552	0.7721	0.7468	0.4631	0.7384	0.7592	0.723	0.4454
C105420	0.5504	0.6604	0.5161	0.2919	0.6159	0.6998	0.5975	0.3398	0.5447	0.6538	0.5127	0.2943	0.6285	0.7046	0.6152	0.3521	0.4983	0.6299	0.4595	0.2699	0.5793	0.6767	0.5619	0.3175	0.4886	0.6438	0.4218	0.2632	0.5503	0.6774	0.5054	0.3004	0.4944	0.6042	0.475	0.2559	0.553	0.6381	0.548	0.2941	0.554	0.6585	0.5247	0.2989	0.644	0.7138	0.6336	0.3625
C10543121	0.8246	0.8455	0.8184	0.5595	0.8473	0.8634	0.8442	0.5919	0.8163	0.8361	0.8137	0.544	0.8476	0.861	0.8486	0.5862	0.4856	0.6357	0.3462	0.2572	0.475	0.6297	0.3317	0.2545	0.519	0.6484	0.4169	0.2767	0.4899	0.6318	0.3758	0.2612	0.7887	0.81	0.7821	0.5114	0.8022	0.8203	0.7978	0.523	0.8038	0.8297	0.7844	0.5322	0.8217	0.8434	0.8058	0.5538
C105431	0.5259	0.6223	0.4589	0.2874	0.6299	0.6857	0.5958	0.3575	0.501	0.6087	0.4345	0.2764	0.6096	0.6735	0.5782	0.3443	0.5341	0.664	0.4298	0.285	0.6274	0.7183	0.5608	0.347	0.4708	0.5935	0.3987	0.2385	0.5368	0.6309	0.4896	0.2832	0.4482	0.5741	0.3526	0.2402	0.5648	0.6407	0.515	0.3094	0.4841	0.6018	0.3911	0.2676	0.6042	0.6728	0.5559	0.3409
C10543574	0.688	0.7588	0.7011	0.4001	0.7275	0.784	0.744	0.4392	0.6816	0.7542	0.6933	0.3957	0.72	0.7786	0.7352	0.4328	0.3374	0.5224	0.2537	0.1868	0.3666	0.537	0.2992	0.2043	0.4544	0.6236	0.3838	0.2378	0.4838	0.6388	0.4259	0.2583	0.6422	0.7244	0.6672	0.3614	0.6802	0.7483	0.7086	0.3933	0.6814	0.7563	0.6755	0.3967	0.7336	0.7891	0.7342	0.4486
C105442	0.5198	0.6552	0.4509	0.2813	0.5417	0.6673	0.4818	0.2946	0.4928	0.6349	0.4183	0.2681	0.5344	0.658	0.4762	0.29	0.5629	0.6796	0.5022	0.3084	0.612	0.7083	0.5671	0.3402	0.3411	0.4721	0.2685	0.1853	0.2933	0.4494	0.1924	0.1657	0.4453	0.5777	0.3698	0.2335	0.4197	0.5638	0.333	0.2175	0.496	0.6386	0.4063	0.2682	0.5138	0.6484	0.4323	0.274
C105453	0.732	0.7464	0.7511	0.4353	0.7977	0.7964	0.821	0.5169	0.729	0.7393	0.7504	0.4326	0.7966	0.7906	0.822	0.5159	0.4574	0.5608	0.3838	0.2476	0.4836	0.5747	0.4217	0.263	0.5038	0.6239	0.4183	0.2698	0.5274	0.6371	0.4529	0.2851	0.6522	0.6568	0.6921	0.3627	0.7187	0.7019	0.7637	0.4256	0.7607	0.7661	0.7771	0.4722	0.8307	0.8216	0.8506	0.5687
C105464	0.6937	0.7464	0.6975	0.3986	0.7231	0.7667	0.7302	0.4354	0.68	0.7353	0.6811	0.3904	0.7179	0.7612	0.7232	0.4327	0.4809	0.6252	0.4273	0.2583	0.5444	0.6609	0.5114	0.2942	0.6117	0.717	0.5734	0.3391	0.6289	0.7267	0.5959	0.3528	0.6527	0.7045	0.6734	0.3585	0.6894	0.7292	0.7135	0.3985	0.7128	0.7561	0.7212	0.4221	0.735	0.7716	0.7455	0.4509
C10546653	0.5459	0.6053	0.483	0.2942	0.5951	0.637	0.5502	0.3279	0.5576	0.6349	0.4729	0.3038	0.608	0.6667	0.5444	0.3392	0.5683	0.6449	0.4843	0.3126	0.5964	0.6665	0.5219	0.333	0.4823	0.546	0.4226	0.2547	0.4903	0.5591	0.4267	0.2612	0.5373	0.6398	0.4056	0.2821	0.5655	0.656	0.4504	0.3057	0.5815	0.6696	0.4731	0.3185	0.6331	0.7027	0.5484	0.3587
C105500	0.6496	0.6899	0.6611	0.3569	0.7097	0.7307	0.7271	0.4157	0.6531	0.6904	0.665	0.3612	0.7159	0.7333	0.7337	0.4232	0.4144	0.5247	0.345	0.2262	0.4697	0.5535	0.4229	0.2573	0.4973	0.6011	0.4346	0.2658	0.5343	0.6221	0.4853	0.288	0.6052	0.6513	0.623	0.3176	0.6739	0.6959	0.6993	0.3776	0.6895	0.723	0.6987	0.3958	0.7564	0.7709	0.7707	0.4684
C10551583	0.7414	0.7887	0.7604	0.4518	0.7527	0.7965	0.7721	0.4687	0.7401	0.7872	0.7571	0.4503	0.7551	0.7976	0.7726	0.4711	0.3541	0.5777	0.2474	0.1976	0.3717	0.5864	0.2761	0.2066	0.3974	0.5979	0.3043	0.2173	0.4188	0.6087	0.3375	0.2301	0.6571	0.7306	0.6763	0.3731	0.6636	0.7346	0.6837	0.3799	0.7305	0.7829	0.7418	0.4383	0.7423	0.7909	0.7545	0.4557
C105533	0.732	0.7426	0.7555	0.4465	0.8112	0.8035	0.8337	0.5441	0.7248	0.735	0.7486	0.4393	0.8064	0.7973	0.8294	0.5374	0.4263	0.5716	0.3685	0.2274	0.4813	0.6014	0.4437	0.2611	0.5069	0.6351	0.469	0.2677	0.5513	0.6605	0.5263	0.299	0.7033	0.7065	0.7432	0.4126	0.7909	0.7717	0.828	0.5119	0.7758	0.7957	0.7959	0.4963	0.851	0.8558	0.8688	0.6068
C105544	0.6266	0.6956	0.6327	0.3454	0.7348	0.7687	0.7489	0.4466	0.6102	0.6863	0.6143	0.3354	0.7272	0.7643	0.741	0.4393	0.482	0.6234	0.4486	0.2583	0.5694	0.6732	0.5584	0.3102	0.5841	0.6958	0.5659	0.315	0.6477	0.7334	0.6417	0.361	0.6085	0.6681	0.6348	0.324	0.7101	0.736	0.7404	0.4142	0.6572	0.7189	0.6698	0.3736	0.7741	0.8007	0.7909	0.4944
C105566	0.6452	0.7038	0.6394	0.3605	0.696	0.7378	0.6975	0.4106	0.6191	0.6878	0.6068	0.3387	0.6711	0.7217	0.6677	0.3858	0.3821	0.5584	0.2674	0.2082	0.4274	0.582	0.3371	0.2339	0.4433	0.6183	0.3372	0.2339	0.4736	0.634	0.3833	0.2533	0.5891	0.6593	0.5891	0.3165	0.6455	0.6952	0.6546	0.3635	0.6457	0.6879	0.6572	0.3601	0.7075	0.7299	0.7252	0.4213
C10557445	0.5007	0.6446	0.4498	0.2709	0.5909	0.6957	0.5678	0.3239	0.4099	0.5435	0.3949	0.2246	0.5049	0.5952	0.5205	0.2672	0.4614	0.632	0.3981	0.2502	0.5396	0.6737	0.5053	0.2953	0.4144	0.531	0.4118	0.2285	0.5697	0.6174	0.6082	0.3156	0.3903	0.5783	0.3528	0.2217	0.4442	0.6065	0.4291	0.248	0.4733	0.6059	0.4371	0.2543	0.5789	0.667	0.5737	0.3111
C105577	0.7738	0.8022	0.803	0.494	0.81	0.8297	0.8365	0.5407	0.753	0.7945	0.7817	0.4639	0.7887	0.8203	0.8157	0.5079	0.4896	0.6334	0.4947	0.2678	0.5615	0.674	0.5793	0.3115	0.616	0.7158	0.6318	0.3471	0.6625	0.7436	0.6831	0.3831	0.7026	0.7523	0.7419	0.4175	0.7282	0.7698	0.7664	0.4394	0.7961	0.8244	0.8229	0.5188	0.8362	0.8552	0.8597	0.5774
C105588	0.4411	0.6158	0.4479	0.2445	0.4569	0.6241	0.4681	0.2519	0.4395	0.6139	0.4445	0.2441	0.4567	0.6229	0.4664	0.252	0.4209	0.6224	0.3794	0.2275	0.4529	0.638	0.423	0.2458	0.4185	0.6104	0.3989	0.2228	0.4101	0.606	0.3887	0.2198	0.4413	0.6122	0.4632	0.2435	0.4637	0.624	0.4908	0.2554	0.4601	0.6174	0.4765	0.2539	0.473	0.6243	0.4927	0.2591
C105602	0.5114	0.6416	0.4549	0.2734	0.6172	0.7039	0.5911	0.3427	0.484	0.6248	0.4275	0.2598	0.5944	0.6885	0.5705	0.3284	0.4442	0.6279	0.3447	0.2339	0.52	0.6669	0.4536	0.2767	0.4488	0.6301	0.3676	0.2386	0.5004	0.6565	0.4413	0.2687	0.4959	0.6289	0.4585	0.2594	0.5932	0.6856	0.581	0.3189	0.4948	0.6359	0.422	0.2652	0.6185	0.7078	0.5848	0.3459
C105668	0.6785	0.7293	0.6872	0.3858	0.7785	0.8008	0.7918	0.4946	0.6574	0.7145	0.6659	0.3708	0.7679	0.7922	0.782	0.483	0.4506	0.5902	0.4187	0.2466	0.5394	0.6401	0.5313	0.2926	0.5671	0.6807	0.5524	0.304	0.6449	0.7272	0.6438	0.3563	0.6546	0.6798	0.6849	0.3594	0.7466	0.7444	0.7772	0.4533	0.7153	0.7409	0.7371	0.4247	0.8142	0.8161	0.8343	0.5472
C105679	0.6841	0.7358	0.6614	0.3903	0.6624	0.721	0.6364	0.3709	0.6909	0.7441	0.669	0.3979	0.7007	0.7505	0.6816	0.4084	0.5936	0.6753	0.5507	0.3306	0.5799	0.6665	0.5345	0.3183	0.3555	0.4609	0.2853	0.192	0.305	0.4373	0.2057	0.1652	0.5024	0.5868	0.4552	0.2528	0.4637	0.5652	0.4027	0.2229	0.7154	0.7583	0.696	0.4231	0.7008	0.7479	0.6797	0.4074
C105680	0.684	0.7363	0.6773	0.3903	0.7705	0.7977	0.7728	0.4866	0.6486	0.71	0.6413	0.3615	0.7476	0.7783	0.7515	0.4577	0.5016	0.6224	0.4599	0.2704	0.5951	0.6773	0.578	0.3297	0.5936	0.6994	0.5561	0.3272	0.6706	0.7459	0.6507	0.3855	0.6528	0.69	0.6756	0.3564	0.734	0.7465	0.7612	0.4388	0.678	0.7234	0.6842	0.3861	0.7666	0.7867	0.779	0.4811
C10574364	0.5258	0.654	0.4697	0.287	0.6248	0.7122	0.5991	0.3525	0.4757	0.5721	0.4704	0.2638	0.595	0.6414	0.6196	0.3347	0.4644	0.6293	0.3986	0.2492	0.526	0.6625	0.4849	0.2852	0.5298	0.5888	0.5428	0.295	0.6614	0.6696	0.6984	0.3848	0.3815	0.5606	0.3384	0.2137	0.4296	0.5857	0.4086	0.2371	0.5217	0.5993	0.5242	0.2891	0.6518	0.6791	0.6807	0.3764
C10574375	0.5079	0.6531	0.516	0.2732	0.6012	0.7056	0.6222	0.3301	0.4954	0.6009	0.534	0.2725	0.6205	0.6757	0.6671	0.3498	0.4376	0.6119	0.4413	0.2351	0.4958	0.6429	0.5124	0.266	0.5418	0.5986	0.5974	0.3009	0.67	0.6785	0.7255	0.3905	0.3526	0.5349	0.3618	0.1972	0.3953	0.5569	0.4179	0.2172	0.5242	0.6173	0.5674	0.287	0.6519	0.6961	0.6995	0.3723
C105759	0.7639	0.7901	0.7782	0.475	0.8008	0.8182	0.816	0.5253	0.7425	0.778	0.7543	0.4505	0.7902	0.8133	0.8036	0.5106	0.4256	0.5811	0.3626	0.234	0.4905	0.6164	0.4518	0.2677	0.5306	0.6635	0.4901	0.287	0.5785	0.6906	0.5517	0.3154	0.7311	0.7566	0.7585	0.4347	0.7542	0.7735	0.7822	0.4656	0.7427	0.7791	0.7515	0.4523	0.7865	0.8114	0.7973	0.5072
C105760	0.7127	0.7628	0.7152	0.4208	0.8048	0.8295	0.8125	0.5323	0.6864	0.7452	0.6871	0.397	0.7873	0.8164	0.795	0.5078	0.3986	0.5695	0.3192	0.2199	0.4665	0.6057	0.4157	0.2533	0.4865	0.6472	0.419	0.262	0.5429	0.6772	0.4962	0.2941	0.7103	0.7445	0.7318	0.41	0.7952	0.8075	0.8173	0.5121	0.7236	0.7663	0.7346	0.4335	0.8203	0.8382	0.8334	0.5548
C105793	0.6323	0.7125	0.6246	0.3492	0.7495	0.7906	0.7545	0.4598	0.5916	0.6815	0.585	0.3208	0.7211	0.7659	0.7293	0.4271	0.4779	0.6138	0.4405	0.2602	0.581	0.6733	0.5699	0.3208	0.5545	0.6767	0.5203	0.3001	0.6497	0.7328	0.6369	0.3662	0.6043	0.6672	0.6222	0.3237	0.7099	0.7376	0.7343	0.4153	0.6271	0.7023	0.6318	0.3467	0.7476	0.7837	0.7611	0.4572
C105839	0.5983	0.6886	0.5365	0.3275	0.6318	0.7092	0.5817	0.3534	0.6324	0.6955	0.5871	0.3504	0.6731	0.722	0.6392	0.3888	0.4225	0.5685	0.3214	0.2231	0.4478	0.5818	0.361	0.2351	0.311	0.4964	0.1626	0.1754	0.3234	0.5024	0.1851	0.1813	0.4664	0.6176	0.3556	0.2471	0.4979	0.6347	0.403	0.2649	0.6181	0.6882	0.5765	0.3368	0.6627	0.7169	0.6333	0.3767
C105851	0.612	0.7126	0.5787	0.3434	0.7075	0.7711	0.6934	0.4245	0.5985	0.7011	0.572	0.3334	0.7009	0.7645	0.6929	0.4175	0.472	0.6382	0.3981	0.2566	0.5394	0.6741	0.4907	0.2918	0.5755	0.6466	0.5628	0.2992	0.5545	0.6336	0.5385	0.2933	0.5315	0.6568	0.5208	0.29	0.6142	0.7053	0.6192	0.3448	0.567	0.6819	0.5399	0.3137	0.6839	0.7529	0.6785	0.4021
C105862	0.5222	0.6595	0.4971	0.2651	0.5715	0.6872	0.559	0.3011	0.5049	0.6479	0.4787	0.26	0.5677	0.6831	0.5572	0.3013	0.4235	0.6096	0.3676	0.2357	0.4902	0.6444	0.4588	0.2676	0.439	0.6182	0.3768	0.2362	0.4475	0.6224	0.3901	0.2392	0.4907	0.6365	0.4844	0.2483	0.542	0.665	0.5467	0.2813	0.5407	0.6668	0.5285	0.2797	0.6197	0.7129	0.6219	0.3351
C105909124	0.7371	0.7803	0.7042	0.4368	0.7549	0.7928	0.7269	0.4593	0.7012	0.7551	0.6567	0.3969	0.73	0.7747	0.6937	0.4243	0.6373	0.6897	0.5952	0.3644	0.6681	0.7096	0.6352	0.3872	0.6841	0.7433	0.6544	0.4017	0.692	0.7482	0.6656	0.4103	0.5947	0.6561	0.5724	0.3134	0.6001	0.6591	0.5807	0.3206	0.7772	0.8037	0.7715	0.4969	0.8191	0.8359	0.8192	0.557
C105919	0.7275	0.7647	0.6995	0.4285	0.7883	0.8095	0.7738	0.5041	0.6869	0.7261	0.656	0.3969	0.7622	0.7801	0.7487	0.4788	0.5502	0.6246	0.4904	0.2993	0.6288	0.6728	0.5959	0.354	0.6093	0.6964	0.545	0.3375	0.6712	0.7355	0.628	0.3873	0.6784	0.7012	0.6825	0.3719	0.734	0.7404	0.7483	0.4302	0.7341	0.737	0.7335	0.4442	0.7845	0.775	0.7922	0.5065
C10595069	0.8526	0.8696	0.8501	0.6086	0.9017	0.9099	0.9046	0.706	0.8369	0.8582	0.8265	0.576	0.8938	0.9037	0.891	0.6868	0.4049	0.5737	0.277	0.2213	0.4279	0.5856	0.315	0.2359	0.4801	0.6279	0.3832	0.2636	0.4925	0.6344	0.4036	0.2704	0.7769	0.7947	0.7874	0.4955	0.8389	0.844	0.8556	0.5868	0.8447	0.8617	0.8455	0.5938	0.8903	0.8993	0.8959	0.6814
C10595092	0.7455	0.7782	0.7288	0.4623	0.746	0.7783	0.7303	0.4658	0.7512	0.7712	0.7513	0.4648	0.7537	0.7729	0.7554	0.4715	0.6811	0.7435	0.6326	0.4001	0.6897	0.749	0.645	0.4095	0.4196	0.469	0.3786	0.227	0.394	0.4572	0.3384	0.2119	0.5897	0.6504	0.5384	0.3302	0.5889	0.6498	0.5374	0.325	0.7423	0.7675	0.732	0.4568	0.7536	0.7757	0.7468	0.4731
C105953	0.6699	0.7368	0.672	0.3721	0.7587	0.7974	0.7676	0.4638	0.6409	0.7145	0.6427	0.352	0.742	0.7824	0.7521	0.4504	0.4032	0.5618	0.3364	0.2246	0.4965	0.6124	0.4643	0.2735	0.4778	0.6364	0.4171	0.2576	0.5579	0.6802	0.5244	0.3047	0.6688	0.7268	0.693	0.3606	0.7487	0.7821	0.7742	0.4386	0.6297	0.7103	0.6307	0.3422	0.7279	0.775	0.7379	0.4331
C10599709	0.6877	0.7364	0.6755	0.392	0.7047	0.748	0.698	0.4126	0.6922	0.7418	0.6652	0.4004	0.7143	0.757	0.6941	0.4253	0.4398	0.5577	0.3391	0.2353	0.4719	0.5749	0.3891	0.2521	0.527	0.6428	0.4363	0.2855	0.5623	0.6631	0.4888	0.3064	0.6701	0.7145	0.6559	0.372	0.6866	0.7257	0.6778	0.3914	0.6868	0.739	0.6558	0.3967	0.7099	0.7548	0.6863	0.4226
C106003	0.78	0.7858	0.7783	0.4945	0.8531	0.8453	0.8588	0.6079	0.771	0.7801	0.7699	0.4857	0.8476	0.8418	0.8542	0.6001	0.5645	0.6298	0.5058	0.3074	0.6175	0.6621	0.5765	0.3477	0.6248	0.6912	0.5709	0.3473	0.6728	0.7223	0.6337	0.3903	0.7174	0.7088	0.7406	0.4218	0.7898	0.763	0.8191	0.5102	0.7694	0.7733	0.7721	0.4835	0.8453	0.8345	0.8551	0.5955
C106025	0.5218	0.6405	0.4181	0.2788	0.6132	0.695	0.5518	0.34	0.479	0.5947	0.3914	0.258	0.5804	0.6537	0.5387	0.3194	0.4507	0.6023	0.3051	0.2495	0.5484	0.657	0.4578	0.3047	0.5363	0.6636	0.4098	0.2938	0.6403	0.7248	0.5646	0.3662	0.5014	0.6294	0.4484	0.261	0.5717	0.6701	0.5483	0.3047	0.5441	0.6516	0.4665	0.2921	0.6367	0.708	0.5968	0.3582
C10606470	0.6764	0.751	0.6791	0.3935	0.7261	0.7827	0.7335	0.4412	0.632	0.7042	0.6498	0.3553	0.7093	0.7553	0.7309	0.4237	0.5803	0.6968	0.567	0.3192	0.625	0.7224	0.6204	0.3525	0.2923	0.4486	0.2532	0.1729	0.287	0.4462	0.2448	0.1711	0.4866	0.634	0.4658	0.269	0.5153	0.6497	0.5019	0.2837	0.6837	0.747	0.6953	0.4001	0.7514	0.793	0.766	0.4688
C106183	0.5976	0.6877	0.5242	0.3244	0.7056	0.7573	0.6702	0.4143	0.5331	0.621	0.469	0.2857	0.6501	0.6934	0.6279	0.367	0.486	0.6052	0.3872	0.266	0.592	0.6674	0.5405	0.3304	0.5442	0.6478	0.4499	0.2945	0.6454	0.71	0.5931	0.3663	0.5577	0.6421	0.5298	0.2955	0.6456	0.697	0.6452	0.3596	0.5645	0.6472	0.5187	0.3055	0.6831	0.7231	0.6745	0.3961
C106194	0.6997	0.7445	0.6996	0.4063	0.7946	0.8138	0.8018	0.5171	0.6848	0.7336	0.6851	0.3941	0.7883	0.8084	0.7966	0.5098	0.4249	0.557	0.362	0.2303	0.5089	0.6031	0.4761	0.275	0.5575	0.6756	0.5108	0.2995	0.626	0.716	0.5978	0.3459	0.6643	0.6805	0.6936	0.3697	0.7537	0.7439	0.7862	0.4633	0.7271	0.7564	0.7408	0.4369	0.8244	0.8309	0.8407	0.5634
C106218	0.6129	0.7192	0.6166	0.3432	0.6861	0.761	0.6982	0.4037	0.5486	0.663	0.5717	0.2946	0.6466	0.7223	0.6769	0.3622	0.4743	0.6488	0.4475	0.255	0.5325	0.6781	0.5218	0.2905	0.2742	0.4851	0.2131	0.1628	0.2743	0.4852	0.2128	0.159	0.4731	0.6446	0.459	0.2621	0.517	0.6672	0.5136	0.2831	0.58	0.6889	0.5937	0.3153	0.6777	0.7485	0.6992	0.3897
C106230	0.5521	0.6694	0.4508	0.2969	0.6145	0.7063	0.5396	0.3394	0.5317	0.6425	0.4463	0.2893	0.6084	0.6885	0.5515	0.3393	0.5326	0.6513	0.4519	0.288	0.6178	0.7019	0.5677	0.3413	0.5769	0.6727	0.5114	0.3149	0.6209	0.6996	0.5707	0.345	0.4624	0.597	0.3814	0.2474	0.5058	0.6212	0.4438	0.2721	0.494	0.6139	0.4022	0.2692	0.5914	0.6711	0.537	0.3272
C106241	0.6928	0.7579	0.6491	0.4099	0.7327	0.7841	0.6995	0.4484	0.6564	0.7084	0.6299	0.3789	0.7214	0.7528	0.7084	0.4401	0.6199	0.7075	0.5647	0.3438	0.6502	0.7262	0.6048	0.3627	0.4163	0.5468	0.3313	0.2241	0.4121	0.5444	0.3255	0.2144	0.5236	0.6357	0.456	0.2836	0.5345	0.6417	0.4718	0.2836	0.665	0.7216	0.6254	0.3873	0.731	0.7667	0.7068	0.4494
C106252	0.6988	0.7629	0.6612	0.4159	0.7397	0.7899	0.7117	0.4546	0.6722	0.7244	0.6541	0.3934	0.7313	0.7652	0.7233	0.4495	0.6819	0.7508	0.6502	0.3968	0.7306	0.7828	0.7093	0.4433	0.3097	0.4224	0.2283	0.1806	0.3105	0.4229	0.2288	0.1776	0.5467	0.654	0.4861	0.2983	0.568	0.6665	0.515	0.3093	0.6974	0.7498	0.6715	0.4163	0.754	0.7894	0.7385	0.4739
C106309	0.6765	0.7172	0.6439	0.3836	0.7783	0.7907	0.7716	0.4937	0.6437	0.69	0.6122	0.362	0.7575	0.7698	0.7552	0.473	0.536	0.6233	0.4509	0.2923	0.6237	0.6768	0.5745	0.3513	0.6612	0.7234	0.6036	0.3776	0.7433	0.7797	0.7121	0.4556	0.6147	0.6424	0.6158	0.3302	0.7024	0.7005	0.7244	0.4073	0.6744	0.7013	0.6674	0.3872	0.7761	0.775	0.7905	0.4955
C106310	0.6487	0.702	0.6657	0.3511	0.7149	0.7469	0.7353	0.4158	0.6457	0.702	0.6623	0.3529	0.7174	0.7507	0.7377	0.4222	0.3724	0.5429	0.3069	0.21	0.4441	0.5806	0.4078	0.244	0.4572	0.6258	0.4114	0.2402	0.5139	0.656	0.487	0.2665	0.6343	0.6839	0.6595	0.3345	0.698	0.7267	0.7258	0.3954	0.6725	0.7284	0.6848	0.3775	0.7502	0.7824	0.7661	0.4587
C106321	0.6757	0.7158	0.6382	0.384	0.7784	0.79	0.7683	0.4942	0.6198	0.669	0.5823	0.3422	0.734	0.7469	0.7283	0.4455	0.5298	0.6193	0.4384	0.2868	0.6238	0.6765	0.5719	0.3517	0.6488	0.7128	0.5834	0.3662	0.7396	0.7748	0.7049	0.4532	0.6358	0.6676	0.6385	0.3455	0.7284	0.731	0.7519	0.4306	0.663	0.692	0.6511	0.3778	0.7665	0.7658	0.7779	0.4837
C106332	0.5897	0.6894	0.5468	0.3176	0.7058	0.7628	0.6889	0.4131	0.5464	0.645	0.5121	0.2937	0.6735	0.7249	0.6668	0.3886	0.4531	0.5976	0.375	0.2498	0.5576	0.6568	0.5174	0.3091	0.5405	0.6643	0.4746	0.2963	0.64	0.7233	0.6045	0.3657	0.5555	0.6466	0.5477	0.2901	0.6517	0.7068	0.6615	0.36	0.5774	0.6676	0.5569	0.3133	0.7037	0.7491	0.7054	0.416
C106354	0.4848	0.6253	0.4028	0.2554	0.5637	0.6703	0.5114	0.3032	0.4617	0.602	0.3852	0.2509	0.564	0.6604	0.5237	0.3088	0.4955	0.6306	0.435	0.2662	0.5947	0.6881	0.565	0.3245	0.4958	0.6456	0.4126	0.2671	0.5737	0.6888	0.5199	0.3147	0.4243	0.5632	0.3721	0.2183	0.4802	0.5936	0.4494	0.2495	0.4922	0.6254	0.4272	0.2654	0.5979	0.687	0.5661	0.3301
C106365	0.6614	0.6425	0.6647	0.3666	0.7092	0.6744	0.7545	0.4086	0.6517	0.6329	0.6562	0.3635	0.7051	0.668	0.7555	0.4096	0.4881	0.5514	0.3017	0.2674	0.5385	0.5791	0.4112	0.2958	0.5307	0.6124	0.3365	0.2885	0.5611	0.63	0.4055	0.3057	0.5869	0.5448	0.6554	0.3122	0.6354	0.572	0.7447	0.3468	0.6576	0.6337	0.6756	0.3675	0.7113	0.6693	0.7747	0.4144
C106376	0.4602	0.4853	0.434	0.2469	0.4383	0.4742	0.3771	0.2373	0.4706	0.4873	0.476	0.2485	0.4495	0.4765	0.4225	0.2385	0.335	0.3855	0.1965	0.195	0.3305	0.382	0.1816	0.1933	0.3297	0.3676	0.2611	0.1901	0.327	0.3649	0.25	0.1879	0.4195	0.4335	0.3897	0.2295	0.4205	0.4336	0.3974	0.2309	0.4413	0.4713	0.5109	0.2303	0.4187	0.4597	0.4533	0.2212
C106401	0.6232	0.6861	0.6374	0.3525	0.6217	0.6843	0.6373	0.3529	0.6411	0.7062	0.647	0.3654	0.6366	0.7026	0.6434	0.362	0.5282	0.6209	0.5188	0.2904	0.5505	0.6331	0.5482	0.3049	0.4687	0.571	0.464	0.2589	0.4748	0.5731	0.4731	0.26	0.5332	0.656	0.4633	0.2837	0.5512	0.6662	0.489	0.2952	0.6731	0.735	0.6634	0.3928	0.6434	0.7152	0.6295	0.3685
C106412	0.6555	0.7239	0.6371	0.376	0.6293	0.7069	0.6051	0.3541	0.6412	0.7078	0.6299	0.3639	0.6211	0.6947	0.6058	0.3464	0.4942	0.6207	0.4027	0.2643	0.4781	0.6114	0.3802	0.2582	0.465	0.5685	0.4066	0.247	0.4294	0.549	0.354	0.2294	0.4781	0.5785	0.4142	0.2508	0.4631	0.5702	0.3922	0.2404	0.6611	0.726	0.648	0.3809	0.6217	0.7005	0.5993	0.3483
C106423	0.6033	0.6947	0.6035	0.3323	0.6296	0.7106	0.6341	0.3522	0.5459	0.6076	0.5646	0.2962	0.6172	0.6506	0.6443	0.3442	0.5937	0.6926	0.5903	0.3251	0.5939	0.6924	0.5912	0.3262	0.6579	0.6964	0.6784	0.3758	0.6585	0.6958	0.6796	0.3753	0.3446	0.5023	0.3359	0.1986	0.3402	0.5	0.331	0.1971	0.6883	0.7222	0.7111	0.4016	0.7146	0.74	0.7387	0.4287
C106445	0.6033	0.7012	0.5682	0.3369	0.5647	0.6782	0.5206	0.3098	0.6092	0.7073	0.5742	0.3392	0.5986	0.7008	0.5621	0.3313	0.4954	0.6371	0.4216	0.273	0.47	0.6229	0.3874	0.2572	0.3393	0.4952	0.2684	0.193	0.2901	0.4708	0.1901	0.1682	0.4421	0.5765	0.3824	0.2316	0.4087	0.5585	0.335	0.207	0.6395	0.7228	0.6125	0.3627	0.6006	0.6989	0.5658	0.3319
C106456	0.5431	0.6278	0.4272	0.2773	0.5435	0.6278	0.4301	0.2835	0.5622	0.6481	0.4567	0.2993	0.5939	0.6672	0.5054	0.3229	0.655	0.7146	0.6006	0.3723	0.6576	0.7159	0.6056	0.3749	0.4807	0.5831	0.3729	0.2504	0.4636	0.5729	0.3482	0.247	0.4279	0.554	0.3027	0.2327	0.4429	0.5619	0.3291	0.2412	0.6045	0.6786	0.5098	0.3189	0.6037	0.6777	0.5107	0.3249
C106467	0.5431	0.673	0.5939	0.2943	0.5121	0.6558	0.5614	0.2734	0.536	0.6714	0.5816	0.2899	0.5102	0.6572	0.5544	0.2736	0.3099	0.5427	0.3109	0.1788	0.3133	0.5439	0.3165	0.1838	0.2936	0.5222	0.3022	0.176	0.2944	0.5219	0.3041	0.1785	0.4756	0.6061	0.5338	0.2522	0.5024	0.6211	0.5637	0.2642	0.5653	0.6867	0.6193	0.3081	0.5326	0.6683	0.5861	0.2851
C106478	0.5829	0.6582	0.5689	0.3214	0.5837	0.6583	0.572	0.3223	0.5906	0.6704	0.5664	0.3275	0.5956	0.6732	0.5749	0.3298	0.502	0.6049	0.463	0.2756	0.533	0.6221	0.5073	0.2923	0.4573	0.567	0.4146	0.2519	0.4747	0.5758	0.4408	0.2582	0.513	0.6439	0.4015	0.278	0.5332	0.6552	0.4328	0.2894	0.6223	0.7011	0.5759	0.353	0.6082	0.692	0.5589	0.3415
C106489	0.6154	0.7035	0.6034	0.3467	0.5609	0.6706	0.5374	0.3073	0.608	0.6997	0.5935	0.3402	0.5715	0.6776	0.5497	0.3123	0.451	0.6078	0.3712	0.2445	0.415	0.5883	0.3197	0.2283	0.4453	0.5784	0.394	0.2394	0.3872	0.5472	0.3104	0.2112	0.4588	0.5829	0.411	0.2427	0.427	0.5657	0.3663	0.2232	0.6248	0.7118	0.6052	0.3536	0.5645	0.6754	0.5312	0.3094
C106490	0.6162	0.6735	0.6017	0.3387	0.6261	0.6794	0.6151	0.3468	0.6233	0.6906	0.6005	0.348	0.6448	0.7042	0.6278	0.3633	0.564	0.6429	0.5362	0.3035	0.5687	0.645	0.5435	0.3053	0.4471	0.5496	0.4045	0.2422	0.4398	0.5451	0.3957	0.2371	0.4388	0.6015	0.3138	0.2288	0.4402	0.6021	0.3174	0.2331	0.6771	0.7339	0.6499	0.391	0.6776	0.7338	0.6516	0.3927
C106503	0.6607	0.6812	0.6937	0.3793	0.6638	0.6829	0.6985	0.3833	0.6657	0.7002	0.6836	0.3863	0.6599	0.696	0.6782	0.3819	0.6364	0.6695	0.6616	0.3597	0.6533	0.6799	0.6819	0.3698	0.5403	0.6039	0.5565	0.293	0.5366	0.6012	0.5528	0.2864	0.5323	0.6418	0.4786	0.2842	0.5062	0.6266	0.444	0.272	0.6787	0.7173	0.6829	0.3959	0.6723	0.7127	0.6767	0.3909
C106514	0.4814	0.6153	0.5432	0.2652	0.4921	0.6213	0.5553	0.2706	0.4699	0.6085	0.5196	0.2608	0.4874	0.6182	0.5395	0.2692	0.2856	0.5238	0.2794	0.1652	0.2862	0.524	0.2808	0.174	0.3123	0.545	0.312	0.1734	0.3144	0.546	0.3156	0.182	0.4114	0.5797	0.4451	0.2345	0.4508	0.6008	0.492	0.252	0.4359	0.57	0.5017	0.2443	0.4695	0.5883	0.5392	0.2595
C106525	0.6887	0.7556	0.6676	0.39	0.7019	0.764	0.6839	0.4087	0.6489	0.7133	0.6435	0.3502	0.6737	0.7294	0.6726	0.3801	0.5484	0.6721	0.4951	0.287	0.5739	0.6865	0.5296	0.3054	0.3348	0.4749	0.265	0.1822	0.3086	0.4623	0.2238	0.1654	0.5383	0.6492	0.4994	0.2905	0.5352	0.6472	0.4958	0.2816	0.6907	0.7522	0.6751	0.3903	0.7013	0.7591	0.6881	0.4077
C106616	0.8323	0.8465	0.8235	0.5727	0.8596	0.8687	0.8557	0.6213	0.8202	0.8327	0.8115	0.5535	0.8515	0.8582	0.8485	0.6054	0.6733	0.7474	0.5998	0.3748	0.6788	0.7506	0.6086	0.3855	0.6695	0.7287	0.6159	0.3692	0.6695	0.7284	0.6167	0.3728	0.7584	0.7797	0.7415	0.4762	0.7902	0.8038	0.7797	0.5176	0.8332	0.8395	0.8307	0.5752	0.8628	0.8641	0.8648	0.6282
C106638	0.7863	0.8172	0.7982	0.504	0.8156	0.8393	0.8277	0.5478	0.7589	0.798	0.7689	0.4703	0.802	0.8296	0.813	0.5267	0.4764	0.6356	0.4367	0.2592	0.4996	0.6479	0.468	0.2704	0.5216	0.664	0.4867	0.2814	0.5436	0.6758	0.5159	0.2907	0.7558	0.7815	0.7796	0.4645	0.7826	0.8017	0.8061	0.5027	0.7863	0.8157	0.8001	0.5048	0.8205	0.8418	0.8341	0.5563
C106650	0.6397	0.6813	0.6562	0.3598	0.7302	0.7437	0.7546	0.4456	0.6373	0.6739	0.659	0.3582	0.7319	0.7391	0.7608	0.4476	0.4138	0.5419	0.3584	0.2298	0.4485	0.5602	0.4075	0.2492	0.4555	0.5871	0.3947	0.2457	0.4879	0.6048	0.44	0.2666	0.6222	0.6498	0.6762	0.3415	0.7113	0.7095	0.769	0.4205	0.6782	0.6965	0.7106	0.3963	0.7602	0.7554	0.7958	0.4815
C106672	0.611	0.7182	0.5956	0.3431	0.6936	0.7654	0.6914	0.4093	0.5552	0.6695	0.5586	0.3002	0.6609	0.7337	0.677	0.374	0.4937	0.6568	0.4513	0.2642	0.5466	0.6841	0.5202	0.2962	0.3058	0.51	0.2308	0.1714	0.3117	0.513	0.2401	0.1649	0.4343	0.613	0.3977	0.2412	0.4647	0.6288	0.4382	0.249	0.5278	0.6627	0.5061	0.2868	0.6155	0.7129	0.6115	0.3391
C106683	0.4621	0.6187	0.3801	0.2445	0.5453	0.6649	0.4947	0.291	0.4498	0.5973	0.38	0.2453	0.5552	0.6569	0.5211	0.3028	0.4588	0.61	0.4032	0.2498	0.5529	0.6628	0.527	0.3004	0.4619	0.6256	0.3877	0.2504	0.5395	0.6678	0.4938	0.2934	0.4009	0.5608	0.3431	0.2088	0.4584	0.5916	0.4233	0.2385	0.47	0.6126	0.4098	0.2552	0.5786	0.6748	0.5516	0.3175
C106707	0.6823	0.7276	0.6611	0.3886	0.7927	0.808	0.7892	0.5128	0.6575	0.7084	0.6368	0.3733	0.7773	0.7938	0.7761	0.498	0.5349	0.6252	0.4738	0.2923	0.6239	0.6796	0.5906	0.3532	0.5766	0.6746	0.5158	0.3155	0.6466	0.7179	0.6076	0.3674	0.6225	0.6424	0.6406	0.3358	0.722	0.7093	0.7523	0.4267	0.6786	0.7203	0.6729	0.392	0.794	0.8046	0.8028	0.5197
C1067089	0.5129	0.6243	0.4447	0.2827	0.6109	0.6829	0.5862	0.3436	0.4229	0.5121	0.4089	0.2384	0.5284	0.568	0.5618	0.2885	0.4404	0.5878	0.3571	0.2391	0.4963	0.6185	0.4448	0.2713	0.415	0.4764	0.4211	0.2339	0.5264	0.5323	0.5807	0.2883	0.3868	0.5472	0.3252	0.2216	0.4406	0.5754	0.4111	0.2473	0.4546	0.5385	0.4459	0.2539	0.5745	0.6054	0.6142	0.3177
C1067090	0.6197	0.7064	0.6163	0.3431	0.6817	0.7457	0.6869	0.3969	0.6319	0.7137	0.6296	0.3499	0.6686	0.7369	0.6718	0.3818	0.5411	0.6346	0.5327	0.2877	0.6052	0.6733	0.6092	0.3354	0.4875	0.6121	0.4745	0.2593	0.5318	0.6372	0.5303	0.2848	0.5019	0.6133	0.5182	0.2737	0.5043	0.6144	0.5223	0.2773	0.6342	0.7087	0.6353	0.3501	0.6889	0.7443	0.6968	0.3997
C1067205	0.4664	0.6299	0.4506	0.2585	0.5944	0.7009	0.6042	0.3321	0.4074	0.5595	0.4328	0.2335	0.5459	0.6365	0.5952	0.3009	0.3649	0.5805	0.3261	0.205	0.4358	0.6165	0.4231	0.2404	0.4002	0.5278	0.4351	0.2285	0.541	0.6048	0.5992	0.2984	0.3546	0.5706	0.34	0.2051	0.42	0.6038	0.4278	0.2352	0.4591	0.5922	0.4893	0.2569	0.6214	0.6877	0.6696	0.3509
C106730	0.6544	0.7129	0.6263	0.3654	0.7652	0.7905	0.7571	0.4776	0.623	0.687	0.5959	0.3469	0.7441	0.7698	0.7393	0.4588	0.5106	0.6108	0.443	0.2792	0.6012	0.6649	0.5636	0.3371	0.5486	0.6555	0.4827	0.2979	0.6196	0.6983	0.577	0.3465	0.6092	0.6415	0.6218	0.3253	0.7091	0.7079	0.7349	0.4119	0.6477	0.7031	0.6357	0.366	0.765	0.7854	0.77	0.4824
C1067749	0.6577	0.7236	0.6459	0.3771	0.6869	0.7426	0.6815	0.4046	0.6565	0.7231	0.6386	0.3759	0.6892	0.7445	0.6786	0.4063	0.4094	0.5376	0.3261	0.2268	0.4608	0.5645	0.4015	0.2549	0.5251	0.6336	0.4611	0.2871	0.5709	0.6602	0.5238	0.3185	0.6426	0.7028	0.6503	0.3628	0.6745	0.7237	0.688	0.3932	0.6399	0.7069	0.6163	0.3639	0.6897	0.7397	0.6771	0.4075
C106796	0.6787	0.7259	0.6774	0.3845	0.7832	0.8013	0.7902	0.4995	0.6702	0.7195	0.6703	0.3825	0.7827	0.8003	0.7914	0.5047	0.431	0.5261	0.3835	0.2388	0.5076	0.5671	0.4851	0.2794	0.51	0.6158	0.469	0.2768	0.5764	0.6549	0.5536	0.3175	0.6286	0.6429	0.6617	0.3405	0.7257	0.7085	0.7626	0.4307	0.6897	0.7328	0.6986	0.4009	0.7988	0.8128	0.8126	0.5262
C1068195	0.4643	0.6134	0.3769	0.2571	0.5644	0.67	0.5223	0.3132	0.3889	0.5162	0.3675	0.2233	0.498	0.574	0.5236	0.2731	0.3901	0.584	0.2646	0.2178	0.4492	0.6147	0.3604	0.2481	0.3853	0.4834	0.3789	0.222	0.502	0.5429	0.5436	0.2764	0.3781	0.5707	0.3113	0.2165	0.4386	0.6022	0.4051	0.2456	0.4293	0.5513	0.4053	0.241	0.5492	0.6182	0.5713	0.3017
C1068219	0.5991	0.6947	0.5874	0.3342	0.6023	0.6963	0.5928	0.3376	0.6087	0.7018	0.5929	0.3405	0.6162	0.7061	0.6034	0.3468	0.4535	0.602	0.3784	0.2456	0.4778	0.6149	0.4139	0.2588	0.4465	0.5723	0.3862	0.2413	0.4522	0.5747	0.3957	0.2443	0.5972	0.6962	0.5671	0.3319	0.6034	0.6997	0.5759	0.3376	0.5894	0.6884	0.5466	0.3278	0.6091	0.7	0.5727	0.3427
C106854	0.7303	0.7663	0.7158	0.4378	0.7884	0.8093	0.7884	0.5111	0.7059	0.7478	0.6855	0.4144	0.7769	0.7993	0.7748	0.4975	0.5352	0.6351	0.446	0.2824	0.6213	0.6873	0.5697	0.3443	0.6441	0.7283	0.5806	0.3606	0.7192	0.7761	0.6828	0.4315	0.6852	0.7279	0.6892	0.393	0.7448	0.77	0.7629	0.4573	0.7363	0.7652	0.7276	0.447	0.7972	0.8111	0.8028	0.5246
C106865	0.637	0.7099	0.5588	0.3577	0.7385	0.7781	0.7015	0.4506	0.5663	0.6191	0.4996	0.309	0.6874	0.6965	0.6687	0.4028	0.6525	0.7271	0.592	0.3686	0.7374	0.7834	0.7094	0.4468	0.5854	0.6796	0.5141	0.32	0.6656	0.7298	0.6289	0.3783	0.5173	0.6362	0.4371	0.2824	0.571	0.6673	0.5183	0.316	0.6586	0.7143	0.6005	0.3746	0.7546	0.7813	0.7317	0.4685
C1068877	0.567	0.6334	0.4918	0.31	0.6119	0.6609	0.5708	0.3389	0.4804	0.5089	0.4777	0.2585	0.5285	0.5335	0.5609	0.2831	0.4342	0.5505	0.2973	0.2399	0.4714	0.5703	0.3711	0.2588	0.3864	0.4084	0.3693	0.2197	0.4743	0.4457	0.5277	0.2597	0.4592	0.5543	0.4169	0.2547	0.4805	0.5655	0.4572	0.2655	0.4983	0.5348	0.4901	0.2698	0.5576	0.5668	0.591	0.3023
C106887	0.5816	0.6897	0.5602	0.3217	0.6879	0.7548	0.685	0.4059	0.5643	0.648	0.5579	0.3124	0.6977	0.7338	0.7096	0.4168	0.592	0.7016	0.5723	0.3275	0.6719	0.749	0.6668	0.3909	0.5044	0.6497	0.4778	0.2726	0.5661	0.6839	0.5555	0.3124	0.4292	0.5996	0.4056	0.2367	0.4774	0.6252	0.4697	0.2633	0.5547	0.6593	0.5393	0.3057	0.6755	0.7346	0.6803	0.396
C106912	0.8141	0.8352	0.8183	0.5437	0.8624	0.8739	0.8774	0.6211	0.8057	0.8294	0.8009	0.5341	0.8576	0.8705	0.8652	0.6151	0.5107	0.6352	0.3966	0.2747	0.5361	0.6495	0.4375	0.2905	0.524	0.6426	0.4134	0.2815	0.5432	0.6534	0.4447	0.2948	0.7553	0.7753	0.7805	0.4685	0.8051	0.8136	0.8407	0.5311	0.7925	0.8094	0.8008	0.5156	0.8504	0.8561	0.871	0.6034
C106923	0.7848	0.7881	0.79	0.5079	0.8177	0.8141	0.8365	0.5519	0.7582	0.7679	0.7552	0.4766	0.796	0.7968	0.809	0.5222	0.71	0.7427	0.6716	0.4245	0.7415	0.765	0.7193	0.458	0.748	0.7608	0.7487	0.4636	0.7718	0.7784	0.7837	0.4909	0.6804	0.6911	0.6984	0.3955	0.7191	0.7177	0.7537	0.4315	0.7302	0.7084	0.7436	0.4426	0.7592	0.7294	0.7853	0.4748
C106934	0.3539	0.5718	0.2884	0.1917	0.3587	0.5741	0.2964	0.1988	0.3683	0.5537	0.366	0.2064	0.367	0.5529	0.3651	0.2076	0.277	0.5337	0.1822	0.1725	0.2912	0.5406	0.2067	0.1794	0.3745	0.5889	0.3302	0.2126	0.3744	0.5887	0.331	0.2142	0.4851	0.6309	0.4968	0.2484	0.4691	0.6221	0.4769	0.2464	0.465	0.6273	0.4687	0.2464	0.452	0.6204	0.4527	0.2445
C1069530	0.4763	0.6472	0.5029	0.2619	0.5839	0.7034	0.6229	0.3244	0.4226	0.5866	0.4758	0.2334	0.5363	0.6495	0.5995	0.2889	0.3435	0.5811	0.3415	0.1989	0.4096	0.6132	0.4286	0.23	0.3417	0.5127	0.3939	0.2031	0.4805	0.586	0.5535	0.2656	0.3724	0.5913	0.4061	0.214	0.4295	0.6196	0.4755	0.241	0.3978	0.574	0.4472	0.2239	0.5231	0.6424	0.5862	0.2831
C106956	0.5955	0.6848	0.549	0.3292	0.6107	0.6939	0.5701	0.3401	0.5993	0.6842	0.5598	0.3274	0.6224	0.6983	0.5906	0.3511	0.6283	0.7055	0.5996	0.3538	0.6441	0.7153	0.6207	0.3656	0.6374	0.7005	0.6459	0.3577	0.6294	0.695	0.6377	0.3536	0.6298	0.6881	0.6216	0.3565	0.6108	0.6757	0.599	0.3434	0.6812	0.7445	0.6573	0.3965	0.6903	0.7505	0.6697	0.4079
C106967	0.5586	0.6677	0.5479	0.3001	0.5943	0.6888	0.5909	0.3248	0.6549	0.7129	0.6829	0.3697	0.674	0.7255	0.7038	0.3896	0.5436	0.6671	0.5372	0.291	0.6118	0.707	0.6177	0.3364	0.5666	0.6566	0.6045	0.2871	0.5581	0.6512	0.596	0.2935	0.4618	0.6096	0.4168	0.2506	0.5501	0.6595	0.5306	0.3033	0.5625	0.6731	0.5844	0.2987	0.6225	0.7091	0.6519	0.3401
C106978	0.3782	0.5878	0.4223	0.219	0.5219	0.6628	0.5846	0.2862	0.3325	0.5307	0.4089	0.2005	0.4882	0.6133	0.5798	0.2651	0.2331	0.5302	0.2204	0.1578	0.2792	0.5523	0.2901	0.1769	0.3627	0.5521	0.422	0.2123	0.5355	0.6462	0.6104	0.2959	0.2702	0.5382	0.3018	0.1757	0.3446	0.5746	0.3999	0.2033	0.361	0.5496	0.4383	0.2108	0.5301	0.6414	0.6176	0.2875
C106989	0.622	0.7112	0.6174	0.3485	0.6971	0.7588	0.7016	0.4118	0.5472	0.6209	0.5719	0.3037	0.6329	0.6736	0.6652	0.3597	0.5171	0.6562	0.5027	0.2734	0.5522	0.6757	0.5461	0.2996	0.6078	0.687	0.6177	0.3409	0.7013	0.748	0.7186	0.4166	0.4237	0.5867	0.411	0.2349	0.4555	0.6036	0.4525	0.2498	0.6473	0.7143	0.6556	0.3708	0.7305	0.7704	0.7442	0.4455
C106990	0.6619	0.6779	0.6757	0.3773	0.6867	0.6944	0.7117	0.3991	0.5135	0.5315	0.5373	0.2718	0.5509	0.5514	0.5936	0.2962	0.6354	0.6424	0.6709	0.3535	0.6512	0.6522	0.6948	0.365	0.6488	0.6481	0.6871	0.3627	0.6745	0.6647	0.724	0.3822	0.4538	0.4731	0.4361	0.2504	0.4746	0.4828	0.47	0.2589	0.5902	0.6324	0.5623	0.3246	0.6241	0.6535	0.6146	0.3488
C107006	0.5096	0.6596	0.4812	0.2724	0.6153	0.7179	0.6114	0.3328	0.4367	0.5864	0.4386	0.2347	0.532	0.6395	0.5528	0.2802	0.5635	0.6779	0.5687	0.3093	0.6803	0.7491	0.6977	0.3936	0.5754	0.6813	0.5788	0.3177	0.7161	0.7701	0.7326	0.4274	0.3934	0.5607	0.3655	0.2162	0.5167	0.6283	0.5218	0.2799	0.5225	0.6507	0.5231	0.2802	0.6762	0.7436	0.6947	0.3804
C107017	0.5924	0.6642	0.5998	0.3239	0.6726	0.7159	0.6921	0.3849	0.5489	0.5817	0.5795	0.3006	0.6502	0.6429	0.6945	0.3705	0.5248	0.5988	0.5423	0.2792	0.5656	0.6226	0.5919	0.3077	0.661	0.6586	0.7064	0.3804	0.7387	0.7123	0.788	0.4524	0.3884	0.5222	0.376	0.2173	0.424	0.5406	0.4257	0.2323	0.6387	0.654	0.6785	0.362	0.7302	0.7163	0.776	0.4425
C107028	0.5637	0.6579	0.5211	0.3059	0.6236	0.6948	0.599	0.3469	0.5543	0.6559	0.5	0.302	0.6195	0.6957	0.586	0.3458	0.4467	0.6013	0.3641	0.2271	0.4697	0.6136	0.3989	0.2397	0.5037	0.6311	0.4304	0.2574	0.5457	0.6551	0.4895	0.2814	0.516	0.6215	0.4795	0.2785	0.564	0.6496	0.5432	0.308	0.5876	0.6843	0.5385	0.3233	0.6466	0.7208	0.6151	0.3667
C107039	0.3504	0.5408	0.2824	0.2007	0.4293	0.5821	0.3946	0.2327	0.3769	0.5604	0.3309	0.2148	0.4724	0.6114	0.4592	0.2565	0.4366	0.6245	0.3843	0.2373	0.5139	0.6642	0.4873	0.2787	0.3678	0.5765	0.2742	0.2049	0.4229	0.6048	0.3563	0.2304	0.4595	0.6271	0.432	0.2468	0.5275	0.6637	0.5183	0.2863	0.4771	0.6072	0.4651	0.2614	0.6204	0.6919	0.6339	0.3474
C107051	0.6233	0.7108	0.6066	0.3478	0.6512	0.7281	0.64	0.3702	0.5196	0.6328	0.4913	0.2759	0.559	0.6557	0.5411	0.3047	0.6381	0.7165	0.6342	0.3574	0.6512	0.7247	0.6499	0.3676	0.6198	0.6939	0.6355	0.3429	0.6136	0.6898	0.6296	0.3391	0.5377	0.6318	0.5338	0.2941	0.5184	0.6204	0.5111	0.2818	0.6287	0.7109	0.6222	0.3548	0.6458	0.7215	0.6426	0.368
C107062	0.4294	0.5703	0.3693	0.2419	0.463	0.5884	0.4244	0.2598	0.4528	0.5782	0.4238	0.2512	0.4707	0.5879	0.4532	0.2594	0.4756	0.6109	0.4241	0.2652	0.5034	0.6264	0.4686	0.2807	0.4491	0.5835	0.3831	0.2506	0.4865	0.604	0.4436	0.2713	0.4322	0.5559	0.4091	0.2385	0.4256	0.5523	0.3996	0.2338	0.4243	0.5539	0.3882	0.2381	0.4417	0.5631	0.4172	0.2458
C1070708	0.8335	0.8518	0.8505	0.5749	0.8497	0.8647	0.866	0.6026	0.8292	0.8486	0.8444	0.5687	0.8495	0.8648	0.864	0.6035	0.3428	0.5477	0.2711	0.1939	0.3622	0.5574	0.3008	0.2027	0.4461	0.6256	0.3954	0.2415	0.4731	0.6395	0.433	0.2555	0.7984	0.8098	0.8258	0.5223	0.8113	0.8199	0.8381	0.543	0.8491	0.8593	0.8657	0.6043	0.8633	0.8711	0.8791	0.6296
C1070719	0.4186	0.5849	0.4836	0.2054	0.5018	0.6302	0.5741	0.2365	0.3384	0.5328	0.3915	0.1757	0.4079	0.5689	0.4751	0.1976	0.6147	0.685	0.6959	0.3215	0.7739	0.795	0.833	0.4509	0.6235	0.6887	0.7012	0.3303	0.761	0.7836	0.8205	0.4404	0.203	0.4717	0.186	0.1445	0.287	0.5138	0.3125	0.1635	0.5395	0.6453	0.6127	0.2712	0.7296	0.7677	0.788	0.4017
C107073	0.7323	0.7474	0.7239	0.4462	0.7542	0.7632	0.7513	0.4713	0.7341	0.7448	0.7331	0.4478	0.7572	0.7617	0.7618	0.4742	0.7211	0.7569	0.6902	0.4344	0.7509	0.7782	0.7283	0.4682	0.6417	0.6578	0.6229	0.366	0.6355	0.6536	0.6151	0.3539	0.5503	0.5831	0.5144	0.303	0.5465	0.5809	0.509	0.2945	0.7038	0.7278	0.6783	0.4184	0.7176	0.7374	0.6964	0.4309
C1070833	0.6316	0.7025	0.597	0.3492	0.7092	0.754	0.6909	0.415	0.6095	0.6882	0.5686	0.3362	0.702	0.7489	0.6819	0.4085	0.5728	0.6784	0.5107	0.3053	0.6316	0.714	0.588	0.3481	0.4834	0.5896	0.439	0.245	0.4769	0.5859	0.4311	0.2411	0.563	0.6409	0.5191	0.2995	0.6272	0.6809	0.6001	0.3368	0.6227	0.7058	0.5736	0.3472	0.7013	0.7567	0.672	0.4096
C1070877	0.4234	0.6029	0.3857	0.2329	0.5162	0.6527	0.5085	0.2803	0.3421	0.5148	0.3251	0.1979	0.4478	0.5699	0.4695	0.2399	0.4056	0.5764	0.3755	0.224	0.482	0.6176	0.4784	0.2635	0.3217	0.4579	0.3373	0.1909	0.4689	0.5308	0.5317	0.2586	0.406	0.58	0.3889	0.2257	0.4763	0.6177	0.4826	0.2626	0.4243	0.5749	0.4185	0.2303	0.5492	0.6448	0.5752	0.2896
C107108	0.5729	0.677	0.5095	0.3196	0.6216	0.7064	0.5749	0.3527	0.5805	0.6719	0.5244	0.3187	0.6431	0.7108	0.6061	0.3644	0.4439	0.5958	0.351	0.2318	0.47	0.6098	0.3908	0.2485	0.3259	0.5196	0.168	0.1851	0.3523	0.5329	0.2139	0.1982	0.4097	0.5901	0.2695	0.2245	0.4364	0.604	0.3126	0.2362	0.5798	0.6669	0.5375	0.3177	0.6485	0.71	0.625	0.3679
C107119	0.6184	0.6794	0.5694	0.3457	0.6336	0.6889	0.5902	0.3561	0.6297	0.6996	0.5691	0.3494	0.6582	0.7179	0.6074	0.3733	0.5448	0.6165	0.4975	0.2941	0.5524	0.6206	0.5091	0.2996	0.4007	0.5312	0.3058	0.2163	0.4088	0.5353	0.3192	0.2209	0.4081	0.5688	0.2546	0.2193	0.4216	0.5758	0.2775	0.2256	0.6605	0.7218	0.6066	0.3725	0.6871	0.7394	0.6419	0.3961
C107120	0.4466	0.58	0.3488	0.2333	0.4925	0.6054	0.4161	0.2547	0.3518	0.4959	0.2565	0.1965	0.4029	0.5217	0.3349	0.2141	0.6661	0.7365	0.6421	0.3828	0.7528	0.7949	0.7441	0.4658	0.5953	0.7009	0.5535	0.3274	0.6341	0.7239	0.6035	0.3575	0.2802	0.4533	0.1888	0.1664	0.2887	0.4573	0.204	0.1719	0.5586	0.6304	0.5382	0.299	0.6512	0.6885	0.6506	0.3615
C1071267	0.3227	0.5752	0.3534	0.1965	0.4359	0.6295	0.4946	0.2447	0.2776	0.5181	0.3339	0.1798	0.4046	0.5827	0.4879	0.2281	0.2704	0.5568	0.2755	0.173	0.3402	0.5889	0.3739	0.2021	0.2929	0.5043	0.3591	0.1849	0.4381	0.5794	0.5279	0.2439	0.2692	0.5503	0.306	0.1735	0.3413	0.5843	0.4012	0.2034	0.3097	0.54	0.3702	0.1904	0.4508	0.6127	0.5339	0.2476
C1071314	0.3508	0.586	0.3706	0.2057	0.4522	0.6356	0.4955	0.2516	0.3034	0.5269	0.3467	0.1886	0.4174	0.5855	0.4856	0.2329	0.3086	0.5611	0.3146	0.1866	0.3821	0.597	0.4124	0.219	0.2864	0.4799	0.3472	0.1816	0.4124	0.5437	0.4985	0.2323	0.3216	0.5724	0.3479	0.1921	0.3987	0.6096	0.4454	0.2268	0.3317	0.5463	0.3777	0.1977	0.4554	0.6107	0.5231	0.248
C107131	0.4978	0.6283	0.4783	0.2391	0.4977	0.6282	0.479	0.2417	0.3422	0.5148	0.2838	0.1783	0.3536	0.5205	0.3012	0.1834	0.6406	0.7264	0.6521	0.3544	0.6407	0.7263	0.6528	0.357	0.7035	0.7658	0.7214	0.405	0.704	0.766	0.7225	0.4074	0.2472	0.4736	0.1268	0.1552	0.2505	0.4752	0.1334	0.157	0.6704	0.7443	0.6783	0.379	0.6973	0.7615	0.7077	0.4045
C107153	0.4644	0.5727	0.4436	0.253	0.4909	0.5873	0.478	0.2664	0.5038	0.6159	0.4746	0.2726	0.5441	0.6392	0.5256	0.2961	0.4095	0.5327	0.3868	0.2221	0.4204	0.5383	0.4023	0.2285	0.3001	0.4803	0.2298	0.1787	0.3081	0.4841	0.2427	0.1827	0.2977	0.5195	0.1718	0.1752	0.3157	0.5284	0.2018	0.1833	0.5008	0.5978	0.4834	0.2707	0.5492	0.6258	0.5431	0.3003
C1071814	0.4167	0.5933	0.348	0.231	0.4904	0.6328	0.4551	0.2682	0.3041	0.4786	0.248	0.1855	0.381	0.5167	0.3684	0.2139	0.4192	0.5783	0.369	0.23	0.481	0.6119	0.4584	0.2641	0.2844	0.4271	0.2655	0.1785	0.3838	0.4732	0.4182	0.2168	0.4009	0.5789	0.3587	0.2236	0.4588	0.6096	0.4429	0.2542	0.3218	0.4899	0.2638	0.1909	0.4005	0.5295	0.3851	0.2208
C107186	0.7563	0.7725	0.7392	0.4723	0.7283	0.7517	0.7071	0.4424	0.7101	0.7358	0.6916	0.4196	0.7015	0.7295	0.6821	0.4157	0.7513	0.7794	0.7438	0.4625	0.7385	0.7697	0.73	0.4523	0.4782	0.51	0.4615	0.2623	0.4357	0.4888	0.4037	0.2343	0.6173	0.6605	0.582	0.3503	0.5909	0.6439	0.5486	0.3242	0.7507	0.7746	0.7289	0.4657	0.7203	0.7525	0.6932	0.4337
C107197	0.5309	0.589	0.4808	0.2815	0.5213	0.5834	0.4687	0.2795	0.5223	0.584	0.4841	0.2797	0.5204	0.5829	0.4826	0.2808	0.6407	0.7126	0.5983	0.3561	0.667	0.7296	0.6319	0.3798	0.4594	0.541	0.4218	0.2529	0.4267	0.5238	0.3756	0.2338	0.4848	0.5982	0.4033	0.2618	0.5138	0.6147	0.444	0.2801	0.5365	0.6027	0.5032	0.288	0.565	0.6194	0.5406	0.3042
C1072055	0.4546	0.6282	0.4475	0.2502	0.5838	0.6982	0.6003	0.3223	0.3755	0.5509	0.4027	0.2148	0.5109	0.6243	0.5629	0.2754	0.3778	0.5967	0.343	0.2114	0.4492	0.632	0.4388	0.2476	0.3387	0.5013	0.3653	0.2002	0.4764	0.5733	0.5334	0.2614	0.3607	0.5814	0.3628	0.2089	0.4307	0.6165	0.453	0.2412	0.3751	0.5547	0.391	0.2137	0.5029	0.6237	0.545	0.2706
C107211	0.8121	0.8321	0.8096	0.5439	0.8112	0.831	0.8093	0.5411	0.8179	0.833	0.819	0.5545	0.8291	0.8416	0.8317	0.5685	0.7682	0.8006	0.755	0.4836	0.763	0.7965	0.7496	0.4707	0.7039	0.7369	0.6965	0.4146	0.6835	0.7222	0.6732	0.393	0.6386	0.6886	0.623	0.3597	0.6035	0.6659	0.5807	0.3248	0.8005	0.8257	0.792	0.5269	0.809	0.8319	0.802	0.5385
C1072168	0.4173	0.6103	0.4068	0.2352	0.5438	0.6768	0.5605	0.3003	0.3651	0.5475	0.3968	0.2127	0.4995	0.6197	0.5552	0.2726	0.3265	0.5728	0.2805	0.1934	0.396	0.6065	0.3788	0.2252	0.3344	0.5011	0.3687	0.1997	0.47	0.5719	0.5322	0.2593	0.3321	0.5693	0.3327	0.1978	0.3973	0.6015	0.419	0.2268	0.3723	0.5569	0.3956	0.2148	0.5046	0.6281	0.5523	0.2748
C1072328	0.4086	0.55	0.3856	0.2323	0.5062	0.6033	0.5093	0.2812	0.3746	0.5302	0.3636	0.216	0.4703	0.5811	0.4856	0.2611	0.2428	0.5128	0.1129	0.1571	0.3066	0.5443	0.2213	0.1759	0.2334	0.5057	0.1068	0.1522	0.2784	0.5278	0.1854	0.1646	0.3798	0.4897	0.3905	0.2151	0.4449	0.5225	0.4726	0.2448	0.4168	0.5401	0.4233	0.2361	0.5181	0.5955	0.5451	0.288
C107255	0.6508	0.6716	0.6165	0.3646	0.6988	0.7041	0.6896	0.407	0.6498	0.684	0.5936	0.3668	0.7028	0.7201	0.6755	0.4132	0.5657	0.6447	0.4714	0.307	0.5704	0.6473	0.4812	0.309	0.5729	0.6415	0.5075	0.3095	0.5645	0.6362	0.4966	0.3041	0.5672	0.621	0.5114	0.3108	0.6092	0.6466	0.5788	0.3386	0.6432	0.6643	0.6114	0.3588	0.6907	0.696	0.6838	0.3997
C1072624	0.6767	0.7269	0.6149	0.3877	0.7318	0.7648	0.6887	0.4403	0.6003	0.6656	0.5265	0.3277	0.653	0.699	0.5998	0.3689	0.6175	0.6995	0.5378	0.3354	0.6805	0.7397	0.6251	0.3877	0.5561	0.6542	0.4627	0.2931	0.6045	0.683	0.5327	0.3268	0.4542	0.5288	0.3538	0.2411	0.5217	0.5651	0.4535	0.2829	0.6505	0.7087	0.5774	0.3631	0.7127	0.7506	0.6623	0.4181
C1072635	0.7018	0.7357	0.7094	0.4183	0.7238	0.7511	0.7341	0.4378	0.6664	0.7106	0.66	0.3832	0.6851	0.7231	0.6822	0.4007	0.4648	0.6165	0.419	0.2412	0.4851	0.6271	0.4477	0.2555	0.4538	0.6015	0.4206	0.2314	0.4692	0.6093	0.4426	0.2416	0.5532	0.6345	0.5364	0.3044	0.5634	0.6404	0.55	0.3137	0.6867	0.7462	0.6772	0.4047	0.7274	0.7738	0.7239	0.4438
C1072679	0.7302	0.7781	0.7464	0.4402	0.6867	0.7482	0.7006	0.403	0.7293	0.7791	0.7361	0.4404	0.6841	0.7485	0.6875	0.4008	0.5796	0.6809	0.5509	0.3155	0.5761	0.6784	0.5481	0.3106	0.5174	0.6326	0.5051	0.2795	0.5072	0.626	0.4938	0.271	0.7057	0.7682	0.6841	0.4067	0.6509	0.7333	0.6192	0.3649	0.6978	0.7655	0.6689	0.4132	0.6588	0.7411	0.6225	0.3819
C1072828	0.5272	0.4995	0.4139	0.2759	0.5379	0.5037	0.4714	0.2815	0.5303	0.4931	0.3859	0.2796	0.5407	0.4972	0.4428	0.2849	0.5228	0.5355	0.2188	0.28	0.5319	0.5435	0.2548	0.2855	0.4897	0.4918	0.2138	0.2598	0.498	0.5006	0.2408	0.2644	0.5375	0.4929	0.4008	0.2902	0.5503	0.4988	0.4626	0.2971	0.5726	0.5401	0.4166	0.3098	0.5843	0.5457	0.4766	0.3163
C1072986	0.6961	0.7496	0.6993	0.4092	0.6964	0.7499	0.6997	0.4116	0.717	0.7696	0.7119	0.4295	0.7074	0.7632	0.7007	0.4217	0.56	0.673	0.4936	0.3043	0.5949	0.6955	0.5385	0.3258	0.5353	0.6555	0.4642	0.2892	0.5665	0.6781	0.5027	0.3036	0.6463	0.7205	0.6205	0.3646	0.6179	0.7021	0.5861	0.3455	0.7109	0.7638	0.7002	0.4274	0.6889	0.7485	0.6747	0.4053
C107299	0.6022	0.6468	0.5598	0.3303	0.5828	0.6342	0.5356	0.3171	0.583	0.6508	0.5169	0.3166	0.5824	0.6499	0.5176	0.317	0.6621	0.7238	0.6001	0.3829	0.6388	0.7083	0.57	0.3601	0.5267	0.5531	0.4697	0.284	0.4449	0.5092	0.3524	0.2335	0.4664	0.505	0.3873	0.2498	0.4044	0.4745	0.2934	0.2132	0.6382	0.6944	0.5818	0.3592	0.5958	0.667	0.5259	0.3237
C107313	0.5818	0.6672	0.6032	0.3177	0.6983	0.7428	0.7259	0.4108	0.5832	0.6665	0.6066	0.3189	0.6955	0.7394	0.7245	0.4096	0.4311	0.6175	0.3911	0.2341	0.4409	0.6223	0.4052	0.2424	0.3965	0.5573	0.3773	0.217	0.3745	0.5457	0.3483	0.2097	0.5602	0.6328	0.6154	0.3034	0.6875	0.7148	0.7432	0.3984	0.6137	0.6945	0.6356	0.3431	0.7392	0.7782	0.7647	0.4553
C1073230	0.6104	0.6838	0.6243	0.3375	0.625	0.6926	0.6435	0.3484	0.5986	0.6878	0.5805	0.3293	0.6278	0.7057	0.6187	0.3514	0.5463	0.6619	0.4994	0.2964	0.5701	0.6756	0.5323	0.3107	0.5905	0.6953	0.5635	0.3255	0.5965	0.6987	0.573	0.3274	0.5977	0.6869	0.6049	0.3287	0.6046	0.6907	0.6152	0.3341	0.6049	0.7016	0.5774	0.3294	0.6332	0.7186	0.6149	0.3506
C1073296	0.6466	0.7029	0.5939	0.3496	0.6367	0.696	0.5822	0.3482	0.6493	0.7074	0.5964	0.3534	0.6517	0.7086	0.6014	0.3605	0.5613	0.6475	0.4741	0.3025	0.5574	0.6447	0.4703	0.3025	0.3131	0.4374	0.1756	0.1759	0.3159	0.4383	0.181	0.1802	0.4818	0.5689	0.3769	0.2405	0.4956	0.5765	0.3986	0.252	0.5817	0.6557	0.4978	0.2996	0.576	0.6519	0.4906	0.3034
C1073672	0.6073	0.6246	0.5847	0.3307	0.6082	0.6248	0.5931	0.3308	0.5699	0.5858	0.4829	0.3114	0.5825	0.5926	0.5211	0.3201	0.5167	0.5305	0.4398	0.2773	0.5321	0.5378	0.4864	0.2868	0.489	0.4945	0.4672	0.2598	0.4953	0.4966	0.4901	0.2627	0.5138	0.5043	0.4368	0.2794	0.5411	0.518	0.5131	0.2963	0.6024	0.6068	0.5932	0.3235	0.6009	0.6053	0.5961	0.322
C1073729	0.6147	0.7064	0.6161	0.3435	0.5809	0.686	0.578	0.317	0.6073	0.701	0.6104	0.3387	0.5928	0.6921	0.5946	0.3258	0.464	0.6235	0.4193	0.2545	0.4319	0.6063	0.3766	0.2369	0.3625	0.5165	0.3395	0.2055	0.2952	0.4829	0.2412	0.172	0.4858	0.6066	0.4771	0.2564	0.4371	0.5798	0.415	0.2198	0.6333	0.7184	0.6339	0.3566	0.5981	0.6968	0.5943	0.3273
C107391	0.4647	0.639	0.457	0.2512	0.5262	0.6709	0.5327	0.2868	0.4346	0.5886	0.4473	0.2453	0.5162	0.6336	0.5438	0.2846	0.4476	0.6233	0.4478	0.2392	0.5057	0.6539	0.5191	0.2727	0.417	0.551	0.4517	0.2361	0.5451	0.6223	0.5961	0.3035	0.417	0.5989	0.4249	0.2259	0.4689	0.6262	0.489	0.2551	0.4911	0.6287	0.5058	0.2703	0.5803	0.6799	0.6071	0.3206
C107404	0.4453	0.6295	0.4476	0.2407	0.527	0.6716	0.5462	0.285	0.4012	0.5647	0.4234	0.2274	0.5062	0.6219	0.5465	0.2789	0.4403	0.6198	0.4537	0.2363	0.5144	0.6589	0.5418	0.2768	0.4371	0.5464	0.4943	0.2464	0.5892	0.6329	0.6545	0.3304	0.3952	0.5874	0.4086	0.2148	0.4502	0.616	0.4767	0.2431	0.4444	0.595	0.4727	0.2455	0.5637	0.6625	0.6062	0.31
C1074119	0.7626	0.8023	0.7491	0.4751	0.7932	0.8244	0.7926	0.5156	0.5782	0.6059	0.5456	0.3089	0.6487	0.6496	0.6485	0.3707	0.7439	0.7722	0.7589	0.4495	0.7843	0.8023	0.8137	0.5031	0.7942	0.8161	0.8278	0.5148	0.8071	0.8258	0.8462	0.5311	0.629	0.7094	0.5937	0.3563	0.6362	0.7136	0.607	0.3625	0.784	0.8195	0.789	0.5022	0.7999	0.8309	0.8124	0.5221
C107415	0.7019	0.7525	0.703	0.4034	0.7392	0.7783	0.7438	0.4468	0.6336	0.7082	0.6301	0.3283	0.6783	0.7369	0.6809	0.3697	0.616	0.703	0.5995	0.3281	0.6894	0.7496	0.6848	0.3955	0.4615	0.5339	0.4517	0.2392	0.5221	0.5666	0.5264	0.2747	0.6117	0.6702	0.6034	0.3298	0.6774	0.7132	0.6782	0.3852	0.6528	0.7274	0.6324	0.3556	0.731	0.7792	0.7231	0.4273
C1074437	0.6476	0.7251	0.6338	0.3615	0.7174	0.7707	0.7137	0.427	0.568	0.6281	0.5776	0.312	0.664	0.6887	0.685	0.3851	0.5927	0.6968	0.5736	0.32	0.6348	0.722	0.6243	0.3543	0.625	0.6542	0.6409	0.3527	0.6873	0.6953	0.7088	0.402	0.4212	0.5877	0.3883	0.2272	0.448	0.6018	0.4254	0.2424	0.6415	0.7015	0.6462	0.3603	0.7117	0.7488	0.7234	0.4248
C1074551	0.6039	0.7011	0.6085	0.331	0.6719	0.7431	0.6839	0.3864	0.5477	0.6235	0.5776	0.3003	0.6453	0.684	0.6817	0.3696	0.5799	0.6946	0.5781	0.312	0.6207	0.7181	0.6255	0.3446	0.6221	0.6579	0.6525	0.3521	0.6941	0.7057	0.7267	0.4106	0.3946	0.576	0.3868	0.2147	0.4149	0.5865	0.4144	0.2266	0.6211	0.682	0.6464	0.3478	0.7041	0.7372	0.7324	0.4194
C107459	0.3972	0.6042	0.3287	0.2216	0.4682	0.6399	0.4279	0.2565	0.3739	0.5665	0.3073	0.212	0.4723	0.6185	0.4435	0.256	0.3768	0.5876	0.2945	0.2107	0.4415	0.6204	0.3884	0.241	0.2931	0.5264	0.1719	0.1827	0.3838	0.5725	0.3139	0.2171	0.3736	0.5887	0.2871	0.2087	0.4334	0.6188	0.3747	0.2378	0.4147	0.6034	0.3372	0.2295	0.5158	0.6568	0.4764	0.2785
C1074926	0.5864	0.6928	0.5817	0.3178	0.6585	0.7364	0.6639	0.3733	0.5361	0.6174	0.5495	0.2953	0.6302	0.6749	0.6542	0.3594	0.5898	0.6955	0.5885	0.3152	0.6531	0.7336	0.6604	0.3653	0.6136	0.6558	0.6372	0.3468	0.7162	0.7248	0.7437	0.4343	0.4584	0.6026	0.4505	0.2418	0.496	0.6232	0.4981	0.2648	0.6088	0.6829	0.6215	0.3383	0.6986	0.7418	0.7179	0.413
C1074982	0.6318	0.7168	0.6599	0.3556	0.6991	0.7597	0.7317	0.4105	0.6438	0.7226	0.6733	0.3647	0.7127	0.7674	0.746	0.4237	0.316	0.5518	0.1973	0.1868	0.3345	0.5608	0.2286	0.1956	0.35	0.5724	0.2542	0.2015	0.366	0.5803	0.2804	0.2091	0.6011	0.6823	0.6386	0.333	0.679	0.7325	0.7215	0.3912	0.6255	0.7054	0.6535	0.3503	0.673	0.7358	0.705	0.3891
C1075383	0.5731	0.6874	0.5395	0.3082	0.6365	0.7248	0.6177	0.3572	0.4993	0.5897	0.4886	0.274	0.586	0.6405	0.5939	0.3295	0.5597	0.6782	0.5297	0.3019	0.6067	0.7055	0.5885	0.3367	0.5439	0.5914	0.5551	0.3036	0.6164	0.6348	0.639	0.3474	0.462	0.6001	0.4404	0.2425	0.4993	0.6206	0.4896	0.2664	0.5771	0.6623	0.565	0.3166	0.6542	0.7108	0.6555	0.3767
C107540	0.5892	0.6839	0.54	0.3157	0.6479	0.7202	0.615	0.363	0.5077	0.6091	0.4623	0.2642	0.5883	0.6566	0.5661	0.3118	0.5971	0.6963	0.5352	0.3259	0.7101	0.7676	0.6791	0.4215	0.3735	0.4743	0.2931	0.2086	0.3706	0.4729	0.2885	0.1924	0.5331	0.6546	0.4365	0.2759	0.577	0.68	0.4989	0.2965	0.5469	0.6645	0.4495	0.2936	0.6128	0.7035	0.5422	0.3294
C1075496	0.7115	0.7639	0.687	0.4285	0.7366	0.781	0.7193	0.4494	0.7042	0.7588	0.6718	0.4209	0.7384	0.7822	0.7159	0.449	0.5013	0.6485	0.3915	0.2707	0.5	0.6474	0.3916	0.2749	0.4588	0.6032	0.3817	0.2463	0.4299	0.5868	0.3395	0.2335	0.6606	0.7253	0.6088	0.3792	0.6775	0.7363	0.6319	0.3878	0.7111	0.7662	0.6672	0.4264	0.7319	0.7802	0.695	0.4416
C1075769	0.7382	0.7869	0.6984	0.427	0.7137	0.77	0.6689	0.4176	0.6761	0.7437	0.6114	0.3592	0.6757	0.7433	0.6123	0.3753	0.5689	0.6586	0.4966	0.3027	0.5812	0.6656	0.5152	0.3104	0.6159	0.6882	0.569	0.3367	0.599	0.677	0.5485	0.322	0.6164	0.6998	0.5303	0.3176	0.6042	0.6921	0.5147	0.3227	0.8314	0.8538	0.8122	0.572	0.7969	0.8277	0.7723	0.5251
C107584	0.6516	0.6984	0.6538	0.3654	0.6866	0.7219	0.6931	0.395	0.6271	0.696	0.6137	0.3507	0.6699	0.7238	0.6637	0.3819	0.4834	0.6164	0.4436	0.2654	0.51	0.6311	0.4791	0.2803	0.4531	0.6122	0.3729	0.2472	0.4767	0.6248	0.4073	0.2594	0.6156	0.6865	0.6045	0.3242	0.6474	0.7068	0.6418	0.3527	0.6426	0.6927	0.6393	0.3623	0.6761	0.715	0.6777	0.3897
C1075894	0.639	0.7066	0.6126	0.359	0.7232	0.7633	0.719	0.4338	0.6322	0.7025	0.6081	0.3572	0.7206	0.7617	0.7193	0.434	0.4173	0.5974	0.2374	0.2298	0.4789	0.63	0.3402	0.2607	0.4131	0.5725	0.2752	0.2257	0.4517	0.5928	0.3389	0.2441	0.6237	0.6894	0.6269	0.3411	0.6976	0.7384	0.718	0.3993	0.6176	0.6925	0.5637	0.3479	0.7092	0.7531	0.6837	0.4225
C1076386	0.7566	0.7636	0.7491	0.4753	0.7345	0.7468	0.7238	0.4518	0.7742	0.7723	0.7674	0.4969	0.7561	0.7581	0.747	0.4756	0.3992	0.5383	0.2385	0.2186	0.3917	0.5338	0.2281	0.219	0.4046	0.5535	0.2352	0.2213	0.3908	0.5457	0.2135	0.215	0.7453	0.7447	0.7279	0.4571	0.7287	0.7324	0.7083	0.4397	0.7691	0.7798	0.7484	0.4876	0.7459	0.762	0.7207	0.4615
C1076433	0.1565	0.4325	-0.0395	0.1292	0.1586	0.4335	-0.0339	0.1304	0.0945	0.3479	-0.0714	0.1093	0.0961	0.3487	-0.0673	0.1106	0.1627	0.4238	0.0048	0.1313	0.1645	0.4246	0.0097	0.1318	0.1589	0.4116	0.0202	0.1296	0.1603	0.4122	0.0245	0.1299	0.1692	0.4439	-0.0132	0.1304	0.1733	0.446	-0.0032	0.1319	0.1785	0.4466	0.0053	0.136	0.1816	0.4482	0.013	0.1371
C1076977	0.6883	0.7475	0.6751	0.3991	0.7495	0.7894	0.7448	0.4621	0.6699	0.7326	0.6545	0.3829	0.7481	0.786	0.7438	0.4572	0.5679	0.6845	0.5175	0.293	0.5897	0.6967	0.5463	0.3117	0.5426	0.6541	0.5139	0.2751	0.5312	0.6469	0.5002	0.2708	0.5937	0.6736	0.5647	0.3279	0.6427	0.7045	0.6246	0.3599	0.7013	0.7598	0.6793	0.4126	0.762	0.8015	0.75	0.4756
C1077163	0.5701	0.679	0.5536	0.3126	0.651	0.7281	0.6488	0.3716	0.4803	0.595	0.5001	0.2671	0.5728	0.6485	0.6076	0.3211	0.4929	0.6508	0.4483	0.2594	0.5527	0.6829	0.5262	0.2969	0.5386	0.6493	0.5338	0.2955	0.6182	0.6972	0.627	0.3474	0.3749	0.5809	0.3302	0.2088	0.4065	0.5969	0.3755	0.225	0.5742	0.6721	0.5681	0.3168	0.6459	0.7163	0.651	0.3682
C1077287	0.6898	0.7419	0.6481	0.4005	0.769	0.7981	0.7459	0.4842	0.6709	0.7262	0.6319	0.3847	0.7612	0.7896	0.7425	0.4744	0.5778	0.6755	0.5024	0.3057	0.6121	0.6962	0.55	0.3308	0.4821	0.5723	0.439	0.2431	0.4615	0.5608	0.4114	0.2317	0.6247	0.6872	0.5766	0.3478	0.683	0.7257	0.651	0.3895	0.6911	0.7429	0.6477	0.4025	0.7806	0.8069	0.7581	0.5
C107802	0.6118	0.6811	0.5814	0.328	0.7008	0.7397	0.6917	0.4024	0.6173	0.6918	0.5895	0.3329	0.6941	0.742	0.6849	0.3964	0.5084	0.5976	0.4508	0.2711	0.6011	0.6525	0.5748	0.3302	0.6295	0.7096	0.5998	0.3474	0.6816	0.743	0.6658	0.3905	0.6615	0.6821	0.6912	0.3718	0.7076	0.7134	0.7441	0.416	0.6155	0.6706	0.5988	0.3309	0.7083	0.7325	0.7113	0.4101
C107813	0.5418	0.665	0.5273	0.2938	0.6712	0.7429	0.6769	0.3855	0.4912	0.6097	0.4916	0.2639	0.6228	0.6882	0.6435	0.3435	0.5002	0.6454	0.4719	0.2743	0.6202	0.7141	0.6175	0.3513	0.5235	0.6362	0.5049	0.2844	0.6745	0.7298	0.6807	0.3933	0.4727	0.6185	0.4817	0.2564	0.5531	0.6638	0.577	0.3036	0.5289	0.6325	0.5367	0.2855	0.6782	0.7258	0.7022	0.3891
C1078199	0.709	0.7616	0.692	0.414	0.7261	0.7732	0.7134	0.4366	0.703	0.7589	0.6808	0.4132	0.7335	0.7797	0.7182	0.4473	0.4322	0.6012	0.2936	0.2341	0.4759	0.6244	0.3629	0.2528	0.4757	0.641	0.3387	0.2565	0.5084	0.6581	0.3908	0.2718	0.6358	0.7033	0.6447	0.3466	0.6514	0.7132	0.6643	0.3657	0.7136	0.7711	0.6864	0.4238	0.7421	0.7903	0.7218	0.4568
C107824	0.5141	0.6515	0.497	0.2769	0.601	0.7013	0.6017	0.3322	0.4688	0.5979	0.4706	0.2496	0.5601	0.6501	0.58	0.2997	0.4834	0.6428	0.4508	0.2645	0.5721	0.6912	0.5623	0.3187	0.4932	0.6396	0.4615	0.269	0.5958	0.6979	0.5885	0.3337	0.4934	0.6424	0.5023	0.2688	0.5477	0.6723	0.5673	0.302	0.4456	0.5867	0.4395	0.2403	0.5463	0.6435	0.5626	0.2936
C107835	0.3998	0.6048	0.4293	0.2282	0.5313	0.6726	0.5813	0.2932	0.3586	0.5499	0.4181	0.2112	0.5028	0.6273	0.5783	0.2751	0.28	0.5572	0.2668	0.1745	0.3376	0.5841	0.3492	0.1995	0.3604	0.5374	0.4174	0.212	0.5154	0.6213	0.5889	0.2844	0.305	0.5557	0.3404	0.1871	0.3695	0.5873	0.4228	0.2136	0.374	0.563	0.4327	0.2166	0.5204	0.6422	0.5932	0.2839
C107846	0.5126	0.6563	0.5009	0.278	0.6097	0.711	0.6157	0.3391	0.4456	0.5818	0.4604	0.2386	0.5467	0.6389	0.5795	0.2897	0.4607	0.6377	0.4294	0.2515	0.5497	0.684	0.5419	0.303	0.4698	0.6399	0.441	0.255	0.5703	0.6935	0.5661	0.3152	0.427	0.6085	0.4268	0.2378	0.4811	0.6369	0.4948	0.2646	0.4196	0.5762	0.4145	0.2301	0.5251	0.6346	0.544	0.282
C1078713	0.5541	0.6695	0.558	0.3027	0.64	0.721	0.6547	0.3631	0.4715	0.5937	0.5056	0.2627	0.5677	0.6491	0.6128	0.3182	0.476	0.6442	0.4558	0.2506	0.5381	0.6768	0.5335	0.288	0.5207	0.637	0.5375	0.2854	0.6044	0.6867	0.631	0.3385	0.3562	0.5766	0.3289	0.2006	0.39	0.5933	0.3761	0.2165	0.5598	0.6613	0.5755	0.3079	0.6409	0.7111	0.6644	0.365
C107879	0.4845	0.6009	0.4185	0.2486	0.5312	0.6276	0.4832	0.2795	0.481	0.5977	0.4117	0.2532	0.5454	0.6346	0.4998	0.2917	0.5097	0.6321	0.4413	0.2716	0.5891	0.6785	0.5479	0.3178	0.5231	0.6589	0.4434	0.2802	0.5781	0.6898	0.5196	0.3158	0.4241	0.5283	0.3772	0.2153	0.4674	0.5512	0.4379	0.2409	0.5044	0.617	0.4449	0.2673	0.5811	0.6621	0.5467	0.3147
C107880	0.794	0.8096	0.7971	0.5148	0.8198	0.8297	0.8246	0.5562	0.7552	0.7834	0.7583	0.4485	0.7993	0.8166	0.8056	0.5111	0.6965	0.7369	0.6874	0.4033	0.7272	0.7583	0.7225	0.4403	0.5857	0.6109	0.5968	0.3099	0.5839	0.6096	0.5948	0.3159	0.6285	0.6566	0.623	0.351	0.6614	0.6779	0.6609	0.3812	0.8102	0.8276	0.8085	0.5299	0.8482	0.858	0.8487	0.5959
C1079216	0.7481	0.781	0.7434	0.4608	0.7455	0.7789	0.7413	0.457	0.7175	0.7604	0.7055	0.4261	0.7387	0.7753	0.7306	0.4508	0.535	0.6282	0.4901	0.2909	0.5417	0.6319	0.5002	0.2962	0.4521	0.5121	0.437	0.2457	0.4332	0.5024	0.4113	0.2382	0.6509	0.6641	0.6411	0.3618	0.6473	0.6617	0.6369	0.3606	0.7459	0.7829	0.7284	0.4552	0.743	0.7807	0.7255	0.4527
C107926	0.6561	0.7172	0.6354	0.3702	0.7277	0.7661	0.7186	0.4372	0.6312	0.6968	0.6066	0.3545	0.7179	0.7551	0.7083	0.4295	0.5902	0.6952	0.5435	0.3158	0.6285	0.718	0.5928	0.3461	0.5332	0.639	0.507	0.2727	0.5182	0.6301	0.4888	0.2646	0.5234	0.6115	0.4815	0.2834	0.5679	0.6378	0.5386	0.303	0.6541	0.7232	0.6205	0.3728	0.7181	0.7659	0.6979	0.4255
C107960	0.6544	0.7271	0.6248	0.3707	0.7183	0.7692	0.7014	0.4246	0.6485	0.7154	0.6255	0.3686	0.7194	0.7629	0.7088	0.4275	0.5249	0.6651	0.4454	0.2749	0.5411	0.6737	0.4688	0.2907	0.5321	0.6547	0.4827	0.2741	0.5233	0.6491	0.472	0.2745	0.6063	0.6747	0.5845	0.3408	0.6482	0.7015	0.6349	0.3668	0.7109	0.7602	0.7033	0.4258	0.7571	0.7926	0.7549	0.4704
C1079716	0.4232	0.6093	0.4391	0.2349	0.5576	0.6815	0.5943	0.3109	0.3799	0.5615	0.4208	0.2166	0.5268	0.6416	0.5866	0.293	0.4071	0.6197	0.4061	0.2272	0.4975	0.6629	0.5181	0.2729	0.4067	0.5883	0.4374	0.2316	0.5412	0.6616	0.5899	0.3027	0.2964	0.5448	0.3145	0.1801	0.3464	0.5695	0.3817	0.2021	0.4218	0.5997	0.4522	0.234	0.5561	0.6733	0.603	0.3103
C107982	0.7343	0.7408	0.7258	0.4502	0.7487	0.7509	0.7497	0.4648	0.7368	0.7367	0.7441	0.454	0.7586	0.7524	0.7783	0.4768	0.6677	0.7072	0.5861	0.3856	0.6918	0.7232	0.6275	0.4065	0.6129	0.6409	0.5489	0.3399	0.6033	0.6343	0.5353	0.3322	0.6244	0.6492	0.5767	0.3475	0.6252	0.6494	0.5796	0.3449	0.7053	0.6999	0.716	0.4223	0.7378	0.7225	0.766	0.4534
C108010	0.6395	0.7114	0.6207	0.3483	0.673	0.7329	0.6606	0.3807	0.6161	0.6724	0.6133	0.3317	0.6522	0.6954	0.6551	0.3644	0.5871	0.688	0.5511	0.3062	0.6109	0.702	0.5816	0.3255	0.3712	0.4999	0.3218	0.1911	0.3835	0.506	0.3395	0.198	0.5144	0.6246	0.4838	0.269	0.5434	0.6412	0.5206	0.2879	0.5783	0.6557	0.5627	0.3039	0.6241	0.6841	0.6173	0.3406
C108032	0.3547	0.5259	0.2653	0.1967	0.3771	0.5372	0.3023	0.2051	0.3555	0.5285	0.256	0.1991	0.3848	0.5436	0.3038	0.2094	0.4405	0.5949	0.3553	0.2345	0.4959	0.6251	0.4364	0.2586	0.4836	0.6419	0.3995	0.2592	0.5191	0.6607	0.4521	0.2741	0.3259	0.4974	0.2449	0.185	0.3471	0.5079	0.2803	0.1927	0.361	0.5276	0.2626	0.1992	0.3977	0.5465	0.321	0.2118
C108054	0.7516	0.7932	0.7876	0.4649	0.813	0.8383	0.8435	0.5465	0.7577	0.7948	0.7927	0.4714	0.8204	0.8418	0.8496	0.5577	0.3186	0.5677	0.2532	0.1904	0.3221	0.5692	0.2597	0.1937	0.3709	0.5957	0.3294	0.2129	0.3702	0.5952	0.3297	0.2143	0.7415	0.7851	0.7759	0.4515	0.8073	0.8332	0.8366	0.5383	0.7038	0.7607	0.74	0.4118	0.7765	0.8115	0.8086	0.4947
C108087	0.42	0.6211	0.4398	0.2358	0.5282	0.6752	0.5662	0.2893	0.3701	0.5644	0.4202	0.2112	0.4852	0.6256	0.5513	0.2587	0.3079	0.5692	0.2934	0.186	0.3701	0.5986	0.3796	0.2143	0.3217	0.5164	0.3655	0.1926	0.4598	0.5888	0.5288	0.2511	0.3137	0.5594	0.3435	0.1918	0.3667	0.5854	0.4119	0.2134	0.3763	0.5731	0.4235	0.2141	0.5088	0.6438	0.5727	0.2712
C108098	0.4287	0.6088	0.3337	0.2382	0.5005	0.6469	0.438	0.2736	0.407	0.579	0.3152	0.228	0.4981	0.6283	0.4464	0.2691	0.338	0.5393	0.2183	0.192	0.3801	0.5608	0.2867	0.2115	0.2722	0.5022	0.0972	0.1739	0.3171	0.5246	0.1773	0.1914	0.358	0.5765	0.2174	0.2039	0.406	0.6005	0.295	0.2254	0.4337	0.6031	0.3452	0.2407	0.5334	0.6576	0.4858	0.2888
C108101	0.5195	0.6354	0.4596	0.2716	0.5684	0.664	0.526	0.3068	0.4953	0.619	0.4253	0.2656	0.5603	0.6566	0.5143	0.3061	0.5126	0.6377	0.4502	0.273	0.5977	0.6875	0.5633	0.3238	0.5509	0.6793	0.4696	0.2993	0.6234	0.7206	0.5688	0.3485	0.4652	0.5735	0.4191	0.2401	0.514	0.6008	0.4859	0.2713	0.5139	0.6329	0.4498	0.2761	0.5923	0.6791	0.5546	0.3258
C108112	0.6653	0.7356	0.6317	0.381	0.704	0.7608	0.6807	0.4161	0.5848	0.6681	0.5584	0.3111	0.6486	0.7082	0.6391	0.3559	0.5849	0.6877	0.531	0.315	0.6285	0.7138	0.5893	0.3506	0.3736	0.5036	0.2861	0.2026	0.3621	0.4976	0.2681	0.1895	0.5343	0.645	0.4683	0.2909	0.5465	0.6519	0.4857	0.2862	0.6014	0.6855	0.5601	0.3234	0.6591	0.722	0.6344	0.3665
C1081750	0.6904	0.7428	0.6822	0.4018	0.7286	0.7689	0.7255	0.4437	0.5449	0.5965	0.5523	0.2958	0.6154	0.6388	0.634	0.3481	0.6323	0.7147	0.6155	0.3538	0.6834	0.7471	0.6757	0.3977	0.6301	0.7099	0.6163	0.3551	0.6765	0.7394	0.6707	0.3924	0.4478	0.5973	0.4164	0.2456	0.4462	0.5961	0.4157	0.2477	0.7001	0.7559	0.6905	0.4128	0.7194	0.7688	0.713	0.4347
C1081772	0.5103	0.6469	0.5231	0.2788	0.5976	0.6971	0.6217	0.333	0.4415	0.5827	0.4846	0.2491	0.5378	0.6366	0.5917	0.2999	0.4364	0.6321	0.4136	0.2325	0.4979	0.6619	0.4929	0.2664	0.4901	0.6301	0.5097	0.2694	0.5837	0.6837	0.6148	0.3254	0.3195	0.5538	0.3054	0.1877	0.3485	0.5681	0.3466	0.2013	0.5226	0.6486	0.5413	0.2859	0.6083	0.6988	0.6363	0.3409
C108189	0.5305	0.6675	0.5003	0.2846	0.581	0.6956	0.5637	0.3166	0.4895	0.6244	0.4619	0.2594	0.5513	0.6596	0.54	0.2927	0.4693	0.6321	0.4233	0.2524	0.5427	0.6719	0.5193	0.295	0.3664	0.5373	0.2828	0.2083	0.4798	0.5979	0.443	0.2619	0.4661	0.6241	0.4291	0.2487	0.4927	0.6383	0.4649	0.2657	0.5199	0.6497	0.4888	0.2755	0.5859	0.6877	0.5712	0.314
C108203	0.6669	0.7208	0.6861	0.379	0.7031	0.7452	0.7258	0.4112	0.6016	0.6775	0.6149	0.3231	0.6438	0.7043	0.6633	0.3533	0.5429	0.6523	0.5267	0.2966	0.6278	0.7037	0.6292	0.3564	0.49	0.5951	0.4696	0.263	0.5984	0.6591	0.6031	0.331	0.6337	0.6942	0.6638	0.3493	0.6527	0.7063	0.6854	0.3647	0.6447	0.7139	0.652	0.356	0.7056	0.7543	0.7198	0.4081
C108214	0.7024	0.7379	0.7181	0.4077	0.7266	0.755	0.7503	0.4371	0.6945	0.7284	0.7017	0.4029	0.7215	0.7474	0.7376	0.4345	0.4681	0.604	0.3453	0.2498	0.5075	0.6258	0.4099	0.2725	0.5594	0.68	0.4428	0.3063	0.5631	0.6819	0.4509	0.3102	0.6595	0.6877	0.6966	0.3661	0.6915	0.7094	0.7383	0.3998	0.7125	0.7392	0.7348	0.4208	0.7332	0.754	0.7623	0.4461
C108225	0.7416	0.7809	0.7652	0.4538	0.829	0.8468	0.856	0.5603	0.7435	0.7786	0.7629	0.4591	0.8371	0.8503	0.8603	0.5771	0.3626	0.5738	0.2421	0.2048	0.3747	0.5797	0.2628	0.2123	0.4441	0.6256	0.3551	0.2426	0.4559	0.6316	0.3742	0.2501	0.716	0.7521	0.7453	0.4305	0.8091	0.8219	0.842	0.5365	0.7071	0.7604	0.7263	0.4221	0.7903	0.8196	0.815	0.5101
C108247	0.6507	0.6864	0.6863	0.3632	0.6561	0.6899	0.6933	0.375	0.6556	0.6839	0.6932	0.3675	0.6601	0.6868	0.6991	0.3785	0.3227	0.5011	0.1984	0.1866	0.3281	0.5036	0.2086	0.1904	0.4376	0.5933	0.3537	0.2333	0.4356	0.592	0.3523	0.2348	0.6042	0.6353	0.6546	0.3258	0.6172	0.6433	0.6702	0.3433	0.6546	0.6927	0.6851	0.3678	0.6558	0.6934	0.6875	0.3758
C108269	0.5352	0.5508	0.4607	0.2857	0.6129	0.5951	0.5883	0.3379	0.528	0.5397	0.4476	0.2808	0.6062	0.5836	0.577	0.3328	0.4856	0.5925	0.2578	0.2607	0.5269	0.6156	0.3378	0.2844	0.5656	0.6671	0.3756	0.3107	0.6122	0.695	0.4614	0.3431	0.5067	0.533	0.4138	0.2715	0.5996	0.5848	0.5678	0.3304	0.5127	0.5547	0.3609	0.2759	0.6098	0.6108	0.528	0.3401
C1082855	0.5697	0.656	0.5452	0.3112	0.6041	0.6769	0.5966	0.3335	0.5736	0.6579	0.5397	0.3148	0.6076	0.6787	0.5908	0.3371	0.3324	0.5281	0.1008	0.1959	0.3421	0.5327	0.1225	0.2019	0.374	0.5516	0.1573	0.2113	0.3876	0.5582	0.186	0.2187	0.523	0.6073	0.4968	0.2843	0.5636	0.6311	0.5581	0.3081	0.5805	0.6744	0.5413	0.3204	0.6135	0.6944	0.5912	0.3417
C108307568	0.6196	0.7148	0.6574	0.3408	0.5691	0.6849	0.6036	0.3072	0.6198	0.7149	0.65	0.3417	0.5705	0.6857	0.5968	0.3086	0.3142	0.5672	0.1774	0.1899	0.309	0.5646	0.1705	0.1897	0.3672	0.5928	0.2625	0.2098	0.3629	0.5906	0.2575	0.2096	0.6202	0.7191	0.6413	0.3424	0.5773	0.6942	0.5945	0.3141	0.6929	0.7512	0.7472	0.4024	0.6372	0.7149	0.6921	0.3571
C108327	0.7977	0.8232	0.8233	0.5241	0.8766	0.8864	0.9031	0.647	0.7997	0.8218	0.8261	0.5279	0.882	0.8888	0.9088	0.6595	0.4669	0.6394	0.3754	0.2452	0.4969	0.6549	0.4197	0.2687	0.4179	0.606	0.3348	0.2037	0.421	0.6074	0.341	0.2067	0.7559	0.7841	0.7953	0.4702	0.8459	0.8546	0.8858	0.5887	0.7628	0.7754	0.7915	0.4816	0.8717	0.8644	0.9016	0.6404
C1083483	0.5593	0.6585	0.5649	0.305	0.608	0.688	0.6211	0.3374	0.5718	0.6691	0.5708	0.3141	0.6316	0.7059	0.6396	0.3558	0.3921	0.5779	0.3254	0.2059	0.4313	0.598	0.3821	0.2291	0.4336	0.6061	0.3889	0.229	0.4751	0.6279	0.4455	0.2531	0.5547	0.6623	0.5697	0.2999	0.5936	0.6854	0.6144	0.3261	0.5994	0.6925	0.5961	0.324	0.6467	0.7218	0.6508	0.3591
C1083563	0.6757	0.7317	0.6555	0.3868	0.7135	0.7572	0.7013	0.4265	0.5533	0.5964	0.565	0.3029	0.6183	0.6354	0.643	0.3513	0.5796	0.6621	0.5601	0.3109	0.6363	0.6975	0.6309	0.3539	0.5634	0.6513	0.5406	0.3037	0.6294	0.6921	0.6235	0.3521	0.4074	0.5726	0.3424	0.2253	0.406	0.5715	0.3422	0.2275	0.7011	0.7509	0.6886	0.4113	0.7168	0.7615	0.7081	0.4294
C108361	0.6772	0.7041	0.73	0.3914	0.6487	0.6849	0.6923	0.3683	0.6524	0.6706	0.7184	0.3702	0.6154	0.6465	0.6688	0.3425	0.4865	0.5641	0.4684	0.2596	0.487	0.5643	0.4706	0.2617	0.5441	0.5825	0.5738	0.294	0.5395	0.5797	0.5687	0.2913	0.5996	0.6874	0.5614	0.3286	0.5985	0.6866	0.5615	0.3306	0.6785	0.7253	0.7375	0.3844	0.652	0.7074	0.7031	0.3651
C108383	0.6351	0.7145	0.62	0.3527	0.6641	0.7328	0.6546	0.3781	0.5844	0.6297	0.5882	0.321	0.6599	0.6775	0.6747	0.3805	0.5973	0.6895	0.5796	0.3246	0.5984	0.69	0.5819	0.3278	0.656	0.691	0.6661	0.3705	0.6518	0.688	0.6621	0.3676	0.4142	0.5542	0.3824	0.2264	0.4174	0.5557	0.3881	0.2296	0.7081	0.7448	0.7179	0.4172	0.7366	0.7649	0.7491	0.4505
C108394	0.6991	0.7517	0.681	0.408	0.687	0.7433	0.6678	0.3957	0.6998	0.7535	0.6806	0.4063	0.7151	0.7637	0.6992	0.4216	0.5354	0.6433	0.4755	0.2924	0.5167	0.6321	0.4516	0.2815	0.3619	0.4768	0.2994	0.1993	0.3134	0.4535	0.225	0.1771	0.572	0.6284	0.5473	0.2886	0.5317	0.6044	0.4967	0.2569	0.7111	0.7469	0.6969	0.4217	0.6878	0.7305	0.6707	0.3979
C108407	0.6095	0.6765	0.5416	0.3123	0.6203	0.6832	0.5572	0.3275	0.6319	0.6981	0.5671	0.3404	0.6794	0.7292	0.6303	0.385	0.6415	0.7045	0.5988	0.3598	0.653	0.7119	0.6148	0.3696	0.4834	0.5922	0.4044	0.2522	0.4691	0.5841	0.3855	0.2502	0.5355	0.6377	0.457	0.2821	0.5533	0.6481	0.4832	0.2971	0.6677	0.7227	0.6181	0.3615	0.6697	0.7238	0.6216	0.3725
C108429	0.6583	0.716	0.6576	0.3748	0.6286	0.6964	0.623	0.3553	0.6477	0.7133	0.6331	0.3659	0.6256	0.6988	0.6072	0.3521	0.4612	0.5835	0.4129	0.2536	0.4734	0.59	0.4321	0.2583	0.411	0.5466	0.3554	0.2304	0.409	0.5452	0.3539	0.2265	0.6034	0.6991	0.5187	0.3299	0.5875	0.6895	0.4973	0.3194	0.7055	0.7557	0.6833	0.4204	0.6685	0.7307	0.6387	0.3893
C108430	0.7318	0.7739	0.7395	0.4435	0.6852	0.7416	0.6902	0.3978	0.7301	0.775	0.7353	0.4393	0.691	0.748	0.6938	0.4024	0.4339	0.5821	0.3793	0.2311	0.4195	0.5741	0.3604	0.229	0.4232	0.5543	0.3828	0.2231	0.3813	0.532	0.3245	0.202	0.537	0.6247	0.5116	0.268	0.4874	0.5961	0.4482	0.2383	0.7272	0.7679	0.7337	0.4378	0.6787	0.7343	0.6818	0.3907
C108441	0.653	0.7	0.6242	0.3644	0.6372	0.6894	0.605	0.3546	0.6563	0.7123	0.6124	0.3709	0.6603	0.7147	0.6197	0.3747	0.5183	0.6008	0.4456	0.2775	0.5159	0.5991	0.4443	0.2747	0.4145	0.5238	0.3142	0.2285	0.3996	0.5158	0.2912	0.2193	0.5717	0.6732	0.4466	0.3078	0.561	0.6667	0.4315	0.3027	0.7121	0.7492	0.6782	0.4231	0.6839	0.7294	0.6419	0.3988
C108448777	0.6931	0.7418	0.667	0.4041	0.7227	0.762	0.7043	0.4374	0.6709	0.7276	0.6463	0.3855	0.7084	0.7527	0.6933	0.424	0.6796	0.7514	0.6182	0.3836	0.7351	0.7874	0.6912	0.4436	0.6489	0.7237	0.5983	0.3422	0.6562	0.728	0.609	0.3566	0.6583	0.7293	0.6097	0.3543	0.6845	0.7462	0.6442	0.3839	0.6278	0.7047	0.5587	0.3401	0.692	0.7464	0.6444	0.4002
C108452	0.6851	0.7001	0.7218	0.3917	0.6655	0.6864	0.6975	0.3788	0.6897	0.7178	0.696	0.3982	0.6775	0.709	0.6811	0.3889	0.5161	0.5638	0.5051	0.2801	0.5198	0.5655	0.5128	0.2804	0.4548	0.5295	0.4213	0.2471	0.4449	0.524	0.4066	0.2393	0.6271	0.6902	0.5435	0.3464	0.6144	0.682	0.525	0.3396	0.7332	0.7446	0.746	0.4452	0.6967	0.7182	0.6979	0.4126
C108463	0.7232	0.7658	0.7088	0.433	0.6791	0.7352	0.6547	0.3914	0.7388	0.78	0.7214	0.4493	0.7061	0.7569	0.6819	0.4142	0.5144	0.6168	0.4249	0.2812	0.4776	0.5954	0.3713	0.2613	0.4675	0.5514	0.4019	0.2494	0.4098	0.5204	0.3143	0.2203	0.6037	0.6276	0.581	0.3145	0.5495	0.595	0.5081	0.2747	0.7012	0.7356	0.6933	0.413	0.6575	0.7053	0.6397	0.3739
C108485	0.7596	0.7933	0.7689	0.4662	0.7433	0.7813	0.7515	0.4535	0.7184	0.7626	0.7171	0.4211	0.7344	0.7738	0.7363	0.4489	0.6134	0.6934	0.5944	0.3387	0.6097	0.691	0.5908	0.3355	0.5209	0.6071	0.5041	0.2776	0.5096	0.6005	0.4908	0.2724	0.6095	0.6666	0.6456	0.325	0.5699	0.6417	0.5999	0.3048	0.7729	0.7908	0.7975	0.4827	0.7673	0.7863	0.7922	0.4831
C108509	0.7598	0.771	0.7848	0.4697	0.7621	0.7724	0.7883	0.4764	0.7427	0.7618	0.7587	0.4526	0.767	0.7797	0.786	0.4851	0.679	0.7127	0.6731	0.3934	0.6772	0.7112	0.6719	0.3911	0.5879	0.6473	0.5777	0.3255	0.6077	0.6594	0.6034	0.3388	0.6438	0.6593	0.6972	0.3568	0.619	0.6429	0.6706	0.3428	0.6674	0.6942	0.6643	0.3835	0.7266	0.7354	0.7334	0.442
C1085127	0.709	0.7684	0.6837	0.4162	0.7358	0.7863	0.7162	0.4463	0.69	0.7561	0.6596	0.4025	0.7363	0.7868	0.7156	0.45	0.5134	0.6526	0.415	0.2768	0.526	0.6594	0.4344	0.2825	0.399	0.532	0.3127	0.2019	0.3664	0.5152	0.2636	0.1783	0.6287	0.7115	0.5935	0.337	0.6506	0.7252	0.6211	0.3447	0.6676	0.7377	0.6278	0.3791	0.7219	0.7736	0.6949	0.4329
C108521	0.708	0.7533	0.7397	0.4233	0.6507	0.7143	0.6831	0.3752	0.7237	0.7674	0.7494	0.4393	0.6626	0.7255	0.6883	0.3853	0.5152	0.6718	0.4743	0.2756	0.5029	0.6657	0.4587	0.2665	0.459	0.6377	0.4181	0.2463	0.4532	0.6346	0.4106	0.2405	0.6783	0.7242	0.7159	0.3929	0.61	0.6794	0.6468	0.3434	0.722	0.7674	0.7508	0.4385	0.6584	0.7241	0.6876	0.3812
C108587	0.766	0.7451	0.8542	0.4648	0.759	0.7397	0.8467	0.4587	0.7679	0.7337	0.861	0.4709	0.761	0.7284	0.8537	0.4643	0.3583	0.5102	0.119	0.2079	0.3574	0.5096	0.1195	0.2073	0.4263	0.5775	0.2102	0.2386	0.4241	0.5761	0.2091	0.2379	0.7331	0.6963	0.8282	0.4342	0.7372	0.6991	0.8353	0.443	0.7656	0.7713	0.8362	0.465	0.7562	0.7641	0.8256	0.4564
C108598	0.6488	0.6982	0.6608	0.3686	0.7292	0.7536	0.7503	0.4442	0.6463	0.6929	0.6654	0.3664	0.7278	0.749	0.7551	0.4426	0.4302	0.5691	0.3488	0.2342	0.4673	0.589	0.4031	0.2559	0.443	0.5983	0.3518	0.2351	0.4707	0.613	0.3933	0.2522	0.6153	0.6588	0.6594	0.3385	0.6943	0.7111	0.7452	0.4057	0.6604	0.7077	0.6661	0.3763	0.7461	0.7676	0.7616	0.4605
C108601	0.7062	0.7227	0.7246	0.4192	0.7459	0.7511	0.7715	0.4602	0.6781	0.7043	0.6909	0.3919	0.7104	0.7265	0.7302	0.4216	0.5898	0.6451	0.5595	0.3214	0.6534	0.6856	0.642	0.372	0.7369	0.7761	0.7299	0.4471	0.7604	0.7929	0.7589	0.4754	0.6609	0.6935	0.6963	0.379	0.6947	0.7162	0.7369	0.4089	0.7044	0.7438	0.699	0.4164	0.761	0.7845	0.7673	0.4781
C108645	0.7144	0.7549	0.715	0.4177	0.8088	0.8251	0.8159	0.5359	0.6841	0.7341	0.6823	0.3899	0.7895	0.8102	0.7965	0.5057	0.5369	0.6423	0.4972	0.2876	0.6288	0.6982	0.6116	0.3522	0.6494	0.7268	0.622	0.3617	0.7192	0.7724	0.7049	0.4218	0.669	0.6957	0.6929	0.3721	0.7665	0.7658	0.7944	0.4779	0.7177	0.7503	0.7299	0.4251	0.8137	0.8227	0.8294	0.5443
C108656	0.7652	0.7942	0.7697	0.4761	0.8083	0.827	0.8163	0.5386	0.7675	0.7951	0.7709	0.4806	0.8137	0.8305	0.8206	0.5479	0.51	0.6354	0.4564	0.2731	0.5534	0.6602	0.5143	0.3008	0.5837	0.6939	0.5349	0.3213	0.6133	0.711	0.5739	0.3427	0.7078	0.7336	0.734	0.4105	0.7545	0.7675	0.7837	0.4663	0.7739	0.8005	0.7842	0.4914	0.8105	0.8285	0.8231	0.5451
C108678	0.5833	0.6749	0.5652	0.3155	0.6124	0.6927	0.6018	0.3385	0.5561	0.6229	0.551	0.2995	0.6245	0.6649	0.6342	0.3498	0.5376	0.6483	0.5055	0.2897	0.5465	0.6534	0.5181	0.2975	0.5735	0.6047	0.591	0.3133	0.5933	0.6163	0.615	0.3247	0.3813	0.5093	0.3475	0.2104	0.3835	0.5103	0.352	0.2136	0.6044	0.6643	0.6114	0.3314	0.6403	0.6871	0.6541	0.3619
C108690	0.6441	0.7136	0.6144	0.358	0.623	0.6999	0.5887	0.3468	0.6446	0.7213	0.5981	0.362	0.6441	0.7208	0.599	0.3646	0.4979	0.6187	0.4207	0.2675	0.4919	0.6149	0.414	0.2644	0.408	0.552	0.3064	0.225	0.395	0.5448	0.2871	0.217	0.5249	0.6492	0.4085	0.2753	0.5049	0.6378	0.3794	0.2669	0.6964	0.7415	0.6672	0.4055	0.6674	0.7216	0.6314	0.385
C1087021	0.4145	0.6036	0.3987	0.2349	0.4954	0.6461	0.5016	0.2755	0.3608	0.5559	0.3763	0.215	0.4421	0.5985	0.4798	0.2502	0.4012	0.6214	0.3436	0.222	0.4547	0.6455	0.4181	0.2519	0.3942	0.5762	0.3949	0.2274	0.4708	0.6168	0.4918	0.2623	0.3183	0.5716	0.2726	0.1874	0.354	0.5885	0.3255	0.2056	0.4211	0.6026	0.4118	0.2373	0.4962	0.6425	0.5062	0.275
C108703	0.6246	0.5886	0.8448	0.3319	0.5644	0.5539	0.7459	0.295	0.6136	0.5741	0.8254	0.3262	0.5475	0.5371	0.7153	0.2868	0.4259	0.4855	0.3869	0.2324	0.4003	0.4729	0.3357	0.2208	0.3655	0.4351	0.3432	0.2087	0.3411	0.4243	0.2913	0.1982	0.6013	0.6171	0.6897	0.3288	0.5626	0.5938	0.6224	0.3056	0.6369	0.6178	0.842	0.3413	0.5847	0.5861	0.757	0.3089
C1087214	0.6991	0.7558	0.7099	0.4068	0.726	0.7741	0.7397	0.4372	0.6906	0.7504	0.6953	0.3997	0.7195	0.7699	0.7277	0.4313	0.3765	0.5651	0.2642	0.2042	0.4018	0.5781	0.3042	0.2214	0.4707	0.6339	0.3817	0.248	0.4964	0.6474	0.4195	0.2692	0.6495	0.7201	0.6624	0.3648	0.6905	0.747	0.7081	0.4031	0.6319	0.6987	0.6273	0.3474	0.6696	0.7233	0.6714	0.3819
C108736	0.7562	0.789	0.7735	0.4699	0.6956	0.7459	0.711	0.4043	0.7571	0.7887	0.7744	0.469	0.7142	0.7578	0.7307	0.4192	0.4624	0.5969	0.4194	0.2453	0.4143	0.5706	0.3541	0.2226	0.477	0.5826	0.464	0.2547	0.4123	0.5475	0.3792	0.2201	0.5751	0.6223	0.5936	0.3018	0.5078	0.5829	0.5142	0.257	0.7599	0.7798	0.7799	0.4766	0.6976	0.7346	0.7162	0.4085
C108758	0.7325	0.7535	0.7483	0.429	0.7443	0.7619	0.7619	0.4481	0.7239	0.7536	0.7272	0.4263	0.7662	0.7846	0.7743	0.4811	0.5903	0.6517	0.583	0.323	0.602	0.6587	0.5981	0.329	0.5225	0.5931	0.5066	0.278	0.5321	0.5984	0.5201	0.2815	0.616	0.6441	0.6537	0.3188	0.5994	0.6334	0.636	0.3159	0.7228	0.7306	0.754	0.4245	0.7451	0.7466	0.7782	0.4541
C108827	0.6195	0.7209	0.5617	0.3483	0.6673	0.7488	0.6253	0.3866	0.5515	0.657	0.5182	0.2952	0.6179	0.6971	0.6044	0.3381	0.519	0.6645	0.4398	0.2782	0.5976	0.7077	0.549	0.3313	0.4097	0.5792	0.2923	0.2223	0.4421	0.5964	0.3425	0.2347	0.5162	0.6592	0.4408	0.2825	0.5459	0.6755	0.483	0.2985	0.5782	0.6837	0.5207	0.3133	0.6335	0.7171	0.5941	0.3503
C108838	0.4896	0.6404	0.3973	0.2602	0.5575	0.678	0.4938	0.3029	0.4612	0.6088	0.3727	0.2506	0.5464	0.6568	0.4926	0.2974	0.5017	0.6351	0.4461	0.2715	0.6142	0.701	0.5932	0.3395	0.4933	0.6244	0.4187	0.2667	0.6125	0.6944	0.5785	0.3384	0.4397	0.5901	0.3694	0.2316	0.4991	0.6228	0.4537	0.2662	0.4763	0.6173	0.3968	0.258	0.5766	0.6747	0.5342	0.3144
C108849	0.6417	0.7226	0.6239	0.3616	0.6729	0.7423	0.6615	0.3915	0.6175	0.7056	0.5958	0.3442	0.655	0.729	0.6414	0.3761	0.4397	0.6022	0.3668	0.2365	0.4991	0.6344	0.4499	0.2666	0.517	0.6669	0.4421	0.2808	0.5482	0.6834	0.4861	0.3001	0.6027	0.682	0.6094	0.3272	0.6354	0.7026	0.6478	0.3568	0.6514	0.7294	0.637	0.3707	0.6911	0.7549	0.6839	0.4076
C108850	0.3498	0.5183	0.2623	0.1919	0.4411	0.5658	0.4008	0.2295	0.2875	0.4594	0.2147	0.1692	0.3761	0.5025	0.3552	0.2014	0.4342	0.6069	0.3418	0.2333	0.528	0.6578	0.4776	0.2841	0.4892	0.6464	0.4072	0.2605	0.5935	0.7038	0.552	0.3282	0.3633	0.5573	0.2977	0.2075	0.4191	0.5863	0.3824	0.2328	0.3581	0.5196	0.2729	0.194	0.4558	0.5708	0.4193	0.2355
C108861	0.6411	0.7194	0.66	0.3534	0.6862	0.7484	0.7077	0.4035	0.5556	0.6637	0.5621	0.293	0.6119	0.6976	0.626	0.3435	0.5311	0.6178	0.5682	0.274	0.5882	0.6519	0.6306	0.3179	0.5946	0.6265	0.6586	0.3247	0.5874	0.6217	0.6523	0.3213	0.5073	0.6484	0.5113	0.2692	0.5421	0.6678	0.5529	0.2903	0.6333	0.7196	0.6623	0.3529	0.6239	0.7137	0.6532	0.3486
C108872	0.2811	0.5431	0.291	0.1757	0.4075	0.6055	0.455	0.2241	0.2288	0.4899	0.2723	0.1567	0.3507	0.551	0.4318	0.1982	0.2078	0.5389	0.1492	0.1517	0.2606	0.5622	0.2368	0.1724	0.2492	0.5087	0.2665	0.1638	0.3781	0.5736	0.4363	0.2116	0.201	0.5179	0.1944	0.1515	0.2635	0.5477	0.2899	0.1731	0.248	0.5034	0.2894	0.1623	0.3794	0.5697	0.4569	0.209
C108883	0.7043	0.7603	0.6942	0.4166	0.7432	0.787	0.739	0.4568	0.5838	0.6062	0.5978	0.321	0.6717	0.6614	0.6975	0.3916	0.6979	0.745	0.7025	0.4081	0.7128	0.755	0.72	0.423	0.7514	0.781	0.7651	0.4621	0.742	0.7738	0.7559	0.4531	0.4442	0.595	0.4071	0.2446	0.4551	0.6007	0.4233	0.25	0.7902	0.812	0.8013	0.5107	0.8091	0.8264	0.8216	0.5399
C108894	0.7162	0.7589	0.7046	0.4301	0.7347	0.7715	0.7266	0.4513	0.6953	0.7217	0.6904	0.4057	0.7568	0.7659	0.7599	0.4771	0.5858	0.6885	0.5496	0.3179	0.6271	0.7139	0.6012	0.3407	0.5237	0.6538	0.477	0.2795	0.5691	0.6812	0.5355	0.3016	0.5614	0.6116	0.5777	0.3037	0.5429	0.6004	0.5569	0.2991	0.7564	0.7845	0.7569	0.4737	0.7696	0.7938	0.7721	0.4905
C108907	0.7018	0.7581	0.7124	0.4139	0.7188	0.7695	0.7319	0.431	0.6196	0.6871	0.6129	0.3358	0.6779	0.7252	0.6813	0.3965	0.6124	0.6472	0.6465	0.3299	0.6585	0.6766	0.6984	0.3704	0.6189	0.6245	0.6697	0.3445	0.6371	0.6353	0.6907	0.3551	0.5821	0.6755	0.5835	0.3219	0.6074	0.6908	0.6144	0.3381	0.7031	0.7555	0.7171	0.4163	0.7057	0.7571	0.721	0.4177
C108918	0.3555	0.5931	0.2906	0.2049	0.4038	0.616	0.3611	0.225	0.3536	0.5706	0.3116	0.1981	0.4128	0.6007	0.3938	0.2224	0.2394	0.5381	0.117	0.1569	0.2677	0.5513	0.1677	0.1697	0.2037	0.5142	0.0516	0.1458	0.2338	0.5286	0.1087	0.1589	0.2757	0.5547	0.1798	0.1771	0.3021	0.567	0.2232	0.1858	0.3932	0.6003	0.3595	0.2151	0.4522	0.63	0.4385	0.2413
C108930	0.5265	0.6739	0.4575	0.2838	0.5509	0.6865	0.4917	0.299	0.457	0.6102	0.4158	0.2422	0.498	0.6326	0.4716	0.2619	0.4516	0.6398	0.3471	0.2393	0.4744	0.6508	0.3823	0.2569	0.3464	0.5326	0.2681	0.1836	0.3257	0.5219	0.2358	0.1774	0.3935	0.5905	0.3094	0.2209	0.4005	0.594	0.3204	0.2232	0.5169	0.662	0.4521	0.2764	0.5458	0.6776	0.4919	0.2928
C108941	0.4439	0.5471	0.2304	0.2404	0.4888	0.5713	0.3231	0.2631	0.4262	0.5315	0.226	0.2365	0.484	0.5623	0.3426	0.2643	0.4431	0.5754	0.2003	0.2403	0.5077	0.611	0.3327	0.2734	0.4655	0.6231	0.2023	0.2505	0.4972	0.64	0.2717	0.2689	0.4027	0.5233	0.2431	0.2211	0.4384	0.5419	0.3169	0.2383	0.4022	0.4953	0.2211	0.2261	0.4702	0.5299	0.3572	0.2568
C108952	0.6426	0.7148	0.6315	0.3605	0.63	0.7065	0.6176	0.3504	0.6191	0.6986	0.6016	0.3415	0.6384	0.7106	0.6252	0.3574	0.4952	0.6086	0.4604	0.2702	0.4855	0.6028	0.449	0.2646	0.3833	0.5121	0.3405	0.2112	0.3326	0.4865	0.2663	0.185	0.47	0.5662	0.4348	0.2449	0.4428	0.5515	0.3984	0.2206	0.6513	0.7193	0.6411	0.3698	0.6274	0.7038	0.6141	0.3496
C108985	0.5686	0.6516	0.505	0.2937	0.6106	0.6775	0.5619	0.3225	0.5804	0.6678	0.5181	0.3124	0.6605	0.7185	0.6232	0.3715	0.6773	0.6957	0.6951	0.3872	0.7412	0.741	0.7677	0.4465	0.52	0.6058	0.5122	0.2695	0.5226	0.6072	0.5171	0.2773	0.506	0.6242	0.439	0.2719	0.551	0.6502	0.5016	0.2999	0.6281	0.7017	0.5867	0.3411	0.6553	0.7191	0.6222	0.3652
C108996	0.7213	0.7671	0.7012	0.4325	0.7488	0.7863	0.7344	0.4623	0.6674	0.6851	0.6515	0.3813	0.7415	0.737	0.7389	0.4566	0.677	0.7333	0.6593	0.3887	0.7019	0.7499	0.69	0.4102	0.5806	0.6689	0.5488	0.3151	0.6016	0.6816	0.5768	0.3278	0.5497	0.6218	0.5383	0.2971	0.5542	0.6242	0.5451	0.3026	0.7755	0.799	0.7675	0.494	0.8015	0.8187	0.7976	0.5295
C109013	0.5874	0.6712	0.5496	0.3151	0.5952	0.6754	0.5611	0.3272	0.5711	0.6352	0.5501	0.3036	0.5813	0.6409	0.5641	0.3179	0.4434	0.6006	0.3538	0.2386	0.4588	0.6094	0.3763	0.2473	0.3645	0.5553	0.2294	0.1968	0.3758	0.5613	0.2477	0.2029	0.4914	0.606	0.4404	0.2603	0.4896	0.6047	0.4393	0.264	0.5718	0.6716	0.5249	0.3029	0.5852	0.6793	0.5439	0.3173
C109024	0.5964	0.686	0.543	0.3195	0.6728	0.7343	0.6428	0.3802	0.5633	0.6447	0.5229	0.2956	0.6502	0.6991	0.6351	0.3592	0.4742	0.6239	0.3679	0.2547	0.5408	0.6608	0.4665	0.2905	0.4525	0.6074	0.3586	0.2427	0.5011	0.6338	0.4316	0.2675	0.4865	0.5937	0.4592	0.2557	0.5335	0.6202	0.5233	0.2814	0.5826	0.6615	0.5491	0.3078	0.678	0.7226	0.6697	0.3823
C109046	0.7028	0.7671	0.7268	0.4183	0.6575	0.7384	0.6808	0.3759	0.6828	0.7543	0.7059	0.4	0.6486	0.7329	0.6709	0.3695	0.4548	0.6018	0.4648	0.2455	0.4551	0.6018	0.4658	0.2473	0.5279	0.6541	0.5409	0.2891	0.5072	0.6423	0.5177	0.276	0.6613	0.7304	0.7018	0.3801	0.6297	0.7101	0.6705	0.3518	0.6767	0.7524	0.7015	0.3943	0.6241	0.7205	0.647	0.3491
C109057	0.5241	0.6704	0.4961	0.2843	0.5718	0.6958	0.5562	0.3146	0.5206	0.6488	0.5168	0.2742	0.5702	0.6772	0.576	0.3082	0.3327	0.5806	0.2368	0.1946	0.3865	0.6061	0.3193	0.2173	0.3313	0.5743	0.2147	0.1958	0.399	0.607	0.3202	0.2236	0.4334	0.6059	0.4057	0.2419	0.4537	0.6165	0.4332	0.2494	0.5311	0.6653	0.5157	0.2837	0.5877	0.6972	0.5841	0.3218
C109068	0.7589	0.7952	0.7632	0.4734	0.7528	0.7905	0.7573	0.4691	0.6998	0.7352	0.7048	0.4068	0.7368	0.7614	0.7451	0.4523	0.6595	0.7255	0.6551	0.3734	0.6675	0.7305	0.665	0.3774	0.556	0.6592	0.5486	0.2978	0.5468	0.6534	0.5389	0.2922	0.6016	0.654	0.6298	0.3258	0.5694	0.6339	0.5947	0.3095	0.7986	0.8196	0.8075	0.5227	0.7958	0.8173	0.8052	0.5239
C109091	0.7843	0.8171	0.8058	0.5051	0.7403	0.7854	0.7612	0.4521	0.7515	0.7937	0.7626	0.4639	0.7232	0.7739	0.733	0.4362	0.4933	0.5966	0.4879	0.2637	0.5004	0.6003	0.498	0.2713	0.5377	0.6324	0.5337	0.2903	0.5404	0.6337	0.5381	0.2937	0.7236	0.7507	0.7656	0.4368	0.6848	0.7233	0.7264	0.3971	0.7607	0.7963	0.7843	0.4719	0.713	0.7624	0.7355	0.419
C109217	0.67	0.731	0.6711	0.3803	0.7851	0.8121	0.7939	0.5039	0.6347	0.705	0.6365	0.3534	0.763	0.7931	0.7743	0.4763	0.4635	0.6056	0.4187	0.2531	0.5655	0.6638	0.5492	0.3118	0.5478	0.6789	0.5108	0.2923	0.6287	0.7247	0.6116	0.3431	0.6468	0.6878	0.6732	0.3534	0.7537	0.7629	0.7817	0.4596	0.6968	0.7348	0.7126	0.4075	0.8134	0.8219	0.8301	0.5453
C109227125	0.6577	0.7191	0.6655	0.371	0.6633	0.7226	0.6742	0.3761	0.657	0.7189	0.6684	0.3709	0.6577	0.7191	0.671	0.3711	0.3018	0.4554	0.1505	0.178	0.3021	0.4554	0.1529	0.1795	0.3005	0.4502	0.1497	0.1761	0.2957	0.4476	0.1429	0.1761	0.6249	0.6817	0.6177	0.346	0.6383	0.6902	0.6367	0.3585	0.6846	0.7428	0.6885	0.3963	0.688	0.7448	0.6944	0.399
C109386	0.5921	0.6949	0.5505	0.3246	0.6979	0.7608	0.6798	0.4113	0.5252	0.6264	0.4954	0.28	0.6399	0.6967	0.6354	0.3595	0.4557	0.5957	0.3942	0.2506	0.5615	0.6559	0.5345	0.3105	0.4948	0.618	0.4366	0.2661	0.5991	0.6793	0.5721	0.3321	0.5367	0.6496	0.5237	0.289	0.63	0.706	0.6354	0.3519	0.5371	0.6385	0.5123	0.2889	0.6559	0.7121	0.6551	0.3741
C109392907	0.7566	0.7697	0.8174	0.4598	0.7589	0.771	0.8235	0.462	0.7501	0.7726	0.7723	0.4564	0.765	0.7835	0.7972	0.4754	0.3656	0.4742	0.2207	0.207	0.3899	0.4856	0.2715	0.2208	0.412	0.5119	0.2995	0.2313	0.4287	0.52	0.3346	0.2393	0.7199	0.7568	0.7271	0.4279	0.7432	0.7733	0.7655	0.4503	0.7481	0.7765	0.7899	0.4502	0.7588	0.784	0.8086	0.4611
C109422	0.6523	0.6876	0.5656	0.3667	0.7247	0.7375	0.6945	0.433	0.6088	0.6353	0.5294	0.3392	0.689	0.6874	0.6711	0.4037	0.5567	0.6279	0.3932	0.308	0.6235	0.6689	0.5216	0.3531	0.6017	0.6764	0.4464	0.3349	0.6648	0.7167	0.5669	0.3833	0.5917	0.6057	0.565	0.3204	0.6548	0.6449	0.6746	0.3684	0.6421	0.6621	0.5933	0.3625	0.7204	0.7152	0.7283	0.4323
C109524	0.6273	0.701	0.5956	0.3482	0.7038	0.7515	0.6875	0.4143	0.5998	0.6801	0.565	0.333	0.6923	0.7403	0.6767	0.4061	0.5717	0.6839	0.5174	0.3067	0.6139	0.7087	0.5726	0.3383	0.486	0.6043	0.4499	0.2468	0.4683	0.5942	0.4272	0.2385	0.5108	0.6093	0.4583	0.2757	0.5618	0.6392	0.5251	0.3011	0.6254	0.7058	0.583	0.3504	0.694	0.7502	0.6679	0.4047
C109568	0.6838	0.731	0.615	0.397	0.7138	0.7515	0.6631	0.4269	0.6675	0.708	0.6105	0.3788	0.7074	0.7352	0.6726	0.4167	0.6376	0.7046	0.5343	0.3564	0.6676	0.7239	0.5842	0.3823	0.4248	0.495	0.2779	0.2225	0.4333	0.4992	0.2933	0.2269	0.5886	0.6536	0.4745	0.3207	0.6072	0.665	0.5059	0.3334	0.6664	0.7158	0.5714	0.3803	0.7091	0.7449	0.6399	0.4196
C109604	0.7022	0.7576	0.7137	0.4074	0.7625	0.7998	0.7771	0.4805	0.696	0.7529	0.7067	0.4044	0.7646	0.8007	0.7787	0.4844	0.4319	0.6154	0.3627	0.2367	0.4927	0.6471	0.4471	0.268	0.5389	0.6792	0.4988	0.2922	0.5829	0.7026	0.5553	0.3196	0.6667	0.7204	0.6991	0.3702	0.7307	0.7646	0.7646	0.4415	0.7168	0.7672	0.7319	0.4245	0.7792	0.8116	0.7962	0.5025
C109648	0.4689	0.5927	0.4421	0.2415	0.5463	0.6368	0.5416	0.2932	0.5435	0.6554	0.5406	0.2932	0.6054	0.6924	0.6155	0.3396	0.4438	0.591	0.3979	0.2362	0.5176	0.632	0.4969	0.2796	0.5691	0.6833	0.5596	0.3121	0.6044	0.7039	0.6032	0.3376	0.4321	0.5457	0.4406	0.2384	0.4553	0.5581	0.4716	0.2475	0.6157	0.6989	0.6282	0.3391	0.6708	0.734	0.691	0.3894
C109659	0.4625	0.6051	0.4591	0.2546	0.5948	0.6816	0.6139	0.3316	0.4404	0.5732	0.4544	0.2434	0.576	0.6507	0.6108	0.3178	0.4423	0.6164	0.4239	0.2464	0.5385	0.6684	0.5429	0.2978	0.4855	0.6415	0.4724	0.2649	0.5786	0.693	0.5841	0.3192	0.4475	0.6084	0.4615	0.2446	0.516	0.6459	0.5432	0.2816	0.4763	0.6044	0.4901	0.2607	0.6113	0.6838	0.6423	0.342
C109660	0.3852	0.5871	0.3971	0.2227	0.5333	0.6656	0.5717	0.2942	0.3388	0.5293	0.3966	0.2041	0.496	0.6131	0.5752	0.2722	0.2489	0.5396	0.193	0.1644	0.3007	0.5642	0.2738	0.1857	0.3651	0.5449	0.4012	0.2137	0.5286	0.6339	0.5876	0.2923	0.2737	0.5399	0.2735	0.1771	0.3526	0.5785	0.3817	0.2062	0.3612	0.5432	0.4212	0.2122	0.5293	0.6346	0.6068	0.2898
C109671	0.5804	0.6873	0.5571	0.3195	0.6694	0.7417	0.6625	0.3866	0.5269	0.6169	0.5383	0.2927	0.6302	0.6798	0.6548	0.3593	0.4853	0.6433	0.4509	0.2544	0.5297	0.6671	0.5085	0.2839	0.5715	0.6631	0.5739	0.3155	0.6796	0.7317	0.6946	0.3968	0.3888	0.5685	0.3585	0.218	0.4317	0.591	0.4171	0.2375	0.5996	0.6782	0.6008	0.335	0.6989	0.743	0.7108	0.4148
C109739	0.5439	0.6687	0.5	0.3025	0.6059	0.7046	0.5787	0.3418	0.5572	0.6627	0.5276	0.306	0.6346	0.7099	0.6217	0.3604	0.3783	0.5641	0.2935	0.2043	0.4091	0.5801	0.3401	0.2203	0.2805	0.5076	0.1337	0.1666	0.3132	0.5239	0.1901	0.1808	0.3741	0.5852	0.2578	0.2067	0.4108	0.6037	0.3148	0.222	0.5553	0.6567	0.5344	0.305	0.6432	0.7109	0.6391	0.3674
C109751	0.5272	0.6061	0.394	0.2705	0.5305	0.608	0.4013	0.2739	0.4466	0.5336	0.289	0.2305	0.4563	0.5387	0.3067	0.2357	0.7393	0.7726	0.7217	0.4473	0.7381	0.7715	0.7215	0.4473	0.748	0.773	0.7499	0.4568	0.7357	0.7637	0.7364	0.4442	0.3902	0.5036	0.2484	0.2111	0.3858	0.5014	0.2425	0.211	0.6572	0.7125	0.5886	0.3573	0.6761	0.725	0.6163	0.3759
C109784	0.6367	0.7003	0.5635	0.3556	0.6093	0.6828	0.5248	0.3363	0.5739	0.6492	0.4831	0.3052	0.5603	0.6409	0.4643	0.2952	0.6575	0.731	0.5671	0.3733	0.6674	0.7373	0.583	0.3827	0.6298	0.6798	0.5754	0.3559	0.5962	0.6584	0.5272	0.3285	0.5308	0.6151	0.4245	0.284	0.4969	0.5956	0.3711	0.2659	0.6439	0.6862	0.6199	0.3674	0.6242	0.6733	0.5938	0.3526
C109795	0.3809	0.5446	0.2555	0.2161	0.4725	0.5937	0.4011	0.2564	0.3965	0.5552	0.304	0.2261	0.5051	0.6144	0.4687	0.2774	0.4284	0.6117	0.2863	0.2369	0.5034	0.6512	0.4059	0.276	0.4061	0.5948	0.2339	0.2266	0.4752	0.6312	0.3488	0.2603	0.4156	0.5894	0.32	0.2322	0.4866	0.6276	0.4297	0.2676	0.4488	0.5661	0.4091	0.2486	0.5898	0.6472	0.6042	0.3271
C109799657	0.4969	0.5848	0.224	0.2677	0.5207	0.5979	0.2872	0.2817	0.4934	0.5632	0.237	0.2694	0.5269	0.5815	0.3217	0.2878	0.4692	0.5603	0.1682	0.2606	0.4973	0.5753	0.2428	0.2749	0.4082	0.518	0.0755	0.2282	0.4231	0.5252	0.1203	0.2354	0.5	0.5845	0.2551	0.2657	0.5118	0.5909	0.2886	0.275	0.5107	0.5718	0.2452	0.279	0.5477	0.5924	0.3381	0.3005
C109864	0.7896	0.7997	0.7984	0.5125	0.8114	0.8166	0.8265	0.5431	0.785	0.781	0.8107	0.5099	0.8177	0.8068	0.8511	0.5532	0.6985	0.7463	0.649	0.4097	0.7156	0.7578	0.6738	0.4287	0.5704	0.6142	0.5124	0.3102	0.5601	0.6077	0.4981	0.3017	0.6233	0.6647	0.6	0.3507	0.6288	0.668	0.608	0.3513	0.7473	0.7614	0.7466	0.4637	0.7826	0.7879	0.7918	0.5058
C109875	0.8094	0.8326	0.8298	0.5397	0.8701	0.8811	0.8868	0.6385	0.8221	0.8416	0.8431	0.5595	0.8826	0.8911	0.8992	0.6637	0.651	0.7303	0.6563	0.3749	0.7167	0.7727	0.7276	0.4321	0.7277	0.7752	0.7404	0.4424	0.7723	0.8068	0.7864	0.4926	0.6965	0.7244	0.745	0.4065	0.7464	0.76	0.793	0.4599	0.8057	0.813	0.836	0.5356	0.873	0.8691	0.8973	0.6449
C109897	0.6156	0.7056	0.5908	0.3439	0.6723	0.7412	0.6587	0.389	0.6277	0.6891	0.6188	0.3497	0.689	0.7297	0.6893	0.4008	0.3879	0.5542	0.3109	0.2139	0.4455	0.5847	0.3942	0.2391	0.3514	0.5347	0.2404	0.2003	0.4229	0.572	0.349	0.2279	0.5188	0.6338	0.4834	0.2791	0.5402	0.646	0.5116	0.2921	0.6209	0.6939	0.608	0.3464	0.6897	0.7389	0.6875	0.4031
C109919268	0.5877	0.6942	0.6061	0.3282	0.5619	0.6789	0.5778	0.3129	0.5833	0.6894	0.5982	0.3267	0.5569	0.6738	0.569	0.31	0.3623	0.5818	0.2333	0.2055	0.3672	0.584	0.243	0.2085	0.4159	0.6098	0.314	0.2267	0.4149	0.6091	0.3141	0.228	0.5909	0.7032	0.5649	0.3222	0.5749	0.6941	0.5459	0.3159	0.6067	0.7087	0.6197	0.3409	0.5914	0.6996	0.6036	0.3312
C109922	0.67	0.7167	0.6424	0.3709	0.7217	0.7525	0.7047	0.4239	0.6489	0.712	0.6089	0.3578	0.7091	0.7525	0.6834	0.4143	0.5343	0.6537	0.4738	0.2896	0.5573	0.6668	0.5059	0.3015	0.5625	0.6742	0.5118	0.3035	0.5807	0.6846	0.5369	0.3136	0.6056	0.6812	0.5823	0.3324	0.656	0.7134	0.6441	0.3733	0.6435	0.693	0.6187	0.3502	0.7061	0.7355	0.6938	0.4078
C109933	0.6032	0.6873	0.611	0.3319	0.6676	0.7285	0.6829	0.3826	0.5948	0.6894	0.5866	0.3261	0.6635	0.7324	0.6658	0.3796	0.3934	0.5765	0.3554	0.2116	0.3999	0.5797	0.3656	0.2157	0.4349	0.6101	0.4038	0.2279	0.4335	0.6091	0.4033	0.228	0.5396	0.6601	0.5237	0.296	0.6038	0.6979	0.6009	0.338	0.5628	0.6572	0.5571	0.3044	0.6248	0.6954	0.6295	0.3483
C109944	0.5849	0.6815	0.622	0.3255	0.6944	0.7511	0.7328	0.4142	0.5811	0.6808	0.6166	0.3227	0.6907	0.75	0.7283	0.4102	0.3846	0.6039	0.3601	0.2133	0.4074	0.6149	0.392	0.2263	0.3696	0.5449	0.372	0.2052	0.3445	0.532	0.339	0.1962	0.5153	0.628	0.5657	0.285	0.6422	0.7054	0.6948	0.3693	0.5702	0.6704	0.6105	0.3175	0.6966	0.7507	0.7374	0.4167
C109977	0.6042	0.6964	0.6093	0.333	0.6461	0.7223	0.6567	0.3643	0.4475	0.5946	0.4134	0.2324	0.4995	0.6232	0.4814	0.2706	0.5585	0.6374	0.5912	0.2984	0.605	0.6655	0.6427	0.3294	0.5355	0.5951	0.5757	0.2935	0.5625	0.6102	0.6065	0.3104	0.4102	0.5365	0.3802	0.2204	0.4337	0.549	0.4117	0.2387	0.6692	0.7268	0.6795	0.3834	0.6923	0.7423	0.7046	0.4053
C109999	0.6044	0.7002	0.6231	0.3365	0.6778	0.7459	0.7011	0.3945	0.5927	0.6801	0.6241	0.3266	0.6836	0.7383	0.7179	0.3994	0.4428	0.6226	0.4125	0.2458	0.4919	0.6483	0.4767	0.2693	0.4709	0.6293	0.4661	0.2555	0.4924	0.6408	0.4933	0.2675	0.3918	0.5809	0.3796	0.2238	0.4273	0.5993	0.4266	0.2398	0.5959	0.6849	0.624	0.33	0.6787	0.7375	0.7102	0.394
C110013893	0.6076	0.6472	0.4439	0.3209	0.6271	0.6594	0.4816	0.3334	0.4977	0.5423	0.312	0.2594	0.5308	0.5602	0.3753	0.2755	0.6897	0.7129	0.6295	0.3973	0.7121	0.7283	0.6677	0.419	0.6562	0.6969	0.6214	0.3717	0.6667	0.7034	0.6412	0.3784	0.4569	0.5413	0.2287	0.2451	0.4901	0.5591	0.2956	0.2596	0.6899	0.737	0.5708	0.4052	0.7311	0.7656	0.6431	0.4443
C110054	0.5356	0.5856	0.5557	0.2764	0.5769	0.6095	0.6078	0.2984	0.4813	0.5474	0.4773	0.2477	0.5339	0.5761	0.5466	0.2718	0.539	0.5974	0.5284	0.2831	0.5927	0.6293	0.5972	0.311	0.4561	0.5548	0.4023	0.2453	0.5149	0.5872	0.4847	0.2706	0.534	0.6012	0.5425	0.2754	0.5761	0.6258	0.5964	0.2977	0.4556	0.5156	0.4364	0.2342	0.5113	0.5446	0.5123	0.2586
C110123	0.4719	0.6219	0.4192	0.2473	0.5315	0.655	0.4986	0.2848	0.4508	0.6037	0.397	0.2447	0.5293	0.6473	0.5009	0.2886	0.4858	0.6304	0.4464	0.2617	0.5761	0.6815	0.5606	0.3131	0.4943	0.6514	0.431	0.2683	0.5739	0.6944	0.5368	0.3162	0.4327	0.5788	0.3969	0.2218	0.4854	0.6076	0.4668	0.2533	0.4766	0.6189	0.4329	0.2578	0.5647	0.669	0.5458	0.3094
C110127076	0.5179	0.6476	0.5332	0.2802	0.5827	0.6851	0.6085	0.3191	0.5511	0.6694	0.5674	0.3015	0.6262	0.714	0.6521	0.3513	0.3924	0.6013	0.3192	0.2138	0.4438	0.627	0.393	0.2415	0.4298	0.6071	0.3949	0.2285	0.4915	0.64	0.4763	0.2675	0.4666	0.6187	0.475	0.2543	0.5243	0.6507	0.5453	0.2846	0.5337	0.6718	0.5074	0.2854	0.6061	0.7121	0.5961	0.3291
C110134	0.514	0.6127	0.487	0.2712	0.5587	0.6388	0.5462	0.3008	0.5101	0.6078	0.4692	0.2718	0.5611	0.6376	0.5375	0.3045	0.4321	0.5798	0.3447	0.2285	0.4697	0.6001	0.4008	0.2483	0.5105	0.6554	0.4165	0.2714	0.5498	0.6769	0.4737	0.2959	0.4425	0.5413	0.4153	0.2373	0.4981	0.5715	0.4916	0.2669	0.5208	0.6177	0.4812	0.2758	0.5651	0.6438	0.5407	0.3054
C110156	0.7242	0.7708	0.7362	0.4286	0.7066	0.7585	0.7183	0.4104	0.7376	0.7742	0.7534	0.4437	0.7235	0.764	0.7394	0.4289	0.4059	0.5924	0.3331	0.2213	0.3842	0.581	0.3025	0.21	0.4282	0.5954	0.3886	0.2273	0.4084	0.5846	0.3626	0.2179	0.6957	0.7293	0.7114	0.3849	0.6635	0.7072	0.6774	0.3495	0.7132	0.7556	0.7302	0.417	0.6997	0.7461	0.7167	0.4051
C110270	0.5728	0.6815	0.5331	0.3063	0.683	0.7494	0.6678	0.3921	0.527	0.6348	0.4954	0.2825	0.6487	0.7094	0.6437	0.368	0.4642	0.5996	0.4014	0.2534	0.569	0.6596	0.54	0.3141	0.6008	0.6934	0.5595	0.3298	0.7206	0.7706	0.7048	0.4302	0.5289	0.6365	0.5144	0.2759	0.6214	0.6925	0.6259	0.3388	0.559	0.6596	0.5408	0.3018	0.6778	0.7342	0.6808	0.3924
C110361	0.5267	0.6625	0.5046	0.2809	0.6461	0.7317	0.647	0.3627	0.4773	0.6115	0.4642	0.2574	0.6088	0.6885	0.6197	0.3383	0.4235	0.5961	0.3851	0.237	0.5354	0.6574	0.5286	0.294	0.4727	0.629	0.4417	0.2566	0.5816	0.6898	0.5771	0.3195	0.5192	0.6503	0.5243	0.2687	0.6168	0.7073	0.6354	0.3327	0.5225	0.6448	0.5207	0.2806	0.6557	0.7254	0.6715	0.3731
C110383	0.6214	0.6997	0.5781	0.339	0.7312	0.7728	0.7144	0.4375	0.5833	0.6622	0.547	0.3175	0.7054	0.7421	0.698	0.4174	0.4824	0.6034	0.3969	0.2646	0.587	0.6645	0.5415	0.3273	0.6032	0.6893	0.5422	0.334	0.7103	0.7589	0.68	0.4224	0.5789	0.643	0.5709	0.305	0.673	0.7036	0.6847	0.3779	0.6186	0.6859	0.6018	0.3419	0.7343	0.7642	0.7395	0.4463
C110394	0.6373	0.6938	0.5741	0.3555	0.7414	0.7656	0.7195	0.452	0.591	0.6485	0.5361	0.3247	0.706	0.7244	0.6962	0.4179	0.4924	0.5918	0.3623	0.2699	0.5887	0.6483	0.513	0.3297	0.5646	0.6676	0.4329	0.3097	0.6516	0.7211	0.5677	0.3729	0.5953	0.6393	0.5834	0.3205	0.6863	0.6986	0.7063	0.3935	0.6346	0.6732	0.611	0.3573	0.7458	0.7503	0.7591	0.4603
C110407	0.6675	0.6631	0.6543	0.3731	0.7349	0.7096	0.7741	0.4355	0.6548	0.653	0.6402	0.3686	0.729	0.7035	0.7716	0.4363	0.4893	0.5174	0.3254	0.2656	0.5467	0.5475	0.4433	0.3001	0.6005	0.6406	0.4742	0.3339	0.6493	0.6715	0.571	0.3698	0.5962	0.5525	0.6447	0.3187	0.6551	0.5863	0.7478	0.3634	0.6616	0.6479	0.6869	0.3744	0.7311	0.695	0.8071	0.4377
C110418	0.3983	0.5933	0.338	0.2231	0.4928	0.6429	0.4674	0.2686	0.3814	0.5645	0.3481	0.2183	0.4886	0.6219	0.4877	0.2693	0.3719	0.591	0.3012	0.2152	0.458	0.634	0.4232	0.2544	0.4271	0.6208	0.3676	0.237	0.4848	0.6498	0.4478	0.2661	0.3237	0.5653	0.2545	0.1936	0.3757	0.5908	0.3318	0.2146	0.3663	0.5525	0.3299	0.2121	0.4806	0.6134	0.4801	0.2647
C110430	0.4747	0.6193	0.4177	0.2478	0.5419	0.6571	0.5072	0.288	0.4708	0.6095	0.4221	0.2534	0.5583	0.6594	0.5354	0.3036	0.4537	0.6117	0.3935	0.2469	0.531	0.6544	0.497	0.2872	0.445	0.6275	0.3644	0.2387	0.4991	0.6553	0.4412	0.2681	0.4182	0.561	0.3814	0.2153	0.4636	0.5855	0.4426	0.2418	0.4855	0.6204	0.4445	0.2613	0.5748	0.6718	0.5577	0.3145
C110452	0.5971	0.7023	0.5901	0.3333	0.6983	0.7642	0.7046	0.4157	0.5705	0.6869	0.5627	0.3117	0.6725	0.7479	0.6792	0.3876	0.443	0.6318	0.3863	0.2394	0.491	0.6557	0.4523	0.2662	0.4667	0.5864	0.4549	0.2454	0.4328	0.5677	0.4124	0.2344	0.5232	0.6476	0.536	0.2893	0.6302	0.7114	0.6554	0.3595	0.5506	0.6731	0.5522	0.3011	0.6718	0.7457	0.6874	0.3869
C110521	0.4442	0.3873	0.3912	0.2433	0.4794	0.4004	0.534	0.2605	0.4457	0.4044	0.4463	0.2456	0.4789	0.4175	0.5804	0.261	0.4588	0.4204	0.3703	0.2516	0.4857	0.4313	0.4829	0.2651	0.454	0.4484	0.4405	0.239	0.4607	0.451	0.4758	0.2422	0.3883	0.3354	0.3815	0.2189	0.4015	0.3396	0.4395	0.2234	0.4725	0.4315	0.4993	0.258	0.5036	0.4446	0.6237	0.2732
C110532	0.4649	0.602	0.4419	0.2559	0.6006	0.6809	0.6079	0.3358	0.4215	0.5505	0.4259	0.2359	0.5603	0.6282	0.5943	0.3093	0.4579	0.6242	0.4114	0.2524	0.5543	0.6769	0.5364	0.3066	0.494	0.64	0.4553	0.2704	0.5971	0.6986	0.5847	0.3335	0.4368	0.6015	0.4295	0.2401	0.5095	0.6411	0.5215	0.2778	0.4661	0.5875	0.4675	0.2567	0.6075	0.6705	0.6345	0.3406
C110543	0.364	0.5789	0.3817	0.2139	0.506	0.6527	0.551	0.2799	0.331	0.5309	0.3863	0.201	0.486	0.6131	0.563	0.2685	0.2591	0.5502	0.2229	0.1679	0.3169	0.577	0.3098	0.1918	0.3669	0.5494	0.4149	0.2146	0.5348	0.6411	0.6016	0.2951	0.2434	0.5122	0.2641	0.1654	0.304	0.5422	0.349	0.1871	0.3416	0.5413	0.3909	0.2041	0.4918	0.6212	0.5626	0.2705
C110565	0.5469	0.6402	0.5376	0.2955	0.6349	0.6944	0.6413	0.3613	0.5403	0.6277	0.5285	0.2895	0.628	0.6814	0.6326	0.3555	0.5645	0.6552	0.554	0.3069	0.6597	0.7149	0.6653	0.3789	0.5513	0.655	0.5347	0.3001	0.6277	0.7014	0.6265	0.3548	0.4685	0.5594	0.4981	0.2529	0.4989	0.5758	0.5356	0.2719	0.5453	0.6356	0.537	0.294	0.6296	0.6875	0.6364	0.3573
C110576	0.5464	0.6583	0.5379	0.2998	0.5968	0.6882	0.5981	0.3339	0.5117	0.633	0.5012	0.2739	0.5502	0.6551	0.5487	0.2986	0.5412	0.6517	0.5361	0.2915	0.5735	0.6707	0.5752	0.3104	0.5368	0.6543	0.5325	0.2869	0.5647	0.6705	0.5665	0.3023	0.4622	0.5478	0.4792	0.2511	0.4613	0.5472	0.479	0.2492	0.5848	0.674	0.5965	0.3264	0.6285	0.7011	0.6463	0.3566
C110587	0.5169	0.6546	0.4095	0.2864	0.575	0.6873	0.4951	0.3199	0.5463	0.647	0.4797	0.3008	0.6196	0.6915	0.5799	0.3503	0.3523	0.5618	0.1747	0.1965	0.3797	0.5757	0.224	0.21	0.3027	0.5236	0.0824	0.1814	0.3333	0.5389	0.1402	0.1944	0.3898	0.5921	0.2111	0.2215	0.4252	0.61	0.2715	0.2344	0.5346	0.6348	0.4785	0.2945	0.6199	0.6865	0.5934	0.3508
C110601	0.4791	0.6294	0.3992	0.2641	0.5008	0.6411	0.4309	0.2749	0.5437	0.6627	0.4805	0.2977	0.5721	0.6791	0.5193	0.3171	0.3343	0.5352	0.2165	0.1914	0.3483	0.5421	0.2411	0.1977	0.2425	0.4796	0.0708	0.1543	0.2527	0.4845	0.0911	0.1592	0.3409	0.5643	0.1726	0.1957	0.3576	0.5726	0.2019	0.2013	0.5357	0.6545	0.4847	0.2942	0.5711	0.675	0.5318	0.3175
C110623	0.5218	0.5577	0.2959	0.2813	0.5698	0.5848	0.4049	0.3096	0.5086	0.547	0.3209	0.2783	0.5641	0.5778	0.4431	0.31	0.4853	0.5696	0.242	0.2658	0.5352	0.5975	0.3577	0.2921	0.5119	0.5494	0.344	0.2802	0.5208	0.5541	0.3666	0.2855	0.4447	0.4794	0.2489	0.2401	0.4807	0.497	0.3327	0.2585	0.4971	0.5499	0.2809	0.2721	0.5626	0.5865	0.4271	0.3089
C110645	0.7238	0.7448	0.7086	0.435	0.7202	0.7418	0.7053	0.433	0.7078	0.7334	0.6941	0.4196	0.7139	0.7374	0.7027	0.4267	0.7726	0.804	0.7532	0.4922	0.7735	0.8045	0.7552	0.4949	0.578	0.6161	0.555	0.3199	0.5606	0.6054	0.5321	0.305	0.568	0.6302	0.5228	0.3151	0.5588	0.6245	0.5106	0.3068	0.7582	0.7872	0.7335	0.4743	0.7532	0.7833	0.7284	0.4691
C110667	0.3619	0.5691	0.3155	0.2075	0.4578	0.6191	0.4451	0.2482	0.3662	0.5619	0.3512	0.2138	0.4855	0.6253	0.5024	0.2676	0.384	0.6044	0.3324	0.215	0.4608	0.6417	0.4376	0.252	0.3472	0.5767	0.2678	0.1998	0.4109	0.6084	0.3616	0.2275	0.3805	0.5923	0.3529	0.214	0.4549	0.63	0.451	0.2486	0.419	0.5716	0.4313	0.2362	0.5755	0.6602	0.6119	0.3202
C110678	0.6218	0.6976	0.5791	0.3349	0.673	0.7307	0.6462	0.3751	0.5812	0.662	0.5348	0.3026	0.6303	0.6927	0.6004	0.3361	0.6015	0.6902	0.5424	0.3307	0.6763	0.7376	0.6418	0.3879	0.6528	0.7283	0.609	0.3695	0.7227	0.7742	0.6989	0.4322	0.5082	0.605	0.4718	0.2631	0.5434	0.6253	0.5208	0.285	0.7072	0.7363	0.7202	0.4237	0.7615	0.7757	0.7834	0.4807
C110703	0.5904	0.6761	0.5535	0.3231	0.6334	0.7029	0.608	0.355	0.6184	0.6793	0.5946	0.3437	0.6705	0.7131	0.6577	0.3866	0.4323	0.5717	0.3583	0.2317	0.4692	0.5914	0.4121	0.2505	0.3339	0.5098	0.2132	0.1873	0.3545	0.5198	0.2478	0.1985	0.4997	0.6247	0.4337	0.2621	0.5305	0.6422	0.4765	0.282	0.596	0.6705	0.5653	0.3252	0.6536	0.7071	0.6364	0.37
C110714	0.6724	0.7041	0.7112	0.3925	0.7463	0.7564	0.7828	0.4643	0.6698	0.6885	0.7116	0.39	0.7456	0.742	0.7846	0.4629	0.6113	0.6967	0.6233	0.3415	0.6748	0.7372	0.6921	0.3917	0.598	0.6838	0.6137	0.3314	0.6446	0.713	0.6646	0.3644	0.5586	0.6265	0.607	0.3079	0.6136	0.66	0.6646	0.3466	0.6343	0.677	0.6759	0.3618	0.7133	0.7306	0.754	0.4304
C110725	0.5896	0.6892	0.5589	0.3254	0.6316	0.7147	0.6109	0.3566	0.6294	0.6969	0.6081	0.3529	0.6767	0.7278	0.6642	0.3947	0.405	0.5677	0.3315	0.2178	0.4458	0.5893	0.3905	0.2364	0.2856	0.4956	0.1527	0.1692	0.3139	0.5096	0.201	0.1807	0.4436	0.6067	0.3629	0.2367	0.4692	0.6203	0.4001	0.2504	0.6234	0.6963	0.603	0.348	0.6819	0.7344	0.672	0.3994
C110736	0.7096	0.7616	0.686	0.4092	0.7573	0.7949	0.7421	0.4656	0.6972	0.7394	0.6818	0.3937	0.7502	0.7771	0.7428	0.4562	0.6083	0.6984	0.5592	0.321	0.653	0.7262	0.6165	0.359	0.4279	0.528	0.3695	0.2019	0.4493	0.5392	0.3993	0.2196	0.565	0.6549	0.5132	0.287	0.6012	0.6769	0.5601	0.3175	0.6677	0.7256	0.6367	0.364	0.7325	0.77	0.7141	0.4328
C110747	0.4425	0.613	0.4193	0.2355	0.5103	0.6496	0.5057	0.2722	0.4316	0.6094	0.4042	0.2315	0.503	0.6476	0.4961	0.2685	0.3391	0.5781	0.2593	0.196	0.3903	0.6029	0.3361	0.216	0.3166	0.56	0.2169	0.1814	0.3407	0.5718	0.2563	0.1897	0.4238	0.5944	0.4294	0.2262	0.4916	0.631	0.5121	0.2616	0.4565	0.6123	0.4585	0.2394	0.536	0.6565	0.5534	0.2833
C110758	0.7134	0.7283	0.7148	0.4199	0.7549	0.7586	0.7635	0.465	0.7048	0.7329	0.6938	0.4118	0.7489	0.7646	0.7465	0.4582	0.539	0.649	0.4695	0.286	0.5676	0.6658	0.51	0.3032	0.5624	0.6544	0.5098	0.2976	0.5796	0.6646	0.534	0.3085	0.6542	0.7091	0.6418	0.3725	0.7009	0.7404	0.6988	0.4128	0.716	0.7356	0.7155	0.4184	0.7583	0.7666	0.7653	0.4644
C110805	0.777	0.8146	0.792	0.4908	0.8177	0.8442	0.8328	0.5449	0.7727	0.8096	0.789	0.4849	0.824	0.8475	0.8396	0.5558	0.6564	0.739	0.6573	0.3622	0.6795	0.7531	0.6838	0.3759	0.6577	0.7316	0.6687	0.3566	0.6621	0.7341	0.6738	0.3574	0.6074	0.6924	0.619	0.3264	0.6134	0.6958	0.6261	0.3237	0.7677	0.8048	0.785	0.4802	0.8285	0.8501	0.8446	0.5642
C110816	0.4683	0.606	0.4162	0.2577	0.5714	0.6651	0.5536	0.3162	0.4736	0.5971	0.4322	0.255	0.5577	0.6454	0.5437	0.3041	0.4901	0.6234	0.4491	0.2708	0.5957	0.685	0.5865	0.3351	0.4973	0.6097	0.4632	0.2735	0.6136	0.6793	0.6119	0.347	0.4771	0.5832	0.4962	0.2533	0.5065	0.5996	0.5345	0.2734	0.4829	0.5926	0.4639	0.263	0.5985	0.6607	0.6103	0.3333
C110827	0.2428	0.4965	0.1838	0.162	0.3326	0.5415	0.3225	0.1933	0.1935	0.4459	0.1817	0.1457	0.2781	0.4875	0.317	0.1726	0.2044	0.524	0.0679	0.1498	0.2441	0.5427	0.1415	0.1661	0.2558	0.5063	0.203	0.168	0.3693	0.5635	0.3716	0.2108	0.1798	0.4786	0.102	0.1451	0.2246	0.5011	0.1828	0.1609	0.215	0.4632	0.1973	0.1522	0.3079	0.5093	0.3404	0.1827
C110838	0.5227	0.6564	0.5134	0.2862	0.6118	0.7078	0.6181	0.3441	0.4493	0.5841	0.4776	0.2516	0.5443	0.6377	0.5872	0.3018	0.3919	0.5996	0.3505	0.2152	0.4422	0.6247	0.4195	0.2433	0.4884	0.6402	0.4866	0.2689	0.5852	0.6943	0.6005	0.3276	0.3071	0.5323	0.2681	0.1847	0.3647	0.5614	0.3512	0.2086	0.5239	0.6286	0.5491	0.2907	0.6115	0.6812	0.6457	0.3428
C110861	0.7091	0.7523	0.6944	0.4223	0.7333	0.7693	0.725	0.4475	0.6365	0.6502	0.6281	0.3524	0.7137	0.702	0.7231	0.4301	0.6225	0.6642	0.6361	0.3461	0.6658	0.6924	0.6898	0.376	0.619	0.6744	0.6189	0.3393	0.626	0.6786	0.6291	0.3406	0.5274	0.58	0.5451	0.2873	0.5294	0.581	0.5488	0.2886	0.7481	0.7778	0.7503	0.4598	0.7544	0.7822	0.7587	0.4676
C110872	0.6425	0.7166	0.6038	0.3569	0.6993	0.7538	0.6746	0.4053	0.6122	0.6964	0.5669	0.3357	0.6858	0.7437	0.6595	0.3955	0.5283	0.6517	0.4623	0.2882	0.5809	0.6822	0.534	0.3203	0.5371	0.6534	0.4878	0.2904	0.5841	0.6809	0.5505	0.3181	0.5022	0.6273	0.4422	0.2732	0.5613	0.6614	0.5223	0.3065	0.6575	0.7211	0.6231	0.3647	0.7119	0.7576	0.69	0.4135
C110894	0.3431	0.5266	0.1587	0.2026	0.409	0.5606	0.2803	0.2299	0.323	0.4754	0.168	0.191	0.4013	0.514	0.3099	0.2212	0.3202	0.5202	0.1198	0.1886	0.3586	0.5395	0.1956	0.2058	0.3249	0.5371	0.0873	0.1934	0.365	0.5574	0.1674	0.2115	0.3272	0.5186	0.1209	0.1959	0.3736	0.5422	0.2102	0.2163	0.3451	0.5029	0.1779	0.2004	0.4276	0.5451	0.3259	0.2344
C110918	0.5137	0.6295	0.4969	0.27	0.5717	0.6634	0.5678	0.3101	0.5201	0.6362	0.5022	0.2622	0.5942	0.6801	0.5917	0.3156	0.4146	0.5567	0.3745	0.2277	0.473	0.5882	0.4527	0.2589	0.4009	0.5661	0.3422	0.2205	0.4464	0.5902	0.4062	0.2434	0.4449	0.5995	0.4064	0.2385	0.4868	0.6222	0.4622	0.2601	0.4966	0.623	0.4712	0.2499	0.585	0.6745	0.5797	0.3092
C110930	0.5585	0.6513	0.4877	0.2898	0.6049	0.6794	0.5519	0.3242	0.5439	0.6362	0.4716	0.2909	0.6073	0.6747	0.5584	0.3342	0.5545	0.6407	0.4902	0.2997	0.6304	0.6873	0.5919	0.3496	0.5587	0.674	0.466	0.3013	0.6171	0.7084	0.5488	0.3424	0.4926	0.5791	0.4411	0.2497	0.5326	0.6018	0.497	0.2755	0.5917	0.6697	0.5321	0.3233	0.6568	0.7111	0.6182	0.3735
C110952	0.5772	0.6655	0.5744	0.3035	0.6121	0.6868	0.6154	0.3319	0.5571	0.633	0.5716	0.2925	0.5864	0.6504	0.6053	0.3167	0.4842	0.638	0.4371	0.25	0.5256	0.6604	0.4924	0.273	0.5497	0.6673	0.5246	0.2837	0.5697	0.6786	0.5502	0.3015	0.5294	0.6466	0.5392	0.2779	0.5493	0.6579	0.5632	0.2932	0.5437	0.6313	0.55	0.2804	0.5781	0.6517	0.5902	0.3072
C110963	0.5713	0.6923	0.5407	0.3146	0.6459	0.7351	0.6314	0.3668	0.5571	0.6602	0.5501	0.2975	0.6368	0.709	0.6431	0.3491	0.4117	0.6001	0.3414	0.2298	0.4816	0.6367	0.4392	0.2651	0.3332	0.5014	0.2606	0.1974	0.4294	0.5509	0.3991	0.2388	0.5096	0.6499	0.4824	0.2793	0.5477	0.671	0.5311	0.3012	0.5918	0.6924	0.5788	0.322	0.6647	0.7373	0.6637	0.375
C110985	0.7617	0.7941	0.7583	0.4801	0.7672	0.7977	0.7649	0.4862	0.7644	0.7991	0.7621	0.4772	0.7783	0.809	0.7776	0.4943	0.6342	0.7122	0.6038	0.353	0.6617	0.7294	0.6378	0.3802	0.6559	0.7045	0.6507	0.3749	0.6378	0.692	0.6307	0.3621	0.6589	0.7148	0.6502	0.3789	0.6548	0.7118	0.6461	0.3737	0.7508	0.7765	0.7562	0.4649	0.782	0.7995	0.7896	0.5008
C111068	0.5502	0.6701	0.4794	0.2948	0.6616	0.737	0.6262	0.3759	0.4919	0.6063	0.437	0.2641	0.6137	0.6788	0.5966	0.3409	0.4588	0.6024	0.3748	0.2533	0.5718	0.6669	0.5313	0.3178	0.5075	0.6341	0.4281	0.2747	0.6158	0.6981	0.5749	0.3453	0.5204	0.6389	0.4928	0.2736	0.6107	0.6927	0.6078	0.333	0.5224	0.6313	0.4828	0.2809	0.6476	0.7079	0.6414	0.3671
C111115	0.6423	0.7042	0.6057	0.3571	0.752	0.78	0.7391	0.4638	0.6114	0.6756	0.5779	0.3394	0.7311	0.7565	0.7233	0.4456	0.5314	0.6194	0.4617	0.2917	0.6275	0.6781	0.5898	0.3575	0.5601	0.6576	0.4932	0.3063	0.6375	0.7053	0.5963	0.3613	0.6123	0.6541	0.6192	0.326	0.7083	0.7183	0.7305	0.4095	0.6377	0.6932	0.6171	0.3587	0.7528	0.7731	0.7532	0.4688
C111126	0.5611	0.6836	0.5537	0.3017	0.6204	0.7178	0.624	0.345	0.547	0.6767	0.5369	0.2963	0.6145	0.7151	0.6174	0.3434	0.3654	0.5598	0.3201	0.2087	0.4326	0.5949	0.4126	0.2345	0.3783	0.5797	0.3394	0.2121	0.4258	0.6041	0.4048	0.2281	0.5902	0.682	0.6123	0.3106	0.6355	0.7102	0.6613	0.3515	0.5935	0.7	0.5993	0.3247	0.6578	0.7386	0.6714	0.377
C111137	0.4472	0.6137	0.3889	0.2339	0.5202	0.6534	0.4869	0.2744	0.4273	0.5908	0.3775	0.2326	0.5198	0.6416	0.4992	0.2807	0.4292	0.6042	0.367	0.2368	0.5129	0.6492	0.4802	0.2793	0.4383	0.6285	0.3561	0.2372	0.5028	0.6609	0.4478	0.2722	0.3902	0.5634	0.3437	0.2037	0.4485	0.5944	0.4236	0.2333	0.4436	0.599	0.4036	0.2411	0.5443	0.6552	0.5325	0.2956
C111148	0.6205	0.7044	0.5706	0.3424	0.7055	0.7595	0.6772	0.4142	0.6002	0.6885	0.5515	0.3325	0.7045	0.7559	0.6809	0.4162	0.5498	0.6728	0.4751	0.2924	0.5942	0.6983	0.536	0.3229	0.4308	0.5606	0.3746	0.2166	0.4167	0.5529	0.3554	0.2113	0.5422	0.639	0.4889	0.288	0.6059	0.6777	0.5711	0.3247	0.617	0.7001	0.5669	0.3438	0.7162	0.765	0.6904	0.428
C111159	0.7579	0.7867	0.7548	0.4729	0.8067	0.8237	0.8093	0.5409	0.7554	0.7858	0.7503	0.4713	0.8059	0.824	0.8069	0.5405	0.4649	0.5883	0.377	0.2478	0.5176	0.6177	0.4524	0.2798	0.5967	0.7018	0.5269	0.3294	0.6412	0.7283	0.5871	0.3651	0.7053	0.7276	0.7242	0.4139	0.7574	0.7655	0.7814	0.4758	0.762	0.7886	0.7643	0.4782	0.8123	0.8271	0.8196	0.5486
C111182	0.5722	0.6655	0.5674	0.301	0.6405	0.7076	0.6463	0.351	0.5435	0.6257	0.5621	0.284	0.6082	0.6647	0.6351	0.3292	0.4681	0.6332	0.4106	0.247	0.5197	0.6606	0.4805	0.2737	0.5302	0.6527	0.5025	0.2769	0.5798	0.6813	0.5644	0.3088	0.5046	0.6375	0.5065	0.2682	0.5475	0.6617	0.5584	0.2932	0.543	0.633	0.5529	0.281	0.6093	0.6731	0.6288	0.3259
C111240	0.4915	0.5609	0.4763	0.258	0.5941	0.6199	0.6042	0.3264	0.5104	0.5716	0.5097	0.271	0.6081	0.6287	0.6285	0.3386	0.4931	0.5882	0.4559	0.2655	0.5804	0.6391	0.5686	0.3234	0.5427	0.6353	0.5447	0.275	0.5585	0.6444	0.5655	0.2918	0.4389	0.5154	0.4392	0.2405	0.4841	0.539	0.4989	0.2623	0.5465	0.5966	0.5482	0.2917	0.6406	0.654	0.6601	0.3628
C111251	0.4503	0.5814	0.4059	0.2486	0.5792	0.6554	0.5757	0.3214	0.3998	0.5252	0.3913	0.2265	0.5305	0.5961	0.5633	0.2917	0.4539	0.6183	0.3765	0.25	0.548	0.67	0.5076	0.3027	0.4881	0.6267	0.4249	0.2677	0.595	0.6886	0.5681	0.3331	0.414	0.5843	0.3784	0.2309	0.4865	0.6235	0.4788	0.2667	0.4402	0.5551	0.4297	0.2444	0.5772	0.6329	0.6047	0.3201
C111262	0.5203	0.6623	0.4511	0.2896	0.5882	0.7001	0.5423	0.3307	0.5261	0.6404	0.4863	0.289	0.6074	0.6888	0.5893	0.3424	0.3721	0.5855	0.248	0.2032	0.4052	0.602	0.3013	0.2197	0.292	0.5343	0.1123	0.1748	0.3278	0.5521	0.1759	0.1891	0.3744	0.5914	0.2412	0.2151	0.4163	0.6122	0.3077	0.2312	0.5078	0.6215	0.4794	0.279	0.604	0.6787	0.5995	0.3399
C111273	0.6463	0.7261	0.57	0.3705	0.6866	0.7517	0.6297	0.4055	0.5827	0.6507	0.5521	0.3182	0.6461	0.6907	0.6417	0.3659	0.5316	0.6672	0.3858	0.2899	0.5631	0.6846	0.4387	0.3112	0.3139	0.4439	0.1605	0.1794	0.3019	0.4385	0.1368	0.173	0.5017	0.6348	0.3847	0.2797	0.5217	0.646	0.4172	0.287	0.605	0.6719	0.57	0.3345	0.6643	0.7101	0.6537	0.3825
C111284	0.7984	0.8224	0.771	0.5249	0.8103	0.8314	0.7865	0.5438	0.7688	0.7892	0.7437	0.4833	0.8041	0.8163	0.7873	0.5325	0.7296	0.7712	0.6905	0.4388	0.7318	0.7726	0.6943	0.4409	0.4528	0.5235	0.3945	0.2444	0.4317	0.5126	0.3632	0.2288	0.5758	0.6461	0.507	0.3183	0.5957	0.6582	0.5348	0.3264	0.8135	0.8342	0.7851	0.5456	0.8292	0.8465	0.8052	0.5682
C111295	0.6132	0.7128	0.5821	0.3411	0.6353	0.7258	0.6099	0.3582	0.6171	0.7104	0.5942	0.3407	0.6594	0.7362	0.645	0.375	0.5453	0.6745	0.4974	0.2959	0.5798	0.6938	0.5426	0.3171	0.4633	0.5871	0.4274	0.2446	0.441	0.5743	0.3979	0.2315	0.4974	0.6363	0.4498	0.2686	0.4927	0.6335	0.4442	0.2657	0.622	0.7113	0.5984	0.3439	0.6624	0.7363	0.6471	0.3772
C111319	0.3911	0.5533	0.2524	0.222	0.4835	0.6032	0.4037	0.2638	0.3737	0.527	0.286	0.2175	0.4815	0.5843	0.4565	0.2664	0.444	0.6193	0.2823	0.2436	0.5201	0.6599	0.4083	0.2848	0.4298	0.6026	0.2559	0.239	0.508	0.6449	0.3869	0.279	0.3877	0.5687	0.2715	0.2206	0.4574	0.6057	0.3865	0.2527	0.4116	0.527	0.3683	0.2314	0.5459	0.6003	0.5662	0.3
C111320	0.7623	0.8032	0.7569	0.4741	0.8207	0.8458	0.8202	0.5538	0.7592	0.7942	0.7593	0.4725	0.83	0.8479	0.834	0.5706	0.6368	0.723	0.6069	0.3522	0.6893	0.7559	0.6705	0.3983	0.6168	0.6984	0.6083	0.3301	0.6438	0.715	0.6404	0.3556	0.5659	0.6591	0.5495	0.3066	0.5977	0.6782	0.5882	0.3303	0.7493	0.7867	0.7481	0.4615	0.8218	0.8411	0.8252	0.5564
C111342	0.6698	0.7308	0.6476	0.38	0.7166	0.7624	0.7031	0.426	0.635	0.7063	0.6073	0.3542	0.6924	0.7439	0.6763	0.4043	0.4991	0.6375	0.4323	0.2739	0.5328	0.6563	0.4791	0.2912	0.5735	0.6839	0.5259	0.3115	0.6122	0.7067	0.5764	0.3361	0.5989	0.687	0.579	0.3316	0.6413	0.7133	0.6305	0.3643	0.6462	0.7082	0.6248	0.3584	0.7013	0.7451	0.6901	0.4082
C111353	0.7657	0.7932	0.7781	0.4857	0.8149	0.8308	0.8275	0.5517	0.7518	0.7744	0.77	0.466	0.8044	0.8146	0.8219	0.5339	0.5902	0.699	0.57	0.327	0.6507	0.7349	0.6426	0.3739	0.3886	0.4956	0.3655	0.2083	0.4158	0.5093	0.4015	0.2225	0.6513	0.7216	0.6568	0.3677	0.6915	0.748	0.7007	0.4034	0.761	0.7848	0.7792	0.4777	0.8172	0.8282	0.8343	0.5532
C111364	0.1658	0.426	0.0268	0.1324	0.198	0.4416	0.0907	0.144	0.1606	0.426	0.0301	0.1317	0.1967	0.4438	0.1014	0.1441	0.1978	0.5228	-0.0207	0.1314	0.232	0.5387	0.0495	0.1394	0.1861	0.5078	-0.0122	0.1304	0.2099	0.5198	0.035	0.1359	0.1429	0.398	0.0293	0.1254	0.168	0.4103	0.0809	0.1355	0.1528	0.4094	0.0402	0.1287	0.1883	0.4269	0.11	0.1408
C1113684	0.5232	0.6362	0.5337	0.2703	0.5238	0.6362	0.5358	0.2774	0.5143	0.6281	0.5202	0.2676	0.5133	0.6273	0.5202	0.2733	0.3921	0.5721	0.3345	0.2074	0.4243	0.5887	0.3805	0.2232	0.4476	0.6173	0.3976	0.2341	0.4723	0.63	0.4322	0.2471	0.4766	0.5877	0.5014	0.2466	0.476	0.5871	0.502	0.2529	0.5184	0.6299	0.5188	0.2678	0.5222	0.6319	0.5246	0.2763
C111411	0.6867	0.7229	0.6083	0.3989	0.7174	0.744	0.6595	0.4307	0.7111	0.7201	0.6587	0.4227	0.749	0.7475	0.7193	0.4652	0.6063	0.6614	0.4859	0.3298	0.6273	0.6745	0.5238	0.3479	0.4796	0.5585	0.3028	0.2479	0.4887	0.5633	0.3205	0.255	0.5646	0.6448	0.3949	0.307	0.5897	0.6599	0.4408	0.3247	0.7062	0.721	0.629	0.417	0.7478	0.751	0.6964	0.4628
C111422	0.7097	0.7549	0.6916	0.4185	0.7435	0.7784	0.7315	0.4584	0.7249	0.7555	0.7163	0.4336	0.7699	0.7883	0.7675	0.4896	0.6302	0.7046	0.5938	0.3469	0.6552	0.7203	0.6256	0.3699	0.4516	0.5489	0.402	0.2318	0.4583	0.5522	0.4115	0.2387	0.5233	0.6108	0.4665	0.274	0.5489	0.6257	0.5011	0.2912	0.6833	0.7317	0.6546	0.3903	0.7306	0.7645	0.7115	0.4408
C111433	0.6798	0.7526	0.6981	0.3955	0.7548	0.8015	0.775	0.4724	0.6376	0.7094	0.6647	0.3565	0.7205	0.7646	0.7487	0.4311	0.4362	0.6127	0.4193	0.2421	0.4991	0.6461	0.4991	0.2733	0.4793	0.6314	0.4744	0.2654	0.5477	0.6692	0.5568	0.3038	0.4971	0.6262	0.5244	0.2747	0.5394	0.6501	0.5726	0.2982	0.6318	0.716	0.6557	0.354	0.7158	0.7703	0.742	0.4278
C111444	0.6699	0.7031	0.6944	0.3877	0.7329	0.7473	0.763	0.4485	0.68	0.7005	0.71	0.3967	0.7345	0.7389	0.7688	0.449	0.471	0.606	0.426	0.2507	0.537	0.6432	0.514	0.2893	0.5073	0.6195	0.4727	0.2679	0.5599	0.65	0.541	0.3009	0.615	0.652	0.6572	0.3446	0.6804	0.6948	0.7291	0.3961	0.653	0.665	0.6899	0.3748	0.7138	0.7066	0.7557	0.4283
C111455	0.8298	0.8497	0.8249	0.5692	0.8536	0.8684	0.8507	0.6037	0.8203	0.8403	0.8163	0.555	0.8514	0.8649	0.8499	0.6032	0.7152	0.7725	0.6868	0.4195	0.7181	0.7742	0.6908	0.4186	0.7271	0.7686	0.7192	0.4295	0.7289	0.7694	0.7219	0.4293	0.6596	0.7226	0.641	0.3727	0.6689	0.7284	0.6525	0.3741	0.815	0.831	0.8146	0.5471	0.8455	0.8554	0.8472	0.5899
C111466	0.8021	0.8191	0.8029	0.5295	0.8386	0.8479	0.8424	0.5872	0.8008	0.8108	0.8071	0.5301	0.8467	0.8478	0.8558	0.6	0.748	0.7938	0.726	0.4588	0.7584	0.8009	0.7388	0.4735	0.6605	0.7092	0.6418	0.3752	0.6581	0.7071	0.6394	0.3731	0.6574	0.7149	0.6449	0.3758	0.6685	0.7219	0.6584	0.3844	0.7895	0.7997	0.7943	0.5125	0.8349	0.8359	0.8431	0.5817
C1114712	0.5729	0.6752	0.5516	0.3054	0.6496	0.7224	0.6432	0.3628	0.5605	0.6674	0.5386	0.3017	0.6445	0.7187	0.6388	0.3628	0.5103	0.6255	0.4875	0.2708	0.5981	0.6774	0.5943	0.3226	0.4536	0.5876	0.4121	0.2389	0.5345	0.6329	0.517	0.2788	0.5628	0.6544	0.5725	0.2901	0.623	0.6914	0.6406	0.3362	0.5943	0.692	0.5771	0.3234	0.6791	0.745	0.6761	0.3923
C1114767	0.6273	0.6964	0.6016	0.3449	0.7309	0.7664	0.7237	0.44	0.6082	0.686	0.5799	0.336	0.7202	0.7602	0.7127	0.4324	0.5639	0.6621	0.5235	0.3055	0.6617	0.7232	0.6446	0.3779	0.5742	0.6802	0.5188	0.3139	0.6804	0.746	0.6531	0.3943	0.5885	0.6542	0.6054	0.3069	0.6645	0.703	0.6915	0.368	0.6419	0.7157	0.6225	0.3608	0.7505	0.789	0.7479	0.4649
C111488	0.6824	0.6744	0.6962	0.4011	0.6821	0.6738	0.6975	0.4018	0.6825	0.6554	0.728	0.4011	0.68	0.6534	0.7259	0.3994	0.6548	0.6919	0.5797	0.3773	0.6601	0.6952	0.5916	0.383	0.4697	0.4568	0.3992	0.2542	0.4658	0.4551	0.3905	0.2523	0.583	0.5774	0.5518	0.3216	0.5908	0.5819	0.5656	0.3262	0.7118	0.7008	0.7143	0.4288	0.7191	0.7056	0.7288	0.4361
C1115011	0.6601	0.7386	0.603	0.3721	0.7446	0.7935	0.7108	0.4561	0.6155	0.6926	0.5669	0.3394	0.7129	0.7568	0.6889	0.4249	0.5649	0.6512	0.4959	0.3075	0.661	0.7119	0.6222	0.3808	0.5701	0.6774	0.4926	0.3054	0.6169	0.7055	0.5567	0.3373	0.5859	0.6804	0.5303	0.315	0.6513	0.721	0.6149	0.3635	0.6325	0.7072	0.5842	0.3532	0.7321	0.7738	0.7082	0.4459
C111502	0.6465	0.6765	0.6513	0.3619	0.7502	0.7492	0.767	0.4534	0.6446	0.6764	0.6425	0.3628	0.7533	0.7527	0.765	0.4594	0.3824	0.5469	0.2598	0.2079	0.4519	0.5837	0.3662	0.242	0.4422	0.6051	0.3234	0.232	0.5091	0.6416	0.4232	0.2686	0.6269	0.647	0.6389	0.348	0.7349	0.7206	0.759	0.4384	0.6426	0.6851	0.6327	0.3617	0.7491	0.7596	0.7545	0.4546
C1115088	0.6953	0.7495	0.6932	0.4075	0.722	0.7677	0.723	0.4361	0.5988	0.6467	0.6098	0.331	0.6333	0.6684	0.6487	0.3586	0.6248	0.6955	0.6313	0.3455	0.6566	0.7159	0.6673	0.3727	0.6038	0.6532	0.6194	0.3343	0.6833	0.7052	0.7059	0.3971	0.5152	0.6351	0.4945	0.2829	0.5274	0.6418	0.5107	0.2884	0.6762	0.7354	0.6707	0.3922	0.7116	0.7592	0.7106	0.4267
C1115306	0.7637	0.7824	0.7711	0.4719	0.8295	0.8341	0.8451	0.5627	0.7546	0.7725	0.763	0.4629	0.8228	0.8256	0.8397	0.5537	0.4016	0.5226	0.2851	0.2161	0.4488	0.547	0.359	0.2445	0.507	0.6197	0.4009	0.2697	0.5451	0.6414	0.4577	0.2975	0.6919	0.7013	0.7242	0.3948	0.7555	0.7469	0.7956	0.4627	0.7843	0.7956	0.7996	0.5022	0.8478	0.8468	0.8694	0.5967
C111557	0.7284	0.7778	0.7574	0.4381	0.7666	0.8046	0.7955	0.4864	0.7324	0.7779	0.7615	0.4426	0.7712	0.8055	0.8	0.4928	0.3171	0.5334	0.2366	0.1865	0.346	0.5479	0.2814	0.2009	0.39	0.5992	0.3112	0.2164	0.4178	0.6129	0.3525	0.2317	0.6944	0.7378	0.7423	0.4026	0.743	0.7723	0.7899	0.4597	0.7276	0.7753	0.7557	0.4383	0.7741	0.8084	0.802	0.4975
C111615	0.5881	0.675	0.5087	0.3187	0.692	0.7419	0.6534	0.4032	0.5127	0.5929	0.4433	0.2755	0.6223	0.6587	0.5977	0.349	0.4955	0.6002	0.3941	0.2706	0.5953	0.6591	0.5411	0.3337	0.5775	0.6698	0.4882	0.3182	0.6716	0.7293	0.6222	0.3918	0.5385	0.6257	0.5029	0.2862	0.6211	0.6762	0.616	0.3425	0.5344	0.6133	0.4814	0.289	0.6448	0.6814	0.6331	0.3673
C111626	0.6083	0.7022	0.5622	0.331	0.7208	0.7742	0.7007	0.4288	0.5565	0.6466	0.5228	0.3016	0.6784	0.7239	0.6714	0.3945	0.5076	0.6292	0.4452	0.2789	0.6153	0.6932	0.586	0.349	0.5777	0.6839	0.5226	0.3194	0.6736	0.7429	0.6446	0.3931	0.5699	0.664	0.5552	0.2992	0.662	0.7218	0.6652	0.3682	0.6029	0.6836	0.5744	0.3314	0.7235	0.7633	0.7179	0.4366
C111637	0.5864	0.682	0.5287	0.3167	0.6852	0.7445	0.6572	0.395	0.5243	0.6229	0.4705	0.2801	0.6304	0.6876	0.6101	0.3511	0.4072	0.5867	0.2551	0.2282	0.4792	0.625	0.3692	0.2629	0.4429	0.5796	0.3222	0.2367	0.5	0.611	0.4093	0.2641	0.5567	0.6544	0.5223	0.2955	0.6447	0.7089	0.635	0.3581	0.5382	0.6424	0.4761	0.2893	0.6414	0.7058	0.6128	0.3602
C111648	0.5732	0.6206	0.4747	0.3114	0.6717	0.6834	0.633	0.3845	0.5457	0.6026	0.4453	0.2992	0.6563	0.6713	0.6231	0.3757	0.5072	0.6013	0.3524	0.279	0.5914	0.651	0.4979	0.3318	0.5538	0.6619	0.4012	0.3	0.6175	0.7001	0.5122	0.344	0.5347	0.589	0.4373	0.285	0.6265	0.6444	0.5869	0.3454	0.5482	0.6103	0.4381	0.3015	0.661	0.6808	0.6205	0.3802
C111659	0.3524	0.574	0.389	0.209	0.4946	0.6473	0.556	0.2736	0.314	0.5253	0.3836	0.1948	0.4651	0.6044	0.5544	0.2585	0.266	0.5577	0.2548	0.1704	0.3312	0.5873	0.3494	0.1971	0.3476	0.5426	0.4095	0.2068	0.5088	0.6291	0.5878	0.2805	0.251	0.5352	0.2797	0.1687	0.3167	0.5667	0.3693	0.1928	0.3336	0.5432	0.3976	0.2011	0.486	0.6235	0.5682	0.2675
C111660	0.5316	0.6485	0.4731	0.2932	0.6447	0.7169	0.6204	0.3696	0.4481	0.5628	0.4401	0.2537	0.5654	0.6293	0.5906	0.3177	0.4604	0.6382	0.3575	0.2436	0.5204	0.669	0.4461	0.2787	0.4804	0.6058	0.444	0.2658	0.5953	0.673	0.5932	0.3335	0.3977	0.5861	0.3407	0.223	0.4573	0.6172	0.4267	0.2518	0.5174	0.6211	0.4885	0.2869	0.6382	0.6946	0.6404	0.3661
C111671	0.5283	0.6527	0.5156	0.2901	0.6321	0.7143	0.6378	0.3597	0.5012	0.5968	0.5313	0.2777	0.6208	0.6685	0.6648	0.3532	0.4394	0.6243	0.393	0.2385	0.4937	0.6522	0.466	0.2695	0.5504	0.6178	0.5798	0.3071	0.6632	0.6886	0.7022	0.3861	0.3488	0.563	0.313	0.2013	0.3931	0.5854	0.3761	0.2204	0.531	0.6166	0.5566	0.2941	0.6502	0.6903	0.6878	0.374
C111682	0.5071	0.6567	0.4422	0.2822	0.5781	0.6955	0.5368	0.3239	0.5071	0.629	0.4747	0.2787	0.591	0.6783	0.5799	0.3316	0.3618	0.584	0.24	0.1993	0.3961	0.601	0.2953	0.2159	0.2899	0.5391	0.1167	0.1745	0.3277	0.5578	0.1832	0.1897	0.364	0.5887	0.2393	0.2118	0.4087	0.6106	0.3094	0.2286	0.4951	0.616	0.4718	0.2726	0.5938	0.674	0.5937	0.3334
C1116901	0.6492	0.7268	0.5997	0.3629	0.709	0.7655	0.676	0.4176	0.6208	0.6653	0.5987	0.3492	0.6977	0.7164	0.692	0.4133	0.6193	0.7037	0.5848	0.3358	0.6637	0.7317	0.6413	0.3745	0.6519	0.6762	0.6507	0.3713	0.7386	0.7364	0.7508	0.4518	0.4793	0.6001	0.4284	0.2576	0.514	0.6194	0.4769	0.2778	0.685	0.7212	0.664	0.3984	0.7567	0.7724	0.7491	0.4715
C111693	0.4593	0.3844	0.1795	0.2471	0.4778	0.3912	0.2702	0.2546	0.3851	0.3199	0.1027	0.2171	0.404	0.3256	0.1965	0.2235	0.534	0.4787	0.4015	0.2884	0.579	0.5002	0.5997	0.3148	0.543	0.5355	0.3674	0.2932	0.5732	0.5515	0.5077	0.3094	0.3488	0.3123	0.0818	0.2016	0.3594	0.3155	0.1372	0.2053	0.4631	0.4005	0.2993	0.253	0.5039	0.4164	0.4823	0.2735
C111706	0.6244	0.6762	0.5208	0.3507	0.6557	0.6963	0.5873	0.3754	0.5453	0.5649	0.51	0.2946	0.5914	0.5909	0.6034	0.3249	0.5485	0.6517	0.3397	0.3012	0.5715	0.665	0.3947	0.3161	0.3335	0.3871	0.1134	0.19	0.3293	0.3855	0.1019	0.1875	0.5006	0.5978	0.3276	0.2796	0.5201	0.6087	0.3711	0.2886	0.5644	0.5853	0.5275	0.3068	0.6081	0.6107	0.6157	0.3374
C111740	0.6072	0.6965	0.5811	0.3354	0.6591	0.729	0.6439	0.3773	0.6174	0.6779	0.6044	0.3419	0.6722	0.7137	0.6683	0.3894	0.4137	0.5631	0.3429	0.2274	0.4811	0.5996	0.4374	0.259	0.335	0.5197	0.2172	0.1946	0.4008	0.5535	0.3195	0.2235	0.549	0.6521	0.5164	0.2943	0.5813	0.6713	0.5576	0.3187	0.6165	0.6898	0.5955	0.3413	0.6791	0.7305	0.6696	0.3954
C111762	0.7593	0.8031	0.7672	0.4749	0.7993	0.8314	0.8086	0.5288	0.7307	0.7769	0.7457	0.4363	0.7855	0.8162	0.8012	0.5044	0.601	0.7081	0.5804	0.3334	0.628	0.7237	0.6136	0.3549	0.4322	0.5551	0.4126	0.2366	0.4146	0.5457	0.3894	0.2241	0.594	0.6914	0.5932	0.3338	0.6201	0.7072	0.6232	0.3483	0.6948	0.7506	0.7049	0.4055	0.7486	0.7878	0.7613	0.4637
C111773	0.608	0.6985	0.5784	0.3254	0.6513	0.7252	0.6316	0.3511	0.6207	0.7049	0.5937	0.3362	0.6711	0.7367	0.6546	0.3665	0.5797	0.682	0.5377	0.3115	0.6218	0.7072	0.5914	0.3373	0.5768	0.6651	0.5626	0.3034	0.6154	0.6883	0.6098	0.3283	0.5493	0.6481	0.525	0.2835	0.5692	0.6596	0.5505	0.2927	0.5382	0.631	0.4979	0.2734	0.5753	0.6529	0.5457	0.2852
C1117799	0.4566	0.6253	0.446	0.2528	0.5903	0.699	0.6048	0.3291	0.3887	0.5476	0.4144	0.224	0.5296	0.6248	0.5784	0.2922	0.42	0.6198	0.3925	0.2322	0.5156	0.6678	0.5144	0.2819	0.4459	0.6082	0.4372	0.2468	0.5676	0.6762	0.5828	0.3149	0.3803	0.596	0.3688	0.2153	0.4583	0.635	0.4689	0.2525	0.434	0.5892	0.4465	0.2431	0.5803	0.6723	0.6142	0.3223
C111784	0.6219	0.6878	0.5521	0.3454	0.6962	0.7368	0.661	0.4068	0.5312	0.5768	0.5173	0.2889	0.6097	0.6227	0.6299	0.3391	0.5293	0.6552	0.4231	0.284	0.5698	0.6782	0.489	0.3101	0.6118	0.6778	0.5717	0.34	0.667	0.7133	0.6516	0.3833	0.3926	0.5382	0.276	0.2194	0.4394	0.5626	0.3568	0.2391	0.6243	0.681	0.5847	0.3489	0.7102	0.7385	0.7058	0.4212
C111795	0.749	0.7837	0.7227	0.4535	0.8026	0.8237	0.7916	0.524	0.7255	0.7621	0.6962	0.4348	0.7901	0.8098	0.7792	0.5127	0.543	0.6295	0.4429	0.3016	0.6084	0.669	0.5398	0.345	0.553	0.6497	0.4599	0.305	0.5964	0.6757	0.5249	0.3329	0.7173	0.7464	0.7284	0.409	0.7676	0.7832	0.7903	0.4674	0.7362	0.7651	0.7182	0.4455	0.8032	0.8156	0.8025	0.5294
C111808	0.6376	0.7127	0.5653	0.3604	0.6863	0.7444	0.6333	0.4038	0.6006	0.6876	0.5218	0.3352	0.6556	0.7223	0.5993	0.3786	0.4384	0.5642	0.3171	0.2379	0.5061	0.6015	0.4225	0.2717	0.4635	0.5963	0.3597	0.2529	0.5128	0.6238	0.4353	0.2776	0.6261	0.6752	0.6081	0.3432	0.6569	0.6953	0.6491	0.3729	0.6283	0.7018	0.572	0.3552	0.6827	0.7373	0.6459	0.402
C111831	0.4002	0.5833	0.4134	0.2275	0.5321	0.655	0.5684	0.2941	0.3662	0.5374	0.4124	0.2146	0.505	0.6121	0.5705	0.2805	0.3662	0.5913	0.3503	0.211	0.4593	0.6374	0.4709	0.2531	0.4038	0.5943	0.4067	0.2286	0.5171	0.6547	0.5437	0.2849	0.3387	0.5679	0.348	0.1978	0.4088	0.603	0.438	0.2258	0.4027	0.5622	0.444	0.2293	0.5489	0.6435	0.6063	0.305
C111842	0.3837	0.58	0.3646	0.2203	0.5235	0.6548	0.5393	0.2883	0.3192	0.514	0.352	0.1963	0.462	0.5887	0.5285	0.2569	0.3272	0.582	0.2553	0.1919	0.3983	0.6152	0.3595	0.2237	0.3612	0.536	0.3784	0.2109	0.5124	0.6178	0.5607	0.2817	0.2877	0.554	0.256	0.1821	0.3597	0.5887	0.3593	0.2103	0.3477	0.5347	0.3724	0.2062	0.4978	0.615	0.5539	0.2738
C111853	0.4242	0.5842	0.3957	0.2347	0.5606	0.6607	0.5669	0.3091	0.3355	0.4999	0.3539	0.2003	0.4711	0.5704	0.5272	0.2613	0.4327	0.6224	0.3765	0.2357	0.5225	0.6687	0.4963	0.2839	0.4521	0.6245	0.4033	0.2468	0.5601	0.683	0.5431	0.3084	0.3246	0.5481	0.2801	0.1928	0.4011	0.5871	0.3892	0.223	0.3846	0.5393	0.3832	0.2194	0.5296	0.6186	0.5636	0.2922
C1118587	0.6524	0.7167	0.6177	0.3681	0.7126	0.757	0.6923	0.4226	0.6042	0.6454	0.5784	0.3398	0.6814	0.6954	0.6734	0.3998	0.6349	0.6895	0.6247	0.3529	0.6802	0.7194	0.6798	0.392	0.6541	0.6611	0.6661	0.376	0.7338	0.7159	0.7569	0.4477	0.4712	0.567	0.4201	0.2566	0.5206	0.5945	0.4885	0.2804	0.683	0.7229	0.6636	0.3988	0.7428	0.7651	0.7349	0.4579
C1118612	0.6422	0.6894	0.5767	0.3531	0.6748	0.7108	0.6248	0.3776	0.6038	0.661	0.5132	0.3202	0.6334	0.6796	0.5589	0.3384	0.4687	0.608	0.2781	0.2534	0.4747	0.6108	0.2913	0.2563	0.4845	0.6099	0.3164	0.2592	0.4808	0.6072	0.3122	0.2563	0.5458	0.6191	0.4224	0.2841	0.5774	0.638	0.4726	0.3008	0.6713	0.7291	0.5627	0.38	0.7127	0.7571	0.6256	0.4174
C111864	0.4728	0.6406	0.4016	0.2632	0.5459	0.6793	0.5008	0.3032	0.4577	0.6034	0.4192	0.2514	0.5413	0.6503	0.527	0.2984	0.3522	0.5867	0.2256	0.1964	0.3882	0.604	0.2839	0.213	0.276	0.5396	0.0946	0.1692	0.3137	0.558	0.1622	0.1825	0.3489	0.5833	0.2296	0.207	0.3949	0.6056	0.3017	0.2235	0.4468	0.5908	0.4175	0.2465	0.5471	0.6473	0.5451	0.302
C1118667	0.7283	0.7261	0.7327	0.4382	0.7145	0.7159	0.7176	0.4273	0.7188	0.7189	0.714	0.4321	0.7071	0.7104	0.7012	0.4228	0.561	0.6453	0.4924	0.3083	0.542	0.6336	0.4672	0.2971	0.5738	0.6569	0.4775	0.3188	0.5505	0.6426	0.4447	0.302	0.6586	0.6727	0.6394	0.3734	0.6476	0.6654	0.6264	0.3673	0.7078	0.7258	0.6782	0.4212	0.7014	0.7211	0.6712	0.418
C1118714	0.3942	0.5696	0.3183	0.2135	0.4208	0.5834	0.3577	0.226	0.3418	0.5377	0.2409	0.1934	0.3768	0.5556	0.2956	0.2067	0.3809	0.5283	0.3266	0.2	0.4449	0.5618	0.4156	0.2303	0.4415	0.6077	0.3575	0.2328	0.4774	0.6268	0.4099	0.2491	0.3529	0.5237	0.2865	0.196	0.3775	0.5362	0.3239	0.2074	0.3814	0.5598	0.2877	0.2045	0.4135	0.5765	0.3364	0.2168
C111875	0.5423	0.6792	0.5269	0.2984	0.622	0.7231	0.6217	0.3518	0.489	0.6221	0.4981	0.2648	0.5907	0.6812	0.6145	0.3268	0.4547	0.6406	0.4113	0.2419	0.4971	0.6613	0.4679	0.2647	0.3099	0.5269	0.2568	0.1694	0.3086	0.5262	0.2547	0.168	0.4021	0.6073	0.3639	0.2278	0.4416	0.627	0.4172	0.2424	0.5086	0.6417	0.508	0.2765	0.6027	0.6964	0.6167	0.3355
C111886	0.3363	0.5654	0.3232	0.1999	0.4414	0.6188	0.4603	0.2435	0.3363	0.5462	0.3588	0.2029	0.4615	0.6117	0.5109	0.2578	0.3315	0.5851	0.2938	0.1961	0.414	0.6234	0.4089	0.2314	0.3361	0.5791	0.3023	0.2001	0.4257	0.6225	0.4251	0.2377	0.298	0.5546	0.284	0.1821	0.3712	0.5904	0.3847	0.2094	0.37	0.5495	0.411	0.2153	0.5215	0.6319	0.5827	0.2886
C111900	0.8014	0.8293	0.8155	0.5289	0.8503	0.8671	0.8631	0.6074	0.7832	0.8106	0.8019	0.5052	0.8375	0.8528	0.8542	0.5846	0.654	0.7391	0.6475	0.3712	0.6913	0.7619	0.6903	0.4074	0.537	0.6387	0.5314	0.2897	0.5465	0.6442	0.5429	0.2937	0.6404	0.7148	0.6528	0.3633	0.6743	0.7367	0.6896	0.3917	0.762	0.7955	0.779	0.476	0.8198	0.8393	0.8359	0.5571
C111911	0.8525	0.8614	0.8771	0.6069	0.8888	0.8923	0.9092	0.6766	0.8616	0.867	0.8872	0.6242	0.8927	0.8939	0.9144	0.6841	0.4543	0.6127	0.4305	0.2449	0.5001	0.6375	0.4893	0.2699	0.517	0.6207	0.5168	0.28	0.5444	0.6364	0.5499	0.2956	0.755	0.7804	0.7974	0.4678	0.7991	0.8139	0.8378	0.5239	0.8393	0.8393	0.8697	0.5868	0.8774	0.872	0.9031	0.654
C111922	0.5262	0.6649	0.5031	0.2887	0.6132	0.7141	0.6083	0.3441	0.5233	0.6369	0.5286	0.2833	0.6148	0.6917	0.6329	0.3437	0.3579	0.5801	0.2815	0.2056	0.4363	0.6196	0.3941	0.2395	0.3385	0.5335	0.2711	0.2017	0.444	0.5887	0.4192	0.2451	0.4301	0.6094	0.3983	0.2408	0.4837	0.6377	0.4686	0.2663	0.5482	0.6584	0.5543	0.2989	0.6393	0.7138	0.6565	0.3633
C1119400	0.6863	0.7216	0.6972	0.3905	0.7778	0.788	0.796	0.4929	0.698	0.7287	0.7107	0.403	0.7929	0.7989	0.812	0.5148	0.4163	0.5341	0.3555	0.2286	0.463	0.5587	0.4216	0.2536	0.472	0.5972	0.4125	0.2504	0.5171	0.622	0.4747	0.2765	0.6374	0.6463	0.6847	0.3462	0.7224	0.7038	0.7743	0.429	0.7245	0.7491	0.7422	0.4322	0.8159	0.819	0.8376	0.5498
C1119466	0.7014	0.7523	0.6727	0.4138	0.7751	0.8048	0.7604	0.4904	0.69	0.7407	0.6634	0.4038	0.7757	0.8019	0.7646	0.4906	0.5705	0.6821	0.4985	0.2996	0.5954	0.6966	0.5333	0.3187	0.54	0.64	0.4983	0.275	0.5306	0.6342	0.4868	0.2701	0.6137	0.6749	0.5775	0.3416	0.676	0.7158	0.6546	0.3806	0.6995	0.7527	0.6621	0.4131	0.7823	0.8117	0.7624	0.5012
C1119499	0.5621	0.6546	0.534	0.3093	0.621	0.6903	0.6062	0.3495	0.5396	0.6459	0.5049	0.298	0.6109	0.6886	0.5937	0.3433	0.4876	0.6305	0.4202	0.2612	0.5304	0.6543	0.4786	0.2864	0.502	0.6563	0.4098	0.2703	0.5426	0.6782	0.4678	0.2963	0.5512	0.642	0.5264	0.2929	0.6049	0.6745	0.5925	0.3323	0.5672	0.6656	0.5294	0.3152	0.6411	0.7109	0.6209	0.3663
C1119604	0.7183	0.7461	0.6659	0.4285	0.7794	0.7914	0.7489	0.4966	0.7026	0.7372	0.6432	0.4179	0.7781	0.7925	0.7461	0.4973	0.6493	0.7232	0.546	0.361	0.674	0.739	0.5842	0.3853	0.5248	0.5878	0.4612	0.2698	0.5058	0.5767	0.4344	0.2592	0.6338	0.6756	0.5595	0.3553	0.6778	0.7048	0.6221	0.3854	0.7397	0.7683	0.6843	0.454	0.8058	0.8185	0.774	0.5349
C1119659	0.4388	0.6207	0.446	0.2444	0.565	0.6881	0.5935	0.3113	0.3998	0.5663	0.4401	0.2309	0.5446	0.6464	0.6018	0.3036	0.4274	0.626	0.4263	0.2348	0.5262	0.6751	0.5464	0.2848	0.4435	0.5918	0.4732	0.2486	0.59	0.6759	0.6346	0.3302	0.3165	0.5472	0.3335	0.184	0.3528	0.5653	0.3822	0.2022	0.447	0.5897	0.4963	0.2498	0.6005	0.6785	0.6587	0.3377
C111966	0.7114	0.7531	0.7329	0.4278	0.7917	0.8118	0.8129	0.5191	0.7076	0.7401	0.7338	0.4249	0.7917	0.8023	0.8166	0.5194	0.622	0.7127	0.6178	0.3499	0.6921	0.7566	0.6967	0.4065	0.5935	0.6988	0.5862	0.3296	0.6558	0.7362	0.6582	0.375	0.6012	0.6712	0.638	0.3334	0.6543	0.7051	0.6939	0.3758	0.6766	0.7141	0.7055	0.3947	0.76	0.7737	0.7888	0.4791
C1120065	0.593	0.6954	0.4792	0.3281	0.66	0.7362	0.5853	0.3791	0.5164	0.6031	0.4591	0.2781	0.6031	0.6547	0.5913	0.3326	0.5125	0.6558	0.3586	0.275	0.5674	0.6862	0.4524	0.3106	0.327	0.4584	0.1634	0.1875	0.3364	0.4628	0.1807	0.1889	0.4798	0.6238	0.3477	0.2627	0.5139	0.6426	0.4056	0.2808	0.5298	0.6183	0.4378	0.2861	0.6145	0.6694	0.5696	0.3417
C1120214	0.3308	0.5579	0.3243	0.2	0.4659	0.6274	0.4955	0.259	0.2856	0.5048	0.3298	0.1835	0.4235	0.5756	0.5002	0.2389	0.2775	0.5602	0.2187	0.1767	0.354	0.5955	0.3326	0.2073	0.3133	0.5147	0.3475	0.1925	0.4575	0.5901	0.5222	0.2541	0.2385	0.536	0.2073	0.1649	0.3062	0.568	0.3089	0.1888	0.3118	0.5247	0.3451	0.1924	0.4587	0.6014	0.5231	0.2544
C1120361	0.4521	0.5835	0.3339	0.251	0.5438	0.6353	0.4815	0.3015	0.3774	0.5023	0.3456	0.2201	0.4685	0.5492	0.4905	0.2625	0.4344	0.623	0.2367	0.237	0.4961	0.6545	0.3468	0.2697	0.4039	0.5462	0.332	0.2307	0.497	0.5966	0.481	0.2768	0.3488	0.558	0.204	0.205	0.4018	0.5851	0.2996	0.228	0.4227	0.5321	0.3652	0.2378	0.5222	0.586	0.5204	0.2895
C1120485	0.4966	0.6221	0.3977	0.2649	0.5778	0.6693	0.5191	0.3149	0.418	0.5336	0.3681	0.223	0.4979	0.5764	0.4875	0.2643	0.4292	0.6038	0.2848	0.2378	0.5187	0.6522	0.4284	0.285	0.3249	0.4704	0.2096	0.1905	0.4272	0.5211	0.3788	0.2345	0.4455	0.6	0.3577	0.2483	0.5025	0.6313	0.4458	0.2772	0.448	0.5568	0.3989	0.2361	0.536	0.6058	0.5273	0.2856
C1120496	0.4783	0.6313	0.4429	0.2635	0.57	0.6826	0.5585	0.317	0.4288	0.5697	0.438	0.2368	0.5199	0.6202	0.5495	0.2853	0.4068	0.6087	0.3387	0.229	0.5108	0.6619	0.4802	0.2814	0.3393	0.5098	0.3183	0.2019	0.4588	0.5722	0.4777	0.255	0.3707	0.582	0.3201	0.2165	0.4292	0.6118	0.4021	0.2401	0.4506	0.5865	0.4559	0.2471	0.5481	0.6417	0.5736	0.3021
C112050	0.5849	0.6788	0.4672	0.3183	0.6679	0.731	0.5901	0.3808	0.5685	0.6602	0.462	0.3117	0.6693	0.7239	0.6079	0.3846	0.5243	0.6551	0.3673	0.2813	0.5746	0.6837	0.4483	0.314	0.3932	0.5224	0.2571	0.2051	0.3852	0.518	0.2447	0.2029	0.5409	0.6385	0.4331	0.2874	0.6062	0.678	0.5298	0.3284	0.5949	0.678	0.4912	0.3284	0.6955	0.7432	0.6354	0.4084
C112061	0.6514	0.7226	0.6473	0.3637	0.7283	0.7741	0.7327	0.441	0.6075	0.6932	0.6034	0.3348	0.6964	0.7506	0.7032	0.412	0.4453	0.6078	0.3758	0.2445	0.5214	0.6494	0.4797	0.2848	0.574	0.6977	0.5356	0.3163	0.6537	0.7421	0.6343	0.3731	0.6243	0.6901	0.6424	0.3379	0.6879	0.7321	0.7111	0.3979	0.6469	0.7174	0.6527	0.365	0.7336	0.7757	0.7464	0.4501
C1120623	0.5529	0.6838	0.5461	0.3027	0.6503	0.7388	0.6586	0.371	0.4934	0.6217	0.5199	0.2704	0.6047	0.687	0.6421	0.3358	0.4253	0.6251	0.3877	0.2286	0.4761	0.6499	0.4558	0.2573	0.5021	0.6376	0.5041	0.2741	0.5928	0.6901	0.6091	0.3281	0.3416	0.5695	0.2938	0.1989	0.3958	0.5965	0.3706	0.2233	0.5646	0.6751	0.5753	0.3113	0.6714	0.7405	0.6919	0.3878
C112068016	0.7497	0.7725	0.6933	0.4591	0.774	0.7903	0.7316	0.4895	0.689	0.6836	0.6405	0.3975	0.7345	0.7152	0.7091	0.4495	0.7009	0.7126	0.6564	0.4044	0.75	0.7477	0.7299	0.4615	0.4535	0.4845	0.2953	0.2305	0.4683	0.4916	0.3222	0.2346	0.6042	0.6568	0.4554	0.3259	0.616	0.664	0.477	0.3329	0.7062	0.7362	0.5894	0.4035	0.73	0.7528	0.6295	0.4223
C1120689	0.646	0.7201	0.6457	0.3599	0.7067	0.7599	0.716	0.4141	0.4859	0.5744	0.4664	0.2629	0.5514	0.6116	0.5504	0.2974	0.5358	0.6339	0.5202	0.2934	0.6008	0.6729	0.6014	0.3346	0.5423	0.6413	0.5351	0.2912	0.574	0.66	0.5754	0.313	0.4873	0.6107	0.4753	0.2556	0.5124	0.6247	0.5092	0.2705	0.6428	0.6872	0.6461	0.364	0.7348	0.7506	0.7504	0.4491
C1120725	0.3996	0.5816	0.3541	0.2197	0.4657	0.6167	0.4439	0.2531	0.4018	0.5826	0.361	0.2238	0.4847	0.627	0.4709	0.2643	0.3967	0.6005	0.3372	0.2151	0.4762	0.641	0.4469	0.2501	0.4067	0.6208	0.3352	0.2247	0.4518	0.6418	0.4006	0.2479	0.357	0.5569	0.3253	0.1987	0.4056	0.582	0.3926	0.2228	0.3855	0.5655	0.3482	0.2174	0.4819	0.6172	0.4752	0.2623
C112072	0.7168	0.7447	0.6942	0.425	0.7517	0.7699	0.742	0.4672	0.7095	0.7421	0.6857	0.4203	0.7483	0.77	0.7388	0.4656	0.4682	0.5797	0.3183	0.2546	0.5247	0.6113	0.4118	0.2858	0.5938	0.6902	0.4748	0.3302	0.6438	0.7209	0.5531	0.3679	0.6541	0.6827	0.6569	0.3669	0.6958	0.7109	0.7134	0.4081	0.7038	0.7316	0.6961	0.4153	0.74	0.7574	0.7451	0.456
C1120883	0.6064	0.5806	0.6677	0.3318	0.6184	0.5872	0.7012	0.3392	0.6116	0.5701	0.647	0.337	0.6418	0.5874	0.7244	0.3603	0.5807	0.5711	0.5652	0.3162	0.6034	0.5837	0.627	0.3294	0.5141	0.5147	0.456	0.2772	0.5377	0.5264	0.5231	0.288	0.5188	0.5153	0.5236	0.2738	0.5119	0.5113	0.5109	0.2715	0.6201	0.6141	0.619	0.3429	0.6316	0.6207	0.6527	0.3509
C1120974	0.783	0.8107	0.7839	0.5039	0.8252	0.8432	0.8336	0.5633	0.7673	0.7997	0.768	0.4789	0.8219	0.8411	0.8318	0.5533	0.6346	0.7176	0.577	0.3571	0.6735	0.7421	0.63	0.3916	0.7282	0.7708	0.7009	0.4454	0.7424	0.7807	0.7199	0.4605	0.6461	0.7007	0.6607	0.3688	0.6786	0.7221	0.7011	0.396	0.786	0.8062	0.7952	0.5089	0.8317	0.8422	0.8478	0.5738
C1121079	0.5244	0.6557	0.558	0.2867	0.5716	0.6827	0.6101	0.318	0.5283	0.6574	0.5598	0.2897	0.5758	0.6846	0.6121	0.3217	0.303	0.547	0.2391	0.1659	0.3246	0.5576	0.2731	0.1793	0.3325	0.5767	0.2697	0.1775	0.3503	0.585	0.2973	0.1894	0.5133	0.6458	0.5632	0.2813	0.5539	0.6689	0.6074	0.3076	0.5335	0.6584	0.5711	0.2925	0.5828	0.6869	0.6245	0.3263
C112107	0.6067	0.6821	0.5298	0.3319	0.7044	0.7463	0.6705	0.416	0.5261	0.5979	0.4535	0.282	0.6302	0.6609	0.6059	0.3543	0.5053	0.5937	0.3983	0.272	0.6011	0.6504	0.5453	0.3337	0.6249	0.6818	0.5491	0.3443	0.736	0.7575	0.7075	0.445	0.5527	0.6273	0.5132	0.2968	0.6304	0.6753	0.6242	0.3517	0.5515	0.6233	0.4982	0.2988	0.6535	0.6871	0.6437	0.3744
C1121228	0.4158	0.5516	0.2518	0.2332	0.4572	0.5736	0.329	0.2544	0.3996	0.5355	0.2094	0.2252	0.4559	0.5651	0.3147	0.2518	0.3993	0.5311	0.2497	0.2198	0.4274	0.5455	0.3034	0.2357	0.3648	0.5198	0.1694	0.206	0.3896	0.5323	0.2189	0.2197	0.325	0.5124	0.0391	0.1951	0.3532	0.5266	0.0994	0.2073	0.4267	0.5618	0.2403	0.2375	0.4826	0.592	0.3434	0.2655
C1121240	0.6681	0.7006	0.5887	0.3788	0.6708	0.7021	0.5954	0.3834	0.6802	0.7127	0.6059	0.3886	0.6874	0.7174	0.6199	0.3985	0.5226	0.5902	0.3754	0.2852	0.5319	0.5953	0.3948	0.292	0.422	0.4967	0.225	0.2314	0.4311	0.5012	0.2432	0.2364	0.5588	0.5822	0.4251	0.2981	0.5811	0.5951	0.4642	0.3142	0.6083	0.6601	0.4726	0.3293	0.6112	0.6618	0.4794	0.3341
C112129	0.4616	0.6275	0.3616	0.2464	0.5422	0.6712	0.4765	0.2925	0.4329	0.5871	0.3582	0.2395	0.5315	0.6419	0.494	0.2924	0.4554	0.6246	0.3606	0.2498	0.5454	0.6733	0.4875	0.2997	0.464	0.6306	0.3549	0.2528	0.5468	0.6754	0.4743	0.3006	0.4164	0.5993	0.3388	0.2189	0.4738	0.6296	0.4214	0.2499	0.4638	0.6065	0.3967	0.2535	0.5692	0.6666	0.5378	0.3145
C1121319	0.7189	0.7324	0.736	0.4273	0.7208	0.7332	0.7401	0.4285	0.7307	0.7497	0.743	0.4368	0.7331	0.7509	0.7478	0.4391	0.3885	0.5216	0.2438	0.2203	0.4035	0.5291	0.2708	0.2287	0.4017	0.4999	0.285	0.226	0.4096	0.5036	0.2997	0.2287	0.6815	0.7319	0.6427	0.3948	0.6869	0.7351	0.6517	0.3995	0.7452	0.7417	0.7434	0.463	0.7494	0.7446	0.75	0.4674
C1121375	0.7282	0.7576	0.7463	0.4392	0.7684	0.7871	0.7877	0.4859	0.6973	0.7428	0.708	0.4097	0.7501	0.7803	0.764	0.466	0.6232	0.6833	0.6345	0.3374	0.6458	0.6978	0.6601	0.3617	0.5806	0.6673	0.5834	0.3089	0.6121	0.6865	0.6203	0.336	0.7391	0.7548	0.7714	0.4464	0.8001	0.8015	0.8313	0.5265	0.7604	0.7995	0.766	0.4759	0.8035	0.8311	0.8111	0.5317
C112141	0.6001	0.6969	0.6006	0.3255	0.678	0.7456	0.6876	0.3929	0.5672	0.6742	0.5702	0.3082	0.6587	0.7305	0.6725	0.3796	0.4111	0.5949	0.3512	0.2301	0.4895	0.6365	0.4581	0.2678	0.5329	0.678	0.502	0.2917	0.6181	0.723	0.6075	0.3465	0.5728	0.6686	0.5927	0.3023	0.6371	0.7084	0.6629	0.355	0.6091	0.6995	0.6211	0.3363	0.7004	0.7578	0.719	0.4166
C112152	0.7521	0.767	0.7507	0.465	0.7859	0.7926	0.7903	0.5116	0.7414	0.7608	0.7365	0.4554	0.7783	0.7885	0.7799	0.503	0.4515	0.559	0.3428	0.2397	0.503	0.5871	0.4203	0.269	0.6204	0.7038	0.545	0.348	0.6698	0.735	0.6128	0.3894	0.7003	0.7129	0.7152	0.4091	0.7384	0.74	0.7595	0.454	0.7436	0.7528	0.7531	0.4566	0.7771	0.7779	0.7919	0.5003
C1121604	0.5472	0.6391	0.4901	0.285	0.6307	0.6906	0.5996	0.3427	0.5576	0.6601	0.4828	0.2944	0.6554	0.7208	0.6129	0.364	0.4603	0.6116	0.3675	0.2291	0.5199	0.6447	0.4538	0.2616	0.4981	0.635	0.4119	0.2499	0.5774	0.6805	0.5223	0.297	0.4643	0.5868	0.4043	0.2463	0.5383	0.6288	0.506	0.2884	0.5322	0.642	0.4635	0.2811	0.6138	0.6912	0.5731	0.3358
C112174	0.6016	0.6936	0.6033	0.3257	0.6951	0.7533	0.7067	0.4049	0.558	0.66	0.5624	0.3023	0.665	0.7267	0.6812	0.3828	0.4208	0.5906	0.3717	0.2348	0.5046	0.6361	0.4832	0.2768	0.5433	0.6792	0.5226	0.2955	0.6364	0.731	0.6345	0.3567	0.5813	0.6712	0.6005	0.3065	0.6559	0.7182	0.681	0.3665	0.5962	0.6833	0.6099	0.327	0.7059	0.7545	0.7267	0.4198
C1121795	0.648	0.6768	0.7409	0.3532	0.6186	0.6574	0.6929	0.3332	0.6618	0.6901	0.7375	0.3678	0.6357	0.6726	0.6949	0.3487	0.5072	0.6047	0.3751	0.2782	0.5028	0.6018	0.3688	0.2757	0.5269	0.6225	0.428	0.2875	0.5336	0.6261	0.4447	0.291	0.5752	0.6135	0.6525	0.3051	0.5666	0.608	0.6402	0.2996	0.6554	0.6596	0.7479	0.3651	0.6208	0.6371	0.6906	0.3392
C1121842	0.7937	0.8213	0.8026	0.5132	0.8765	0.887	0.8853	0.6478	0.7664	0.8007	0.7751	0.4756	0.8606	0.8736	0.8702	0.6146	0.5471	0.6763	0.5027	0.2892	0.6279	0.7225	0.6044	0.3508	0.6368	0.7332	0.6128	0.3542	0.6966	0.7672	0.684	0.4091	0.7366	0.7757	0.7621	0.4429	0.8135	0.8331	0.8382	0.5391	0.7365	0.7692	0.7481	0.4414	0.8418	0.8506	0.8547	0.5832
C112185	0.4757	0.6249	0.4866	0.2575	0.5957	0.6934	0.6231	0.3288	0.4376	0.579	0.4811	0.2372	0.5564	0.6461	0.6122	0.302	0.3997	0.6114	0.3633	0.2254	0.4845	0.6531	0.4756	0.2658	0.4257	0.5888	0.4321	0.2343	0.5518	0.6589	0.5803	0.3014	0.3896	0.5953	0.3957	0.2229	0.464	0.6333	0.4882	0.2566	0.4544	0.595	0.49	0.2447	0.5788	0.6663	0.6268	0.3152
C1121897	0.691	0.7534	0.7002	0.4076	0.7913	0.8231	0.8066	0.5172	0.6908	0.7527	0.7022	0.4071	0.794	0.8248	0.811	0.5199	0.3173	0.552	0.179	0.1846	0.3574	0.5718	0.2457	0.2032	0.3415	0.5518	0.2368	0.1951	0.3711	0.5666	0.2842	0.2089	0.6875	0.7472	0.7136	0.4034	0.7922	0.821	0.8211	0.515	0.6837	0.748	0.6822	0.4027	0.7911	0.8226	0.7986	0.5162
C112209	0.4711	0.6411	0.4187	0.2629	0.5466	0.6809	0.5178	0.3041	0.4625	0.6077	0.4432	0.2551	0.5494	0.6567	0.5507	0.3046	0.3408	0.5845	0.2328	0.193	0.3791	0.6026	0.2935	0.2102	0.2725	0.5432	0.1151	0.1682	0.3151	0.5637	0.1891	0.1849	0.3305	0.5764	0.2216	0.1972	0.3791	0.5998	0.2974	0.2148	0.45	0.5945	0.4397	0.2495	0.5518	0.652	0.5638	0.3063
C1122174	0.5719	0.6313	0.6032	0.308	0.6026	0.6499	0.6442	0.3272	0.5755	0.627	0.6159	0.3104	0.609	0.6475	0.6597	0.3319	0.3644	0.4656	0.3817	0.2046	0.369	0.4668	0.3915	0.2067	0.2363	0.3641	0.2703	0.1566	0.2286	0.3608	0.2582	0.1552	0.5434	0.5789	0.5938	0.2914	0.592	0.6072	0.6572	0.3203	0.569	0.6146	0.5963	0.3055	0.6071	0.6375	0.6471	0.3292
C1122243	0.6052	0.7008	0.5577	0.3265	0.6817	0.7485	0.6541	0.3906	0.6096	0.6975	0.5646	0.3383	0.7029	0.7576	0.6804	0.4179	0.4573	0.6064	0.3698	0.2533	0.5312	0.6474	0.4742	0.2926	0.4533	0.6187	0.3454	0.2448	0.5057	0.6468	0.4233	0.2737	0.5508	0.6556	0.5253	0.2849	0.6161	0.695	0.6071	0.3313	0.5569	0.6414	0.5146	0.3036	0.6638	0.7088	0.6479	0.383
C112232	0.4419	0.6123	0.391	0.2393	0.5216	0.6555	0.4966	0.2818	0.4354	0.6096	0.3891	0.2381	0.5231	0.657	0.5039	0.2843	0.3541	0.5809	0.2546	0.2068	0.4186	0.6129	0.3519	0.233	0.3406	0.5532	0.2383	0.1962	0.351	0.5584	0.2562	0.1996	0.4354	0.603	0.4171	0.2335	0.5101	0.6437	0.5112	0.2732	0.4595	0.6171	0.4357	0.2463	0.5573	0.6717	0.5567	0.3009
C112243	0.6339	0.6783	0.5595	0.3539	0.6571	0.6933	0.5969	0.3744	0.6741	0.6909	0.6121	0.3894	0.7049	0.712	0.6595	0.4205	0.4938	0.5535	0.383	0.2604	0.5109	0.5626	0.4139	0.2708	0.373	0.4827	0.1912	0.1999	0.3855	0.4886	0.2165	0.2064	0.54	0.6357	0.3843	0.2902	0.5652	0.6504	0.4284	0.3073	0.6686	0.6877	0.6092	0.3847	0.7038	0.7117	0.6628	0.4191
C1122549	0.6063	0.6944	0.6044	0.3317	0.6248	0.7058	0.6268	0.3519	0.6154	0.7045	0.6	0.3398	0.6493	0.7256	0.6406	0.3708	0.4624	0.6228	0.3958	0.2426	0.478	0.6309	0.4187	0.2535	0.4851	0.6394	0.4184	0.257	0.5178	0.6569	0.4642	0.2779	0.5205	0.6345	0.5158	0.2782	0.5581	0.6564	0.5624	0.3049	0.6248	0.7046	0.6225	0.3448	0.645	0.7173	0.6465	0.3667
C112254	0.7124	0.7384	0.6803	0.4209	0.7473	0.7631	0.7452	0.4574	0.6674	0.6773	0.6648	0.3787	0.7103	0.7061	0.7421	0.4179	0.6407	0.6959	0.5098	0.3589	0.6607	0.7086	0.5514	0.3752	0.6137	0.6562	0.5402	0.3383	0.6245	0.6622	0.5633	0.3484	0.5852	0.6481	0.499	0.3256	0.6081	0.6619	0.5448	0.3413	0.6715	0.6872	0.6732	0.3839	0.7142	0.7161	0.7499	0.4231
C1122561	0.5445	0.6286	0.428	0.2951	0.6301	0.6813	0.5602	0.3542	0.5117	0.6041	0.3999	0.2751	0.6065	0.6608	0.5462	0.3321	0.4633	0.5858	0.2888	0.2526	0.5261	0.6208	0.3962	0.2898	0.4677	0.6053	0.2583	0.2495	0.4998	0.6227	0.3168	0.2713	0.517	0.6179	0.4048	0.273	0.5813	0.656	0.5051	0.3116	0.5142	0.6192	0.368	0.2791	0.6081	0.6755	0.5173	0.3372
C1122607	0.316	0.5329	0.2693	0.1876	0.3532	0.5517	0.324	0.2021	0.308	0.5341	0.2528	0.1844	0.3607	0.5608	0.3302	0.2049	0.3526	0.5551	0.3129	0.1888	0.4261	0.5932	0.4135	0.222	0.3897	0.5942	0.3543	0.213	0.429	0.6141	0.4081	0.2324	0.3312	0.5442	0.3063	0.1908	0.3505	0.554	0.3343	0.2002	0.3164	0.541	0.2605	0.1868	0.3679	0.5671	0.3358	0.2074
C1122629	0.5898	0.6699	0.5699	0.3207	0.6076	0.6809	0.5931	0.3364	0.594	0.6778	0.558	0.3251	0.6246	0.6968	0.5975	0.3493	0.4675	0.5985	0.3964	0.2445	0.4814	0.6059	0.4174	0.2567	0.5198	0.6446	0.4475	0.2738	0.5431	0.6577	0.4811	0.2923	0.5382	0.62	0.5227	0.2859	0.5581	0.6317	0.5491	0.3012	0.603	0.6814	0.5726	0.3296	0.6227	0.6936	0.5983	0.3464
C112265	0.6584	0.6883	0.6877	0.3803	0.7232	0.7331	0.7578	0.4398	0.6623	0.6853	0.6986	0.3837	0.7215	0.7263	0.7618	0.4375	0.4665	0.6039	0.419	0.2487	0.5254	0.6368	0.4981	0.2811	0.5232	0.6224	0.4941	0.2794	0.5718	0.6509	0.5565	0.3072	0.5989	0.6486	0.6347	0.3341	0.6562	0.6853	0.6989	0.3782	0.6507	0.6709	0.6831	0.3717	0.7125	0.7132	0.7501	0.4274
C112276	0.8022	0.8177	0.7954	0.5234	0.844	0.8511	0.8468	0.5901	0.7888	0.7951	0.7907	0.508	0.8336	0.8309	0.845	0.575	0.7585	0.7932	0.721	0.4635	0.7992	0.8234	0.7742	0.5194	0.6661	0.7151	0.6117	0.3762	0.7035	0.7403	0.6625	0.4114	0.6489	0.7034	0.6093	0.3688	0.6785	0.7229	0.6493	0.3962	0.7457	0.7703	0.7288	0.4515	0.8189	0.8265	0.8196	0.5492
C1122812	0.7015	0.7548	0.6939	0.4082	0.7473	0.7864	0.7452	0.4614	0.6492	0.6906	0.6553	0.3682	0.7263	0.7435	0.7393	0.444	0.5602	0.679	0.5291	0.3035	0.6101	0.7079	0.5914	0.3362	0.5046	0.6503	0.4608	0.2698	0.5481	0.674	0.518	0.2939	0.5456	0.6413	0.5489	0.2868	0.5486	0.6428	0.5538	0.2974	0.6966	0.7387	0.703	0.406	0.732	0.7631	0.7416	0.4467
C1122834	0.5711	0.5837	0.6339	0.3165	0.6107	0.6069	0.6801	0.3441	0.5809	0.6165	0.6191	0.3236	0.6346	0.6493	0.6819	0.3615	0.4138	0.5428	0.3773	0.2232	0.4571	0.5657	0.4388	0.2464	0.5849	0.6693	0.5838	0.3228	0.6294	0.6968	0.6386	0.3527	0.5612	0.5999	0.622	0.3094	0.5735	0.6066	0.6377	0.3162	0.4324	0.5686	0.4225	0.2378	0.4477	0.5765	0.4451	0.2422
C1122914	0.597	0.6695	0.556	0.3289	0.6437	0.6992	0.6189	0.3642	0.6133	0.6906	0.569	0.3416	0.6573	0.7188	0.6281	0.3757	0.4039	0.574	0.2465	0.2158	0.425	0.5846	0.2829	0.2303	0.4649	0.62	0.3174	0.2469	0.498	0.6378	0.3713	0.2673	0.5602	0.645	0.5335	0.3065	0.6048	0.6723	0.5935	0.3368	0.6328	0.7083	0.5905	0.3555	0.6911	0.7462	0.6674	0.405
C1122969	0.7606	0.786	0.808	0.4713	0.7546	0.7814	0.8028	0.4672	0.7714	0.7945	0.8173	0.4833	0.7694	0.7929	0.816	0.4831	0.43	0.6127	0.3656	0.2327	0.4286	0.6118	0.365	0.2343	0.4716	0.632	0.4294	0.2528	0.4605	0.626	0.4158	0.2499	0.7642	0.8003	0.8002	0.4767	0.7619	0.7985	0.7988	0.4768	0.7473	0.7898	0.7763	0.4579	0.7367	0.7823	0.7663	0.448
C1122970	0.5964	0.6282	0.4954	0.324	0.6015	0.631	0.509	0.3283	0.6097	0.6462	0.5318	0.3364	0.6325	0.6602	0.5783	0.3541	0.5647	0.6173	0.471	0.3117	0.5751	0.6227	0.4949	0.3184	0.4522	0.5217	0.3163	0.2478	0.4447	0.517	0.3052	0.2444	0.461	0.5139	0.3554	0.2521	0.4867	0.5268	0.4108	0.2647	0.6267	0.6652	0.5449	0.3477	0.6332	0.6692	0.5604	0.3532
C1122981	0.4736	0.6133	0.3948	0.2514	0.543	0.6525	0.4926	0.293	0.4691	0.6056	0.3979	0.2552	0.5589	0.6568	0.5215	0.3072	0.4486	0.6064	0.3406	0.2468	0.5256	0.6488	0.4535	0.2885	0.4425	0.6235	0.3165	0.2392	0.4944	0.6504	0.3965	0.2684	0.4101	0.5623	0.3411	0.2172	0.464	0.5912	0.4201	0.2467	0.4878	0.6211	0.4183	0.2645	0.5801	0.6744	0.5438	0.3204
C112298	0.3729	0.5716	0.3792	0.2149	0.504	0.6413	0.5378	0.2781	0.3288	0.5218	0.3674	0.1986	0.4623	0.5919	0.5274	0.2578	0.3649	0.5938	0.3413	0.2096	0.4636	0.642	0.4702	0.2548	0.3914	0.5875	0.3885	0.2222	0.51	0.6504	0.5338	0.2808	0.3156	0.5594	0.315	0.1894	0.3896	0.5961	0.4132	0.2182	0.3608	0.5422	0.3973	0.2107	0.5039	0.6192	0.5635	0.2788
C1123008	0.6053	0.6938	0.5766	0.3302	0.6815	0.7424	0.6681	0.3922	0.5872	0.6802	0.5587	0.3233	0.6828	0.7409	0.6727	0.3966	0.5477	0.6703	0.4971	0.2928	0.5939	0.697	0.5574	0.3256	0.4401	0.5776	0.4001	0.2247	0.4241	0.5689	0.3792	0.2184	0.4977	0.613	0.4533	0.2654	0.5459	0.6408	0.5158	0.2894	0.6038	0.6971	0.5666	0.334	0.68	0.7451	0.6603	0.3933
C112301	0.5825	0.7025	0.5706	0.3204	0.6449	0.7372	0.6438	0.3671	0.5095	0.6365	0.5281	0.2718	0.594	0.6859	0.623	0.3269	0.4802	0.6559	0.4368	0.2627	0.5364	0.6828	0.5106	0.293	0.2204	0.4393	0.1526	0.1485	0.2188	0.4386	0.1488	0.1432	0.4176	0.6197	0.3797	0.2369	0.4505	0.6358	0.4239	0.2495	0.5478	0.6698	0.5511	0.2944	0.6261	0.7158	0.6398	0.3501
C1123097	0.6295	0.7131	0.627	0.3424	0.6601	0.7323	0.6622	0.373	0.6287	0.714	0.6224	0.3504	0.6786	0.7456	0.6794	0.3941	0.4618	0.6259	0.4125	0.2475	0.5355	0.6659	0.5094	0.2847	0.4671	0.6425	0.4062	0.2514	0.5163	0.6675	0.4737	0.2792	0.5926	0.6787	0.6092	0.3083	0.6029	0.6849	0.6216	0.3244	0.5361	0.6465	0.5178	0.2938	0.6241	0.6997	0.6226	0.3513
C112312	0.4298	0.6099	0.3413	0.2374	0.5098	0.6525	0.4544	0.2789	0.4224	0.5857	0.3694	0.2356	0.5154	0.6367	0.4926	0.2843	0.3861	0.5952	0.292	0.2209	0.4647	0.6351	0.4061	0.2563	0.4554	0.6171	0.4011	0.2492	0.469	0.6243	0.4207	0.2567	0.3523	0.5684	0.2641	0.203	0.403	0.5942	0.34	0.2253	0.4037	0.5748	0.3371	0.2281	0.5117	0.6336	0.4832	0.2822
C1123199	0.7604	0.7872	0.7708	0.4666	0.7882	0.808	0.8016	0.5085	0.7487	0.7761	0.7567	0.4562	0.7823	0.8012	0.794	0.5034	0.434	0.5723	0.34	0.2281	0.4831	0.5989	0.4124	0.2578	0.5197	0.6484	0.4401	0.2723	0.5541	0.6678	0.489	0.2961	0.7183	0.7366	0.7428	0.4194	0.7441	0.7551	0.7714	0.4543	0.7198	0.7515	0.7198	0.4269	0.7714	0.7892	0.7779	0.4902
C1123257	0.5799	0.6895	0.5169	0.3101	0.6653	0.7412	0.6275	0.3712	0.5571	0.672	0.4949	0.3019	0.659	0.7337	0.626	0.3717	0.5155	0.6577	0.4306	0.276	0.5782	0.6926	0.5174	0.3173	0.4043	0.5637	0.3207	0.2062	0.4058	0.5644	0.3237	0.2081	0.4832	0.6237	0.405	0.2517	0.5418	0.6568	0.4857	0.2814	0.5781	0.6919	0.5068	0.3135	0.6652	0.7439	0.6215	0.3762
C1123348	0.5179	0.6694	0.4699	0.2715	0.5741	0.6988	0.543	0.3102	0.4522	0.6083	0.4152	0.2458	0.5217	0.6465	0.505	0.2856	0.5386	0.6816	0.5009	0.28	0.5979	0.7125	0.5759	0.3229	0.389	0.5869	0.3214	0.1957	0.4125	0.5989	0.3556	0.2069	0.4304	0.622	0.3625	0.2222	0.4654	0.6396	0.4117	0.2409	0.4754	0.6373	0.4082	0.2505	0.5388	0.6715	0.4943	0.2863
C1123406	0.6077	0.6996	0.6055	0.3389	0.7132	0.7674	0.7234	0.4271	0.6026	0.6953	0.6005	0.3373	0.7157	0.7681	0.7268	0.4307	0.3589	0.5778	0.233	0.201	0.4142	0.6057	0.3197	0.2255	0.3634	0.5585	0.2659	0.2059	0.3976	0.5761	0.3189	0.2204	0.6026	0.6897	0.616	0.3338	0.7129	0.7615	0.7359	0.4219	0.5927	0.6908	0.5707	0.3312	0.718	0.7708	0.7158	0.4311
C112345	0.7139	0.7536	0.7108	0.4257	0.7786	0.8007	0.7828	0.5013	0.671	0.7178	0.678	0.3835	0.7419	0.7674	0.7566	0.4558	0.6616	0.7421	0.6184	0.3811	0.7221	0.7803	0.6936	0.4399	0.4117	0.5033	0.3573	0.2218	0.4371	0.5162	0.3926	0.2366	0.5965	0.6825	0.5766	0.3322	0.6491	0.7155	0.6401	0.3741	0.6372	0.6863	0.6398	0.357	0.7166	0.7403	0.7296	0.4293
C112356	0.7171	0.7454	0.7292	0.4351	0.7957	0.8041	0.8123	0.5261	0.7048	0.7257	0.7255	0.4241	0.7872	0.7869	0.8117	0.5153	0.6696	0.7429	0.6358	0.388	0.7411	0.7899	0.7218	0.4584	0.4999	0.5797	0.452	0.2654	0.5428	0.6042	0.508	0.29	0.6185	0.688	0.6187	0.3475	0.6769	0.7259	0.6854	0.3957	0.6751	0.7067	0.6945	0.3958	0.7599	0.7673	0.7846	0.4806
C112367	0.7258	0.7742	0.7178	0.4402	0.7945	0.8235	0.7993	0.5214	0.7073	0.757	0.7035	0.4206	0.7792	0.8083	0.7884	0.4997	0.5369	0.6591	0.4559	0.2918	0.5908	0.6904	0.5326	0.3266	0.6012	0.7042	0.5419	0.3335	0.6495	0.733	0.6077	0.3701	0.5972	0.6707	0.6104	0.3302	0.6375	0.6959	0.6608	0.3621	0.703	0.7532	0.703	0.4179	0.7834	0.8107	0.7971	0.5074
C112378	0.5977	0.6869	0.4689	0.3261	0.6804	0.7396	0.5953	0.392	0.5615	0.648	0.445	0.3065	0.6615	0.711	0.5948	0.379	0.5517	0.6644	0.4087	0.2947	0.5984	0.6919	0.4836	0.327	0.4023	0.5139	0.2761	0.2059	0.3922	0.5086	0.26	0.2019	0.5258	0.6288	0.3963	0.2802	0.5927	0.6689	0.5003	0.3208	0.5784	0.6583	0.461	0.3171	0.6792	0.723	0.6115	0.3951
C1123859	0.7839	0.8151	0.7648	0.4937	0.7845	0.8153	0.766	0.4829	0.7274	0.7526	0.7099	0.432	0.7561	0.7733	0.7433	0.4641	0.7306	0.7764	0.7055	0.4296	0.7462	0.7871	0.7245	0.4331	0.5479	0.6179	0.5184	0.2712	0.5238	0.6036	0.4884	0.2492	0.6027	0.6628	0.5674	0.3099	0.5954	0.6579	0.5589	0.2895	0.7867	0.815	0.7678	0.498	0.7971	0.8226	0.7803	0.4978
C1123860	0.4137	0.611	0.3624	0.221	0.4995	0.655	0.4779	0.2651	0.3986	0.5875	0.3607	0.2207	0.5033	0.6433	0.497	0.2739	0.4056	0.6025	0.369	0.224	0.494	0.6483	0.4849	0.2679	0.4086	0.6149	0.3589	0.2228	0.481	0.6507	0.4571	0.259	0.3789	0.5868	0.3431	0.2014	0.4438	0.6199	0.4305	0.2333	0.4153	0.6014	0.3804	0.2282	0.5187	0.6565	0.5134	0.2827
C112389	0.5626	0.6724	0.4608	0.3039	0.6312	0.7138	0.5579	0.3536	0.5367	0.649	0.4379	0.2919	0.6224	0.7007	0.5578	0.349	0.5217	0.6603	0.394	0.2749	0.5621	0.6827	0.4556	0.2997	0.3799	0.5172	0.2809	0.1932	0.3691	0.5115	0.2648	0.1902	0.4849	0.6176	0.3723	0.2586	0.5407	0.6494	0.4541	0.2903	0.5726	0.675	0.4757	0.3122	0.6529	0.7246	0.5875	0.3724
C112403	0.3445	0.5671	0.3483	0.2045	0.4764	0.635	0.5116	0.2635	0.3022	0.5184	0.3497	0.1893	0.4381	0.5887	0.5135	0.2454	0.2923	0.5709	0.2442	0.1807	0.3686	0.6053	0.3552	0.2123	0.3367	0.5361	0.3759	0.2012	0.4861	0.6155	0.5508	0.268	0.2481	0.5399	0.2374	0.1673	0.3114	0.5698	0.3291	0.1906	0.3263	0.5384	0.3603	0.197	0.4647	0.6109	0.5259	0.2567
C1124045	0.6633	0.7206	0.6097	0.3629	0.6571	0.7162	0.6033	0.3558	0.6694	0.7242	0.6159	0.373	0.6714	0.7252	0.6204	0.3719	0.5219	0.6381	0.385	0.2794	0.5254	0.6397	0.393	0.2769	0.4447	0.5345	0.3574	0.2314	0.4351	0.5289	0.3445	0.2239	0.4607	0.564	0.3452	0.2241	0.4487	0.5573	0.3272	0.2143	0.6529	0.7149	0.5908	0.3639	0.6642	0.7221	0.6083	0.3698
C1124056	0.7748	0.8124	0.7997	0.4845	0.7799	0.816	0.8051	0.4972	0.7353	0.7854	0.7572	0.4439	0.7515	0.7965	0.7738	0.4664	0.534	0.6594	0.5307	0.292	0.5648	0.6769	0.5677	0.3084	0.5512	0.6741	0.5571	0.3006	0.561	0.6795	0.5694	0.3075	0.5786	0.6593	0.6203	0.3139	0.589	0.6655	0.6321	0.3224	0.7304	0.7815	0.7484	0.4434	0.7597	0.8017	0.7782	0.4789
C1124078	0.6398	0.7121	0.6288	0.3452	0.6168	0.6971	0.6026	0.3285	0.6583	0.7208	0.6518	0.3594	0.6331	0.704	0.6236	0.3402	0.4234	0.5996	0.313	0.2328	0.4183	0.5967	0.3061	0.2294	0.4173	0.5632	0.3699	0.2272	0.4073	0.5571	0.3563	0.2212	0.4816	0.6007	0.4272	0.2374	0.4631	0.5901	0.4029	0.2275	0.6299	0.7127	0.597	0.343	0.6148	0.703	0.5795	0.3319
C112414	0.4716	0.4438	0.2934	0.2576	0.5144	0.4625	0.4408	0.2796	0.3552	0.3357	0.2866	0.2092	0.397	0.3492	0.4338	0.2263	0.4954	0.5575	0.225	0.2665	0.5233	0.5727	0.3289	0.2811	0.4008	0.3945	0.2714	0.2278	0.4427	0.4108	0.4174	0.2462	0.3903	0.4397	0.1774	0.2232	0.4166	0.4512	0.275	0.2339	0.403	0.3582	0.3143	0.227	0.4489	0.374	0.4718	0.2479
C112425	0.5845	0.7008	0.5671	0.322	0.649	0.7377	0.6433	0.3704	0.5026	0.6238	0.5152	0.2698	0.5859	0.6726	0.6109	0.3227	0.5087	0.6692	0.4621	0.2754	0.5658	0.6971	0.5366	0.3094	0.2276	0.4422	0.1426	0.1503	0.2275	0.4423	0.1419	0.1441	0.3979	0.6013	0.3544	0.2277	0.4237	0.6142	0.3902	0.2365	0.5394	0.6595	0.5325	0.2911	0.6162	0.7049	0.6222	0.344
C112436	0.6187	0.7204	0.5842	0.3483	0.6602	0.7445	0.6355	0.3818	0.5579	0.6596	0.5499	0.3063	0.6148	0.694	0.6172	0.3472	0.5366	0.6826	0.4734	0.2901	0.5752	0.7017	0.5258	0.3141	0.2449	0.4386	0.1513	0.1537	0.2428	0.4377	0.1469	0.1515	0.4487	0.6304	0.3832	0.2487	0.4709	0.6416	0.4145	0.2588	0.6224	0.7125	0.5998	0.3483	0.6744	0.7449	0.6616	0.393
C1124396	0.7512	0.7628	0.743	0.465	0.7555	0.7658	0.7494	0.4704	0.7465	0.7748	0.7302	0.4595	0.764	0.7876	0.7525	0.4814	0.6229	0.6599	0.5762	0.3549	0.6245	0.6606	0.5797	0.354	0.4958	0.5236	0.4928	0.2679	0.476	0.5132	0.4661	0.259	0.6696	0.6627	0.6541	0.3785	0.6719	0.6641	0.6573	0.3844	0.7565	0.7831	0.7296	0.4746	0.7618	0.7868	0.7371	0.4824
C112447	0.3939	0.5889	0.3201	0.2205	0.4775	0.6328	0.4375	0.2603	0.3811	0.5641	0.3383	0.2179	0.4775	0.6156	0.4665	0.2637	0.3843	0.5974	0.3054	0.2202	0.466	0.6384	0.4219	0.2577	0.4434	0.6205	0.3902	0.2429	0.4626	0.6303	0.4178	0.2532	0.3332	0.5651	0.2549	0.1954	0.3867	0.5918	0.3348	0.2178	0.3907	0.5697	0.3502	0.222	0.4945	0.6256	0.4863	0.2724
C112458	0.5178	0.6355	0.3566	0.2782	0.5778	0.6707	0.4535	0.3168	0.4792	0.5941	0.3538	0.2635	0.5475	0.6332	0.4599	0.304	0.5041	0.6531	0.3225	0.2741	0.5643	0.6861	0.4227	0.3106	0.5163	0.6544	0.344	0.2751	0.529	0.6612	0.3676	0.283	0.4303	0.5934	0.2676	0.2362	0.4734	0.6167	0.3406	0.2581	0.5026	0.6129	0.3698	0.2732	0.5733	0.6543	0.4796	0.3174
C1124636	0.5298	0.6766	0.5461	0.2866	0.576	0.7006	0.5994	0.3175	0.4585	0.614	0.4977	0.2434	0.5226	0.6493	0.5693	0.2813	0.418	0.6293	0.3989	0.2318	0.4626	0.6494	0.4583	0.2539	0.1864	0.4348	0.1362	0.1374	0.1815	0.4325	0.1267	0.1308	0.3605	0.5901	0.3494	0.2115	0.377	0.598	0.372	0.2158	0.4646	0.6304	0.4791	0.2499	0.5283	0.6646	0.5541	0.2872
C112492	0.7037	0.7374	0.7207	0.4225	0.7826	0.7953	0.8093	0.5089	0.6972	0.7225	0.7199	0.4173	0.78	0.7832	0.8121	0.5065	0.6289	0.7005	0.5912	0.3553	0.6971	0.7452	0.6774	0.4113	0.6079	0.6962	0.5667	0.3399	0.6654	0.7324	0.641	0.3821	0.6121	0.673	0.6393	0.3429	0.6676	0.7089	0.7049	0.3879	0.6716	0.7083	0.6914	0.3922	0.7534	0.7664	0.7842	0.4728
C112505	0.7854	0.8162	0.7935	0.5057	0.8479	0.8644	0.8569	0.6004	0.7616	0.7922	0.7753	0.4767	0.8286	0.8435	0.8427	0.5685	0.6571	0.7412	0.6369	0.3723	0.7188	0.7793	0.7091	0.4312	0.4875	0.5835	0.4549	0.2568	0.5251	0.6048	0.503	0.2799	0.6534	0.7246	0.6564	0.3712	0.7021	0.7565	0.7101	0.4178	0.7468	0.7897	0.7532	0.4568	0.8147	0.8394	0.8238	0.5466
C112516	0.3904	0.5763	0.3505	0.2223	0.5247	0.6491	0.5247	0.2888	0.3382	0.5229	0.3243	0.201	0.471	0.5929	0.498	0.2593	0.4214	0.614	0.3731	0.2363	0.5419	0.677	0.5297	0.2992	0.3808	0.5391	0.3637	0.2173	0.523	0.6167	0.5435	0.2871	0.3554	0.5718	0.3249	0.2048	0.4268	0.6082	0.4228	0.2359	0.3722	0.5414	0.3676	0.2139	0.5195	0.6214	0.552	0.2844
C1125300	0.602	0.6383	0.6387	0.3258	0.6276	0.6542	0.6728	0.3453	0.6142	0.6453	0.6499	0.3351	0.6419	0.6628	0.6863	0.3568	0.4601	0.5643	0.387	0.2469	0.4817	0.5758	0.4213	0.2583	0.5298	0.6533	0.4344	0.2892	0.5408	0.6593	0.4536	0.2938	0.6376	0.6681	0.7023	0.3399	0.6522	0.6773	0.7215	0.3524	0.6631	0.6998	0.6972	0.374	0.687	0.7156	0.728	0.396
C112538	0.5403	0.6799	0.5314	0.2967	0.6134	0.7194	0.6176	0.3452	0.472	0.6145	0.4959	0.2552	0.5654	0.6677	0.6014	0.3112	0.4602	0.648	0.4176	0.2533	0.521	0.676	0.4983	0.2851	0.1876	0.4301	0.1014	0.1384	0.1903	0.4315	0.1056	0.1311	0.3935	0.6098	0.3624	0.2259	0.426	0.6254	0.4064	0.2367	0.5095	0.6488	0.5153	0.2753	0.596	0.6982	0.6144	0.331
C112549	0.4131	0.6089	0.3573	0.2306	0.5016	0.6547	0.4777	0.2754	0.3968	0.5772	0.3747	0.2248	0.4983	0.6318	0.5037	0.2755	0.3627	0.5892	0.3006	0.212	0.448	0.6313	0.4204	0.2491	0.4515	0.6258	0.4243	0.2478	0.4785	0.6399	0.4602	0.2622	0.3253	0.5671	0.2593	0.1928	0.3784	0.5931	0.3377	0.2149	0.367	0.5509	0.3409	0.213	0.488	0.6156	0.4965	0.2696
C112550	0.322	0.5621	0.3098	0.1952	0.426	0.6141	0.4467	0.2379	0.3043	0.527	0.3314	0.1905	0.4233	0.5882	0.4795	0.2403	0.3333	0.587	0.302	0.1975	0.4243	0.629	0.4268	0.2365	0.3321	0.5743	0.3095	0.199	0.4295	0.6221	0.4401	0.2404	0.2793	0.5463	0.2675	0.1759	0.3518	0.5815	0.3686	0.203	0.3275	0.5274	0.3719	0.1981	0.4675	0.601	0.5364	0.2604
C1125606	0.6583	0.6905	0.6514	0.3776	0.6633	0.6928	0.6587	0.3822	0.6795	0.7219	0.6557	0.3944	0.7025	0.737	0.6854	0.4168	0.599	0.6571	0.5692	0.3316	0.6407	0.6828	0.6238	0.3598	0.5486	0.6144	0.4973	0.3018	0.5593	0.6196	0.5125	0.3028	0.6349	0.7061	0.5661	0.3541	0.6197	0.6959	0.5469	0.3434	0.721	0.7539	0.6938	0.4355	0.7189	0.7516	0.6925	0.4306
C112583	0.6219	0.7171	0.6297	0.3478	0.7043	0.7682	0.7188	0.4199	0.5507	0.6514	0.5809	0.2962	0.6419	0.7075	0.6785	0.3616	0.3929	0.6003	0.3356	0.2254	0.4729	0.6409	0.4451	0.2629	0.395	0.5457	0.3777	0.2234	0.516	0.6118	0.5293	0.2824	0.4555	0.627	0.4614	0.255	0.512	0.6569	0.5299	0.2844	0.5951	0.6946	0.6122	0.3264	0.6828	0.7491	0.706	0.3972
C1125888	0.8017	0.826	0.8001	0.5331	0.8361	0.8527	0.839	0.584	0.7672	0.7989	0.7601	0.4845	0.8177	0.8372	0.8178	0.5557	0.6517	0.7182	0.6208	0.3732	0.6863	0.7409	0.6645	0.4053	0.7069	0.7587	0.6805	0.4183	0.7122	0.7622	0.688	0.4211	0.7013	0.7233	0.7243	0.4153	0.7298	0.7432	0.757	0.4448	0.7976	0.8174	0.7976	0.528	0.8342	0.8463	0.8389	0.5812
C1126007	0.7667	0.8038	0.7718	0.4857	0.7293	0.7772	0.731	0.4445	0.7008	0.7613	0.6779	0.4125	0.6887	0.7531	0.6644	0.4056	0.5013	0.6069	0.4697	0.2622	0.5217	0.6183	0.498	0.2726	0.5514	0.6507	0.5336	0.2971	0.5586	0.6546	0.5446	0.3015	0.6428	0.7171	0.6254	0.3601	0.6469	0.7195	0.6315	0.3663	0.6673	0.7336	0.6546	0.3855	0.63	0.7095	0.6107	0.3571
C112607	0.7986	0.8164	0.8081	0.5266	0.857	0.8635	0.8677	0.6194	0.7839	0.7964	0.7998	0.5088	0.8477	0.8479	0.8643	0.6034	0.7568	0.7999	0.7441	0.4744	0.8113	0.8392	0.805	0.5469	0.5452	0.6074	0.5219	0.2932	0.5799	0.628	0.5646	0.3152	0.6535	0.7171	0.6489	0.3743	0.7031	0.7501	0.7049	0.4194	0.7435	0.7647	0.7513	0.4566	0.8072	0.8134	0.8183	0.5386
C1126187	0.3552	0.5763	0.2829	0.2025	0.4475	0.6232	0.4146	0.2447	0.3417	0.5552	0.2922	0.2012	0.4529	0.613	0.4438	0.2507	0.3778	0.5967	0.3173	0.2155	0.4844	0.6499	0.4638	0.2646	0.3752	0.6077	0.2929	0.2119	0.4557	0.6447	0.4107	0.2497	0.3286	0.5624	0.2877	0.1901	0.3978	0.5971	0.3847	0.2215	0.3433	0.554	0.297	0.2013	0.4602	0.6151	0.455	0.2533
C112618	0.555	0.6678	0.4972	0.297	0.6601	0.7319	0.6319	0.3743	0.483	0.5933	0.435	0.2605	0.5956	0.6595	0.5807	0.3292	0.4665	0.5859	0.3975	0.2562	0.5714	0.6464	0.5387	0.3182	0.4858	0.6103	0.4243	0.2617	0.5647	0.656	0.5303	0.3076	0.5113	0.6214	0.4947	0.2702	0.5976	0.6728	0.6021	0.3254	0.4974	0.6058	0.4622	0.2686	0.6113	0.6737	0.6062	0.3408
C112641200	0.5939	0.6879	0.5964	0.3223	0.5586	0.6666	0.5565	0.3029	0.6016	0.6917	0.6032	0.329	0.5651	0.6695	0.562	0.3078	0.3575	0.5602	0.2564	0.1936	0.3515	0.5569	0.2486	0.1971	0.3343	0.5498	0.2133	0.1871	0.333	0.549	0.2128	0.1896	0.519	0.6443	0.5012	0.269	0.4962	0.6313	0.4739	0.2616	0.6343	0.7169	0.6393	0.3536	0.5944	0.6922	0.5951	0.3279
C1126461	0.7167	0.7723	0.7372	0.4323	0.7049	0.7644	0.7258	0.4209	0.7171	0.771	0.7382	0.4335	0.7057	0.7632	0.7272	0.4225	0.3098	0.5508	0.2136	0.1849	0.3251	0.5582	0.2393	0.1911	0.3242	0.5577	0.2406	0.192	0.3361	0.5634	0.2602	0.1963	0.6909	0.7501	0.7274	0.4038	0.6962	0.7536	0.7332	0.4093	0.74	0.7892	0.7586	0.4573	0.7403	0.7893	0.7595	0.4575
C112663	0.5697	0.6834	0.5691	0.3056	0.6568	0.7357	0.6684	0.3728	0.5239	0.6426	0.5274	0.282	0.6234	0.7022	0.6406	0.3503	0.3889	0.5743	0.3429	0.2207	0.4659	0.6151	0.4472	0.2571	0.4689	0.6424	0.4385	0.2553	0.5392	0.6787	0.5288	0.2946	0.5539	0.6624	0.5746	0.2889	0.622	0.7035	0.649	0.3391	0.5587	0.6655	0.5689	0.302	0.6614	0.7289	0.6818	0.3798
C1126789	0.7458	0.794	0.7286	0.4591	0.7316	0.7842	0.713	0.4477	0.7275	0.7785	0.7078	0.441	0.7355	0.7838	0.7179	0.4539	0.5271	0.6314	0.4823	0.2844	0.5433	0.6405	0.5048	0.2928	0.4725	0.6053	0.4059	0.2568	0.4867	0.6127	0.4269	0.2602	0.7036	0.7625	0.6774	0.4165	0.6767	0.7447	0.646	0.395	0.7746	0.8091	0.7608	0.4946	0.7588	0.7975	0.7435	0.479
C1126790	0.7754	0.8121	0.7684	0.4952	0.8065	0.8349	0.8035	0.5381	0.7075	0.762	0.6925	0.4178	0.7606	0.7989	0.7538	0.4802	0.5457	0.655	0.4939	0.2967	0.5799	0.6751	0.5398	0.3195	0.5828	0.6819	0.5464	0.3217	0.6063	0.696	0.5774	0.3364	0.6936	0.7371	0.7081	0.4029	0.729	0.7617	0.7477	0.4408	0.7658	0.8047	0.761	0.485	0.7972	0.8275	0.7963	0.5267
C112696	0.4549	0.6094	0.4613	0.2485	0.5752	0.6774	0.6008	0.3171	0.4025	0.5548	0.4429	0.2236	0.5208	0.6197	0.5784	0.2837	0.43	0.6264	0.3978	0.2397	0.524	0.6733	0.5184	0.2883	0.427	0.5895	0.4335	0.2357	0.555	0.6609	0.5839	0.3046	0.3727	0.5851	0.3713	0.2165	0.4475	0.6232	0.4666	0.2493	0.4264	0.5749	0.4596	0.2337	0.5509	0.6448	0.6005	0.3005
C112709	0.536	0.6759	0.5032	0.2945	0.6071	0.7148	0.5912	0.3413	0.4731	0.6121	0.4803	0.2566	0.5645	0.6643	0.5882	0.3106	0.4498	0.6417	0.3774	0.2482	0.5128	0.6715	0.4648	0.281	0.1954	0.4278	0.0959	0.1426	0.2047	0.4324	0.112	0.1404	0.3788	0.5913	0.3318	0.2195	0.406	0.6048	0.3702	0.2292	0.5078	0.6478	0.4901	0.2757	0.5906	0.6949	0.59	0.328
C112710	0.3502	0.555	0.3476	0.2062	0.4737	0.6199	0.5026	0.2629	0.3017	0.5048	0.335	0.1885	0.4239	0.5677	0.4888	0.2399	0.3637	0.5928	0.326	0.2098	0.4629	0.6414	0.4582	0.2553	0.3758	0.5733	0.3656	0.2155	0.4936	0.6357	0.5131	0.2724	0.2883	0.5443	0.2691	0.1797	0.3562	0.5778	0.3647	0.2045	0.3301	0.5222	0.3606	0.1986	0.4611	0.591	0.5206	0.2569
C112721	0.5377	0.6659	0.4643	0.294	0.6035	0.7038	0.5549	0.3384	0.4414	0.5682	0.4233	0.2403	0.5206	0.6121	0.5305	0.2842	0.5063	0.6665	0.3896	0.2776	0.5528	0.6897	0.4596	0.3043	0.245	0.4454	0.0936	0.1555	0.2507	0.4482	0.1036	0.156	0.4016	0.6004	0.2906	0.2309	0.4481	0.6242	0.3623	0.2505	0.4578	0.5794	0.438	0.2482	0.5423	0.6272	0.5509	0.2971
C112732	0.682	0.7408	0.703	0.3969	0.7572	0.793	0.7792	0.4759	0.6438	0.7126	0.6716	0.3608	0.7239	0.7663	0.753	0.4352	0.4666	0.6203	0.4387	0.2558	0.545	0.664	0.5372	0.2984	0.5457	0.6629	0.5327	0.2929	0.6128	0.7026	0.6124	0.3385	0.5667	0.6666	0.5941	0.3153	0.6328	0.7071	0.6654	0.3639	0.6232	0.6913	0.6528	0.3479	0.709	0.7484	0.7406	0.4231
C1127760	0.6955	0.752	0.6778	0.407	0.7973	0.8245	0.7963	0.5232	0.5733	0.6079	0.5929	0.3127	0.6973	0.6871	0.7361	0.4153	0.6704	0.7296	0.6558	0.3825	0.7554	0.7886	0.756	0.4682	0.7041	0.7498	0.7003	0.4165	0.7738	0.7999	0.7805	0.4922	0.4955	0.6417	0.4341	0.271	0.5486	0.6711	0.5075	0.2994	0.7308	0.7689	0.7262	0.4428	0.8035	0.8229	0.8088	0.5318
C112801	0.5759	0.6901	0.498	0.3095	0.6682	0.7452	0.6211	0.38	0.5332	0.6448	0.4673	0.2887	0.6424	0.7113	0.6091	0.3644	0.5491	0.6744	0.4708	0.2922	0.6081	0.7084	0.5512	0.3303	0.3453	0.4947	0.2588	0.1848	0.3384	0.4912	0.2483	0.1791	0.4809	0.6274	0.3929	0.2549	0.5542	0.6687	0.4948	0.2952	0.5596	0.6606	0.4929	0.3051	0.6677	0.7281	0.6327	0.3861
C112823	0.3342	0.5549	0.369	0.2012	0.4558	0.6178	0.5147	0.2553	0.3009	0.5138	0.3659	0.1894	0.4249	0.5778	0.5116	0.2419	0.3366	0.5835	0.3467	0.2	0.4378	0.6318	0.4757	0.2437	0.3554	0.5678	0.39	0.2088	0.4763	0.6308	0.5329	0.2647	0.264	0.5382	0.2797	0.1706	0.3302	0.5703	0.3703	0.1933	0.3244	0.5281	0.3874	0.198	0.4563	0.5972	0.5385	0.2564
C112845	0.4948	0.6398	0.3495	0.2669	0.5919	0.695	0.4974	0.3285	0.4534	0.5832	0.3527	0.2498	0.5619	0.6451	0.5109	0.3126	0.4647	0.6108	0.3379	0.2544	0.5471	0.6572	0.4632	0.3021	0.4259	0.6038	0.2081	0.2307	0.4857	0.6357	0.311	0.2587	0.3875	0.5827	0.1992	0.2134	0.4534	0.6172	0.3101	0.2435	0.4635	0.589	0.3414	0.256	0.5762	0.654	0.5082	0.3224
C112856	0.5002	0.6532	0.409	0.2685	0.6014	0.709	0.5481	0.332	0.4516	0.5982	0.3826	0.246	0.565	0.6626	0.5338	0.3098	0.4721	0.6386	0.382	0.2522	0.5378	0.6736	0.4743	0.2877	0.2953	0.4883	0.1986	0.1676	0.2924	0.4868	0.1941	0.1645	0.4383	0.6144	0.3535	0.2357	0.518	0.6571	0.4647	0.2763	0.4644	0.6025	0.3985	0.252	0.5825	0.6706	0.554	0.3216
C1128672	0.7995	0.8263	0.8038	0.5219	0.7507	0.7902	0.746	0.4667	0.7749	0.8107	0.757	0.4901	0.7369	0.7836	0.7103	0.4515	0.5358	0.6581	0.4213	0.2884	0.5443	0.6627	0.4367	0.293	0.4513	0.5989	0.3211	0.2416	0.449	0.5973	0.3198	0.2371	0.7651	0.7713	0.7693	0.478	0.7297	0.7447	0.7271	0.4427	0.8149	0.8328	0.7973	0.5454	0.7714	0.7993	0.7437	0.4903
C112889	0.3901	0.5878	0.3528	0.2215	0.4968	0.644	0.4919	0.2743	0.3436	0.5378	0.3512	0.2047	0.4532	0.5954	0.4905	0.2542	0.3766	0.6125	0.289	0.21	0.4529	0.6457	0.4	0.2471	0.3679	0.5736	0.3557	0.2139	0.4884	0.6368	0.5085	0.2718	0.2809	0.556	0.2299	0.1771	0.3322	0.5801	0.3073	0.1975	0.3856	0.573	0.3679	0.2198	0.4985	0.6335	0.5109	0.2754
C112890	0.3974	0.5636	0.3756	0.2265	0.5016	0.6202	0.511	0.2782	0.3283	0.4941	0.3547	0.2004	0.4294	0.5456	0.4882	0.2436	0.4376	0.6185	0.3849	0.2413	0.5307	0.6679	0.5086	0.2918	0.4275	0.5794	0.406	0.2387	0.5336	0.6384	0.5413	0.2952	0.3144	0.5415	0.2715	0.1902	0.3774	0.5735	0.3637	0.2156	0.3498	0.508	0.3706	0.2081	0.4581	0.5643	0.5106	0.2565
C112897979	0.815	0.833	0.8258	0.5441	0.8073	0.8266	0.8179	0.5285	0.8154	0.83	0.833	0.5427	0.8103	0.8256	0.8288	0.5287	0.4888	0.6129	0.3352	0.2614	0.4767	0.6056	0.3169	0.2547	0.5066	0.6209	0.3984	0.2675	0.4962	0.6143	0.3837	0.2624	0.7382	0.767	0.7034	0.4487	0.7424	0.7698	0.711	0.4459	0.7733	0.7981	0.7813	0.4861	0.7683	0.794	0.7771	0.4725
C112898336	0.8419	0.8615	0.8411	0.5922	0.832	0.8537	0.8311	0.5688	0.8407	0.8593	0.8429	0.5894	0.8354	0.855	0.8383	0.5721	0.4747	0.6171	0.3599	0.2494	0.4522	0.6044	0.3273	0.2398	0.5216	0.6468	0.4461	0.2728	0.5001	0.6342	0.4171	0.2624	0.7308	0.7741	0.6934	0.4406	0.7195	0.7661	0.6801	0.4211	0.7779	0.8074	0.7761	0.4966	0.7689	0.8005	0.7671	0.4764
C112925	0.487	0.6441	0.4499	0.2687	0.558	0.6827	0.5402	0.3096	0.4178	0.5699	0.4313	0.2335	0.5029	0.6165	0.5358	0.2773	0.4531	0.6441	0.3798	0.2513	0.5031	0.6674	0.4499	0.2763	0.1893	0.4397	0.0612	0.1373	0.1945	0.4424	0.0703	0.1369	0.3473	0.5817	0.2703	0.2061	0.3933	0.6041	0.3382	0.223	0.4281	0.5766	0.4408	0.2385	0.5193	0.6271	0.5515	0.2869
C1129288	0.6746	0.735	0.6697	0.3873	0.7016	0.7531	0.7016	0.4158	0.6673	0.7296	0.6597	0.3815	0.6965	0.749	0.6943	0.4113	0.4441	0.615	0.3493	0.2401	0.4647	0.6257	0.3808	0.253	0.5153	0.6628	0.4417	0.2776	0.521	0.6657	0.4512	0.2838	0.6714	0.7255	0.6875	0.3805	0.6933	0.7402	0.7127	0.4052	0.6338	0.6942	0.6209	0.3523	0.6732	0.7202	0.6683	0.3878
C1129299	0.6772	0.7513	0.6512	0.3915	0.7209	0.7792	0.7036	0.4355	0.5922	0.6534	0.5842	0.3308	0.6583	0.6955	0.6607	0.383	0.6079	0.706	0.5827	0.3337	0.6533	0.7335	0.6379	0.3702	0.5721	0.6311	0.5705	0.3175	0.6502	0.6802	0.6606	0.3723	0.5196	0.6354	0.4999	0.2822	0.5629	0.6604	0.5543	0.3098	0.6592	0.7269	0.6375	0.3765	0.7053	0.7574	0.692	0.4203
C112958	0.3998	0.503	0.2769	0.2267	0.4804	0.5445	0.4341	0.265	0.3163	0.4182	0.2837	0.1946	0.3951	0.453	0.4412	0.226	0.4254	0.5907	0.2086	0.2372	0.4846	0.6227	0.3315	0.267	0.3423	0.4272	0.3023	0.2032	0.4273	0.4654	0.4682	0.239	0.3184	0.5013	0.1715	0.1953	0.3577	0.5208	0.2573	0.2111	0.3622	0.4577	0.2935	0.2113	0.4456	0.4974	0.4557	0.2478
C1129653	0.6213	0.7113	0.565	0.3446	0.7037	0.7635	0.6698	0.4141	0.5391	0.625	0.5082	0.298	0.6442	0.6899	0.6377	0.3692	0.5982	0.6929	0.569	0.328	0.6779	0.7429	0.6662	0.3919	0.6097	0.6924	0.5912	0.3403	0.6931	0.7463	0.6904	0.4065	0.4161	0.5522	0.3594	0.227	0.4374	0.5633	0.3909	0.2414	0.6237	0.7097	0.5792	0.3445	0.699	0.7579	0.6729	0.4085
C1131017	0.6098	0.6755	0.57	0.3412	0.6574	0.706	0.6319	0.3747	0.6065	0.6787	0.5611	0.3402	0.6615	0.714	0.6326	0.3797	0.534	0.6473	0.4535	0.2884	0.5477	0.6547	0.4744	0.2989	0.5574	0.6794	0.4753	0.306	0.5616	0.6815	0.483	0.3096	0.5642	0.6495	0.5158	0.3079	0.6311	0.691	0.6035	0.3525	0.6505	0.7144	0.6132	0.3717	0.6893	0.74	0.6628	0.4044
C1131095	0.6931	0.6987	0.6746	0.3991	0.7264	0.7217	0.7356	0.4266	0.6845	0.6852	0.652	0.3909	0.7254	0.7134	0.7268	0.4228	0.6022	0.6524	0.4876	0.3269	0.6056	0.6539	0.4978	0.3333	0.5759	0.5969	0.5269	0.3077	0.5677	0.5913	0.5146	0.3051	0.6703	0.662	0.5835	0.3864	0.6993	0.6814	0.6387	0.4105	0.7093	0.7219	0.6712	0.4151	0.7326	0.7381	0.7155	0.4358
C1131186	0.8571	0.8565	0.8776	0.6114	0.8549	0.8543	0.8765	0.6099	0.8412	0.8544	0.8424	0.5852	0.8485	0.8602	0.8518	0.6015	0.66	0.6887	0.6382	0.3802	0.6674	0.6932	0.649	0.3863	0.5648	0.6013	0.5413	0.3116	0.5607	0.5982	0.5375	0.3033	0.7602	0.793	0.7363	0.4656	0.757	0.7904	0.7335	0.4669	0.8375	0.8492	0.8276	0.5775	0.8306	0.8433	0.8206	0.5699
C1131608	0.5449	0.6778	0.483	0.2924	0.5447	0.6775	0.484	0.2969	0.5267	0.6591	0.4741	0.2881	0.543	0.668	0.4965	0.2977	0.4573	0.623	0.3696	0.2461	0.4497	0.6187	0.3601	0.2455	0.2667	0.465	0.1685	0.1586	0.2379	0.4509	0.1183	0.1489	0.4343	0.6022	0.3595	0.2247	0.434	0.6019	0.3598	0.2254	0.5434	0.6722	0.4898	0.296	0.5457	0.6733	0.4941	0.2986
C1131620	0.7321	0.7771	0.7272	0.4343	0.7821	0.8131	0.7823	0.4961	0.7364	0.7788	0.731	0.4406	0.7914	0.8188	0.7913	0.5088	0.4666	0.6102	0.3923	0.2517	0.5068	0.6322	0.4489	0.2741	0.5584	0.6814	0.4933	0.3025	0.5942	0.7017	0.5421	0.3276	0.648	0.7	0.6551	0.3517	0.6988	0.7342	0.7117	0.4002	0.7365	0.7775	0.7324	0.4406	0.7895	0.8162	0.7904	0.5062
C1132054	0.7268	0.7663	0.6902	0.4388	0.7513	0.7837	0.7243	0.4665	0.7149	0.7572	0.6712	0.4272	0.7446	0.7782	0.7126	0.4593	0.5461	0.6565	0.413	0.2966	0.5527	0.6601	0.4256	0.3023	0.508	0.5607	0.4152	0.273	0.4986	0.5554	0.4016	0.2704	0.6789	0.7218	0.6292	0.392	0.7086	0.7422	0.6705	0.4228	0.7494	0.7862	0.7052	0.4625	0.7738	0.8038	0.7391	0.4939
C1133808	0.72	0.7628	0.6907	0.4273	0.7539	0.787	0.7366	0.471	0.6291	0.6633	0.5809	0.342	0.6945	0.707	0.6708	0.4101	0.6032	0.6465	0.5742	0.3279	0.6513	0.6772	0.6408	0.3715	0.5916	0.6289	0.6211	0.3198	0.6014	0.6344	0.6363	0.3298	0.6307	0.7038	0.5988	0.3557	0.6821	0.7372	0.6692	0.3988	0.7556	0.7842	0.7522	0.4697	0.7791	0.8015	0.7831	0.4996
C113382	0.7786	0.8002	0.7616	0.4952	0.8278	0.8387	0.8232	0.5661	0.7779	0.7981	0.7612	0.4972	0.836	0.844	0.8333	0.5812	0.4489	0.541	0.3211	0.2475	0.5032	0.5702	0.4073	0.2765	0.5397	0.6641	0.3936	0.2955	0.5761	0.6848	0.4528	0.3172	0.7497	0.7599	0.764	0.4569	0.8001	0.7985	0.8246	0.5226	0.7889	0.8119	0.7738	0.5116	0.8449	0.8562	0.843	0.5956
C1134232	0.5671	0.6807	0.5479	0.2994	0.6403	0.7244	0.6353	0.3545	0.5574	0.6727	0.539	0.2973	0.6388	0.7214	0.6358	0.3584	0.4664	0.6088	0.4307	0.2479	0.5482	0.6549	0.5349	0.2941	0.4753	0.6322	0.4313	0.2494	0.5541	0.6755	0.5335	0.2907	0.5394	0.6482	0.5491	0.2763	0.5885	0.6774	0.6057	0.3121	0.5623	0.6762	0.5422	0.3011	0.6436	0.725	0.6391	0.3629
C1134356	0.7254	0.777	0.7318	0.4311	0.7455	0.7907	0.7537	0.4519	0.6777	0.7429	0.6787	0.3833	0.7213	0.772	0.7267	0.4253	0.5533	0.6715	0.5395	0.3013	0.5723	0.6824	0.5633	0.3116	0.5282	0.6658	0.507	0.2851	0.5688	0.6883	0.5577	0.3055	0.5963	0.6792	0.6186	0.3212	0.5994	0.6809	0.623	0.3246	0.6545	0.7329	0.662	0.3671	0.6655	0.7397	0.6748	0.374
C113451	0.793	0.8197	0.7753	0.5174	0.8307	0.8487	0.8189	0.5691	0.7799	0.8085	0.7626	0.5019	0.824	0.8423	0.8132	0.5619	0.5778	0.6733	0.5069	0.3191	0.6179	0.6976	0.5617	0.3496	0.6129	0.7057	0.5485	0.3395	0.6362	0.7197	0.5807	0.3583	0.7534	0.7718	0.7451	0.4638	0.7922	0.8012	0.789	0.5077	0.7925	0.8096	0.7843	0.5165	0.8258	0.8357	0.8216	0.5612
C113484	0.5485	0.6613	0.5231	0.2993	0.6187	0.7034	0.6085	0.3479	0.5301	0.6548	0.499	0.292	0.6093	0.7014	0.5966	0.343	0.4621	0.6293	0.3975	0.2407	0.5434	0.6732	0.5069	0.2835	0.5269	0.6752	0.4761	0.2762	0.5857	0.7058	0.5532	0.3132	0.5029	0.6268	0.4969	0.2686	0.5531	0.6558	0.5578	0.301	0.562	0.6862	0.5301	0.3069	0.6247	0.7219	0.6076	0.3516
C113504931	0.6147	0.6778	0.6053	0.343	0.6514	0.7015	0.6486	0.3729	0.6095	0.661	0.6054	0.3402	0.6534	0.6893	0.6564	0.3756	0.2098	0.4641	0.0235	0.1351	0.2134	0.4657	0.0326	0.1392	0.2386	0.4564	0.0865	0.1476	0.2366	0.4553	0.0846	0.1492	0.5046	0.5169	0.5321	0.2795	0.57	0.5519	0.608	0.3186	0.567	0.5851	0.5807	0.3141	0.6239	0.6192	0.6458	0.3552
C1135235	0.7537	0.7528	0.7351	0.4625	0.7833	0.7752	0.7946	0.4977	0.742	0.7417	0.7223	0.4493	0.776	0.7671	0.7902	0.4879	0.6472	0.6747	0.5192	0.3654	0.6423	0.6709	0.5132	0.363	0.598	0.6131	0.4918	0.3237	0.6043	0.6165	0.507	0.3286	0.6666	0.6671	0.5917	0.382	0.7037	0.6921	0.6661	0.4153	0.7477	0.7509	0.7163	0.4595	0.7795	0.7748	0.78	0.4948
C1136863	0.7876	0.8029	0.7882	0.5062	0.8073	0.8181	0.8132	0.5356	0.7895	0.8047	0.7877	0.5102	0.8113	0.8217	0.8152	0.5423	0.5497	0.6114	0.4682	0.3013	0.5892	0.6348	0.5264	0.3289	0.6619	0.718	0.5942	0.3812	0.6945	0.7396	0.6405	0.4106	0.7221	0.7321	0.7366	0.4231	0.7416	0.7461	0.7615	0.4481	0.8094	0.8223	0.8166	0.5372	0.8234	0.8332	0.8343	0.56
C1137424	0.717	0.7735	0.723	0.427	0.7072	0.7668	0.7131	0.4156	0.7047	0.7632	0.7088	0.4145	0.7151	0.7701	0.7205	0.4237	0.3784	0.5641	0.3081	0.212	0.3784	0.5639	0.3093	0.2145	0.3536	0.523	0.289	0.1958	0.3214	0.5066	0.2408	0.1771	0.6004	0.6939	0.5931	0.3225	0.5919	0.6886	0.5835	0.3105	0.7137	0.7719	0.7193	0.4216	0.715	0.7726	0.7212	0.4211
C1137731	0.6623	0.7206	0.6062	0.3757	0.7114	0.7537	0.6731	0.4239	0.6446	0.7055	0.5876	0.3603	0.6967	0.7403	0.6587	0.4099	0.4918	0.6305	0.334	0.2542	0.499	0.6343	0.3479	0.2664	0.5411	0.6473	0.4388	0.2815	0.5341	0.6428	0.4302	0.2828	0.61	0.6774	0.5373	0.3357	0.6642	0.7125	0.6127	0.3796	0.6335	0.7076	0.5517	0.3427	0.6783	0.7366	0.6156	0.3878
C113798746	0.6929	0.75	0.7219	0.3991	0.6301	0.709	0.6583	0.346	0.7029	0.7543	0.7334	0.4088	0.637	0.7106	0.6673	0.3521	0.3532	0.5642	0.284	0.1935	0.3195	0.5468	0.2337	0.1814	0.4068	0.5809	0.3866	0.2176	0.3765	0.5646	0.3469	0.2058	0.512	0.6431	0.4956	0.2544	0.4635	0.6162	0.4343	0.2294	0.7356	0.775	0.7617	0.4404	0.6586	0.7222	0.6848	0.3691
C1138529	0.552	0.681	0.5045	0.2899	0.5581	0.6842	0.5135	0.2982	0.513	0.6424	0.4674	0.2769	0.5407	0.658	0.5042	0.2943	0.4499	0.6123	0.3761	0.244	0.469	0.6225	0.4042	0.2519	0.2766	0.4664	0.1689	0.1661	0.2659	0.4612	0.1509	0.1608	0.4735	0.6209	0.413	0.2386	0.4678	0.6177	0.4058	0.2386	0.518	0.6478	0.4701	0.2787	0.532	0.6556	0.4895	0.29
C1141066	0.5662	0.6395	0.3754	0.3027	0.5519	0.6305	0.3516	0.2965	0.6062	0.6697	0.4239	0.332	0.5971	0.6636	0.4103	0.3273	0.5533	0.6004	0.3925	0.3011	0.5568	0.6021	0.4028	0.3008	0.556	0.6065	0.4349	0.2979	0.5496	0.6023	0.4266	0.291	0.5395	0.6076	0.3462	0.2841	0.5234	0.5979	0.3175	0.2801	0.6746	0.7214	0.5707	0.3818	0.655	0.7078	0.5383	0.368
C1141453	0.7429	0.7622	0.701	0.4593	0.8034	0.8085	0.7814	0.5316	0.7252	0.7479	0.6748	0.4381	0.8043	0.8079	0.7804	0.531	0.5835	0.668	0.485	0.3147	0.6049	0.6808	0.5184	0.3358	0.4828	0.5441	0.4061	0.2526	0.4594	0.5313	0.3715	0.2367	0.6907	0.7244	0.627	0.4055	0.7261	0.7493	0.6768	0.4321	0.7375	0.7701	0.684	0.4531	0.7813	0.8025	0.7439	0.4969
[truncated: 6,405 more rows]
[truncated: 9 more columns]

## Sheet: GFN2-xTB vs. EXP
freq/dipole →	GFN2-xTB(raw)/GFN1-xTB				GFN2-xTB(x 0.9940)/GFN1-xTB				GFN2-xTB(raw)/GFN2-xTB				GFN2-xTB(x 0.9940)/GFN2-xTB				GFN2-xTB(raw)/EEQ(D4)				GFN2-xTB(x 0.9940)/EEQ(D4)				GFN2-xTB(raw)/EEQ(FF)				GFN2-xTB(x 0.9940)/EEQ(FF)				GFN2-xTB(raw)/CEH				GFN2-xTB(x 0.9940)/CEH				GFN2-xTB(raw)/MACE-mu				GFN2-xTB(x 0.9940)/MACE-mu
[truncated: 7,194 more rows]
[truncated: 9 more columns]

[truncated: 4 more sheets: GFN-FF vs. EXP, MACE-OFF23(small) vs. EXP, MACE-OFF23(medium) vs. EXP, MACE-OFF23(large) vs. EXP]
