# Supplementary material for: Efficient Composite Infrared Spectroscopy: Combining the Double-Harmonic Approximation with Machine Learning Potentials
Source: J Chem Theory Comput. 2024 Dec 12;20(24):10986–1004. doi: 10.1021/acs.jctc.4c01157 (PMC11672665; doi:10.1021/acs.jctc.4c01157)
Supplement: Supplementary file 1 — ct4c01157_si_001.zip [file ct4c01157_si_001.zip › SupplementaryData/zpve.xlsx]

## Sheet: zpve
mol	B3LYP-3c	B3LYP-3c(mscal)	GFN1-xTB	GFN2-xTB	GFN-FF	MACE(small)	MACE(medium)	MACE(large)
HCNOFClBr/C100005	0.0933388	0.0906559	0.0907894	0.0903543	0.0879836	0.0945892	0.0944859	0.0944633
HCNOFClBr/C100016	0.119417	0.115535	0.116112	0.11544	0.112095	0.120833	0.120757	0.12061
HCNOFClBr/C100027	0.107049	0.103577	0.103993	0.103767	0.1019	0.108535	0.108402	0.108329
HCNOFClBr/C100061	0.170106	0.16469	0.165743	0.165356	0.161826	0.171445	0.171452	0.171511
HCNOFClBr/C1000868	0.168975	0.163573	0.166047	0.166417	0.161021	0.170178	0.170032	0.170023
HCNOFClBr/C1000879	0.168101	0.162724	0.165506	0.165732	0.157753	0.170569	0.168845	0.169435
HCNOFClBr/C100107	0.182611	0.176781	0.176882	0.176927	0.171431	0.183732	0.183532	0.183652
HCNOFClBr/C100118	0.121428	0.117544	0.118267	0.117593	0.114354	0.122908	0.122701	0.12286
HCNOFClBr/C100141	0.122089	0.118398	0.118771	0.118065	0.116333	0.123407	0.123257	0.123398
HCNOFClBr/C1001452	0.424228	0.41058	0.419958	0.420018	0.412277	0.427817	0.426942	0.42676
HCNOFClBr/C1001532	0.147884	0.143028	0.144304	0.143952	0.140273	0.149014	0.14929	0.149142
HCNOFClBr/C100174	0.135584	0.131188	0.131981	0.131282	0.127176	0.136942	0.136823	0.136816
HCNOFClBr/C100185	0.268516	0.259974	0.264108	0.264645	0.258303	0.270623	0.27028	0.270215
HCNOFClBr/C100196	0.140216	0.135705	0.136414	0.136089	0.133466	0.141435	0.141363	0.141396
HCNOFClBr/C1002273	0.146286	0.141632	0.142945	0.143112	0.140107	0.147037	0.14732	0.147597
HCNOFClBr/C1002284	0.146338	0.141632	0.143375	0.14307	0.139733	0.1479	0.147752	0.147797
HCNOFClBr/C1002331	0.198458	0.192106	0.195278	0.195551	0.191301	0.199446	0.199832	0.199932
HCNOFClBr/C10024905	0.197802	0.191497	0.193084	0.19266	0.18755	0.199325	0.199311	0.199371
HCNOFClBr/C100254	0.105508	0.102024	0.102693	0.101949	0.0989873	0.106906	0.106804	0.106709
HCNOFClBr/C1002693	0.293654	0.284453	0.2907	0.290301	0.284753	0.295854	0.295329	0.295292
HCNOFClBr/C100276	0.163792	0.158502	0.159496	0.159071	0.156149	0.165414	0.165569	0.165551
HCNOFClBr/C1002842	0.430681	0.416803	0.425803	0.425373	0.418282	0.434175	0.433296	0.433284
HCNOFClBr/C100298	0.163798	0.158496	0.159671	0.159201	0.155281	0.165246	0.165073	0.165087
HCNOFClBr/C1003174	0.171799	0.166252	0.169923	0.16927	0.164355	0.173038	0.173018	0.172802
HCNOFClBr/C10031820	0.170448	0.165023	0.165726	0.165251	0.161753	0.171727	0.171611	0.171649
HCNOFClBr/C10031875	0.231267	0.223782	0.228071	0.228095	0.222421	0.232786	0.23295	0.232897
HCNOFClBr/C1003196	0.194176	0.187937	0.192114	0.192601	0.185087	0.194964	0.195302	0.195472
HCNOFClBr/C1003298	0.0922223	0.0892669	0.0894476	0.0894755	0.0855285	0.0933917	0.0932231	0.0933398
HCNOFClBr/C1003389	0.172049	0.166494	0.170051	0.169201	0.16502	0.173299	0.173136	0.173001
HCNOFClBr/C1003641	0.202332	0.195861	0.199774	0.199867	0.194217	0.203754	0.203788	0.203755
HCNOFClBr/C100367	0.22268	0.215418	0.219273	0.218507	0.211481	0.224401	0.224261	0.224377
HCNOFClBr/C100378	0.20996	0.20312	0.206631	0.205958	0.199561	0.212045	0.211536	0.211664
HCNOFClBr/C100390	0.118752	0.115039	0.11556	0.115389	0.113105	0.120114	0.119927	0.120024
HCNOFClBr/C100403	0.178642	0.172956	0.175471	0.175585	0.172024	0.179935	0.180172	0.180129
HCNOFClBr/C100414	0.156372	0.151426	0.152975	0.15332	0.150534	0.157562	0.157582	0.157552
HCNOFClBr/C1004246	0.206625	0.199994	0.203584	0.203369	0.198166	0.208626	0.208462	0.208594
HCNOFClBr/C100447	0.119395	0.115866	0.116081	0.115851	0.115031	0.120584	0.120465	0.12055
HCNOFClBr/C10045655	0.189288	0.18327	0.183342	0.183779	0.178385	0.191562	0.191485	0.191516
HCNOFClBr/C100458	0.144641	0.140036	0.141888	0.141978	0.139037	0.14599	0.145966	0.146031
HCNOFClBr/C100469	0.145545	0.140912	0.142013	0.141898	0.139393	0.147097	0.146941	0.146962
HCNOFClBr/C100470	0.0989318	0.095845	0.0957221	0.0961135	0.0948677	0.0999582	0.0999555	0.0999849
HCNOFClBr/C100481	0.0870763	0.0843267	0.0838875	0.0841051	0.0825994	0.0880003	0.0879759	0.0880635
HCNOFClBr/C100505	0.154837	0.149894	0.152156	0.151672	0.149709	0.156324	0.156308	0.156209
HCNOFClBr/C100516	0.132325	0.128131	0.128702	0.128532	0.127065	0.134025	0.133961	0.133955
HCNOFClBr/C100527	0.109678	0.106235	0.106088	0.105922	0.104953	0.110612	0.110546	0.110554
HCNOFClBr/C100549	0.0870934	0.0843431	0.0838995	0.0841181	0.0825952	0.0880641	0.0880823	0.0880881
HCNOFClBr/C100550	0.121046	0.11717	0.117347	0.116935	0.115001	0.122754	0.12244	0.122483
HCNOFClBr/C1005647	0.189654	0.183666	0.185203	0.185535	0.182362	0.191112	0.191095	0.191089
HCNOFClBr/C100607	0.214665	0.20773	0.212346	0.211881	0.204558	0.216377	0.216298	0.216274
HCNOFClBr/C10061026	0.0624373	0.0609183	0.0609941	0.0601841	0.0594571	0.063058	0.06305	0.0631129
HCNOFClBr/C100618	0.144854	0.140235	0.141191	0.141041	0.137048	0.146357	0.146311	0.146326
HCNOFClBr/C100641	0.167028	0.161625	0.164446	0.164344	0.15969	0.169006	0.169015	0.169028
HCNOFClBr/C100663	0.1327	0.128483	0.129197	0.128922	0.126122	0.133955	0.133883	0.133916
HCNOFClBr/C100709	0.0869513	0.0842048	0.0837667	0.0841167	0.0828029	0.087997	0.0879523	0.0879471
HCNOFClBr/C100710	0.144627	0.140014	0.140968	0.141299	0.138581	0.145847	0.145814	0.145779
HCNOFClBr/C1007267	0.240729	0.23308	0.236542	0.237248	0.231213	0.242238	0.24234	0.2423
HCNOFClBr/C1007325	0.194033	0.187879	0.189605	0.189817	0.188003	0.195595	0.195739	0.195624
HCNOFClBr/C100743	0.190496	0.1843	0.187826	0.186439	0.180032	0.192354	0.192264	0.192221
HCNOFClBr/C100798	0.180056	0.174189	0.177248	0.175507	0.171128	0.182028	0.182124	0.181797
HCNOFClBr/C100801	0.160221	0.155179	0.156256	0.156511	0.153578	0.161407	0.161176	0.161485
HCNOFClBr/C100823	0.137379	0.133309	0.133697	0.133451	0.130711	0.138796	0.138642	0.138774
HCNOFClBr/C100845	0.160006	0.154914	0.15627	0.156039	0.152143	0.161353	0.161293	0.161243
HCNOFClBr/C100867	0.216785	0.209881	0.212257	0.212328	0.208683	0.219039	0.218847	0.218786
HCNOFClBr/C1008884	0.169362	0.164061	0.163621	0.164035	0.161673	0.171123	0.171021	0.17109
HCNOFClBr/C1008953	0.155515	0.150561	0.151108	0.151146	0.146726	0.157429	0.157321	0.157411
HCNOFClBr/C1009116	0.198449	0.192129	0.193961	0.194098	0.191791	0.200463	0.200365	0.200157
HCNOFClBr/C1009149	0.223174	0.216084	0.218502	0.218595	0.215763	0.224917	0.224959	0.224816
HCNOFClBr/C100925	0.257817	0.249574	0.252865	0.252975	0.246252	0.259779	0.259945	0.259812
HCNOFClBr/C100970	0.197232	0.19076	0.193283	0.192219	0.181954	0.202432	0.198799	0.199065
HCNOFClBr/C1009741	0.233271	0.225722	0.228053	0.228911	0.223601	0.234522	0.234768	0.235036
HCNOFClBr/C10099704	0.250118	0.242015	0.245504	0.24466	0.238737	0.252125	0.251975	0.252021
HCNOFClBr/C101053	0.134055	0.130795	0.128699	0.129052	0.126197	0.135691	0.135707	0.135793
HCNOFClBr/C10108562	0.299783	0.290114	0.296506	0.296116	0.287551	0.302058	0.301694	0.301761
HCNOFClBr/C101086	0.469042	0.453978	0.457087	0.455814	0.445597	0.473506	0.47383	0.473828
HCNOFClBr/C101096724	0.235759	0.228387	0.229256	0.22974	0.226953	0.238184	0.238167	0.238094
HCNOFClBr/C101188	0.201098	0.194752	0.194927	0.195667	0.19309	0.203559	0.203281	0.203414
HCNOFClBr/C101213	0.206114	0.199818	0.201178	0.200811	0.196875	0.208205	0.208044	0.20831
HCNOFClBr/C101371	0.261892	0.25339	0.253427	0.253108	0.246978	0.263479	0.264236	0.264548
HCNOFClBr/C1013758	0.244685	0.236817	0.239278	0.238615	0.233146	0.246682	0.246775	0.246714
HCNOFClBr/C10138326	0.223374	0.216221	0.219657	0.219619	0.210708	0.225782	0.22529	0.225423
HCNOFClBr/C10138597	0.312225	0.302133	0.306994	0.305831	0.298022	0.315185	0.31451	0.314601
HCNOFClBr/C10141727	0.173845	0.168231	0.171853	0.171111	0.166242	0.175126	0.175273	0.175133
HCNOFClBr/C10143609	0.476071	0.460727	0.471371	0.470579	0.460022	0.479415	0.479435	0.478885
HCNOFClBr/C101439	0.245408	0.237518	0.241538	0.241061	0.233633	0.247177	0.247352	0.247324
HCNOFClBr/C1014604	0.324612	0.314273	0.319485	0.32042	0.310754	0.326442	0.326839	0.326504
HCNOFClBr/C1014819	0.123783	0.120845	0.119213	0.118389	0.117774	0.125216	0.125496	0.125483
HCNOFClBr/C101484	0.221942	0.214828	0.217285	0.21566	0.211054	0.224265	0.224159	0.224116
HCNOFClBr/C101531	0.212985	0.206305	0.207047	0.207475	0.205485	0.215309	0.215343	0.215286
HCNOFClBr/C101553	0.174413	0.168991	0.169375	0.169599	0.167474	0.176413	0.176375	0.176388
HCNOFClBr/C1016199	0.200042	0.193579	0.196247	0.194225	0.187253	0.201956	0.201684	0.20195
HCNOFClBr/C1016586	0.199858	0.193341	0.195859	0.193661	0.187685	0.201885	0.20224	0.202389
HCNOFClBr/C101702	0.261651	0.253323	0.254549	0.254224	0.247834	0.264428	0.264285	0.264422
HCNOFClBr/C101724	0.297696	0.28823	0.290607	0.291182	0.284851	0.300964	0.300863	0.30078
HCNOFClBr/C101779	0.241738	0.234085	0.235657	0.235473	0.230737	0.244455	0.244491	0.244392
HCNOFClBr/C101815	0.209167	0.202633	0.203261	0.203731	0.20144	0.211156	0.211152	0.211146
HCNOFClBr/C101837	0.337383	0.326536	0.333643	0.333074	0.322657	0.339937	0.339953	0.339842
HCNOFClBr/C101848	0.184642	0.17886	0.179216	0.179672	0.177544	0.18655	0.186554	0.186542
HCNOFClBr/C101859	0.308053	0.298243	0.301809	0.30193	0.296129	0.31085	0.310656	0.310689
HCNOFClBr/C101973	0.19887	0.192528	0.194277	0.193701	0.191335	0.200934	0.20061	0.200726
HCNOFClBr/C101995	0.188057	0.182014	0.182758	0.182596	0.17961	0.189936	0.189511	0.18995
HCNOFClBr/C10199505	0.196033	0.18976	0.190022	0.190517	0.18417	0.198035	0.197668	0.197886
HCNOFClBr/C10202752	0.234981	0.227456	0.230119	0.230345	0.226469	0.23695	0.237359	0.237557
HCNOFClBr/C10203084	0.090191	0.0880322	0.0874119	0.0867915	0.0845727	0.0912801	0.0911756	0.0911776
HCNOFClBr/C1020311	0.332486	0.321842	0.326834	0.327909	0.318909	0.335213	0.335598	0.335412
HCNOFClBr/C10203288	0.363536	0.351813	0.359438	0.35945	0.352363	0.366161	0.365979	0.365915
HCNOFClBr/C10203302	0.363146	0.351436	0.359267	0.359175	0.352007	0.36599	0.365572	0.365536
HCNOFClBr/C10203324	0.363895	0.35216	0.359892	0.360023	0.35275	0.366815	0.366922	0.36651
HCNOFClBr/C10203335	0.363697	0.351968	0.359704	0.359826	0.352522	0.366357	0.366259	0.366117
HCNOFClBr/C10203584	0.302703	0.292886	0.298202	0.296786	0.289535	0.305	0.30505	0.305081
HCNOFClBr/C102045	0.247273	0.239515	0.240281	0.240756	0.238806	0.24955	0.24966	0.249645
HCNOFClBr/C102067	0.236477	0.228961	0.228872	0.2295	0.225984	0.239115	0.238932	0.23943
HCNOFClBr/C102082893	0.132289	0.128758	0.1277	0.127449	0.12572	0.133618	0.133725	0.133831
HCNOFClBr/C102114	0.275368	0.266512	0.269471	0.268514	0.260955	0.278332	0.277872	0.277772
HCNOFClBr/C102169	0.252713	0.244746	0.24552	0.245152	0.242482	0.254997	0.255251	0.255205
HCNOFClBr/C102181	0.384201	0.371951	0.374876	0.373897	0.365055	0.388273	0.387835	0.387739
HCNOFClBr/C102192	0.28448	0.275389	0.279062	0.278664	0.273516	0.286634	0.286835	0.286737
HCNOFClBr/C102205	0.281093	0.272215	0.273513	0.273167	0.269871	0.28377	0.283919	0.283824
HCNOFClBr/C102227	0.378612	0.366551	0.370673	0.370496	0.363437	0.381725	0.381892	0.381576
HCNOFClBr/C1022464	0.196345	0.190196	0.189467	0.189682	0.187358	0.198274	0.198398	0.198364
HCNOFClBr/C102250	0.268521	0.259977	0.2642	0.26469	0.258534	0.269966	0.270139	0.270099
HCNOFClBr/C102272	0.200455	0.194052	0.196264	0.196212	0.190986	0.202263	0.202108	0.201947
HCNOFClBr/C10229104	0.11749	0.113712	0.11492	0.114605	0.11157	0.118682	0.118669	0.118701
HCNOFClBr/C102294	0.145386	0.140737	0.141758	0.141406	0.139796	0.146883	0.146965	0.146991
HCNOFClBr/C10232936	0.260645	0.252142	0.255158	0.251771	0.24471	0.263471	0.263258	0.263214
HCNOFClBr/C102454	0.270167	0.261448	0.267266	0.266877	0.25859	0.272556	0.272189	0.272133
HCNOFClBr/C102465	0.174534	0.169243	0.170904	0.170786	0.167462	0.175884	0.175725	0.17582
HCNOFClBr/C102476	0.100126	0.0979123	0.0975189	0.0967988	0.0956061	0.101415	0.101379	0.101425
HCNOFClBr/C102487	0.200763	0.194361	0.196855	0.196815	0.191782	0.202371	0.202186	0.202255
HCNOFClBr/C102512	0.165967	0.160606	0.1618	0.161194	0.155794	0.167792	0.167709	0.167804
HCNOFClBr/C102534	0.30684	0.296862	0.302109	0.300991	0.291211	0.308992	0.308864	0.308696
HCNOFClBr/C10258545	0.150238	0.145334	0.147539	0.145733	0.142087	0.151856	0.151788	0.151863
HCNOFClBr/C102625	0.192676	0.186374	0.189035	0.187707	0.183274	0.194781	0.194871	0.194944
HCNOFClBr/C10264558	0.177183	0.171494	0.175264	0.175321	0.171998	0.178806	0.178473	0.178386
HCNOFClBr/C10268696	0.211524	0.204839	0.205012	0.204677	0.201693	0.213816	0.213698	0.213786
HCNOFClBr/C102692	0.290121	0.280729	0.286783	0.286602	0.278097	0.292183	0.291886	0.291978
HCNOFClBr/C1026922	0.250795	0.242801	0.24346	0.242438	0.237994	0.252383	0.253426	0.253258
HCNOFClBr/C102703333	0.56087	0.542821	0.553248	0.552987	0.541591	0.565419	0.564365	0.564393
HCNOFClBr/C102705	0.219196	0.212154	0.214337	0.214041	0.209053	0.220963	0.221	0.221459
HCNOFClBr/C102761	0.231212	0.223659	0.226783	0.22454	0.219634	0.233424	0.233516	0.233497
HCNOFClBr/C102794	0.271249	0.262421	0.266478	0.265568	0.258906	0.273998	0.273662	0.273834
HCNOFClBr/C102829	0.375404	0.363274	0.371137	0.370871	0.360803	0.378042	0.377497	0.377487
HCNOFClBr/C1028337	0.330451	0.319718	0.322388	0.323134	0.311408	0.332953	0.332853	0.333034
HCNOFClBr/C10289686	0.39216	0.379517	0.387934	0.388151	0.380238	0.395323	0.395234	0.395092
HCNOFClBr/C102976	0.229643	0.222303	0.225	0.22478	0.219951	0.231947	0.231419	0.231544
HCNOFClBr/C103059	0.244744	0.23694	0.239973	0.240275	0.235888	0.247099	0.246984	0.246873
HCNOFClBr/C103082	0.334842	0.324041	0.331098	0.331364	0.324262	0.337614	0.337481	0.337272
HCNOFClBr/C103093	0.287854	0.27855	0.284514	0.283664	0.277491	0.289792	0.289696	0.28973
HCNOFClBr/C103140121	0.11189	0.109024	0.108687	0.10813	0.105425	0.113461	0.113469	0.113375
HCNOFClBr/C10315987	0.246825	0.238821	0.243737	0.242402	0.234539	0.249018	0.248898	0.248844
HCNOFClBr/C103162	0.217264	0.210412	0.210883	0.210937	0.208449	0.219865	0.219686	0.219729
HCNOFClBr/C103231	0.61437	0.594549	0.606871	0.605237	0.592981	0.618848	0.618332	0.618328
HCNOFClBr/C103242	0.699817	0.677253	0.691477	0.689776	0.676307	0.705138	0.704449	0.704548
HCNOFClBr/C103264	0.176472	0.170875	0.171213	0.170424	0.167166	0.17762	0.177867	0.177891
HCNOFClBr/C103297	0.237636	0.230188	0.231474	0.231993	0.229002	0.239755	0.239751	0.239725
HCNOFClBr/C103300	0.214271	0.207599	0.207644	0.208075	0.205818	0.216185	0.215864	0.216114
HCNOFClBr/C103322	0.226019	0.218899	0.219533	0.219571	0.215826	0.228559	0.228379	0.228362
HCNOFClBr/C103333	0.190545	0.184543	0.183275	0.183286	0.18169	0.192152	0.192053	0.192077
HCNOFClBr/C10334266	0.221263	0.214188	0.218639	0.218697	0.211558	0.223563	0.223213	0.223014
HCNOFClBr/C103366	0.204907	0.198396	0.19945	0.198847	0.1954	0.206449	0.206558	0.20657
HCNOFClBr/C103377	0.22736	0.220104	0.222349	0.221909	0.217973	0.229429	0.229383	0.229359
HCNOFClBr/C103413	0.25792	0.249811	0.249909	0.249553	0.246464	0.259811	0.260173	0.260192
HCNOFClBr/C103435	0.324043	0.313752	0.31542	0.31379	0.310538	0.327277	0.327185	0.327259
HCNOFClBr/C103457	0.198937	0.192594	0.194111	0.193503	0.190121	0.200539	0.200679	0.200737
HCNOFClBr/C103491	0.254739	0.246697	0.247792	0.247452	0.243799	0.257769	0.257231	0.257329
HCNOFClBr/C103504	0.241697	0.234086	0.235043	0.234407	0.231425	0.244539	0.244098	0.244182
HCNOFClBr/C103526	0.255915	0.247741	0.250442	0.25005	0.246139	0.258047	0.258023	0.257991
HCNOFClBr/C103537	0.286292	0.277272	0.277898	0.277567	0.27384	0.288523	0.288775	0.288785
HCNOFClBr/C10353863	0.276186	0.267174	0.270855	0.269452	0.264414	0.279314	0.278998	0.278834
HCNOFClBr/C103548	0.203644	0.197175	0.19829	0.197492	0.194605	0.205359	0.205476	0.205708
HCNOFClBr/C103606	0.260524	0.252169	0.254585	0.254015	0.248613	0.263202	0.263069	0.262864
HCNOFClBr/C103617	0.260994	0.252682	0.255025	0.254421	0.250952	0.263199	0.263114	0.263187
HCNOFClBr/C103639	0.147299	0.14267	0.143667	0.143528	0.14063	0.148723	0.148716	0.148713
HCNOFClBr/C103640	0.123282	0.119452	0.119813	0.119762	0.117973	0.124676	0.12445	0.124572
HCNOFClBr/C10364940	0.161511	0.156383	0.155937	0.1567	0.151586	0.163298	0.163472	0.163438
HCNOFClBr/C103651	0.184889	0.179029	0.181244	0.18165	0.178307	0.186416	0.186352	0.186307
HCNOFClBr/C103673	0.173568	0.168029	0.169452	0.169009	0.165172	0.175418	0.175125	0.175173
HCNOFClBr/C103695	0.173174	0.167645	0.16914	0.169086	0.164904	0.174811	0.174735	0.174759
HCNOFClBr/C103719	0.103676	0.100406	0.100464	0.100951	0.0986758	0.104717	0.104457	0.10467
HCNOFClBr/C103731	0.16106	0.155931	0.157205	0.157153	0.154202	0.162433	0.162385	0.162388
HCNOFClBr/C10373781	0.221296	0.21422	0.218646	0.218705	0.211557	0.22355	0.223212	0.223014
HCNOFClBr/C10374808	0.298684	0.289239	0.290322	0.288826	0.282569	0.300871	0.30157	0.301453
HCNOFClBr/C10375969	0.324097	0.313773	0.31926	0.319885	0.311269	0.325875	0.32586	0.325727
HCNOFClBr/C103796992	0.219545	0.212522	0.214975	0.213947	0.208938	0.221536	0.221604	0.221668
HCNOFClBr/C103797	0.165409	0.160175	0.161389	0.16162	0.159913	0.166817	0.166793	0.166837
HCNOFClBr/C103811	0.154997	0.150061	0.15055	0.150525	0.149742	0.156837	0.156706	0.156507
HCNOFClBr/C103822	0.1433	0.138752	0.139183	0.138937	0.138379	0.144843	0.144933	0.144903
HCNOFClBr/C103844	0.154794	0.149854	0.150285	0.150579	0.14836	0.155956	0.155812	0.155938
HCNOFClBr/C103902	0.158591	0.153505	0.153675	0.153838	0.151901	0.160053	0.159949	0.159991
HCNOFClBr/C103935	0.225625	0.218425	0.221301	0.221206	0.216813	0.227276	0.227185	0.227313
HCNOFClBr/C103957	0.277853	0.269015	0.272872	0.273044	0.267345	0.280284	0.279816	0.279723
HCNOFClBr/C10397305	0.131107	0.127177	0.128002	0.127104	0.123608	0.132539	0.132475	0.132364
HCNOFClBr/C10401113	0.112967	0.109437	0.109657	0.109878	0.10871	0.11459	0.114444	0.114557
HCNOFClBr/C10403471	0.109147	0.105624	0.106314	0.105284	0.102288	0.110661	0.1106	0.110588
HCNOFClBr/C10405842	0.25044	0.242395	0.247559	0.247814	0.242338	0.251956	0.25209	0.252039
HCNOFClBr/C10405853	0.250186	0.242149	0.247261	0.247501	0.241981	0.251657	0.251749	0.251671
HCNOFClBr/C10409548	0.184359	0.178545	0.179998	0.179632	0.175882	0.186096	0.186037	0.185963
HCNOFClBr/C104096	0.164265	0.159073	0.160601	0.160302	0.158302	0.165683	0.165595	0.165552
HCNOFClBr/C104132	0.229389	0.222063	0.225385	0.225491	0.22042	0.231357	0.231355	0.231238
HCNOFClBr/C10415879	0.273257	0.264537	0.268091	0.268534	0.263746	0.275929	0.275757	0.27563
HCNOFClBr/C104201	0.225668	0.218469	0.220792	0.22061	0.216945	0.227822	0.227682	0.227649
HCNOFClBr/C10420890	0.220741	0.213774	0.214686	0.214833	0.211122	0.222956	0.222679	0.222748
HCNOFClBr/C104212	0.202804	0.196306	0.19783	0.196665	0.191952	0.204489	0.204696	0.204772
HCNOFClBr/C104222346	0.101286	0.0986447	0.0981391	0.0978572	0.0940327	0.103024	0.102948	0.10288
HCNOFClBr/C10422352	0.150804	0.145957	0.149276	0.149206	0.144268	0.151889	0.151811	0.151739
HCNOFClBr/C10430974	0.402335	0.389311	0.396418	0.394862	0.38768	0.405641	0.405434	0.405249
HCNOFClBr/C104326945	0.109179	0.106372	0.105489	0.105241	0.104003	0.110752	0.110834	0.11077
HCNOFClBr/C10443659	0.0567405	0.0549147	0.0550056	0.0542814	0.0539265	0.0579362	0.0578367	0.0579865
HCNOFClBr/C104438	0.443854	0.429657	0.437911	0.438307	0.430378	0.447581	0.446993	0.4469
HCNOFClBr/C104450	0.217132	0.210205	0.212911	0.212771	0.207794	0.218779	0.218718	0.218713
HCNOFClBr/C104451709	0.0850645	0.0833669	0.0820205	0.0817547	0.0786496	0.0858689	0.0860024	0.0858652
HCNOFClBr/C104461	0.193342	0.187204	0.188703	0.188428	0.183639	0.194892	0.194713	0.194784
HCNOFClBr/C104472	0.159445	0.154385	0.155214	0.154988	0.151482	0.161199	0.160852	0.160956
HCNOFClBr/C104518	0.213477	0.206699	0.209523	0.209907	0.206136	0.215151	0.215193	0.21513
HCNOFClBr/C104529	0.176381	0.171045	0.172346	0.172103	0.170178	0.177892	0.177796	0.17783
HCNOFClBr/C104530	0.165918	0.16067	0.161851	0.161612	0.159967	0.167115	0.167338	0.167272
HCNOFClBr/C104534965	0.176624	0.172863	0.170599	0.168436	0.166279	0.178664	0.178802	0.178889
HCNOFClBr/C104574	0.142935	0.138393	0.138893	0.138218	0.135288	0.144318	0.14434	0.144467
HCNOFClBr/C10458147	0.262664	0.254232	0.259787	0.260059	0.25387	0.26479	0.264544	0.264406
HCNOFClBr/C104585	0.24763	0.239609	0.243882	0.242904	0.235733	0.249925	0.249704	0.249684
HCNOFClBr/C104610	0.240093	0.23235	0.237163	0.236664	0.231398	0.242037	0.241876	0.241784
HCNOFClBr/C104632	0.206689	0.200063	0.201601	0.200814	0.197078	0.209256	0.208765	0.208745
HCNOFClBr/C10463204	0.14949	0.14463	0.145547	0.14496	0.143777	0.151904	0.151526	0.151658
HCNOFClBr/C1046566	0.293934	0.284708	0.283116	0.284197	0.279938	0.297064	0.29703	0.297075
HCNOFClBr/C104665	0.246663	0.238858	0.239325	0.239123	0.23566	0.249	0.249038	0.248936
HCNOFClBr/C104712	0.281331	0.272444	0.272703	0.272904	0.269463	0.283631	0.283579	0.283843
HCNOFClBr/C104723	0.383906	0.371657	0.378402	0.378938	0.371863	0.386685	0.386673	0.386563
HCNOFClBr/C10472976	0.331621	0.32103	0.325951	0.326003	0.320907	0.334327	0.334402	0.334391
HCNOFClBr/C104756	0.262728	0.254229	0.259826	0.259672	0.253184	0.264363	0.264281	0.264464
HCNOFClBr/C104767	0.250008	0.241931	0.247096	0.247071	0.241731	0.251809	0.251878	0.251879
HCNOFClBr/C10478010	0.232198	0.224611	0.227448	0.226399	0.219789	0.234342	0.234323	0.23429
HCNOFClBr/C10478032	0.261017	0.252504	0.255969	0.254569	0.248253	0.263235	0.263152	0.263237
HCNOFClBr/C10478043	0.289416	0.279991	0.284074	0.282709	0.275886	0.291804	0.291663	0.291749
HCNOFClBr/C10478065	0.346158	0.334911	0.340302	0.338926	0.331141	0.348992	0.348707	0.348785
HCNOFClBr/C104789	0.251083	0.242909	0.247295	0.246382	0.239115	0.252989	0.252856	0.252828
HCNOFClBr/C10479251	0.310982	0.301131	0.303225	0.303132	0.297295	0.314177	0.313905	0.313684
HCNOFClBr/C104825	0.1466	0.142202	0.143194	0.142922	0.141232	0.147817	0.147706	0.147865
HCNOFClBr/C104836	0.109744	0.106848	0.1068	0.10637	0.105232	0.110985	0.1109	0.110975
HCNOFClBr/C10484090	0.179865	0.17413	0.17454	0.174277	0.171234	0.181725	0.181867	0.181935
HCNOFClBr/C10484352	0.544067	0.526537	0.53788	0.537303	0.526616	0.548082	0.547221	0.547141
HCNOFClBr/C104857887	0.116156	0.114055	0.112247	0.110778	0.110376	0.117704	0.117734	0.117916
HCNOFClBr/C104858	0.126238	0.122276	0.122857	0.123247	0.121111	0.127247	0.127173	0.127373
HCNOFClBr/C104870	0.136933	0.132618	0.133203	0.132984	0.131011	0.138027	0.137925	0.137789
HCNOFClBr/C104881	0.0999929	0.0971806	0.0968381	0.0964634	0.094523	0.100996	0.100938	0.100945
HCNOFClBr/C104905	0.171885	0.166399	0.167993	0.168535	0.16487	0.172904	0.173183	0.173148
HCNOFClBr/C104927	0.122526	0.118665	0.119393	0.118914	0.116014	0.123892	0.123791	0.123814
HCNOFClBr/C104938	0.160002	0.15491	0.156341	0.156051	0.152108	0.161341	0.161259	0.16123
HCNOFClBr/C10494878	0.2311	0.223705	0.228376	0.228557	0.2237	0.232752	0.232769	0.232711
HCNOFClBr/C104949	0.148902	0.144128	0.145292	0.144756	0.140911	0.150481	0.150526	0.150481
HCNOFClBr/C10498358	0.151822	0.147559	0.149654	0.148874	0.14527	0.15307	0.153085	0.153054
HCNOFClBr/C105055	0.212445	0.2057	0.208603	0.209029	0.204549	0.213769	0.213939	0.213861
HCNOFClBr/C105088	0.235246	0.227652	0.231856	0.231168	0.225701	0.237615	0.237637	0.237638
HCNOFClBr/C105146	0.270658	0.261893	0.266648	0.266319	0.259784	0.27281	0.272406	0.272384
HCNOFClBr/C10516719	0.203793	0.197271	0.19869	0.19796	0.195026	0.205861	0.205803	0.20582
HCNOFClBr/C105184381	0.126938	0.123534	0.122897	0.122686	0.121252	0.128162	0.128345	0.128277
HCNOFClBr/C10519069	0.245028	0.237206	0.240282	0.24031	0.235157	0.246903	0.246657	0.246646
HCNOFClBr/C10519207	0.241737	0.233957	0.237946	0.237447	0.232008	0.243506	0.243549	0.243387
HCNOFClBr/C10522266	0.363648	0.351923	0.359876	0.359685	0.351979	0.36617	0.365882	0.365857
HCNOFClBr/C10526075	0.30143	0.291896	0.293147	0.293187	0.287656	0.304987	0.304984	0.304861
HCNOFClBr/C105306	0.192836	0.186595	0.190579	0.190464	0.18608	0.194349	0.194257	0.194225
HCNOFClBr/C105317	0.145322	0.140649	0.142945	0.14282	0.140046	0.146885	0.146773	0.146828
HCNOFClBr/C105340	0.0886233	0.0857315	0.0867989	0.0860817	0.0835628	0.0898512	0.0895216	0.0897202
HCNOFClBr/C105351	0.122131	0.118387	0.119434	0.118834	0.116737	0.123021	0.123195	0.123156
HCNOFClBr/C105362	0.109059	0.105518	0.107172	0.105924	0.102502	0.110164	0.110151	0.110154
HCNOFClBr/C105373	0.146319	0.141559	0.143842	0.143132	0.139565	0.147343	0.147305	0.147258
HCNOFClBr/C105384	0.122655	0.118679	0.120123	0.119672	0.116619	0.123374	0.123341	0.123486
HCNOFClBr/C10538495	0.236405	0.228804	0.230644	0.22922	0.224668	0.238975	0.238668	0.238721
HCNOFClBr/C105395	0.109635	0.106293	0.107631	0.106357	0.104507	0.110636	0.110743	0.110629
HCNOFClBr/C105408	0.135456	0.131	0.132968	0.131773	0.127344	0.136448	0.136382	0.136384
HCNOFClBr/C10541567	0.363993	0.352384	0.358148	0.358457	0.351864	0.366465	0.366208	0.366186
HCNOFClBr/C10541692	0.12643	0.123071	0.123409	0.122764	0.119832	0.128188	0.128068	0.128084
HCNOFClBr/C105420	0.197587	0.191215	0.195181	0.195438	0.191419	0.198701	0.198822	0.198794
HCNOFClBr/C105431	0.174955	0.169286	0.172268	0.172324	0.169277	0.176363	0.176245	0.176089
HCNOFClBr/C10543121	0.188522	0.182454	0.183536	0.182119	0.178895	0.19028	0.190655	0.190545
HCNOFClBr/C10543574	0.261057	0.252545	0.255692	0.25495	0.248924	0.263949	0.263569	0.263092
HCNOFClBr/C105442	0.185241	0.179227	0.182555	0.182705	0.177808	0.18744	0.187125	0.186983
HCNOFClBr/C105453	0.12732	0.123172	0.12493	0.123932	0.12165	0.128256	0.128446	0.128258
HCNOFClBr/C105464	0.173943	0.168297	0.17151	0.170911	0.166857	0.17503	0.175112	0.17512
HCNOFClBr/C10546653	0.180396	0.174706	0.177181	0.176508	0.172198	0.18245	0.182434	0.1823
HCNOFClBr/C105500	0.227081	0.219693	0.222325	0.221021	0.217831	0.228907	0.228892	0.228865
HCNOFClBr/C10551583	0.149363	0.144552	0.145634	0.144284	0.140363	0.150657	0.150556	0.150805
HCNOFClBr/C105533	0.18969	0.183502	0.186535	0.184926	0.180684	0.191295	0.191285	0.191338
HCNOFClBr/C105544	0.175245	0.169555	0.17268	0.172003	0.167946	0.176338	0.176524	0.176341
HCNOFClBr/C105566	0.116973	0.11317	0.114555	0.11406	0.111543	0.118269	0.117967	0.118118
HCNOFClBr/C10557445	0.221315	0.214206	0.218572	0.218989	0.21312	0.222408	0.222489	0.222608
HCNOFClBr/C105577	0.196968	0.190549	0.193615	0.192295	0.18785	0.19824	0.198194	0.198253
HCNOFClBr/C105588	0.151538	0.146576	0.148925	0.147702	0.143417	0.152664	0.152547	0.152518
HCNOFClBr/C105602	0.168794	0.163328	0.165992	0.165904	0.162459	0.170117	0.170296	0.17031
HCNOFClBr/C105668	0.203055	0.196474	0.200122	0.199561	0.194787	0.204481	0.204391	0.204334
HCNOFClBr/C105679	0.159062	0.154009	0.155554	0.155776	0.1524	0.160607	0.160606	0.160357
HCNOFClBr/C105680	0.231433	0.223941	0.228399	0.227688	0.222379	0.233042	0.233012	0.232948
HCNOFClBr/C10574364	0.193077	0.186874	0.190591	0.191008	0.185719	0.194104	0.194255	0.194194
HCNOFClBr/C10574375	0.192172	0.186	0.189751	0.190159	0.1844	0.193528	0.19344	0.193349
HCNOFClBr/C105759	0.308945	0.298951	0.303509	0.302118	0.295302	0.3103	0.310959	0.310844
HCNOFClBr/C105760	0.308546	0.298565	0.303354	0.302201	0.295023	0.310611	0.310795	0.310784
HCNOFClBr/C105793	0.287663	0.278366	0.284123	0.283645	0.277073	0.289873	0.289572	0.289536
HCNOFClBr/C105839	0.268663	0.25989	0.264285	0.262865	0.255356	0.27115	0.270725	0.270851
HCNOFClBr/C105851	0.292701	0.283273	0.288947	0.288133	0.280579	0.294768	0.294697	0.294677
HCNOFClBr/C105862	0.268833	0.260196	0.263794	0.263395	0.256539	0.27072	0.270855	0.270779
HCNOFClBr/C105909124	0.21487	0.208032	0.210117	0.209873	0.203879	0.216834	0.216588	0.216635
HCNOFClBr/C105919	0.325571	0.315108	0.320001	0.319549	0.312254	0.328181	0.327787	0.327758
HCNOFClBr/C10595069	0.237225	0.229642	0.230842	0.229895	0.225301	0.239361	0.23939	0.239322
HCNOFClBr/C105953	0.399828	0.386921	0.393954	0.392709	0.38533	0.403418	0.40353	0.403021
HCNOFClBr/C10599709	0.16236	0.157164	0.159088	0.15912	0.154807	0.163442	0.163428	0.163397
HCNOFClBr/C106003	0.340994	0.329888	0.334804	0.331317	0.323357	0.343937	0.344093	0.343919
HCNOFClBr/C106025	0.413106	0.399808	0.408555	0.407843	0.399034	0.416001	0.416316	0.415941
HCNOFClBr/C10606470	0.197887	0.191508	0.194677	0.194557	0.19087	0.199527	0.199585	0.199422
HCNOFClBr/C106183	0.458912	0.444115	0.453572	0.452842	0.443524	0.46209	0.461464	0.461375
HCNOFClBr/C106194	0.331629	0.320884	0.326523	0.324934	0.318926	0.334136	0.333918	0.333913
HCNOFClBr/C106218	0.306257	0.296376	0.302806	0.302966	0.295641	0.308637	0.308399	0.308276
HCNOFClBr/C106230	0.258698	0.250394	0.254881	0.25477	0.249329	0.260421	0.26034	0.260233
HCNOFClBr/C106241	0.258784	0.250478	0.253985	0.253937	0.248234	0.260765	0.260968	0.260988
HCNOFClBr/C106252	0.258217	0.24993	0.253398	0.253433	0.247857	0.260339	0.260504	0.260249
HCNOFClBr/C106309	0.259963	0.251555	0.256462	0.255851	0.25049	0.261736	0.261623	0.261568
HCNOFClBr/C106310	0.212476	0.20559	0.209454	0.209164	0.204582	0.213902	0.214146	0.213784
HCNOFClBr/C106321	0.288659	0.279329	0.284829	0.284223	0.278403	0.290483	0.290491	0.290404
HCNOFClBr/C106332	0.401879	0.388914	0.397292	0.396554	0.388644	0.404955	0.404272	0.404226
HCNOFClBr/C106354	0.197901	0.191517	0.195464	0.195469	0.192453	0.199429	0.199254	0.19909
HCNOFClBr/C106365	0.174678	0.169008	0.172051	0.171456	0.16731	0.176202	0.17578	0.175608
HCNOFClBr/C106376	0.0798414	0.0774138	0.0777704	0.0775205	0.0763699	0.081116	0.0809256	0.0809726
HCNOFClBr/C106401	0.106431	0.103081	0.103741	0.103451	0.101095	0.107849	0.107832	0.107764
HCNOFClBr/C106412	0.0939557	0.0910191	0.0913549	0.091378	0.0903695	0.0954076	0.0953371	0.0953063
HCNOFClBr/C106423	0.154655	0.149767	0.151606	0.151785	0.148797	0.155834	0.155775	0.155913
HCNOFClBr/C106445	0.131391	0.127225	0.128256	0.128486	0.126474	0.132813	0.132787	0.132685
HCNOFClBr/C106467	0.0809845	0.0790939	0.0787781	0.0786389	0.076929	0.0821747	0.0821021	0.0821082
HCNOFClBr/C106478	0.106972	0.103885	0.104226	0.104011	0.101578	0.108324	0.108383	0.108323
HCNOFClBr/C106489	0.0944957	0.0918244	0.0918378	0.0919073	0.090629	0.0958976	0.0958746	0.0958512
HCNOFClBr/C106490	0.14383	0.139252	0.140657	0.14056	0.137348	0.145188	0.145158	0.145219
HCNOFClBr/C106503	0.132739	0.128479	0.129703	0.129474	0.126231	0.134438	0.134666	0.134478
HCNOFClBr/C106514	0.0850073	0.0823274	0.0819211	0.0818	0.0811285	0.0859456	0.0857315	0.0858504
HCNOFClBr/C106525	0.190048	0.183876	0.186847	0.185974	0.179903	0.191964	0.191998	0.191853
HCNOFClBr/C106616	0.15515	0.150063	0.151365	0.150472	0.147883	0.157008	0.157113	0.157007
HCNOFClBr/C106638	0.179693	0.173886	0.176359	0.175869	0.171102	0.180798	0.180768	0.180891
HCNOFClBr/C106650	0.16155	0.156269	0.157981	0.155896	0.151683	0.162789	0.162997	0.162988
HCNOFClBr/C106672	0.249785	0.241715	0.247159	0.247247	0.240936	0.251459	0.251414	0.25132
HCNOFClBr/C106683	0.226083	0.218795	0.223461	0.223689	0.219905	0.228095	0.227846	0.227612
HCNOFClBr/C106707	0.203162	0.196579	0.200393	0.199419	0.194963	0.2048	0.204547	0.204523
HCNOFClBr/C1067089	0.24482	0.236933	0.242632	0.243313	0.236028	0.245816	0.24612	0.246072
HCNOFClBr/C1067090	0.13407	0.130578	0.13173	0.130128	0.12864	0.134938	0.135145	0.135069
HCNOFClBr/C1067205	0.273665	0.264851	0.27125	0.27204	0.26394	0.275034	0.275271	0.275281
HCNOFClBr/C106730	0.231547	0.224052	0.228487	0.227588	0.222577	0.233393	0.233085	0.233066
HCNOFClBr/C106796	0.331217	0.320491	0.326254	0.324131	0.31678	0.33416	0.33365	0.333729
HCNOFClBr/C1068195	0.273107	0.264311	0.270735	0.271374	0.26322	0.274609	0.274625	0.274586
HCNOFClBr/C106854	0.249478	0.241436	0.246466	0.245116	0.236896	0.251912	0.251809	0.251818
HCNOFClBr/C106865	0.183874	0.177994	0.181587	0.181201	0.174763	0.185489	0.185721	0.185711
HCNOFClBr/C106887	0.113689	0.110009	0.112919	0.112466	0.107274	0.11439	0.114544	0.11456
HCNOFClBr/C1068877	0.273346	0.264543	0.270996	0.271618	0.263622	0.274974	0.275036	0.275024
HCNOFClBr/C106912	0.161794	0.156559	0.159026	0.157682	0.150613	0.163185	0.163494	0.163393
HCNOFClBr/C106923	0.15112	0.146232	0.148618	0.147127	0.141585	0.152215	0.15278	0.152743
HCNOFClBr/C106934	0.0567085	0.0549069	0.0558212	0.0549134	0.0520811	0.0578758	0.0573508	0.057491
HCNOFClBr/C1069530	0.272773	0.263989	0.270446	0.270903	0.263328	0.274402	0.274367	0.274168
HCNOFClBr/C106956	0.0707069	0.0684524	0.0692073	0.0688884	0.0665967	0.0713823	0.0713617	0.071449
HCNOFClBr/C106967	0.0465982	0.0451377	0.0458422	0.0453216	0.043209	0.0472953	0.047285	0.0473658
HCNOFClBr/C106978	0.131682	0.127424	0.130626	0.130895	0.127094	0.132463	0.132349	0.132239
HCNOFClBr/C106989	0.10814	0.104662	0.10649	0.106692	0.103814	0.108666	0.108774	0.108809
HCNOFClBr/C106990	0.0848396	0.0821336	0.082686	0.082846	0.0810065	0.0851201	0.0854022	0.0856329
HCNOFClBr/C107006	0.0844267	0.0817289	0.0831943	0.0832069	0.0806831	0.0852803	0.085104	0.0851564
HCNOFClBr/C107017	0.107603	0.104143	0.106017	0.106128	0.102544	0.1083	0.108219	0.10821
HCNOFClBr/C107028	0.0613372	0.0593661	0.0595694	0.0591511	0.0578904	0.0615849	0.0616385	0.061754
HCNOFClBr/C107051	0.0713182	0.0692365	0.0697005	0.0692952	0.0685636	0.0718308	0.0718549	0.0719273
HCNOFClBr/C107062	0.0581094	0.0566988	0.0568629	0.0557465	0.0559218	0.0586876	0.0585739	0.0585056
HCNOFClBr/C1070708	0.228994	0.221592	0.223542	0.221917	0.216791	0.23019	0.230761	0.230886
HCNOFClBr/C1070719	0.0285971	0.027713	0.0262999	0.0263776	0.0261163	0.0274725	0.0275777	0.0275647
HCNOFClBr/C107073	0.0713338	0.0692275	0.0697887	0.0689246	0.0681565	0.0722774	0.0721176	0.0720233
HCNOFClBr/C1070833	0.174318	0.168672	0.171942	0.171812	0.167939	0.17561	0.175636	0.175517
HCNOFClBr/C1070877	0.272317	0.263551	0.269976	0.27081	0.261087	0.273629	0.273764	0.273704
HCNOFClBr/C107108	0.120858	0.116913	0.119381	0.11913	0.115774	0.121748	0.121693	0.121688
HCNOFClBr/C107119	0.0973184	0.0941537	0.0952462	0.0949152	0.0926237	0.0981591	0.0981271	0.0983387
HCNOFClBr/C107120	0.0741917	0.0717941	0.0728988	0.0730094	0.0710053	0.0747793	0.0747105	0.0747641
HCNOFClBr/C1071267	0.272889	0.264102	0.270578	0.271123	0.262961	0.274488	0.274418	0.274295
HCNOFClBr/C107131	0.0506167	0.0490004	0.0491065	0.0492643	0.0482211	0.0511524	0.0511293	0.0511275
HCNOFClBr/C1071314	0.356916	0.345435	0.353716	0.354447	0.343522	0.358596	0.358636	0.358671
HCNOFClBr/C107153	0.110046	0.106414	0.108171	0.10748	0.104355	0.111243	0.111083	0.111013
HCNOFClBr/C1071814	0.300221	0.29056	0.297486	0.298227	0.288387	0.301321	0.301677	0.301587
HCNOFClBr/C107186	0.0841386	0.0814117	0.0823187	0.081934	0.0805269	0.0850296	0.0852274	0.0852364
HCNOFClBr/C107197	0.0602118	0.0582733	0.059013	0.0585073	0.0573217	0.0613948	0.061354	0.0613728
HCNOFClBr/C1072055	0.273177	0.264379	0.270764	0.271313	0.264021	0.274921	0.27479	0.274663
HCNOFClBr/C107211	0.0847163	0.0819265	0.0827787	0.0820902	0.0810619	0.0858799	0.0859646	0.085841
HCNOFClBr/C1072168	0.301675	0.291962	0.299069	0.299595	0.291561	0.303544	0.303607	0.303374
HCNOFClBr/C107255	0.0839944	0.0812629	0.0823794	0.081848	0.0787311	0.0844539	0.0846325	0.0845786
HCNOFClBr/C1072624	0.126945	0.122827	0.124182	0.124853	0.119631	0.128281	0.128347	0.128293
HCNOFClBr/C1072635	0.10351	0.100166	0.100279	0.101136	0.095638	0.104481	0.10473	0.104807
HCNOFClBr/C1072679	0.102217	0.0988721	0.0999379	0.0998521	0.0959402	0.103395	0.103293	0.10336
HCNOFClBr/C1072828	0.119771	0.11593	0.116826	0.117255	0.112311	0.120859	0.120954	0.121048
HCNOFClBr/C1072986	0.0954722	0.0927092	0.0924226	0.0920182	0.0893614	0.0967027	0.0967543	0.0966918
HCNOFClBr/C107299	0.0721722	0.0697893	0.0707332	0.07066	0.0685347	0.0738498	0.0735861	0.0733071
HCNOFClBr/C107313	0.061842	0.0598003	0.0605886	0.0592941	0.0562856	0.0623054	0.0623532	0.0624192
HCNOFClBr/C1073230	0.148076	0.143319	0.144701	0.144585	0.140549	0.149313	0.149704	0.149558
HCNOFClBr/C1073672	0.123349	0.119805	0.119853	0.119969	0.117706	0.124576	0.124428	0.124571
HCNOFClBr/C107391	0.220735	0.213647	0.217935	0.21865	0.211492	0.221706	0.221999	0.221939
HCNOFClBr/C107404	0.220153	0.213084	0.217206	0.217727	0.21018	0.221496	0.221471	0.221405
HCNOFClBr/C1074119	0.138685	0.134888	0.134864	0.134131	0.13354	0.140126	0.140027	0.140046
HCNOFClBr/C107415	0.196015	0.189648	0.19314	0.192902	0.189011	0.197969	0.198067	0.197897
HCNOFClBr/C1074437	0.212027	0.205297	0.208207	0.208554	0.204246	0.213438	0.213334	0.213388
HCNOFClBr/C1074551	0.211962	0.205235	0.208168	0.208528	0.204266	0.213404	0.213337	0.213408
HCNOFClBr/C107459	0.26121	0.25276	0.2586	0.258854	0.250018	0.262913	0.262908	0.262691
HCNOFClBr/C1074926	0.240735	0.233085	0.236495	0.237183	0.230635	0.242349	0.242449	0.242446
HCNOFClBr/C1074982	0.123229	0.119182	0.120377	0.120037	0.115905	0.124377	0.124505	0.124604
HCNOFClBr/C1075383	0.239764	0.232147	0.235531	0.236099	0.229679	0.241349	0.241402	0.241127
HCNOFClBr/C107540	0.201097	0.194633	0.198309	0.198472	0.193161	0.202949	0.202768	0.202921
HCNOFClBr/C1075496	0.147845	0.143174	0.143117	0.142907	0.141226	0.149292	0.149185	0.149339
HCNOFClBr/C1075769	0.172644	0.167145	0.168091	0.168046	0.164543	0.174848	0.174492	0.17444
HCNOFClBr/C107584	0.191066	0.184882	0.187308	0.1874	0.181935	0.192255	0.192556	0.192339
HCNOFClBr/C1075894	0.213601	0.206726	0.20985	0.209791	0.205074	0.215428	0.215535	0.215418
HCNOFClBr/C1076386	0.131551	0.127397	0.12721	0.127251	0.125908	0.133307	0.133357	0.13326
HCNOFClBr/C1076433	0.100176	0.0970334	0.0972889	0.0975286	0.096464	0.101241	0.10117	0.101157
HCNOFClBr/C1076977	0.199348	0.1929	0.195555	0.194811	0.191664	0.201781	0.201539	0.201594
HCNOFClBr/C1077163	0.270044	0.26145	0.265583	0.266006	0.26106	0.272054	0.271908	0.27185
HCNOFClBr/C107802	0.113152	0.109542	0.11171	0.110933	0.106866	0.114632	0.11415	0.114238
HCNOFClBr/C107813	0.150635	0.145795	0.149145	0.14895	0.144453	0.151948	0.151656	0.151616
HCNOFClBr/C1078199	0.207005	0.200433	0.202225	0.201688	0.197522	0.208766	0.20869	0.208709
HCNOFClBr/C107824	0.150731	0.145887	0.149169	0.149042	0.144218	0.15198	0.151737	0.151774
HCNOFClBr/C107835	0.188382	0.182305	0.186712	0.187138	0.181921	0.189522	0.189494	0.189367
HCNOFClBr/C107846	0.151436	0.146792	0.149716	0.149466	0.146187	0.152429	0.152284	0.152265
HCNOFClBr/C1078713	0.29842	0.288915	0.293704	0.294157	0.288631	0.30066	0.300433	0.300387
HCNOFClBr/C107879	0.140295	0.135763	0.138557	0.138594	0.136077	0.141628	0.141364	0.141252
HCNOFClBr/C107880	0.140847	0.136253	0.138637	0.13803	0.135435	0.142303	0.142205	0.142118
HCNOFClBr/C1079216	0.18841	0.182493	0.182948	0.183291	0.181729	0.19116	0.190911	0.190929
HCNOFClBr/C107926	0.118741	0.114876	0.116791	0.116498	0.114853	0.119833	0.119887	0.119784
HCNOFClBr/C1079716	0.286025	0.276979	0.281634	0.281685	0.275056	0.288614	0.288459	0.28839
HCNOFClBr/C107982	0.140854	0.13625	0.138268	0.137124	0.133788	0.142063	0.142147	0.142122
HCNOFClBr/C108010	0.153189	0.148173	0.150566	0.149671	0.144249	0.15483	0.154611	0.154561
HCNOFClBr/C108032	0.106823	0.10328	0.105542	0.105213	0.102429	0.10782	0.107749	0.107694
HCNOFClBr/C108054	0.0938583	0.0908083	0.0916712	0.0915032	0.0888478	0.0944355	0.0946899	0.0945318
HCNOFClBr/C108087	0.216546	0.209566	0.214626	0.215161	0.208638	0.217778	0.217697	0.21757
HCNOFClBr/C108098	0.205359	0.198701	0.203176	0.203192	0.197529	0.206876	0.206798	0.206703
HCNOFClBr/C108101	0.168588	0.163148	0.166598	0.166763	0.163489	0.169939	0.169638	0.169522
HCNOFClBr/C108112	0.192393	0.186166	0.19001	0.190137	0.185692	0.194041	0.193954	0.193801
HCNOFClBr/C1081750	0.266372	0.258002	0.25999	0.260541	0.257118	0.268654	0.268814	0.268842
HCNOFClBr/C1081772	0.355595	0.344254	0.350359	0.350871	0.344354	0.358135	0.358179	0.358105
HCNOFClBr/C108189	0.204498	0.19786	0.202207	0.202107	0.195747	0.205971	0.20577	0.205837
HCNOFClBr/C108203	0.191764	0.185547	0.189337	0.188941	0.184312	0.19306	0.192957	0.192881
HCNOFClBr/C108214	0.145493	0.140761	0.143307	0.142623	0.139195	0.146464	0.146503	0.146461
HCNOFClBr/C108225	0.121642	0.117701	0.11959	0.118817	0.116457	0.122665	0.122572	0.122492
HCNOFClBr/C108247	0.0979661	0.0947614	0.0961388	0.0955402	0.0935891	0.098674	0.0987081	0.0986166
HCNOFClBr/C108269	0.101774	0.0984435	0.0989552	0.0994614	0.0972413	0.102999	0.102827	0.102681
HCNOFClBr/C1082855	0.185792	0.179905	0.180171	0.180332	0.176889	0.18775	0.187643	0.187667
HCNOFClBr/C108307568	0.135638	0.132361	0.130704	0.130708	0.129397	0.136871	0.137254	0.137163
HCNOFClBr/C108327	0.102233	0.0988841	0.100947	0.0997521	0.0963002	0.103316	0.103168	0.103214
HCNOFClBr/C1083483	0.200197	0.193822	0.194115	0.194132	0.190553	0.20223	0.202265	0.20225
HCNOFClBr/C1083563	0.294795	0.285512	0.288029	0.28858	0.284556	0.297321	0.297374	0.297321
HCNOFClBr/C108361	0.0798596	0.077431	0.0777682	0.0775291	0.0764307	0.081068	0.08098	0.0810192
HCNOFClBr/C108383	0.154771	0.14988	0.151563	0.151805	0.148813	0.156	0.155743	0.155951
HCNOFClBr/C108394	0.131395	0.12723	0.128211	0.128504	0.126619	0.132706	0.132667	0.132751
HCNOFClBr/C108429	0.106958	0.103873	0.104205	0.104	0.101379	0.108352	0.108399	0.108338
HCNOFClBr/C108430	0.0945382	0.0918664	0.0918704	0.0919426	0.0906773	0.0959289	0.0959371	0.0958892
HCNOFClBr/C108441	0.14386	0.139281	0.140619	0.14056	0.137333	0.145231	0.145137	0.145213
HCNOFClBr/C108452	0.132945	0.128678	0.129682	0.12946	0.125938	0.134571	0.134602	0.134523
HCNOFClBr/C108463	0.107964	0.104525	0.104936	0.105128	0.104359	0.109771	0.10968	0.10965
HCNOFClBr/C108485	0.143034	0.138475	0.139129	0.139362	0.136512	0.143761	0.144236	0.144142
HCNOFClBr/C108509	0.131143	0.126922	0.127333	0.127394	0.124529	0.131806	0.13242	0.132398
HCNOFClBr/C1085127	0.316887	0.306731	0.311072	0.310748	0.304833	0.319554	0.319564	0.319409
HCNOFClBr/C108521	0.120885	0.116953	0.116856	0.116481	0.113303	0.121717	0.122012	0.121874
HCNOFClBr/C108587	0.18285	0.17699	0.178576	0.17766	0.175522	0.183956	0.184275	0.184354
HCNOFClBr/C108598	0.132513	0.128164	0.129748	0.127924	0.124353	0.134058	0.133837	0.133935
HCNOFClBr/C108601	0.175045	0.169904	0.171967	0.170368	0.168319	0.176228	0.176376	0.1762
HCNOFClBr/C108645	0.202834	0.196261	0.199841	0.199317	0.194538	0.204201	0.204102	0.203981
HCNOFClBr/C108656	0.17845	0.172629	0.175443	0.173797	0.168923	0.179607	0.179741	0.179731
HCNOFClBr/C108678	0.181926	0.176165	0.178641	0.178853	0.174539	0.183191	0.182884	0.183132
HCNOFClBr/C108690	0.171033	0.165583	0.167687	0.167669	0.163542	0.172573	0.172418	0.172558
HCNOFClBr/C1087021	0.400811	0.38808	0.395257	0.395519	0.384611	0.404166	0.403979	0.403868
HCNOFClBr/C108703	0.0712339	0.0700092	0.0694132	0.0689991	0.0670906	0.072468	0.0724252	0.0724322
HCNOFClBr/C1087214	0.25091	0.242912	0.243523	0.242438	0.238164	0.252148	0.253546	0.253435
HCNOFClBr/C108736	0.111944	0.108353	0.108712	0.108848	0.108404	0.113918	0.11386	0.113789
HCNOFClBr/C108758	0.170344	0.16491	0.166287	0.166523	0.162684	0.171281	0.171466	0.171484
HCNOFClBr/C108827	0.277022	0.268079	0.273924	0.27398	0.267824	0.279265	0.279188	0.279171
HCNOFClBr/C108838	0.253635	0.245466	0.250803	0.251061	0.245773	0.255657	0.255305	0.25503
HCNOFClBr/C108849	0.230789	0.223318	0.227972	0.227537	0.221975	0.232373	0.232249	0.23223
HCNOFClBr/C108850	0.160238	0.155119	0.158488	0.158208	0.152505	0.161623	0.161546	0.161504
HCNOFClBr/C108861	0.0901143	0.0873241	0.0875916	0.0876222	0.0864973	0.0912666	0.0911594	0.0911665
HCNOFClBr/C108872	0.197596	0.191253	0.195921	0.196064	0.18964	0.198979	0.198872	0.198768
HCNOFClBr/C108883	0.127522	0.123503	0.124461	0.124664	0.122636	0.128615	0.128514	0.128592
HCNOFClBr/C108894	0.115908	0.112219	0.112665	0.112821	0.110575	0.116952	0.116733	0.116873
HCNOFClBr/C108907	0.0906498	0.0881165	0.0880725	0.0881643	0.0867339	0.09175	0.0916989	0.091704
HCNOFClBr/C108918	0.186705	0.180674	0.184481	0.184252	0.178517	0.188231	0.188195	0.188208
HCNOFClBr/C108930	0.173729	0.168127	0.171637	0.171585	0.167127	0.175344	0.175328	0.17538
HCNOFClBr/C108941	0.150232	0.145407	0.148416	0.148439	0.145183	0.151375	0.151478	0.151469
HCNOFClBr/C108952	0.104095	0.100804	0.101124	0.101359	0.100433	0.105435	0.105419	0.105391
HCNOFClBr/C108996	0.115905	0.112216	0.112656	0.112769	0.110387	0.116825	0.116869	0.116867
HCNOFClBr/C109013	0.174842	0.169137	0.171777	0.170689	0.163763	0.176512	0.176482	0.176442
HCNOFClBr/C109024	0.162121	0.156836	0.159842	0.158395	0.152208	0.163878	0.163718	0.163697
HCNOFClBr/C109046	0.0782641	0.0758095	0.0756554	0.0756735	0.0745736	0.0793301	0.0792006	0.0792249
HCNOFClBr/C109057	0.186195	0.180173	0.183846	0.183454	0.177182	0.187692	0.18769	0.187673
HCNOFClBr/C109068	0.115801	0.112115	0.112321	0.112482	0.110446	0.116675	0.116826	0.11676
HCNOFClBr/C109091	0.0788791	0.0766786	0.0761677	0.0762364	0.0748671	0.0798584	0.0797908	0.0798058
HCNOFClBr/C109217	0.231743	0.224239	0.22851	0.227995	0.223005	0.233294	0.23327	0.233218
HCNOFClBr/C109227125	0.0965279	0.0951426	0.0930063	0.0926394	0.0912389	0.0977294	0.0979501	0.0978504
HCNOFClBr/C109386	0.690378	0.668119	0.682297	0.680437	0.667182	0.695612	0.694369	0.694223
HCNOFClBr/C109392907	0.276323	0.267712	0.267123	0.267434	0.264961	0.279112	0.279231	0.279269
HCNOFClBr/C109422	0.406785	0.393685	0.401371	0.400706	0.392912	0.40971	0.409459	0.409441
HCNOFClBr/C109524	0.147124	0.142348	0.144942	0.144689	0.142495	0.148425	0.148452	0.148355
HCNOFClBr/C109568	0.181573	0.175649	0.178812	0.178117	0.173159	0.183403	0.183062	0.182992
HCNOFClBr/C109604	0.14612	0.141368	0.143872	0.143366	0.139403	0.147112	0.147131	0.147155
HCNOFClBr/C109648	0.0852076	0.0824911	0.0839791	0.0831081	0.0796965	0.0864148	0.0860381	0.0862434
HCNOFClBr/C109659	0.122744	0.118797	0.121405	0.121177	0.117296	0.123838	0.123592	0.123613
HCNOFClBr/C109660	0.160141	0.154969	0.158801	0.159075	0.154724	0.161125	0.160946	0.160827
HCNOFClBr/C109671	0.136737	0.13234	0.134791	0.135036	0.131812	0.137468	0.137522	0.137588
HCNOFClBr/C109739	0.149332	0.144473	0.147553	0.14732	0.143413	0.150398	0.150325	0.150302
HCNOFClBr/C109751	0.0789274	0.0764021	0.0769944	0.0771115	0.0753607	0.0796411	0.0795493	0.0797308
HCNOFClBr/C109784	0.0788156	0.0762495	0.0767729	0.0765719	0.075232	0.0799086	0.0798089	0.0797883
HCNOFClBr/C109799657	0.640373	0.619757	0.631538	0.630936	0.618509	0.64569	0.644564	0.644617
HCNOFClBr/C109864	0.112656	0.108959	0.11064	0.109258	0.106039	0.113849	0.113714	0.113675
HCNOFClBr/C109875	0.112929	0.109212	0.111402	0.109318	0.105082	0.114041	0.114051	0.113979
HCNOFClBr/C109897	0.148915	0.144061	0.146891	0.14646	0.142012	0.150042	0.14976	0.149805
HCNOFClBr/C109919268	0.10127	0.0991458	0.097865	0.0964463	0.0950244	0.102777	0.103009	0.102966
HCNOFClBr/C109922	0.11341	0.109732	0.111176	0.110907	0.107133	0.113971	0.11429	0.114198
HCNOFClBr/C109933	0.0894426	0.0865587	0.0871431	0.0870859	0.0840336	0.0897714	0.0899404	0.0898775
HCNOFClBr/C109944	0.0901816	0.0872287	0.0884608	0.08755	0.0844178	0.0907477	0.0907662	0.0908066
HCNOFClBr/C109977	0.0820399	0.0794082	0.0800767	0.0806065	0.0761636	0.0829316	0.083169	0.083226
HCNOFClBr/C109999	0.116425	0.112656	0.115142	0.11385	0.110709	0.117508	0.117388	0.11727
HCNOFClBr/C110013893	0.159616	0.154608	0.155089	0.155485	0.153023	0.161129	0.16098	0.161112
HCNOFClBr/C110054	0.250111	0.241993	0.247603	0.247085	0.239937	0.252314	0.252214	0.251995
HCNOFClBr/C110123	0.197122	0.190766	0.194873	0.195004	0.191347	0.198657	0.198383	0.198298
HCNOFClBr/C110127076	0.1099	0.106426	0.10765	0.106781	0.103764	0.111136	0.111209	0.111273
HCNOFClBr/C110134	0.150204	0.145355	0.147865	0.147836	0.145744	0.151655	0.151263	0.151222
HCNOFClBr/C110156	0.105097	0.101647	0.102256	0.101257	0.102014	0.106913	0.106523	0.106655
HCNOFClBr/C110270	0.486071	0.470404	0.480815	0.480167	0.470467	0.489863	0.489063	0.48897
HCNOFClBr/C110361	0.515806	0.499183	0.509927	0.509104	0.499174	0.519354	0.518723	0.518647
HCNOFClBr/C110383	0.34482	0.333688	0.340675	0.34004	0.333242	0.34746	0.346997	0.346925
HCNOFClBr/C110394	0.345244	0.334098	0.340977	0.340425	0.333083	0.347641	0.347367	0.34732
HCNOFClBr/C110407	0.388189	0.37563	0.382689	0.380946	0.373605	0.391388	0.390846	0.39084
HCNOFClBr/C110418	0.339879	0.328942	0.336383	0.336465	0.329036	0.342405	0.342084	0.342005
HCNOFClBr/C110430	0.197297	0.190935	0.194982	0.195054	0.191792	0.19887	0.198615	0.198544
HCNOFClBr/C110452	0.175297	0.16961	0.173024	0.172174	0.167003	0.176334	0.176502	0.176515
HCNOFClBr/C110521	0.113689	0.110059	0.112093	0.111285	0.10729	0.115076	0.114684	0.114818
HCNOFClBr/C110532	0.151146	0.146287	0.149535	0.149308	0.144888	0.152414	0.15214	0.152154
HCNOFClBr/C110543	0.189063	0.182962	0.187348	0.187779	0.183046	0.190251	0.190301	0.190158
HCNOFClBr/C110565	0.115519	0.112265	0.113498	0.112443	0.111759	0.116587	0.116469	0.116324
HCNOFClBr/C110576	0.0911139	0.0886464	0.0890143	0.088037	0.0878751	0.0918225	0.0919475	0.0919463
HCNOFClBr/C110587	0.177721	0.171951	0.175707	0.175467	0.171014	0.179023	0.178863	0.178859
HCNOFClBr/C110601	0.166919	0.16146	0.164462	0.163681	0.159656	0.168293	0.168217	0.168305
HCNOFClBr/C110623	0.14102	0.136467	0.139255	0.139055	0.135975	0.141902	0.14196	0.141855
HCNOFClBr/C110645	0.117471	0.113654	0.114519	0.113852	0.112137	0.118702	0.119094	0.119091
HCNOFClBr/C110678	0.107186	0.103699	0.105026	0.10406	0.100904	0.108131	0.108123	0.108059
HCNOFClBr/C110703	0.166253	0.160801	0.163557	0.162356	0.156488	0.167796	0.167503	0.167544
HCNOFClBr/C110714	0.140855	0.136244	0.138608	0.136563	0.131756	0.142009	0.141969	0.1419
HCNOFClBr/C110725	0.166497	0.161044	0.163801	0.162875	0.158229	0.167982	0.167625	0.167813
HCNOFClBr/C110736	0.153769	0.148738	0.151148	0.150309	0.146265	0.155391	0.15505	0.154983
HCNOFClBr/C110747	0.118336	0.114478	0.116354	0.11564	0.112131	0.118846	0.118932	0.118934
HCNOFClBr/C110758	0.103995	0.100873	0.101451	0.100623	0.0986353	0.104724	0.104842	0.104777
HCNOFClBr/C110805	0.141558	0.136931	0.139064	0.137883	0.134937	0.142825	0.142881	0.142744
HCNOFClBr/C110827	0.169804	0.164351	0.168308	0.168412	0.162687	0.170963	0.170937	0.170843
HCNOFClBr/C110838	0.145811	0.141153	0.143737	0.143762	0.140483	0.146859	0.146913	0.146945
HCNOFClBr/C110861	0.0884899	0.0856795	0.0854563	0.0855676	0.0843093	0.0895031	0.089403	0.0893922
HCNOFClBr/C110872	0.122206	0.118275	0.120083	0.119479	0.116145	0.123063	0.123229	0.123264
HCNOFClBr/C110894	0.15848	0.153347	0.156783	0.156357	0.150509	0.159912	0.159777	0.159723
HCNOFClBr/C110918	0.134528	0.130134	0.13261	0.131282	0.126314	0.135976	0.135815	0.13585
HCNOFClBr/C110930	0.201334	0.194869	0.198179	0.198498	0.194827	0.203213	0.202827	0.202662
HCNOFClBr/C110952	0.250219	0.242061	0.246371	0.245044	0.23555	0.252497	0.25207	0.252079
HCNOFClBr/C110963	0.261747	0.253272	0.258747	0.258469	0.250992	0.263266	0.263167	0.263266
HCNOFClBr/C110985	0.201899	0.195312	0.19789	0.196736	0.195127	0.204002	0.204086	0.204069
HCNOFClBr/C111068	0.57222	0.553786	0.565998	0.565143	0.554049	0.576431	0.575512	0.575436
HCNOFClBr/C111115	0.260064	0.251654	0.256774	0.255797	0.250364	0.26205	0.261758	0.261772
HCNOFClBr/C111126	0.213288	0.206423	0.210061	0.209157	0.203866	0.215082	0.215086	0.214828
HCNOFClBr/C111137	0.225627	0.218355	0.222964	0.223038	0.2189	0.227437	0.22698	0.22689
HCNOFClBr/C111148	0.20372	0.197127	0.200974	0.200703	0.197668	0.205489	0.205309	0.205302
HCNOFClBr/C111159	0.17911	0.173267	0.175883	0.173996	0.169783	0.180405	0.180442	0.180417
HCNOFClBr/C111182	0.335407	0.324515	0.330755	0.329448	0.318198	0.338226	0.337627	0.337705
HCNOFClBr/C111240	0.142043	0.137502	0.140221	0.139455	0.134895	0.143641	0.143273	0.143397
HCNOFClBr/C111251	0.179529	0.17376	0.177659	0.177447	0.172474	0.181008	0.180679	0.180702
HCNOFClBr/C111262	0.2061	0.199419	0.203847	0.203593	0.198602	0.207624	0.207405	0.207403
HCNOFClBr/C111273	0.193417	0.187157	0.190933	0.190821	0.186897	0.194802	0.194779	0.194731
HCNOFClBr/C111284	0.146344	0.141646	0.142863	0.142548	0.139873	0.147482	0.14764	0.147795
HCNOFClBr/C111295	0.171169	0.165599	0.167863	0.167495	0.165422	0.172944	0.172989	0.172927
HCNOFClBr/C111320	0.170729	0.165165	0.167906	0.166567	0.162736	0.172109	0.172305	0.172072
HCNOFClBr/C111342	0.169569	0.164087	0.167005	0.166802	0.162225	0.170521	0.1707	0.170589
HCNOFClBr/C111353	0.169438	0.163916	0.166494	0.165386	0.162014	0.170896	0.170752	0.17074
HCNOFClBr/C111364	0.136309	0.131888	0.134361	0.134383	0.130735	0.137052	0.136583	0.136937
HCNOFClBr/C1113684	0.139244	0.134696	0.136759	0.136607	0.132352	0.140688	0.140449	0.14016
HCNOFClBr/C111411	0.171337	0.165707	0.168078	0.166806	0.162432	0.173409	0.172993	0.172911
HCNOFClBr/C111422	0.158581	0.153375	0.155379	0.154115	0.15042	0.160741	0.160281	0.160142
HCNOFClBr/C111433	0.19338	0.18711	0.191092	0.190283	0.18578	0.194592	0.194624	0.194474
HCNOFClBr/C111444	0.119382	0.116007	0.116779	0.114888	0.113646	0.12047	0.120356	0.120309
HCNOFClBr/C111455	0.146149	0.141399	0.142742	0.141575	0.138991	0.147447	0.147718	0.147668
HCNOFClBr/C111466	0.146119	0.141325	0.142999	0.14142	0.13891	0.147794	0.147891	0.147769
HCNOFClBr/C1114767	0.244335	0.23641	0.240349	0.240512	0.233818	0.245985	0.246054	0.24586
HCNOFClBr/C1115011	0.551872	0.534047	0.544855	0.543218	0.533474	0.55679	0.556189	0.556279
HCNOFClBr/C111502	0.133749	0.129945	0.131513	0.130754	0.130046	0.134832	0.134889	0.134704
HCNOFClBr/C1115088	0.140963	0.136456	0.138374	0.138648	0.135028	0.141514	0.141639	0.142009
HCNOFClBr/C1115306	0.255281	0.246987	0.250794	0.248709	0.244563	0.257426	0.257283	0.257402
HCNOFClBr/C111557	0.16069	0.155437	0.157549	0.155467	0.152414	0.162162	0.162196	0.16212
HCNOFClBr/C111615	0.572183	0.553751	0.565946	0.564865	0.554056	0.576474	0.575361	0.575329
HCNOFClBr/C111626	0.548862	0.531204	0.542137	0.541371	0.530844	0.552763	0.552273	0.552129
HCNOFClBr/C111637	0.548116	0.530482	0.541709	0.541445	0.530766	0.551871	0.551138	0.551172
HCNOFClBr/C111648	0.217711	0.210951	0.215292	0.215106	0.211022	0.219373	0.219138	0.219004
HCNOFClBr/C111659	0.24581	0.237888	0.243586	0.243951	0.238171	0.247266	0.247275	0.247145
HCNOFClBr/C111660	0.222118	0.214981	0.219342	0.219633	0.214821	0.223339	0.223418	0.223465
HCNOFClBr/C111671	0.221548	0.21443	0.219034	0.219237	0.214094	0.222921	0.223032	0.222886
HCNOFClBr/C111682	0.234536	0.226941	0.231972	0.231737	0.226171	0.236228	0.235932	0.235937
HCNOFClBr/C1116901	0.16905	0.163643	0.165923	0.16633	0.162305	0.170044	0.170015	0.170119
HCNOFClBr/C111693	0.130336	0.12615	0.127824	0.127921	0.125332	0.131614	0.131457	0.131427
HCNOFClBr/C111706	0.221809	0.214638	0.21906	0.218939	0.214487	0.223424	0.223306	0.223264
HCNOFClBr/C111740	0.222948	0.215674	0.219432	0.218343	0.212052	0.224829	0.224264	0.224415
HCNOFClBr/C111762	0.197791	0.191359	0.194762	0.193607	0.189261	0.199469	0.19927	0.199271
HCNOFClBr/C111773	0.175123	0.169387	0.171964	0.169807	0.16621	0.177257	0.177095	0.176952
HCNOFClBr/C1117799	0.23668	0.22934	0.234166	0.234109	0.228674	0.238423	0.238215	0.238064
HCNOFClBr/C111784	0.179826	0.1741	0.17676	0.17678	0.174339	0.18093	0.181187	0.18146
HCNOFClBr/C111795	0.265556	0.256993	0.261448	0.260598	0.254561	0.267044	0.267366	0.267262
HCNOFClBr/C111808	0.241706	0.233929	0.238166	0.237235	0.231453	0.243666	0.243614	0.243387
HCNOFClBr/C111831	0.23622	0.228631	0.233899	0.233672	0.227623	0.23818	0.237715	0.237743
HCNOFClBr/C111842	0.273937	0.265112	0.271595	0.27194	0.265217	0.275801	0.275587	0.275443
HCNOFClBr/C111853	0.236969	0.229586	0.234449	0.234136	0.229605	0.238664	0.238293	0.238253
HCNOFClBr/C1118587	0.140418	0.13593	0.137984	0.13821	0.133912	0.141412	0.141311	0.141407
HCNOFClBr/C1118612	0.0958306	0.092728	0.0934267	0.093336	0.0896345	0.0967367	0.0966643	0.0966121
HCNOFClBr/C111864	0.262879	0.254374	0.260087	0.259837	0.253748	0.264827	0.264462	0.264463
HCNOFClBr/C1118667	0.134338	0.129985	0.13184	0.131088	0.128165	0.135288	0.135193	0.13527
HCNOFClBr/C1118714	0.290676	0.281316	0.286979	0.287109	0.280121	0.293083	0.29287	0.292504
HCNOFClBr/C111875	0.250297	0.24221	0.247556	0.247357	0.242116	0.252215	0.251973	0.251861
HCNOFClBr/C111900	0.202246	0.19564	0.198627	0.196537	0.192048	0.20401	0.203987	0.204032
HCNOFClBr/C111911	0.152808	0.148317	0.149664	0.14687	0.144873	0.154455	0.154251	0.154214
HCNOFClBr/C111922	0.262533	0.254031	0.259464	0.259086	0.252344	0.264317	0.263957	0.264
HCNOFClBr/C1119400	0.189311	0.18314	0.185602	0.18344	0.179661	0.191217	0.190998	0.191029
HCNOFClBr/C1119466	0.138527	0.134281	0.135884	0.134943	0.134202	0.140007	0.139772	0.139783
HCNOFClBr/C1119499	0.187082	0.181002	0.184	0.18385	0.179437	0.188252	0.188359	0.188234
HCNOFClBr/C1119604	0.180445	0.174623	0.177082	0.177018	0.174761	0.181981	0.18209	0.182152
HCNOFClBr/C1119659	0.169816	0.164378	0.167453	0.167441	0.162676	0.171035	0.170913	0.170884
HCNOFClBr/C111966	0.202272	0.195657	0.199596	0.196155	0.190517	0.203674	0.204006	0.203979
HCNOFClBr/C1120065	0.306249	0.296365	0.303215	0.303339	0.296951	0.308942	0.308949	0.308808
HCNOFClBr/C1120214	0.330742	0.320094	0.327826	0.328106	0.320586	0.332852	0.332521	0.332466
HCNOFClBr/C1120361	0.392151	0.379556	0.387967	0.388292	0.379884	0.394785	0.394414	0.394415
HCNOFClBr/C1120485	0.489311	0.473529	0.484407	0.483795	0.472962	0.493064	0.492106	0.492173
HCNOFClBr/C1120496	0.603058	0.583625	0.596865	0.595997	0.583116	0.607403	0.606153	0.606232
HCNOFClBr/C112050	0.260577	0.252158	0.257253	0.25698	0.252803	0.262748	0.262363	0.262364
HCNOFClBr/C112061	0.259689	0.25129	0.256258	0.255519	0.249679	0.261343	0.261204	0.261225
HCNOFClBr/C1120623	0.144322	0.139712	0.142519	0.142579	0.138197	0.145457	0.14544	0.145354
HCNOFClBr/C112068016	0.323318	0.313074	0.315643	0.315548	0.309666	0.326582	0.326663	0.326747
HCNOFClBr/C1120689	0.118408	0.115244	0.117067	0.116653	0.112525	0.119474	0.119254	0.119683
HCNOFClBr/C112072	0.235674	0.228015	0.231873	0.230146	0.224965	0.237455	0.237429	0.23739
HCNOFClBr/C1120725	0.148991	0.144207	0.147255	0.147203	0.144252	0.150493	0.150119	0.150016
HCNOFClBr/C1120883	0.103325	0.0999963	0.100387	0.100601	0.0981059	0.104735	0.10426	0.104396
HCNOFClBr/C1120974	0.149726	0.144856	0.147729	0.145957	0.141314	0.151023	0.15102	0.151011
HCNOFClBr/C112107	0.599649	0.580336	0.593232	0.592408	0.580996	0.604237	0.603126	0.603042
HCNOFClBr/C1121079	0.11964	0.115747	0.116238	0.116158	0.112663	0.120513	0.120532	0.120564
HCNOFClBr/C1121228	0.20376	0.197144	0.201429	0.20066	0.195008	0.206069	0.205929	0.20581
HCNOFClBr/C112129	0.311395	0.301369	0.308097	0.308195	0.302598	0.313546	0.313307	0.313206
HCNOFClBr/C1121375	0.153817	0.148893	0.151082	0.151128	0.143967	0.155077	0.154786	0.155311
HCNOFClBr/C112141	0.288036	0.278728	0.284349	0.283634	0.277573	0.289929	0.289713	0.289737
HCNOFClBr/C112152	0.239976	0.232148	0.235355	0.232673	0.226843	0.241982	0.241827	0.241842
HCNOFClBr/C1121604	0.097855	0.0947468	0.0941309	0.0939637	0.0921912	0.0987133	0.0986366	0.0986262
HCNOFClBr/C112174	0.344701	0.333574	0.340609	0.339817	0.332746	0.347095	0.346747	0.346775
HCNOFClBr/C1121795	0.0935486	0.0908469	0.0908767	0.0911255	0.0888455	0.0946972	0.0944963	0.094533
HCNOFClBr/C1121842	0.154873	0.14987	0.152675	0.152032	0.147646	0.155991	0.156169	0.156124
HCNOFClBr/C112185	0.432235	0.418282	0.427568	0.426906	0.415736	0.43554	0.434688	0.43469
HCNOFClBr/C1121897	0.121158	0.117222	0.118265	0.118094	0.116719	0.122244	0.122266	0.122325
HCNOFClBr/C112209	0.29127	0.281854	0.288219	0.287837	0.281328	0.293425	0.292988	0.292991
HCNOFClBr/C1122174	0.0368674	0.0363457	0.0358629	0.0349775	0.0341308	0.0379026	0.037766	0.0377745
HCNOFClBr/C1122243	0.183202	0.177344	0.180324	0.180155	0.176585	0.184562	0.184507	0.184602
HCNOFClBr/C112232	0.231882	0.224379	0.228908	0.228202	0.222683	0.233246	0.233177	0.233181
HCNOFClBr/C112243	0.258052	0.249579	0.253259	0.251225	0.244422	0.260845	0.260128	0.260311
HCNOFClBr/C112254	0.255189	0.246914	0.251477	0.250334	0.245305	0.257074	0.257137	0.257092
HCNOFClBr/C1122549	0.125796	0.12179	0.121913	0.121925	0.120023	0.12676	0.126677	0.126785
HCNOFClBr/C1122561	0.196253	0.189916	0.193441	0.193298	0.188586	0.198382	0.198102	0.198093
HCNOFClBr/C1122607	0.172995	0.167355	0.170964	0.170644	0.16516	0.174382	0.174432	0.17447
HCNOFClBr/C1122629	0.125608	0.121607	0.121624	0.121654	0.119762	0.126685	0.126626	0.126666
HCNOFClBr/C112265	0.180564	0.175202	0.176695	0.173854	0.171274	0.182264	0.182056	0.182034
HCNOFClBr/C112276	0.207903	0.201094	0.203605	0.20086	0.19751	0.210166	0.210445	0.210269
HCNOFClBr/C1122812	0.173128	0.167602	0.169305	0.169599	0.166087	0.174513	0.174439	0.174393
HCNOFClBr/C1122914	0.0994222	0.0963386	0.0963334	0.0959024	0.0941984	0.100467	0.10035	0.100371
HCNOFClBr/C1122969	0.125066	0.121016	0.121555	0.121473	0.117841	0.126427	0.126612	0.126357
HCNOFClBr/C112298	0.292943	0.283534	0.290132	0.289875	0.28276	0.29536	0.29475	0.294782
HCNOFClBr/C1122981	0.205643	0.19904	0.203651	0.20379	0.199209	0.207208	0.207162	0.207015
HCNOFClBr/C1123008	0.183541	0.177623	0.180996	0.181072	0.177644	0.185234	0.18525	0.185119
HCNOFClBr/C112301	0.307032	0.297125	0.303673	0.303533	0.297587	0.309333	0.309206	0.309162
HCNOFClBr/C1123097	0.182696	0.176858	0.179649	0.179717	0.176147	0.184247	0.184055	0.183994
HCNOFClBr/C112312	0.283309	0.274188	0.280209	0.280119	0.274752	0.2852	0.285259	0.285086
HCNOFClBr/C1123199	0.16345	0.158169	0.160909	0.160106	0.155709	0.164846	0.164828	0.164685
HCNOFClBr/C1123257	0.212466	0.205619	0.209767	0.209465	0.203775	0.214228	0.21433	0.21428
HCNOFClBr/C1123348	0.23493	0.227386	0.231284	0.231258	0.225414	0.236839	0.237023	0.237162
HCNOFClBr/C1123406	0.176578	0.170865	0.173189	0.173221	0.170006	0.177919	0.178009	0.177881
HCNOFClBr/C112345	0.259023	0.250594	0.254878	0.252912	0.247429	0.261111	0.261152	0.261124
HCNOFClBr/C112356	0.235138	0.227445	0.2308	0.227475	0.222083	0.237391	0.237513	0.237408
HCNOFClBr/C112367	0.259539	0.251082	0.255851	0.25277	0.247185	0.261642	0.261445	0.261269
HCNOFClBr/C112378	0.317132	0.306899	0.313337	0.313045	0.308011	0.319822	0.319231	0.319209
HCNOFClBr/C1123859	0.189593	0.18356	0.185205	0.185184	0.182029	0.191521	0.191538	0.19137
HCNOFClBr/C1123860	0.235328	0.227772	0.232458	0.232402	0.226676	0.237313	0.237119	0.236932
HCNOFClBr/C112389	0.293887	0.284423	0.289523	0.289281	0.285313	0.296308	0.296147	0.29626
HCNOFClBr/C112403	0.359635	0.348059	0.356303	0.356666	0.348761	0.361939	0.36186	0.361678
HCNOFClBr/C1124045	0.149926	0.145494	0.146706	0.146846	0.143416	0.151557	0.15151	0.1515
HCNOFClBr/C1124056	0.136294	0.132669	0.133466	0.133333	0.12911	0.13745	0.137634	0.137601
HCNOFClBr/C1124078	0.112742	0.109843	0.109906	0.109717	0.107137	0.114292	0.114346	0.11435
HCNOFClBr/C112414	0.335291	0.324521	0.331602	0.331892	0.324551	0.337541	0.33717	0.337153
HCNOFClBr/C112425	0.336024	0.325186	0.332285	0.332297	0.325944	0.338763	0.338857	0.338684
HCNOFClBr/C112436	0.312132	0.302085	0.30785	0.307662	0.302273	0.314489	0.314485	0.314579
HCNOFClBr/C1124396	0.164031	0.158791	0.160496	0.160749	0.158158	0.166135	0.166148	0.166063
HCNOFClBr/C112447	0.311719	0.301686	0.308284	0.308123	0.301987	0.313675	0.313374	0.313377
HCNOFClBr/C112458	0.288242	0.278986	0.284359	0.284155	0.279316	0.290027	0.290029	0.290152
HCNOFClBr/C1124636	0.259356	0.251007	0.256703	0.256419	0.250178	0.261527	0.261498	0.261576
HCNOFClBr/C112492	0.263621	0.255004	0.259246	0.255244	0.247862	0.265802	0.265667	0.265633
HCNOFClBr/C112505	0.263613	0.255006	0.259599	0.256213	0.250655	0.266831	0.266216	0.26619
HCNOFClBr/C1125300	0.156763	0.151597	0.153414	0.153491	0.14612	0.158033	0.158237	0.158031
HCNOFClBr/C112538	0.363905	0.352171	0.360253	0.360029	0.352922	0.366842	0.366671	0.366474
HCNOFClBr/C112549	0.34021	0.329262	0.336588	0.336393	0.329854	0.342438	0.342361	0.34226
HCNOFClBr/C1125606	0.151981	0.147176	0.146876	0.146886	0.143613	0.153632	0.153647	0.153672
HCNOFClBr/C112583	0.363683	0.351946	0.359764	0.358857	0.351243	0.366003	0.365783	0.365656
HCNOFClBr/C1125888	0.193543	0.18734	0.189242	0.187479	0.183072	0.195544	0.195579	0.195447
HCNOFClBr/C1126007	0.151433	0.146628	0.146453	0.147422	0.142051	0.153162	0.153166	0.153155
HCNOFClBr/C112607	0.268126	0.259353	0.262831	0.259306	0.254118	0.270786	0.270803	0.270801
HCNOFClBr/C112618	0.54359	0.526079	0.537757	0.536658	0.525926	0.54785	0.546753	0.54676
HCNOFClBr/C1126187	0.264126	0.255645	0.26108	0.261121	0.255216	0.265987	0.266089	0.266027
HCNOFClBr/C112641200	0.105888	0.103915	0.101801	0.101321	0.0992803	0.107239	0.107115	0.107101
HCNOFClBr/C1126461	0.133439	0.129521	0.129695	0.128671	0.125241	0.134824	0.134839	0.134848
HCNOFClBr/C112663	0.401827	0.388865	0.397373	0.39643	0.388383	0.404733	0.404272	0.404275
HCNOFClBr/C1126789	0.229937	0.222585	0.225388	0.225344	0.220099	0.231977	0.231811	0.231825
HCNOFClBr/C1126790	0.217943	0.210987	0.213655	0.213691	0.209619	0.219722	0.219709	0.219756
HCNOFClBr/C112696	0.545761	0.528164	0.540023	0.539176	0.525903	0.549876	0.548741	0.548766
HCNOFClBr/C112709	0.393065	0.380394	0.389147	0.388966	0.381232	0.395823	0.396369	0.396024
HCNOFClBr/C112710	0.406534	0.393479	0.402576	0.402233	0.393019	0.409711	0.408812	0.408855
HCNOFClBr/C112721	0.420427	0.40688	0.415786	0.415492	0.407281	0.423526	0.422774	0.42273
HCNOFClBr/C112732	0.372128	0.360057	0.366652	0.363944	0.355704	0.37497	0.37462	0.374663
HCNOFClBr/C1127760	0.203642	0.197262	0.198361	0.198899	0.195562	0.205545	0.205266	0.205298
HCNOFClBr/C112801	0.492376	0.476541	0.48629	0.485944	0.477965	0.496178	0.495719	0.495613
HCNOFClBr/C112823	0.463267	0.448391	0.458795	0.458417	0.448142	0.466881	0.465841	0.465886
HCNOFClBr/C112845	0.617776	0.597903	0.610185	0.60989	0.599478	0.622031	0.62113	0.621235
HCNOFClBr/C112856	0.629175	0.608925	0.622557	0.621891	0.611054	0.634276	0.632893	0.6329
HCNOFClBr/C112889	0.506564	0.490295	0.501244	0.501714	0.491305	0.509841	0.51002	0.509908
HCNOFClBr/C112890	0.519868	0.503175	0.515024	0.514623	0.503265	0.524054	0.522867	0.522921
HCNOFClBr/C112897979	0.132038	0.128499	0.127439	0.12719	0.125274	0.133197	0.133476	0.133537
HCNOFClBr/C112898336	0.132226	0.128685	0.127495	0.127329	0.12541	0.133298	0.133586	0.133641
HCNOFClBr/C112925	0.533649	0.516468	0.528222	0.527893	0.517537	0.537878	0.53684	0.536807
HCNOFClBr/C1129288	0.16094	0.155842	0.156925	0.155807	0.151509	0.162577	0.16275	0.162709
HCNOFClBr/C1129299	0.245244	0.237474	0.240218	0.240791	0.234902	0.247189	0.246973	0.247044
HCNOFClBr/C112958	0.586712	0.567845	0.581597	0.58162	0.569585	0.590624	0.590494	0.590418
HCNOFClBr/C1129653	0.223316	0.216266	0.218599	0.218856	0.214851	0.225183	0.225188	0.225236
HCNOFClBr/C1131017	0.201414	0.195247	0.196483	0.196124	0.193233	0.203271	0.202893	0.203061
HCNOFClBr/C1131186	0.195602	0.189342	0.190073	0.190727	0.184518	0.197558	0.197446	0.19745
HCNOFClBr/C1131608	0.25433	0.246245	0.250133	0.250495	0.245123	0.256703	0.256744	0.256741
HCNOFClBr/C1131620	0.201653	0.195191	0.197083	0.195828	0.190439	0.203287	0.203319	0.203297
HCNOFClBr/C1132054	0.202545	0.196119	0.197332	0.197398	0.195066	0.20446	0.20448	0.204571
HCNOFClBr/C1133808	0.17728	0.171832	0.172366	0.172462	0.169643	0.179327	0.179235	0.179209
HCNOFClBr/C113382	0.51951	0.50293	0.511325	0.510589	0.499064	0.524239	0.524061	0.523956
HCNOFClBr/C1134356	0.212092	0.205378	0.205748	0.206163	0.201867	0.213868	0.213928	0.213662
HCNOFClBr/C113451	0.31063	0.300684	0.303803	0.302612	0.295317	0.313386	0.313557	0.313634
HCNOFClBr/C113484	0.39493	0.382279	0.388904	0.388986	0.376328	0.398752	0.398658	0.398377
HCNOFClBr/C1135235	0.207182	0.200526	0.202695	0.201523	0.199044	0.209809	0.209782	0.209779
HCNOFClBr/C1136863	0.234044	0.226508	0.229764	0.227389	0.220189	0.23619	0.235942	0.236016
HCNOFClBr/C1137424	0.194973	0.188869	0.188622	0.18883	0.187186	0.197191	0.197155	0.197128
HCNOFClBr/C1137731	0.202733	0.1962	0.195819	0.19538	0.194391	0.20563	0.205314	0.205801
HCNOFClBr/C113798746	0.0797193	0.0781385	0.0770347	0.0770855	0.0754398	0.0812024	0.081257	0.0812472
HCNOFClBr/C1138529	0.328456	0.317969	0.323172	0.324067	0.314716	0.330532	0.330938	0.33053
HCNOFClBr/C1141066	0.199564	0.19322	0.192191	0.192243	0.190517	0.202118	0.202255	0.202029
HCNOFClBr/C114152191	0.108547	0.106059	0.105162	0.104843	0.102323	0.110182	0.110193	0.110096
HCNOFClBr/C1142398	0.2894	0.280127	0.283419	0.282996	0.277979	0.291825	0.291675	0.291633
HCNOFClBr/C114261	0.247493	0.23951	0.241951	0.241361	0.235141	0.249513	0.249823	0.249682
HCNOFClBr/C1143380	0.206478	0.200004	0.199589	0.199872	0.199127	0.209156	0.209237	0.209272
HCNOFClBr/C1144747	0.193566	0.187446	0.187345	0.187128	0.184261	0.195609	0.195566	0.195547
HCNOFClBr/C1146652	0.147152	0.142585	0.142461	0.142851	0.1412	0.148664	0.148414	0.148522
HCNOFClBr/C114715387	0.25487	0.246705	0.250135	0.249444	0.24308	0.258197	0.257701	0.257639
HCNOFClBr/C114715398	0.254888	0.246722	0.250124	0.249376	0.243143	0.258015	0.25768	0.257697
HCNOFClBr/C114772531	0.206831	0.200389	0.200909	0.201524	0.198341	0.208712	0.208648	0.208771
HCNOFClBr/C114910	0.177573	0.171873	0.172906	0.172175	0.168429	0.179023	0.17914	0.179096
HCNOFClBr/C115029226	0.111305	0.109136	0.10704	0.106453	0.105504	0.112945	0.112941	0.112927
HCNOFClBr/C115029248	0.111295	0.109104	0.10693	0.106391	0.105193	0.112653	0.112808	0.112812
HCNOFClBr/C115071	0.0794174	0.0768613	0.0780875	0.0782227	0.0757721	0.0798942	0.079872	0.0799371
HCNOFClBr/C115106	0.0794396	0.076831	0.0784945	0.0773535	0.0739055	0.0800159	0.0800314	0.0799611
HCNOFClBr/C115117	0.10759	0.104131	0.105831	0.106134	0.102112	0.108347	0.108205	0.10817
HCNOFClBr/C115173	0.0260575	0.0252862	0.0259619	0.0243875	0.0236278	0.0268993	0.0267554	0.0268243
HCNOFClBr/C115208	0.0520179	0.05128	0.0505494	0.0493525	0.0493055	0.052972	0.0529984	0.0529098
HCNOFClBr/C115220	0.14443	0.13974	0.141872	0.141661	0.139318	0.145658	0.145647	0.145566
HCNOFClBr/C115253	0.0462174	0.0473915	0.0440073	0.0434047	0.0437849	0.0474131	0.0476779	0.0475413
HCNOFClBr/C115388	0.256059	0.24784	0.248997	0.248877	0.24414	0.258707	0.258507	0.258601
HCNOFClBr/C115673	0.180194	0.174321	0.176279	0.17608	0.169979	0.181221	0.181318	0.181318
HCNOFClBr/C116029	0.257159	0.248884	0.254371	0.254536	0.24671	0.259067	0.259077	0.259048
HCNOFClBr/C116143	0.0212024	0.0217155	0.0197971	0.0198092	0.018269	0.0215466	0.0216617	0.0218062
HCNOFClBr/C116165	0.0272065	0.0284656	0.0269619	0.0251921	0.0277269	0.0280574	0.0282624	0.0281845
HCNOFClBr/C116530	0.146849	0.142081	0.144666	0.14431	0.141662	0.148268	0.148182	0.148042
HCNOFClBr/C116541	0.0716946	0.0699116	0.069959	0.0681647	0.067396	0.0725777	0.0724971	0.0726356
HCNOFClBr/C1166183	0.342366	0.33177	0.331382	0.332421	0.328168	0.34581	0.345651	0.345828
HCNOFClBr/C117180	0.0635659	0.0629834	0.062215	0.061011	0.0588852	0.0651651	0.0652212	0.0652357
HCNOFClBr/C117482845	0.0811409	0.0792773	0.0783756	0.0785018	0.0765252	0.0821234	0.08219	0.0822067
HCNOFClBr/C117817	0.581448	0.562788	0.573436	0.5726	0.56025	0.586896	0.586173	0.586126
HCNOFClBr/C117828	0.307433	0.297509	0.300584	0.297283	0.289445	0.310118	0.310665	0.310537
HCNOFClBr/C118127	0.23996	0.23234	0.234481	0.235175	0.227546	0.241665	0.241677	0.241757
HCNOFClBr/C118296	0.149016	0.144261	0.143658	0.143419	0.140284	0.150965	0.150874	0.150775
HCNOFClBr/C118468181	0.258201	0.250024	0.251661	0.251715	0.247753	0.260714	0.260709	0.260759
HCNOFClBr/C1185393	0.203032	0.19646	0.200345	0.200166	0.195321	0.204722	0.204539	0.204479
HCNOFClBr/C118558	0.198841	0.192576	0.192942	0.192896	0.191017	0.201221	0.201155	0.201103
HCNOFClBr/C118581	0.228996	0.221761	0.221696	0.221401	0.21926	0.231638	0.231666	0.23171
HCNOFClBr/C118616	0.17539	0.169774	0.171033	0.170324	0.167226	0.177209	0.177205	0.177161
HCNOFClBr/C1186318	0.225219	0.217959	0.221958	0.22204	0.217263	0.22714	0.227231	0.227061
HCNOFClBr/C118694	0.108705	0.105959	0.1062	0.105989	0.10307	0.109915	0.109872	0.10991
HCNOFClBr/C1186987	0.141149	0.136581	0.138539	0.135937	0.129698	0.143044	0.142998	0.143014
HCNOFClBr/C118741	0.0423542	0.0433671	0.0414596	0.0400157	0.0389771	0.0436436	0.0436139	0.0435546
HCNOFClBr/C118796	0.0735642	0.0713478	0.0716274	0.0709276	0.0703659	0.0753289	0.0752442	0.0753054
HCNOFClBr/C118832	0.0974935	0.0957299	0.0945048	0.0937818	0.0914914	0.0990882	0.0990212	0.0990461
HCNOFClBr/C118901	0.143034	0.138492	0.139254	0.138809	0.136618	0.144545	0.144471	0.144433
HCNOFClBr/C118912	0.105344	0.102358	0.102108	0.10169	0.100684	0.106852	0.10681	0.106785
HCNOFClBr/C118923	0.13147	0.127259	0.126893	0.126401	0.125043	0.133479	0.133335	0.13328
HCNOFClBr/C1190223	0.114683	0.111492	0.112837	0.111845	0.110443	0.11562	0.115491	0.11535
HCNOFClBr/C1190392	0.303502	0.293659	0.298967	0.297522	0.291479	0.305566	0.305659	0.305675
HCNOFClBr/C1190927	0.128689	0.124421	0.125428	0.125284	0.119276	0.129755	0.129792	0.129855
HCNOFClBr/C1191953	0.0905407	0.087631	0.0897467	0.0897811	0.0876125	0.0913649	0.0911729	0.0912917
HCNOFClBr/C1191964	0.137699	0.133271	0.136261	0.13656	0.130703	0.138397	0.138465	0.138633
HCNOFClBr/C1191997	0.0924775	0.0895003	0.0912467	0.0904841	0.0871513	0.0932866	0.0933191	0.0933354
HCNOFClBr/C1192183	0.196441	0.190133	0.194914	0.195228	0.188882	0.197796	0.197695	0.197595
HCNOFClBr/C1192376	0.173903	0.168343	0.171735	0.171944	0.166897	0.175199	0.175059	0.175236
HCNOFClBr/C1192627	0.107024	0.103603	0.10468	0.104578	0.100945	0.108091	0.107938	0.108094
HCNOFClBr/C1193186	0.154752	0.14981	0.151987	0.151961	0.149134	0.15612	0.155877	0.155931
HCNOFClBr/C1193211	0.0575561	0.0563302	0.0552529	0.0551019	0.0534678	0.0583429	0.0582725	0.0583645
HCNOFClBr/C119324	0.147172	0.142399	0.144013	0.143347	0.138536	0.148731	0.148719	0.148733
HCNOFClBr/C119335	0.134102	0.129761	0.131068	0.130891	0.128049	0.136072	0.13565	0.135595
HCNOFClBr/C119368	0.146928	0.142227	0.142835	0.14191	0.138965	0.148579	0.148555	0.148582
HCNOFClBr/C1193813	0.230383	0.222963	0.227775	0.227714	0.221768	0.232289	0.232241	0.23229
HCNOFClBr/C1194021	0.0907544	0.0882351	0.0876334	0.0880358	0.0862116	0.0916442	0.0916931	0.0917331
HCNOFClBr/C119426	0.254642	0.246545	0.250252	0.250503	0.245111	0.257051	0.257053	0.257091
HCNOFClBr/C119437	0.256217	0.248032	0.250869	0.250418	0.245783	0.258106	0.258255	0.258153
HCNOFClBr/C1194667	0.0772516	0.075502	0.0747005	0.0740963	0.0730168	0.0784826	0.077969	0.0779524
HCNOFClBr/C119471	0.496451	0.480651	0.48725	0.488448	0.476689	0.500312	0.500522	0.500573
HCNOFClBr/C1194985	0.11699	0.113264	0.113507	0.113117	0.111913	0.118746	0.118458	0.118428
HCNOFClBr/C1195091	0.163419	0.158192	0.160283	0.1596	0.156053	0.165086	0.165236	0.165103
HCNOFClBr/C1195319	0.258182	0.249921	0.255094	0.255381	0.248609	0.260053	0.260106	0.259956
HCNOFClBr/C1195320	0.188425	0.182479	0.183942	0.184356	0.180196	0.189912	0.18983	0.189801
HCNOFClBr/C1195422	0.270576	0.261846	0.267898	0.267674	0.259046	0.272883	0.272654	0.27268
HCNOFClBr/C1195933	0.262224	0.253807	0.259329	0.259354	0.251499	0.264309	0.264194	0.263891
HCNOFClBr/C119608	0.330319	0.31974	0.326628	0.326492	0.317721	0.332728	0.332715	0.33275
HCNOFClBr/C119619	0.191015	0.185063	0.184744	0.184998	0.183068	0.192923	0.192874	0.192862
HCNOFClBr/C119642	0.193203	0.187106	0.189546	0.189696	0.185846	0.195018	0.194884	0.194901
HCNOFClBr/C119653	0.135447	0.131212	0.130682	0.130975	0.129047	0.136869	0.136769	0.136807
HCNOFClBr/C1196583	0.241587	0.233907	0.237269	0.237754	0.233059	0.243463	0.243435	0.24335
HCNOFClBr/C1196958	0.212763	0.206018	0.210772	0.210338	0.204173	0.214465	0.215012	0.214882
HCNOFClBr/C1197097	0.145515	0.140871	0.141671	0.14175	0.140402	0.147473	0.14753	0.147546
HCNOFClBr/C1197199	0.171842	0.166368	0.167106	0.16704	0.161749	0.173093	0.172899	0.172991
HCNOFClBr/C1197553	0.159612	0.154504	0.155309	0.154793	0.15296	0.161484	0.161679	0.161546
HCNOFClBr/C119915	0.250955	0.243151	0.241524	0.242352	0.239204	0.253322	0.253112	0.253294
HCNOFClBr/C1199593	0.210355	0.203635	0.205	0.204578	0.197835	0.211447	0.211434	0.211296
HCNOFClBr/C1199775	0.176586	0.170993	0.171457	0.171373	0.168879	0.178205	0.178234	0.178193
HCNOFClBr/C1200277	0.221235	0.214476	0.216937	0.21698	0.21174	0.223091	0.223201	0.222998
HCNOFClBr/C1200675	0.274053	0.265255	0.270918	0.270639	0.260222	0.276302	0.276426	0.276147
HCNOFClBr/C1200891	0.184462	0.178644	0.180198	0.180242	0.174933	0.186787	0.186656	0.186628
HCNOFClBr/C120127	0.193725	0.187745	0.187293	0.18783	0.185715	0.195784	0.19551	0.195407
HCNOFClBr/C1201383	0.201752	0.195286	0.196868	0.195476	0.190805	0.203327	0.203226	0.203252
HCNOFClBr/C120149	0.174144	0.168567	0.170083	0.168437	0.163219	0.175704	0.175618	0.175788
HCNOFClBr/C120207	0.238311	0.230636	0.233765	0.232112	0.225743	0.240495	0.240442	0.240583
HCNOFClBr/C1202342	0.173631	0.1681	0.1677	0.168061	0.165195	0.175319	0.175465	0.17532
HCNOFClBr/C120252	0.20239	0.195906	0.197713	0.196383	0.19124	0.203895	0.203895	0.203951
HCNOFClBr/C1203243	0.138881	0.134842	0.134133	0.134338	0.130695	0.140323	0.140602	0.140505
HCNOFClBr/C120332	0.19862	0.192287	0.193849	0.193414	0.189146	0.200228	0.200157	0.20008
HCNOFClBr/C120365	0.155944	0.151635	0.151769	0.150901	0.148498	0.158041	0.158083	0.157987
HCNOFClBr/C120376	0.20522	0.198638	0.201014	0.201153	0.19607	0.207389	0.20734	0.207271
HCNOFClBr/C1203890	0.256285	0.24805	0.250444	0.250597	0.244431	0.258485	0.258793	0.258641
HCNOFClBr/C120445	0.28419	0.275184	0.276367	0.275396	0.270217	0.286539	0.286767	0.286739
HCNOFClBr/C120467	0.229622	0.222427	0.222371	0.222383	0.22115	0.231337	0.231579	0.231553
HCNOFClBr/C120503	0.22794	0.220663	0.223173	0.222644	0.217929	0.229675	0.22978	0.229755
HCNOFClBr/C1205089	0.198353	0.19198	0.19244	0.191039	0.187893	0.200416	0.200404	0.200455
HCNOFClBr/C120514	0.223878	0.216837	0.217163	0.21712	0.213982	0.226119	0.226352	0.226201
HCNOFClBr/C120570	0.125094	0.121121	0.121977	0.120641	0.118226	0.126629	0.126561	0.126397
HCNOFClBr/C1205910	0.182826	0.176967	0.178568	0.177648	0.175256	0.183983	0.184318	0.184344
HCNOFClBr/C1206139	0.276715	0.267953	0.271616	0.272054	0.265007	0.279248	0.279153	0.27913
HCNOFClBr/C1206151	0.252308	0.244293	0.247003	0.246848	0.239913	0.25458	0.254523	0.254563
HCNOFClBr/C120616	0.185841	0.179884	0.180548	0.178661	0.173506	0.187449	0.187579	0.187577
HCNOFClBr/C120672	0.146683	0.142669	0.142715	0.14179	0.139496	0.148738	0.148568	0.148713
HCNOFClBr/C120729	0.129197	0.125133	0.125425	0.126031	0.121845	0.130497	0.130592	0.130695
HCNOFClBr/C120809	0.10791	0.104471	0.104893	0.105069	0.10402	0.109922	0.109782	0.109791
HCNOFClBr/C120821	0.0713609	0.0701581	0.0694867	0.0690411	0.0673314	0.0725744	0.0725413	0.0725318
HCNOFClBr/C120832	0.0850905	0.0830587	0.0825736	0.0823848	0.0809687	0.0866415	0.0866319	0.0866323
HCNOFClBr/C120923	0.12094	0.117056	0.119445	0.119437	0.11751	0.122154	0.12192	0.121881
HCNOFClBr/C120956	0.385633	0.373308	0.379691	0.380739	0.370883	0.388282	0.388713	0.388523
HCNOFClBr/C121006	0.24868	0.240718	0.243687	0.243926	0.237067	0.250594	0.250857	0.250964
HCNOFClBr/C1210124	0.192603	0.186674	0.185714	0.186468	0.184246	0.194593	0.194447	0.194443
HCNOFClBr/C121017	0.123981	0.120966	0.119526	0.118907	0.11585	0.125676	0.125503	0.125434
HCNOFClBr/C121142	0.133306	0.128929	0.130406	0.129465	0.1253	0.134786	0.13471	0.134706
HCNOFClBr/C121175	0.097381	0.0956126	0.0943077	0.0935767	0.0915923	0.0989134	0.0988483	0.0988354
HCNOFClBr/C121324	0.173928	0.168364	0.169611	0.168818	0.165777	0.175657	0.175648	0.175713
HCNOFClBr/C121335	0.145622	0.140968	0.142037	0.14091	0.137776	0.147374	0.147255	0.147289
HCNOFClBr/C121346	0.151038	0.146182	0.147228	0.146041	0.143699	0.153125	0.153213	0.15313
HCNOFClBr/C121391	0.209267	0.202586	0.204486	0.203721	0.198092	0.211157	0.211362	0.211261
HCNOFClBr/C121448	0.205205	0.198538	0.202427	0.202254	0.195663	0.206677	0.20663	0.206645
HCNOFClBr/C121460	0.128101	0.124063	0.126144	0.126378	0.119611	0.129342	0.129288	0.129549
HCNOFClBr/C121506	0.111543	0.109338	0.107803	0.107162	0.105105	0.113025	0.113195	0.113164
HCNOFClBr/C1215594	0.242327	0.234704	0.235138	0.235525	0.229809	0.245043	0.244855	0.245055
HCNOFClBr/C121697	0.173064	0.167536	0.168757	0.168553	0.163301	0.174805	0.174614	0.17461
HCNOFClBr/C121711	0.141453	0.136964	0.137579	0.137729	0.136146	0.142867	0.142763	0.142813
HCNOFClBr/C121722	0.200339	0.193937	0.195876	0.195665	0.189422	0.202266	0.20184	0.201906
HCNOFClBr/C121733	0.0933491	0.0906646	0.0907429	0.0903101	0.0880135	0.0945095	0.0944452	0.0944215
HCNOFClBr/C121813	0.132039	0.127662	0.127913	0.126759	0.124585	0.133584	0.133496	0.13357
HCNOFClBr/C121868	0.120961	0.117407	0.118065	0.117648	0.11413	0.122209	0.122196	0.122188
HCNOFClBr/C121891	0.140262	0.135749	0.136418	0.13609	0.133321	0.141575	0.141395	0.141422
HCNOFClBr/C121926	0.117307	0.113504	0.113446	0.112856	0.11119	0.118944	0.118886	0.11889
HCNOFClBr/C121937	0.243005	0.235083	0.238694	0.237778	0.230977	0.245893	0.245242	0.245276
HCNOFClBr/C121971	0.19862	0.192287	0.193873	0.193408	0.189495	0.200304	0.200258	0.200119
HCNOFClBr/C122009	0.164891	0.159676	0.160926	0.161049	0.158314	0.166075	0.166081	0.166067
HCNOFClBr/C122010	0.0911737	0.0889311	0.0883511	0.0879772	0.0864098	0.0923053	0.0921848	0.092129
HCNOFClBr/C122023294	0.133829	0.130935	0.129553	0.129215	0.127115	0.134998	0.135076	0.135144
HCNOFClBr/C122032	0.193848	0.187705	0.189488	0.189477	0.185335	0.195326	0.195173	0.195134
HCNOFClBr/C122076	0.186168	0.180054	0.182876	0.180625	0.174438	0.188019	0.188027	0.187844
HCNOFClBr/C122270	0.250791	0.242887	0.243938	0.244066	0.240903	0.252844	0.252955	0.252923
HCNOFClBr/C122349	0.202561	0.196239	0.19707	0.197169	0.189516	0.204217	0.204242	0.204238
HCNOFClBr/C122376765	0.110542	0.107704	0.107093	0.107435	0.104855	0.111584	0.111676	0.111465
HCNOFClBr/C122394	0.197246	0.191048	0.191139	0.191929	0.189168	0.199266	0.198983	0.199163
HCNOFClBr/C122429	0.215789	0.208856	0.21053	0.210316	0.206735	0.217826	0.217542	0.217877
HCNOFClBr/C122430	0.256389	0.248199	0.250927	0.250544	0.246363	0.258367	0.258422	0.258378
HCNOFClBr/C122431372	0.106624	0.104126	0.102782	0.102659	0.100332	0.10785	0.107889	0.107866
HCNOFClBr/C122452	0.370108	0.358266	0.36377	0.3633	0.356978	0.372892	0.372889	0.372713
HCNOFClBr/C122485	0.229171	0.221834	0.22492	0.2242	0.220664	0.231709	0.231653	0.231607
HCNOFClBr/C122510	0.230125	0.222605	0.22686	0.224793	0.219474	0.232245	0.232305	0.232172
HCNOFClBr/C122576	0.170692	0.165314	0.165908	0.166046	0.163903	0.171728	0.171825	0.171995
HCNOFClBr/C122598	0.147248	0.142539	0.142698	0.142089	0.141081	0.148936	0.148903	0.148901
HCNOFClBr/C122601	0.171294	0.165836	0.16769	0.166913	0.161682	0.172659	0.172829	0.173071
HCNOFClBr/C122634	0.198988	0.192642	0.1942	0.194262	0.19052	0.200881	0.200815	0.200855
HCNOFClBr/C1226422	0.265419	0.257013	0.257706	0.256341	0.251589	0.267596	0.268137	0.267692
HCNOFClBr/C122667	0.21428	0.207488	0.207905	0.207524	0.203155	0.217198	0.216812	0.217034
HCNOFClBr/C122678	0.261012	0.252701	0.254902	0.254612	0.249554	0.262738	0.262847	0.262901
HCNOFClBr/C122689	0.314666	0.304735	0.306066	0.305684	0.301429	0.317129	0.317347	0.31739
HCNOFClBr/C122703	0.227598	0.220334	0.222343	0.221886	0.218277	0.229481	0.229496	0.229509
HCNOFClBr/C122714	0.359825	0.348387	0.351488	0.350403	0.345294	0.363456	0.363629	0.36353
HCNOFClBr/C122725	0.227819	0.220548	0.222812	0.222107	0.21855	0.229752	0.229861	0.229796
HCNOFClBr/C122736	0.273823	0.265077	0.268774	0.268162	0.262849	0.276223	0.275876	0.275916
HCNOFClBr/C122781	0.137341	0.133011	0.133603	0.13357	0.132149	0.138535	0.138455	0.138524
HCNOFClBr/C122792	0.141579	0.137077	0.138014	0.137758	0.136018	0.142633	0.142812	0.142839
HCNOFClBr/C122849	0.197842	0.191536	0.193201	0.192937	0.189494	0.199467	0.199482	0.199482
HCNOFClBr/C122941	0.221427	0.214337	0.216806	0.216838	0.213017	0.223453	0.223297	0.223318
HCNOFClBr/C122952	0.221485	0.214385	0.216288	0.215909	0.211353	0.223123	0.222889	0.223046
HCNOFClBr/C122963	0.268499	0.259738	0.26315	0.261349	0.25331	0.271838	0.271251	0.271409
HCNOFClBr/C122974	0.189418	0.183392	0.185086	0.185037	0.182584	0.191298	0.191361	0.191309
HCNOFClBr/C122996	0.165941	0.160634	0.161602	0.161015	0.158764	0.168023	0.167804	0.16784
HCNOFClBr/C123002	0.236381	0.228676	0.232832	0.230963	0.223831	0.238844	0.238744	0.238736
HCNOFClBr/C123013	0.441309	0.427216	0.435075	0.435772	0.427792	0.444445	0.444938	0.444669
HCNOFClBr/C123024	0.469231	0.454242	0.463069	0.463779	0.454703	0.473244	0.473202	0.472925
HCNOFClBr/C123046	0.236808	0.229437	0.234256	0.23394	0.229235	0.238439	0.238235	0.23825
HCNOFClBr/C123057	0.226446	0.21915	0.223782	0.22365	0.218771	0.227932	0.227996	0.227818
HCNOFClBr/C123079	0.160166	0.155076	0.156756	0.157086	0.154525	0.16166	0.161755	0.161691
HCNOFClBr/C123080	0.113688	0.110092	0.110039	0.10982	0.109009	0.114976	0.114939	0.114891
HCNOFClBr/C123115	0.142193	0.137676	0.138044	0.137348	0.134407	0.143393	0.143354	0.143377
HCNOFClBr/C123159	0.169566	0.164096	0.1674	0.16735	0.163409	0.170849	0.170763	0.170682
HCNOFClBr/C123171	0.362301	0.35062	0.358702	0.358906	0.349963	0.364981	0.364961	0.364732
HCNOFClBr/C123182	0.338896	0.327989	0.335071	0.335455	0.327743	0.341362	0.341022	0.340687
HCNOFClBr/C123193	0.197718	0.191341	0.195344	0.195428	0.192195	0.199316	0.199106	0.198903
HCNOFClBr/C123206	0.150987	0.146101	0.148251	0.147905	0.144543	0.152029	0.151905	0.152002
HCNOFClBr/C123251	0.217645	0.210562	0.213245	0.211977	0.207814	0.219372	0.219204	0.219234
HCNOFClBr/C123308	0.120237	0.116392	0.117211	0.117196	0.115108	0.121897	0.122011	0.121876
HCNOFClBr/C123319	0.107742	0.104311	0.104768	0.10502	0.104016	0.109346	0.109402	0.109309
HCNOFClBr/C123320	0.131154	0.126932	0.12736	0.127391	0.124558	0.131882	0.132384	0.132327
HCNOFClBr/C123353	0.231231	0.223853	0.226462	0.227014	0.221602	0.232851	0.232935	0.232918
HCNOFClBr/C123397	0.0738301	0.0713919	0.0719229	0.0715743	0.0682331	0.0745403	0.0744288	0.0743372
HCNOFClBr/C123422	0.172576	0.166985	0.16999	0.169997	0.166443	0.174205	0.174178	0.174006
HCNOFClBr/C123437730	0.319675	0.3095	0.309814	0.309661	0.303585	0.323378	0.323085	0.323139
HCNOFClBr/C123444	0.249268	0.241217	0.246466	0.246777	0.239644	0.251202	0.251149	0.250967
HCNOFClBr/C123488	0.333152	0.322459	0.329552	0.330436	0.319603	0.334771	0.33526	0.334913
HCNOFClBr/C123513	0.164676	0.15934	0.162799	0.162596	0.15869	0.16589	0.165916	0.165797
HCNOFClBr/C123546	0.12165	0.117718	0.119628	0.119594	0.118466	0.122595	0.122532	0.122361
HCNOFClBr/C123568	0.0917444	0.0887527	0.0892006	0.0892063	0.087327	0.0927813	0.0925855	0.092614
HCNOFClBr/C123577991	0.121161	0.117969	0.117475	0.117616	0.114893	0.121973	0.121931	0.12198
HCNOFClBr/C123615	0.107055	0.10366	0.10358	0.104275	0.100718	0.107942	0.107594	0.108024
HCNOFClBr/C123626	0.155113	0.150071	0.152498	0.152034	0.149332	0.156469	0.156294	0.156128
HCNOFClBr/C123637	0.181014	0.175103	0.177534	0.17593	0.17237	0.182581	0.182916	0.182488
HCNOFClBr/C123660	0.231549	0.224053	0.228318	0.22774	0.223103	0.233129	0.233062	0.233015
HCNOFClBr/C123682	0.236221	0.228599	0.23267	0.232276	0.227386	0.237897	0.237964	0.238016
HCNOFClBr/C123706	0.324733	0.314145	0.319605	0.317726	0.307741	0.327672	0.327032	0.327121
HCNOFClBr/C123728	0.11278	0.109133	0.1113	0.111097	0.108813	0.113411	0.113376	0.1134
HCNOFClBr/C123751	0.129133	0.12494	0.127899	0.127512	0.122708	0.130383	0.130322	0.130274
HCNOFClBr/C123762	0.127172	0.123038	0.124532	0.124157	0.124153	0.128702	0.128433	0.128477
HCNOFClBr/C123820	0.233975	0.226398	0.231667	0.231472	0.225723	0.235759	0.235449	0.235424
HCNOFClBr/C123831	0.222385	0.215125	0.218868	0.217674	0.20997	0.224295	0.223912	0.224005
HCNOFClBr/C123864	0.174775	0.169102	0.172298	0.171454	0.167441	0.175849	0.175929	0.175895
HCNOFClBr/C123911	0.121918	0.117941	0.120071	0.118392	0.114425	0.123115	0.123031	0.123133
HCNOFClBr/C123922	0.202447	0.195888	0.199662	0.199042	0.194077	0.203723	0.203757	0.203799
HCNOFClBr/C123966	0.249467	0.241407	0.246578	0.246566	0.24147	0.251475	0.251165	0.25113
HCNOFClBr/C123973251	0.113028	0.110766	0.109163	0.108732	0.106221	0.114574	0.114698	0.114767
HCNOFClBr/C123999	0.247525	0.239503	0.243359	0.242582	0.240653	0.249945	0.249877	0.249871
HCNOFClBr/C124027	0.158654	0.153535	0.15498	0.154553	0.150916	0.160133	0.159845	0.160206
HCNOFClBr/C124049	0.161925	0.156651	0.158534	0.157632	0.157742	0.163832	0.163974	0.163829
HCNOFClBr/C124061	0.45861	0.443824	0.453526	0.452649	0.443791	0.462128	0.461301	0.461261
HCNOFClBr/C124072	0.232155	0.224649	0.229127	0.228829	0.225464	0.234149	0.233836	0.233831
HCNOFClBr/C124107	0.430063	0.416195	0.425304	0.424412	0.415175	0.433498	0.432694	0.432691
HCNOFClBr/C124118	0.250473	0.242425	0.247484	0.24781	0.242424	0.251872	0.251982	0.252007
HCNOFClBr/C124130	0.22638	0.219087	0.223765	0.223613	0.218986	0.22776	0.227743	0.227676
HCNOFClBr/C124163	0.286675	0.277356	0.282086	0.280149	0.274103	0.289164	0.288873	0.288878
HCNOFClBr/C124185	0.302632	0.292885	0.299929	0.300223	0.293499	0.304505	0.304513	0.304409
HCNOFClBr/C124196	0.254925	0.246715	0.252098	0.251985	0.247068	0.256591	0.256358	0.256364
HCNOFClBr/C124221	0.376381	0.364233	0.37256	0.37221	0.36403	0.379197	0.378542	0.378554
HCNOFClBr/C124254	0.39658	0.383822	0.392521	0.392296	0.384485	0.399347	0.398707	0.398707
HCNOFClBr/C124287	0.602405	0.582989	0.596397	0.595428	0.581246	0.60713	0.606008	0.606042
HCNOFClBr/C124389	0.0116499	0.0112533	0.012107	0.011891	0.0118246	0.0102652	0.011683	0.0114012
HCNOFClBr/C124403	0.0921074	0.0890792	0.0908735	0.090331	0.086478	0.0928048	0.0927921	0.0927549
HCNOFClBr/C124685	0.152802	0.14781	0.150522	0.150176	0.145759	0.154488	0.15437	0.154057
HCNOFClBr/C124765	0.26398	0.255512	0.261414	0.261597	0.251884	0.266849	0.266593	0.266299
HCNOFClBr/C124834	0.253986	0.245782	0.250125	0.249551	0.243603	0.256677	0.256425	0.25634
HCNOFClBr/C125122	0.301776	0.292086	0.298439	0.298357	0.287419	0.304604	0.304428	0.304231
HCNOFClBr/C125337	0.246107	0.238217	0.239906	0.239315	0.235771	0.24884	0.24885	0.249032
HCNOFClBr/C126216	0.240652	0.232956	0.238006	0.238138	0.229157	0.24323	0.242617	0.242352
HCNOFClBr/C126385	0.158722	0.153558	0.15657	0.154609	0.148985	0.160526	0.160546	0.160518
HCNOFClBr/C126396	0.176117	0.170397	0.173874	0.172434	0.167633	0.177582	0.177704	0.177374
HCNOFClBr/C12676481	0.155725	0.150667	0.151897	0.150875	0.146955	0.1573	0.157237	0.157155
HCNOFClBr/C126818	0.1864	0.180418	0.183997	0.184086	0.181197	0.188088	0.187862	0.187775
HCNOFClBr/C126874	0.318816	0.308548	0.314201	0.314231	0.307099	0.321812	0.32206	0.321761
HCNOFClBr/C126917100	0.0968275	0.0954191	0.093084	0.0926363	0.0912235	0.0980233	0.0980516	0.0979666
HCNOFClBr/C126987	0.0787348	0.0762167	0.0768826	0.0771197	0.0748103	0.0793549	0.0793976	0.0793998
HCNOFClBr/C127004	0.0991717	0.0961844	0.0974692	0.0967007	0.0954189	0.100255	0.100076	0.0999848
HCNOFClBr/C127184	0.0151431	0.0159881	0.0148545	0.0138411	0.0135152	0.0156925	0.0157567	0.0157183
HCNOFClBr/C127195	0.129821	0.125577	0.126785	0.126768	0.121874	0.130752	0.130726	0.130584
HCNOFClBr/C127219	0.0339734	0.0348484	0.0324609	0.0313612	0.0332179	0.0346964	0.0348668	0.0348467
HCNOFClBr/C127480	0.151551	0.146599	0.147839	0.14753	0.142091	0.152479	0.152496	0.152537
HCNOFClBr/C127662	0.168863	0.163538	0.164505	0.164602	0.162029	0.170785	0.170882	0.170878
HCNOFClBr/C127913	0.23583	0.228313	0.233169	0.233548	0.225128	0.237961	0.237505	0.23755
HCNOFClBr/C128370	0.356235	0.344854	0.350516	0.351532	0.341354	0.358963	0.358846	0.358734
HCNOFClBr/C128507	0.268766	0.260171	0.265151	0.264981	0.256774	0.271531	0.271086	0.270953
HCNOFClBr/C129000	0.207318	0.20096	0.199953	0.200573	0.198024	0.209275	0.208523	0.208749
HCNOFClBr/C129714972	0.0843376	0.0826207	0.0813113	0.081129	0.0791227	0.0851128	0.0850601	0.0850041
HCNOFClBr/C130047197	0.100387	0.0985377	0.0967226	0.096738	0.0953882	0.101973	0.101897	0.101902
HCNOFClBr/C13014181	0.0801256	0.0794356	0.078135	0.0771249	0.0764455	0.0816232	0.0815463	0.0815832
HCNOFClBr/C13014249	0.0801066	0.0793722	0.0780444	0.0769768	0.0765364	0.0815215	0.0815591	0.0815737
HCNOFClBr/C13019222	0.284173	0.275023	0.280346	0.280144	0.275117	0.286295	0.286494	0.286345
HCNOFClBr/C13026125	0.195579	0.189458	0.188768	0.188797	0.187054	0.197184	0.19727	0.197379
HCNOFClBr/C13036196	0.23356	0.226207	0.225764	0.225867	0.221537	0.235509	0.235708	0.235882
HCNOFClBr/C13045880	0.141745	0.137282	0.137735	0.137455	0.135148	0.143089	0.143257	0.143325
HCNOFClBr/C13050470	0.171504	0.165994	0.167016	0.165572	0.164732	0.173438	0.173322	0.173485
HCNOFClBr/C13067191	0.170106	0.164638	0.165643	0.165056	0.161376	0.171917	0.171784	0.171649
HCNOFClBr/C13073295	0.135188	0.130809	0.131157	0.131144	0.128476	0.136866	0.136885	0.13684
HCNOFClBr/C13078041	0.227468	0.220181	0.222507	0.222099	0.216144	0.229673	0.229657	0.229721
HCNOFClBr/C13078790	0.164309	0.15939	0.160556	0.160298	0.156981	0.165919	0.165946	0.165992
HCNOFClBr/C13080438	0.216843	0.210004	0.211046	0.211107	0.208037	0.218943	0.218795	0.218837
HCNOFClBr/C131113	0.185312	0.17937	0.180318	0.178611	0.173425	0.187053	0.187317	0.187288
HCNOFClBr/C131179	0.250875	0.242877	0.244019	0.243026	0.238728	0.253257	0.25384	0.253783
HCNOFClBr/C13127883	0.104097	0.100806	0.101125	0.101358	0.100553	0.105435	0.105419	0.105391
HCNOFClBr/C13130193	0.210157	0.203535	0.205852	0.205991	0.20146	0.212309	0.211964	0.212063
HCNOFClBr/C13149003	0.173082	0.167519	0.170377	0.169891	0.165922	0.174747	0.174654	0.174684
HCNOFClBr/C13150817	0.358876	0.347326	0.355616	0.3561	0.34714	0.361081	0.361181	0.360938
HCNOFClBr/C13151058	0.221549	0.214431	0.218796	0.219132	0.213859	0.222846	0.222796	0.222834
HCNOFClBr/C13151172	0.192972	0.186772	0.190553	0.190911	0.185988	0.194045	0.19399	0.194048
HCNOFClBr/C13151343	0.330545	0.319904	0.327594	0.328069	0.320144	0.332595	0.332435	0.332348
HCNOFClBr/C131588	0.218541	0.211706	0.21238	0.212261	0.209487	0.220546	0.220523	0.220525
HCNOFClBr/C131919	0.149163	0.144459	0.142973	0.143294	0.141619	0.150863	0.15065	0.150652
HCNOFClBr/C13194735	0.123722	0.119852	0.121255	0.120662	0.117144	0.125142	0.125385	0.125399
HCNOFClBr/C13195794	0.108201	0.104891	0.105339	0.104221	0.102407	0.109595	0.109455	0.109878
HCNOFClBr/C13195807	0.0602812	0.0583994	0.0595364	0.0589667	0.0574136	0.0611136	0.0609997	0.0610636
HCNOFClBr/C1320167	0.227078	0.219842	0.222234	0.222377	0.217364	0.228857	0.229088	0.228899
HCNOFClBr/C13205566	0.347705	0.336477	0.344201	0.343985	0.33624	0.350326	0.349813	0.349801
HCNOFClBr/C13205577	0.404438	0.391389	0.400438	0.400166	0.39138	0.407499	0.406844	0.406837
HCNOFClBr/C13209386	0.230667	0.223378	0.223547	0.22371	0.2208	0.233271	0.233415	0.233392
HCNOFClBr/C1321284	0.163	0.157795	0.159723	0.159993	0.156693	0.164515	0.164545	0.164513
HCNOFClBr/C13214705	0.12654	0.122701	0.122775	0.122654	0.121244	0.128232	0.128014	0.128072
HCNOFClBr/C1322129	0.270186	0.261493	0.266116	0.265561	0.259584	0.27206	0.27211	0.271887
HCNOFClBr/C132649	0.163969	0.158881	0.159039	0.159462	0.15672	0.165633	0.165569	0.165567
HCNOFClBr/C132683	0.305925	0.296372	0.295235	0.29596	0.293412	0.309202	0.309045	0.309453
HCNOFClBr/C13290749	0.12102	0.117464	0.118124	0.117716	0.11412	0.122296	0.1222	0.122252
HCNOFClBr/C13290965	0.187108	0.181025	0.182555	0.180503	0.174246	0.189002	0.18908	0.18926
HCNOFClBr/C13294718	0.0982191	0.095088	0.0966316	0.0964214	0.0929626	0.0990911	0.0988538	0.0989201
HCNOFClBr/C13296941	0.109139	0.105616	0.106207	0.105055	0.102084	0.110625	0.110627	0.110461
HCNOFClBr/C13304626	0.188755	0.18275	0.183093	0.182754	0.180204	0.190344	0.190492	0.190513
HCNOFClBr/C1330865	0.615054	0.595212	0.607222	0.605602	0.59398	0.619159	0.618977	0.618914
HCNOFClBr/C133116833	0.0951277	0.093503	0.0913702	0.0915148	0.089744	0.096246	0.0964301	0.0964502
HCNOFClBr/C1331404	0.249065	0.24102	0.246374	0.246669	0.239128	0.250702	0.250832	0.250745
HCNOFClBr/C1331415	0.234705	0.22718	0.229233	0.228693	0.224129	0.237288	0.237027	0.236935
HCNOFClBr/C13324113	0.132255	0.128096	0.129056	0.127859	0.125004	0.135695	0.131831	0.13097
HCNOFClBr/C13325105	0.154052	0.14902	0.151442	0.150796	0.14769	0.155469	0.155432	0.155463
HCNOFClBr/C1333284	0.293473	0.284022	0.28923	0.289157	0.284263	0.295965	0.295875	0.295777
HCNOFClBr/C13334491	0.202241	0.195768	0.197417	0.196902	0.193476	0.204293	0.204249	0.204206
HCNOFClBr/C1335666	0.238289	0.23067	0.234933	0.23474	0.228818	0.240244	0.239904	0.239861
HCNOFClBr/C13360617	0.421622	0.408081	0.417095	0.417484	0.409073	0.424437	0.424772	0.424405
HCNOFClBr/C13361347	0.287145	0.277876	0.283673	0.283164	0.276912	0.28922	0.289446	0.289388
HCNOFClBr/C13372811	0.159101	0.154056	0.15393	0.154075	0.152295	0.161144	0.161191	0.161086
HCNOFClBr/C13380671	0.138244	0.133913	0.133906	0.13395	0.131004	0.140285	0.140065	0.140095
HCNOFClBr/C13388755	0.191797	0.185665	0.186932	0.186181	0.181053	0.193763	0.19366	0.193516
HCNOFClBr/C13389429	0.221615	0.214496	0.218924	0.219164	0.214003	0.223058	0.222949	0.222892
HCNOFClBr/C133904	0.111586	0.108712	0.108256	0.107257	0.104987	0.113712	0.113665	0.113457
HCNOFClBr/C13395363	0.249204	0.241139	0.246006	0.244816	0.239454	0.251278	0.251268	0.250966
HCNOFClBr/C13403377	0.0767979	0.0745373	0.0760224	0.0749526	0.0715545	0.0773888	0.0775866	0.0776125
HCNOFClBr/C134112	0.175821	0.170193	0.170987	0.170407	0.167652	0.177532	0.177295	0.177388
HCNOFClBr/C134203	0.159458	0.154343	0.155298	0.154529	0.150147	0.161375	0.161406	0.161213
HCNOFClBr/C13423159	0.144399	0.139732	0.142863	0.14162	0.137557	0.145534	0.145356	0.145243
HCNOFClBr/C13429077	0.229851	0.222358	0.226577	0.223829	0.220398	0.231842	0.231857	0.231893
HCNOFClBr/C13431599	0.287657	0.278295	0.282691	0.28041	0.273338	0.290049	0.290197	0.290368
HCNOFClBr/C13432252	0.249187	0.241135	0.246435	0.246591	0.24031	0.251191	0.251169	0.251038
HCNOFClBr/C134327	0.163751	0.158612	0.158667	0.158781	0.155876	0.16551	0.165409	0.165495
HCNOFClBr/C13434123	0.215299	0.208314	0.212245	0.212278	0.207062	0.216738	0.216766	0.216702
HCNOFClBr/C134496	0.242755	0.234989	0.237882	0.236962	0.231181	0.245369	0.24517	0.24519
HCNOFClBr/C13461740	0.199964	0.193777	0.19402	0.194253	0.191407	0.202669	0.202497	0.202763
HCNOFClBr/C134623	0.267207	0.258654	0.261348	0.261521	0.255038	0.26917	0.26917	0.269292
HCNOFClBr/C13472009	0.190183	0.184081	0.18601	0.18561	0.181447	0.192113	0.192108	0.192145
HCNOFClBr/C13475826	0.357441	0.345942	0.354224	0.355113	0.34323	0.359196	0.359377	0.359189
HCNOFClBr/C134816	0.200379	0.194124	0.193884	0.193611	0.192863	0.201971	0.202611	0.202122
HCNOFClBr/C134855871	0.17736	0.171682	0.173131	0.173014	0.170051	0.179408	0.179272	0.17925
HCNOFClBr/C134963	0.178727	0.172976	0.17372	0.172382	0.166898	0.181086	0.180787	0.18069
HCNOFClBr/C135013	0.212878	0.206119	0.20891	0.20942	0.204985	0.214446	0.214506	0.214536
HCNOFClBr/C13506768	0.144718	0.140035	0.141186	0.14066	0.138093	0.146428	0.146685	0.146602
HCNOFClBr/C135159	0.337444	0.326532	0.331417	0.330866	0.322876	0.340299	0.339846	0.340002
HCNOFClBr/C135206	0.154645	0.149578	0.149589	0.14931	0.148479	0.155998	0.156096	0.156126
HCNOFClBr/C13524044	0.151377	0.146906	0.147492	0.147458	0.145114	0.153247	0.153294	0.153256
HCNOFClBr/C135306455	0.149632	0.145527	0.145603	0.145693	0.142766	0.150834	0.150747	0.150683
HCNOFClBr/C13532779	0.238134	0.230406	0.235008	0.234557	0.228448	0.240062	0.240182	0.240091
HCNOFClBr/C13551730	0.119754	0.116135	0.116621	0.11651	0.110134	0.121027	0.12094	0.121009
HCNOFClBr/C13552211	0.154282	0.14924	0.151406	0.150844	0.147337	0.155361	0.155668	0.155644
HCNOFClBr/C13558708	0.108372	0.10505	0.105133	0.103356	0.102367	0.10946	0.10942	0.109366
HCNOFClBr/C135615	0.287168	0.278125	0.278737	0.278649	0.275372	0.289314	0.29033	0.290428
HCNOFClBr/C135626	0.291446	0.282242	0.282042	0.282024	0.277753	0.294818	0.294571	0.294842
HCNOFClBr/C135663988	0.227634	0.220422	0.222177	0.222212	0.218651	0.229921	0.229973	0.230046
HCNOFClBr/C135671	0.179628	0.173992	0.174274	0.174559	0.171957	0.182146	0.182353	0.182383
HCNOFClBr/C135773	0.197049	0.190702	0.192968	0.19115	0.184875	0.198817	0.198873	0.198925
HCNOFClBr/C135795	0.219437	0.212506	0.213928	0.214454	0.21016	0.221408	0.221079	0.221195
HCNOFClBr/C135988	0.212851	0.206094	0.20888	0.20931	0.205097	0.214549	0.214371	0.214348
HCNOFClBr/C13601940	0.0744543	0.0729651	0.0723696	0.0708868	0.0718644	0.0756748	0.0756109	0.0755486
HCNOFClBr/C13608872	0.108577	0.10627	0.106077	0.105211	0.103255	0.109789	0.109754	0.109693
HCNOFClBr/C13612345	0.198257	0.191948	0.193887	0.193873	0.190868	0.200064	0.200201	0.20005
HCNOFClBr/C13629226	0.198399	0.192183	0.191841	0.191446	0.187537	0.200565	0.200797	0.200693
HCNOFClBr/C13632945	0.240203	0.232569	0.23621	0.236694	0.231029	0.241776	0.241861	0.241817
HCNOFClBr/C136367	0.19867	0.192413	0.192577	0.192832	0.190513	0.200948	0.201142	0.201125
HCNOFClBr/C13643088	0.198254	0.19191	0.195068	0.195201	0.190999	0.199375	0.199598	0.199625
HCNOFClBr/C136514175	0.0744348	0.0730879	0.0715844	0.0718619	0.0691744	0.0752738	0.0753765	0.0753635
HCNOFClBr/C13658189	0.229859	0.222597	0.224944	0.22502	0.221407	0.232523	0.232165	0.23213
HCNOFClBr/C136607	0.228387	0.221095	0.223308	0.223341	0.218686	0.230169	0.230287	0.2302
HCNOFClBr/C13668616	0.159521	0.1544	0.156552	0.156117	0.153661	0.161351	0.16121	0.161148
HCNOFClBr/C13669426	0.144589	0.140062	0.139284	0.139151	0.136906	0.145944	0.145778	0.145892
HCNOFClBr/C136801	0.2059	0.199301	0.200875	0.200707	0.196332	0.20807	0.207908	0.208021
HCNOFClBr/C13680303	0.243843	0.236076	0.239276	0.24008	0.232688	0.245118	0.2453	0.245558
HCNOFClBr/C136856	0.13404	0.129728	0.129871	0.130609	0.125519	0.13559	0.135524	0.135522
HCNOFClBr/C13688670	0.283911	0.274814	0.279782	0.280116	0.274685	0.285596	0.285728	0.285915
HCNOFClBr/C13692143	0.133033	0.129768	0.129241	0.128254	0.127032	0.135021	0.134963	0.134883
HCNOFClBr/C13698163	0.0872659	0.0849758	0.0858811	0.0848707	0.0825906	0.0881276	0.0883431	0.0883505
HCNOFClBr/C137031	0.319745	0.309478	0.316449	0.316577	0.310653	0.322428	0.322167	0.322008
HCNOFClBr/C13706688	0.154203	0.149357	0.149685	0.150037	0.148254	0.155799	0.155937	0.155799
HCNOFClBr/C137188	0.140434	0.135976	0.136641	0.136366	0.133459	0.14159	0.141666	0.141596
HCNOFClBr/C137326	0.164479	0.159148	0.162425	0.162323	0.158493	0.165717	0.165733	0.165666
HCNOFClBr/C13734366	0.23394	0.226292	0.228662	0.227832	0.223088	0.236363	0.236121	0.235949
HCNOFClBr/C137439	0.130825	0.126647	0.129496	0.129199	0.124583	0.131948	0.131971	0.131851
HCNOFClBr/C13750817	0.108029	0.104517	0.104811	0.104962	0.100187	0.109292	0.109093	0.10909
HCNOFClBr/C137586	0.340682	0.329726	0.333433	0.333295	0.324526	0.343444	0.343176	0.343083
HCNOFClBr/C13788846	0.179536	0.173835	0.17431	0.175042	0.169451	0.181542	0.181466	0.181582
HCNOFClBr/C13794144	0.20387	0.197341	0.198708	0.198348	0.196291	0.205797	0.205917	0.205961
HCNOFClBr/C137995	0.613594	0.593948	0.606002	0.606602	0.59486	0.618525	0.617771	0.617659
HCNOFClBr/C13816336	0.183122	0.177334	0.179124	0.17968	0.175897	0.184684	0.184582	0.18458
HCNOFClBr/C138227	0.207557	0.200806	0.204035	0.20317	0.199107	0.209149	0.209265	0.209359
HCNOFClBr/C13851111	0.301762	0.292071	0.298523	0.298075	0.286986	0.304359	0.304327	0.304162
HCNOFClBr/C13856854	0.179238	0.173857	0.175501	0.175417	0.172246	0.181307	0.181069	0.181019
HCNOFClBr/C13857551	0.197766	0.191437	0.194402	0.194622	0.190251	0.198864	0.199176	0.199099
HCNOFClBr/C138590	0.173643	0.167996	0.168652	0.167446	0.166383	0.176661	0.176612	0.176365
HCNOFClBr/C138863	0.234073	0.22661	0.230616	0.230821	0.224863	0.236187	0.235925	0.23573
HCNOFClBr/C13925003	0.132688	0.128415	0.129114	0.129281	0.126578	0.133944	0.133901	0.133916
HCNOFClBr/C139402	0.257939	0.249844	0.251872	0.252374	0.243423	0.260121	0.259891	0.259787
HCNOFClBr/C139628	0.521309	0.504592	0.512084	0.511015	0.496889	0.525669	0.52559	0.525595
HCNOFClBr/C13979812	0.111255	0.107798	0.108865	0.108614	0.106552	0.112755	0.112887	0.112947
HCNOFClBr/C13991372	0.123931	0.119923	0.121197	0.12082	0.119339	0.124852	0.125013	0.12493
HCNOFClBr/C14003340	0.155691	0.15073	0.15062	0.150866	0.147772	0.157262	0.157294	0.157311
HCNOFClBr/C140114	0.170811	0.16537	0.166523	0.166062	0.163083	0.172854	0.172519	0.172543
HCNOFClBr/C140283	0.328677	0.318218	0.320269	0.319314	0.313736	0.332468	0.331691	0.331874
HCNOFClBr/C140294	0.126919	0.122934	0.123349	0.123669	0.122028	0.128273	0.128242	0.128224
HCNOFClBr/C140501	0.208987	0.202263	0.203346	0.203658	0.199725	0.210138	0.210433	0.210381
HCNOFClBr/C14062181	0.232025	0.224587	0.226422	0.225412	0.220693	0.233804	0.23398	0.233896
HCNOFClBr/C14062192	0.226777	0.21954	0.221772	0.221228	0.217252	0.228491	0.228651	0.228527
HCNOFClBr/C14062341	0.160503	0.155307	0.155988	0.154308	0.153357	0.162761	0.16247	0.162767
HCNOFClBr/C140670	0.193585	0.187439	0.188788	0.18858	0.184535	0.1952	0.195132	0.195289
HCNOFClBr/C140750	0.137367	0.133298	0.133716	0.133452	0.130651	0.138823	0.138721	0.138842
HCNOFClBr/C140772	0.211971	0.20514	0.209285	0.209091	0.204981	0.213964	0.213846	0.213805
HCNOFClBr/C140794	0.140815	0.136105	0.137516	0.137193	0.131392	0.142016	0.142512	0.142382
HCNOFClBr/C140807	0.307446	0.297462	0.303311	0.302587	0.293782	0.309735	0.309334	0.309371
HCNOFClBr/C140885	0.123312	0.119315	0.120493	0.119855	0.116593	0.124128	0.124142	0.124235
HCNOFClBr/C141026	0.534601	0.517365	0.527103	0.526052	0.514118	0.537802	0.537939	0.537992
HCNOFClBr/C141048	0.386905	0.37439	0.381272	0.379995	0.372217	0.390177	0.389516	0.389469
HCNOFClBr/C141059	0.194587	0.188268	0.190372	0.189116	0.184417	0.196071	0.196205	0.196162
HCNOFClBr/C141060	0.231416	0.223924	0.228233	0.22769	0.222671	0.233083	0.232918	0.232875
HCNOFClBr/C14107972	0.225134	0.217886	0.220124	0.218528	0.211066	0.22684	0.226892	0.227065
HCNOFClBr/C14113010	0.274952	0.266039	0.270624	0.269321	0.265859	0.277671	0.277267	0.277305
HCNOFClBr/C141184	0.510673	0.494116	0.502461	0.498819	0.489323	0.514712	0.514354	0.514331
HCNOFClBr/C141242	0.524417	0.507523	0.517203	0.51596	0.506666	0.528896	0.528315	0.528264
HCNOFClBr/C141286	0.274756	0.26584	0.270298	0.269385	0.263155	0.276697	0.276821	0.276694
HCNOFClBr/C14130053	0.574995	0.556471	0.56967	0.568871	0.557136	0.579476	0.578174	0.578122
HCNOFClBr/C141322	0.180118	0.174297	0.176726	0.176213	0.17185	0.1812	0.181219	0.181328
HCNOFClBr/C141435	0.0972676	0.0940602	0.0954679	0.0947692	0.0923347	0.0985129	0.0983729	0.0982345
HCNOFClBr/C14143556	0.118238	0.115485	0.115302	0.113196	0.109417	0.120031	0.119935	0.119786
HCNOFClBr/C141483150	0.100424	0.0985652	0.096714	0.0967114	0.0954288	0.10195	0.102041	0.102061
HCNOFClBr/C141708	0.33361	0.322902	0.329801	0.330697	0.319874	0.335381	0.335778	0.335353
HCNOFClBr/C141731	0.22536	0.218042	0.22186	0.221072	0.215856	0.227484	0.227512	0.227244
HCNOFClBr/C14178155	0.17157	0.166176	0.165951	0.16633	0.164085	0.173359	0.173414	0.173439
HCNOFClBr/C141786	0.117957	0.114108	0.115995	0.115445	0.112241	0.118921	0.118955	0.11886
HCNOFClBr/C141913	0.189729	0.183562	0.187185	0.186193	0.180676	0.191522	0.191404	0.191386
HCNOFClBr/C141935	0.212465	0.20572	0.208612	0.209043	0.204563	0.213868	0.21393	0.213879
HCNOFClBr/C141979	0.155575	0.150519	0.152732	0.152145	0.149595	0.156648	0.156624	0.156591
HCNOFClBr/C142085	0.09336	0.0903663	0.0901755	0.0902791	0.0888926	0.094434	0.0944869	0.0944356
HCNOFClBr/C142198	0.264477	0.255949	0.260653	0.260254	0.254968	0.266435	0.266341	0.266371
HCNOFClBr/C14227180	0.199653	0.193132	0.1956	0.193828	0.18643	0.201937	0.201738	0.201967
HCNOFClBr/C14227953	0.16621	0.160837	0.162678	0.162581	0.15781	0.168141	0.167823	0.167899
HCNOFClBr/C142289	0.0866172	0.0842975	0.0850459	0.0839342	0.083586	0.087397	0.0871992	0.087229
HCNOFClBr/C142290	0.116368	0.112654	0.114714	0.114752	0.110944	0.117309	0.117333	0.117329
HCNOFClBr/C1423605	0.0650726	0.0629993	0.0639499	0.0638183	0.0627635	0.0656801	0.0657152	0.0657917
HCNOFClBr/C142507	0.375957	0.363912	0.369407	0.369828	0.361732	0.379598	0.37918	0.379101
HCNOFClBr/C142610	0.160926	0.155985	0.159051	0.158847	0.155825	0.162203	0.162082	0.161942
HCNOFClBr/C142621	0.175396	0.169713	0.172868	0.172576	0.170267	0.176928	0.176749	0.176752
HCNOFClBr/C14268667	0.131981	0.127746	0.129259	0.128054	0.124703	0.133819	0.133932	0.133733
HCNOFClBr/C142687	0.145901	0.141185	0.144198	0.143312	0.138765	0.146969	0.147053	0.147007
HCNOFClBr/C14272470	0.260334	0.251924	0.257178	0.257317	0.252531	0.262467	0.26235	0.262331
HCNOFClBr/C142778	0.605698	0.586214	0.598369	0.597584	0.586218	0.609879	0.609446	0.609245
HCNOFClBr/C142790	0.161807	0.157108	0.159249	0.158529	0.156576	0.163179	0.163108	0.162895
HCNOFClBr/C142825	0.217106	0.210106	0.215189	0.215472	0.210111	0.218395	0.2182	0.218115
HCNOFClBr/C14289964	0.173905	0.168309	0.170365	0.169669	0.165575	0.175173	0.17538	0.175474
HCNOFClBr/C142905	0.435275	0.421262	0.429625	0.428946	0.419574	0.438323	0.437913	0.437903
HCNOFClBr/C142916	0.543034	0.525539	0.537033	0.536202	0.525641	0.547058	0.546096	0.546005
HCNOFClBr/C142927	0.231336	0.223848	0.228279	0.227521	0.222554	0.232784	0.232858	0.232911
HCNOFClBr/C142949	0.50614	0.489866	0.500727	0.500044	0.490511	0.510543	0.509416	0.509506
HCNOFClBr/C142961	0.250265	0.242168	0.247503	0.246679	0.241196	0.251874	0.252003	0.251801
HCNOFClBr/C14300335	0.17624	0.170577	0.17336	0.173594	0.165675	0.177535	0.17766	0.178184
HCNOFClBr/C143077	0.346436	0.335262	0.342156	0.342072	0.33662	0.34925	0.348985	0.34883
HCNOFClBr/C143088	0.279522	0.270496	0.276392	0.276467	0.270504	0.281662	0.281938	0.281635
HCNOFClBr/C14309252	0.292875	0.283677	0.283679	0.285117	0.281347	0.295978	0.296158	0.295732
HCNOFClBr/C143135	0.316296	0.30608	0.312473	0.311709	0.30509	0.318509	0.318229	0.318256
HCNOFClBr/C143157	0.349697	0.338466	0.346357	0.346017	0.337892	0.352539	0.351786	0.351823
HCNOFClBr/C14315970	0.201974	0.195364	0.19884	0.196017	0.189894	0.203669	0.203839	0.20372
HCNOFClBr/C143168	0.375898	0.363757	0.371944	0.371408	0.362706	0.378701	0.378031	0.378094
HCNOFClBr/C14321278	0.201909	0.195458	0.197386	0.196994	0.192937	0.203959	0.203525	0.203601
HCNOFClBr/C143282	0.510578	0.494161	0.504349	0.504233	0.494765	0.514125	0.51375	0.513613
HCNOFClBr/C1435467	0.07274	0.0714435	0.0706096	0.0704321	0.0683719	0.0737503	0.0737914	0.0737758
HCNOFClBr/C1435489	0.0728818	0.0715888	0.0706818	0.0704571	0.0685324	0.073968	0.0739713	0.0739566
HCNOFClBr/C1435490	0.0728568	0.0715829	0.0706576	0.070442	0.0685983	0.0738674	0.0739044	0.0738706
HCNOFClBr/C14360500	0.220718	0.213645	0.217295	0.217374	0.211662	0.222777	0.222459	0.222416
HCNOFClBr/C1436346	0.1705	0.164996	0.169186	0.168756	0.162576	0.171575	0.17172	0.171761
HCNOFClBr/C14374459	0.251514	0.243558	0.246451	0.246751	0.242095	0.253838	0.253541	0.253448
HCNOFClBr/C14376795	0.261432	0.253044	0.2586	0.258901	0.251454	0.263251	0.263147	0.263046
HCNOFClBr/C14376819	0.12248	0.119115	0.120628	0.119719	0.117068	0.12353	0.123593	0.123357
HCNOFClBr/C14377685	0.190219	0.184228	0.18605	0.186525	0.181553	0.191635	0.191898	0.191845
HCNOFClBr/C143879805	0.0744146	0.0730673	0.0716404	0.0718779	0.0694962	0.0754083	0.0755172	0.075544
HCNOFClBr/C14411564	0.268523	0.259981	0.264054	0.26475	0.257668	0.270199	0.270365	0.270187
HCNOFClBr/C144284253	0.108335	0.10585	0.10485	0.104564	0.101398	0.109848	0.109825	0.109767
HCNOFClBr/C14430230	0.19388	0.187675	0.188866	0.188341	0.180533	0.196106	0.195816	0.196101
HCNOFClBr/C14433762	0.357219	0.345673	0.352543	0.352478	0.343308	0.360178	0.359493	0.359426
HCNOFClBr/C1443761	0.212946	0.206011	0.207782	0.205127	0.201554	0.215812	0.215867	0.215947
HCNOFClBr/C14438325	0.186989	0.180998	0.182165	0.181779	0.17745	0.188795	0.188704	0.188705
HCNOFClBr/C14444770	0.254251	0.246059	0.248786	0.247264	0.242345	0.256646	0.256668	0.256459
HCNOFClBr/C1444640	0.254997	0.246892	0.249843	0.249897	0.244684	0.257518	0.257699	0.257575
HCNOFClBr/C14447166	0.17326	0.167649	0.170344	0.170014	0.166553	0.174785	0.174731	0.174668
HCNOFClBr/C1445450	0.17243	0.166764	0.170123	0.167443	0.162111	0.174258	0.174392	0.174191
HCNOFClBr/C14476370	0.311385	0.301359	0.307936	0.308066	0.30271	0.313693	0.313468	0.313232
HCNOFClBr/C144851616	0.113224	0.110943	0.109122	0.108594	0.106324	0.114856	0.114731	0.114932
HCNOFClBr/C14496356	0.198535	0.192129	0.194867	0.19424	0.187379	0.200277	0.200285	0.200229
HCNOFClBr/C14507029	0.259406	0.251079	0.254975	0.25488	0.249918	0.261217	0.26164	0.26158
HCNOFClBr/C1450722	0.168927	0.163555	0.164869	0.164956	0.162286	0.170661	0.170371	0.170371
HCNOFClBr/C1450744	0.131994	0.128131	0.128801	0.128366	0.126334	0.133715	0.133343	0.133436
HCNOFClBr/C14508497	0.0668817	0.0650219	0.0642923	0.064163	0.0627704	0.0678829	0.0678239	0.0678656
HCNOFClBr/C14523536	0.219673	0.212673	0.216354	0.216399	0.210815	0.221491	0.221276	0.221403
HCNOFClBr/C1452773	0.115391	0.111679	0.110738	0.110852	0.109571	0.116717	0.116632	0.116601
HCNOFClBr/C14529534	0.149254	0.14446	0.145247	0.145074	0.141718	0.150553	0.150552	0.150498
HCNOFClBr/C1453061	0.255176	0.24704	0.250128	0.249967	0.246312	0.257354	0.257251	0.257217
HCNOFClBr/C1453243	0.202238	0.19577	0.199629	0.199758	0.194674	0.203801	0.203735	0.203681
HCNOFClBr/C1453254	0.202421	0.195947	0.200053	0.200175	0.195593	0.203719	0.203874	0.203819
HCNOFClBr/C14542713	0.139808	0.135427	0.136878	0.136131	0.131892	0.141175	0.141335	0.141407
HCNOFClBr/C1454848	0.562233	0.544133	0.556342	0.555874	0.545102	0.566464	0.565353	0.565322
HCNOFClBr/C1454859	0.505391	0.489116	0.500123	0.49975	0.489979	0.509292	0.508323	0.50829
HCNOFClBr/C145689345	0.110795	0.107953	0.107279	0.10748	0.10499	0.112263	0.112102	0.112164
HCNOFClBr/C145733	0.182065	0.176158	0.178713	0.177314	0.173716	0.18504	0.184686	0.184842
HCNOFClBr/C1457858	0.197757	0.191402	0.1926	0.192194	0.188475	0.19981	0.199721	0.199797
HCNOFClBr/C1459003	0.175204	0.169681	0.171431	0.171386	0.167588	0.177049	0.176825	0.176871
HCNOFClBr/C1459092	0.555053	0.537309	0.548044	0.548713	0.538294	0.559875	0.559795	0.559366
HCNOFClBr/C1459105	0.497699	0.481797	0.491115	0.491574	0.482517	0.501232	0.501088	0.501
HCNOFClBr/C1459207	0.314151	0.304313	0.304219	0.30417	0.301166	0.317384	0.317709	0.317512
HCNOFClBr/C1459934	0.185814	0.179858	0.180501	0.178578	0.173584	0.18743	0.187507	0.187536
HCNOFClBr/C1460022	0.436706	0.422773	0.430481	0.431671	0.417775	0.439019	0.439602	0.43895
HCNOFClBr/C1460168	0.213474	0.206595	0.210688	0.210356	0.206719	0.21555	0.215383	0.215336
HCNOFClBr/C1460577	0.178066	0.1723	0.175631	0.175194	0.170932	0.180312	0.180177	0.180127
HCNOFClBr/C146070340	0.0951285	0.0934894	0.091299	0.0914154	0.0896397	0.0962149	0.0963426	0.0963986
HCNOFClBr/C146070351	0.0952576	0.0936318	0.0914561	0.0915458	0.0898119	0.0965761	0.0965139	0.0965832
HCNOFClBr/C1462039	0.171884	0.166341	0.169996	0.170078	0.165648	0.173525	0.173418	0.173276
HCNOFClBr/C1462073	0.200938	0.194512	0.198317	0.198592	0.192342	0.202374	0.202329	0.202334
HCNOFClBr/C1462277	0.264268	0.25578	0.261224	0.261234	0.255342	0.266157	0.266219	0.266115
HCNOFClBr/C1462960	0.200535	0.194071	0.198172	0.198358	0.193472	0.202278	0.202135	0.202082
HCNOFClBr/C1462971	0.257302	0.249016	0.254632	0.254714	0.248662	0.259421	0.259254	0.259221
HCNOFClBr/C1463178	0.190168	0.184176	0.184729	0.185274	0.181467	0.19185	0.191633	0.191701
HCNOFClBr/C14667551	0.158824	0.153714	0.155003	0.155264	0.151399	0.159727	0.159739	0.159934
HCNOFClBr/C14676290	0.30183	0.292111	0.299267	0.299944	0.291522	0.303855	0.303618	0.303789
HCNOFClBr/C1467794	0.0907624	0.0877865	0.0887481	0.0885537	0.0837885	0.0914382	0.09151	0.0914318
HCNOFClBr/C14678025	0.101955	0.0986193	0.0999773	0.099788	0.0959552	0.103309	0.103079	0.103065
HCNOFClBr/C1468399	0.268281	0.259606	0.264677	0.264447	0.258797	0.270144	0.270087	0.269761
HCNOFClBr/C14686147	0.193568	0.187349	0.190996	0.191299	0.186678	0.194794	0.194799	0.194706
HCNOFClBr/C1468957	0.226452	0.219399	0.219461	0.219619	0.216751	0.229517	0.229178	0.22914
HCNOFClBr/C14691895	0.315845	0.305601	0.310658	0.310346	0.302588	0.31886	0.318767	0.318008
HCNOFClBr/C1469483	0.161617	0.156434	0.157719	0.157812	0.155216	0.163331	0.163268	0.163407
HCNOFClBr/C1469701	0.15638	0.151287	0.152769	0.151603	0.147539	0.157457	0.157564	0.157664
HCNOFClBr/C1469949	0.232668	0.225351	0.225441	0.225437	0.224902	0.23505	0.235165	0.235157
HCNOFClBr/C1470504	0.208952	0.202215	0.205455	0.2052	0.201573	0.21022	0.210457	0.210306
HCNOFClBr/C1470571	0.222314	0.215331	0.215481	0.215728	0.213172	0.2246	0.224449	0.224463
HCNOFClBr/C1471030	0.169649	0.164165	0.166764	0.166056	0.162151	0.17085	0.170691	0.170841
HCNOFClBr/C1475123	0.141385	0.137573	0.1382	0.137724	0.134961	0.143078	0.143155	0.14301
HCNOFClBr/C14752751	0.583655	0.564994	0.576311	0.577033	0.566125	0.588555	0.588247	0.588007
HCNOFClBr/C14765301	0.26353	0.255068	0.260537	0.260959	0.254495	0.265538	0.265391	0.265385
HCNOFClBr/C1477505	0.144192	0.139621	0.139481	0.139607	0.136261	0.14598	0.145983	0.14591
HCNOFClBr/C1477550	0.190816	0.184696	0.186705	0.18619	0.182305	0.192929	0.192629	0.192702
HCNOFClBr/C147820	0.0859959	0.0833674	0.0839905	0.0826191	0.0810678	0.0875023	0.0876133	0.0876167
HCNOFClBr/C1481932	0.173216	0.167704	0.168965	0.168363	0.165287	0.175185	0.175158	0.17516
HCNOFClBr/C1482151	0.172632	0.167081	0.170111	0.17019	0.165878	0.174418	0.174234	0.174265
HCNOFClBr/C148243	0.139957	0.135549	0.134676	0.135106	0.133306	0.141692	0.141701	0.141653
HCNOFClBr/C1483676	0.156879	0.151834	0.154269	0.153914	0.151494	0.158463	0.158557	0.158321
HCNOFClBr/C1484124	0.204185	0.197791	0.197929	0.198456	0.19342	0.205829	0.205809	0.205899
HCNOFClBr/C148438000	0.151148	0.147326	0.146662	0.14541	0.14253	0.152697	0.15307	0.153019
HCNOFClBr/C1484500	0.209231	0.202723	0.202813	0.202778	0.200439	0.211291	0.211415	0.211596
HCNOFClBr/C1484806	0.214737	0.207798	0.211996	0.211586	0.204836	0.216253	0.216259	0.216297
HCNOFClBr/C1485003	0.151766	0.146874	0.148172	0.146869	0.143122	0.152631	0.153036	0.153021
HCNOFClBr/C14850238	0.221901	0.214772	0.219178	0.219484	0.214313	0.223304	0.223408	0.223305
HCNOFClBr/C1485070	0.20823	0.201682	0.20239	0.202467	0.199728	0.210507	0.210381	0.210348
HCNOFClBr/C148538	0.145907	0.141243	0.14169	0.140727	0.138127	0.147705	0.147321	0.147343
HCNOFClBr/C1486517	0.228466	0.221255	0.221254	0.220855	0.218221	0.231007	0.230979	0.230966
HCNOFClBr/C1486755	0.317582	0.307409	0.313853	0.313952	0.307543	0.31972	0.320076	0.31967
HCNOFClBr/C14869397	0.198905	0.192562	0.193889	0.192969	0.190264	0.200534	0.200462	0.200505
HCNOFClBr/C148878	0.229279	0.221958	0.223464	0.223847	0.218633	0.231124	0.231219	0.231123
HCNOFClBr/C14892149	0.106226	0.104444	0.102744	0.101817	0.0999715	0.108407	0.108557	0.108707
HCNOFClBr/C14901076	0.30021	0.290627	0.295395	0.295447	0.287572	0.302356	0.302287	0.302418
HCNOFClBr/C149166	0.45945	0.444655	0.451295	0.450387	0.438971	0.46315	0.46313	0.463123
HCNOFClBr/C14916791	0.174912	0.169289	0.171885	0.171502	0.167394	0.17684	0.17656	0.1764
HCNOFClBr/C14916804	0.203149	0.196621	0.199686	0.199435	0.194974	0.205179	0.204942	0.204836
HCNOFClBr/C14918219	0.112175	0.108602	0.109997	0.109965	0.107498	0.113381	0.113248	0.113242
HCNOFClBr/C14919018	0.221883	0.214754	0.219119	0.219424	0.214288	0.223299	0.223315	0.223211
HCNOFClBr/C14922362	0.127523	0.123389	0.122936	0.122049	0.120809	0.129005	0.12917	0.129062
HCNOFClBr/C1492304	0.541665	0.524231	0.534236	0.533714	0.523975	0.546016	0.545055	0.545086
HCNOFClBr/C1493272	0.0946379	0.0919087	0.0920188	0.0918406	0.0892739	0.0958941	0.0958706	0.0957719
HCNOFClBr/C149575	0.232051	0.224547	0.228783	0.228689	0.22443	0.233951	0.233772	0.23376
HCNOFClBr/C149735	0.145075	0.140288	0.143067	0.139979	0.13468	0.146575	0.146827	0.14648
HCNOFClBr/C149793691	0.0950276	0.0933904	0.0911838	0.0913213	0.0896385	0.0960941	0.09618	0.0962249
HCNOFClBr/C14979396	0.249196	0.241144	0.246331	0.24662	0.240992	0.251094	0.251129	0.251127
HCNOFClBr/C14984215	0.359563	0.348343	0.348338	0.348999	0.344991	0.363179	0.363272	0.363294
HCNOFClBr/C1498960	0.232651	0.2252	0.227204	0.226766	0.222934	0.234671	0.234626	0.234588
HCNOFClBr/C15001271	0.234668	0.227172	0.229153	0.227881	0.222461	0.236341	0.236434	0.23661
HCNOFClBr/C1501059	0.210059	0.203366	0.204518	0.204012	0.203134	0.212247	0.212228	0.212103
HCNOFClBr/C1501060	0.284086	0.274867	0.279157	0.277589	0.272123	0.286562	0.286465	0.286303
HCNOFClBr/C1501275	0.161997	0.156711	0.158555	0.157001	0.155143	0.16372	0.163698	0.163662
HCNOFClBr/C150130	0.131519	0.127311	0.127477	0.1269	0.124552	0.133108	0.133209	0.133063
HCNOFClBr/C15014252	0.29547	0.286097	0.286743	0.286157	0.282461	0.298772	0.298711	0.298704
HCNOFClBr/C15018038	0.371908	0.359988	0.365343	0.365475	0.354249	0.374925	0.375265	0.374852
HCNOFClBr/C1501822	0.318573	0.308368	0.314817	0.314992	0.308713	0.321259	0.321317	0.32095
HCNOFClBr/C150196	0.1365	0.132137	0.132969	0.132658	0.129984	0.138239	0.138082	0.138115
HCNOFClBr/C1502007	0.325225	0.314796	0.320427	0.320498	0.310456	0.328518	0.327976	0.328118
HCNOFClBr/C1502030	0.358288	0.346746	0.355039	0.354857	0.346258	0.36112	0.361146	0.360946
HCNOFClBr/C15022089	0.161173	0.155948	0.15702	0.156049	0.152484	0.162056	0.162735	0.162757
HCNOFClBr/C1502223	0.276955	0.268117	0.273287	0.273075	0.267125	0.279516	0.279285	0.27929
HCNOFClBr/C1502245	0.229935	0.222531	0.227458	0.227441	0.22119	0.231954	0.231925	0.23179
HCNOFClBr/C1502381	0.255485	0.247282	0.253341	0.25357	0.247402	0.257262	0.257325	0.257099
HCNOFClBr/C1503497	0.189512	0.183622	0.183069	0.183406	0.181311	0.191394	0.191452	0.19149
HCNOFClBr/C1504547	0.193519	0.187388	0.188493	0.188424	0.185451	0.195455	0.195462	0.195482
HCNOFClBr/C1504581	0.142198	0.137733	0.137852	0.137618	0.135963	0.144126	0.144043	0.144102
HCNOFClBr/C150517774	0.141672	0.138476	0.137177	0.136708	0.134276	0.143442	0.143226	0.143374
HCNOFClBr/C1505506	0.198668	0.192344	0.194004	0.193765	0.191714	0.200409	0.200444	0.200528
HCNOFClBr/C15057984	0.21563	0.208776	0.208781	0.208387	0.204069	0.217962	0.217946	0.218013
HCNOFClBr/C150618	0.270877	0.262271	0.263689	0.26443	0.258838	0.274286	0.274145	0.274298
HCNOFClBr/C15068356	0.133066	0.129207	0.129533	0.129076	0.126771	0.134378	0.134462	0.13444
HCNOFClBr/C15075500	0.20729	0.200546	0.202636	0.200585	0.196648	0.209207	0.209434	0.209368
HCNOFClBr/C150765	0.136413	0.132053	0.132851	0.132582	0.129774	0.137907	0.137906	0.137919
HCNOFClBr/C150776	0.335261	0.324372	0.33028	0.329543	0.318331	0.337543	0.337431	0.337455
HCNOFClBr/C150787	0.165063	0.159776	0.160919	0.160129	0.155544	0.166526	0.166462	0.166477
HCNOFClBr/C150965734	0.213577	0.206765	0.209399	0.206629	0.199625	0.215961	0.216014	0.21606
HCNOFClBr/C151008	0.128798	0.124596	0.126599	0.12673	0.122808	0.130512	0.130395	0.130127
HCNOFClBr/C15104617	0.058224	0.0579423	0.0568256	0.0544514	0.0566059	0.0592027	0.059241	0.0591411
HCNOFClBr/C151100	0.165158	0.159868	0.161021	0.160217	0.155611	0.166743	0.166575	0.166613
HCNOFClBr/C15110744	0.192859	0.186705	0.187559	0.187022	0.182693	0.195087	0.195044	0.195004
HCNOFClBr/C15111565	0.216894	0.209922	0.213287	0.212174	0.20779	0.218455	0.218578	0.218603
HCNOFClBr/C151188	0.0918657	0.0888663	0.0899291	0.0895895	0.0873375	0.0929584	0.0929174	0.0928864
HCNOFClBr/C151199	0.305309	0.295455	0.30182	0.302082	0.295073	0.307504	0.307433	0.30737
HCNOFClBr/C15121843	0.163914	0.158619	0.159788	0.159192	0.156361	0.166165	0.165825	0.165741
HCNOFClBr/C15128902	0.122622	0.1186	0.118836	0.118949	0.116758	0.12469	0.124278	0.124231
HCNOFClBr/C1513606	0.132809	0.130564	0.128774	0.127529	0.125396	0.134411	0.134583	0.13451
HCNOFClBr/C1513695	0.102377	0.100018	0.0975176	0.0971963	0.09477	0.104052	0.104004	0.103912
HCNOFClBr/C1514870	0.0647471	0.0635883	0.0627888	0.06143	0.0602878	0.0656461	0.0655633	0.0656538
HCNOFClBr/C15149107	0.19307	0.186894	0.188514	0.188002	0.184333	0.195149	0.1949	0.194716
HCNOFClBr/C1517222	0.194214	0.188218	0.187762	0.188307	0.186158	0.196163	0.195633	0.19596
HCNOFClBr/C15181869	0.23433	0.226882	0.227738	0.227384	0.221451	0.236214	0.236358	0.236469
HCNOFClBr/C1518861	0.205648	0.199062	0.201446	0.201426	0.197947	0.207841	0.207738	0.207662
HCNOFClBr/C1520214	0.149282	0.144552	0.14529	0.145299	0.142095	0.150798	0.150803	0.150854
HCNOFClBr/C1520429	0.318628	0.308686	0.309581	0.310342	0.306788	0.321625	0.321641	0.32159
HCNOFClBr/C15205115	0.128061	0.124634	0.124826	0.124399	0.121238	0.129628	0.129543	0.129513
HCNOFClBr/C1521386	0.179376	0.173601	0.174702	0.173514	0.169064	0.181663	0.181579	0.181627
HCNOFClBr/C1521513	0.136215	0.131892	0.134032	0.133683	0.130164	0.137455	0.137569	0.137546
HCNOFClBr/C152211159	0.12941	0.126651	0.124903	0.124649	0.122885	0.131462	0.131307	0.131337
HCNOFClBr/C15231911	0.140772	0.136416	0.136412	0.13659	0.135221	0.14262	0.142443	0.142529
HCNOFClBr/C15232765	0.19852	0.19216	0.195813	0.195892	0.19064	0.200187	0.199898	0.199822
HCNOFClBr/C15258738	0.113989	0.111062	0.110792	0.110239	0.108118	0.115728	0.115598	0.115663
HCNOFClBr/C1527895	0.131337	0.127178	0.127552	0.127445	0.124374	0.132505	0.132525	0.132606
HCNOFClBr/C1528252	0.254891	0.246677	0.251902	0.252233	0.246511	0.256542	0.256635	0.256484
HCNOFClBr/C1529686	0.0940131	0.0910818	0.0927583	0.0908142	0.0866559	0.0960618	0.0952489	0.0954989
HCNOFClBr/C1530036	0.265764	0.257414	0.259363	0.259964	0.256081	0.268211	0.268191	0.268082
HCNOFClBr/C1533035	0.170477	0.166082	0.165511	0.165343	0.163419	0.172253	0.172192	0.172073
HCNOFClBr/C1533206	0.275491	0.266827	0.268251	0.26852	0.265361	0.278141	0.277809	0.277766
HCNOFClBr/C15341089	0.150696	0.145787	0.14767	0.145745	0.141791	0.151996	0.152469	0.152555
HCNOFClBr/C1534265	0.369003	0.357126	0.365072	0.365377	0.35857	0.371462	0.371531	0.371335
HCNOFClBr/C1534276	0.339653	0.32872	0.335957	0.336036	0.330132	0.342255	0.341828	0.341602
HCNOFClBr/C1535757	0.12553	0.122521	0.12124	0.120825	0.119003	0.127141	0.127276	0.127315
HCNOFClBr/C15374455	0.332053	0.321738	0.322111	0.322929	0.318912	0.335565	0.334913	0.335063
HCNOFClBr/C1539044	0.289475	0.280396	0.280434	0.280456	0.276836	0.292127	0.292563	0.292591
HCNOFClBr/C15394306	0.379522	0.367311	0.370996	0.37128	0.361197	0.382552	0.382602	0.382512
HCNOFClBr/C1540358	0.206708	0.200043	0.20382	0.203941	0.20059	0.208094	0.20807	0.207902
HCNOFClBr/C15403891	0.208822	0.202169	0.20645	0.206665	0.197983	0.210735	0.210454	0.210492
HCNOFClBr/C1541237	0.169628	0.164201	0.166564	0.166759	0.163203	0.170614	0.170866	0.170822
HCNOFClBr/C15451146	0.213614	0.206684	0.210539	0.209737	0.202533	0.215056	0.215053	0.214751
HCNOFClBr/C15458487	0.223672	0.216466	0.21809	0.217552	0.214782	0.225564	0.225798	0.226047
HCNOFClBr/C1546798	0.0848787	0.0831129	0.0814871	0.0816274	0.0778997	0.0861444	0.0864566	0.0864541
HCNOFClBr/C1546801	0.0856621	0.0838752	0.0814417	0.0816262	0.0805117	0.0870799	0.0870061	0.0871157
HCNOFClBr/C15469779	0.265371	0.256824	0.261487	0.261317	0.257382	0.26765	0.267518	0.267426
HCNOFClBr/C1547871	0.106787	0.10428	0.10392	0.103437	0.0998334	0.108072	0.108041	0.107991
HCNOFClBr/C15480009	0.15641	0.151744	0.1521	0.151415	0.149568	0.158394	0.158239	0.158377
HCNOFClBr/C1548136	0.108127	0.105716	0.104114	0.104355	0.101931	0.109225	0.109196	0.109409
HCNOFClBr/C15484932	0.335847	0.325149	0.326343	0.325937	0.318041	0.338521	0.338485	0.338654
HCNOFClBr/C15486198	0.189703	0.183657	0.184179	0.18336	0.181743	0.190969	0.191332	0.191477
HCNOFClBr/C15507354	0.2257	0.218584	0.220928	0.221171	0.2165	0.227682	0.227743	0.227737
HCNOFClBr/C1551446	0.268986	0.260315	0.265673	0.26499	0.258357	0.271099	0.270912	0.270892
HCNOFClBr/C1552949	0.18182	0.176086	0.175956	0.17577	0.174357	0.183297	0.183487	0.183655
HCNOFClBr/C1555664	0.228448	0.221167	0.221743	0.222333	0.217596	0.230654	0.230673	0.23062
HCNOFClBr/C1556098	0.217942	0.210969	0.215773	0.215557	0.210167	0.219724	0.219815	0.219615
HCNOFClBr/C1559075	0.17584	0.172539	0.171394	0.170437	0.168089	0.177972	0.178049	0.178087
HCNOFClBr/C1560061	0.189203	0.18323	0.184787	0.185092	0.181578	0.190844	0.190716	0.190787
HCNOFClBr/C156081	0.338819	0.328075	0.33098	0.330887	0.324129	0.34217	0.342012	0.341944
HCNOFClBr/C1560867	0.587234	0.568353	0.581766	0.582014	0.569804	0.590895	0.591257	0.590821
HCNOFClBr/C1560889	0.558103	0.540157	0.55309	0.553462	0.541359	0.561747	0.561772	0.561583
HCNOFClBr/C1561075	0.457818	0.443014	0.451768	0.450269	0.442309	0.461893	0.461308	0.461328
HCNOFClBr/C1561860	0.165073	0.160039	0.162317	0.161868	0.157938	0.1668	0.166677	0.166639
HCNOFClBr/C1562932	0.205293	0.198793	0.197133	0.196616	0.195397	0.207194	0.207157	0.207137
HCNOFClBr/C1563662	0.253998	0.245837	0.248835	0.248144	0.241082	0.256079	0.256414	0.256218
HCNOFClBr/C1563902	0.300666	0.290934	0.296336	0.296468	0.288683	0.30253	0.302602	0.302435
HCNOFClBr/C156434	0.177135	0.171454	0.172998	0.172655	0.168798	0.178832	0.178797	0.178774
HCNOFClBr/C1564643	0.183633	0.178009	0.177551	0.177941	0.175815	0.185511	0.185496	0.185449
HCNOFClBr/C1565715	0.245974	0.238133	0.241033	0.241016	0.237179	0.248518	0.248413	0.248218
HCNOFClBr/C1565748	0.188947	0.182933	0.18471	0.184751	0.181997	0.19092	0.190846	0.190747
HCNOFClBr/C1565759	0.216724	0.209817	0.212164	0.212454	0.208489	0.218788	0.218591	0.218604
HCNOFClBr/C1565806	0.16443	0.159101	0.162453	0.162316	0.1585	0.165703	0.165743	0.165651
HCNOFClBr/C1565817	0.306081	0.296203	0.302779	0.302813	0.296659	0.308623	0.308254	0.308198
HCNOFClBr/C156592	0.0339553	0.0333718	0.0330819	0.0323786	0.031572	0.0343837	0.0344506	0.0345414
HCNOFClBr/C156605	0.0336209	0.0330638	0.0328643	0.0322477	0.0311907	0.0341806	0.0340923	0.0342021
HCNOFClBr/C15673048	0.261026	0.252572	0.257927	0.25767	0.248136	0.262619	0.262631	0.262594
HCNOFClBr/C1567755	0.146668	0.141955	0.144444	0.144605	0.139019	0.147472	0.147569	0.147887
HCNOFClBr/C156832	0.100529	0.0975279	0.0969086	0.0960754	0.0923149	0.101716	0.101769	0.101576
HCNOFClBr/C1568703	0.139148	0.134611	0.135551	0.134972	0.130964	0.141066	0.1408	0.140821
HCNOFClBr/C156876	0.125826	0.121701	0.123644	0.122922	0.120108	0.127058	0.12697	0.126927
HCNOFClBr/C1569444	0.196722	0.190378	0.193761	0.193791	0.189581	0.19852	0.19846	0.198337
HCNOFClBr/C1569502	0.140477	0.135941	0.137698	0.137622	0.134853	0.141688	0.141731	0.141751
HCNOFClBr/C1569604	0.225298	0.21804	0.221671	0.22169	0.216909	0.227284	0.227032	0.226942
HCNOFClBr/C1571080	0.152396	0.147549	0.147664	0.146432	0.142734	0.153568	0.153613	0.153626
HCNOFClBr/C15716300	0.310174	0.300167	0.301895	0.301089	0.294222	0.313009	0.313426	0.313197
HCNOFClBr/C1571864	0.326037	0.315647	0.321167	0.321693	0.315039	0.328179	0.328177	0.328107
HCNOFClBr/C15721229	0.188887	0.183068	0.186623	0.186569	0.181694	0.190235	0.190036	0.189922
HCNOFClBr/C1572469	0.296931	0.287717	0.288642	0.289248	0.285194	0.29985	0.299854	0.299903
HCNOFClBr/C15726155	0.226389	0.21909	0.223584	0.223776	0.219263	0.227807	0.227671	0.227604
HCNOFClBr/C1572925	0.274823	0.265904	0.269978	0.268632	0.263655	0.276991	0.277039	0.276969
HCNOFClBr/C1572936	0.16396	0.158646	0.161883	0.161984	0.157974	0.165321	0.165224	0.165138
HCNOFClBr/C1573177	0.169443	0.163956	0.165988	0.16411	0.160575	0.171195	0.171478	0.171251
HCNOFClBr/C1573280	0.276783	0.267846	0.27363	0.273987	0.267338	0.278996	0.278815	0.278654
HCNOFClBr/C157404	0.11464	0.110976	0.113515	0.113711	0.103539	0.115707	0.116139	0.115643
HCNOFClBr/C1574410	0.113234	0.109617	0.110905	0.111088	0.108287	0.113843	0.11394	0.114054
HCNOFClBr/C15764166	0.164658	0.159454	0.160734	0.160584	0.157451	0.165722	0.165806	0.165547
HCNOFClBr/C1576676	0.24884	0.241094	0.242081	0.242617	0.237984	0.251275	0.250562	0.250716
HCNOFClBr/C1576858	0.179617	0.173812	0.176326	0.175417	0.172236	0.180605	0.18093	0.180983
HCNOFClBr/C1576950	0.141144	0.136587	0.138516	0.138247	0.135887	0.142095	0.142401	0.142384
HCNOFClBr/C1578638	0.135083	0.131102	0.130917	0.130518	0.130602	0.136909	0.136844	0.1369
HCNOFClBr/C15790940	0.294113	0.284642	0.289804	0.289567	0.284167	0.295984	0.296017	0.295873
HCNOFClBr/C15801691	0.143865	0.139231	0.140614	0.140952	0.13484	0.144248	0.145074	0.144836
HCNOFClBr/C158296696	0.133615	0.129716	0.130101	0.129964	0.126415	0.135047	0.135113	0.135068
HCNOFClBr/C1583580	0.0986684	0.0961846	0.0952257	0.09496	0.0931623	0.0998597	0.0999648	0.0998952
HCNOFClBr/C1583671	0.120925	0.117384	0.11694	0.116356	0.115358	0.122645	0.123043	0.122918
HCNOFClBr/C15840605	0.193406	0.187192	0.190768	0.1912	0.186222	0.194383	0.194431	0.194456
HCNOFClBr/C15848223	0.194067	0.187799	0.191091	0.189726	0.184993	0.195649	0.195607	0.195674
HCNOFClBr/C1585075	0.146187	0.141599	0.143189	0.143343	0.140543	0.147488	0.147483	0.147461
HCNOFClBr/C15852730	0.12262	0.118766	0.119352	0.118865	0.117171	0.124438	0.124174	0.124183
HCNOFClBr/C15862723	0.229139	0.221705	0.225311	0.224179	0.217731	0.231517	0.231271	0.231096
HCNOFClBr/C15869804	0.273634	0.26482	0.271214	0.271549	0.264748	0.275327	0.275156	0.274997
HCNOFClBr/C15869859	0.302594	0.29285	0.299818	0.300373	0.293095	0.30431	0.304564	0.304415
HCNOFClBr/C15869860	0.302012	0.292287	0.299396	0.299806	0.291939	0.30408	0.303713	0.303612
HCNOFClBr/C15869871	0.301473	0.291768	0.298808	0.299367	0.290729	0.303115	0.303184	0.303013
HCNOFClBr/C15869939	0.301757	0.292042	0.299098	0.299586	0.291405	0.303447	0.303446	0.303408
HCNOFClBr/C1587048	0.189004	0.183037	0.184676	0.185042	0.181375	0.190323	0.190433	0.190647
HCNOFClBr/C1587208	0.236906	0.229141	0.230723	0.227754	0.222441	0.239476	0.239516	0.239584
HCNOFClBr/C1587219	0.407274	0.394034	0.399639	0.397607	0.389699	0.41088	0.410688	0.410791
HCNOFClBr/C15872283	0.157729	0.152691	0.154242	0.153542	0.148206	0.159518	0.159925	0.159832
HCNOFClBr/C15872410	0.261037	0.252674	0.255308	0.254872	0.250379	0.26326	0.26316	0.263118
HCNOFClBr/C15872421	0.317785	0.307601	0.311535	0.311129	0.305573	0.320392	0.320172	0.320125
HCNOFClBr/C15872432	0.374474	0.36247	0.367757	0.36733	0.360767	0.377562	0.377204	0.377141
HCNOFClBr/C15877573	0.169064	0.163611	0.167208	0.167058	0.163379	0.170018	0.169939	0.170392
HCNOFClBr/C1588892	0.237718	0.230283	0.22952	0.230079	0.226941	0.240285	0.240198	0.240348
HCNOFClBr/C1589497	0.141043	0.136435	0.138427	0.137103	0.133807	0.142297	0.142223	0.142221
HCNOFClBr/C1589602	0.254662	0.246567	0.249682	0.249837	0.244383	0.257223	0.257215	0.25728
HCNOFClBr/C1591306	0.178256	0.172744	0.172129	0.1729	0.170463	0.180126	0.180059	0.180215
HCNOFClBr/C1591997	0.158849	0.153811	0.155328	0.155855	0.15127	0.159906	0.159708	0.160023
HCNOFClBr/C1592003	0.093495	0.0905818	0.090693	0.0909258	0.0886832	0.0946795	0.0943835	0.0946577
HCNOFClBr/C1592387	0.179236	0.173619	0.173764	0.173791	0.171753	0.181451	0.18124	0.181267
HCNOFClBr/C15932806	0.238782	0.231143	0.235989	0.235765	0.229962	0.240782	0.240664	0.240559
HCNOFClBr/C15950660	0.0755439	0.0742382	0.0732723	0.0727751	0.0715983	0.0771407	0.0771684	0.0771061
HCNOFClBr/C15952611	0.115514	0.112191	0.112777	0.111169	0.107933	0.116379	0.11644	0.116376
HCNOFClBr/C15965307	0.0521571	0.0510774	0.0503149	0.0504497	0.0462986	0.0530397	0.0533412	0.0533387
HCNOFClBr/C15965545	0.140524	0.136357	0.13626	0.13639	0.131073	0.14212	0.14206	0.142125
HCNOFClBr/C15986808	0.188718	0.182646	0.184673	0.18499	0.180917	0.190337	0.190044	0.190192
HCNOFClBr/C15987005	0.217084	0.210101	0.212803	0.213135	0.208527	0.218918	0.218602	0.218739
HCNOFClBr/C15988111	0.149779	0.144929	0.144736	0.144019	0.141731	0.151785	0.151556	0.151842
HCNOFClBr/C1599673	0.619996	0.600086	0.613648	0.614054	0.601522	0.624185	0.624038	0.623917
HCNOFClBr/C16002930	0.218108	0.211206	0.213421	0.213797	0.210086	0.219777	0.219642	0.219706
HCNOFClBr/C1603403	0.132899	0.128625	0.129255	0.129213	0.125522	0.134099	0.134203	0.134166
HCNOFClBr/C1603414	0.132519	0.128259	0.128929	0.12878	0.125083	0.133762	0.133804	0.133743
HCNOFClBr/C1604020	0.229012	0.221633	0.226665	0.22674	0.221205	0.230867	0.230864	0.23064
HCNOFClBr/C1604111	0.189541	0.183362	0.185761	0.18374	0.178957	0.191159	0.191208	0.191049
HCNOFClBr/C1604280	0.178348	0.172646	0.175396	0.175535	0.171647	0.180405	0.180223	0.180567
HCNOFClBr/C16050650	0.125878	0.121692	0.122209	0.121279	0.117668	0.12745	0.127116	0.127251
HCNOFClBr/C1605181	0.222021	0.215022	0.216374	0.217003	0.211636	0.223775	0.223694	0.223894
HCNOFClBr/C1606082	0.2914	0.282072	0.288863	0.28902	0.281038	0.293708	0.293627	0.293476
HCNOFClBr/C16078710	0.238894	0.23121	0.232356	0.232565	0.224956	0.241645	0.241477	0.241443
HCNOFClBr/C16091262	0.224474	0.217363	0.217382	0.217566	0.213944	0.226849	0.22694	0.226984
HCNOFClBr/C16094318	0.231598	0.224188	0.226469	0.226585	0.222827	0.233829	0.234076	0.23398
HCNOFClBr/C16096325	0.156748	0.151801	0.152705	0.153352	0.147957	0.157994	0.158181	0.158269
HCNOFClBr/C1609934	0.0581399	0.056521	0.0564055	0.0556452	0.0552451	0.0589586	0.0588985	0.0589985
HCNOFClBr/C1610180	0.300271	0.290444	0.293381	0.292996	0.282323	0.302574	0.302384	0.302555
HCNOFClBr/C1610395	0.379522	0.367503	0.374311	0.3743	0.364715	0.382341	0.382452	0.382456
HCNOFClBr/C16106595	0.22128	0.214172	0.218618	0.218998	0.21325	0.222768	0.222714	0.222614
HCNOFClBr/C1615027	0.138388	0.134348	0.133867	0.133483	0.132274	0.139872	0.139933	0.139913
HCNOFClBr/C161622055	0.111217	0.109021	0.106767	0.106255	0.105234	0.11266	0.112754	0.112709
HCNOFClBr/C1617625	0.314641	0.304433	0.307746	0.307695	0.298887	0.317673	0.317603	0.317354
HCNOFClBr/C1617636	0.285926	0.27664	0.279373	0.2792	0.270712	0.288071	0.28857	0.288318
HCNOFClBr/C161793175	0.0850341	0.0833368	0.0820212	0.0816775	0.0789236	0.0861299	0.0861581	0.0861018
HCNOFClBr/C16185969	0.170399	0.166025	0.165919	0.16555	0.164389	0.172313	0.172205	0.172196
HCNOFClBr/C1619563	0.230128	0.222689	0.226669	0.226083	0.220197	0.231883	0.231901	0.231838
HCNOFClBr/C1619621	0.245714	0.237726	0.241612	0.239934	0.233463	0.247599	0.247624	0.24758
HCNOFClBr/C1620140	0.214115	0.207165	0.210827	0.210342	0.204602	0.215823	0.215457	0.215608
HCNOFClBr/C1620980	0.338486	0.327676	0.332278	0.332849	0.323505	0.341331	0.3412	0.341031
HCNOFClBr/C16213857	0.181919	0.176172	0.177881	0.178137	0.174534	0.183292	0.183424	0.18338
HCNOFClBr/C16225266	0.339348	0.328511	0.333357	0.33379	0.324715	0.341473	0.342051	0.341581
HCNOFClBr/C16245797	0.342825	0.331858	0.337839	0.338013	0.330678	0.34574	0.345423	0.345314
HCNOFClBr/C1625918	0.405285	0.392464	0.397462	0.398661	0.38796	0.408079	0.408298	0.408055
HCNOFClBr/C16269059	0.323459	0.313126	0.316835	0.316436	0.313311	0.326474	0.326157	0.326204
HCNOFClBr/C1628893	0.121086	0.117196	0.117496	0.117026	0.113753	0.122261	0.122266	0.122218
HCNOFClBr/C16308922	0.187836	0.181863	0.183864	0.183769	0.179751	0.189712	0.18955	0.189425
HCNOFClBr/C1630940	0.136941	0.13254	0.135517	0.135843	0.129293	0.13725	0.137593	0.137819
HCNOFClBr/C1631261	0.177652	0.172025	0.171821	0.172062	0.168357	0.179512	0.179553	0.179497
HCNOFClBr/C1632162	0.221979	0.214847	0.219108	0.219495	0.213933	0.223279	0.223434	0.22337
HCNOFClBr/C16325636	0.24965	0.241586	0.246755	0.247199	0.2398	0.251393	0.251559	0.251346
HCNOFClBr/C1632764	0.103268	0.0999402	0.100243	0.100504	0.0982838	0.1045	0.104196	0.104239
HCNOFClBr/C16331456	0.156981	0.152298	0.153256	0.153248	0.150408	0.158162	0.158202	0.15812
HCNOFClBr/C16331467	0.161616	0.156751	0.157227	0.156803	0.153716	0.162987	0.162861	0.162809
HCNOFClBr/C16332062	0.106527	0.103011	0.104025	0.102902	0.100885	0.108095	0.107863	0.107672
HCNOFClBr/C1633223	0.273139	0.26458	0.267429	0.267801	0.263133	0.274284	0.275491	0.276059
HCNOFClBr/C1633449	0.0854857	0.0828018	0.0822638	0.0825593	0.0808345	0.0863849	0.0864315	0.086526
HCNOFClBr/C1634044	0.163214	0.157916	0.161361	0.160798	0.155699	0.16435	0.164286	0.164127
HCNOFClBr/C1636391	0.261351	0.252986	0.259296	0.259146	0.251272	0.263197	0.262807	0.262855
HCNOFClBr/C16365278	0.168702	0.163221	0.164072	0.163124	0.159728	0.170582	0.170484	0.170564
HCNOFClBr/C16382186	0.265369	0.256831	0.25843	0.257366	0.24781	0.268666	0.26773	0.267999
HCNOFClBr/C16387556	0.320288	0.309953	0.315441	0.314047	0.306819	0.322905	0.322692	0.322762
HCNOFClBr/C16387716	0.208628	0.201988	0.205264	0.205174	0.200651	0.210837	0.210401	0.210209
HCNOFClBr/C1640397	0.212077	0.205357	0.207443	0.20794	0.20225	0.213603	0.213826	0.213516
HCNOFClBr/C16409453	0.323909	0.313479	0.320225	0.319858	0.310959	0.326442	0.326177	0.326287
HCNOFClBr/C1643158	0.174482	0.168901	0.16982	0.169198	0.167079	0.176354	0.176268	0.176095
HCNOFClBr/C1643169	0.231389	0.22398	0.226142	0.225638	0.222162	0.233682	0.233541	0.233445
HCNOFClBr/C1643283	0.162351	0.157527	0.158049	0.15768	0.156109	0.164259	0.164286	0.164179
HCNOFClBr/C16433888	0.166966	0.161882	0.162473	0.162318	0.159477	0.169052	0.169004	0.168959
HCNOFClBr/C16461942	0.0774656	0.0749268	0.0751234	0.0751158	0.0709548	0.0789232	0.0790853	0.0790177
HCNOFClBr/C1646533	0.200948	0.194608	0.197438	0.19763	0.191358	0.202042	0.202392	0.202383
HCNOFClBr/C16466618	0.306268	0.296244	0.300995	0.29966	0.29177	0.308157	0.308676	0.308572
HCNOFClBr/C1647069	0.217478	0.210596	0.212859	0.213289	0.209512	0.218974	0.219123	0.219239
HCNOFClBr/C1647081	0.221014	0.213916	0.218292	0.218872	0.212621	0.221894	0.222366	0.222327
HCNOFClBr/C1647161	0.255413	0.24723	0.25159	0.251768	0.246917	0.256849	0.257081	0.257256
HCNOFClBr/C1647230	0.178525	0.172792	0.176672	0.176738	0.17034	0.179673	0.179671	0.179646
HCNOFClBr/C1647263	0.217019	0.210076	0.214759	0.214434	0.207394	0.218877	0.218598	0.218659
HCNOFClBr/C16488985	0.230323	0.222994	0.224687	0.224311	0.220191	0.232908	0.232715	0.232616
HCNOFClBr/C16491159	0.171932	0.166436	0.170054	0.170197	0.164787	0.173568	0.173133	0.173101
HCNOFClBr/C165047245	0.084983	0.083282	0.0818889	0.0816172	0.0785296	0.085893	0.0858897	0.0858066
HCNOFClBr/C16510499	0.299973	0.290677	0.290577	0.291213	0.287709	0.302544	0.302775	0.302362
HCNOFClBr/C16520620	0.165863	0.160657	0.161819	0.16202	0.159286	0.167512	0.167457	0.167462
HCNOFClBr/C16532799	0.116682	0.113057	0.113593	0.113643	0.111895	0.118152	0.118077	0.117981
HCNOFClBr/C1653301	0.335277	0.324461	0.331954	0.33198	0.325216	0.33784	0.337878	0.337634
HCNOFClBr/C1653312	0.39207	0.379432	0.387903	0.387884	0.380047	0.394872	0.394793	0.394734
HCNOFClBr/C1653323	0.419851	0.40632	0.415236	0.415134	0.406981	0.423018	0.422411	0.422419
HCNOFClBr/C1653334	0.420113	0.406574	0.415845	0.415727	0.407288	0.423326	0.422901	0.422796
HCNOFClBr/C1653345	0.448232	0.433791	0.44377	0.443561	0.4347	0.451762	0.451066	0.451014
HCNOFClBr/C1653403	0.249801	0.241732	0.247046	0.246936	0.241238	0.251674	0.251348	0.2513
HCNOFClBr/C1655692	0.217025	0.210172	0.21095	0.210888	0.207014	0.219086	0.219111	0.21918
HCNOFClBr/C1656480	0.134703	0.130345	0.131416	0.130635	0.127762	0.135942	0.136106	0.135942
HCNOFClBr/C1657609	0.326273	0.315953	0.318625	0.319429	0.313212	0.329545	0.329199	0.329477
HCNOFClBr/C16587716	0.291272	0.281923	0.288126	0.288559	0.280848	0.293774	0.293362	0.293423
HCNOFClBr/C16588344	0.102269	0.0993348	0.099417	0.0985449	0.096515	0.103464	0.103341	0.103322
HCNOFClBr/C1660044	0.279474	0.270564	0.276344	0.276291	0.269053	0.282176	0.281748	0.282003
HCNOFClBr/C16609282	0.233608	0.226163	0.230026	0.230459	0.223697	0.23501	0.23535	0.235232
HCNOFClBr/C16617462	0.0863367	0.0834994	0.0834652	0.0836843	0.0791487	0.0877793	0.0878433	0.0878213
HCNOFClBr/C16618727	0.225907	0.218866	0.21941	0.219723	0.216977	0.228218	0.228046	0.228112
HCNOFClBr/C1663350	0.145592	0.140851	0.14277	0.141386	0.136906	0.146482	0.146803	0.146823
HCNOFClBr/C1663394	0.178642	0.172869	0.17555	0.175191	0.170331	0.180033	0.179841	0.179833
HCNOFClBr/C16634825	0.17327	0.167993	0.168833	0.168417	0.166565	0.174779	0.174902	0.175076
HCNOFClBr/C16636627	0.179565	0.173849	0.174865	0.174825	0.173537	0.181305	0.181283	0.18123
HCNOFClBr/C1664400	0.190856	0.184723	0.186404	0.186032	0.181655	0.193002	0.192835	0.192773
HCNOFClBr/C16655826	0.258103	0.249787	0.252508	0.2516	0.245104	0.260254	0.260753	0.260676
HCNOFClBr/C1665594	0.303429	0.293669	0.297454	0.297139	0.288682	0.306193	0.306002	0.3059
HCNOFClBr/C1667001	0.19066	0.184638	0.186733	0.187141	0.181728	0.191943	0.192111	0.192453
HCNOFClBr/C1667012	0.219273	0.212315	0.215075	0.21503	0.210842	0.220964	0.220765	0.22075
HCNOFClBr/C16703529	0.173123	0.167452	0.170046	0.168376	0.162597	0.174795	0.174548	0.174457
HCNOFClBr/C1670468	0.158242	0.15316	0.156042	0.155886	0.154045	0.159759	0.159444	0.159424
HCNOFClBr/C1671756	0.280494	0.271563	0.275177	0.275272	0.270861	0.282475	0.282515	0.282399
HCNOFClBr/C1673478	0.134555	0.130551	0.130558	0.129058	0.128846	0.136515	0.136287	0.136604
HCNOFClBr/C1674108	0.201242	0.194808	0.198712	0.198743	0.193247	0.202847	0.202894	0.202611
HCNOFClBr/C1674335	0.142864	0.138808	0.140948	0.140134	0.138013	0.144014	0.143931	0.143722
HCNOFClBr/C1674379	0.308462	0.298633	0.302956	0.303109	0.298199	0.310826	0.310581	0.310548
HCNOFClBr/C1674380	0.421866	0.408397	0.415396	0.415621	0.408502	0.425174	0.424642	0.424627
HCNOFClBr/C16744891	0.196722	0.190379	0.193596	0.193712	0.189609	0.198248	0.198294	0.198275
HCNOFClBr/C16744982	0.0954988	0.0928004	0.092413	0.0928566	0.0902221	0.0965602	0.0962849	0.0966002
HCNOFClBr/C16745941	0.221265	0.214158	0.218532	0.218947	0.213292	0.222418	0.222508	0.222602
HCNOFClBr/C16746853	0.221673	0.214551	0.219021	0.219427	0.213577	0.223238	0.223063	0.223055
HCNOFClBr/C16746864	0.221423	0.21431	0.218601	0.219052	0.21307	0.222828	0.222808	0.222634
HCNOFClBr/C16747254	0.272789	0.264004	0.270401	0.27105	0.2624	0.274428	0.274283	0.274225
HCNOFClBr/C16747265	0.272837	0.264052	0.270316	0.271049	0.262405	0.27407	0.274209	0.274166
HCNOFClBr/C16747287	0.273126	0.264332	0.27077	0.27148	0.2629	0.274837	0.274701	0.274671
HCNOFClBr/C16747301	0.273316	0.264515	0.270945	0.27164	0.263209	0.274917	0.274947	0.274796
HCNOFClBr/C16747312	0.272924	0.264135	0.27054	0.271215	0.262875	0.274499	0.274472	0.274437
HCNOFClBr/C16747323	0.27297	0.26418	0.270503	0.271215	0.262297	0.27443	0.274407	0.274427
HCNOFClBr/C16747389	0.273412	0.264608	0.270985	0.27185	0.26274	0.275198	0.274974	0.274894
HCNOFClBr/C16747505	0.224494	0.217287	0.222722	0.223113	0.215452	0.225848	0.225991	0.225908
HCNOFClBr/C16751590	0.234315	0.226726	0.231887	0.23182	0.226114	0.236105	0.235988	0.235962
HCNOFClBr/C1675690	0.21557	0.208647	0.212196	0.212349	0.208197	0.217479	0.217171	0.217143
HCNOFClBr/C16766306	0.12646	0.122738	0.123874	0.12302	0.120053	0.128297	0.128291	0.128325
HCNOFClBr/C1676637	0.198452	0.192124	0.193756	0.193587	0.18994	0.199878	0.199962	0.199977
HCNOFClBr/C167832668	0.244627	0.236902	0.237429	0.237066	0.232335	0.247371	0.247025	0.247171
HCNOFClBr/C1678815	0.25376	0.245615	0.251641	0.251991	0.24416	0.25564	0.255418	0.255296
HCNOFClBr/C1678826	0.281876	0.272829	0.279455	0.27973	0.271162	0.283891	0.28346	0.283468
HCNOFClBr/C1678917	0.226103	0.218844	0.224096	0.224203	0.217323	0.227606	0.22747	0.227423
HCNOFClBr/C1678928	0.254375	0.246207	0.252235	0.252451	0.245394	0.256092	0.255981	0.256012
HCNOFClBr/C1678939	0.283165	0.274073	0.280718	0.281049	0.273519	0.285144	0.285181	0.285136
HCNOFClBr/C16789518	0.22178	0.214655	0.219025	0.219416	0.213646	0.223134	0.223181	0.223096
HCNOFClBr/C1678973	0.253735	0.245589	0.251642	0.252013	0.244158	0.25564	0.255418	0.255296
HCNOFClBr/C1678984	0.282424	0.273357	0.28005	0.280444	0.272366	0.284375	0.284302	0.284291
HCNOFClBr/C16789847	0.106136	0.102723	0.102851	0.10171	0.0996979	0.10777	0.10757	0.107545
HCNOFClBr/C1680519	0.220424	0.213455	0.21664	0.216783	0.211805	0.222399	0.222242	0.222167
HCNOFClBr/C16820125	0.164423	0.159051	0.160855	0.161062	0.156173	0.166159	0.165896	0.165728
HCNOFClBr/C16840849	0.561603	0.543521	0.555838	0.555559	0.544778	0.565937	0.565028	0.565052
HCNOFClBr/C1686142	0.240308	0.232621	0.238446	0.238322	0.228198	0.242284	0.242148	0.24212
HCNOFClBr/C1687532	0.152436	0.147523	0.149303	0.148317	0.144646	0.154472	0.154558	0.154488
HCNOFClBr/C16879020	0.083302	0.0809441	0.0802909	0.0804342	0.0793097	0.0845503	0.0845751	0.0845335
HCNOFClBr/C168833805	0.157128	0.153147	0.151415	0.150637	0.149537	0.158397	0.158832	0.158907
HCNOFClBr/C1688717	0.211306	0.20456	0.206614	0.206493	0.202053	0.213109	0.213165	0.213038
HCNOFClBr/C1689641	0.191854	0.185883	0.186172	0.186282	0.183643	0.194425	0.194241	0.194251
HCNOFClBr/C1689823	0.194465	0.188313	0.187148	0.187291	0.185831	0.196431	0.196334	0.196286
HCNOFClBr/C16898525	0.382868	0.370519	0.37797	0.376726	0.365226	0.385944	0.385783	0.386144
HCNOFClBr/C16930953	0.213417	0.206546	0.210129	0.209424	0.204261	0.21508	0.215196	0.214925
HCNOFClBr/C16932493	0.163694	0.158463	0.159629	0.158859	0.153854	0.165269	0.165409	0.165307
HCNOFClBr/C1694311	0.210974	0.204139	0.207851	0.207531	0.202963	0.212644	0.212504	0.212191
HCNOFClBr/C16958853	0.685814	0.663734	0.678426	0.677744	0.664419	0.690964	0.689726	0.689707
HCNOFClBr/C1696204	0.172243	0.166632	0.169059	0.167785	0.16251	0.173767	0.173728	0.173778
HCNOFClBr/C16967025	0.279967	0.271098	0.274693	0.274998	0.26985	0.282479	0.282208	0.282168
HCNOFClBr/C16993865	0.249648	0.24163	0.246664	0.246963	0.240955	0.251329	0.251305	0.251245
HCNOFClBr/C1700103	0.179929	0.1742	0.176775	0.176858	0.173649	0.180817	0.181235	0.181314
HCNOFClBr/C1700294	0.272322	0.263708	0.265138	0.264327	0.259616	0.275137	0.275181	0.275213
HCNOFClBr/C1700374	0.222924	0.215918	0.215921	0.2156	0.21238	0.225088	0.22481	0.224923
HCNOFClBr/C17016830	0.171442	0.165859	0.168652	0.167628	0.16243	0.173086	0.172858	0.172903
HCNOFClBr/C1701775	0.175403	0.16979	0.170913	0.169618	0.167649	0.177606	0.177478	0.177631
HCNOFClBr/C17042169	0.197739	0.191361	0.195282	0.195442	0.191431	0.199113	0.199074	0.198937
HCNOFClBr/C17044701	0.122479	0.119285	0.11903	0.118631	0.116835	0.12411	0.124126	0.124118
HCNOFClBr/C17049740	0.200245	0.194692	0.195601	0.194421	0.190724	0.202578	0.202546	0.202453
HCNOFClBr/C1705857	0.269013	0.2607	0.26046	0.261198	0.257411	0.271684	0.270915	0.271283
HCNOFClBr/C1706112	0.187687	0.181708	0.183684	0.183375	0.178034	0.189066	0.189116	0.189092
HCNOFClBr/C1708298	0.0920849	0.0891226	0.0908134	0.0892822	0.0868813	0.0929239	0.0931874	0.0930983
HCNOFClBr/C1711064	0.128131	0.124375	0.124678	0.124595	0.122474	0.129384	0.129211	0.129102
HCNOFClBr/C1711075	0.0926147	0.0903072	0.0894932	0.0893393	0.0877657	0.0935374	0.0934872	0.0934291
HCNOFClBr/C17123603	0.173823	0.168239	0.169989	0.170015	0.166991	0.175404	0.175468	0.175608
HCNOFClBr/C17123614	0.174006	0.168416	0.170491	0.170448	0.166753	0.175568	0.175403	0.175512
HCNOFClBr/C171243304	0.0968855	0.0954726	0.0930263	0.0925454	0.0911834	0.0980191	0.0980251	0.0979708
HCNOFClBr/C1712705	0.151528	0.147084	0.147597	0.147886	0.144388	0.153023	0.152892	0.15299
HCNOFClBr/C1714290	0.197114	0.191115	0.19014	0.190575	0.188028	0.198965	0.198391	0.198615
HCNOFClBr/C1719068	0.193731	0.187751	0.18729	0.187833	0.185713	0.195784	0.19551	0.195407
HCNOFClBr/C1719831	0.187542	0.181561	0.183378	0.182262	0.177946	0.190252	0.189922	0.189848
HCNOFClBr/C17199290	0.147314	0.14261	0.142938	0.142246	0.141935	0.14936	0.149482	0.149563
HCNOFClBr/C17201433	0.117363	0.11371	0.113942	0.113882	0.11139	0.118663	0.118564	0.118761
HCNOFClBr/C1720383	0.207567	0.20096	0.204655	0.204558	0.199913	0.209784	0.209356	0.209302
HCNOFClBr/C1721262	0.187409	0.181388	0.18304	0.182096	0.177608	0.18905	0.188976	0.188925
HCNOFClBr/C17213579	0.165552	0.160535	0.161169	0.159994	0.155341	0.167222	0.166924	0.166888
HCNOFClBr/C17216089	0.211497	0.204813	0.206739	0.206396	0.204054	0.213172	0.213259	0.213368
HCNOFClBr/C17216625	0.24566	0.237687	0.240915	0.239262	0.234486	0.247876	0.247839	0.247898
HCNOFClBr/C1722107	0.0987963	0.0958966	0.0957696	0.0954227	0.0918434	0.100051	0.100082	0.100084
HCNOFClBr/C17227473	0.128453	0.124369	0.123727	0.123838	0.121589	0.129902	0.129952	0.129927
HCNOFClBr/C1724396	0.346019	0.334885	0.3426	0.342542	0.335161	0.348722	0.349158	0.34885
HCNOFClBr/C17264027	0.258581	0.250256	0.256016	0.25574	0.248826	0.260676	0.260468	0.260494
HCNOFClBr/C17282007	0.122364	0.118457	0.119169	0.118591	0.115133	0.123671	0.123728	0.123664
HCNOFClBr/C1728467	0.263084	0.254638	0.2601	0.260566	0.253013	0.264772	0.264871	0.26484
HCNOFClBr/C17290005	0.260649	0.252241	0.25663	0.255653	0.246964	0.263469	0.26335	0.263212
HCNOFClBr/C17293537	0.294376	0.285107	0.287549	0.288088	0.283766	0.296933	0.296937	0.296871
HCNOFClBr/C17293559	0.29416	0.284899	0.287399	0.287971	0.283553	0.296728	0.29668	0.296596
HCNOFClBr/C17293571	0.432157	0.418572	0.422118	0.422984	0.416922	0.435833	0.43593	0.435939
HCNOFClBr/C1729675	0.0993366	0.0961381	0.0972558	0.0954078	0.0915689	0.100759	0.100422	0.100681
HCNOFClBr/C17301234	0.386965	0.374515	0.383457	0.38387	0.374594	0.389429	0.38919	0.389064
HCNOFClBr/C17301949	0.302067	0.292341	0.299388	0.299792	0.292393	0.303938	0.303777	0.303682
HCNOFClBr/C17302011	0.301623	0.291912	0.298915	0.299547	0.291252	0.303413	0.303367	0.303307
HCNOFClBr/C1730376	0.214915	0.20823	0.209476	0.209851	0.205795	0.217014	0.216881	0.216952
HCNOFClBr/C17312720	0.387452	0.374985	0.38416	0.385144	0.373319	0.390464	0.390072	0.389984
HCNOFClBr/C1731799	0.388039	0.375489	0.382486	0.380288	0.372946	0.391334	0.390687	0.390764
HCNOFClBr/C1731846	0.288767	0.279435	0.285105	0.284304	0.278066	0.290769	0.290668	0.29064
HCNOFClBr/C1731868	0.345065	0.333926	0.340965	0.339968	0.332699	0.347745	0.347151	0.34714
HCNOFClBr/C1732087	0.246362	0.23836	0.242091	0.240081	0.235097	0.248476	0.248243	0.24834
HCNOFClBr/C1732101	0.302892	0.293075	0.298137	0.295988	0.290104	0.305575	0.305128	0.305187
HCNOFClBr/C1732134	0.276148	0.267501	0.270346	0.270465	0.26496	0.278841	0.278488	0.278405
HCNOFClBr/C17329156	0.280976	0.272213	0.272293	0.272802	0.27001	0.283072	0.283425	0.283469
HCNOFClBr/C17329872	0.148867	0.144297	0.144522	0.143558	0.141715	0.150097	0.15033	0.150444
HCNOFClBr/C1734798	0.145498	0.140845	0.140944	0.140352	0.137538	0.146726	0.146699	0.146859
HCNOFClBr/C17351289	0.177037	0.171406	0.17359	0.173491	0.169128	0.178368	0.178818	0.178465
HCNOFClBr/C17356193	0.153022	0.148127	0.15083	0.150697	0.147169	0.154767	0.154649	0.154704
HCNOFClBr/C17357141	0.160325	0.155259	0.156192	0.155992	0.151458	0.162068	0.162292	0.162318
HCNOFClBr/C1735848	0.046703	0.0468723	0.044275	0.0442118	0.0417911	0.0478317	0.0477193	0.0477048
HCNOFClBr/C17362173	0.159475	0.154421	0.155313	0.155579	0.153537	0.161184	0.16128	0.161234
HCNOFClBr/C1736603	0.120537	0.118371	0.116708	0.116792	0.113573	0.122135	0.122074	0.122199
HCNOFClBr/C1736749	0.141495	0.137989	0.136675	0.136185	0.134788	0.143337	0.143351	0.143368
HCNOFClBr/C1737195	0.157255	0.152588	0.153246	0.153539	0.151508	0.158507	0.158592	0.158553
HCNOFClBr/C17377956	0.258782	0.250577	0.251852	0.25147	0.246358	0.261559	0.261407	0.261412
HCNOFClBr/C1738369	0.0787188	0.076146	0.0772257	0.0761716	0.0732569	0.0795771	0.0794626	0.0795266
HCNOFClBr/C174013297	0.133126	0.130264	0.128957	0.128914	0.127798	0.134926	0.134646	0.134654
HCNOFClBr/C17408149	0.141606	0.138156	0.13765	0.137151	0.136466	0.143428	0.143227	0.143273
HCNOFClBr/C17408161	0.16908	0.16364	0.164866	0.164507	0.161472	0.170659	0.170603	0.170512
HCNOFClBr/C17417093	0.0933607	0.0906866	0.0903875	0.0902224	0.0873901	0.0944975	0.0944282	0.0944133
HCNOFClBr/C17432381	0.248354	0.240463	0.244194	0.244261	0.237136	0.249762	0.249759	0.249678
HCNOFClBr/C17451182	0.295444	0.286128	0.286632	0.286192	0.282456	0.297728	0.298094	0.298017
HCNOFClBr/C17455139	0.367954	0.355948	0.36216	0.356484	0.348342	0.372456	0.371791	0.371782
HCNOFClBr/C1745819	0.165115	0.159889	0.160824	0.16105	0.159042	0.166998	0.166883	0.167012
HCNOFClBr/C1746130	0.1656	0.16035	0.160802	0.160825	0.158302	0.166935	0.1671	0.167183
HCNOFClBr/C1746232	0.245131	0.237365	0.240195	0.240841	0.23458	0.246823	0.246915	0.246904
HCNOFClBr/C1746776	0.13511	0.130673	0.13271	0.131433	0.129298	0.136188	0.136215	0.13606
HCNOFClBr/C17480692	0.282627	0.27369	0.275549	0.27545	0.270892	0.285774	0.285319	0.285381
HCNOFClBr/C17481275	0.175774	0.170098	0.17112	0.169892	0.16633	0.177855	0.17768	0.177664
HCNOFClBr/C1749048	0.307608	0.297817	0.298647	0.297994	0.290045	0.310238	0.310245	0.310363
HCNOFClBr/C175135112	0.246548	0.238764	0.242735	0.241955	0.23537	0.24927	0.249271	0.249119
HCNOFClBr/C175205104	0.204032	0.197509	0.198694	0.197328	0.192095	0.206421	0.20635	0.206393
HCNOFClBr/C17527285	0.305147	0.295455	0.300164	0.300059	0.294066	0.30748	0.307836	0.30781
HCNOFClBr/C175277937	0.154982	0.150316	0.150535	0.150183	0.145717	0.156406	0.156459	0.15668
HCNOFClBr/C17530697	0.17318	0.167964	0.170412	0.17033	0.166606	0.174716	0.174576	0.174461
HCNOFClBr/C17537643	0.204687	0.198196	0.198802	0.199259	0.19429	0.206354	0.20604	0.206186
HCNOFClBr/C1754558	0.253966	0.245857	0.24982	0.248238	0.242243	0.255322	0.255656	0.255606
HCNOFClBr/C17564646	0.135095	0.131056	0.130199	0.12976	0.127214	0.136632	0.136578	0.136551
HCNOFClBr/C1757422	0.148889	0.144108	0.147166	0.147238	0.144685	0.150217	0.150064	0.14998
HCNOFClBr/C1758469	0.178469	0.172746	0.173813	0.173332	0.170056	0.180295	0.180092	0.180132
HCNOFClBr/C1758856	0.240261	0.232625	0.236211	0.236693	0.231029	0.241787	0.241844	0.241815
HCNOFClBr/C1758889	0.211458	0.204748	0.207721	0.208051	0.203174	0.212781	0.212876	0.212848
HCNOFClBr/C1759531	0.0965929	0.0934615	0.0944643	0.0941869	0.0907668	0.0976031	0.0975474	0.0977542
HCNOFClBr/C17603575	0.19822	0.191876	0.195049	0.195455	0.19011	0.199245	0.199422	0.199461
HCNOFClBr/C17603768	0.203129	0.196646	0.19965	0.199889	0.194578	0.204901	0.204715	0.20465
HCNOFClBr/C1761713	0.382865	0.370532	0.378305	0.377517	0.367399	0.386147	0.386335	0.386343
HCNOFClBr/C17619975	0.219059	0.212204	0.213337	0.213356	0.208551	0.221464	0.221483	0.221525
HCNOFClBr/C17625831	0.22437	0.217262	0.217347	0.217486	0.213871	0.226981	0.226926	0.226915
HCNOFClBr/C1768316	0.0378202	0.0382279	0.0368715	0.0348799	0.0375681	0.038708	0.0387059	0.0388679
HCNOFClBr/C17696230	0.164659	0.159317	0.161262	0.161101	0.153634	0.166011	0.165852	0.165961
HCNOFClBr/C17700093	0.0736786	0.0724158	0.0721007	0.0711045	0.0689041	0.0749544	0.0750225	0.0749447
HCNOFClBr/C17702839	0.333487	0.322858	0.326346	0.326306	0.318398	0.336565	0.336169	0.336196
HCNOFClBr/C177106	0.213721	0.206821	0.211302	0.209837	0.203361	0.215633	0.215755	0.215628
HCNOFClBr/C17715003	0.207402	0.200788	0.204983	0.205001	0.198841	0.209182	0.209191	0.209128
HCNOFClBr/C17715694	0.15448	0.149562	0.15055	0.150157	0.145133	0.156036	0.156065	0.156047
HCNOFClBr/C17719798	0.219455	0.212359	0.214562	0.213816	0.208703	0.221654	0.221502	0.221653
HCNOFClBr/C1775275	0.135466	0.131248	0.131868	0.131582	0.128924	0.137208	0.137035	0.137069
HCNOFClBr/C1779197	0.15563	0.150537	0.153044	0.15029	0.146571	0.157194	0.157272	0.157176
HCNOFClBr/C17793952	0.130352	0.126171	0.126801	0.126149	0.125422	0.132242	0.132195	0.132236
HCNOFClBr/C1783251	0.194576	0.188338	0.188794	0.188746	0.182905	0.196158	0.196166	0.196313
HCNOFClBr/C178374782	0.153647	0.149389	0.149661	0.149533	0.147537	0.155621	0.155525	0.155384
HCNOFClBr/C1785951	0.21694	0.210181	0.209671	0.20964	0.208317	0.21904	0.219222	0.219316
HCNOFClBr/C17874327	0.267152	0.258676	0.261597	0.262101	0.255055	0.268829	0.26912	0.269107
HCNOFClBr/C17894256	0.20913	0.202344	0.203493	0.201265	0.197288	0.211247	0.211312	0.211294
HCNOFClBr/C1792172	0.290043	0.280609	0.285652	0.284766	0.277964	0.292172	0.292047	0.292003
HCNOFClBr/C1792810	0.178458	0.172681	0.17573	0.17512	0.171128	0.180466	0.180524	0.180383
HCNOFClBr/C1793073	0.145782	0.141128	0.141933	0.141405	0.137242	0.147787	0.147166	0.147377
HCNOFClBr/C1795159	0.396246	0.383524	0.392848	0.393007	0.383271	0.399122	0.398574	0.398611
HCNOFClBr/C1795160	0.453407	0.438851	0.449346	0.449412	0.438136	0.456597	0.456161	0.456046
HCNOFClBr/C1795171	0.510549	0.494157	0.505942	0.506001	0.494413	0.513908	0.513845	0.513802
HCNOFClBr/C1795217	0.424477	0.410847	0.420757	0.421045	0.41048	0.427277	0.427411	0.427192
HCNOFClBr/C1795262	0.253273	0.245144	0.251274	0.251598	0.243725	0.255084	0.254946	0.254817
HCNOFClBr/C1795273	0.253158	0.245034	0.251058	0.25128	0.24348	0.254988	0.254562	0.254507
HCNOFClBr/C1795966	0.245174	0.237305	0.239755	0.238776	0.23442	0.247639	0.247655	0.247463
HCNOFClBr/C17976806	0.19257	0.186352	0.189378	0.189205	0.185786	0.19436	0.194192	0.194161
HCNOFClBr/C1797746	0.204288	0.197796	0.198531	0.198412	0.195489	0.205933	0.20623	0.206242
HCNOFClBr/C179897906	0.0619318	0.060458	0.0602677	0.0596629	0.0584346	0.0629854	0.0629632	0.0629693
HCNOFClBr/C1801101	0.131581	0.128398	0.126522	0.126054	0.125632	0.133071	0.133112	0.133127
HCNOFClBr/C18017737	0.370078	0.358249	0.3637	0.363562	0.358653	0.373374	0.372891	0.372906
HCNOFClBr/C1805329	0.113567	0.11066	0.110579	0.109858	0.107844	0.115384	0.115197	0.115186
HCNOFClBr/C1806297	0.188523	0.182602	0.182914	0.18334	0.182181	0.191318	0.191031	0.191104
HCNOFClBr/C18063020	0.0841779	0.0824796	0.081443	0.0812677	0.0792095	0.0849666	0.0850546	0.0850206
HCNOFClBr/C18063031	0.110192	0.107323	0.106945	0.106649	0.105427	0.111929	0.111824	0.11181
HCNOFClBr/C18066687	0.264686	0.256164	0.258663	0.256965	0.250359	0.267246	0.267049	0.267175
HCNOFClBr/C18068069	0.206353	0.199673	0.203641	0.202409	0.19656	0.208132	0.207998	0.20809
HCNOFClBr/C18071357	0.232405	0.22488	0.228976	0.228675	0.222228	0.23443	0.234069	0.234203
HCNOFClBr/C1809105	0.150772	0.145928	0.149179	0.149001	0.144561	0.151962	0.151732	0.15173
HCNOFClBr/C18094014	0.392289	0.379691	0.387858	0.388399	0.379584	0.394756	0.394752	0.394653
HCNOFClBr/C18113036	0.127079	0.123346	0.123608	0.123125	0.120271	0.128745	0.128819	0.128719
HCNOFClBr/C18152799	0.195645	0.189377	0.19198	0.190676	0.186294	0.197376	0.197401	0.197752
HCNOFClBr/C18172673	0.235791	0.228275	0.233168	0.233527	0.22513	0.237971	0.237508	0.237551
HCNOFClBr/C1817670	0.268644	0.260178	0.262151	0.262691	0.258377	0.271443	0.271307	0.271275
HCNOFClBr/C1818286	0.234706	0.227148	0.230219	0.227967	0.220752	0.236544	0.236306	0.236506
HCNOFClBr/C1820800	0.0872856	0.0844056	0.0848016	0.0850865	0.0800079	0.0885892	0.0885358	0.0885944
HCNOFClBr/C1821121	0.2001	0.193729	0.195256	0.195012	0.193454	0.202108	0.202132	0.202053
HCNOFClBr/C1821381	0.201567	0.195127	0.197298	0.197405	0.191896	0.203368	0.203362	0.203393
HCNOFClBr/C18217124	0.225275	0.218016	0.222808	0.222974	0.218777	0.227023	0.226602	0.226639
HCNOFClBr/C18220901	0.247079	0.239328	0.240354	0.240709	0.237094	0.249167	0.249191	0.249167
HCNOFClBr/C1823149	0.194323	0.188204	0.190029	0.190244	0.187031	0.196215	0.196115	0.196164
HCNOFClBr/C18232309	0.291988	0.282561	0.28778	0.285939	0.279272	0.293987	0.294158	0.294108
HCNOFClBr/C1823478	0.195548	0.189359	0.186838	0.188056	0.186947	0.19766	0.197801	0.197834
HCNOFClBr/C18244478	0.306655	0.296816	0.302991	0.302649	0.294212	0.309122	0.309356	0.309389
HCNOFClBr/C1825112	0.141285	0.136773	0.139624	0.138958	0.134146	0.1429	0.142481	0.142483
HCNOFClBr/C1825214	0.0841699	0.0834082	0.082032	0.0800928	0.0773399	0.0855001	0.0856778	0.0856353
HCNOFClBr/C1826284	0.194732	0.188574	0.188321	0.188368	0.186044	0.197431	0.197412	0.197363
HCNOFClBr/C18276998	0.509403	0.49302	0.504332	0.504389	0.495096	0.513569	0.512494	0.512328
HCNOFClBr/C18278347	0.146289	0.141614	0.142067	0.141256	0.138065	0.147713	0.147791	0.147711
HCNOFClBr/C18281055	0.628927	0.608674	0.622181	0.621155	0.609202	0.633647	0.632388	0.632362
HCNOFClBr/C18294876	0.189033	0.182966	0.185796	0.185286	0.18251	0.190785	0.19101	0.190965
HCNOFClBr/C1835047	0.230566	0.223174	0.225911	0.224486	0.218917	0.232534	0.232484	0.232537
HCNOFClBr/C1835116	0.283329	0.274348	0.275482	0.274839	0.269661	0.286355	0.285868	0.286045
HCNOFClBr/C1835149	0.202027	0.195559	0.19786	0.196986	0.193346	0.20421	0.204136	0.204052
HCNOFClBr/C18355732	0.0843023	0.0825923	0.0814697	0.0812331	0.0791405	0.0852735	0.0853336	0.0852754
HCNOFClBr/C18355754	0.110554	0.107671	0.106731	0.106653	0.105361	0.112185	0.112169	0.11216
HCNOFClBr/C18355801	0.121299	0.118111	0.117962	0.117813	0.115206	0.122303	0.122417	0.122411
HCNOFClBr/C18358639	0.187136	0.181129	0.182646	0.181577	0.17552	0.189014	0.189214	0.189038
HCNOFClBr/C18365429	0.133973	0.130103	0.129454	0.129079	0.126675	0.13524	0.135048	0.135186
HCNOFClBr/C1836879	0.273713	0.26527	0.264952	0.265666	0.261528	0.276198	0.276244	0.276422
HCNOFClBr/C18370111	0.1826	0.176771	0.177921	0.177636	0.173358	0.184102	0.184208	0.184232
HCNOFClBr/C1838739	0.249156	0.241105	0.246426	0.246449	0.241247	0.251171	0.251139	0.251034
HCNOFClBr/C1839630	0.253151	0.245028	0.251059	0.251281	0.24348	0.254987	0.254562	0.254507
HCNOFClBr/C1839889	0.254338	0.246173	0.252241	0.252778	0.244711	0.25652	0.256082	0.255932
HCNOFClBr/C18435455	0.535205	0.518016	0.529553	0.530137	0.519015	0.538932	0.539067	0.538782
HCNOFClBr/C1846760	0.197693	0.191406	0.192545	0.191727	0.188115	0.199321	0.199637	0.199783
HCNOFClBr/C1849189	0.329311	0.318792	0.324265	0.324562	0.318072	0.33178	0.331724	0.331637
HCNOFClBr/C184970294	0.128502	0.125748	0.124154	0.123752	0.122159	0.130214	0.130361	0.130263
HCNOFClBr/C1850142	0.177267	0.171406	0.174762	0.171009	0.165042	0.178569	0.17929	0.179188
HCNOFClBr/C18516375	0.335478	0.324704	0.331584	0.332117	0.324471	0.338006	0.337821	0.33762
HCNOFClBr/C18523223	0.117882	0.11423	0.114559	0.11391	0.112301	0.119442	0.119283	0.119347
HCNOFClBr/C185659	0.2033	0.196798	0.201296	0.201498	0.193177	0.204566	0.204794	0.204891
HCNOFClBr/C18584935	0.164565	0.160281	0.159077	0.158215	0.155064	0.166296	0.16635	0.166459
HCNOFClBr/C18585063	0.183357	0.178852	0.177906	0.177003	0.173464	0.185229	0.18539	0.185484
HCNOFClBr/C1861321	0.145445	0.142304	0.141995	0.139874	0.134339	0.148322	0.147701	0.147827
HCNOFClBr/C18621755	0.193093	0.186827	0.189453	0.187577	0.183521	0.194342	0.194867	0.194928
HCNOFClBr/C18622236	0.224929	0.217808	0.217918	0.21688	0.21592	0.227708	0.227356	0.227755
HCNOFClBr/C18636878	0.221241	0.214326	0.213386	0.214283	0.21127	0.223638	0.22336	0.223625
HCNOFClBr/C18640589	0.129532	0.125395	0.126582	0.125927	0.123398	0.131045	0.130792	0.130872
HCNOFClBr/C18641708	0.225972	0.218688	0.223174	0.223448	0.218464	0.227636	0.227344	0.22716
HCNOFClBr/C18641719	0.254652	0.246446	0.251547	0.251687	0.245683	0.256322	0.256238	0.256029
HCNOFClBr/C18643840	0.175922	0.170642	0.171214	0.169103	0.163739	0.177457	0.177678	0.177663
HCNOFClBr/C18643862	0.174048	0.168504	0.170059	0.168244	0.163014	0.176454	0.176224	0.176277
HCNOFClBr/C1864944	0.11391	0.110298	0.110545	0.11033	0.10813	0.114645	0.114983	0.114926
HCNOFClBr/C1865016	0.116522	0.112739	0.113182	0.112469	0.109152	0.11756	0.11774	0.117695
HCNOFClBr/C1866393	0.175696	0.170134	0.170686	0.170471	0.16836	0.177239	0.177269	0.17713
HCNOFClBr/C18708708	0.0731957	0.0718844	0.0719179	0.0709879	0.06854	0.0748146	0.0747771	0.074787
HCNOFClBr/C1871676	0.209019	0.20228	0.20555	0.20531	0.201601	0.210261	0.210607	0.21049
HCNOFClBr/C18719432	0.265982	0.257604	0.261494	0.259348	0.255	0.268246	0.268468	0.268422
HCNOFClBr/C18719589	0.204781	0.198866	0.200066	0.196434	0.194506	0.207069	0.20688	0.206625
HCNOFClBr/C18720622	0.249335	0.241278	0.246402	0.246566	0.241075	0.251176	0.251119	0.251088
HCNOFClBr/C18720655	0.249697	0.241629	0.246825	0.246949	0.241464	0.251668	0.251876	0.251731
HCNOFClBr/C18729481	0.172309	0.166753	0.170372	0.170289	0.165503	0.17388	0.173757	0.173636
HCNOFClBr/C1873558	0.16697	0.161686	0.162222	0.162727	0.159358	0.168734	0.168611	0.168499
HCNOFClBr/C18736953	0.207202	0.200594	0.204482	0.204433	0.197547	0.208972	0.208747	0.208763
HCNOFClBr/C1874620	0.173925	0.168236	0.170459	0.169165	0.166084	0.175816	0.175948	0.175711
HCNOFClBr/C1875883	0.151409	0.146921	0.147517	0.14736	0.145035	0.152951	0.153126	0.153115
HCNOFClBr/C1875894	0.18816	0.182176	0.183951	0.183963	0.180984	0.189841	0.190005	0.190048
HCNOFClBr/C1877754	0.179551	0.173773	0.174394	0.173258	0.170378	0.181476	0.181378	0.181461
HCNOFClBr/C1877776	0.149096	0.144326	0.145282	0.144755	0.141818	0.151085	0.150905	0.150863
HCNOFClBr/C1878655	0.13363	0.129711	0.129869	0.129467	0.128665	0.135253	0.135365	0.135314
HCNOFClBr/C1878666	0.133621	0.129703	0.129894	0.129471	0.128548	0.135218	0.135355	0.135318
HCNOFClBr/C1878677	0.133099	0.128909	0.129387	0.128911	0.128305	0.134705	0.134807	0.134794
HCNOFClBr/C1878688	0.133096	0.128906	0.129382	0.128904	0.128267	0.134695	0.134783	0.134764
HCNOFClBr/C18787649	0.45258	0.438022	0.448123	0.448198	0.440201	0.456428	0.455471	0.455313
HCNOFClBr/C1878859	0.179645	0.173863	0.17449	0.173301	0.170212	0.181923	0.181649	0.181893
HCNOFClBr/C18790573	0.228658	0.221267	0.223314	0.221883	0.215085	0.23099	0.230595	0.230614
HCNOFClBr/C1879090	0.27141	0.262751	0.266977	0.267622	0.260391	0.273556	0.27376	0.273633
HCNOFClBr/C1885149	0.104699	0.101669	0.101592	0.10144	0.0996652	0.105479	0.10578	0.105808
HCNOFClBr/C1885296	0.115347	0.111696	0.111838	0.111844	0.109358	0.116788	0.116669	0.116637
HCNOFClBr/C1885354	0.195295	0.189016	0.191632	0.189532	0.182791	0.197363	0.19724	0.197349
HCNOFClBr/C18856683	0.268663	0.259913	0.263134	0.261343	0.25218	0.27057	0.270769	0.270761
HCNOFClBr/C1886573	0.215262	0.208342	0.211241	0.211632	0.20556	0.2171	0.217261	0.217026
HCNOFClBr/C188815307	0.105756	0.10376	0.101523	0.101082	0.0990312	0.106765	0.106789	0.106788
HCNOFClBr/C1888579	0.225605	0.218334	0.222891	0.223104	0.217926	0.22732	0.22706	0.226762
HCNOFClBr/C1888717	0.0235713	0.0249887	0.0233632	0.0218388	0.0224119	0.0244109	0.0244638	0.0245053
HCNOFClBr/C1888911	0.205097	0.198461	0.201438	0.20154	0.197553	0.207359	0.206971	0.206817
HCNOFClBr/C1889674	0.3505	0.339432	0.343203	0.344157	0.336162	0.353248	0.353367	0.353393
HCNOFClBr/C18908662	0.235909	0.228332	0.233708	0.233641	0.227012	0.237882	0.237509	0.237514
HCNOFClBr/C1891903	0.131547	0.128364	0.126545	0.126071	0.125456	0.133141	0.133111	0.133123
HCNOFClBr/C1892439	0.15628	0.151606	0.15203	0.151338	0.148794	0.158066	0.158057	0.158148
HCNOFClBr/C18925694	0.21155	0.204786	0.206078	0.20606	0.201148	0.213413	0.213456	0.213301
HCNOFClBr/C1892575	0.248999	0.240891	0.244573	0.243797	0.235723	0.25179	0.250422	0.250935
HCNOFClBr/C18937785	0.184956	0.179001	0.181929	0.181003	0.176267	0.186491	0.186531	0.186318
HCNOFClBr/C18937796	0.15622	0.151187	0.153641	0.152873	0.148581	0.157589	0.157782	0.157493
HCNOFClBr/C1895983	0.307798	0.298287	0.297625	0.298402	0.295229	0.310518	0.310439	0.310523
HCNOFClBr/C18970304	0.349181	0.338156	0.342095	0.342851	0.33552	0.352206	0.351767	0.351718
HCNOFClBr/C1897456	0.0585304	0.0582759	0.0567214	0.056179	0.0543	0.0595462	0.0596937	0.0596715
HCNOFClBr/C1897525	0.08271	0.0807758	0.0797002	0.0800406	0.0776513	0.0835082	0.0835414	0.0835676
HCNOFClBr/C18978784	0.179175	0.173496	0.173852	0.173967	0.170029	0.181019	0.180848	0.18097
HCNOFClBr/C18979538	0.249894	0.24189	0.245047	0.245118	0.240789	0.25205	0.251953	0.252005
HCNOFClBr/C18979607	0.192662	0.186503	0.188793	0.189	0.186263	0.194819	0.194798	0.194688
HCNOFClBr/C18979721	0.221527	0.214433	0.21693	0.216938	0.213195	0.223781	0.223477	0.223507
HCNOFClBr/C189807203	0.0759028	0.0747943	0.0733185	0.0730621	0.0707568	0.076839	0.0768979	0.0768398
HCNOFClBr/C189807214	0.0967834	0.0953873	0.0931721	0.0928051	0.0914288	0.0978272	0.0980854	0.0981054
HCNOFClBr/C18997198	0.165395	0.160263	0.162817	0.161718	0.157387	0.166618	0.166714	0.166653
HCNOFClBr/C18999285	0.180561	0.174735	0.177331	0.177048	0.173799	0.181625	0.181923	0.181772
HCNOFClBr/C1901264	0.19915	0.192858	0.193942	0.194175	0.190688	0.200456	0.200593	0.200587
HCNOFClBr/C19013106	0.178034	0.172245	0.173065	0.172278	0.168775	0.180231	0.180348	0.180268
HCNOFClBr/C19064187	0.116774	0.113701	0.113269	0.113036	0.110919	0.118334	0.118297	0.118273
HCNOFClBr/C1907466	0.225822	0.218542	0.222311	0.22261	0.217733	0.227416	0.227777	0.227816
HCNOFClBr/C19078978	0.254193	0.246004	0.251353	0.251496	0.245008	0.256176	0.255966	0.255648
HCNOFClBr/C19102900	0.501506	0.485313	0.494919	0.492627	0.483307	0.505672	0.504732	0.504828
HCNOFClBr/C1912249	0.230263	0.223055	0.224439	0.224737	0.216353	0.232179	0.232062	0.231968
HCNOFClBr/C19150211	0.278934	0.269974	0.275629	0.276002	0.269841	0.280676	0.280811	0.280671
HCNOFClBr/C1916070	0.238971	0.231243	0.234741	0.231483	0.222835	0.241396	0.241434	0.241357
HCNOFClBr/C1916081	0.183967	0.178018	0.179201	0.177418	0.173038	0.186366	0.186286	0.186351
HCNOFClBr/C19164411	0.123595	0.119606	0.121181	0.121177	0.117822	0.125547	0.125659	0.125521
HCNOFClBr/C19176604	0.214098	0.207243	0.207798	0.206873	0.202711	0.216587	0.216712	0.216588
HCNOFClBr/C19179363	0.106694	0.10331	0.103303	0.103673	0.102677	0.108304	0.108244	0.108314
HCNOFClBr/C1918009	0.127132	0.123763	0.123664	0.12231	0.119352	0.12933	0.129194	0.129167
HCNOFClBr/C1918021	0.090569	0.088722	0.0871582	0.08606	0.084267	0.0925464	0.0925346	0.0923926
HCNOFClBr/C1918189	0.140805	0.136976	0.136772	0.135607	0.131885	0.142375	0.142452	0.14257
HCNOFClBr/C19184679	0.245461	0.237488	0.241383	0.239901	0.232871	0.247484	0.247112	0.247174
HCNOFClBr/C1920214	0.185899	0.179927	0.182837	0.182122	0.177531	0.187723	0.187601	0.187493
HCNOFClBr/C19213720	0.142063	0.13742	0.138334	0.138219	0.131929	0.143224	0.143675	0.14363
HCNOFClBr/C1921706	0.557198	0.539284	0.552268	0.552697	0.538813	0.560833	0.561165	0.560575
HCNOFClBr/C1927599	0.234431	0.226836	0.231254	0.229949	0.223698	0.236272	0.236329	0.236302
HCNOFClBr/C1928376	0.146287	0.142664	0.142311	0.140426	0.136398	0.148285	0.148232	0.14827
HCNOFClBr/C1928387	0.155931	0.15161	0.151956	0.150496	0.146476	0.15784	0.157819	0.157905
HCNOFClBr/C1929299	0.203794	0.197272	0.198691	0.19795	0.195276	0.205833	0.205793	0.205821
HCNOFClBr/C1932929	0.127136	0.123036	0.124722	0.123737	0.120673	0.12829	0.128414	0.12843
HCNOFClBr/C19335116	0.133908	0.12961	0.129844	0.130367	0.124851	0.135634	0.135864	0.135691
HCNOFClBr/C19347730	0.152619	0.148207	0.150286	0.149428	0.147719	0.153895	0.153773	0.153652
HCNOFClBr/C19353925	0.217157	0.210132	0.211356	0.209676	0.205661	0.219843	0.219358	0.219678
HCNOFClBr/C1939293	0.130759	0.12865	0.125951	0.125014	0.125163	0.132459	0.132616	0.132718
HCNOFClBr/C19398619	0.108666	0.105908	0.106132	0.106001	0.103027	0.109845	0.109865	0.109868
HCNOFClBr/C19398857	0.254253	0.246111	0.250647	0.250752	0.244391	0.256019	0.256016	0.255902
HCNOFClBr/C19398868	0.278953	0.269991	0.275816	0.275853	0.269965	0.280439	0.280685	0.28065
HCNOFClBr/C19398880	0.279158	0.27019	0.275964	0.276333	0.270251	0.280796	0.28086	0.280982
HCNOFClBr/C1940187	0.229797	0.222396	0.227268	0.227149	0.220844	0.231918	0.231766	0.231648
HCNOFClBr/C1940574	0.177777	0.17231	0.172509	0.172611	0.169466	0.179832	0.179755	0.179822
HCNOFClBr/C19407422	0.159506	0.15474	0.155098	0.154665	0.152816	0.161467	0.161394	0.161169
HCNOFClBr/C1942456	0.198634	0.192271	0.195894	0.196011	0.19076	0.200315	0.199971	0.199944
HCNOFClBr/C1942467	0.255273	0.247091	0.252116	0.252182	0.245815	0.257458	0.25708	0.256842
HCNOFClBr/C19437208	0.262595	0.254319	0.253985	0.254564	0.250363	0.265314	0.265293	0.265138
HCNOFClBr/C19437264	0.166896	0.161627	0.160683	0.160799	0.158772	0.168689	0.168675	0.168627
HCNOFClBr/C19438610	0.130387	0.126272	0.126787	0.126558	0.123922	0.131818	0.131801	0.131696
HCNOFClBr/C19447291	0.226698	0.219434	0.223879	0.223889	0.217963	0.228183	0.228199	0.228283
HCNOFClBr/C19449264	0.165569	0.160135	0.162901	0.160709	0.153614	0.167725	0.167427	0.167259
HCNOFClBr/C1945842	0.0972514	0.0942045	0.093959	0.0941542	0.092742	0.0985884	0.0984567	0.0984713
HCNOFClBr/C1948330	0.220268	0.213225	0.2162	0.216746	0.211608	0.222358	0.222495	0.222495
HCNOFClBr/C194853866	0.0950853	0.0934566	0.0912855	0.0914483	0.0896904	0.0961595	0.096345	0.0963701
HCNOFClBr/C19489102	0.253838	0.245691	0.251665	0.251859	0.244237	0.255585	0.25531	0.255293
HCNOFClBr/C1951128	0.109674	0.106379	0.107405	0.106514	0.106014	0.111009	0.110794	0.11066
HCNOFClBr/C19522679	0.194293	0.187947	0.191451	0.190711	0.185271	0.19599	0.195632	0.195799
HCNOFClBr/C19522691	0.223248	0.215973	0.220096	0.219166	0.21344	0.225138	0.224716	0.224916
HCNOFClBr/C1953544	0.132914	0.128707	0.129087	0.129699	0.12569	0.134496	0.134616	0.134696
HCNOFClBr/C19549703	0.277359	0.268404	0.274428	0.274722	0.26724	0.279567	0.279718	0.279468
HCNOFClBr/C19549714	0.277303	0.268348	0.274098	0.274504	0.267699	0.279709	0.279446	0.279421
HCNOFClBr/C19549725	0.277513	0.268553	0.274405	0.274652	0.267814	0.279619	0.279672	0.279583
HCNOFClBr/C19549736	0.277311	0.268358	0.27445	0.274531	0.267904	0.279245	0.279146	0.279125
HCNOFClBr/C19549747	0.277	0.268056	0.273844	0.274239	0.267179	0.279212	0.279038	0.279001
HCNOFClBr/C19549792	0.277714	0.268746	0.274641	0.274897	0.268283	0.279705	0.279775	0.279638
HCNOFClBr/C19549805	0.253406	0.245244	0.250673	0.250744	0.245697	0.255485	0.255162	0.255165
HCNOFClBr/C19549838	0.253993	0.24581	0.251018	0.25127	0.245973	0.255894	0.255631	0.25543
HCNOFClBr/C19549849	0.254477	0.246278	0.25153	0.25179	0.246151	0.256266	0.256168	0.255949
HCNOFClBr/C19549872	0.249543	0.241529	0.246532	0.247057	0.240455	0.251323	0.251142	0.251063
HCNOFClBr/C19550039	0.24865	0.240615	0.245879	0.246172	0.23953	0.250706	0.250452	0.250332
HCNOFClBr/C19550051	0.249502	0.241441	0.246793	0.247113	0.240816	0.251515	0.251643	0.251276
HCNOFClBr/C19550073	0.249078	0.241031	0.246419	0.246294	0.240577	0.251018	0.25093	0.250791
HCNOFClBr/C19550084	0.249008	0.240961	0.246206	0.246635	0.240446	0.251114	0.25099	0.250817
HCNOFClBr/C19550108	0.225706	0.218432	0.223057	0.223469	0.218122	0.227201	0.227086	0.227069
HCNOFClBr/C19550142	0.225505	0.218237	0.222844	0.223138	0.217516	0.227116	0.227081	0.226839
HCNOFClBr/C19550302	0.192842	0.186602	0.190708	0.190608	0.18562	0.194206	0.194242	0.194092
HCNOFClBr/C19550460	0.199676	0.193242	0.197603	0.197709	0.192379	0.201373	0.201307	0.201199
HCNOFClBr/C19550540	0.338508	0.327617	0.334318	0.334222	0.326749	0.341323	0.340841	0.340707
HCNOFClBr/C19550608	0.438254	0.424266	0.432319	0.433055	0.422902	0.441131	0.441428	0.441208
HCNOFClBr/C19550733	0.176557	0.17089	0.174702	0.174724	0.170764	0.178174	0.177849	0.177688
HCNOFClBr/C19550755	0.249096	0.241098	0.246092	0.246609	0.239326	0.250613	0.250628	0.250425
HCNOFClBr/C19550824	0.221097	0.213996	0.21817	0.21846	0.21261	0.222499	0.222531	0.2224
HCNOFClBr/C19550835	0.220738	0.213649	0.217782	0.218149	0.211692	0.222021	0.222077	0.221947
HCNOFClBr/C19550891	0.225101	0.217847	0.221618	0.221963	0.216327	0.226744	0.226964	0.226953
HCNOFClBr/C19550904	0.225145	0.217889	0.221709	0.221998	0.216692	0.227018	0.227076	0.226934
HCNOFClBr/C19588080	0.283818	0.274887	0.276431	0.276706	0.275209	0.286558	0.286563	0.286572
HCNOFClBr/C1962750	0.355172	0.343777	0.348184	0.347173	0.339667	0.357405	0.35778	0.357803
HCNOFClBr/C1963366	0.175609	0.170044	0.170335	0.169652	0.166064	0.176516	0.176779	0.176894
HCNOFClBr/C1965099	0.192102	0.186033	0.186571	0.187014	0.185263	0.194668	0.194686	0.194577
HCNOFClBr/C1966650	0.226454	0.21928	0.221069	0.22132	0.217435	0.228552	0.228654	0.228566
HCNOFClBr/C1968407	0.179836	0.174024	0.17641	0.175711	0.172438	0.181405	0.181341	0.181303
HCNOFClBr/C19716564	0.291267	0.282081	0.284196	0.284286	0.279296	0.294349	0.294249	0.294312
HCNOFClBr/C19719289	0.12385	0.1206	0.120309	0.119725	0.118781	0.125619	0.125536	0.125607
HCNOFClBr/C1973224	0.146494	0.141896	0.143375	0.143547	0.140681	0.147961	0.14781	0.147826
HCNOFClBr/C1974045	0.20739	0.200729	0.2054	0.205225	0.199613	0.209123	0.208721	0.208678
HCNOFClBr/C19748584	0.272727	0.264041	0.264614	0.264481	0.257883	0.275032	0.275281	0.275468
HCNOFClBr/C1975786	0.272959	0.26418	0.26989	0.270135	0.264326	0.275107	0.274655	0.274607
HCNOFClBr/C19764580	0.194302	0.187952	0.191485	0.190517	0.18354	0.196211	0.19582	0.195788
HCNOFClBr/C19780100	0.340084	0.329136	0.336378	0.336566	0.330341	0.342446	0.342224	0.342093
HCNOFClBr/C19780122	0.312186	0.302177	0.308452	0.308565	0.301171	0.314703	0.314274	0.31412
HCNOFClBr/C19780315	0.363498	0.351777	0.359422	0.359731	0.352034	0.366362	0.366221	0.366052
HCNOFClBr/C19780406	0.278098	0.269119	0.275032	0.275189	0.268988	0.28023	0.280064	0.279866
HCNOFClBr/C19780417	0.277454	0.268492	0.274415	0.274814	0.26842	0.279716	0.279653	0.279587
HCNOFClBr/C19780428	0.278037	0.269057	0.275075	0.27524	0.26888	0.280341	0.28027	0.280121
HCNOFClBr/C19780440	0.249502	0.24144	0.246606	0.246769	0.240956	0.251649	0.251617	0.251471
HCNOFClBr/C19780462	0.221017	0.213918	0.218435	0.218684	0.212713	0.222361	0.222323	0.222255
HCNOFClBr/C19780519	0.260038	0.251713	0.256932	0.25715	0.252266	0.261953	0.262041	0.261814
HCNOFClBr/C19780564	0.200636	0.19422	0.198075	0.198186	0.192232	0.20202	0.20193	0.201926
HCNOFClBr/C19780600	0.278276	0.269339	0.274958	0.275411	0.268068	0.279832	0.280039	0.279954
HCNOFClBr/C19780655	0.225622	0.218351	0.223033	0.223504	0.217393	0.227291	0.226982	0.226942
HCNOFClBr/C19780666	0.221533	0.214417	0.218735	0.219182	0.212952	0.222717	0.222961	0.222888
HCNOFClBr/C19780677	0.220995	0.213897	0.218046	0.218547	0.212403	0.222379	0.222358	0.222292
HCNOFClBr/C19780688	0.22121	0.214105	0.218233	0.218747	0.212683	0.222604	0.222514	0.222513
HCNOFClBr/C19780804	0.39236	0.379759	0.388238	0.388696	0.380033	0.395293	0.395005	0.394768
HCNOFClBr/C19780848	0.145541	0.14086	0.14297	0.14283	0.139931	0.14697	0.147134	0.147065
HCNOFClBr/C19780940	0.246531	0.238522	0.242232	0.240142	0.234141	0.248407	0.248647	0.248616
HCNOFClBr/C19781103	0.3054	0.295543	0.302019	0.302375	0.295015	0.308054	0.307578	0.307478
HCNOFClBr/C19781136	0.305136	0.295288	0.301912	0.3022	0.29482	0.307482	0.307269	0.307279
HCNOFClBr/C19781181	0.277466	0.268557	0.274226	0.27467	0.26729	0.279378	0.27923	0.279102
HCNOFClBr/C19781272	0.306255	0.296372	0.302711	0.302884	0.296461	0.308488	0.308533	0.308431
HCNOFClBr/C19781294	0.282979	0.273864	0.279696	0.280042	0.274555	0.285096	0.284901	0.284687
HCNOFClBr/C19781476	0.230264	0.222896	0.227501	0.227861	0.22114	0.231656	0.231734	0.231841
HCNOFClBr/C19781523	0.19642	0.190088	0.193001	0.193207	0.188095	0.198077	0.197911	0.197894
HCNOFClBr/C19781534	0.196241	0.189914	0.193293	0.193487	0.188522	0.197926	0.197966	0.197879
HCNOFClBr/C19781545	0.197143	0.190787	0.194105	0.194204	0.18951	0.199043	0.198839	0.198855
HCNOFClBr/C19781681	0.165834	0.160504	0.164178	0.16441	0.158064	0.166658	0.166802	0.166996
HCNOFClBr/C19781738	0.652825	0.631865	0.646731	0.646845	0.632391	0.657061	0.656721	0.656599
HCNOFClBr/C19781772	0.198459	0.192058	0.195119	0.195046	0.191889	0.200006	0.200107	0.200021
HCNOFClBr/C19781818	0.173998	0.168405	0.170967	0.170766	0.166906	0.176019	0.175563	0.175633
HCNOFClBr/C19781863	0.425679	0.412027	0.420945	0.421078	0.411456	0.429026	0.428455	0.428273
HCNOFClBr/C1979368	0.121268	0.118074	0.117817	0.117752	0.115058	0.12216	0.122161	0.122214
HCNOFClBr/C19812932	0.183555	0.177835	0.177595	0.178204	0.176162	0.185648	0.185684	0.185747
HCNOFClBr/C19819988	0.18889	0.182882	0.184451	0.184542	0.181351	0.190824	0.190632	0.190651
HCNOFClBr/C19833966	0.296457	0.28698	0.290427	0.289544	0.282984	0.299534	0.299373	0.299416
HCNOFClBr/C19841726	0.305469	0.295612	0.3022	0.302438	0.294824	0.307667	0.307642	0.307566
HCNOFClBr/C1984583	0.113526	0.110589	0.110615	0.109943	0.10639	0.115018	0.114934	0.11496
HCNOFClBr/C1984594	0.113576	0.110674	0.110636	0.109944	0.106595	0.115024	0.114967	0.115019
HCNOFClBr/C1984652	0.113179	0.110267	0.110042	0.10914	0.105874	0.114428	0.114565	0.114588
HCNOFClBr/C19847122	0.0749129	0.0725093	0.0718839	0.0719468	0.0707299	0.0759483	0.075913	0.0759215
HCNOFClBr/C1985597	0.249029	0.241143	0.244803	0.245172	0.238846	0.251036	0.250982	0.250914
HCNOFClBr/C1986001	0.173073	0.167702	0.16734	0.167577	0.165521	0.175175	0.174998	0.175156
HCNOFClBr/C19872936	0.206098	0.19941	0.200137	0.197913	0.190979	0.208019	0.207915	0.207899
HCNOFClBr/C1988881	0.32782	0.317364	0.321832	0.322979	0.313766	0.330512	0.330563	0.330475
HCNOFClBr/C19889771	0.185532	0.179492	0.181903	0.181117	0.176432	0.187407	0.187346	0.187454
HCNOFClBr/C19924437	0.159345	0.154288	0.155145	0.154986	0.151485	0.160967	0.160884	0.160893
HCNOFClBr/C199296612	0.141906	0.138705	0.137348	0.136847	0.134239	0.143665	0.143535	0.143645
HCNOFClBr/C19947229	0.218002	0.211103	0.213126	0.213546	0.209665	0.219666	0.219668	0.219772
HCNOFClBr/C19956979	0.222276	0.215214	0.218569	0.218509	0.213267	0.2238	0.223915	0.223768
HCNOFClBr/C1996298	0.0722882	0.0704432	0.0702007	0.0699163	0.0682633	0.0733675	0.07336	0.0733539
[truncated: 5,194 more rows]

## Sheet: statistics
	GFN1-xTB	GFN2-xTB	GFN-FF	MACE(small)	MACE(medium)	MACE(large)
MD_ref1	-0.00391744	-0.00424438	-0.00860448	0.00183099	0.00174794	0.00173945
SD_ref1	0.00167696	0.00172817	0.00327881	0.0007475	0.000656899	0.000637566
MAE_ref1	0.00391798	0.00424448	0.00860494	0.00183173	0.00175066	0.00174112
RMSE_ref1	0.00426123	0.00458267	0.00920795	0.00197767	0.00186728	0.00185259
MD_ref2	0.00225217	0.00192523	-0.00243446	0.00800059	0.00791755	0.00790905
SD_ref2	0.00267198	0.00280785	0.00174267	0.00372963	0.00363927	0.00361285
MAE_ref2	0.00254918	0.00240606	0.0025091	0.00800395	0.00792057	0.0079118
RMSE_ref2	0.00349439	0.00340433	0.00299384	0.0088271	0.00871378	0.00869506
Scaling_factor	0.991293	0.993971	1.01662	0.960244	0.960584	0.960563
MD_ref3	0.000562526	0.000757256	0.000713113	5.7045e-05	4.52678e-05	3.27673e-05
SD_ref3	0.00206324	0.0023781	0.00248554	0.000491578	0.000476157	0.000476104
MAE_ref3	0.0016108	0.00182857	0.00187794	0.00036217	0.000355742	0.000359151
RMSE_ref3	0.00213841	0.0024956	0.00258565	0.000494843	0.000478271	0.000477197
