# Supplementary material for: Efficient Composite Infrared Spectroscopy: Combining the Double-Harmonic Approximation with Machine Learning Potentials
Source: J Chem Theory Comput. 2024 Dec 12;20(24):10986–1004. doi: 10.1021/acs.jctc.4c01157 (PMC11672665; doi:10.1021/acs.jctc.4c01157)
Supplement: Supplementary file 1 — ct4c01157_si_001.zip [file ct4c01157_si_001.zip › SupplementaryData/dipoles.xlsx]

## Sheet: dipoles
Benchmark/Structure		wB97M-D3(BJ)/def2-TZVPP(D)				B3LYP-3c				GFN1-xTB				GFN2-xTB				CEH (Charge extended Hueckel)				EEQ (D4)				EEQ (GFN-FF)				MACE-mu(medium)				MACE-mu(small)				MACE-mu(medium2)
	x	y	z	tot	x	y	z	tot	x	y	z	tot	x	y	z	tot	x	y	z	tot	x	y	z	tot	x	y	z	tot	x	y	z	tot	x	y	z	tot	x	y	z	tot
MALT222/001	-1.58046	-0.33055	-0.02161	1.6148	-1.70917	-0.44708	-0.08249	1.7686	-2.243	-0.546	-0.219	2.31886	-1.721	-0.54	-0.105	1.80678	-1.238	0.134	0.101	1.24932	-0.148	0.072	0.383	0.416866	-0.344	-0.43	0.218	0.59225	-1.41913	-0.355384	0.0977528	1.46621	-1.55082	-0.2927	-0.0172293	1.57829	-1.70312	-0.288058	-0.0333534	1.72763
MALT222/002	0.55463	0.11286	1.12533	1.25965	0.58535	0.04722	1.2003	1.33626	0.978	0.044	1.944	2.17659	0.799	0.013	1.415	1.62505	0.594	0.331	0.874	1.10737	0.593	0.28	0.066	0.659094	0.743	0.003	0.375	0.832276	0.645632	0.00885655	0.96752	1.16319	0.574179	0.146667	1.11708	1.26454	0.502346	0.166089	1.19877	1.31034
MALT222/003	-0.55092	-0.21916	1.24973	1.38325	-0.57979	-0.30645	1.32732	1.48049	-0.824	-0.606	1.846	2.11043	-0.543	-0.459	1.43	1.59701	-0.452	0.136	0.982	1.08955	0.291	0.228	0.27	0.457783	0.288	-0.227	0.485	0.608028	-0.349494	-0.468894	1.17781	1.31501	-0.509568	-0.181346	1.20298	1.31898	-0.647557	-0.180748	1.34347	1.50231
MALT222/004	1.61281	1.50894	-0.04062	2.20901	1.61046	1.62544	0.16891	2.29438	2.151	2.134	0.158	3.03409	1.683	1.625	0.225	2.35026	1.641	1.197	-0.642	2.13022	0.688	-0.021	-0.736	1.00771	0.604	0.151	-0.048	0.624437	1.549	1.28387	-0.0266494	2.01207	1.55665	1.46665	-0.0543233	2.13943	1.66266	1.53313	-0.0797041	2.26303
MALT222/005	-0.42734	-0.82402	0.32262	0.982707	-0.5711	-0.91185	0.47884	1.17767	-0.668	-0.951	0.665	1.33897	-0.575	-0.91	0.552	1.20972	-0.11	-0.467	-0.146	0.501503	0.186	-0.355	-0.497	0.638459	-0.125	-0.547	0.039	0.562454	-0.334303	-0.810356	0.439213	0.980481	-0.510947	-0.89715	0.299543	1.07502	-0.406641	-0.759565	0.318234	0.91846
MALT222/006	-0.86782	0.1856	-0.43579	0.988672	-1.03424	-0.02942	-0.44153	1.12493	-1.276	0.26	-0.302	1.33678	-1.106	0.048	-0.387	1.17274	-0.347	0.882	-0.307	0.996284	0.046	1.018	-0.229	1.04445	-0.405	0.296	-0.188	0.53571	-0.709596	0.134486	-0.449768	0.850825	-0.979646	0.19425	-0.495722	1.11498	-0.853353	0.165781	-0.417452	0.964345
MALT222/007	-1.38463	2.03398	1.2067	2.74051	-1.48678	2.16545	1.25809	2.91247	-2.216	2.833	1.85	4.04463	-1.708	2.184	1.487	3.14615	-1.13	1.75	1.424	2.52333	-0.344	0.307	0.921	1.02996	-0.681	0.403	0.951	1.23716	-1.35743	2.06312	1.18438	2.73895	-1.43162	2.04788	1.25734	2.79719	-1.40602	2.14455	1.22137	2.84037
MALT222/008	-1.10873	0.31957	-0.33896	1.20262	-1.15309	0.20719	-0.49802	1.27302	-1.517	0.486	-0.709	1.74361	-1.175	0.179	-0.553	1.31091	-1.004	0.656	0.198	1.21555	-0.238	0.26	0.679	0.765039	-0.332	-0.152	0.095	0.377297	-1.09228	0.203317	-0.260801	1.14124	-1.06424	0.24991	-0.244883	1.12028	-1.15529	0.374482	-0.344407	1.26236
MALT222/009	0.07436	-0.526	0.79998	0.960299	0.06347	-0.66413	0.86206	1.09007	0.027	-0.835	1.233	1.48938	-0.001	-0.797	1.009	1.2858	0.104	-0.158	0.814	0.835689	-0.024	-0.279	0.673	0.728935	-0.055	-0.657	0.702	0.963057	0.103047	-0.50615	0.90199	1.03942	0.228229	-0.549174	0.831238	1.02207	0.0977958	-0.459151	0.830208	0.953745
MALT222/010	-0.22641	-0.14876	-2.05038	2.0682	-0.19168	-0.20649	-2.26442	2.28188	-0.498	-0.37	-3.229	3.28806	-0.251	-0.239	-2.555	2.5784	-0.387	-0.062	-1.65	1.69591	0.028	0.284	-0.501	0.576577	0.14	0.136	-1.063	1.08077	-0.162567	-0.255711	-2.0394	2.06179	-0.326963	-0.179079	-2.0475	2.08116	-0.30839	-0.206091	-2.04005	2.07349
MALT222/011	-0.71675	-0.0812	-0.13005	0.732965	-0.82833	-0.06532	-0.2344	0.863331	-0.787	-0.037	-0.255	0.828108	-0.799	-0.063	-0.305	0.857552	-0.336	-0.045	0.128	0.36236	-0.284	-0.127	0.007	0.311182	-0.528	-0.087	-0.247	0.589374	-0.716961	0.088418	-0.269433	0.771003	-0.777327	-0.0160691	-0.121248	0.78689	-0.660841	-0.0484215	-0.108406	0.671422
MALT222/012	-1.06914	0.08698	0.83582	1.35986	-1.05489	0.12088	1.0108	1.46599	-1.49	0.019	1.301	1.97815	-1.091	0.095	1.065	1.52759	-1.401	0.052	0.396	1.45682	-0.61	0.024	-0.426	0.744414	-0.268	0.142	0.036	0.305424	-0.903998	0.199328	0.78503	1.21376	-1.04885	0.0912895	0.805489	1.32561	-1.08114	0.0978389	0.843541	1.37477
MALT222/013	0.36089	1.78182	1.47013	2.33803	0.38971	1.89295	1.53212	2.46628	0.294	2.757	2.241	3.56505	0.262	2.069	1.777	2.73991	0.392	1.595	1.472	2.20556	0.107	0.27	0.709	0.766179	-0.028	0.448	0.829	0.942724	0.258994	1.84719	1.56252	2.43324	0.381862	1.76593	1.51541	2.35813	0.428132	1.86101	1.51402	2.43699
MALT222/014	0.29762	-1.54708	-0.22117	1.5909	0.23875	-1.7445	-0.26055	1.77993	0.377	-2.516	-0.109	2.54642	0.182	-1.952	-0.094	1.96272	0.482	-1.077	-0.189	1.19498	0.096	0.079	0.195	0.231262	-0.149	-0.455	0.288	0.558722	0.316044	-1.43929	-0.240754	1.49312	0.291165	-1.56833	-0.21728	1.60986	0.343687	-1.55683	-0.286544	1.61986
MALT222/015	-0.42741	-0.2212	0.42685	0.64328	-0.54736	-0.27786	0.49823	0.790596	-0.531	-0.2	0.958	1.11343	-0.509	-0.16	0.626	0.822531	-0.193	-0.323	0.087	0.386196	0.034	0.062	-0.331	0.338469	-0.018	0.227	-0.048	0.232717	-0.364858	-0.0210858	0.391588	0.535637	-0.482206	-0.336953	0.412863	0.71869	-0.463236	-0.19912	0.413482	0.652076
MALT222/016	0.52884	0.35045	0.1127	0.644351	0.4371	0.25126	0.04573	0.50624	0.389	0.551	0.212	0.707012	0.376	0.417	0.082	0.567441	0.807	0.569	0.457	1.08805	0.665	0.883	0.186	1.12094	0.281	0.664	0.156	0.737694	0.597338	0.382823	0.107471	0.717577	0.503566	0.444303	0.150998	0.68832	0.537434	0.316701	0.134457	0.638133
MALT222/017	-1.27675	0.89778	0.27461	1.58477	-1.37473	0.87993	0.14848	1.63896	-1.641	1.123	0.573	2.06938	-1.368	0.942	0.236	1.67764	-0.954	0.974	0.805	1.58329	-0.175	0.888	0.592	1.0815	-0.543	0.724	0.202	0.92727	-1.23864	0.864815	0.0699986	1.5123	-1.30971	0.975066	0.268473	1.65475	-1.27196	0.901487	0.239898	1.57738
MALT222/018	-1.36501	0.50763	0.49727	1.5389	-1.44689	0.57069	0.47599	1.62657	-2.095	0.588	0.523	2.23792	-1.62	0.447	0.419	1.73198	-1.278	0.11	0.586	1.41024	-0.395	-0.329	0.547	0.75065	-0.495	0.008	0.253	0.555966	-1.34099	0.469573	0.512207	1.51034	-1.20645	0.543739	0.629718	1.46551	-1.43254	0.486318	0.558105	1.6125
MALT222/019	-0.13428	1.13679	2.03585	2.3356	-0.14354	1.09302	2.26199	2.51633	-0.202	1.811	2.851	3.3836	-0.217	1.307	2.422	2.76069	0.041	1.435	1.429	2.02557	-0.326	0.798	0.488	0.990568	-0.362	0.651	0.981	1.23175	-0.13727	1.23038	1.89517	2.2637	-0.0911129	1.17247	2.14179	2.44341	-0.163366	1.16269	2.0289	2.34414
MALT222/020	-0.58916	0.97149	1.95039	2.25719	-0.61214	0.92891	2.09027	2.36787	-0.812	1.611	2.616	3.17775	-0.699	1.113	2.232	2.59021	-0.683	1.511	1.601	2.30495	-0.731	0.973	0.77	1.44014	-0.58	0.682	1.136	1.44638	-0.626238	0.925711	1.9879	2.28054	-0.588511	0.97785	2.00672	2.30856	-0.567988	0.960016	1.9823	2.27459
MALT222/021	-0.34011	-0.15059	0.1962	0.420531	-0.44974	-0.08813	0.18216	0.493169	-0.953	0.039	0.174	0.969539	-0.75	-0.082	0.175	0.774499	-0.257	-0.248	0.409	0.542986	-0.216	-1.005	0.454	1.12374	-0.648	-0.829	0.288	1.09091	-0.561226	-0.244989	0.194226	0.642431	-0.316424	-0.180687	0.189858	0.410875	-0.269077	-0.0569702	0.233159	0.360571
MALT222/022	-1.10767	-0.75306	1.73337	2.19057	-1.17225	-0.78787	1.85074	2.32812	-1.586	-1.119	2.655	3.28886	-1.159	-0.825	2.068	2.51009	-0.89	-0.688	1.495	1.87095	-0.081	-0.23	0.546	0.597977	-0.114	-0.414	0.879	0.978281	-1.03109	-0.636181	1.86945	2.22771	-1.09033	-0.809811	1.69991	2.17585	-1.23682	-0.762561	1.82316	2.33134
MALT222/023	1.02792	-0.69549	1.79796	2.18472	1.04264	-0.68145	1.64871	2.06633	1.357	-1.05	2.609	3.12263	1.044	-0.793	1.888	2.29855	1.065	-0.843	2.341	2.7065	0.142	-0.469	1.46	1.54004	0.049	-0.364	0.999	1.06438	1.11181	-0.693212	1.53932	2.02143	1.00828	-0.777314	1.81035	2.21319	1.09813	-0.743712	1.89425	2.31239
MALT222/024	1.21746	0.09975	0.2481	1.24648	1.24147	0.21563	0.10489	1.26442	1.435	-0.073	0.339	1.4763	1.118	0.104	0.238	1.14777	1.238	-0.158	0.606	1.38739	0.664	-0.19	1.118	1.31412	0.447	-0.136	0.803	0.929039	0.999458	0.133486	0.255557	1.04021	1.28832	0.100098	0.30812	1.32843	1.30182	0.136324	0.246002	1.33185
MALT222/025	0.35244	0.68155	-0.51867	0.926144	0.33838	0.5636	-0.71837	0.973756	0.42	1.07	-1.01	1.53016	0.352	0.693	-0.836	1.14151	0.333	1.072	-0.114	1.1283	0.423	0.866	0.47	1.07228	0.4	0.47	-0.127	0.630102	0.557236	0.743138	-0.433601	1.02507	0.198802	0.625243	-0.505951	0.828515	0.320995	0.698961	-0.532776	0.935647
MALT222/026	0.52598	0.21464	0.06535	0.571836	0.68356	0.31728	0.11083	0.761711	0.829	0.33	-0.102	0.898079	0.745	0.378	0.056	0.837284	0.082	-0.084	-0.11	0.160873	-0.079	-0.018	0.006	0.0812465	0.26	0.22	0.089	0.352024	0.706802	0.359598	-0.279637	0.840878	0.606577	0.235312	0.072607	0.654659	0.527476	0.28101	-0.0509229	0.599826
MALT222/027	0.74324	0.75026	-0.40433	1.13083	0.70889	0.96278	-0.44642	1.27623	0.921	1.458	-0.447	1.78152	0.733	1.136	-0.477	1.43364	0.902	0.38	-0.178	0.994831	0.801	-0.342	-0.031	0.871508	0.512	0.239	-0.234	0.611573	0.585062	0.84768	-0.417648	1.11144	0.766574	0.723034	-0.424572	1.13608	0.751355	0.743992	-0.31729	1.10396
MALT222/028	0.14335	0.42686	-0.42875	0.62176	0.06241	0.44807	-0.35532	0.575251	0.364	0.775	-0.237	0.88842	0.2	0.504	-0.274	0.607529	0.452	0.472	-0.794	1.02836	0.435	0.287	-0.914	1.05214	0.289	0.21	-0.43	0.559036	0.29614	0.318533	-0.228031	0.491081	0.0937045	0.331247	-0.40505	0.531574	0.169614	0.470538	-0.437812	0.664722
MALT222/029	-1.20305	1.11325	-0.24808	1.65777	-1.24016	1.28908	-0.34626	1.82198	-1.688	1.729	-0.483	2.46416	-1.262	1.345	-0.457	1.90014	-1.113	0.726	-0.015	1.32894	-0.509	-0.132	0.175	0.554193	-0.411	0.271	-0.298	0.57547	-0.941921	1.15828	-0.451916	1.55983	-1.20648	1.01445	-0.247382	1.59558	-1.28585	1.11174	-0.19606	1.71109
MALT222/030	-1.43398	-0.31091	0.16902	1.477	-1.55346	-0.24937	0.11402	1.57747	-1.891	-0.397	0.095	1.93456	-1.615	-0.293	0.13	1.6465	-1.267	-0.802	0.188	1.51124	-0.6	-0.656	0.566	1.05389	-0.812	-0.295	0.299	0.914205	-1.65343	-0.311177	0.122695	1.68693	-1.46729	-0.341614	0.156524	1.51464	-1.50904	-0.308976	0.226638	1.55693
MALT222/031	1.21528	1.57507	0.48072	2.04667	1.33783	1.69546	0.34977	2.18786	1.635	1.985	0.661	2.65525	1.269	1.719	0.4	2.17378	0.856	1.367	1	1.89774	-0.034	0.768	0.843	1.14089	0.154	0.78	0.43	0.903889	1.07901	1.63119	0.472877	2.01213	1.2535	1.62798	0.536484	2.12353	1.21855	1.64336	0.488254	2.1033
MALT222/032	1.77139	-1.91519	0.24998	2.62074	1.87895	-2.11419	0.25313	2.83978	2.661	-2.88	0.406	3.9421	2.027	-2.325	0.289	3.09804	1.555	-1.62	0.13	2.24929	0.34	-0.484	-0.001	0.591487	0.567	-0.715	0.165	0.927329	1.90729	-2.06302	0.296272	2.82517	1.66101	-1.84468	0.214757	2.49157	1.78471	-1.932	0.230705	2.64027
MALT222/033	-0.64102	0.5273	-1.15675	1.42374	-0.66317	0.41614	-1.15856	1.39829	-0.672	0.624	-1.678	1.91224	-0.603	0.406	-1.297	1.48683	-0.654	0.862	-1.024	1.48974	-0.246	0.538	-0.742	0.948959	-0.206	0.348	-0.794	0.891053	-0.559894	0.54633	-0.729055	1.06934	-0.542446	0.50683	-1.21884	1.42713	-0.596223	0.545638	-1.10835	1.37173
MALT222/034	-0.01573	-0.80203	-0.7059	1.06855	-0.02663	-0.9408	-0.71361	1.18112	-0.098	-1.154	-1.007	1.53472	-0.001	-0.987	-0.772	1.25306	-0.088	-0.447	-0.897	1.00606	0.206	0.175	-0.478	0.549131	0.218	-0.286	-0.399	0.537142	0.0154049	-1.01509	-0.895048	1.35342	-0.0566573	-0.806402	-0.71393	1.07851	0.0201623	-0.918751	-0.749604	1.18592
MALT222/035	-0.69712	-0.72026	-0.22212	1.02669	-0.74047	-0.70299	-0.27292	1.05687	-1.205	-1.258	-0.214	1.7551	-0.871	-0.924	-0.12	1.27547	-0.568	-0.875	0.153	1.05435	-0.071	-0.55	0.437	0.706052	-0.221	-0.706	0.262	0.784806	-0.722983	-0.585372	-0.343758	0.991733	-0.667218	-0.748402	-0.19447	1.02132	-0.791455	-0.692347	-0.237783	1.07809
MALT222/036	-1.2023	0.16113	-0.89102	1.50513	-1.1491	0.20084	-0.97008	1.51718	-1.613	0.384	-1.395	2.16685	-1.266	0.209	-1.139	1.71574	-1.14	0.175	-0.792	1.3991	-0.955	-0.158	-0.447	1.06621	-0.95	-0.23	-0.632	1.16397	-0.978266	0.00941105	-0.789557	1.25718	-1.25612	0.316882	-0.782389	1.5134	-1.18467	0.300044	-0.864831	1.49713
MALT222/037	0.04117	0.04185	-0.09515	0.111803	0.07421	0.01403	0.00575	0.0757432	0.117	-0.051	0.117	0.173144	0.089	0.022	0.092	0.129881	-0.064	0.192	-0.391	0.440274	0.073	0.3	-0.525	0.60906	0.124	0.195	-0.251	0.341177	-0.131101	0.0472983	-0.103303	0.173482	-0.0267621	0.0813984	-0.0198799	0.0879609	-0.0038943	0.0426369	-0.0547972	0.06954
MALT222/038	0.00621	1.21891	-1.00644	1.58073	-0.17922	1.35888	-1.09947	1.75713	-0.215	1.691	-1.626	2.35576	-0.162	1.45	-1.291	1.94819	0.334	0.78	-0.925	1.25522	0.89	0.182	-0.284	0.951777	0.379	0.626	-0.613	0.954613	-0.226844	1.18498	-1.1865	1.69216	0.0268745	1.18364	-0.976543	1.53472	-0.029751	1.17185	-0.95516	1.5121
MALT222/039	0.01632	-0.45438	0.52777	0.696612	0.1278	-0.62536	0.56392	0.851712	0.134	-0.978	0.799	1.26998	0.184	-0.75	0.671	1.02303	-0.39	-0.073	0.457	0.605209	-0.063	0.74	0.254	0.784911	0.295	0.203	0.226	0.42345	0.0327996	-0.488167	0.516506	0.71145	0.0499683	-0.37136	0.508423	0.631585	-0.0274271	-0.428152	0.469749	0.636185
MALT222/040	-1.72822	1.56927	1.07074	2.56824	-1.80864	1.65186	1.05568	2.66726	-2.338	2.44	1.617	3.74627	-1.892	1.888	1.162	2.91452	-1.628	1.272	1.227	2.40289	-0.67	0.42	0.371	0.873465	-0.62	0.713	0.294	0.989548	-1.82754	1.75242	1.07232	2.74968	-1.68914	1.50755	0.980694	2.46732	-1.75886	1.56407	1.10564	2.60045
MALT222/041	0.79994	-2.36676	0.85048	2.63909	0.73903	-2.57565	0.77532	2.78949	0.978	-3.443	1.087	3.74063	0.756	-2.672	0.778	2.88382	0.856	-1.933	1.113	2.38914	0.691	-0.372	0.9	1.1941	0.419	-0.701	0.454	0.934386	0.837442	-2.14557	0.747223	2.42139	0.862754	-2.36453	0.867542	2.66232	0.888533	-2.42209	0.881127	2.72624
MALT222/042	-0.51987	1.48856	-0.26896	1.5995	-0.56566	1.72558	-0.32135	1.84414	-0.741	2.672	-0.36	2.79612	-0.474	2.08	-0.36	2.16349	-0.521	1.112	-0.273	1.25798	0.183	0.095	-0.331	0.389968	0.241	0.732	-0.406	0.871057	-0.505772	1.35833	-0.320524	1.48445	-0.554615	1.54536	-0.27956	1.6655	-0.611467	1.514	-0.284555	1.65743
MALT222/043	-2.0528	-0.21418	-1.97585	2.85724	-2.10691	-0.33834	-2.07012	2.97304	-3.12	-0.421	-2.636	4.10611	-2.396	-0.294	-2.126	3.2167	-1.85	0.195	-1.888	2.65048	-0.723	0.586	-0.907	1.29953	-0.92	0.294	-0.844	1.28264	-2.03372	-0.323484	-2.05832	2.91159	-1.98561	-0.126251	-1.84952	2.71649	-2.13158	-0.193028	-2.0435	2.95919
MALT222/044	-0.19343	-0.38749	-0.79595	0.906146	-0.32796	-0.36271	-0.90333	1.02719	-0.428	-0.703	-1.117	1.38747	-0.388	-0.477	-0.998	1.17221	0.093	-0.547	-0.445	0.711255	0.58	-0.397	-0.18	0.72554	0.059	-0.272	-0.51	0.581003	-0.371996	-0.315603	-0.916566	1.03831	-0.254809	-0.442484	-0.802191	0.95091	-0.26083	-0.399136	-0.897806	1.01656
MALT222/045	0.35481	-2.33415	-0.7023	2.4632	0.45424	-2.4053	-0.60969	2.5226	0.644	-3.292	-0.841	3.45822	0.476	-2.612	-0.623	2.72713	0.146	-2.198	-1.136	2.47851	-0.683	-0.705	-0.694	1.20214	-0.337	-0.739	-0.342	0.88128	0.299756	-2.22951	-0.699451	2.3558	0.29005	-2.21342	-0.795561	2.36987	0.38412	-2.38689	-0.781962	2.54092
MALT222/046	-0.56192	-0.72681	0.18157	0.936469	-0.5901	-0.6889	0.20509	0.92998	-0.834	-0.648	0.178	1.07105	-0.678	-0.63	0.216	0.950389	-0.564	-0.509	-0.011	0.759801	0.025	-0.912	0.137	0.922571	-0.217	-0.778	0.29	0.85818	-0.990511	-1.00064	0.428164	1.47164	-0.588601	-0.722838	0.146886	0.943674	-0.643881	-0.692658	0.179078	0.96251
MALT222/047	-0.61922	2.61481	-0.5046	2.7341	-0.44615	2.66697	-0.37259	2.72958	-0.741	3.562	-0.66	3.69764	-0.47	2.886	-0.407	2.95221	-1.16	2.439	-0.686	2.78656	-0.786	1.712	-0.726	2.01887	-0.307	1.758	-0.519	1.85854	-0.502956	2.45907	-0.50873	2.56101	-0.656494	2.64328	-0.503995	2.76983	-0.641536	2.71836	-0.513121	2.83978
MALT222/048	0.14158	1.24142	1.2165	1.74386	0.12984	1.30351	1.27701	1.82941	0.076	2.081	1.624	2.64078	-0.028	1.553	1.303	2.02741	-0.095	1.307	1.023	1.66247	-0.207	0.649	0.521	0.857608	-0.215	0.835	0.521	1.00742	0.164522	1.43857	1.24629	1.91044	0.136916	1.32598	1.14221	1.75545	0.107246	1.28298	1.30523	1.83335
MALT222/049	-0.79339	-0.44278	1.3183	1.60107	-0.92994	-0.27811	1.37435	1.68255	-1.252	-0.677	1.725	2.23639	-1.02	-0.38	1.428	1.79555	-0.477	-0.919	0.903	1.37386	-0.001	-0.873	0.662	1.09562	-0.391	-0.43	0.856	1.03466	-0.878687	-0.440809	1.29544	1.62621	-0.759646	-0.512689	1.45385	1.7186	-0.751613	-0.452729	1.26981	1.54347
MALT222/050	0.51191	0.19488	0.25786	0.60541	0.45422	0.19433	0.36533	0.614448	0.704	-0.156	0.384	0.81695	0.498	0.071	0.344	0.60941	0.864	0.256	-0.022	0.901397	0.929	0.208	-0.246	0.983271	0.479	0.049	-0.002	0.481504	0.369383	0.190622	0.138662	0.438187	0.396851	0.269336	0.386158	0.615752	0.490067	0.192559	0.225007	0.572602
MALT222/051	0.30257	-0.30927	-0.85387	0.957231	0.3387	-0.3782	-0.6946	0.860362	0.385	-0.34	-1.083	1.19863	0.39	-0.328	-0.855	0.995344	0.038	-0.165	-1.265	1.27628	-0.134	0.143	-1.265	1.28009	0.196	0.092	-0.792	0.821063	0.437374	-0.314295	-0.835871	0.994363	0.311941	-0.289378	-0.914095	1.00827	0.245132	-0.293847	-0.861641	0.942794
MALT222/052	-0.57726	-1.26595	0.75078	1.58099	-0.42149	-1.28083	0.84087	1.5891	-0.716	-1.611	1.243	2.15709	-0.436	-1.326	0.96	1.6941	-0.822	-1.054	0.636	1.48024	-0.697	-1.144	0.082	1.34211	-0.378	-1.099	0.305	1.20154	-0.540666	-1.26048	1.02684	1.71334	-0.576192	-1.26469	0.73686	1.57302	-0.589082	-1.21058	0.774583	1.55322
MALT222/053	0.49074	-0.77884	-0.5952	1.09621	0.59365	-0.92108	-0.68464	1.29211	0.544	-1.429	-1.033	1.84528	0.465	-1.063	-0.797	1.40762	0.165	-0.614	-0.276	0.693107	-0.311	0.27	-0.096	0.422891	-0.261	-0.118	-0.347	0.449949	0.145784	-0.41902	-0.552973	0.70895	0.612892	-0.81741	-0.566411	1.16817	0.493347	-0.812032	-0.610755	1.12952
MALT222/054	-0.2457	0.77933	1.76288	1.94306	-0.24301	0.7666	1.92371	2.08504	-0.224	1.024	2.783	2.97386	-0.217	0.736	2.176	2.30733	-0.029	0.71	1.472	1.63454	0.031	0.339	0.372	0.504248	-0.174	0.369	0.721	0.828419	-0.294727	0.852583	1.99493	2.18941	-0.391676	0.756539	1.59787	1.81078	-0.203205	0.798336	1.71471	1.90233
MALT222/055	0.76798	-1.39335	-2.026	2.57602	0.70375	-1.52383	-2.06883	2.66409	0.969	-1.949	-2.808	3.55281	0.706	-1.711	-2.27	2.92897	0.963	-0.99	-1.894	2.34408	0.934	-0.723	-1.137	1.63947	0.514	-1.017	-1.293	1.72347	0.799781	-1.64051	-1.97595	2.68986	0.819624	-1.43184	-2.11453	2.68201	0.762799	-1.47069	-2.06427	2.64689
MALT222/056	-1.31101	-1.59549	0.91314	2.25791	-1.35212	-1.61721	1.02333	2.34325	-1.938	-2.605	1.321	3.50527	-1.432	-1.884	1.137	2.62542	-1.275	-1.589	0.588	2.12045	-0.561	-0.46	0.138	0.738488	-0.441	-0.604	0.407	0.851438	-1.34277	-1.41236	0.820466	2.11446	-1.37132	-1.62259	0.955139	2.32929	-1.37042	-1.64769	0.964384	2.3501
MALT222/057	0.56106	0.01312	0.99175	1.13953	0.55937	0.13467	1.08714	1.23	0.968	0.222	1.663	1.93698	0.674	0.176	1.285	1.46167	0.817	-0.31	0.825	1.20175	0.221	-0.399	-0.01	0.456226	0.16	-0.112	0.253	0.319614	0.615991	0.169633	1.06783	1.24438	0.60218	0.0120943	1.04946	1.21001	0.609877	-0.00730257	1.04748	1.21212
MALT222/058	0.21865	-2.2556	-0.94491	2.45528	0.21758	-2.32516	-1.14957	2.60293	0.319	-3.201	-1.29	3.46587	0.204	-2.492	-1.109	2.73524	0.033	-2.162	-0.667	2.26279	-0.107	-1.016	0.147	1.03214	0.05	-1.104	0.019	1.10529	0.264465	-2.26414	-0.835066	2.42768	0.193381	-2.24552	-0.887476	2.42226	0.241788	-2.27672	-0.988304	2.49373
MALT222/059	-1.39944	0.83015	-1.50462	2.21618	-1.37399	0.93389	-1.59171	2.30077	-2.049	1.038	-2.163	3.15506	-1.525	0.931	-1.664	2.44157	-1.542	0.653	-1.378	2.16865	-1.059	0.266	-0.454	1.18252	-0.841	0.402	-0.579	1.09733	-1.25834	0.790177	-1.18036	1.89764	-1.32223	0.900417	-1.40397	2.12842	-1.43884	0.807855	-1.56462	2.27397
MALT222/060	0.62113	-1.72736	0.58941	1.92795	0.67666	-1.74961	0.58096	1.9638	0.908	-2.454	1.243	2.89683	0.739	-1.952	0.797	2.2342	0.236	-1.838	0.715	1.98624	-0.151	-1.081	0.123	1.0984	0.131	-1.124	0.231	1.15495	0.629923	-1.87187	0.524761	2.04355	0.603783	-1.73243	0.593873	1.92835	0.65038	-1.74259	0.525362	1.93277
MALT222/061	2.01358	-0.95658	0.9421	2.42015	1.94193	-1.09889	1.02605	2.4559	2.828	-1.708	1.545	3.64717	2.078	-1.345	1.242	2.76942	2.204	-0.853	0.913	2.53353	1.077	-0.048	0.382	1.14375	0.915	-0.469	0.622	1.20169	1.86198	-1.15601	0.910182	2.37313	2.08417	-1.00428	0.869546	2.47153	2.06473	-1.01703	0.933512	2.48373
MALT222/062	-1.20588	0.00455	0.45463	1.28874	-1.24326	0.13666	0.34875	1.29846	-1.535	0.311	0.767	1.74391	-1.144	0.252	0.539	1.28948	-1.241	-0.353	0.72	1.47753	-0.208	-0.653	1.111	1.30537	0.021	-0.161	0.858	0.873227	-1.17675	-0.131922	0.332213	1.22984	-1.14865	0.0126881	0.429473	1.22638	-1.23769	0.0182171	0.400743	1.30108
MALT222/063	1.13148	-0.31962	0.33112	1.22149	1.20926	-0.34054	0.28429	1.28806	1.569	-0.429	0.681	1.7634	1.245	-0.299	0.334	1.32325	0.83	-0.199	0.669	1.08446	0.242	0.115	0.102	0.286693	0.41	-0.047	-0.169	0.445948	1.0498	-0.0318693	0.190139	1.06735	1.15933	-0.336451	0.372562	1.26334	1.21814	-0.316535	0.369752	1.31179
MALT222/064	0.37596	0.36595	0.33343	0.621644	0.52157	0.35535	0.31261	0.704297	0.923	0.617	0.48	1.20955	0.718	0.489	0.312	0.923033	0.135	0.48	0.368	0.619717	-0.294	0.54	0.006	0.614876	0.054	0.391	-0.032	0.396006	0.381289	0.55984	0.137591	0.691182	0.316119	0.439889	0.355376	0.647863	0.400926	0.40077	0.399808	0.69369
MALT222/065	1.85875	-0.79017	1.08704	2.29368	2.00622	-0.84192	1.06691	2.42323	2.8	-0.92	1.776	3.44101	2.262	-0.898	1.343	2.77969	1.684	-0.43	1.146	2.08184	0.665	-0.45	0.745	1.09533	0.987	-0.576	0.728	1.35496	1.84786	-0.593882	1.23392	2.29997	1.88793	-0.729104	1.08667	2.29711	1.8557	-0.824796	1.08911	2.30436
MALT222/066	0.83436	-1.8858	-1.79026	2.73083	0.84953	-2.1569	-1.70272	2.87631	1.219	-2.783	-2.551	3.9672	0.893	-2.246	-1.854	3.04619	0.831	-1.33	-2.194	2.69687	0.497	0.052	-1.455	1.53842	0.563	-0.424	-1.078	1.28796	0.79243	-2.07828	-1.82227	2.87539	0.792644	-1.81438	-1.7843	2.66533	0.857773	-1.90554	-1.83631	2.78188
MALT222/067	-0.55901	0.79156	0.48049	1.08163	-0.5354	0.70801	0.41141	0.978361	-0.797	1.351	0.555	1.66386	-0.52	0.984	0.398	1.18197	-0.914	1.209	0.695	1.66736	-0.282	0.993	0.618	1.20312	0.078	0.783	0.389	0.877778	-0.48805	0.623565	0.499616	0.936291	-0.575987	0.71284	0.500569	1.04426	-0.642706	0.782241	0.476573	1.11897
MALT222/068	2.04378	2.77517	-0.4554	3.47649	2.12854	2.88895	-0.40251	3.61092	2.929	3.857	-0.559	4.87524	2.375	3.168	-0.352	3.97502	1.996	2.557	-0.649	3.30809	0.905	1.736	-0.341	1.98721	1.202	1.811	-0.138	2.17797	2.10667	2.89426	-0.336771	3.59558	2.09757	2.84628	-0.518504	3.5735	2.07966	2.74324	-0.4359	3.46992
MALT222/069	1.87256	-1.11796	1.33062	2.55477	2.08109	-1.18046	1.2973	2.72166	2.626	-1.697	1.591	3.50813	2.16	-1.254	1.251	2.79341	1.395	-1.171	1.559	2.39745	0.128	-0.264	0.854	0.902993	0.49	-0.282	0.516	0.765428	1.74475	-1.06399	1.30832	2.4265	1.81904	-1.02689	1.3544	2.48954	1.84816	-1.11367	1.36804	2.55489
MALT222/070	-0.09935	-1.42416	-0.49794	1.51197	-0.09976	-1.41046	-0.62901	1.54758	-0.258	-2.103	-1.017	2.3502	-0.183	-1.6	-0.894	1.84194	-0.219	-1.733	-0.177	1.75573	-0.358	-1.067	-0.064	1.12728	-0.275	-0.904	-0.522	1.0795	-0.153227	-1.51654	-0.546404	1.61924	-0.024913	-1.45431	-0.529372	1.54786	-0.0750502	-1.47439	-0.508611	1.56145
MALT222/071	-1.1847	-0.54515	1.04504	1.67117	-1.26117	-0.55496	1.12328	1.77772	-1.869	-0.831	1.494	2.53293	-1.331	-0.635	1.177	1.88683	-1.073	-0.449	0.77	1.39493	-0.122	-0.375	0.113	0.410217	-0.246	-0.564	0.35	0.707893	-1.0163	-0.539823	1.11442	1.60194	-1.1486	-0.638361	1.00447	1.65401	-1.27967	-0.495098	1.13009	1.77757
MALT222/072	-0.3178	-1.11365	-1.85706	2.18858	-0.29088	-1.08781	-1.94457	2.24706	-0.492	-1.666	-2.883	3.3659	-0.324	-1.205	-2.262	2.58334	-0.293	-1.243	-1.634	2.07385	-0.008	-0.58	-0.876	1.05064	-0.127	-0.394	-1.185	1.25523	-0.274203	-1.02792	-1.98759	2.2544	-0.298197	-1.01391	-1.76297	2.05548	-0.334193	-1.14557	-1.84143	2.19428
MALT222/073	0.27826	-0.11512	-0.53694	0.615618	0.1992	-0.19016	-0.59436	0.655061	0.202	-0.089	-0.867	0.894659	0.152	-0.243	-0.68	0.737938	0.293	0.269	-0.302	0.499414	0.317	-0.142	-0.173	0.388049	0.106	-0.346	-0.259	0.445009	0.464755	-0.0278738	-0.867614	0.984646	0.192642	-0.179744	-0.605677	0.660502	0.410262	-0.0647431	-0.604888	0.733755
MALT222/074	1.13393	1.21371	-2.17933	2.74014	1.09707	1.41157	-2.32075	2.9295	1.687	1.758	-3.105	3.94684	1.252	1.432	-2.485	3.12943	1.064	0.862	-2.088	2.49697	0.712	-0.111	-0.971	1.20918	0.758	0.105	-0.962	1.22924	1.21148	1.11279	-2.24797	2.78556	1.14453	1.19471	-2.27358	2.81184	1.13804	1.24476	-2.17458	2.75198
MALT222/075	-0.55229	-0.80489	2.16544	2.37529	-0.6602	-0.71026	2.36013	2.55158	-0.682	-1.108	3.219	3.47199	-0.577	-0.765	2.489	2.66707	-0.277	-1.179	1.826	2.19113	0.218	-0.974	0.437	1.08957	0.065	-0.454	0.751	0.879967	-0.581079	-0.686564	1.99464	2.18806	-0.578552	-0.802119	2.12095	2.3402	-0.651258	-0.822301	2.21744	2.45303
MALT222/076	0.35798	-0.31362	1.14055	1.23586	0.3136	-0.40926	1.18247	1.28999	0.405	-0.526	1.713	1.83714	0.291	-0.395	1.313	1.40167	0.304	-0.223	0.985	1.05469	0.227	0.266	0.476	0.590645	0.251	0.088	0.706	0.754441	0.356655	-0.264002	1.3364	1.40814	0.32378	-0.329017	1.17044	1.25818	0.371695	-0.355206	1.13957	1.25018
MALT222/077	0.09516	-0.33784	-0.82034	0.892272	0.07418	-0.24252	-0.90586	0.940692	0.163	-0.346	-0.957	1.0306	0.144	-0.289	-0.886	0.943002	-0.041	-0.785	-0.712	1.06059	0.1	-0.714	-0.558	0.91168	0.298	-0.378	-0.592	0.762989	0.136591	-0.276399	-0.648511	0.718067	-0.034077	-0.307463	-0.786577	0.845221	0.0745327	-0.321075	-0.784988	0.851382
MALT222/078	-1.30767	-0.74208	-0.10122	1.50696	-1.43035	-0.74131	-0.07642	1.61285	-1.948	-1.282	-0.274	2.34804	-1.468	-0.881	-0.082	1.71403	-0.919	-0.82	-0.34	1.27772	-0.056	-0.227	-0.065	0.242673	-0.302	-0.313	0.169	0.46662	-1.06553	-0.575071	-0.200175	1.22725	-1.34946	-0.739353	-0.140424	1.54512	-1.4101	-0.712005	-0.138132	1.58569
MALT222/079	-1.67937	1.10084	0.80039	2.16166	-1.80897	0.99637	0.74594	2.1958	-2.745	1.578	1.266	3.40997	-2.124	1.134	0.864	2.55809	-1.643	1.443	1.081	2.43932	-0.37	1.323	0.495	1.46022	-0.732	1.038	0.352	1.31802	-1.9117	1.28897	0.660821	2.39849	-1.66645	0.977181	0.842435	2.10752	-1.74898	1.08468	0.825554	2.21743
MALT222/080	1.43916	-1.58354	-1.93682	2.88618	1.46518	-1.76989	-1.93999	3.00713	1.842	-2.189	-2.648	3.89828	1.439	-1.728	-2.128	3.09598	1.471	-1.126	-1.848	2.61664	0.664	0.136	-1.217	1.39301	0.467	-0.281	-1.19	1.30887	1.425	-1.53104	-2.09823	2.96264	1.36334	-1.44751	-1.81714	2.69369	1.52664	-1.6445	-2.03821	3.03139
MALT222/081	-1.41088	-0.02592	-0.21194	1.42695	-1.39332	0.18568	-0.20565	1.4206	-1.936	0.155	-0.067	1.94335	-1.539	0.229	-0.096	1.5589	-1.559	-0.405	-0.052	1.61159	-1.083	-0.719	-0.568	1.41862	-0.995	-0.166	-0.434	1.09815	-1.359	0.0891143	-0.261783	1.38685	-1.42739	-0.0841553	-0.178111	1.44092	-1.43511	-0.0383699	-0.16465	1.44503
MALT222/082	-1.22009	1.18351	-0.87198	1.91041	-1.12442	1.23554	-1.09231	1.996	-1.971	1.734	-1.222	2.89567	-1.394	1.423	-1.083	2.26739	-1.608	0.85	-0.336	1.84961	-1.25	0.65	0.227	1.42707	-0.989	0.846	-0.331	1.34291	-1.27668	1.0452	-0.882078	1.87094	-1.2923	1.30824	-0.843234	2.02301	-1.22341	1.2161	-0.871416	1.93262
MALT222/083	-0.51875	0.23693	-0.61611	0.839541	-0.54373	0.27599	-0.62665	0.874359	-0.879	0.577	-0.97	1.43055	-0.679	0.343	-0.73	1.05432	-0.579	0.251	-0.759	0.987078	-0.324	-0.118	-0.488	0.597532	-0.41	-0.066	-0.476	0.63169	-0.332775	0.212794	-0.570806	0.694147	-0.51859	0.291878	-0.731537	0.943013	-0.507178	0.254572	-0.6645	0.873841
MALT222/084	0.10975	-0.52825	0.29089	0.612952	0.02235	-0.49419	0.38187	0.624938	-0.135	-0.779	0.295	0.843855	-0.005	-0.607	0.296	0.675344	0.091	-0.866	0.102	0.876722	0.438	-0.756	-0.082	0.877556	0.257	-0.478	0.029	0.543483	0.142828	-0.877642	0.398114	0.974243	0.105868	-0.542973	0.284599	0.622113	0.10526	-0.593357	0.288275	0.668023
MALT222/085	-2.26008	0.13459	-1.25712	2.58968	-2.37707	0.17128	-1.32329	2.72597	-3.253	0.13	-1.804	3.72201	-2.479	0.136	-1.368	2.83467	-1.782	0.046	-1.058	2.07292	-0.282	0.026	-0.589	0.653545	-0.544	-0.09	-0.64	0.84477	-2.37545	0.250821	-1.31925	2.72876	-2.2607	0.1028	-1.30031	2.61001	-2.35536	0.160253	-1.25518	2.67374
MALT222/086	0.8354	0.465	-0.93384	1.33648	0.95147	0.47185	-0.91188	1.39981	1.07	0.751	-1.216	1.78537	0.996	0.645	-0.969	1.53199	0.404	0.633	-1.069	1.30639	0.138	0.565	-0.57	0.814352	0.494	0.479	-0.336	0.76575	0.838812	0.531943	-1.00653	1.4141	0.778945	0.464721	-0.985068	1.33906	0.81184	0.516061	-0.935804	1.34206
MALT222/087	-0.69288	-1.26704	0.88762	1.69509	-0.83478	-1.35345	0.90127	1.82783	-0.721	-1.601	1.14	2.09348	-0.703	-1.458	0.949	1.87632	-0.375	-1.057	0.654	1.2983	-0.279	-0.876	0.739	1.17955	-0.403	-1.084	0.835	1.42643	-0.588068	-1.53693	0.938878	1.89459	-0.627468	-1.34002	0.800857	1.68248	-0.641113	-1.21143	0.791925	1.58295
MALT222/088	0.79604	0.77717	-0.38305	1.17661	0.69803	0.87944	-0.49744	1.22805	1.181	1.186	-0.755	1.83613	0.777	1.002	-0.568	1.38937	0.99	0.532	-0.066	1.12582	0.508	0.123	0.254	0.581127	0.294	0.321	-0.042	0.437311	0.768245	0.668023	-0.450338	1.11322	0.847419	0.839713	-0.318831	1.23486	0.832079	0.827292	-0.390492	1.23663
MALT222/089	1.76515	-0.40606	0.26635	1.83073	1.69771	-0.47368	0.35004	1.79698	2.525	-0.75	0.761	2.74176	1.84	-0.555	0.553	1.99986	1.941	-0.398	0.3	2.00397	1.226	0.257	-0.344	1.29902	1.04	0.17	-0.063	1.05568	1.92715	-0.507549	0.493795	2.05313	1.75185	-0.450944	0.232893	1.82389	1.79819	-0.450718	0.326979	1.88243
MALT222/090	-0.62042	-0.44398	-1.19728	1.41969	-0.81025	-0.51899	-1.20056	1.53857	-1.235	-0.601	-1.799	2.26337	-1.007	-0.451	-1.326	1.72503	-0.31	-0.151	-1.183	1.23223	0.156	0.262	-0.528	0.609725	-0.192	-0.028	-0.476	0.514027	-0.697683	-0.511038	-1.12634	1.42006	-0.578047	-0.355952	-1.25815	1.4296	-0.581953	-0.414224	-1.24641	1.43659
MALT222/091	-2.06197	0.1978	-0.10442	2.07407	-2.07964	0.0782	-0.15824	2.08712	-2.951	-0.191	-0.317	2.97412	-2.301	-0.103	-0.262	2.31816	-1.959	0.189	-0.098	1.97053	-1.121	0.753	-0.144	1.35808	-1.217	0.417	-0.238	1.30829	-1.99704	0.135457	-0.0817992	2.0033	-2.00571	0.21097	-0.0730386	2.0181	-2.00399	0.207126	-0.0883664	2.0166
MALT222/092	-0.41248	-0.00654	0.57297	0.706029	-0.53006	0.01965	0.51171	0.737019	-0.929	0.055	0.733	1.18463	-0.723	0.067	0.587	0.933695	-0.239	0.044	0.769	0.806485	0.143	-0.209	0.764	0.804876	-0.135	-0.116	0.578	0.604785	-0.558755	-0.00746751	0.493594	0.745585	-0.423652	0.0768944	0.514508	0.670904	-0.427996	0.0198893	0.564159	0.708415
MALT222/093	0.96846	0.0028	-0.71248	1.20231	0.91408	0.11968	-0.65823	1.13275	1.52	0.007	-1.079	1.86405	1.097	0.071	-0.853	1.39142	1.2	-0.328	-0.769	1.46251	0.776	-0.55	-0.861	1.28296	0.799	-0.279	-0.748	1.12949	0.894162	-0.0667926	-0.650592	1.10782	0.945919	-0.0421702	-0.71514	1.18658	0.957186	0.000521497	-0.698379	1.18488
MALT222/094	-1.7014	-0.25601	1.17336	2.08256	-1.77157	-0.24484	1.27774	2.19796	-2.658	-0.31	1.617	3.12662	-1.945	-0.293	1.287	2.35058	-1.435	-0.237	1.015	1.77359	-0.214	-0.11	0.046	0.244973	-0.467	-0.156	0.087	0.499994	-1.66246	-0.277267	1.16628	2.04959	-1.70088	-0.282114	1.07521	2.03191	-1.74962	-0.294538	1.24567	2.16786
MALT222/095	-1.15035	0.2906	0.83934	1.45336	-0.98691	0.29438	0.74747	1.27254	-1.505	0.624	1.011	1.91743	-1.022	0.543	0.78	1.39561	-1.605	0.368	1.064	1.9605	-1.206	0.28	1.081	1.64359	-0.681	0.477	0.633	1.04498	-0.985887	0.581668	0.596798	1.29092	-1.16773	0.257249	0.838084	1.46019	-1.15684	0.277234	0.828428	1.44963
MALT222/096	0.06901	1.11357	-0.2947	1.15397	0.10551	1.22453	-0.21164	1.24716	0.238	1.947	-0.23	1.97493	0.149	1.518	-0.165	1.53419	0.054	0.963	-0.214	0.987968	-0.741	0.258	-0.535	0.949668	-0.62	0.568	-0.495	0.97573	0.138591	1.14554	-0.226351	1.17588	0.0379914	1.0648	-0.223545	1.08868	0.0785918	1.06771	-0.238911	1.09693
MALT222/097	0.65616	-0.01727	0.16425	0.676626	0.59299	0.04897	0.25063	0.64564	0.852	-0.075	0.109	0.862212	0.62	-0.022	0.133	0.634486	0.897	-0.276	-0.145	0.949637	0.537	-0.243	-0.217	0.628098	0.495	-0.032	-0.02	0.496436	0.544998	-0.087157	0.0142267	0.552106	0.735398	0.0964257	0.129672	0.752943	0.707816	0.00953713	0.0857811	0.713058
MALT222/098	0.04718	1.17108	1.45936	1.87173	-0.03706	1.10645	1.49018	1.85641	-0.063	1.611	1.998	2.56735	-0.103	1.242	1.602	2.02967	0.201	1.231	1.14	1.68978	0.307	1.308	0.815	1.57141	0.083	1.114	1.015	1.50934	-0.0475249	0.992351	1.46897	1.77338	0.0609719	1.26253	1.41406	1.89665	0.0513251	1.21843	1.41757	1.86994
MALT222/099	1.25195	-0.10295	1.29745	1.80592	1.25908	-0.03386	1.35447	1.8496	1.702	-0.053	2.069	2.67962	1.315	0.047	1.55	2.03321	1.189	-0.201	1.453	1.88821	0.638	-0.245	0.572	0.891209	0.613	0.038	0.649	0.89354	1.25197	0.0561373	1.35187	1.84341	1.31289	-0.04213	1.243	1.80846	1.2673	-0.133209	1.35175	1.85769
MALT222/100	0.52646	2.37485	-0.22044	2.44247	0.55358	2.41165	-0.40783	2.50775	0.482	3.327	-0.337	3.37858	0.502	2.587	-0.376	2.66194	0.372	2.332	0.166	2.36731	0.537	1.498	0.36	1.63156	0.518	1.535	0.023	1.62021	0.351607	2.47217	-0.469177	2.54074	0.50903	2.37335	-0.192077	2.43491	0.476297	2.39665	-0.244105	2.45569
MALT222/101	-0.1609	0.02221	0.39288	0.425131	-0.0708	-0.20122	0.36808	0.425423	-0.018	-0.303	0.639	0.707428	0.061	-0.301	0.457	0.55061	-0.212	0.458	0.572	0.762818	-0.236	0.82	0.295	0.902841	0.071	0.189	0.247	0.319016	-0.187833	0.016476	0.335608	0.384949	-0.222882	0.0676935	0.459092	0.514805	-0.178553	0.00790323	0.315214	0.362358
MALT222/102	1.91429	-0.20569	-0.50774	1.99113	2.0704	-0.11226	-0.5834	2.15395	2.782	-0.154	-0.811	2.90189	2.175	-0.06	-0.613	2.26053	1.906	-0.39	-0.169	1.95282	0.404	-0.409	0.39	0.694692	0.465	-0.149	-0.007	0.488339	2.03249	-0.314041	-0.714233	2.1771	1.74867	-0.155735	-0.518609	1.83059	1.94624	-0.238103	-0.533933	2.03215
MALT222/103	0.04059	-0.59887	-0.23521	0.644683	0.00115	-0.5352	-0.20746	0.574003	-0.014	-0.843	-0.246	0.878272	-0.052	-0.66	-0.159	0.680871	-0.045	-0.807	-0.518	0.959999	-0.035	-0.804	0.193	0.827581	-0.107	-0.593	0.409	0.728271	-0.100106	-0.751482	-0.186566	0.780739	0.0448443	-0.521086	-0.153494	0.545071	0.0548319	-0.577132	-0.27836	0.643096
MALT222/104	-1.35526	-0.22073	0.7852	1.58177	-1.50426	-0.25564	0.7105	1.68314	-1.92	-0.497	1.178	2.30675	-1.706	-0.352	0.878	1.9507	-0.958	-0.219	1.075	1.45649	-0.589	0.274	0.839	1.06109	-1.029	0.02	0.696	1.24244	-1.47754	-0.44068	0.604035	1.65596	-1.44058	-0.203105	0.726076	1.62595	-1.41237	-0.247454	0.769173	1.62716
MALT222/105	-1.41925	1.00906	-0.69456	1.8748	-1.41347	1.18253	-0.71976	1.97847	-1.781	1.31	-0.696	2.31786	-1.481	1.236	-0.626	2.02804	-1.324	0.359	-0.578	1.4886	-1.184	-0.098	-0.357	1.24053	-0.953	0.496	-0.297	1.11465	-1.30878	1.12016	-0.499272	1.79359	-1.44329	1.03426	-0.728737	1.91933	-1.45642	0.960553	-0.703383	1.88111
MALT222/106	0.15369	-0.88471	0.38589	0.977366	0.28992	-0.92043	0.39827	1.04397	0.324	-1.294	0.236	1.35466	0.325	-0.969	0.278	1.05918	-0.353	-0.96	0.347	1.0801	-0.637	-0.146	0.108	0.662381	-0.2	-0.146	-0.021	0.24851	0.178697	-0.810803	0.276182	0.874991	0.159686	-0.817216	0.399623	0.923602	0.0976865	-0.901807	0.397479	0.990347
MALT222/107	0.96433	-2.50443	-0.21748	2.69247	0.91624	-2.56883	-0.28435	2.74212	1.426	-3.38	-0.384	3.68854	1.013	-2.646	-0.267	2.84583	1.4	-2.212	-0.116	2.62038	0.834	-1.273	0.056	1.5229	0.501	-1.278	0.072	1.37458	1.1017	-2.40444	-0.43169	2.67982	1.0188	-2.5901	-0.248926	2.79438	1.01083	-2.5774	-0.245292	2.77937
MALT222/108	-0.11084	0.97109	1.10872	1.47803	-0.14023	1.08423	1.18141	1.60964	-0.205	1.323	1.755	2.20735	-0.042	1.145	1.363	1.78061	0.01	0.782	0.843	1.1499	0.441	0.429	0.426	0.74833	0.496	0.45	0.686	0.958703	-0.0868498	1.2763	1.05058	1.65535	-0.225912	1.10009	0.940522	1.46486	-0.180298	1.04869	1.09576	1.5274
MALT222/109	1.70731	1.25229	0.10082	2.11974	1.81899	1.33206	0.14005	2.25892	2.498	1.996	-0.083	3.19858	1.907	1.483	0.052	2.41633	1.564	0.933	-0.17	1.82907	0.35	0.015	-0.158	0.384303	0.415	0.338	-0.054	0.537945	1.69691	0.989703	0.0010497	1.96444	1.71727	1.21588	0.156695	2.10996	1.78871	1.25183	0.138737	2.18765
MALT222/110	1.02799	-1.71494	-0.37706	2.03469	1.14212	-1.69501	-0.31782	2.06846	1.411	-2.423	-0.438	2.8379	1.129	-1.914	-0.31	2.24369	0.737	-1.959	-0.738	2.21935	-0.496	-1.218	-0.318	1.35302	-0.209	-0.962	-0.115	0.991136	0.900785	-1.69955	-0.188471	1.93272	0.817449	-1.68423	-0.459966	1.92781	1.05471	-1.7675	-0.448909	2.10665
MALT222/111	-0.82913	-1.24377	-2.18736	2.64933	-0.93501	-1.30829	-2.25988	2.77361	-1.175	-1.927	-3.234	3.94369	-0.954	-1.548	-2.44	3.04303	-0.744	-1.223	-2.349	2.75083	-0.19	-0.648	-1.252	1.4225	-0.132	-0.807	-1.093	1.36504	-0.569579	-1.30233	-2.27026	2.67853	-0.986014	-1.22933	-2.13473	2.6534	-0.842225	-1.2786	-2.23297	2.70746
MALT222/112	0.51155	0.33925	2.01763	2.10893	0.54732	0.24008	2.21495	2.29417	0.433	0.318	2.992	3.03985	0.403	0.132	2.331	2.36926	0.436	0.477	1.522	1.65351	0.328	0.332	0.245	0.527099	0.126	-0.07	0.662	0.67751	0.435431	0.202676	1.86343	1.92433	0.552079	0.388397	2.05238	2.16053	0.517013	0.37337	2.05023	2.14713
MALT222/113	1.27194	-0.82072	1.55316	2.16881	1.32158	-0.80179	1.71238	2.30688	1.882	-1.019	2.007	2.934	1.448	-0.931	1.701	2.4201	1.34	-0.883	1.112	1.95239	0.49	-1.026	0.18	1.15116	0.627	-0.825	0.411	1.11475	1.30179	-1.11062	1.52127	2.28963	1.31129	-0.865051	1.57247	2.22272	1.31809	-0.826467	1.59924	2.23114
MALT222/114	0.16472	0.91306	-1.43124	1.70566	0.25117	0.91935	-1.40624	1.69876	0.17	1.611	-2.215	2.74417	0.236	1.1	-1.553	1.91768	-0.35	0.864	-1.68	1.9213	-0.383	0.176	-0.974	1.06129	-0.041	0.34	-0.655	0.739125	-0.0251704	0.825228	-1.26468	1.51031	0.244106	0.959203	-1.49971	1.79688	0.215663	0.941673	-1.52785	1.80764
MALT222/115	0.70758	-1.3084	0.6967	1.64255	0.74634	-1.50939	0.73539	1.83741	1.091	-2.236	0.993	2.67881	0.785	-1.727	0.798	2.05805	0.628	-1.095	0.693	1.44002	0.178	0.157	0.374	0.442955	0.38	-0.325	0.488	0.698691	0.637449	-1.44193	0.584553	1.68143	0.787464	-1.28697	0.755627	1.68741	0.703263	-1.3684	0.636057	1.66483
MALT222/116	-0.42353	-0.31992	-0.44339	0.691608	-0.42482	-0.4982	-0.64391	0.918311	-0.304	-0.49	-0.853	1.02962	-0.317	-0.479	-0.774	0.96385	-0.369	0.163	-0.252	0.475641	-0.483	0.259	0.437	0.700956	-0.384	-0.187	-0.062	0.431589	-0.461416	-0.359015	-0.588895	0.829815	-0.44643	-0.316208	-0.474647	0.724278	-0.397567	-0.361922	-0.422224	0.683608
MALT222/117	-0.93055	-0.43046	-0.28821	1.06503	-0.87796	-0.32669	-0.05837	0.938588	-1.136	-0.514	-0.289	1.27993	-0.889	-0.296	-0.115	0.944014	-1.086	-0.527	-0.762	1.4275	-0.632	-0.484	-1.201	1.44086	-0.446	-0.198	-0.594	0.768737	-0.933518	-0.320907	-0.403173	1.0663	-0.87409	-0.464005	-0.331247	1.04358	-0.906923	-0.447824	-0.31887	1.06053
MALT222/118	-0.21961	-0.70647	-0.05135	0.741596	-0.11683	-0.79076	-0.01588	0.799502	-0.203	-1.126	0.27	1.17558	-0.087	-0.84	0.212	0.870697	-0.641	-0.514	0.156	0.836309	-0.477	0.356	-0.128	0.608809	0.045	0.073	0.001	0.0857613	-0.207581	-0.64953	-0.127403	0.693694	-0.226195	-0.613845	-0.128319	0.66666	-0.310477	-0.771343	-0.0686773	0.834316
MALT222/119	0.65281	-0.84974	-0.19872	1.08982	0.76654	-1.11403	-0.14659	1.3602	1.22	-1.426	-0.266	1.89542	0.959	-1.179	-0.159	1.52807	0.478	-0.402	-0.303	0.694188	0.117	0.557	-0.029	0.569894	0.487	-0.072	0.073	0.497677	0.846962	-0.810749	-0.233262	1.19544	0.517648	-0.984242	-0.219873	1.13359	0.637692	-0.884964	-0.237381	1.11632
MALT222/120	2.13145	0.48092	0.23571	2.19771	2.17067	0.63686	0.42811	2.30232	3.26	0.896	0.629	3.4389	2.435	0.751	0.562	2.60942	2.282	0.273	-0.052	2.29886	0.87	-0.051	-0.549	1.03	0.991	0.289	0	1.03228	2.29008	0.541409	0.296222	2.37177	2.23863	0.478061	0.19477	2.29738	2.22156	0.531038	0.252638	2.29808
MALT222/121	1.48595	-0.06102	-0.15839	1.49561	1.61293	-0.02564	-0.1245	1.61793	2.393	-0.007	-0.144	2.39734	1.893	0.003	-0.038	1.89338	1.269	-0.222	-0.257	1.31366	0.863	-0.304	0.187	0.933892	1.02	-0.137	0.26	1.06149	1.53648	-0.112699	0.0327414	1.54096	1.50538	-0.151989	-0.200813	1.5263	1.54431	-0.0682325	-0.200044	1.5587
MALT222/122	0.23257	-0.06739	-1.33095	1.3528	0.26177	0.03523	-1.3379	1.36372	0.132	0.13	-1.674	1.68422	0.245	0.118	-1.314	1.34184	0.079	-0.182	-1.227	1.24294	0.608	-0.221	-0.928	1.13123	0.482	-0.254	-0.829	0.992009	0.328496	-0.208195	-1.31619	1.37244	0.333988	-0.18255	-1.42182	1.47188	0.264137	-0.0079386	-1.32273	1.34887
MALT222/123	-0.63404	-0.47633	0.11399	0.801181	-0.44421	-0.39326	0.01588	0.593488	-0.94	-0.485	0.278	1.09367	-0.586	-0.413	0.084	0.721818	-1.184	-0.694	0.293	1.40333	-0.914	-1.037	0.406	1.44069	-0.43	-0.747	0.228	0.891568	-0.734549	-0.620706	0.0456316	0.962767	-0.687474	-0.455382	0.0659251	0.827248	-0.669455	-0.442814	0.113364	0.810621
MALT222/124	-0.4084	0.36134	1.74667	1.82981	-0.3054	0.3436	1.74864	1.80806	-0.87	0.751	2.317	2.58639	-0.521	0.512	1.945	2.07765	-0.823	0.694	1.666	1.98356	-0.435	0.609	0.941	1.20233	-0.276	0.463	1.134	1.25559	-0.47268	0.570554	1.57662	1.74203	-0.285143	0.359324	1.72435	1.78432	-0.363534	0.413949	1.70957	1.79615
MALT222/125	-1.1608	0.23652	0.05993	1.18617	-1.06959	0.35269	0.20975	1.1456	-1.522	0.222	0.268	1.56128	-1.112	0.313	0.233	1.17847	-1.446	0.014	-0.22	1.46271	-1.053	-0.352	-0.667	1.29522	-0.683	-0.087	-0.268	0.738838	-1.08936	0.218142	-0.0634977	1.11279	-1.17404	0.197628	-0.00953268	1.1906	-1.17858	0.238991	0.0471611	1.20349
MALT222/126	0.11094	-0.05397	0.14821	0.192838	0.14528	0.00441	0.241	0.281437	-0.074	0.022	0.25	0.261649	0.05	-0.003	0.243	0.248109	-0.03	-0.234	-0.208	0.314516	0.045	-0.312	-0.551	0.634799	0.128	-0.158	-0.132	0.242429	-0.0418263	0.0877163	0.380501	0.392714	0.0373778	0.0865789	0.0750802	0.120541	0.060604	-0.036868	0.190446	0.203229
MALT222/127	-0.83349	-0.89493	-1.4963	1.93249	-0.74668	-0.94356	-1.50243	1.92487	-1.176	-1.056	-2.061	2.59727	-0.873	-0.918	-1.616	2.05337	-1.074	-0.617	-1.573	2.00212	-0.856	-0.589	-1.034	1.46588	-0.659	-0.724	-0.991	1.39303	-0.673908	-1.03514	-1.46095	1.91312	-0.813209	-0.869217	-1.56887	1.96932	-0.891431	-0.787736	-1.52469	1.93387
MALT222/128	1.65738	-0.41342	-3.72579	4.0987	1.64685	-0.46068	-3.90031	4.25873	2.054	-0.776	-5.044	5.50118	1.664	-0.623	-4.068	4.4391	1.497	-0.354	-3.206	3.55595	0.923	-0.326	-1.531	1.81719	0.841	-0.429	-1.794	2.02725	1.39969	-0.507178	-3.43433	3.74312	1.63475	-0.449078	-3.83078	4.18915	1.61991	-0.450025	-3.70597	4.06951
MALT222/129	0.0678	-0.14792	0.41494	0.445704	0.03926	-0.07805	0.60704	0.613295	-0.259	-0.009	0.572	0.62797	-0.132	-0.006	0.525	0.541373	0.106	-0.308	-0.1	0.340735	0.331	-0.385	-0.524	0.729631	0.123	-0.203	-0.105	0.259544	0.214515	-0.154034	0.452181	0.523652	0.0265135	-0.140104	0.404864	0.42924	0.115391	-0.117172	0.450339	0.479426
MALT222/130	-0.05154	-1.22055	0.30486	1.2591	-0.10121	-1.30956	0.34324	1.35757	0.006	-2.044	0.542	2.11465	0.024	-1.483	0.416	1.54043	0.121	-1.184	0.229	1.212	0.514	-0.406	-0.034	0.655887	0.452	-0.589	0.196	0.767881	-0.204465	-1.28305	0.130785	1.30581	-0.0456088	-1.20374	0.36828	1.25964	-0.117098	-1.2213	0.267478	1.25572
MALT222/131	1.17479	1.36339	1.20042	2.16332	1.09214	1.43157	1.29963	2.22063	1.803	2.048	1.792	3.26441	1.294	1.499	1.455	2.45733	1.314	1.109	0.944	1.96153	0.76	0.261	0.378	0.888034	0.549	0.487	0.773	1.06588	1.237	1.28626	1.11201	2.10266	1.08384	1.36199	1.2193	2.12519	1.24891	1.37942	1.18318	2.2051
MALT222/132	-0.29313	0.61465	-1.83771	1.95982	-0.31857	0.53195	-1.78421	1.88888	-0.448	0.804	-2.805	2.95214	-0.368	0.543	-2.028	2.13144	-0.064	0.816	-1.972	2.13512	0.013	0.594	-1.119	1.26695	-0.157	0.29	-1.072	1.12158	-0.639352	0.596875	-1.87205	2.0663	-0.403566	0.604074	-1.89944	2.03363	-0.307367	0.616904	-1.89683	2.01817
MALT222/133	1.22566	-1.40823	0.73732	2.00724	1.38423	-1.51338	0.72916	2.17671	2.001	-2.28	0.751	3.12512	1.554	-1.786	0.716	2.47333	0.942	-1.317	0.674	1.75389	0.112	-0.468	0.434	0.648015	0.537	-0.832	0.472	1.09699	1.30868	-1.73732	0.86906	2.34226	1.24049	-1.39231	0.711455	1.99588	1.23977	-1.35738	0.700838	1.9674
MALT222/134	-1.70165	1.59692	0.43292	2.37343	-1.688	1.61623	0.37332	2.36662	-2.209	2.1	0.388	3.07249	-1.724	1.728	0.413	2.47563	-1.671	1.402	0.426	2.22246	-1.232	0.645	0.733	1.57199	-1.027	0.955	0.527	1.49816	-1.78857	1.66274	0.628656	2.52168	-1.73113	1.42619	0.510029	2.30021	-1.66128	1.51337	0.49738	2.30164
MALT222/135	0.88728	0.54695	-0.12761	1.0501	1.05666	0.45639	-0.04651	1.15195	1.491	0.302	-0.294	1.54943	1.176	0.27	-0.114	1.21197	0.406	0.468	-0.454	0.768099	-0.159	1.02	-0.114	1.03859	0.438	0.681	0.076	0.813253	1.00994	0.707566	-0.178009	1.24592	0.925699	0.674322	-0.0973757	1.1494	0.852413	0.555884	-0.214151	1.03994
MALT222/136	-1.20828	-0.23116	-0.36282	1.28258	-1.26089	-0.36429	-0.41664	1.377	-1.76	-0.531	-0.874	2.03554	-1.43	-0.402	-0.581	1.59501	-1.106	0.06	-0.492	1.21198	-0.351	0.53	-0.104	0.644141	-0.623	0.161	-0.171	0.665801	-1.5394	-0.403228	-0.52213	1.6748	-1.18678	-0.209887	-0.349378	1.25482	-1.15645	-0.226904	-0.375792	1.23696
MALT222/137	-0.58832	2.09203	0.21364	2.18366	-0.66977	2.16416	0.32858	2.28914	-0.809	3.178	0.368	3.29994	-0.684	2.344	0.344	2.46587	-0.27	2.013	-0.136	2.03557	0.105	0.742	-0.524	0.914421	-0.282	0.822	-0.156	0.882918	-0.510343	2.06557	0.358382	2.15766	-0.65313	1.92868	0.205711	2.04663	-0.56715	2.13215	0.221276	2.21736
MALT222/138	-1.57805	-0.53553	-0.79103	1.84466	-1.54577	-0.63291	-0.86853	1.88264	-2.286	-0.903	-1.021	2.66151	-1.719	-0.696	-0.814	2.02533	-1.644	-0.342	-0.785	1.85362	-1.035	-0.058	0.072	1.03912	-0.893	-0.24	0.086	0.928679	-1.56498	-0.669125	-0.83536	1.89597	-1.54534	-0.52857	-0.729766	1.78886	-1.65134	-0.481657	-0.876486	1.93058
MALT222/139	0.98669	-0.19503	-0.97807	1.40293	1.14675	-0.22346	-1.03347	1.55982	1.866	-0.609	-1.664	2.57327	1.415	-0.432	-1.251	1.93749	0.867	-0.102	-1.144	1.43904	-0.05	0.295	-0.343	0.455164	0.366	0.095	-0.456	0.592382	1.17389	-0.150099	-0.946599	1.51545	0.985623	-0.270172	-0.945014	1.39194	1.04933	-0.250284	-0.984157	1.46024
MALT222/140	-0.59737	-0.81274	0.09913	1.01352	-0.74447	-0.87241	0.06007	1.14845	-1.118	-0.996	0.219	1.51324	-0.88	-0.878	0.077	1.24548	-0.423	-0.705	0.159	0.837398	0.271	-0.749	0.185	0.817721	-0.144	-0.75	0.044	0.764965	-0.615623	-0.647486	0.0749929	0.896579	-0.581097	-0.764201	0.195462	0.979736	-0.661826	-0.753737	0.144611	1.01343
MALT222/141	-0.89749	0.23045	0.52712	1.06604	-1.06354	0.33649	0.54931	1.24342	-1.188	0.383	0.878	1.52608	-1.062	0.407	0.573	1.27351	-0.479	-0.016	0.176	0.510561	0.004	0.008	-0.118	0.118338	-0.323	0.396	0.048	0.513273	-1.00085	0.248659	0.580211	1.18329	-0.86419	0.117664	0.544571	1.02822	-0.900315	0.280837	0.545981	1.08974
MALT222/142	-0.14623	1.32433	-1.60379	2.08504	-0.31182	1.37255	-1.49538	2.0536	-0.386	1.929	-2.076	2.86004	-0.301	1.515	-1.561	2.19603	0.084	1.335	-1.988	2.39613	0.968	0.282	-1.336	1.67375	0.555	0.256	-0.868	1.0616	0.0803726	1.02302	-1.74472	2.02413	-0.0445529	1.26487	-1.60344	2.04276	-0.153887	1.3599	-1.69038	2.17495
MALT222/143	-0.79192	1.79588	1.4247	2.4253	-0.66109	1.85076	1.44444	2.43901	-1.21	2.504	2.325	3.62488	-0.885	1.897	1.696	2.69411	-1.317	1.494	1.755	2.65453	-1.3	0.705	1.112	1.85029	-0.844	0.762	0.939	1.47469	-0.800951	1.6777	1.27504	2.25432	-0.781261	1.76095	1.38179	2.37079	-0.752972	1.86799	1.40474	2.45553
MALT222/144	1.06238	-0.78378	-0.70381	1.4961	1.08223	-0.90456	-0.73797	1.59187	1.748	-0.953	-0.897	2.18365	1.387	-0.902	-0.753	1.8178	1.071	-0.447	-0.488	1.25897	0.861	0.207	-0.165	0.900775	0.9	-0.194	-0.257	0.955869	0.909032	-0.670665	-0.445748	1.21442	1.06424	-0.729049	-0.725687	1.48011	1.03593	-0.795846	-0.711694	1.48763
MALT222/145	1.06124	-1.56169	0.39329	1.92867	1.16566	-1.58542	0.23811	1.98217	1.919	-2.015	0.417	2.81366	1.392	-1.676	0.221	2.18986	0.989	-1.318	0.802	1.83261	0.285	-0.805	0.801	1.17083	0.614	-0.933	0.465	1.20984	1.39323	-1.51996	0.387137	2.09791	1.03285	-1.57912	0.392647	1.92732	1.02551	-1.53836	0.391175	1.88977
MALT222/146	-1.65219	0.14006	-0.01235	1.65816	-1.83549	0.15342	-0.01919	1.84199	-2.61	0.233	-0.17	2.62589	-2.005	0.232	-0.135	2.02289	-1.225	0.073	-0.009	1.22721	-0.072	-0.042	0.357	0.366602	-0.509	0.179	0.201	0.57578	-1.7943	0.11498	0.0412837	1.79846	-1.64193	0.239281	0.0829426	1.66135	-1.70756	0.079827	-0.0433036	1.70998
MALT222/147	-0.05761	-1.12124	-0.79786	1.37734	-0.14433	-1.09916	-0.74174	1.33385	-0.148	-1.48	-0.938	1.75845	-0.162	-1.155	-0.679	1.34956	0.274	-1.218	-0.882	1.52857	0.312	-0.791	-0.588	1.03381	0.132	-0.753	-0.416	0.870338	-0.205907	-1.10968	-0.86219	1.42027	-0.110599	-1.01249	-0.888389	1.35152	-0.0891755	-1.09049	-0.837859	1.37809
MALT222/148	-0.61944	-0.99553	-0.0872	1.17575	-0.65418	-0.98817	-0.16321	1.19627	-1.215	-1.552	-0.365	2.00453	-0.872	-1.108	-0.268	1.43523	-0.574	-0.94	0.087	1.10483	0.012	-0.402	0.304	0.504147	-0.265	-0.325	0.094	0.429751	-0.88675	-0.72256	-0.151214	1.15381	-0.529156	-1.11493	-0.129201	1.24088	-0.618394	-0.990739	-0.144945	1.17685
MALT222/149	1.87961	1.21896	-0.09984	2.24249	2.0382	1.37973	-0.13845	2.46517	2.611	1.894	-0.079	3.22658	2.068	1.428	-0.057	2.51377	1.642	0.852	-0.272	1.86977	0.198	-0.127	-0.203	0.310712	0.373	0.165	0.013	0.408072	1.83358	1.12541	0.130934	2.15539	1.71874	1.15269	-0.109667	2.07239	1.98132	1.24906	-0.139979	2.34635
MALT222/150	-0.90035	-0.17752	1.88829	2.09947	-0.77291	-0.16701	2.04671	2.19415	-0.941	-0.358	2.603	2.79092	-0.639	-0.245	2.134	2.24105	-1.154	-0.226	1.555	1.94957	-0.68	-0.063	0.549	0.876225	-0.227	-0.169	0.681	0.737463	-0.697076	-0.0684147	1.90964	2.03404	-0.95391	-0.177407	1.99438	2.21788	-0.904881	-0.25335	1.95826	2.17204
MALT222/151	-0.69101	-0.00874	0.44297	0.820849	-0.67245	-0.10681	0.50837	0.849728	-1.241	-0.041	0.782	1.46741	-0.877	-0.166	0.633	1.09425	-0.823	0.328	0.41	0.976224	-0.317	0.107	0.165	0.373046	-0.359	-0.146	0.262	0.467804	-0.757104	-0.15482	0.509691	0.925721	-0.666771	-0.0105726	0.519428	0.845281	-0.763941	-0.0158337	0.535862	0.933276
MALT222/152	-1.14495	0.36142	1.82167	2.18175	-1.23896	0.24657	1.87785	2.26321	-1.815	0.451	2.558	3.16875	-1.36	0.287	2.066	2.49005	-0.933	0.902	1.803	2.22146	0.168	0.597	0.827	1.03371	-0.099	0.243	0.797	0.839082	-1.04751	0.45446	1.79854	2.13039	-1.10739	0.390037	1.82308	2.16843	-1.1864	0.38997	1.86208	2.24209
MALT222/153	0.47606	0.62889	0.93362	1.2222	0.3077	0.63356	0.96972	1.19851	0.553	0.871	1.451	1.78041	0.304	0.749	1.181	1.43115	0.923	0.505	0.939	1.4102	0.983	0.75	0.483	1.32743	0.359	0.676	0.693	1.03252	0.215975	0.578088	0.973079	1.15226	0.478782	0.662128	0.93013	1.23806	0.424949	0.664361	0.954712	1.23832
MALT222/154	0.24786	-0.79519	0.50696	0.975074	0.32758	-0.94261	0.67926	1.20715	0.458	-1.246	0.854	1.57848	0.435	-0.942	0.738	1.27328	0.048	-0.474	0.233	0.530348	-0.303	0.291	-0.112	0.43478	0.09	-0.025	0.276	0.291378	0.494536	-1.0089	0.545414	1.24897	0.151787	-0.877684	0.485183	1.01428	0.252043	-0.882224	0.486877	1.0387
MALT222/155	0.73406	-1.12306	0.03848	1.34223	0.71014	-1.16002	-0.18395	1.37251	1.286	-1.349	-0.21	1.87555	0.873	-1.171	-0.244	1.48085	1.127	-0.933	0.521	1.55308	0.755	-0.742	0.59	1.21189	0.71	-0.809	-0.002	1.07638	0.786455	-1.01009	-0.221624	1.29919	0.749691	-1.23692	0.0488482	1.4472	0.756021	-1.15577	0.0722034	1.38296
MALT222/156	1.48306	-0.0193	0.18211	1.49432	1.5418	0.1001	0.25153	1.56539	2.093	0.124	0.222	2.10839	1.649	0.036	0.273	1.67183	1.253	-0.252	-0.186	1.29155	0.692	-0.681	-0.227	0.997073	0.828	-0.46	0.168	0.961981	1.35019	-0.143432	0.456981	1.43262	1.40366	-0.122732	0.164277	1.41856	1.54585	0.0664124	0.140875	1.55367
MALT222/157	0.91429	-1.20402	0.57814	1.61859	1.01755	-1.297	0.7179	1.79805	1.751	-1.561	0.92	2.51975	1.277	-1.366	0.717	2.00269	0.79	-0.926	0.252	1.24301	-0.191	-0.516	-0.119	0.562937	0.245	-0.752	0.141	0.803374	1.06459	-1.28703	0.434798	1.72593	0.851187	-1.29608	0.69834	1.70059	0.91918	-1.16334	0.582832	1.59309
MALT222/158	-0.45375	-0.75482	-1.44648	1.6935	-0.28962	-0.63973	-1.39668	1.56328	-0.485	-0.887	-1.857	2.11434	-0.257	-0.678	-1.471	1.63999	-0.634	-0.88	-1.531	1.87625	-0.812	-1.146	-1.175	1.8312	-0.385	-0.804	-0.997	1.3374	-0.409203	-0.976271	-1.4787	1.81854	-0.480107	-0.755571	-1.46673	1.71834	-0.452773	-0.747844	-1.4466	1.69024
MALT222/159	-0.18447	-1.2928	0.00739	1.30592	-0.3117	-1.44178	0.01574	1.47517	-0.251	-1.894	0.269	1.9294	-0.312	-1.496	0.149	1.53544	0.18	-0.92	0.031	0.937956	-0.045	-0.171	-0.168	0.243906	-0.183	-0.4	0.088	0.44859	0.31718	-1.67706	-0.0236778	1.70696	-0.238412	-1.43852	0.0095748	1.45818	-0.192139	-1.34163	-0.00408074	1.35532
MALT222/160	1.01504	-0.54175	0.9808	1.51188	1.08531	-0.43633	0.99162	1.53349	1.514	-0.281	1.242	1.97831	1.177	-0.361	1.017	1.59685	0.987	-0.575	0.961	1.49275	0.492	-1.167	0.634	1.4163	0.6	-0.937	0.68	1.30398	1.43972	-0.715559	1.01194	1.89969	0.848072	-0.435664	0.985199	1.371	1.04613	-0.476804	0.932321	1.48019
MALT222/161	-0.16313	-0.39591	0.02374	0.428859	0.03093	-0.46174	0.00589	0.462812	0.098	-0.552	-0.164	0.584127	0.104	-0.533	-0.133	0.559101	-0.487	-0.151	0.03	0.510754	-0.715	-0.473	0.1	0.863107	-0.316	-0.647	0.118	0.72965	-0.0399521	-0.48939	0.0383043	0.49251	-0.244969	-0.492679	-0.0918807	0.557839	-0.174442	-0.417854	-0.00308388	0.452815
MALT222/162	-1.97881	0.78803	-0.15092	2.13529	-2.04423	0.78632	-0.06606	2.19124	-2.923	1.137	0.128	3.13896	-2.185	0.943	0.029	2.37998	-1.691	0.724	-0.299	1.86361	-0.343	0.643	-0.487	0.876508	-0.522	0.71	-0.097	0.886562	-1.69884	0.647395	-0.333581	1.84836	-2.00236	0.825326	-0.195413	2.17458	-2.0123	0.791232	-0.22283	2.17371
MALT222/163	-0.78753	0.20517	0.73024	1.09341	-0.84469	0.21937	0.72003	1.1314	-0.895	0.496	1.207	1.58237	-0.744	0.292	0.839	1.15876	-0.549	0.133	0.819	0.994913	-0.125	-0.036	0.462	0.479964	-0.178	0.108	0.339	0.39783	-1.13874	-0.000136303	0.915483	1.46111	-0.834582	0.151892	0.724732	1.11572	-0.824966	0.142677	0.758254	1.12955
MALT222/164	0.6789	-0.86254	-1.15037	1.59004	0.48203	-0.86597	-1.16986	1.53324	0.938	-1.288	-1.815	2.41516	0.588	-1.049	-1.371	1.82367	1.109	-0.572	-1.071	1.64442	1.254	-0.546	-0.713	1.5424	0.674	-0.714	-0.857	1.30327	0.621887	-0.813841	-1.29329	1.64975	0.739997	-0.93259	-1.15811	1.66088	0.685697	-0.871295	-1.09597	1.559
MALT222/165	0.63385	0.30358	1.53799	1.69096	0.73821	0.26545	1.51278	1.70409	1.137	0.362	2.375	2.6579	0.971	0.365	1.697	1.98894	0.536	0.372	1.467	1.60554	0.358	0.636	0.635	0.967411	0.773	0.479	0.695	1.14455	0.693019	0.413023	1.37637	1.59539	0.601336	0.299153	1.62265	1.75616	0.599415	0.330141	1.6536	1.78961
MALT222/166	-0.03506	1.28186	0.6784	1.45073	-0.06712	1.30284	0.54302	1.41307	0.124	1.739	0.857	1.94266	0.03	1.34	0.571	1.45689	0.271	1.048	1.016	1.48459	-0.064	0.908	0.697	1.14646	-0.193	0.94	0.376	1.03064	0.219836	1.28668	0.864946	1.56589	-0.000682197	1.38697	0.658807	1.53549	0.035703	1.26481	0.802241	1.4982
MALT222/167	-1.37788	-0.6856	-0.81062	1.73946	-1.36947	-0.58099	-0.9622	1.77167	-1.998	-0.814	-1.046	2.39765	-1.45	-0.662	-0.92	1.84042	-1.551	-0.945	-0.281	1.83782	-0.481	-1.014	0.492	1.22541	-0.443	-0.605	0.169	0.768658	-1.1622	-0.560714	-0.650113	1.44491	-1.42869	-0.752288	-0.782939	1.79446	-1.37829	-0.72786	-0.778078	1.74208
MALT222/168	-0.38806	-0.07025	-0.90851	0.990412	-0.36525	0.06737	-1.03628	1.10083	-0.46	0.015	-1.332	1.40927	-0.381	0.08	-1.04	1.11048	-0.413	-0.321	-0.583	0.783262	-0.546	-0.642	0.134	0.853367	-0.379	-0.297	-0.267	0.550581	-0.485739	-0.0453352	-0.894389	1.01879	-0.442077	-0.0589239	-0.969627	1.06728	-0.350441	-0.0849852	-0.918436	0.986689
MALT222/169	-1.42404	1.06419	1.53442	2.34837	-1.61598	0.88248	1.70351	2.50841	-2.198	1.397	1.985	3.27461	-1.779	0.956	1.642	2.60287	-0.891	1.454	1.164	2.06468	-0.04	0.863	-0.308	0.917188	-0.608	0.342	-0.024	0.698	-1.36226	0.892276	1.55004	2.24823	-1.43467	1.10581	1.42554	2.30505	-1.43614	1.09122	1.56164	2.38579
MALT222/170	-0.39562	-1.09487	2.19122	2.48127	-0.31438	-1.20999	2.22794	2.55473	-0.596	-1.508	3.285	3.6634	-0.378	-1.168	2.548	2.82832	-0.669	-0.716	2.468	2.65542	-0.76	0.23	1.458	1.6602	-0.409	0.049	1.38	1.44017	-0.53962	-1.09089	2.44181	2.72831	-0.387976	-1.05992	2.24025	2.50852	-0.38759	-1.15457	2.22558	2.53701
MALT222/171	-0.32392	-0.27684	0.99094	1.07867	-0.4482	-0.38893	1.16202	1.30478	-0.24	-0.334	1.595	1.64717	-0.334	-0.416	1.328	1.43115	0.116	-0.027	0.595	0.606803	0.425	-0.118	0.359	0.568709	0.012	-0.317	0.597	0.676049	-0.431446	-0.0677413	1.03092	1.11961	-0.443326	-0.277235	0.998301	1.12694	-0.406811	-0.235342	1.01299	1.1167
MALT222/172	0.39575	1.84518	1.47957	2.39801	0.4003	1.99111	1.39983	2.46663	0.581	2.752	2.122	3.52334	0.425	2.111	1.486	2.61632	0.505	1.451	1.707	2.29658	0.205	0.115	1.11	1.13461	0.242	0.528	0.698	0.908048	0.334088	1.86458	1.40275	2.35712	0.492796	1.78631	1.46561	2.36257	0.458377	1.94193	1.56366	2.535
MALT222/173	0.6018	-1.0777	1.33059	1.81496	0.70108	-1.13577	1.45406	1.97377	0.801	-1.543	2.332	2.90872	0.745	-1.215	1.808	2.3022	0.355	-0.805	1.218	1.50252	0.293	-0.37	0.375	0.602805	0.504	-0.607	0.811	1.13145	0.543923	-1.01465	1.48235	1.87689	0.588407	-1.176	1.3298	1.87018	0.563391	-1.06396	1.27495	1.75354
MALT222/174	1.5697	1.92431	-1.44528	2.87328	1.65293	2.04641	-1.46476	3.0109	2.447	2.653	-2.015	4.13358	1.863	2.145	-1.576	3.24893	1.423	1.605	-1.373	2.54678	0.377	0.622	-0.967	1.21	0.782	0.878	-0.912	1.488	1.70726	2.06367	-1.40735	3.02557	1.66242	1.96284	-1.58894	3.02343	1.57139	1.85176	-1.36316	2.78505
MALT222/175	1.92914	-2.23457	1.057	3.13562	1.9341	-2.31886	1.02188	3.1878	2.79	-2.961	1.665	4.39589	2.092	-2.352	1.211	3.37267	2.144	-2.004	1.126	3.14335	1.027	-0.813	0.887	1.58192	0.815	-0.853	0.791	1.42039	1.95322	-2.34155	1.16285	3.26345	1.92425	-2.21598	1.06806	3.12315	1.99644	-2.27741	1.05345	3.20657
MALT222/176	-0.62976	0.7756	-0.91746	1.35642	-0.74568	1.01958	-1.02619	1.62747	-1.249	1.165	-1.322	2.15984	-0.999	1.056	-1.026	1.77927	-0.345	0.344	-0.735	0.881808	-0.123	-0.439	0.275	0.532424	-0.633	0.049	0.073	0.639077	-0.715369	0.713648	-0.867977	1.33208	-0.604873	0.712946	-0.941969	1.3272	-0.540429	0.761891	-0.934343	1.32119
MALT222/177	0.95747	1.16693	-0.89022	1.75242	0.99622	1.2841	-0.90048	1.85802	1.311	1.988	-1.25	2.68949	0.933	1.525	-0.948	2.02357	0.749	1.191	-0.75	1.59436	0.108	0.324	-0.414	0.53669	0.101	0.629	-0.446	0.777662	1.04584	1.19867	-0.79004	1.77616	0.932315	1.24043	-0.97719	1.83379	1.06023	1.20155	-0.891886	1.83392
MALT222/178	2.06452	0.18288	-0.0504	2.07322	2.19521	0.27569	-0.04517	2.21291	3.049	0.179	-0.067	3.05498	2.379	0.152	0.004	2.38385	1.737	-0.135	-0.004	1.74224	0.431	-0.67	-0.015	0.796797	0.687	-0.307	-0.098	0.758829	2.00963	0.227277	0.0329265	2.02271	1.91796	0.181422	-0.127222	1.93072	2.14435	0.176345	-0.0489279	2.15214
MALT222/179	0.72778	-0.92729	1.18477	1.67129	0.81171	-1.01199	1.1842	1.75651	1.005	-1.541	1.928	2.66494	0.771	-1.12	1.344	1.91185	0.516	-0.716	1.555	1.788	-0.213	0.071	1.12	1.14228	-0.097	-0.207	0.771	0.804176	0.84206	-0.949119	1.15466	1.71556	0.633064	-0.831744	1.22858	1.61307	0.786161	-0.955184	1.26339	1.76821
MALT222/180	0.8688	0.40581	-0.58633	1.12396	0.97071	0.26483	-0.5168	1.13115	0.999	0.667	-0.892	1.49618	0.928	0.36	-0.569	1.14654	0.442	0.699	-0.75	1.11645	0.208	0.469	-0.287	0.587872	0.418	0.214	-0.126	0.486206	1.12402	0.193205	-0.481761	1.23808	0.854126	0.405051	-0.739045	1.19991	0.893167	0.39728	-0.612386	1.15351
MALT222/181	1.71575	-0.51425	-1.48361	2.3258	1.78933	-0.61266	-1.71982	2.55633	2.496	-0.978	-2.146	3.43392	1.878	-0.773	-1.744	2.67693	1.747	-0.632	-0.872	2.05227	0.504	-0.259	0.398	0.69246	0.69	-0.588	-0.095	0.91152	1.63622	-0.780714	-1.37222	2.2737	1.66682	-0.449175	-1.45461	2.25742	1.70886	-0.510668	-1.5297	2.34967
MALT222/182	-0.63831	1.70295	-0.1788	1.82742	-0.63529	1.82552	-0.16813	1.9402	-0.925	2.616	-0.413	2.80529	-0.819	1.956	-0.258	2.13618	-0.583	1.454	-0.283	1.59188	-0.388	0.393	-0.155	0.573601	-0.617	0.701	-0.175	0.950113	-0.518893	1.65766	-0.085432	1.73908	-0.710701	1.71794	-0.197933	1.86965	-0.528354	1.74391	-0.137659	1.82738
MALT222/183	1.3534	-0.04823	0.66812	1.5101	1.32993	0.09234	0.51262	1.42829	2.191	0.158	0.821	2.3451	1.562	0.195	0.518	1.65716	1.476	-0.372	0.919	1.77807	0.774	-0.46	0.85	1.23821	0.8	0.002	0.482	0.933985	1.26828	0.34749	0.486502	1.40213	1.41546	-0.020738	0.741092	1.59786	1.34871	-0.0548381	0.613445	1.48268
MALT222/184	0.36281	1.44893	-1.07183	1.83844	0.27346	1.42372	-1.01084	1.76736	0.52	1.974	-1.592	2.58873	0.417	1.526	-1.078	1.91433	0.426	1.562	-1.264	2.05402	0.755	1.058	-0.512	1.39697	0.477	0.945	-0.29	1.09757	0.506018	1.47138	-1.33971	2.05325	0.383559	1.42178	-1.01139	1.78647	0.433795	1.52779	-1.22317	2.00461
MALT222/185	-2.46498	-1.29751	0.97588	2.95161	-2.46932	-1.41148	0.87889	2.97696	-3.634	-1.882	1.197	4.26388	-2.668	-1.458	0.904	3.17194	-2.615	-0.834	0.983	2.91549	-1.175	0.226	0.634	1.35413	-1.056	-0.129	0.244	1.09147	-2.36866	-1.2732	1.05633	2.88919	-2.38096	-1.22847	0.981075	2.85317	-2.53667	-1.35027	1.039	3.05572
MALT222/186	-1.57505	1.85738	-1.20187	2.71572	-1.64379	2.05129	-1.14423	2.8669	-2.053	2.801	-2.002	4.00854	-1.754	2.268	-1.457	3.21608	-1.347	1.684	-1.502	2.62798	-0.852	0.508	-1.255	1.59969	-0.927	0.785	-1.051	1.60629	-1.64129	1.86823	-1.16961	2.74811	-1.7094	2.10886	-1.17367	2.95751	-1.57166	1.85065	-1.2356	2.72428
MALT222/187	0.95244	-0.36798	-0.53834	1.15428	0.99689	-0.31075	-0.64219	1.22587	1.346	-0.173	-0.689	1.52196	1.084	-0.21	-0.655	1.28382	0.953	-0.383	-0.349	1.08476	0.45	-0.858	-0.197	0.988672	0.558	-0.564	-0.401	0.888966	1.29592	-0.172516	-0.701009	1.48344	0.848839	-0.331248	-0.448853	1.01574	0.91999	-0.293391	-0.543534	1.1081
MALT222/188	-2.41844	-0.92027	-0.6995	2.68049	-2.46826	-0.97747	-0.72757	2.75266	-3.464	-1.444	-1.252	3.95625	-2.644	-1.047	-0.828	2.96185	-2.294	-0.724	-0.99	2.60129	-0.714	0.106	-0.303	0.782842	-0.689	-0.181	-0.238	0.751083	-2.33934	-0.95039	-0.691741	2.61806	-2.26723	-0.883902	-0.664241	2.52247	-2.56278	-0.958555	-0.742927	2.83525
MALT222/189	-0.37031	1.17279	0.13115	1.23684	-0.43601	1.24486	0.08258	1.32159	-0.758	1.735	0.009	1.89338	-0.613	1.376	-0.012	1.50642	-0.426	0.986	0.069	1.07631	-0.06	0.639	-0.027	0.642378	-0.21	0.721	-0.103	0.757991	-0.328105	1.44055	0.358415	1.52029	-0.447029	1.14369	0.148206	1.23686	-0.3975	1.12767	0.151929	1.20529
MALT222/190	-0.44523	-1.99201	-0.18731	2.04974	-0.39834	-2.0143	-0.30062	2.0752	-0.73	-2.882	-0.295	2.98762	-0.459	-2.292	-0.345	2.36283	-0.495	-1.892	0.074	1.95708	-0.536	-1.222	0.069	1.33617	-0.47	-1.455	-0.224	1.54535	-0.264463	-2.21775	-0.105569	2.23596	-0.473569	-1.9921	-0.0197703	2.04771	-0.424501	-1.97408	-0.147396	2.02458
MALT222/191	0.39105	1.28277	-0.22853	1.36038	0.56106	1.19243	-0.30059	1.35168	0.826	1.813	-0.245	2.0073	0.669	1.288	-0.2	1.4651	0.084	1.65	-0.157	1.65958	-0.513	1.054	0.338	1.21997	-0.011	0.664	0.293	0.725855	0.41364	1.20689	-0.188826	1.28971	0.347303	1.24536	-0.0468572	1.29373	0.372503	1.33217	-0.188174	1.39601
MALT222/192	0.59849	-0.20423	-1.43216	1.56556	0.4044	-0.29715	-1.35007	1.44032	0.949	-0.443	-2.098	2.34488	0.641	-0.448	-1.612	1.79168	1.084	0.214	-1.438	1.81348	1.199	0.373	-1.03	1.62408	0.75	0.058	-1.012	1.26096	0.483321	-0.0413273	-1.3446	1.42942	0.693404	-0.286716	-1.43478	1.61913	0.636412	-0.184713	-1.41566	1.56309
MALT222/193	0.1125	0.33653	0.76755	0.845601	0.09941	0.16378	0.77617	0.799466	0.165	0.513	1.146	1.26638	0.207	0.324	0.873	0.953915	-0.049	0.792	1.1	1.35634	0.137	1.214	0.538	1.33492	0.251	0.783	0.456	0.940227	0.327214	0.321273	0.965609	1.06896	0.153463	0.477001	0.727595	0.883445	0.0562909	0.392546	0.78918	0.883214
MALT222/194	0.16342	0.20769	0.4336	0.50779	0.23217	0.23074	0.33847	0.470856	0.352	0.465	0.56	0.808535	0.415	0.279	0.365	0.619105	0.072	0.03	0.631	0.635803	0.164	-0.161	0.355	0.422897	0.373	-0.068	0.332	0.503961	0.288823	0.356997	0.299772	0.548387	0.164371	0.226224	0.461986	0.540025	0.201731	0.346003	0.449792	0.602268
MALT222/195	2.51732	0.94302	-1.4971	3.07693	2.51249	1.04355	-1.60681	3.15966	3.783	1.244	-2.513	4.70891	2.786	0.992	-1.946	3.54017	2.728	0.689	-1.447	3.16394	1.602	-0.189	-0.904	1.84915	1.472	0.118	-1.158	1.87661	2.52594	0.862554	-1.57929	3.10138	2.72034	0.99285	-1.39566	3.21464	2.60099	1.03222	-1.52173	3.18532
MALT222/196	-0.56676	-0.39581	-1.60405	1.74667	-0.61783	-0.2916	-1.53669	1.68171	-0.695	-0.563	-2.101	2.28346	-0.637	-0.46	-1.664	1.84018	-0.196	-0.641	-1.677	1.806	-0.118	-1.039	-1.13	1.53959	-0.184	-0.714	-0.97	1.21842	-0.622945	-0.219741	-1.69766	1.82165	-0.604728	-0.458429	-1.63023	1.7982	-0.527892	-0.405838	-1.5719	1.70711
MALT222/197	-2.39507	-1.32732	-0.56606	2.79617	-2.40276	-1.30345	-0.47289	2.77414	-3.128	-1.905	-0.693	3.72742	-2.455	-1.469	-0.518	2.90746	-2.272	-1.716	-0.769	2.94924	-1.439	-1.143	-0.726	1.97592	-1.343	-0.976	-0.448	1.71957	-2.43701	-1.2829	-0.588538	2.81625	-2.4374	-1.21843	-0.578412	2.78569	-2.39231	-1.34597	-0.600328	2.80983
MALT222/198	-1.81701	1.6269	-1.40065	2.8125	-1.87163	1.6646	-1.41417	2.87642	-2.572	2.131	-1.91	3.84765	-1.997	1.734	-1.504	3.0425	-1.644	1.448	-1.193	2.49453	-0.756	0.937	-0.585	1.33856	-0.975	0.9	-0.752	1.52517	-1.72927	1.78953	-1.57021	2.94251	-1.92606	1.61897	-1.45163	2.90482	-1.79095	1.5315	-1.38963	2.7357
MALT222/199	-0.94824	0.09299	0.22016	0.977894	-0.99943	0.02385	0.29825	1.04326	-1.407	0.414	0.235	1.48535	-1.194	0.165	0.251	1.2312	-0.789	0.478	-0.078	0.925791	-0.594	0.232	-0.299	0.704316	-0.673	0.009	-0.051	0.67499	-0.947625	0.398541	0.297375	1.07017	-0.960384	-0.0124026	0.231283	0.987918	-0.960049	0.18039	0.166715	0.990973
MALT222/200	1.5095	0.76805	0.49845	1.76549	1.42093	0.89567	0.67537	1.81036	1.721	0.958	0.703	2.09137	1.349	0.88	0.64	1.73315	1.433	0.291	-0.08	1.46444	1.351	-0.047	-0.389	1.40667	0.996	0.261	0.162	1.0423	1.6044	0.643796	0.606114	1.83192	1.60013	0.796198	0.533472	1.86519	1.5245	0.706166	0.4542	1.74042
MALT222/201	-0.72369	2.57519	-0.24511	2.68615	-0.8335	2.71244	-0.33715	2.85757	-1.288	3.832	-0.196	4.04742	-0.981	3.032	-0.274	3.19851	-0.677	2.578	0.124	2.66829	0.426	1.378	0.122	1.4475	0.083	1.521	-0.085	1.52563	-1.06844	2.69038	-0.332457	2.9138	-0.723511	2.52085	-0.182995	2.629	-0.751222	2.56904	-0.28311	2.69155
MALT222/202	-1.17349	-0.60088	0.89448	1.59318	-1.17999	-0.71993	0.9346	1.66858	-1.543	-0.772	1.526	2.30337	-1.179	-0.662	1.122	1.75703	-1.092	-0.259	0.834	1.39825	-0.689	-0.12	0.203	0.728238	-0.731	-0.386	0.418	0.926327	-1.16332	-0.742478	0.860732	1.62649	-1.16991	-0.695108	0.900208	1.63164	-1.21242	-0.605902	0.937865	1.64823
MALT222/203	-0.33796	-0.98792	-0.64595	1.22778	-0.42957	-1.17094	-0.72112	1.44071	-0.47	-1.663	-1.067	2.031	-0.476	-1.39	-0.84	1.69242	-0.036	-0.521	-0.461	0.696605	0.003	0.024	0.138	0.140104	-0.216	-0.394	-0.192	0.488627	-0.40393	-0.786934	-0.433727	0.985162	-0.276687	-0.992404	-0.645647	1.21585	-0.300489	-0.938848	-0.617473	1.16319
MALT222/204	-0.90582	-1.18137	-0.29742	1.51809	-0.91277	-1.25279	-0.35274	1.58967	-1.207	-1.546	-0.348	1.992	-0.985	-1.328	-0.351	1.69027	-0.789	-1.133	-0.158	1.38967	-0.664	-0.609	-0.099	0.906409	-0.699	-0.85	-0.141	1.1095	-0.792667	-1.27924	-0.491132	1.58303	-0.839577	-1.15423	-0.146772	1.43481	-0.86268	-1.1426	-0.270246	1.45698
MALT222/205	1.91555	0.2061	0.57094	2.00942	1.87286	0.09983	0.6169	1.97437	2.642	0.288	0.934	2.817	1.99	0.159	0.722	2.12289	2.134	0.429	0.699	2.28618	1.206	0.462	0.343	1.33624	1.05	0.446	0.191	1.15667	2.12604	0.041435	0.903138	2.31029	1.88933	0.164211	0.466316	1.95294	1.95793	0.20742	0.586685	2.05444
MALT222/206	-1.84072	-0.04965	-0.28843	1.86384	-1.78362	-0.0236	-0.27628	1.80505	-2.553	-0.253	-0.3	2.58299	-1.907	-0.138	-0.322	1.93891	-1.894	-0.295	-0.1	1.91944	-1.401	-0.035	-0.531	1.49866	-1.299	-0.103	-0.527	1.40561	-2.01028	0.155793	0.0563001	2.0171	-1.79963	0.013861	-0.287457	1.82249	-1.81475	-0.0160427	-0.23031	1.82937
MALT222/207	2.26415	0.35347	-0.56877	2.3611	2.26505	0.33947	-0.72343	2.40188	3.16	0.761	-1.196	3.4634	2.495	0.48	-0.9	2.69545	2.254	0.466	-0.432	2.34186	1.621	0.183	0.418	1.684	1.538	0.156	0.08	1.54796	2.26065	0.252249	-0.603896	2.35347	2.22066	0.42995	-0.528056	2.32272	2.25077	0.351686	-0.638602	2.3659
MALT222/208	1.3352	0.18827	-1.70858	2.17657	1.37383	0.28364	-1.69742	2.20207	2.073	0.84	-2.271	3.18753	1.591	0.526	-1.82	2.47394	1.627	0.382	-1.389	2.1731	0.948	0.117	-1.187	1.5236	0.922	0.242	-1.2	1.53253	1.23633	0.168369	-1.6818	2.09411	1.41933	0.172047	-1.6621	2.19241	1.32282	0.25064	-1.62039	2.10674
MALT222/209	-0.4325	0.00011	-0.41896	0.602149	-0.45202	-0.11949	-0.39631	0.612912	-0.564	-0.065	-0.542	0.784911	-0.45	-0.11	-0.503	0.683819	-0.402	0.435	-0.408	0.719231	-0.457	0.534	-0.343	0.782083	-0.297	0.067	-0.443	0.537538	-0.516859	-0.0463908	-0.496456	0.718167	-0.435158	0.0762646	-0.491459	0.66084	-0.428762	0.0952822	-0.378931	0.58009
MALT222/210	-0.64064	-0.20734	-0.5777	0.887213	-0.5569	-0.20373	-0.65046	0.880194	-1.026	-0.648	-0.993	1.568	-0.715	-0.318	-0.827	1.13854	-0.869	-0.191	-0.761	1.1708	-0.538	0.197	-0.279	0.637255	-0.534	0.189	-0.248	0.61837	-0.919603	-0.0974603	-0.846463	1.25366	-0.655086	-0.253575	-0.578203	0.909811	-0.640906	-0.26126	-0.701512	0.985462
MALT222/211	1.98817	-2.12746	-0.00298	2.91186	1.91804	-2.14027	0.03762	2.8742	2.695	-2.818	0.026	3.89934	2.062	-2.279	0.058	3.07393	2.018	-1.991	-0.101	2.83665	1.366	-1.626	-0.114	2.12669	1.356	-1.456	-0.193	1.99898	1.95645	-1.97794	0.0158352	2.78212	2.06928	-2.23985	-0.0688309	3.05018	1.98347	-2.19408	0.0198531	2.9578
MALT222/212	0.91569	0.16145	0.06338	0.931972	0.92398	0.18143	-0.0572	0.94336	1.289	0.39	0.164	1.35666	1.018	0.181	0.086	1.03754	1.138	0.235	0.532	1.278	0.622	0.18	0.492	0.813233	0.6	-0.037	0.386	0.714398	1.06538	0.491523	0.2682	1.20356	0.932492	0.268079	-0.018469	0.970437	0.893518	0.273588	-0.00791367	0.934499
MALT222/213	0.97777	1.27918	0.87394	1.83197	0.86201	1.18783	0.84947	1.69576	1.413	1.759	1.3	2.60397	0.95	1.259	1.068	1.90478	1.229	1.541	0.913	2.17225	1.025	1.097	0.953	1.77827	0.662	0.691	0.878	1.2987	0.915171	1.16047	0.972063	1.76893	0.996802	1.2931	0.880944	1.8552	0.967931	1.35331	0.88061	1.8825
MALT222/214	0.21739	-0.77018	-0.04193	0.80137	0.21225	-0.85368	0.02869	0.880138	-0.003	-0.841	-0.095	0.846354	0.063	-0.772	0.036	0.775402	0.074	-0.68	-0.215	0.717008	0.276	-0.307	-0.143	0.436891	0.223	-0.352	-0.038	0.418422	0.288422	-0.882	0.187938	0.946801	0.24708	-0.765685	-0.140187	0.816685	0.170899	-0.743082	-0.0696452	0.765655
MALT222/215	1.34064	1.23816	-0.70383	1.95595	1.39625	1.25312	-0.84645	2.05823	1.957	1.909	-1.175	2.97569	1.524	1.507	-0.874	2.31463	1.284	1.374	-0.323	1.9081	0.697	0.832	0.165	1.09784	0.771	0.881	-0.174	1.18359	1.26219	1.60221	-0.636971	2.13681	1.32989	1.26989	-0.639145	1.94672	1.37281	1.23213	-0.719098	1.97986
MALT222/216	0.83505	-1.34617	-0.06477	1.58546	0.82231	-1.23037	0.0028	1.47987	1.143	-1.918	0.015	2.2328	0.879	-1.388	0.095	1.64566	0.811	-1.373	-0.216	1.60919	0.592	-1.208	-0.131	1.35162	0.421	-1.11	-0.005	1.18717	0.795331	-0.866839	0.135185	1.18416	0.900989	-1.4479	-0.152418	1.71214	0.846115	-1.27879	-0.0621517	1.53463
MALT222/217	-0.47754	1.18879	0.84959	1.53723	-0.5245	1.20391	0.72785	1.50142	-1.023	1.634	1.082	2.2107	-0.673	1.338	0.807	1.7013	-0.342	1.125	0.923	1.49483	0.261	0.768	0.793	1.13437	-0.097	0.65	0.781	1.02072	-0.781378	1.34954	1.05416	1.8823	-0.47764	1.18355	0.899498	1.56142	-0.450965	1.22875	0.83926	1.55484
MALT222/218	0.1081	-1.88205	-0.48645	1.9469	0.18083	-1.99842	-0.3815	2.04253	0.204	-2.629	-0.597	2.70364	0.083	-2.077	-0.451	2.12702	0.102	-1.649	-0.866	1.86536	-0.412	-0.339	-0.77	0.936784	-0.388	-0.526	-0.397	0.764741	-0.134884	-1.55185	-0.585718	1.66418	0.0498592	-1.67184	-0.415937	1.72352	0.116248	-1.91162	-0.551285	1.99292
MALT222/219	0.33099	0.20035	-0.23555	0.452966	0.36276	0.22997	-0.23904	0.49155	0.636	0.27	-0.197	0.718474	0.45	0.297	-0.202	0.575772	0.157	0.259	-0.012	0.303107	-0.017	0.285	0.171	0.332799	0.251	0.323	-0.032	0.41031	0.18038	0.316478	-0.275185	0.456533	0.414431	0.26694	-0.193016	0.529401	0.319647	0.250475	-0.200202	0.452761
MALT222/220	-0.51051	1.19555	-1.01383	1.64858	-0.61249	1.19809	-1.2123	1.81114	-1.121	1.537	-1.678	2.53667	-0.823	1.25	-1.353	2.01753	-0.44	1.324	-0.822	1.61934	0.01	1.026	0.048	1.02717	-0.284	0.914	-0.413	1.04241	-0.422475	1.38423	-0.96052	1.737	-0.533158	1.16597	-0.941408	1.5906	-0.50488	1.18073	-1.00556	1.63101
MALT222/221	-0.88105	0.32622	0.50579	1.067	-0.98752	0.45876	0.46461	1.18386	-1.276	0.43	0.681	1.50892	-1.009	0.433	0.448	1.18586	-0.504	-0.083	0.509	0.721101	0.341	-0.297	0.034	0.453482	-0.024	0.188	-0.008	0.189694	-0.813871	0.373619	0.253478	0.930714	-0.713122	0.40981	0.597623	1.01668	-0.909061	0.339155	0.592174	1.1367
MALT222/222	-1.6588	-1.17683	-1.36165	2.44758	-1.71663	-1.17022	-1.36851	2.48778	-2.517	-1.905	-2.058	3.76825	-1.863	-1.414	-1.536	2.79812	-1.646	-1.301	-1.645	2.66607	-0.971	-1.005	-1.234	1.8643	-0.998	-0.996	-0.954	1.70239	-1.37583	-1.33567	-1.32887	2.33298	-1.66863	-1.11956	-1.31508	2.40149	-1.72847	-1.19455	-1.36321	2.50457
MALT222/223	-0.48616	-0.6605	-0.5495	0.987199	-0.56277	-0.83442	-0.44306	1.09967	-0.691	-1.102	-0.58	1.42418	-0.64	-0.974	-0.429	1.2419	-0.455	-0.303	-0.874	1.03088	-0.404	0.233	-0.367	0.593459	-0.534	-0.281	-0.051	0.605572	-0.73202	-0.735313	-0.551048	1.17482	-0.493538	-0.621563	-0.561131	0.972002	-0.476987	-0.626954	-0.550762	0.961211
MPCONF196/CAMVES_a	1.14016	2.39981	-0.03267	2.65709	1.07762	2.28745	-0.02168	2.52867	1.647	2.912	-0.118	3.34758	1.464	2.471	-0.05	2.87257	1.728	2.957	-0.062	3.42545	1.426	1.505	0.201	2.083	1.459	1.373	0.161	2.00991	1.27297	2.46861	-0.295557	2.79318	1.18151	2.42753	-0.101103	2.70168	1.08611	2.32351	-0.0224355	2.56493
MPCONF196/CAMVES_b	0.39763	-0.81939	-0.49059	1.0345	0.28132	-0.79247	-0.42857	0.943834	0.233	-1.09	-0.597	1.26444	0.428	-0.989	-0.584	1.22571	0.268	-0.821	-0.538	1.0175	1.054	-0.624	-0.589	1.35912	1.168	-0.603	-0.718	1.49778	0.398169	-1.31912	-0.194226	1.39153	0.484152	-0.874142	-0.44404	1.09348	0.353539	-0.821366	-0.403838	0.981182
MPCONF196/CAMVES_c	1.01018	2.05919	-3.58293	4.25419	0.94343	1.94893	-3.46715	4.08773	1.757	2.78	-4.781	5.80288	1.42	2.29	-4.019	4.83868	1.934	2.701	-4.723	5.7743	1.201	1.912	-2.251	3.18828	1.178	1.839	-2.266	3.14712	1.10369	1.97205	-3.40255	4.08466	0.964125	2.21501	-3.69294	4.4129	1.01302	2.0738	-3.60888	4.28379
MPCONF196/CAMVES_d	4.91381	1.35108	-1.91523	5.44418	4.69457	1.30981	-1.76736	5.18441	6.903	1.582	-2.097	7.3859	5.724	1.416	-1.878	6.18839	7.16	1.501	-1.987	7.58068	4.533	1.319	-1.303	4.89752	4.533	1.279	-1.37	4.90518	4.66318	1.25954	-1.77754	5.14697	5.09927	1.26955	-1.9269	5.59707	4.99411	1.36171	-1.95601	5.53366
MPCONF196/CAMVES_e	2.83195	3.44669	1.69501	4.77207	2.69173	3.31934	1.69543	4.5976	3.839	4.345	2.377	6.26634	3.325	3.694	1.94	5.33525	3.834	4.295	2.267	6.18756	2.685	2.757	0.883	3.94841	2.752	2.73	0.843	3.967	2.79767	3.57539	1.46402	4.77009	2.85674	3.55872	1.65797	4.85533	2.90285	3.4571	1.67228	4.814
MPCONF196/CAMVES_f	0.40618	-2.38303	0.60104	2.491	0.36094	-2.36638	0.57416	2.46164	0.724	-3.191	0.529	3.31459	0.627	-2.723	0.448	2.82994	0.876	-3.061	0.638	3.24717	0.889	-0.686	0.324	1.16871	0.939	-0.833	0.4	1.31743	0.848731	-2.36135	0.2827	2.52512	0.359063	-2.28784	0.528151	2.3753	0.281862	-2.40731	0.565418	2.48883
MPCONF196/CAMVES_g	-0.65073	3.30796	1.82073	3.83159	-0.69098	3.17236	1.78637	3.70573	-1.004	4.409	2.27	5.05966	-0.676	3.614	1.856	4.11858	-1.043	4.302	2.171	4.93034	0.154	2.099	1.167	2.40653	0.219	2.017	1.184	2.34906	-0.875284	3.00753	1.24504	3.37068	-0.766692	3.35545	1.88804	3.92575	-0.745557	3.24433	1.90895	3.8374
MPCONF196/CAMVES_h	-0.08915	2.19391	-2.00948	2.97644	0.03479	2.13422	-1.87158	2.83882	0.098	2.508	-2.4	3.4727	-0.056	2.118	-2.099	2.98243	0.107	2.483	-2.466	3.50113	-0.937	1.84	-1.859	2.77839	-1.042	1.81	-1.85	2.79005	-0.255783	1.81369	-2.17507	2.84355	-0.08076	2.02971	-2.01454	2.86088	-0.0199552	2.2179	-1.97507	2.96991
MPCONF196/CAMVES_I	4.38827	1.67221	-3.2631	5.71848	4.24422	1.53996	-3.04751	5.44722	6.4	1.968	-3.953	7.77555	5.253	1.844	-3.396	6.52129	6.705	1.845	-4.038	8.04155	3.946	2.155	-1.971	4.90915	3.983	2.094	-2.087	4.96031	4.48003	1.54946	-2.78442	5.49768	4.52636	1.75746	-3.49352	5.98175	4.42014	1.57055	-3.2981	5.73426
MPCONF196/CAMVES_j	1.37072	-2.9688	-0.49945	3.30788	1.29341	-2.82495	-0.5027	3.14737	1.838	-4.142	-0.697	4.58478	1.641	-3.359	-0.432	3.76329	1.968	-4.02	-0.564	4.51127	1.671	-1.315	0.131	2.13041	1.701	-1.453	0.09	2.23891	1.17621	-2.91092	-1.32758	3.40872	1.38966	-3.02038	-0.611381	3.38048	1.38547	-2.81681	-0.566535	3.18982
MPCONF196/CAMVES_k	1.49921	6.32409	1.09467	6.59091	1.48767	6.05127	1.03902	6.31748	1.905	8.093	1.199	8.40019	1.661	6.717	1.154	7.01489	1.665	8.083	1.137	8.33066	0.736	3.719	0.706	3.85631	0.763	3.775	0.603	3.89826	1.50858	6.90255	0.815946	7.11244	1.49071	6.53465	1.25863	6.81968	1.54651	6.41276	1.06113	6.6814
MPCONF196/CAMVES_l	-2.61473	-0.65806	2.95103	3.9973	-2.5526	-0.75815	2.83361	3.88843	-4.195	-1.132	4.027	5.9242	-3.157	-0.892	3.254	4.6207	-4.035	-0.784	4.033	5.75856	-1.551	0.361	1.8	2.40331	-1.512	0.419	1.776	2.36979	-2.0516	-0.44012	2.6223	3.35846	-2.80078	-0.827599	3.1206	4.27404	-2.64259	-0.597488	2.95772	4.01104
MPCONF196/CAMVES_m	2.09265	1.16282	-0.31859	2.41513	1.9785	1.08671	-0.29526	2.27653	3.107	1.658	-0.226	3.52895	2.616	1.284	-0.271	2.9267	3.085	1.623	-0.258	3.49541	2.108	1.036	-0.552	2.41281	2.192	0.936	-0.534	2.44256	2.09334	1.46456	-0.251917	2.56719	2.05815	1.07134	-0.270552	2.33601	2.10256	1.07746	-0.140859	2.36675
MPCONF196/CAMVES_n	0.7881	4.32353	-2.10734	4.8739	0.73794	4.22172	-2.03508	4.74437	0.797	6.106	-2.792	6.76119	0.775	4.982	-2.309	5.54549	0.993	5.908	-2.748	6.59106	0.396	2.569	-1.278	2.89653	0.393	2.496	-1.345	2.86243	0.579877	3.79989	-2.05249	4.35754	0.738867	4.49996	-2.18977	5.05872	0.825512	4.33435	-2.09581	4.88472
MPCONF196/CAMVES_o	4.15402	2.03249	2.88143	5.44881	3.98321	1.88199	2.73896	5.18746	6.041	2.246	3.747	7.45508	4.94	2.075	3.169	6.22509	5.926	2.241	3.708	7.3409	3.387	2.542	2.475	4.90501	3.571	2.551	2.57	5.08572	4.0036	2.26271	2.4627	5.21667	4.37049	1.95524	2.91808	5.60709	4.1682	1.95777	2.8042	5.39169
MPCONF196/CHPSAR_a	-1.38615	1.58186	3.67054	4.23043	-1.2868	1.58915	3.4904	4.04526	-1.867	2.032	4.873	5.60008	-1.477	1.717	4.03	4.62283	-1.866	2.138	4.633	5.43302	-0.88	0.707	2.077	2.36393	-0.948	0.596	2.049	2.33502	-1.08618	1.16968	3.19464	3.57123	-1.40808	1.65058	3.60316	4.20593	-1.4205	1.43092	3.59058	4.11796
MPCONF196/CHPSAR_b	-1.11479	0.35233	-0.05438	1.17041	-1.05925	0.31809	-0.02721	1.10631	-1.644	0.18	0.094	1.65649	-1.379	0.182	0.217	1.40778	-1.857	-0.036	0.135	1.86225	-0.894	0.283	1.006	1.37527	-0.968	0.29	0.979	1.40697	-0.435195	0.639733	0.148696	0.787885	-1.23667	0.438123	0.124854	1.31791	-1.21792	0.485496	-0.00946732	1.31115
MPCONF196/CHPSAR_c	-0.34628	-2.82134	4.39888	5.23737	-0.26561	-2.72128	4.17634	4.99177	-0.52	-3.54	5.928	6.9241	-0.322	-3.069	4.856	5.75354	-0.611	-3.227	5.896	6.74905	0.162	-2.4	2.106	3.1971	0.011	-2.396	2.219	3.26572	-0.337932	-2.26068	3.76551	4.40499	-0.37742	-2.85922	4.48733	5.3342	-0.383336	-2.84729	4.41473	5.26725
MPCONF196/CHPSAR_d	-0.49134	0.93752	1.18322	1.58757	-0.4611	0.97478	1.11081	1.54813	-0.615	1.15	1.45	1.95019	-0.62	1.091	1.162	1.71024	-0.545	1.09	1.374	1.83657	-1.035	1.092	0.28	1.53039	-1.019	1.156	0.263	1.56329	-0.360171	1.20989	0.272096	1.29136	-0.489406	0.775079	1.25764	1.55625	-0.546275	0.913267	1.22003	1.61893
MPCONF196/CHPSAR_e	1.62397	1.17306	0.75364	2.1404	1.56296	1.20524	0.69571	2.09272	2.367	1.56	0.906	2.97609	2.057	1.288	0.764	2.54438	2.607	1.49	0.76	3.09744	2.19	0.53	0.398	2.2881	2.203	0.377	0.331	2.2594	1.18463	0.828523	0.589659	1.56125	1.65072	1.19542	0.841446	2.20498	1.69345	1.0133	0.711943	2.09795
MPCONF196/CHPSAR_f	0.96891	0.75776	3.82579	4.01866	0.93834	0.76214	3.64475	3.83999	1.249	1.003	4.967	5.21892	1.059	0.832	4.223	4.43254	1.232	0.893	4.745	4.983	0.493	0.476	2.503	2.59512	0.498	0.394	2.53	2.60847	0.905127	0.818842	3.08234	3.3152	1.01795	0.72665	3.81661	4.01631	0.967333	0.787081	3.78456	3.98473
MPCONF196/CHPSAR_g	0.22081	2.48866	-1.51325	2.92098	0.19457	2.38313	-1.44154	2.79199	0.534	3.134	-2.184	3.85707	0.318	2.592	-1.769	3.1542	0.735	3.023	-2.175	3.79597	-0.081	1.109	-0.754	1.34349	-0.024	1.07	-0.826	1.35194	-0.027069	1.94514	-1.28069	2.32904	0.313721	2.28834	-1.31992	2.66028	0.193691	2.46545	-1.49609	2.89037
MPCONF196/CHPSAR_h	-0.75584	4.87406	-2.33249	5.45603	-0.71024	4.67281	-2.25475	5.23674	-0.918	6.628	-3.226	7.42834	-0.806	5.586	-2.643	6.23205	-0.817	6.407	-3.182	7.20016	-0.452	3.671	-0.873	3.80035	-0.393	3.781	-0.905	3.90761	-0.541908	4.01142	-1.86147	4.45536	-0.787692	4.99659	-2.45013	5.62045	-0.74599	4.85545	-2.27337	5.41296
MPCONF196/CHPSAR_I	3.69676	0.91983	1.05473	3.95279	3.5506	0.94913	1.06896	3.82757	5.43	1.12	1.244	5.68215	4.516	0.983	1.144	4.76123	5.54	0.935	0.969	5.7013	3.524	0.172	0.764	3.60997	3.568	0.217	0.726	3.64757	3.6106	0.56306	0.548773	3.69522	3.83929	0.937492	0.957851	4.06651	3.79073	1.0023	0.942629	4.03272
MPCONF196/CHPSAR_j	-1.52455	0.89186	1.05277	2.05621	-1.4798	0.86963	1.01727	1.99522	-2.245	1.239	1.504	2.97274	-1.855	1.105	1.368	2.55607	-2.256	1.207	1.484	2.95781	-1.236	1.185	1.631	2.36476	-1.28	1.11	1.542	2.29091	-1.46346	0.829065	0.961751	1.93753	-1.66984	0.856319	1.10049	2.17549	-1.57491	0.926233	1.11631	2.14112
MPCONF196/CHPSAR_k	0.74478	-2.34932	-3.00424	3.8858	0.75487	-2.23004	-2.87574	3.71656	1.411	-3.017	-4.024	5.22358	1.062	-2.448	-3.448	4.35996	1.768	-2.728	-3.843	5.03353	0.487	-0.854	-2.763	2.93269	0.417	-0.895	-2.758	2.92942	0.785427	-2.24186	-2.55526	3.48887	0.776704	-2.34829	-3.10988	3.97354	0.673467	-2.25363	-3.06114	3.86043
MPCONF196/CHPSAR_l	2.82193	-2.85147	0.98396	4.13066	2.69852	-2.6848	0.94401	3.9219	4.178	-3.653	0.84	5.61299	3.3	-3.015	0.725	4.52834	4.275	-3.599	0.371	5.60054	1.752	-1.436	-0.055	2.26597	1.724	-1.378	-0.115	2.21004	2.81609	-2.41294	0.110453	3.7101	2.88952	-2.92812	0.936033	4.21893	2.7583	-2.88382	0.928726	4.09721
MPCONF196/CHPSAR_m	3.53294	0.51765	-1.38409	3.82953	3.37627	0.47562	-1.31212	3.65336	4.864	0.593	-1.96	5.27748	3.914	0.535	-1.592	4.25912	4.796	0.542	-2.031	5.23644	2.095	0.234	-0.715	2.22598	2.111	0.332	-0.708	2.25118	2.86434	0.688761	-1.32368	3.2297	3.58949	0.626183	-1.19661	3.83516	3.49533	0.672952	-1.34928	3.80668
MPCONF196/CHPSAR_n	0.81899	-0.43645	-2.9975	3.13787	0.76436	-0.42486	-2.85122	2.98232	1.306	-0.6	-3.89	4.14702	1.05	-0.492	-3.302	3.49968	1.396	-0.458	-3.514	3.80878	0.917	-0.208	-2.093	2.29452	0.905	-0.047	-2.124	2.30924	0.772031	-0.772299	-2.39131	2.62885	1.01141	-0.437624	-2.95491	3.15372	0.913988	-0.372672	-2.96083	3.12102
MPCONF196/CHPSAR_o	2.55686	-2.71018	-4.40543	5.76979	2.43922	-2.59783	-4.2011	5.50888	4.038	-3.732	-5.871	8.04375	3.234	-3.091	-4.927	6.65495	4.413	-3.655	-5.712	8.09077	2.305	-1.708	-3.315	4.38401	2.228	-1.676	-3.402	4.39847	2.54947	-2.5819	-3.82335	5.27105	2.64914	-2.60745	-4.4888	5.82804	2.56173	-2.60475	-4.53389	5.82266
MPCONF196/COHVAW_a	-1.9606	-0.27325	1.2113	2.32075	-1.87959	-0.31732	1.20188	2.25346	-2.337	-0.482	1.416	2.7747	-2.185	-0.217	1.284	2.54361	-2.337	0.059	1.499	2.77706	-2.772	-0.228	1.43	3.12744	-2.817	-0.282	1.764	3.33567	-1.57481	-0.306628	1.12842	1.96147	-1.86151	-0.157921	1.07104	2.15344	-1.98607	-0.259683	1.19525	2.33249
MPCONF196/COHVAW_b	-3.21157	-0.05216	2.81267	4.26943	-3.02608	-0.06794	2.72105	4.07012	-4.196	0.019	4	5.79714	-3.597	0.139	3.301	4.88409	-3.767	0.201	3.527	5.16434	-3.031	0.082	3.256	4.44918	-3.061	0.177	3.606	4.73332	-2.92641	0.255324	2.85917	4.09926	-3.29977	-0.203684	2.82196	4.34666	-3.38362	-0.122561	2.90545	4.46157
MPCONF196/COHVAW_c	0.16735	-1.37895	1.05545	1.74456	0.26605	-1.39649	1.09424	1.79397	0.104	-1.665	1.198	2.05384	0.006	-1.346	1.006	1.68041	-0.185	-1.201	1.164	1.68271	-1.331	-0.705	0.973	1.79313	-1.31	-0.746	1.213	1.93494	0.185434	-1.2882	1.06031	1.67872	-0.0329934	-1.16442	1.0109	1.54236	0.109284	-1.36622	1.1087	1.76287
MPCONF196/COHVAW_d	-2.10155	-2.10688	-1.80097	3.47835	-1.93984	-2.01318	-1.73896	3.29239	-2.703	-2.967	-1.914	4.44665	-2.322	-2.323	-1.671	3.68514	-2.633	-2.442	-1.366	3.84214	-2.003	-0.435	-2.412	3.16528	-2.036	-0.408	-2.707	3.41169	-2.07266	-2.15034	-1.61885	3.39714	-2.33461	-2.00638	-1.893	3.61378	-2.18997	-2.22681	-1.86188	3.6361
MPCONF196/COHVAW_e	-1.62689	-0.17515	0.54422	1.72442	-1.56994	-0.24846	0.63924	1.71321	-1.875	-0.517	0.616	2.04019	-1.736	-0.294	0.625	1.86836	-1.823	-0.005	0.673	1.94327	-2.089	-0.514	1.348	2.53874	-2.092	-0.546	1.657	2.72401	-1.45964	-0.27112	0.316264	1.51792	-1.57891	-0.190714	0.453436	1.65376	-1.63624	-0.212877	0.490573	1.72142
MPCONF196/COHVAW_f	-2.56609	-2.63498	1.37697	3.92734	-2.43353	-2.48863	1.40744	3.7545	-3.137	-3.824	1.593	5.19629	-2.873	-3.112	1.417	4.46616	-3.202	-3.333	1.395	4.82781	-3.523	-1.958	1.326	4.24306	-3.668	-1.952	1.649	4.47032	-2.66446	-2.74838	1.41674	4.08167	-2.73629	-2.58317	1.27632	3.97355	-2.55093	-2.80969	1.35358	4.02911
MPCONF196/COHVAW_g	-0.97234	-2.68328	-0.54591	2.90576	-0.93907	-2.46356	-0.40053	2.66672	-0.913	-3.38	-0.627	3.55684	-0.92	-2.892	-0.566	3.08714	-0.599	-2.836	-0.871	3.02661	-1.729	-3.193	0.1	3.63245	-1.874	-3.217	0.296	3.73478	-0.652157	-2.72804	-0.814517	2.92077	-0.991394	-2.8252	-0.492185	3.03428	-0.938086	-2.82014	-0.511118	3.0157
MPCONF196/COHVAW_h	-1.2381	-2.22424	1.33652	2.87514	-1.23057	-2.20864	1.39359	2.88695	-1.598	-2.882	1.86	3.78406	-1.403	-2.373	1.479	3.12841	-1.571	-2.143	1.765	3.18994	-1.847	-1.993	1.376	3.04579	-1.994	-2.119	1.666	3.35287	-0.948395	-2.09465	1.33322	2.65791	-1.28396	-2.1073	1.29994	2.78911	-1.2845	-2.20329	1.34701	2.88425
MPCONF196/COHVAW_I	-0.16907	-3.41407	0.51278	3.4565	-0.1299	-3.34938	0.49939	3.3889	-0.315	-4.339	0.24	4.35703	-0.333	-3.571	0.375	3.60604	-0.69	-3.216	0.191	3.29473	-0.744	-3.2	1.141	3.47785	-0.69	-3.37	1.453	3.73419	-0.126405	-3.06806	0.466701	3.10593	-0.256383	-3.30774	0.414899	3.34351	-0.174499	-3.38181	0.415544	3.41171
MPCONF196/COHVAW_j	-2.81747	-2.60451	0.85871	3.93179	-2.65118	-2.52069	0.90376	3.76821	-3.568	-3.527	0.946	5.10542	-3.132	-2.936	0.849	4.37611	-3.36	-2.858	0.795	4.48216	-3.173	-2.216	1.45	4.13293	-3.32	-2.532	1.854	4.56845	-2.65488	-2.73896	0.787405	3.89491	-2.97041	-2.37906	0.84896	3.89923	-2.80025	-2.59223	0.879526	3.91595
MPCONF196/COHVAW_k	-2.12652	-0.258	1.58948	2.66741	-2.02142	-0.19881	1.60709	2.59006	-2.654	-0.61	1.907	3.32452	-2.379	-0.504	1.69	2.96138	-2.628	-0.506	1.658	3.14824	-2.414	-1.147	2.257	3.49815	-2.392	-1.076	2.584	3.68191	-2.19467	-0.444981	1.35846	2.61916	-2.16758	-0.281779	1.45908	2.62806	-2.15958	-0.250771	1.6558	2.73283
MPCONF196/COHVAW_l	-1.33119	-0.34834	0.50543	1.4659	-1.21858	-0.31455	0.61121	1.39909	-1.41	-0.237	0.405	1.48603	-1.368	-0.289	0.417	1.45905	-1.542	-0.311	0.505	1.65212	-1.71	-0.591	1.146	2.14166	-1.636	-0.568	1.477	2.2761	-1.10958	0.0535655	0.473316	1.20751	-1.43262	-0.16586	0.351005	1.48429	-1.31844	-0.344064	0.443173	1.43285
MPCONF196/COHVAW_m	-1.28964	1.99689	2.16129	3.21277	-1.29404	1.95396	2.13366	3.16939	-1.507	2.836	2.643	4.15925	-1.437	2.267	2.258	3.50754	-1.452	2.323	2.368	3.62106	-2.135	1.641	2.437	3.63181	-2.356	1.793	2.771	4.05512	-1.35879	2.14095	2.07524	3.27668	-1.14606	1.9724	2.13495	3.12439	-1.11194	1.99388	2.11335	3.11099
MPCONF196/COHVAW_n	-1.19941	0.83047	2.89586	3.24257	-1.22527	0.79051	2.83323	3.18644	-0.903	0.981	3.714	3.94608	-0.977	0.825	3.138	3.38854	-0.698	0.723	3.418	3.56268	-1.577	0.19	2.28	2.77875	-1.591	0.364	2.541	3.02001	-0.83086	1.07647	2.89323	3.19686	-1.02041	0.820346	2.83683	3.12439	-1.01738	0.776241	2.90852	3.1776
MPCONF196/COHVAW_o	-2.62998	-0.03147	2.91784	3.9283	-2.53597	-0.0811	2.84781	3.81415	-3.383	0.137	4.027	5.2612	-2.836	0.129	3.272	4.33192	-2.93	0.25	3.436	4.52255	-2.297	-0.071	3.223	3.95841	-2.492	-0.096	3.697	4.45949	-2.39052	-0.0821206	2.90463	3.76274	-2.63454	-0.032067	2.91499	3.92926	-2.6778	-0.12309	2.97543	4.00486
MPCONF196/FGG114	-2.7008	0.18974	2.05734	3.40044	-2.64094	0.07923	2.04553	3.34141	-3.305	-0.013	2.874	4.37985	-2.612	0.057	2.353	3.51602	-2.492	0.153	2.388	3.45485	-3.065	1.398	1.525	3.69787	-3.177	1.561	1.673	3.91522	-2.65927	0.190573	1.86357	3.25284	-2.69181	0.215287	2.04531	3.38755	-2.75414	0.204964	2.04379	3.43575
MPCONF196/FGG215	-2.1537	1.27547	-0.05321	2.50361	-2.07907	1.27088	-0.13634	2.44054	-2.613	1.666	-0.192	3.10487	-2.097	1.38	-0.123	2.51335	-2.22	1.489	-0.216	2.68182	-2.866	-0.256	0.459	2.91379	-3.089	-0.373	0.195	3.11754	-2.30922	1.43806	-0.146751	2.72435	-2.15033	1.31448	-0.02965	2.52045	-2.21389	1.29387	-0.0267905	2.5644
MPCONF196/FGG224	-2.50466	1.41835	-0.57226	2.93471	-2.48497	1.44408	-0.58825	2.93368	-3.072	1.91	-0.678	3.68035	-2.509	1.5	-0.636	2.99158	-2.563	1.468	-0.57	3.00814	-2.912	-0.16	-0.124	2.91903	-3.097	-0.387	-0.406	3.14738	-2.48849	1.38711	-0.602224	2.91192	-2.5423	1.40359	-0.528104	2.95165	-2.56964	1.48403	-0.528989	3.01417
MPCONF196/FGG252	0.01063	-1.16035	-0.0943	1.16422	-0.09326	-1.27206	-0.20207	1.29138	-0.064	-1.679	-0.095	1.6829	-0.108	-1.295	-0.105	1.30373	0.132	-1.023	0.02	1.03167	2.737	-0.568	0.335	2.81532	2.905	-0.695	0.178	2.99228	0.394095	-1.30076	-0.153285	1.36777	0.0999919	-1.15737	-0.0884915	1.16504	0.0967951	-1.08592	-0.0681551	1.09235
MPCONF196/FGG300	0.8781	-0.57847	-0.07489	1.05418	0.89226	-0.67276	0.05903	1.11903	1.192	-0.795	0.019	1.43292	0.847	-0.703	-0.046	1.1017	0.863	-0.382	-0.087	0.947767	2.706	0.329	-0.287	2.74099	3.101	0.155	-0.184	3.11032	1.13613	-0.516571	0.012042	1.24811	0.954791	-0.656333	-0.107274	1.16358	0.885721	-0.553633	-0.0909534	1.04847
MPCONF196/FGG357	2.49895	0.09801	-1.99397	3.19848	2.40166	0.01295	-2.01216	3.1332	3.007	-0.055	-2.913	4.18696	2.396	-0.029	-2.345	3.35271	2.407	0.01	-2.429	3.41962	3.04	1.239	-1.511	3.61384	3.221	1.358	-1.643	3.86244	2.5705	0.0992595	-1.84084	3.16323	2.504	0.10449	-2.00612	3.21021	2.5481	0.0943176	-2.01066	3.24722
MPCONF196/FGG366	0.8156	0.8504	-0.03996	1.17897	0.81909	1.00804	0.06952	1.30073	0.985	1.19	-0.014	1.54484	0.708	0.938	0.005	1.17522	0.703	0.584	-0.134	0.9237	2.897	-0.202	-0.267	2.91628	3.282	-0.027	-0.14	3.2851	1.12148	0.786094	0.0334218	1.36996	0.836083	0.943646	-0.0471926	1.26164	0.800495	0.787463	-0.0573984	1.12436
MPCONF196/FGG380	2.00581	1.98502	-0.55278	2.87561	1.94863	2.0138	-0.49883	2.84629	2.369	2.547	-0.614	3.53219	1.889	2.063	-0.507	2.84277	1.814	2.035	-0.437	2.76094	3.08	0.318	-0.588	3.15171	3.282	0.36	-0.397	3.32547	1.85484	2.22459	-0.628358	2.96379	1.9469	2.03238	-0.546292	2.86696	2.03477	2.07393	-0.535311	2.95432
MPCONF196/FGG412	-1.61252	1.18589	0.30477	2.02471	-1.48664	1.16113	0.45078	1.93946	-1.916	1.537	0.622	2.53383	-1.565	1.182	0.432	2.00823	-1.679	1.08	0.433	2.04278	-1.586	2.021	-0.435	2.60558	-1.756	2.333	-0.301	2.93548	-1.86618	1.00981	0.26432	2.13827	-1.63413	1.1911	0.297667	2.04395	-1.62562	1.16806	0.352651	2.03258
MPCONF196/FGG444	-1.37506	1.9887	-0.335	2.44089	-1.35102	1.97285	-0.41808	2.42738	-1.656	2.565	-0.521	3.09726	-1.331	2.085	-0.447	2.51368	-1.444	2.175	-0.413	2.64317	-2.624	0.828	0.085	2.75285	-2.871	0.729	-0.193	2.96839	-1.50054	1.99498	-0.33532	2.51873	-1.40978	2.06283	-0.266044	2.51268	-1.4442	2.08154	-0.294629	2.55055
MPCONF196/FGG470	1.2849	0.58166	-0.001	1.41042	1.20318	0.60041	-0.03432	1.34511	1.63	0.753	-0.091	1.79783	1.212	0.669	-0.064	1.38586	1.339	0.489	-0.184	1.43732	2.657	0.891	-0.455	2.83911	2.703	1.228	-0.499	3.01051	1.29803	0.501377	0.0704618	1.39328	1.17823	0.604859	0.0330313	1.32482	1.30762	0.553167	-0.00355641	1.41981
MPCONF196/FGG55	1.34047	-0.6527	1.55055	2.15107	1.29203	-0.76573	1.53855	2.15007	1.58	-1.065	2.053	2.80097	1.31	-0.764	1.667	2.25359	1.61	-0.467	1.644	2.34796	2.19	0.412	0.904	2.4048	2.63	0.557	0.825	2.81208	1.24638	-0.801153	1.62708	2.20061	1.33522	-0.662516	1.49292	2.10964	1.34263	-0.675966	1.51459	2.13391
MPCONF196/FGG691	-0.73055	-0.94824	0.00492	1.19703	-0.65833	-1.04355	0.1492	1.24284	-0.856	-1.363	0.123	1.6142	-0.588	-1.069	0.03	1.22041	-0.704	-0.87	0.027	1.11948	-3.117	-0.232	-0.361	3.1464	-3.375	-0.341	-0.314	3.40668	-0.906761	-1.01081	0.0438401	1.35863	-0.712449	-0.976853	-0.0479201	1.21001	-0.761218	-0.920933	0.00937487	1.19485
MPCONF196/FGG80	-2.61676	-0.08224	-0.44488	2.65558	-2.56778	0.01335	-0.47264	2.61095	-3.161	0.146	-0.617	3.22396	-2.488	0.052	-0.505	2.53927	-2.356	-0.013	-0.498	2.40809	-2.987	-1.265	0.077	3.24474	-3.096	-1.458	-0.17	3.42635	-2.51451	-0.050414	-0.374478	2.54275	-2.61653	-0.0761125	-0.38629	2.64599	-2.66244	-0.0834174	-0.420766	2.69678
MPCONF196/FGG99	-0.43167	-1.2226	-0.34685	1.34216	-0.36103	-1.20712	-0.50195	1.35626	-0.534	-1.616	-0.598	1.80394	-0.315	-1.287	-0.411	1.38727	-0.39	-1.136	-0.283	1.23397	-1.191	-2.056	0.395	2.40866	-1.194	-2.346	0.281	2.64732	-0.507179	-1.2421	-0.461205	1.41872	-0.44232	-1.31288	-0.310781	1.41982	-0.451943	-1.13488	-0.335209	1.26672
MPCONF196/GFA01	0.51244	-0.60764	-0.41045	0.894589	0.46842	-0.61076	-0.41043	0.872295	0.576	-0.722	-0.503	1.0517	0.521	-0.742	-0.658	1.12025	0.445	-0.626	-0.801	1.10973	0.889	0.411	0.327	1.03256	1.065	0.43	0.095	1.15245	0.341764	-0.713628	-0.529691	0.952176	0.564263	-0.555867	-0.507728	0.940835	0.512866	-0.608563	-0.359049	0.873095
MPCONF196/GFA02	-0.02	0.65237	2.18907	2.2843	0.15101	0.63674	2.24176	2.33532	0.051	0.67	3.035	3.10849	-0.055	0.798	2.428	2.55637	-0.23	0.566	2.411	2.4872	-2.316	0.515	1.485	2.79898	-2.49	0.738	1.859	3.19384	-0.00374072	0.482455	1.94776	2.00663	-0.0209386	0.634213	2.21687	2.3059	0.0261891	0.631062	2.20449	2.29319
MPCONF196/GFA03	-0.44184	0.82125	0.2675	0.97017	-0.4465	0.84771	0.19635	0.978022	-0.545	1.061	0.194	1.20846	-0.682	0.994	0.239	1.22893	-0.814	0.807	0.233	1.16967	0.291	-0.277	0.735	0.837637	0.059	-0.284	0.898	0.943685	-0.564766	0.899274	0.128699	1.06968	-0.547878	0.791191	0.290223	1.00518	-0.401859	0.826408	0.265267	0.956455
MPCONF196/GFA04	0.60609	-0.35797	-0.63059	0.945056	0.71734	-0.32269	-0.56918	0.970913	0.807	-0.497	-0.819	1.2526	0.704	-0.405	-0.961	1.25824	0.385	-0.53	-1.132	1.30788	-1.467	-0.641	-0.484	1.67249	-1.418	-0.476	-0.631	1.62341	0.640019	-0.427806	-0.790644	1.10352	0.544974	-0.381236	-0.705664	0.96969	0.63171	-0.341628	-0.601732	0.936936
MPCONF196/GFA05	-0.66203	-0.0234	-0.52942	0.848008	-0.6029	0.04657	-0.63659	0.878011	-0.863	0.028	-0.689	1.10466	-0.996	-0.014	-0.612	1.16908	-1.165	-0.235	-0.304	1.22673	-0.492	-0.373	1.534	1.65359	-0.638	-0.2	1.485	1.62858	-0.757264	-0.142863	-0.553496	0.948797	-0.740069	-0.00805934	-0.469924	0.876696	-0.634831	-0.00135686	-0.55704	0.844574
MPCONF196/GFA06	-2.08643	-3.14998	-0.96405	3.89935	-2.11116	-3.0616	-0.95171	3.83877	-2.624	-3.649	-1.311	4.6818	-2.096	-3.031	-1.082	3.84069	-1.839	-2.897	-1.005	3.57555	-1.871	-3.554	-0.556	4.05471	-1.693	-4.111	-0.768	4.51181	-2.05758	-3.14488	-0.797043	3.84177	-2.08744	-3.14064	-0.959384	3.8912	-2.10966	-3.10271	-0.94476	3.86911
MPCONF196/GFA07	1.7087	-0.8501	-3.43696	3.93129	1.7347	-0.81309	-3.35688	3.86509	2.187	-1.122	-4.066	4.75123	1.742	-0.956	-3.329	3.87695	1.542	-0.923	-3.148	3.62486	1.699	-0.557	-3.679	4.09046	1.49	-0.754	-4.24	4.557	1.58744	-0.690728	-3.38258	3.79986	1.68289	-0.848853	-3.40356	3.89061	1.71499	-0.85061	-3.35869	3.86594
MPCONF196/GFA08	-0.82442	-3.38833	1.55528	3.81829	-0.82161	-3.27396	1.60611	3.73811	-1.035	-4.096	1.987	4.66868	-0.875	-3.399	1.539	3.83241	-0.689	-3.336	1.493	3.71923	-1.27	-3.792	1.094	4.14596	-1.331	-4.378	0.82	4.64875	-0.716009	-3.24158	1.60837	3.68881	-0.825259	-3.39389	1.50872	3.8047	-0.836605	-3.31598	1.56059	3.75913
MPCONF196/GFA09	0.07956	-1.17389	-0.66777	1.35287	0.15041	-1.22671	-0.63691	1.39036	0.252	-1.671	-0.928	1.92793	0.181	-1.125	-0.779	1.3803	0.102	-0.974	-0.881	1.31729	-1.313	-0.51	-0.859	1.64983	-1.338	-0.593	-0.635	1.59534	0.0724431	-1.09105	-0.627975	1.26095	0.0231593	-1.0693	-0.625244	1.2389	0.0511081	-1.24057	-0.661273	1.40673
MPCONF196/GFA10	0.92183	0.18886	1.19228	1.51887	0.91875	0.26892	1.24474	1.57029	1.325	0.423	1.701	2.19726	1.067	0.308	1.153	1.60086	1.085	0.193	1.007	1.49282	1.057	-1.221	0.522	1.69723	0.845	-1.246	0.604	1.62215	0.866346	0.168724	1.08371	1.39766	0.917177	0.137999	1.0837	1.42642	0.920982	0.164131	1.25407	1.56456
MPCONF196/GFA11	3.31067	-1.49455	-0.99978	3.76746	3.18838	-1.53847	-1.02031	3.68425	3.959	-1.876	-1.347	4.58339	3.312	-1.465	-1.09	3.78202	3.269	-1.428	-0.845	3.666	3.754	-1.05	-1.397	4.14085	4.342	-0.776	-1.457	4.64521	3.22747	-1.61394	-0.857623	3.70903	3.30761	-1.4511	-1.0338	3.75696	3.25073	-1.49768	-1.00694	3.7181
MPCONF196/GFA12	-2.96134	-0.71353	0.04416	3.04641	-2.86973	-0.81664	-0.08775	2.98495	-3.403	-0.802	-0.065	3.49683	-2.859	-0.639	0.038	2.92979	-2.684	-0.457	-0.002	2.72263	-3.626	-0.134	1.31	3.85771	-4.128	-0.041	1.094	4.2707	-2.88319	-0.86851	0.0489726	3.01156	-2.91627	-0.728451	0.0585022	3.00644	-2.90301	-0.722694	0.0622796	2.99226
MPCONF196/GFA13	1.08114	0.06174	-0.46167	1.17721	1.22	-0.07202	-0.60406	1.36326	1.514	-0.018	-0.604	1.63013	1.13	0.09	-0.575	1.27107	0.866	0.081	-0.239	0.902019	0.514	1.03	1.829	2.1611	0.612	0.872	2.009	2.27399	1.17073	0.0554302	-0.262453	1.20107	1.02668	0.0712683	-0.455499	1.12544	1.05855	0.0727082	-0.450545	1.15274
MPCONF196/GFA14	0.23102	-0.97068	-0.08088	1.00107	0.29007	-1.15473	-0.0504	1.19167	0.213	-1.402	0.097	1.4214	0.282	-1.02	-0.126	1.06574	-0.063	-0.646	0.145	0.665064	-0.143	1.363	0.122	1.3759	0.186	1.585	0.141	1.60209	0.154284	-0.802353	-0.00410217	0.817062	0.182728	-0.866986	-0.271414	0.926672	0.207074	-0.923086	-0.0823503	0.949604
MPCONF196/GFA15	-0.31593	0.33462	-3.5838	3.61323	-0.37852	0.19661	-3.51736	3.54313	-0.379	0.288	-4.186	4.21298	-0.318	0.305	-3.457	3.48497	-0.212	0.249	-3.174	3.1908	-0.264	1.474	-3.814	4.09743	-0.088	1.321	-4.316	4.51449	-0.327562	0.296773	-3.56016	3.5875	-0.353198	0.333381	-3.50177	3.53529	-0.318336	0.36464	-3.44137	3.47525
MPCONF196/GFA16	3.74186	-1.44335	1.19617	4.18516	3.71011	-1.48575	1.19339	4.17092	4.379	-1.961	1.558	5.04465	3.625	-1.551	1.358	4.17018	3.321	-1.416	1.212	3.80829	3.653	-1.26	0.987	3.98826	4.166	-1.076	1.207	4.4688	3.82639	-1.4881	1.09831	4.24994	3.68986	-1.50816	1.16726	4.15356	3.65052	-1.46163	1.16862	4.10223
MPCONF196/GGF01	-0.77014	3.81543	-1.51897	4.17826	-0.79899	3.73897	-1.4585	4.09213	-1.092	4.872	-2.162	5.44087	-0.864	4.006	-1.818	4.48326	-0.836	3.987	-1.93	4.50777	0.323	3.637	-1.627	3.9974	0.444	4.168	-1.825	4.57165	-0.699268	3.89529	-1.34699	4.18051	-0.78389	3.86743	-1.49119	4.21843	-0.781153	3.76949	-1.51801	4.13807
MPCONF196/GGF02	0.68386	1.68384	-0.25417	1.8351	0.75326	1.63004	-0.26807	1.81557	0.977	2.137	-0.334	2.37336	0.751	1.706	-0.232	1.87837	0.742	1.841	-0.217	1.99673	-0.359	2.291	-1.295	2.65605	-0.297	2.395	-1.451	2.81596	0.728427	1.95038	-0.199564	2.09151	0.733513	1.71229	-0.25427	1.88006	0.679186	1.70273	-0.216129	1.84589
MPCONF196/GGF03	0.13688	-2.07127	-0.70987	2.19381	0.16232	-2.17544	-0.67216	2.28269	0.096	-2.912	-0.854	3.03616	-0.078	-2.322	-0.638	2.40932	-0.173	-2.375	-0.496	2.4324	0.127	-0.286	-2.05	2.07375	-0.088	-0.541	-2.174	2.24203	0.415358	-1.92208	-0.85334	2.14362	0.0841907	-2.04502	-0.731241	2.17345	0.117416	-2.09796	-0.745962	2.22973
MPCONF196/GGF04	0.78637	0.11803	-1.74945	1.92169	0.74998	0.15285	-1.6935	1.85843	0.972	0.272	-2.138	2.36428	0.886	0.173	-1.675	1.90277	0.744	0.162	-1.745	1.90389	1.38	0.04	-3.12	3.4118	1.651	-0.163	-3.158	3.56726	0.77187	0.153582	-1.84381	2.00475	0.740961	0.118732	-1.79366	1.94431	0.737613	0.107451	-1.73043	1.88415
MPCONF196/GGF05	-0.9087	-0.97008	1.6487	2.11778	-0.92801	-0.92205	1.74145	2.17808	-1.242	-1.134	2.448	2.97005	-1.099	-0.861	1.9	2.35778	-1.033	-0.773	1.986	2.36829	-0.099	-2.079	0.293	2.10188	-0.447	-2.247	0.398	2.32534	-1.09325	-0.993526	1.36649	2.01236	-0.879438	-0.974596	1.66407	2.11953	-0.986079	-0.958515	1.60237	2.11156
MPCONF196/GGF06	-0.06394	-0.70007	-3.2269	3.30259	-0.04973	-0.72238	-3.18817	3.26936	-0.16	-1.086	-4.011	4.1585	-0.106	-0.888	-3.244	3.36501	-0.115	-0.935	-3.006	3.15016	-0.064	0.543	-3.94	3.97776	0.073	0.562	-4.27	4.30744	-0.0613839	-0.947421	-3.5378	3.66298	-0.0558841	-0.758789	-3.17711	3.26694	-0.0573528	-0.704327	-3.18514	3.26259
MPCONF196/GGF07	-1.81182	-0.25243	0.44878	1.88356	-1.72113	-0.23683	0.44602	1.79369	-2.21	-0.329	0.674	2.3338	-1.74	-0.298	0.521	1.84061	-1.895	-0.33	0.502	1.98795	-3.113	0.784	0.243	3.21939	-3.187	0.855	0.163	3.30372	-1.99147	-0.487122	0.531402	2.11793	-1.81976	-0.266228	0.444286	1.89203	-1.78593	-0.271903	0.410278	1.85251
MPCONF196/GGF08	0.99319	-0.12969	-1.03094	1.43739	0.97425	-0.20032	-1.05623	1.45083	1.262	-0.236	-1.361	1.87101	0.924	-0.103	-1.145	1.47493	1.07	-0.087	-1.038	1.49329	1.899	0.709	-1.692	2.64041	1.847	0.801	-1.99	2.83074	1.31162	-0.172442	-0.989129	1.65181	1.02359	-0.154513	-1.00684	1.44407	1.02659	-0.12255	-0.999064	1.43772
MPCONF196/GGF09	1.05138	-0.14469	1.04579	1.48997	1.05299	-0.23913	1.04198	1.50056	1.373	-0.297	1.306	1.91807	1.164	-0.134	0.962	1.51601	1.11	-0.11	1.022	1.51284	1.86	0.798	1.76	2.68216	2.149	0.902	1.701	2.88534	0.993427	-0.114151	1.2711	1.61729	1.03655	-0.188929	1.06873	1.50077	1.03813	-0.146899	1.09432	1.51553
MPCONF196/GGF10	-0.83251	-1.57096	0.30232	1.80344	-0.8059	-1.50298	0.32189	1.73552	-1.032	-1.91	0.514	2.23099	-0.924	-1.479	0.375	1.78377	-0.778	-1.62	0.338	1.82864	-1.443	-2.952	0.22	3.29317	-1.766	-2.978	0.066	3.46289	-0.656208	-1.69287	0.354618	1.84991	-0.792215	-1.59079	0.278424	1.79882	-0.808266	-1.53648	0.281794	1.75883
MPCONF196/GGF11	0.3638	-2.3654	-0.38898	2.42462	0.30885	-2.28587	-0.44519	2.34921	0.245	-2.966	-0.619	3.03979	0.26	-2.377	-0.512	2.44538	0.206	-2.337	-0.56	2.41197	1.38	-2.91	0.226	3.22856	1.618	-3.029	-0.013	3.43408	0.510118	-2.43193	-0.424376	2.52083	0.348174	-2.38955	-0.390107	2.44609	0.372234	-2.38671	-0.368639	2.44353
MPCONF196/GGF12	0.85083	0.26552	-0.97904	1.32398	1.00694	0.24104	-0.9639	1.41461	1.253	0.28	-1.302	1.82855	0.938	0.133	-1.106	1.45629	0.746	0.156	-0.974	1.23674	-0.103	1.006	-2.067	2.30112	0.095	1.006	-2.292	2.50486	0.826468	0.345222	-1.08139	1.40415	0.874092	0.15526	-1.03716	1.36523	0.879526	0.209348	-0.932763	1.29901
MPCONF196/GGF13	3.87017	0.5837	-0.16244	3.91731	3.84016	0.52442	-0.198	3.88086	4.708	0.659	-0.253	4.76063	3.891	0.65	-0.196	3.94978	3.641	0.583	-0.239	3.69512	3.962	0.5	1.204	4.17098	4.28	0.816	1.269	4.53813	4.00559	0.499917	-0.287463	4.04689	3.83468	0.569418	-0.173877	3.88062	3.86878	0.5536	-0.184678	3.91255
MPCONF196/GGF14	3.76682	0.03042	0.56478	3.80905	3.72778	0.05155	0.53144	3.76582	4.591	0.082	0.687	4.64284	3.789	0.075	0.65	3.84508	3.57	0.171	0.596	3.62345	3.886	-1.199	0.424	4.08881	4.207	-1.285	0.734	4.45969	4.01815	0.20414	0.4702	4.05072	3.73273	0.0354155	0.577234	3.77726	3.73913	0.0454212	0.542224	3.77851
MPCONF196/GGF15	-3.4387	0.49027	0.8122	3.56717	-3.35976	0.52549	0.83456	3.50152	-4.206	0.694	1.191	4.42612	-3.427	0.573	0.938	3.59896	-3.277	0.658	0.991	3.48623	-3.941	-0.702	0.619	4.05061	-4.245	-0.756	0.885	4.40168	-3.56919	0.481025	0.732233	3.67514	-3.44712	0.501493	0.826655	3.58015	-3.42733	0.446845	0.828203	3.55418
MPCONF196/GS464992_a	-1.94744	0.61705	-0.11152	2.0459	-1.99055	0.63566	-0.10468	2.0922	-2.257	0.855	-0.384	2.44388	-2.005	0.731	-0.261	2.15	-1.901	0.854	-0.218	2.09539	-1.047	-0.1	0.377	1.11729	-0.618	-0.422	-0.044	0.749629	-1.96178	0.173075	-0.0919328	1.97155	-1.98349	0.500991	-0.331784	2.07251	-1.96256	0.611302	-0.109481	2.05848
MPCONF196/GS464992_b	-1.40546	-0.0522	-2.31726	2.71067	-1.21834	0.03804	-2.30525	2.60768	-2.19	-0.363	-3.06	3.78041	-1.743	-0.174	-2.763	3.27147	-2.372	-0.676	-2.976	3.86522	-2.333	-1.541	-1.83	3.34163	-2.063	-1.78	-2.182	3.49077	-1.44857	-0.487815	-2.12812	2.62015	-1.30003	-0.293998	-2.30919	2.66625	-1.37238	-0.0191663	-2.28234	2.66324
MPCONF196/GS464992_c	2.0526	-0.48123	0.02589	2.10842	1.9345	-0.45237	0.02211	1.98681	2.34	-0.69	-0.079	2.44089	2.143	-0.623	-0.083	2.23326	2.312	-0.647	-0.049	2.40132	0.762	-0.847	-0.364	1.19606	1.392	-1.171	-0.717	1.95525	1.9716	-0.920477	-0.213119	2.1863	1.98922	-0.627332	0.127159	2.08966	2.08944	-0.568732	0.125782	2.16911
MPCONF196/GS464992_d	1.2816	1.98935	-0.11903	2.36943	1.10502	1.96502	-0.05989	2.25521	1.244	2.428	0.01	2.72815	1.123	2.157	-0.12	2.43479	1.322	2.207	-0.445	2.61085	1.586	0.679	0.095	1.72785	1.491	0.14	-0.427	1.55724	1.14754	1.52291	-0.0279303	1.90706	1.42304	1.79526	-0.0460703	2.29131	1.30648	1.96544	-0.0593475	2.3608
MPCONF196/GS464992_e	-1.28156	2.37906	-2.89831	3.96264	-1.00647	2.49828	-2.74736	3.84739	-1.668	2.681	-3.503	4.71604	-1.469	2.434	-3.172	4.25957	-1.901	1.783	-3.71	4.53398	-3.512	0.418	-1.531	3.85394	-3.196	0.157	-1.937	3.74046	-1.53838	1.95391	-2.74716	3.70558	-1.24142	2.20695	-2.77486	3.75654	-1.23062	2.4582	-2.81012	3.93116
MPCONF196/GS464992_f	-2.24448	-0.92708	-1.36458	2.78554	-2.19032	-0.91902	-1.42979	2.77244	-3.359	-1.554	-1.803	4.11687	-2.588	-1.167	-1.57	3.24415	-2.733	-1.323	-1.757	3.50809	-1.745	-1.447	0.122	2.27018	-1.355	-1.963	-0.283	2.40197	-1.95282	-1.47622	-1.53967	2.89194	-2.45112	-1.10878	-1.58842	3.12417	-2.35785	-0.987879	-1.39516	2.91236
MPCONF196/GS464992_g	-1.41714	-0.39453	0.34708	1.51142	-1.41907	-0.33521	0.38623	1.50841	-1.667	-0.227	0.57	1.77632	-1.321	-0.235	0.42	1.40594	-1.246	-0.085	0.631	1.39925	-0.733	-0.515	-0.064	0.898115	0.269	-0.877	-0.13	0.926493	-1.44733	-0.0734077	0.500438	1.53316	-1.36814	-0.494019	0.263373	1.47825	-1.43044	-0.342557	0.451878	1.53874
MPCONF196/GS464992_h	-0.136	0.32218	-1.06962	1.12534	-0.05233	0.49341	-1.05183	1.16299	-0.43	0.284	-1.603	1.68379	-0.277	0.262	-1.306	1.36052	-0.19	-0.128	-1.458	1.47589	-0.759	-1.358	-0.351	1.59482	-0.352	-1.544	-0.849	1.79684	0.000419929	-0.101343	-1.12043	1.125	-0.107335	0.30574	-1.12415	1.16992	-0.146268	0.308972	-1.07309	1.12623
MPCONF196/GS464992_I	-1.55161	3.18309	5.73278	6.73827	-1.65504	3.16043	5.66673	6.69622	-1.546	3.948	7.51	8.62421	-1.529	3.387	6.27	7.28852	-1.233	3.216	6.955	7.76112	-0.699	2.225	2.53	3.44095	-0.203	1.608	2.216	2.74546	-1.54985	2.57598	5.45434	6.22797	-1.48496	2.93303	5.99345	6.83588	-1.43887	3.02063	5.77834	6.67711
MPCONF196/GS464992_j	0.93422	1.4872	-0.02905	1.75652	0.88617	1.44116	-0.14789	1.69827	1.431	1.442	-0.072	2.03281	1.292	1.494	-0.12	1.97881	1.554	1.669	-0.052	2.28105	0.892	-0.251	0.768	1.20353	1.646	-0.396	0.406	1.74097	0.870622	1.21154	0.188693	1.5038	0.762486	1.16651	0.000687058	1.39361	0.903992	1.4464	-0.0193661	1.70577
MPCONF196/GS464992_k	-0.73672	-1.46513	-1.82362	2.45254	-0.76877	-1.3422	-1.73919	2.32751	-1.222	-1.713	-2.461	3.23793	-0.811	-1.571	-2.128	2.76661	-0.84	-1.597	-2.48	3.06699	-0.691	-1.696	-2.253	2.90343	-0.117	-2.113	-2.307	3.13061	-0.641245	-1.8925	-1.74305	2.6516	-0.796556	-1.46603	-1.76519	2.42892	-0.722094	-1.36837	-1.81096	2.3819
MPCONF196/GS464992_l	-0.29585	1.73039	-2.78786	3.29453	-0.45438	1.67643	-2.66385	3.18009	-0.808	2.236	-3.353	4.11037	-0.528	1.983	-2.969	3.60916	-0.563	2.396	-2.994	3.8758	0.43	0.653	-2.476	2.59651	0.708	0.453	-2.695	2.82303	-0.328023	1.68896	-2.70144	3.20281	-0.236758	1.37043	-2.99782	3.3047	-0.244879	1.65674	-2.87232	3.3249
MPCONF196/GS464992_m	1.40367	-1.44069	1.91022	2.77395	1.34088	-1.25823	1.72466	2.52102	1.764	-1.573	2.361	3.34071	1.389	-1.326	1.872	2.68179	1.414	-1.367	2.17	2.92865	1.181	-2.982	3.029	4.41157	1.52	-3.426	2.486	4.49756	1.18245	-1.87982	1.72799	2.81387	1.48167	-1.32861	1.71422	2.62661	1.34038	-1.39894	1.86811	2.69137
MPCONF196/GS464992_n	-1.6232	2.57868	0.97456	3.19908	-1.5684	2.50161	1.0006	3.11755	-2.178	3.193	1.263	4.06621	-1.77	2.807	1.131	3.5059	-2.062	2.986	0.884	3.7349	-1.879	1.586	0.874	2.60958	-1.529	1.077	0.624	1.97158	-1.6712	2.10366	0.9762	2.85854	-1.68529	2.28487	0.95699	2.99611	-1.59902	2.66374	0.953501	3.24985
MPCONF196/GS464992_o	-2.48554	2.07398	-2.15701	3.88999	-2.36824	2.02115	-2.17066	3.79544	-3.294	2.696	-3.013	5.21508	-2.674	2.337	-2.539	4.36559	-3.23	2.574	-2.741	4.95696	-1.746	0.587	-1.348	2.28258	-1.397	0.279	-2.002	2.45712	-2.33072	1.8411	-2.09368	3.63393	-2.61781	2.00988	-2.37363	4.0653	-2.54656	2.17131	-2.24026	4.0272
MPCONF196/GS557577_a	1.58573	3.53473	-0.45832	3.90114	1.5621	3.50458	-0.48134	3.86703	2.274	5.262	-0.773	5.78422	1.844	4.042	-0.522	4.47332	1.908	4.759	-0.417	5.14417	1.977	2.082	-0.52	2.91782	2.088	1.905	0.177	2.83198	1.76501	3.24505	-1.00251	3.82761	1.71342	3.73985	-0.278697	4.1231	1.43054	3.66705	-0.38028	3.95453
MPCONF196/GS557577_b	-0.0174	0.33141	1.28036	1.32267	0.07551	0.46081	1.33014	1.40972	-0.036	0.294	1.739	1.76404	0.076	0.133	1.483	1.49089	-0.178	-0.155	1.64	1.6569	1.331	-0.793	0.8	1.74368	1.245	-0.612	1.256	1.87139	0.487743	0.0384184	1.04158	1.15077	-0.124457	0.0877887	1.28262	1.29163	-0.266978	0.0841373	1.32151	1.35084
MPCONF196/GS557577_c	1.77202	2.68504	1.59119	3.58906	1.68191	2.64592	1.54849	3.49679	2.607	3.703	1.958	4.9338	2.047	3.019	1.668	4.01083	2.271	3.38	1.923	4.50331	1.862	2.228	0.197	2.9103	2.166	1.962	0.972	3.0799	1.61956	2.30188	1.35015	3.12163	2.07411	2.73393	1.93985	3.94199	1.55375	2.70815	1.54498	3.48356
MPCONF196/GS557577_d	0.68353	1.34062	0.81271	1.71026	0.67306	1.29201	0.8086	1.66617	0.822	1.713	1.237	2.26721	0.616	1.285	1.062	1.77722	0.729	1.675	1.153	2.1602	1.309	1.712	-0.106	2.1577	1.367	1.494	0.839	2.19195	0.73811	1.42236	0.56915	1.70054	1.04909	1.67135	1.07089	2.24517	0.539575	1.37803	0.76588	1.66634
MPCONF196/GS557577_e	0.02993	2.65482	0.64665	2.7326	0.06922	2.60721	0.64453	2.68659	0.22	3.856	0.782	3.94064	0.034	3.012	0.725	3.09821	-0.459	3.774	1.012	3.9342	1.182	2.271	0.111	2.56259	1.231	2.269	0.774	2.69496	0.0858766	2.66025	0.90862	2.81246	0.0409853	2.80037	0.693516	2.88525	-0.0520078	2.86111	0.669598	2.93888
MPCONF196/GS557577_f	-1.02281	0.41788	0.59071	1.25288	-1.01594	0.37233	0.49838	1.19128	-1.327	0.328	0.429	1.43267	-1.041	0.37	0.523	1.22234	-1.582	0.815	0.656	1.89665	1.383	-0.45	1.261	1.92492	1.408	0.211	1.248	1.89327	-1.05661	0.66072	0.477767	1.33463	-0.87876	0.397284	0.807124	1.25758	-1.10429	0.61015	0.702925	1.44425
MPCONF196/GS557577_g	1.29351	1.324	2.73389	3.30156	1.26774	1.26874	2.69323	3.23579	2.001	1.906	3.551	4.4996	1.502	1.52	3.164	3.81802	1.511	1.706	3.612	4.27084	2.54	0.962	1.936	3.33544	2.564	0.796	2.719	3.82108	0.761458	1.03592	2.63622	2.93302	1.55878	1.5726	2.71935	3.50682	1.30584	1.32004	2.70442	3.28049
MPCONF196/GS557577_h	-2.12305	1.32371	3.65009	4.42524	-2.12246	1.22501	3.60852	4.36198	-3.071	1.706	5.408	6.44887	-2.519	1.415	4.341	5.21458	-3.011	1.816	4.916	6.04409	0.276	1.594	1.812	2.42906	0.347	1.433	2.585	2.97592	-1.8944	1.06515	4.08183	4.62435	-1.99627	1.30968	4.21227	4.84186	-2.24378	1.36959	3.78716	4.61009
MPCONF196/GS557577_I	-0.97003	-1.50725	-0.30866	1.8188	-0.97214	-1.36107	-0.31428	1.70186	-0.995	-2.342	-0.415	2.57822	-0.871	-2.068	-0.201	2.25292	-0.963	-2.971	-0.179	3.1283	0.63	-2.329	-0.48	2.45999	0.773	-2.309	0.333	2.45762	-1.38901	-1.50159	-0.264507	2.06254	-1.0161	-1.63271	-0.194085	1.93284	-1.11921	-1.43956	-0.236868	1.83877
MPCONF196/GS557577_j	2.32659	1.1896	2.64056	3.71493	2.29669	1.1198	2.54184	3.60412	3.315	1.367	3.296	4.87048	2.465	1.281	2.95	4.05212	2.55	1.265	3.027	4.15517	2.201	1.601	1.524	3.11932	1.984	1.286	2.425	3.38684	1.90477	0.457216	2.65628	3.30046	2.47722	1.14516	2.83818	3.93742	2.39941	1.26336	2.82344	3.91473
MPCONF196/GS557577_k	0.73786	0.30839	2.95991	3.06604	0.75289	0.31178	2.96466	3.07462	1.436	0.318	4.066	4.32384	1.19	0.235	3.341	3.55438	0.887	0.211	3.689	3.8	2.584	0.785	1.265	2.9822	2.255	0.319	1.836	2.92535	0.733917	-0.448429	3.02416	3.14409	0.782964	0.502714	3.25549	3.38584	0.737215	0.290596	3.15244	3.2505
MPCONF196/GS557577_l	-0.56656	1.22621	1.927	2.35328	-0.53239	1.03808	1.84895	2.18624	-0.786	1.821	2.539	3.22186	-0.811	1.416	1.95	2.54269	-1.176	2.078	2.3	3.31528	0.181	2.346	0.181	2.35992	0.319	2.072	0.922	2.2902	-0.0480087	1.05669	2.03643	2.29476	-0.519193	1.35695	2.14632	2.59183	-0.647378	1.29347	1.9926	2.46224
MPCONF196/GS557577_m	-1.02303	0.86728	2.54653	2.87812	-1.01901	0.924	2.46078	2.81915	-1.127	1.245	3.129	3.55117	-1.006	0.833	2.677	2.97863	-1.723	0.918	3.023	3.59861	1.456	-0.316	2.231	2.68275	1.138	-0.421	2.154	2.47225	-0.729178	0.414512	2.12788	2.28722	-1.03407	0.805378	2.73352	3.03151	-1.06304	0.865004	2.63657	2.9715
MPCONF196/GS557577_n	-1.19511	0.94302	-0.56507	1.62385	-1.0838	0.8421	-0.63961	1.51422	-1.473	0.914	-0.759	1.89241	-1.203	0.796	-0.374	1.4902	-1.9	1.112	-0.153	2.2068	0.611	1.561	1.513	2.25814	0.383	1.629	1.216	2.06857	-1.4922	0.806045	-0.192976	1.70693	-1.24481	0.937735	-0.464216	1.62616	-1.3072	0.987067	-0.643617	1.75992
MPCONF196/GS557577_o	-1.03729	1.75588	-0.97561	2.26073	-1.14939	1.88146	-0.95351	2.40212	-1.821	2.785	-1.96	3.86185	-1.36	1.969	-1.389	2.76693	-1.901	1.816	-1.875	3.22913	1.442	0.47	-1.697	2.27598	1.272	0.367	-0.89	1.59523	-1.71013	2.01673	-1.00796	2.82979	-1.16408	1.86836	-0.819237	2.34883	-1.04675	1.8517	-0.923619	2.31895
MPCONF196/POXTRD_a	-0.76336	0.39503	-1.9141	2.09822	-0.70367	0.42454	-1.80856	1.98652	-1.26	0.702	-2.689	3.05141	-0.918	0.581	-2.015	2.28922	-1.136	0.522	-2.314	2.63013	-0.851	0.418	-0.12	0.95568	-0.866	0.348	-0.129	0.942179	-0.691417	0.432106	-1.75415	1.93437	-0.752698	0.371685	-1.95252	2.12533	-0.783621	0.377347	-1.94852	2.13382
MPCONF196/POXTRD_b	-0.09151	-2.132	-0.651	2.23105	-0.08289	-2.01149	-0.62255	2.10726	-0.122	-2.811	-1.122	3.02911	-0.051	-2.348	-0.591	2.42177	0.102	-2.715	-0.719	2.81044	-0.138	-1.659	0.841	1.8651	-0.137	-1.761	0.913	1.98833	-0.0187453	-2.12668	-0.27414	2.14436	-0.0713986	-2.13201	-0.696574	2.24406	-0.0586048	-2.09926	-0.612859	2.18768
MPCONF196/POXTRD_c	-1.1262	1.69713	-0.04928	2.0374	-1.03641	1.60049	-0.02294	1.90689	-1.417	2.203	-0.204	2.6273	-1.203	1.964	0.051	2.30372	-1.513	2.229	0.027	2.69413	-0.905	1.125	1.215	1.88703	-0.996	1.312	1.193	2.03387	-1.2048	1.74957	0.138924	2.12881	-1.1204	1.73491	0.0514671	2.06588	-1.1275	1.68067	-0.00714685	2.02385
MPCONF196/POXTRD_d	2.99448	2.00619	1.75235	4.0078	2.92564	1.98281	1.72276	3.93177	4.199	2.434	2.159	5.31199	3.415	2.111	1.988	4.48003	3.795	2.232	2.04	4.85237	2.134	0.788	2.249	3.19889	2.081	0.879	2.309	3.23028	3.15953	1.89475	1.86436	4.12899	3.00193	2.01151	1.75085	4.01537	3.05275	2.03145	1.79447	4.08242
MPCONF196/POXTRD_e	-0.9298	-0.23715	3.2426	3.3816	-0.70819	-0.24194	3.15598	3.2435	-0.808	-0.36	4.344	4.43315	-0.844	-0.296	3.73	3.83573	-1.189	-0.276	3.932	4.1171	-1.073	-0.005	3.077	3.25872	-1.143	-0.096	3.181	3.38148	-0.834266	-0.238113	3.37007	3.47996	-0.889553	-0.276461	3.26143	3.39186	-0.912306	-0.254616	3.2637	3.39836
MPCONF196/POXTRD_f	2.03699	-0.20661	0.215	2.0587	1.9131	-0.20561	0.27506	1.94368	2.687	-0.295	0.457	2.7415	2.31	-0.26	0.45	2.36774	2.525	-0.548	0.371	2.61028	1.539	0.034	1.031	1.85274	1.675	-0.035	0.988	1.94499	2.09854	-0.242963	0.242083	2.12638	2.04626	-0.221536	0.175471	2.06568	2.07347	-0.181051	0.186027	2.08965
MPCONF196/POXTRD_g	0.58872	-1.34184	3.06924	3.40108	0.46465	-1.17149	2.97259	3.22871	0.554	-1.404	4.057	4.32867	0.607	-1.31	3.511	3.79627	0.913	-1.591	3.699	4.12886	0.787	-1.271	2.87	3.236	0.795	-1.379	3.018	3.41204	0.670119	-1.23191	3.17141	3.46764	0.611437	-1.3347	3.11732	3.44572	0.617812	-1.34465	3.11285	3.44668
MPCONF196/POXTRD_h	-2.59944	0.2642	2.40952	3.55425	-2.30356	0.3027	2.27983	3.25509	-3.211	0.461	3.084	4.47595	-2.735	0.423	2.81	3.94401	-3.326	0.473	3.086	4.56173	-2.768	0.213	2.484	3.72524	-2.802	0.2	2.616	3.83858	-2.64872	0.0603337	2.49531	3.63949	-2.56294	0.222278	2.44653	3.55015	-2.60887	0.210648	2.41291	3.55988
MPCONF196/POXTRD_I	0.77072	-0.77637	1.97077	2.25404	0.7902	-0.61081	1.91548	2.16022	0.892	-0.791	2.565	2.82853	0.825	-0.626	2.353	2.57082	0.957	-0.882	2.575	2.8852	0.528	-1.21	2.017	2.41064	0.524	-1.194	2.173	2.53419	0.843522	-0.682094	2.03425	2.30542	0.819388	-0.770999	2.02014	2.31232	0.782103	-0.731264	2.01124	2.27849
MPCONF196/POXTRD_j	-0.78437	-0.04659	1.0014	1.27287	-0.71515	0.04625	1.07012	1.28792	-1.24	0.272	1.649	2.08105	-0.919	0.209	1.346	1.64315	-1.037	0.177	1.229	1.61776	-0.827	-0.139	1.105	1.38718	-0.89	-0.112	1.117	1.4326	-0.717694	-0.15827	1.18295	1.39266	-0.820313	-0.0660161	0.992833	1.28957	-0.777454	-0.0713045	0.980115	1.25305
MPCONF196/POXTRD_k	1.90291	0.03228	-0.00121	1.90318	1.7863	0.03525	0.08034	1.78845	2.688	-0.296	-0.033	2.70445	2.191	-0.098	0.187	2.20115	2.432	-0.278	0.13	2.45129	1.927	-0.068	0.905	2.13002	1.955	-0.013	0.988	2.19051	2.00673	0.195204	-0.119202	2.01972	1.89611	0.0188059	-0.0902303	1.89835	1.94495	0.0680911	-0.0694526	1.94738
MPCONF196/POXTRD_l	0.32023	1.97149	2.46769	3.17471	0.37469	1.82917	2.40061	3.04125	0.307	2.388	3.311	4.09384	0.365	2.129	2.901	3.61686	0.257	2.306	3.086	3.86097	-0.364	1.712	2.422	2.98823	-0.271	1.744	2.522	3.07822	0.293267	2.05344	2.5158	3.26066	0.291863	1.95339	2.49195	3.17973	0.334995	2.04747	2.45876	3.21712
MPCONF196/POXTRD_m	2.11463	2.03193	0.6988	3.01475	2.09959	1.97634	0.70754	2.96897	2.797	2.636	0.818	3.92948	2.354	2.175	0.917	3.33359	2.555	2.418	0.916	3.63508	1.182	0.923	1.687	2.25722	1.238	1.059	1.829	2.44936	2.25221	2.02334	0.737513	3.11613	2.12545	2.01013	0.695815	3.00705	2.17613	2.02409	0.667406	3.04597
MPCONF196/POXTRD_n	1.68261	-3.07585	2.65135	4.39564	1.63091	-2.9726	2.53157	4.23144	2.594	-4.402	3.286	6.07489	2.127	-3.431	2.977	5.01582	2.632	-3.747	3.005	5.47699	1.45	-2.525	3.321	4.41669	1.508	-2.696	3.573	4.72322	1.82868	-3.12718	2.65051	4.48871	1.70462	-3.06365	2.62646	4.38064	1.67613	-3.10956	2.6869	4.43827
MPCONF196/POXTRD_o	3.54703	-0.86036	2.87823	4.64821	3.42786	-0.80544	2.77861	4.48549	5.053	-1.357	3.785	6.45759	4.093	-1.024	3.287	5.34842	4.738	-1.26	3.348	5.93678	2.644	-1.175	3.43	4.48734	2.778	-1.269	3.702	4.79921	3.68143	-1.03045	3.0573	4.89508	3.58822	-0.871653	2.98241	4.74656	3.62779	-0.854971	2.9233	4.73682
MPCONF196/SANGLI_a	0.73984	-1.49924	-0.52899	1.75354	0.71532	-1.42617	-0.47642	1.66512	1.159	-2.48	-0.504	2.78347	0.715	-1.883	-0.452	2.06427	1.149	-1.962	-0.427	2.31343	-0.083	-1.181	-1.306	1.76275	-0.275	-1.473	-0.94	1.76888	0.307285	-1.73096	-0.0549887	1.75889	0.228151	-1.6546	-0.765177	1.83719	0.962958	-1.55433	-0.443547	1.88148
MPCONF196/SANGLI_b	0.14087	0.59918	-1.69094	1.79948	0.22102	0.50574	-1.7259	1.812	-0.033	0.841	-2.512	2.64925	0.126	0.531	-2.01	2.08277	-0.365	0.343	-2.345	2.39789	-0.324	0.99	-1.013	1.45301	-0.088	-0.019	-0.972	0.97616	0.212266	0.0452082	-1.37613	1.39314	-0.469984	0.388493	-2.24404	2.32541	0.217184	0.762767	-1.81177	1.97775
MPCONF196/SANGLI_c	2.91826	1.23244	0.30914	3.18288	2.87995	1.27063	0.18176	3.15304	3.79	1.254	0.427	4.01484	3.052	1.208	0.361	3.30216	2.917	1.026	0.698	3.16998	1.555	1.214	0.501	2.03539	1.316	0.183	0.306	1.36344	2.97506	1.1344	-0.31849	3.19989	2.37356	0.793613	0.323439	2.52354	2.75643	1.08789	0.359199	2.98503
MPCONF196/SANGLI_d	3.11911	2.58348	1.48822	4.31486	3.1674	2.40046	1.37199	4.2044	3.572	3.628	2.139	5.5224	3.139	3.069	1.69	4.70406	2.66	4.07	1.887	5.21548	1.156	4.109	1.057	4.39744	1.612	3.471	1.261	4.02945	3.44691	2.58739	1.327	4.50962	3.43518	2.79555	1.68077	4.73715	3.12231	2.74227	1.63886	4.46707
MPCONF196/SANGLI_e	1.6864	4.13035	-0.8798	4.54728	1.81968	4.04208	-0.81668	4.5074	2.302	5.451	-0.806	5.97179	1.98	4.588	-0.774	5.0566	1.507	5.409	-0.646	5.65205	0.95	2.764	-1.219	3.16673	0.879	2.54	-0.329	2.70786	1.61468	3.539	-1.06741	4.03374	1.68502	4.02975	-0.676207	4.41989	1.59809	4.07938	-0.815173	4.45642
MPCONF196/SANGLI_f	3.63405	-1.76958	-1.47128	4.30144	3.56342	-1.71461	-1.3771	4.18739	4.764	-2.751	-1.901	5.82044	4.119	-2.122	-1.616	4.90719	4.394	-2.697	-2.237	5.62007	2.228	-1.079	-1.188	2.74583	2.092	-1.84	-1.478	3.15381	2.79683	-2.19856	-1.53445	3.87433	3.64822	-1.94204	-1.65338	4.45137	3.81357	-1.77337	-1.60275	4.50077
MPCONF196/SANGLI_g	0.33162	-1.83597	-2.00017	2.73522	0.46445	-1.80488	-2.10682	2.81283	0.443	-2.615	-2.982	3.99084	0.409	-2.161	-2.259	3.15282	0.199	-2.945	-2.301	3.74262	-0.721	-0.531	-0.112	0.902411	-0.623	-1.478	-0.029	1.6042	0.429896	-1.57562	-2.2071	2.74567	-0.0421213	-2.02985	-2.05122	2.8861	0.291147	-1.79821	-2.00718	2.71055
MPCONF196/SANGLI_h	-0.96989	-1.04045	0.37826	1.47184	-0.79795	-0.9304	0.52783	1.33453	-1.282	-1.459	0.02	1.94232	-0.964	-1.282	0.217	1.61861	-0.694	-2.118	0.241	2.24179	-1.438	-1.097	-0.97	2.05235	-1.433	-1.574	-0.726	2.24901	-0.717617	-0.679236	0.302912	1.03349	-0.642319	-1.08181	-0.0289739	1.25846	-0.719999	-1.06877	0.375884	1.34237
MPCONF196/SANGLI_I	2.74461	-2.33231	0.43125	3.62747	2.8144	-2.32735	0.28158	3.66288	3.362	-3.459	0.211	4.82828	2.88	-2.889	0.315	4.09145	2.889	-2.828	0.336	4.0567	0.237	-0.954	0.171	0.99776	0.183	-1.609	0.544	1.70831	2.69215	-2.35579	0.376472	3.59711	2.65279	-2.31039	0.354628	3.53567	2.55834	-2.43668	0.401788	3.55583
MPCONF196/SANGLI_j	0.17435	0.73897	1.87851	2.02615	0.26534	0.77069	1.83326	2.00629	0.059	1.175	2.676	2.9232	0.145	0.828	2.138	2.29731	0.073	1.19	2.809	3.05154	-1.563	0.708	-0.54	1.79884	-1.851	0.908	0.12	2.0652	-0.68221	0.829653	2.08372	2.34427	-0.291016	1.08892	2.0595	2.34776	0.201311	0.941962	2.05035	2.26534
MPCONF196/SANGLI_k	-2.02798	0.53872	-2.24842	3.07544	-1.8296	0.53328	-2.28362	2.97435	-2.695	0.56	-3.145	4.17943	-2.144	0.395	-2.575	3.37393	-3.082	-0.147	-2.958	4.27435	-1.984	0.003	-0.751	2.12138	-1.6	-0.895	-0.834	2.0141	-2.39076	0.0861997	-2.17624	3.23407	-2.34738	0.133199	-2.56773	3.48155	-2.09741	0.62834	-2.28963	3.16802
MPCONF196/SANGLI_l	2.81874	-0.89658	-0.20294	2.96485	2.86929	-0.80415	-0.41788	3.009	3.369	-1.775	-0.188	3.81263	2.87	-1.267	-0.176	3.14216	2.811	-1.219	0.673	3.13697	0.65	-0.707	1.347	1.65431	0.675	-1.262	0.916	1.69921	3.03219	-0.71263	0.119086	3.11708	2.26514	-1.38537	-0.0467099	2.65561	2.9647	-0.863972	-0.115992	3.0902
MPCONF196/SANGLI_m	-0.69849	1.45679	-2.86476	3.28892	-0.57781	1.23229	-2.75248	3.07059	-0.704	2.249	-3.576	4.28269	-0.633	1.717	-3.069	3.57317	-0.603	2.721	-3.266	4.29351	-0.764	1.97	-2.635	3.37755	-0.442	2.242	-1.775	2.89354	-1.62426	2.51833	-2.81262	4.10987	-0.532911	1.81749	-2.79858	3.37925	-0.533606	1.62934	-2.91024	3.37772
MPCONF196/SANGLI_n	1.08974	-2.28664	0.03343	2.53325	1.08585	-2.16266	0.02075	2.42004	1.478	-3.105	-0.508	3.47614	1.21	-2.642	-0.208	2.91334	1.566	-2.488	-0.364	2.96226	0.074	-2.487	-0.34	2.51122	0.087	-3.046	-0.021	3.04731	1.30668	-2.16956	0.268491	2.54686	0.947817	-2.30177	-0.0801928	2.49057	1.02945	-2.2892	-0.10492	2.51221
MPCONF196/SANGLI_o	0.94174	-0.95146	0.27322	1.36631	0.96249	-0.962	0.20391	1.37601	1.011	-0.958	0.439	1.46034	1.127	-1.009	0.48	1.58701	1.448	-1.134	0.697	1.96684	0.009	-0.124	0.559	0.572659	0.238	-0.918	0.809	1.24653	1.41739	-0.913578	0.313734	1.71524	0.876923	-1.13796	0.195452	1.44988	1.10047	-1.08153	0.288271	1.56966
MPCONF196/WG01	0.90644	0.60536	-1.36613	1.74769	0.85505	0.65061	-1.26836	1.66227	1.054	0.941	-1.776	2.26949	0.879	0.744	-1.411	1.82129	0.678	0.722	-1.26	1.60268	2.6	0.535	-1.72	3.16301	3.019	0.498	-1.703	3.5018	1.14479	0.648655	-1.61476	2.08297	0.783179	0.601892	-1.35014	1.67288	0.830856	0.613715	-1.36707	1.71343
MPCONF196/WG02	0.14915	-0.52761	0.80813	0.976572	0.01842	-0.4402	0.8106	0.922598	-0.01	-0.652	1.245	1.40543	0.067	-0.555	0.922	1.07824	0.267	-0.55	0.861	1.05599	1.311	-1.809	0.697	2.3403	1.383	-2.223	0.463	2.65872	0.271067	-0.528874	0.668699	0.894619	0.152673	-0.600338	0.787629	1.00203	0.194617	-0.503211	0.794555	0.960424
MPCONF196/WG03	0.01538	1.64735	-0.67077	1.77874	0.07738	1.60054	-0.67096	1.73721	0.077	2.147	-0.932	2.34183	-0.028	1.708	-0.743	1.86282	0.055	1.511	-0.63	1.638	-1.688	2.134	-0.407	2.75117	-2.02	2.179	-0.316	2.98803	-0.331576	1.77107	-0.528747	1.87782	-0.0084201	1.66684	-0.665753	1.7949	-0.00758624	1.60032	-0.691315	1.74328
MPCONF196/WG04	-0.96376	1.48244	3.38723	3.82097	-1.06811	1.51466	3.32334	3.80521	-1.383	1.886	4.027	4.65687	-1.116	1.476	3.383	3.856	-1.251	1.554	3.247	3.8109	-0.162	0.502	3.685	3.72256	-0.2	0.556	4.178	4.21958	-1.04299	1.65499	3.60272	4.09956	-0.976528	1.57322	3.26782	3.75596	-0.973728	1.49427	3.31327	3.76281
MPCONF196/WG05	2.72765	0.07071	0.04668	2.72897	2.60473	0.12777	0.09814	2.60971	3.213	0.296	0.056	3.22709	2.69	0.214	0.099	2.70031	2.285	0.208	0.174	2.30104	4.201	0.213	-0.403	4.22566	4.756	0.192	-0.386	4.7755	2.99465	0.0894796	-0.165699	3.00057	2.54048	0.0112369	0.0720167	2.54153	2.63205	0.0700201	0.0544117	2.63355
MPCONF196/WG06	0.41954	-0.85118	0.15662	0.961796	0.29058	-0.76074	0.13688	0.825771	0.358	-1.197	0.268	1.27781	0.341	-0.942	0.186	1.01894	0.447	-0.892	0.304	1.04302	1.532	-2.014	0.172	2.5363	1.572	-2.342	0.09	2.8221	0.39308	-0.844857	0.0593596	0.933712	0.428602	-0.94007	0.121521	1.04029	0.448906	-0.832465	0.137872	0.955784
MPCONF196/WG07	0.1449	1.39202	-1.01634	1.72964	0.19015	1.51406	-1.05666	1.85609	0.255	1.993	-1.289	2.38717	0.317	1.595	-0.975	1.89609	0.237	1.687	-1.049	2.00063	-0.109	-0.293	-1.638	1.66757	0.095	-0.121	-1.77	1.77667	0.169868	1.44755	-0.877025	1.70101	0.139469	1.42223	-1.0134	1.75191	0.0784021	1.40081	-0.999386	1.72256
MPCONF196/WG08	-1.96723	0.90939	-2.65764	3.42929	-1.98942	1.00979	-2.54911	3.38754	-2.447	1.187	-3.067	4.09918	-1.957	0.993	-2.65	3.4407	-1.869	1.178	-2.54	3.36637	-1.061	-0.14	-3.282	3.45208	-1.112	-0.09	-3.709	3.87315	-2.14753	1.02703	-2.71767	3.61281	-1.97878	0.915377	-2.56408	3.36571	-1.91592	0.87853	-2.58524	3.33557
MPCONF196/WG09	1.26143	1.11806	-0.22297	1.70029	1.33032	1.13	-0.16475	1.75322	1.706	1.42	-0.148	2.22458	1.362	1.261	-0.132	1.8608	1.67	1.332	-0.436	2.18019	-0.39	0.299	-1.261	1.35337	-0.389	0.258	-1.508	1.57859	1.34475	1.09661	-0.0632957	1.73636	1.21952	1.1361	-0.256596	1.68636	1.23131	1.04862	-0.27152	1.63996
MPCONF196/WG10	-0.05369	0.58255	1.50366	1.61346	-0.03321	0.56454	1.62424	1.71987	-0.031	0.703	1.994	2.11452	0.108	0.545	1.654	1.74482	0.159	0.608	1.684	1.79744	-0.225	1.55	-0.347	1.60422	0.067	1.702	-0.136	1.70874	-0.260922	0.516447	1.48407	1.59288	-0.000290943	0.62289	1.45663	1.58422	-0.113662	0.634556	1.47489	1.60962
MPCONF196/WG11	-2.01593	0.00149	-1.71157	2.64451	-1.98121	-0.05202	-1.80785	2.68258	-2.472	-0.087	-2.501	3.51758	-1.986	-0.085	-2.064	2.86557	-2.089	-0.069	-2.363	3.15475	-1.946	-0.278	-0.189	1.97482	-2.242	-0.532	-0.414	2.34115	-2.00053	0.114077	-1.6526	2.59735	-2.06577	0.00503382	-1.75991	2.7138	-2.00036	0.0514421	-1.70767	2.63063
MPCONF196/WG12	-0.35287	0.52396	-0.91998	1.11598	-0.28717	0.43101	-0.97192	1.1013	-0.363	0.621	-1.48	1.64554	-0.369	0.528	-1.099	1.27387	-0.358	0.461	-0.98	1.14065	-2.119	1.172	-0.639	2.50441	-2.481	1.353	-0.519	2.87321	-0.627328	0.501681	-0.874627	1.18752	-0.337448	0.535777	-0.925715	1.12155	-0.340337	0.506363	-0.91585	1.10046
MPCONF196/WG13	0.55272	-1.37567	-0.91455	1.74194	0.54319	-1.51227	-0.99409	1.88951	0.57	-2.039	-1.276	2.47196	0.479	-1.602	-1.102	2.00256	0.68	-1.677	-0.963	2.0499	1.361	0.343	-0.299	1.43505	1.607	0.153	-0.374	1.65703	0.395687	-1.44167	-0.786186	1.6891	0.533904	-1.36276	-0.914998	1.72609	0.553098	-1.33531	-0.851472	1.67749
MPCONF196/WG14	0.98745	1.172	-0.96892	1.81313	1.0351	1.1957	-0.91285	1.82604	1.307	1.422	-1.259	2.30552	1.045	1.282	-0.949	1.90687	1.416	1.3	-1.087	2.20831	-0.626	0.344	-1.804	1.94026	-0.561	0.314	-1.891	1.9973	1.07004	1.00274	-0.791454	1.6664	0.965844	1.17258	-1.02366	1.83185	0.962237	1.10879	-1.02614	1.79116
MPCONF196/WG15	0.81413	0.22176	-0.67988	1.08362	0.73748	0.21723	-0.64809	1.00553	0.989	0.406	-1.064	1.50833	0.81	0.427	-0.905	1.28742	0.562	0.487	-0.839	1.12113	2	0.43	-0.462	2.09722	2.204	0.83	-0.563	2.42146	0.562767	0.152132	-0.897397	1.07013	0.782412	0.258528	-0.670843	1.06256	0.80092	0.203297	-0.636763	1.0432
MPCONF196/WGG01	1.61011	0.25634	-0.43961	1.68862	1.55198	0.33224	-0.468	1.65471	2.008	0.463	-0.501	2.12072	1.614	0.406	-0.467	1.72856	1.715	0.341	-0.501	1.81893	1.75	-0.127	2.06	2.70596	1.64	0.087	2.478	2.97282	1.78951	0.326464	-0.26653	1.83847	1.69778	0.202574	-0.489305	1.77846	1.6685	0.216792	-0.435903	1.73808
MPCONF196/WGG02	-1.68539	1.55827	0.87069	2.45496	-1.5225	1.58784	0.85992	2.36193	-2.089	2.384	1.094	3.35324	-1.587	1.951	0.846	2.65343	-1.538	1.906	0.84	2.58919	-3.611	1.487	0.656	3.9599	-3.966	1.592	0.504	4.30321	-1.70994	1.54237	0.976899	2.50143	-1.59795	1.53646	0.875594	2.38345	-1.73257	1.551	0.861985	2.48001
MPCONF196/WGG03	1.03508	-0.72581	0.69136	1.44089	1.03224	-0.68191	0.81087	1.4792	1.465	-0.914	1.037	2.0142	1.163	-0.732	0.785	1.5826	1.082	-0.918	0.568	1.52842	0.614	-2.037	-0.766	2.26122	0.483	-2.426	-1.108	2.71043	0.936343	-0.60248	0.652639	1.2906	1.07025	-0.795696	0.714759	1.51309	0.992492	-0.721629	0.663404	1.39495
MPCONF196/WGG04	-0.29212	-1.21121	0.86812	1.51855	-0.40828	-1.08019	0.87838	1.45088	-0.526	-1.231	1.16	1.77134	-0.341	-0.968	0.927	1.38298	-0.541	-0.941	1.057	1.51506	0.738	-2.474	-0.425	2.61648	0.536	-2.696	-0.568	2.80684	-0.120153	-1.12261	1.19536	1.64425	-0.199488	-1.241	0.858249	1.522	-0.314731	-1.24803	0.858601	1.5472
MPCONF196/WGG05	1.0874	-1.19007	-1.24261	2.03538	1.01313	-1.40838	-1.21868	2.12018	1.287	-1.759	-1.547	2.67276	0.948	-1.341	-1.328	2.11201	0.948	-1.327	-1.319	2.09747	1.653	0.548	-1.414	2.24324	1.807	0.406	-1.79	2.57569	0.846222	-1.2204	-1.15534	1.88156	1.10321	-1.20268	-1.33027	2.1055	1.09695	-1.17847	-1.22041	2.02027
MPCONF196/WGG06	0.49171	1.81988	1.11423	2.18981	0.48978	1.78041	1.16547	2.18359	0.648	2.249	1.439	2.74748	0.608	1.834	1.092	2.21939	0.464	1.774	1.161	2.17032	0.168	2.757	-0.482	2.80385	0.267	2.928	-0.958	3.09229	0.337417	1.903	0.850899	2.11171	0.518029	1.86479	1.16208	2.25748	0.45611	1.82059	1.10164	2.17629
MPCONF196/WGG07	0.18367	0.14823	-0.3697	0.438617	0.26664	0.29549	-0.35879	0.535856	0.11	0.476	-0.352	0.602146	0.097	0.329	-0.161	0.378908	0.05	0.192	0.097	0.220846	-0.418	-1.585	-1.154	2.00466	-0.236	-1.741	-1.124	2.0857	0.0137074	0.194072	-0.47873	0.516754	0.00981295	0.105845	-0.309999	0.327718	0.0553014	0.126072	-0.374614	0.399109
MPCONF196/WGG08	0.3675	-0.81889	-0.33397	0.957692	0.47936	-0.75993	-0.3147	0.952006	0.556	-1.104	-0.394	1.29738	0.431	-0.856	-0.372	1.02805	0.333	-1.066	-0.47	1.21167	-0.999	-2.089	-0.064	2.31647	-1.279	-2.446	-0.091	2.76171	0.447998	-0.745287	-0.249009	0.904523	0.379598	-0.904577	-0.338619	1.03779	0.344302	-0.814084	-0.271233	0.924578
MPCONF196/WGG09	0.56549	1.81686	1.04235	2.16962	0.34303	1.80442	0.96058	2.07276	0.53	2.681	1.212	2.98958	0.48	2.134	0.924	2.37448	0.803	2.169	0.856	2.46619	1.916	1.799	2.461	3.60055	2.246	1.674	2.911	4.03989	0.246801	1.80153	0.765975	1.9731	0.609036	1.84024	0.987962	2.17566	0.61817	1.79995	1.00623	2.15278
MPCONF196/WGG10	-0.16236	0.48451	-2.21575	2.27391	-0.06529	0.44152	-2.19962	2.24444	-0.216	0.572	-2.717	2.78495	-0.088	0.471	-2.205	2.25646	0.122	0.311	-2.047	2.07408	-2.831	0.491	-1.765	3.37207	-3.085	0.299	-1.797	3.58271	0.388649	0.521883	-2.12033	2.21793	-0.0652188	0.506192	-2.24103	2.29842	-0.153534	0.4768	-2.28075	2.3351
MPCONF196/WGG11	0.25955	-0.91637	-1.53167	1.80364	0.09212	-0.88345	-1.41764	1.67292	0.256	-1.43	-2.042	2.50603	0.012	-1.16	-1.675	2.03749	0.195	-1.405	-1.72	2.22945	2.036	-1.166	-2.441	3.38575	1.925	-1.144	-2.93	3.68772	0.164778	-1.0063	-1.62444	1.91797	0.219849	-0.964587	-1.53163	1.82336	0.213162	-0.949693	-1.49094	1.78053
MPCONF196/WGG12	0.43133	-0.42518	-0.24069	0.651733	0.35531	-0.48702	-0.39822	0.722505	0.616	-0.786	-0.846	1.3088	0.495	-0.677	-0.529	0.991562	0.374	-0.817	-0.403	0.984771	0.935	0.579	1.446	1.8167	0.662	0.704	1.66	1.9208	0.685021	-0.368023	-0.412602	0.880304	0.595339	-0.48269	-0.290117	0.819503	0.544494	-0.413534	-0.228913	0.721031
MPCONF196/WGG13	0.32717	0.36959	-0.20892	0.535989	0.20098	0.34866	-0.16808	0.436128	0.15	0.499	-0.279	0.591052	0.191	0.501	-0.277	0.603499	0.114	0.838	-0.069	0.848529	1.798	-0.757	-0.88	2.14015	1.973	-1.102	-0.769	2.38715	0.237819	0.186511	-0.351978	0.463932	0.33654	0.425392	-0.355107	0.64832	0.366208	0.369908	-0.325717	0.614029
MPCONF196/WGG14	-0.18809	0.36776	-0.14671	0.438348	-0.27159	0.35676	-0.29339	0.535833	-0.117	0.348	-0.475	0.600348	-0.103	0.158	-0.328	0.378361	-0.055	-0.097	-0.19	0.220304	0.42	1.151	1.584	2.00256	0.238	1.122	1.74	2.08402	-0.0194134	0.474341	-0.192098	0.51213	-0.0145818	0.30766	-0.103081	0.324797	-0.0595821	0.371899	-0.124813	0.396784
MPCONF196/WGG15	0.17779	2.2103	-0.48817	2.27054	0.08025	2.19549	-0.4467	2.24191	0.235	2.713	-0.579	2.78403	0.103	2.2	-0.475	2.25305	-0.109	2.038	-0.317	2.06538	2.841	1.752	-0.496	3.37443	3.096	1.782	-0.301	3.58488	-0.372893	2.12	-0.527662	2.21627	0.0806208	2.23796	-0.509059	2.29654	0.171158	2.27568	-0.480663	2.33218
MPCONF196/YIVNOG_a	-0.80449	-0.61831	2.72499	2.90776	-0.82345	-0.67332	2.684	2.88709	-1.124	-1.117	3.472	3.81652	-1.059	-0.759	3.093	3.35622	-1.493	-0.689	3.365	3.74526	-0.007	0.005	1.586	1.58602	-0.704	0.532	1.864	2.06231	-1.21373	-1.10869	2.54407	3.02897	-0.991786	-0.73061	2.82688	3.08362	-0.733119	-0.650498	2.66541	2.8399
MPCONF196/YIVNOG_b	-2.15259	-1.26502	-1.1748	2.75936	-2.12693	-1.29475	-1.10317	2.72345	-2.599	-1.906	-1.611	3.60319	-2.527	-1.309	-1.201	3.08895	-3.308	-1.416	-1.665	3.96486	-1.443	-0.106	-1.366	1.98983	-2.195	0.535	-1.126	2.52431	-1.51445	-1.09452	-1.2805	2.26522	-2.18621	-1.29111	-1.19506	2.80618	-2.01973	-1.10451	-1.01436	2.51558
MPCONF196/YIVNOG_c	-1.53839	-1.51471	-1.0672	2.4083	-1.49241	-1.58438	-0.9928	2.39232	-1.881	-2.432	-1.386	3.3725	-1.637	-1.927	-0.842	2.66497	-1.443	-2.68	-0.633	3.10891	0.327	0.036	0.565	0.653797	0.203	0.309	1.267	1.31984	-1.33966	-0.877783	-1.46764	2.17236	-1.49359	-1.92455	-1.11603	2.6796	-1.43236	-1.65308	-1.05752	2.42954
MPCONF196/YIVNOG_d	0.84678	-0.80736	5.43698	5.56144	0.71702	-0.75556	5.25403	5.35629	0.563	-0.98	7.553	7.63709	0.573	-0.645	6.223	6.28252	0.585	-0.227	6.924	6.95238	-0.701	0.583	3.034	3.16804	-1.029	0.625	3.156	3.37784	0.476086	-0.444142	5.64974	5.68713	0.334314	-0.685046	5.4126	5.46601	0.441744	-0.586209	5.3517	5.4018
MPCONF196/YIVNOG_e	-0.47861	0.81297	-0.44902	1.0448	-0.52421	0.78487	-0.41891	1.03262	-0.936	1.295	-0.437	1.65653	-0.812	0.912	-0.406	1.28683	-1.254	1.128	-0.148	1.69316	0.911	0.514	-0.016	1.04612	0.932	0.559	-0.146	1.09655	-0.534362	1.03135	-0.145531	1.17065	-0.756196	0.782918	-0.352092	1.14401	-0.298068	0.606591	-0.21668	0.709752
MPCONF196/YIVNOG_f	-1.77928	0.43864	-2.16046	2.83299	-1.66436	0.32928	-2.16849	2.75334	-2.152	0.462	-3.058	3.76775	-1.875	0.602	-2.355	3.06986	-2.05	0.632	-2.547	3.33003	-0.888	0.713	-1.678	2.02795	-1.843	1.056	-1.077	2.38154	-1.53505	-0.171583	-2.09495	2.60281	-1.75648	0.536716	-2.21584	2.87806	-1.57377	0.42828	-2.11657	2.67208
MPCONF196/YIVNOG_g	-0.47475	3.55649	-0.84946	3.68722	-0.46916	3.44762	-0.84237	3.57991	-0.724	4.36	-1.451	4.65179	-0.657	3.673	-0.744	3.80475	-0.576	3.694	-0.684	3.80069	-0.109	2.141	-0.344	2.1712	-0.538	2.036	0.608	2.1919	-0.427532	2.89659	-0.615389	2.99194	-0.369952	3.45717	-0.887659	3.58843	-0.527418	3.70789	-0.912156	3.85469
MPCONF196/YIVNOG_h	-1.28485	2.18644	2.31997	3.43709	-1.19589	2.03357	2.21982	3.23931	-2.325	2.415	2.909	4.43848	-1.651	2.217	2.759	3.90551	-2.052	2.692	3.967	5.21485	-0.701	2.169	2.1	3.09935	-0.941	2.804	2.99	4.20571	-1.05422	2.10348	2.75184	3.62058	-1.33658	2.18884	2.63142	3.67449	-1.48729	2.2304	2.38327	3.58702
MPCONF196/YIVNOG_I	1.17988	-0.79054	-1.95896	2.41963	1.09293	-0.72282	-1.85332	2.26975	1.414	-1.082	-2.351	2.94912	1.262	-0.847	-2.169	2.64851	1.502	-0.651	-2.475	2.96739	0.8	-0.982	-1.606	2.04538	0.591	-0.982	-1.352	1.77243	1.0989	-0.825488	-2.08338	2.49589	1.2708	-0.522805	-1.99188	2.41989	1.2818	-0.86636	-1.99347	2.52339
MPCONF196/YIVNOG_j	2.96562	-1.27489	2.92836	4.35839	2.86581	-1.2679	2.81092	4.20972	4.322	-1.848	3.611	5.9274	3.287	-1.567	3.067	4.76092	4.005	-2.191	3.041	5.48527	2.223	-0.032	1.116	2.48761	2.191	-0.079	2.002	2.96896	2.1811	-0.917574	3.0131	3.83118	3.18237	-1.19876	2.90579	4.47305	3.10535	-1.29448	2.98855	4.50004
MPCONF196/YIVNOG_k	3.62035	-0.28314	2.56943	4.44849	3.452	-0.32661	2.54727	4.30251	4.881	-0.518	3.559	6.06292	4.026	-0.559	3.011	5.05839	4.732	-0.75	3.674	6.0376	2.661	0.568	0.979	2.89171	2.152	0.901	0.992	2.53515	3.07078	0.0787472	2.08563	3.71292	3.36717	-0.194235	2.73351	4.34138	3.6279	-0.198316	2.49893	4.40972
MPCONF196/YIVNOG_l	-2.12915	1.3857	-1.26208	2.8366	-2.10908	1.35826	-1.16027	2.76393	-2.807	1.63	-1.458	3.55836	-2.272	1.483	-1.297	3.00724	-2.334	1.897	-1.508	3.36455	-0.856	-0.044	-0.352	0.926594	-0.222	0.616	-0.512	0.831194	-2.6732	1.32516	-0.989258	3.14336	-1.96095	1.39177	-1.19269	2.68418	-2.13319	1.32803	-1.26986	2.81544
MPCONF196/YIVNOG_m	-0.80819	2.38127	-0.09127	2.51634	-0.81423	2.26195	-0.07515	2.40521	-1.106	2.978	-0.14	3.17983	-0.743	2.458	-0.206	2.57609	-0.584	2.846	-0.848	3.02653	0.459	2.251	0.394	2.33086	0.092	2.428	0.945	2.60704	-1.11086	2.02142	-0.265518	2.32178	-0.880268	2.42733	-0.272484	2.59635	-0.821241	2.3482	-0.25839	2.50105
MPCONF196/YIVNOG_n	-1.25653	-0.47325	-1.1031	1.73772	-1.19675	-0.38205	-1.19569	1.73431	-2.109	-0.47	-1.902	2.87861	-1.625	-0.442	-1.405	2.19317	-1.566	-0.446	-1.705	2.3576	-0.872	-0.894	-0.308	1.28627	-1.378	-0.72	0.59	1.66294	-0.836613	-0.527237	-1.06026	1.44985	-1.1779	-0.452593	-1.35261	1.84982	-1.24215	-0.442027	-1.06602	1.6955
MPCONF196/YIVNOG_o	-2.77278	0.05976	0.45146	2.80993	-2.71463	0.0524	0.45847	2.75357	-3.409	-0.166	0.35	3.43094	-3.075	-0.08	0.501	3.11657	-3.766	-0.242	0.171	3.77764	-1.292	-0.526	-1.228	1.85847	-1.817	-0.124	-0.477	1.88266	-3.84243	0.959917	1.27075	4.15939	-2.49906	-0.14208	0.177063	2.50935	-2.76866	-0.0467156	0.436948	2.80332
37conf8/18crown6_1	0.00013	6e-05	1e-05	0.000143527	0.00011	7e-05	1e-05	0.000130767	0	0	0	0	0	0	0	0	0	0	0	0	0	0	0	0	0	0	0	0	0.000112438	0.000149363	1.2964e-05	0.000187403	0.00014235	7.41783e-05	9.58824e-06	0.000160804	0.000128748	6.49824e-05	6.55515e-06	0.000144367
37conf8/18crown6_2	0	1e-05	1e-05	1.41421e-05	0	0	1e-05	1e-05	0	0	0	0	0	0	0	0	0	0	0	0	0	0	0	0	0	0	0	0	9.39844e-07	5.44509e-07	4.94605e-06	5.06391e-06	2.01746e-07	7.59704e-07	6.36415e-06	6.41251e-06	1.58734e-06	-3.56025e-07	5.89629e-06	6.11659e-06
37conf8/18crown6_3	2e-05	2e-05	0	2.82843e-05	5e-05	3e-05	0	5.83095e-05	0	0	0	0	0	0	0	0	0	0	0	0	0	0	0	0	0	0	0	0	-5.9576e-05	3.88202e-06	2.08399e-06	5.97387e-05	1.65729e-05	1.88529e-05	4.17051e-06	2.54458e-05	-1.22659e-05	1.41985e-05	4.43327e-06	1.92796e-05
37conf8/18crown6_4	2e-05	-1e-05	-0.86029	0.86029	0	0	-0.79712	0.79712	0	0	-1.42	1.42	0	0	-1.044	1.044	0	0	-1.125	1.125	0	0	-0.972	0.972	0	0	-0.834	0.834	1.36803e-06	-1.28433e-06	-0.895264	0.895264	2.2373e-06	-5.48441e-07	-0.858733	0.858733	2.18674e-06	1.31101e-07	-0.863567	0.863567
37conf8/18crown6_5	-4e-05	1.9372	0.02598	1.93737	-3e-05	1.87741	0.03109	1.87767	0	2.9	0.166	2.90475	0	2.178	0.057	2.17875	0	2.05	0.05	2.05061	0	1.598	0.121	1.60257	0	1.389	0.102	1.39274	-2.12419e-05	1.88895	0.0671028	1.89014	-2.564e-05	1.96039	0.033724	1.96068	-2.87353e-05	2.00111	0.0260887	2.00128
37conf8/18crown6_6	5e-05	-0.00036	-0.02481	0.0248127	-0.00012	-0.00082	-0.06585	0.0658552	0	-0.001	-0.136	0.136004	0	-0.001	-0.075	0.0750067	0	-0.001	-0.09	0.0900056	0	-0.001	-0.04	0.0400125	0	-0.001	-0.022	0.0220227	0.0015523	-0.000605478	-0.00969775	0.00983985	0.00010923	-0.000409986	-0.0556862	0.0556878	1.98377e-05	-0.000468259	-0.0587317	0.0587336
37conf8/18crown6_7	-2e-05	1e-05	-1e-05	2.44949e-05	0	0	-1e-05	1e-05	0	0	0	0	0	0	0	0	0	0	0	0	0	0	0	0	0	0	0	0	-5.24505e-17	-1.57351e-16	-9.36149e-06	9.36149e-06	3.67153e-16	-3.93378e-16	-9.10971e-06	9.10971e-06	-4.19604e-16	-1.31126e-16	-9.01263e-06	9.01263e-06
37conf8/18crown6_8	-4e-05	0	-2e-05	4.47214e-05	-4e-05	1e-05	-1e-05	4.24264e-05	0	0	0	0	0	0	0	0	0	0	0	0	0	0	0	0	0	0	0	0	-3.25623e-05	1.97197e-05	-5.24955e-06	3.84282e-05	-3.62052e-05	1.15326e-05	-1.06039e-05	3.94495e-05	-3.71817e-05	1.24959e-05	-7.05198e-06	3.98542e-05
37conf8/Artemizinin_1	1.41535	1.79913	0.57627	2.36054	1.35284	1.68027	0.5315	2.22171	1.735	2.401	0.721	3.04875	1.537	2.068	0.613	2.64854	1.411	1.783	0.845	2.4257	1.625	2.734	0.769	3.27212	1.629	2.832	0.82	3.36842	1.3179	1.78964	0.396096	2.25756	1.30747	1.83366	0.553966	2.3192	1.38673	1.83543	0.60802	2.37939
37conf8/Artemizinin_2	1.31084	1.71835	0.39907	2.19779	1.21468	1.59922	0.37257	2.04249	1.722	2.339	0.449	2.93901	1.42	2.003	0.389	2.48591	1.318	1.712	0.624	2.24888	1.526	2.681	0.705	3.16441	1.514	2.751	0.753	3.22912	1.22334	1.75995	0.364013	2.17405	1.32169	1.78193	0.377888	2.25054	1.40477	1.67274	0.444009	2.22903
37conf8/Artemizinin_3	1.48125	1.92799	0.39612	2.46336	1.4084	1.79672	0.36285	2.31159	1.806	2.622	0.488	3.22097	1.621	2.223	0.394	2.77932	1.507	1.864	0.664	2.48726	1.808	2.861	0.534	3.42627	1.831	2.972	0.534	3.53136	1.28772	1.82384	0.245643	2.24609	1.32957	2.02427	0.369939	2.44996	1.49068	1.93737	0.457032	2.48685
37conf8/Artemizinin_4	0.54481	2.37192	0.25561	2.44707	0.53091	2.21882	0.22519	2.29254	0.586	3.077	0.294	3.14607	0.528	2.651	0.245	2.71415	0.612	2.443	0.491	2.56591	0.253	3.276	0.376	3.3072	0.223	3.38	0.427	3.41416	0.470286	2.37049	0.162378	2.42214	0.404246	2.39759	0.210323	2.44051	0.536739	2.41006	0.292729	2.4864
37conf8/Artemizinin_5	-0.4595	2.47258	-0.23826	2.52617	-0.43709	2.3126	-0.22131	2.36393	-0.723	3.122	-0.388	3.22803	-0.571	2.795	-0.371	2.87675	-0.344	2.455	-0.074	2.48009	-0.717	3.64	-0.42	3.73364	-0.77	3.788	-0.455	3.89215	-0.542296	2.43462	-0.377075	2.52263	-0.634189	2.42619	-0.194455	2.51524	-0.518743	2.45173	-0.202578	2.51418
37conf8/Artemizinin_6	0.87224	-2.31539	-0.36209	2.50059	0.81557	-2.16853	-0.33799	2.34135	1.244	-2.945	-0.525	3.23978	1.046	-2.613	-0.487	2.85641	0.868	-2.351	-0.195	2.51369	1.222	-3.338	-0.537	3.59498	1.295	-3.479	-0.57	3.75571	0.949504	-2.20547	-0.426879	2.43883	1.00013	-2.25105	-0.340848	2.48669	0.918296	-2.3065	-0.30197	2.50088
37conf8/Artemizinin_7	1.09795	1.71498	0.4645	2.08864	1.01385	1.59437	0.43172	1.93811	1.448	2.346	0.535	2.80832	1.166	2	0.459	2.36013	1.162	1.715	0.714	2.19118	1.138	2.708	0.764	3.03513	1.114	2.762	0.814	3.08743	1.11875	1.6933	0.465437	2.08219	1.11464	1.79122	0.445136	2.15616	1.18572	1.66811	0.50377	2.10768
37conf8/Artemizinin_8	0.75856	2.21346	0.05639	2.34051	0.69296	2.06182	0.0533	2.17581	0.982	2.902	-0.019	3.06371	0.777	2.453	0.006	2.57313	0.767	2.287	0.218	2.42202	0.619	3.127	0.233	3.19618	0.593	3.207	0.316	3.27664	0.648903	2.19239	0.189884	2.29428	0.763689	2.26834	0.0377299	2.39374	0.900103	2.18084	0.0952453	2.36121
37conf8/Atropine_1	0.91528	0.69001	-0.76552	1.37836	0.95721	0.59292	-0.66535	1.30786	1.231	0.787	-1.125	1.84401	1.123	0.728	-0.892	1.60835	0.905	0.583	-1.082	1.52632	1.985	1.468	-0.828	2.604	1.449	1.555	-0.62	2.21405	0.905605	0.759209	-0.814756	1.43539	0.948932	0.650138	-0.751363	1.37394	0.945495	0.660528	-0.774511	1.38929
37conf8/Atropine_2	0.86449	-0.33883	0.63416	1.12441	0.90583	-0.2987	0.55358	1.10281	1.211	-0.084	0.897	1.50937	1.072	-0.324	0.744	1.34451	0.904	-0.341	0.959	1.36131	1.833	-1.158	0.666	2.26813	1.268	-1.425	0.509	1.97422	0.835166	-0.272031	0.685653	1.11428	0.900583	-0.30758	0.620355	1.136	0.889873	-0.303475	0.648582	1.1422
37conf8/Atropine_3	0.59988	-0.7793	0.06068	0.985315	0.54107	-0.80148	0.05357	0.968502	0.751	-0.848	0.011	1.1328	0.688	-0.879	0.142	1.12523	0.657	-0.737	0.202	1.00778	2.016	-1.361	0.105	2.43467	1.329	-1.705	0.193	2.17037	0.585974	-0.790451	0.0734062	0.986695	0.656505	-0.769048	0.0625869	1.01309	0.650852	-0.78143	0.0607041	1.01879
37conf8/Atropine_4	0.82835	-1.12134	0.42394	1.45715	0.74453	-1.06511	0.38757	1.3561	0.88	-1.578	0.66	1.92356	0.76	-1.338	0.617	1.65787	0.734	-1.183	0.68	1.5494	2.103	-1.66	0.501	2.72566	1.25	-1.694	0.495	2.16267	0.868369	-1.14029	0.3887	1.48507	0.839038	-1.1483	0.437861	1.48805	0.855396	-1.13486	0.409931	1.47907
37conf8/Atropine_5	0.95466	-0.25633	0.39521	1.06455	1.01589	-0.23801	0.34901	1.10022	1.092	-0.121	0.65	1.27656	0.952	-0.074	0.565	1.10951	0.632	0.035	0.62	0.88603	1.561	-0.339	0.526	1.68176	0.798	-0.299	0.496	0.986013	1.07587	-0.186605	0.323686	1.1389	0.893224	-0.287467	0.371377	1.00916	0.93568	-0.298757	0.359298	1.04587
37conf8/Atropine_6	0.72481	-0.56196	0.13479	0.926993	0.80063	-0.47486	0.15397	0.943508	0.765	-0.623	0.156	0.998844	0.655	-0.516	0.138	0.845177	0.375	-0.411	0.166	0.580605	1.382	-1.05	-0.139	1.74119	0.686	-0.884	-0.044	1.11982	1.03246	-0.472867	0.109094	1.14082	0.659926	-0.572886	0.140878	0.885182	0.663948	-0.60977	0.11167	0.908359
37conf8/Atropine_7	-0.02055	-0.73404	-0.55185	0.918573	0.03363	-0.70948	-0.53655	0.890157	0.183	-0.951	-0.907	1.32685	0.081	-0.806	-0.631	1.02682	-0.143	-0.726	-0.625	0.968581	-1.508	-1.099	-0.165	1.87326	-0.805	-1.176	-0.039	1.42567	-0.134887	-0.771254	-0.650435	1.01789	-0.0726678	-0.761355	-0.58334	0.961887	-0.0645468	-0.774147	-0.558748	0.956906
37conf8/Atropine_8	-0.34111	-1.70891	-0.64356	1.85766	-0.41407	-1.57675	-0.6003	1.73723	-0.368	-2.093	-0.998	2.34778	-0.484	-1.737	-0.753	1.95408	-0.422	-1.759	-0.846	1.99697	-1.663	-2.119	-0.567	2.75267	-1.203	-2.15	-0.479	2.50981	-0.279329	-1.6726	-0.63507	1.81078	-0.354398	-1.68284	-0.653089	1.83959	-0.372307	-1.68803	-0.63088	1.84013
37conf8/Bispidin_1	-0.85684	0	0.35482	0.927401	-0.84459	0	0.2579	0.883088	-1.23	0	0.454	1.31111	-0.857	0	0.355	0.927617	-0.668	0	0.487	0.826676	-0.443	0	0.638	0.776719	-0.284	0	0.297	0.410932	-0.872108	-1.40847e-17	0.247718	0.906607	-0.846136	-2.36027e-16	0.354804	0.917514	-0.874845	1.83577e-16	0.384081	0.955443
37conf8/Bispidin_2	-3e-05	0	0.18562	0.18562	-2e-05	0	0.07933	0.07933	0	0	0.07	0.07	0	0	0.113	0.113	0	0	0.137	0.137	0	0	0.526	0.526	0	0	0.246	0.246	-1.60718e-05	-3.58409e-06	0.101892	0.101892	-2.5744e-05	-4.25077e-06	0.213934	0.213934	-2.49416e-05	-4.33623e-06	0.22888	0.22888
37conf8/Bispidin_3	-0.55332	0	0.55062	0.780606	-0.50939	0	0.48258	0.701685	-0.768	0	0.844	1.14112	-0.539	0	0.599	0.805805	-0.428	0	0.712	0.830739	-0.42	0	0.606	0.737317	-0.227	0	0.33	0.400536	-0.570207	1.07514e-16	0.542493	0.787042	-0.562789	-1.04901e-16	0.545597	0.783842	-0.586586	-7.86757e-17	0.557822	0.809474
37conf8/Bispidin_4	-0.38332	0	-0.18549	0.425841	-0.35003	0	-0.23135	0.419576	-0.624	0	-0.336	0.708712	-0.434	0	-0.208	0.481269	-0.458	0	0	0.458	-0.34	0	0.123	0.361565	-0.17	0	0.029	0.172456	-0.445465	1.07872e-16	-0.154822	0.471602	-0.366925	7.86757e-17	-0.172605	0.405496	-0.396713	1.57351e-16	-0.169386	0.431362
37conf8/Bispidin_5	-0.43033	0	-0.17886	0.46602	-0.45968	0	-0.22814	0.51318	-0.536	0	-0.531	0.754491	-0.374	0	-0.296	0.476961	-0.178	0	-0.206	0.27225	-0.101	0	0.074	0.125208	-0.107	0	0.017	0.108342	-0.321978	3.65362e-17	-0.125666	0.345632	-0.434428	2.62252e-17	-0.180177	0.47031	-0.406935	-2.62252e-17	-0.177669	0.444029
37conf8/Bispidin_6	0	0	0.81948	0.81948	0	0	0.80443	0.80443	0	0	1.131	1.131	0	0	0.825	0.825	0	0	0.781	0.781	0	0	0.536	0.536	0	0	0.362	0.362	-1.74262e-06	2.56514e-08	0.840778	0.840778	-1.95736e-06	-9.51286e-07	0.781562	0.781562	-1.81018e-06	-4.78948e-07	0.798119	0.798119
37conf8/Bispidin_7	-0.24983	0.03169	0.11796	0.27809	-0.23676	0.03231	0.11777	0.2664	-0.273	0.09	0.008	0.287564	-0.193	0.055	0.053	0.207564	-0.048	0.062	0.072	0.106452	-0.135	0.037	0.079	0.160733	-0.091	0.023	0.077	0.121404	-0.199378	0.0323494	0.20602	0.288518	-0.271056	0.0191205	0.108445	0.29257	-0.25334	0.0287493	0.0965855	0.272647
37conf8/Bispidin_8	-2e-05	3e-05	-0.58914	0.58914	-1e-05	3e-05	-0.57392	0.57392	0	0	-1.113	1.113	0	0	-0.72	0.72	0	0	-0.627	0.627	0	0	-0.371	0.371	0	0	-0.206	0.206	-1.63385e-05	2.31676e-05	-0.46704	0.46704	-1.30782e-05	2.44768e-05	-0.560905	0.560905	-1.50441e-05	2.69964e-05	-0.608855	0.608855
37conf8/Cembrene_1	0.06935	-0.24235	0.07067	0.261796	0.09245	-0.21575	0.04402	0.238815	0.163	-0.315	0.098	0.367965	0.188	-0.298	0.134	0.376967	0.133	-0.263	0.134	0.32375	0.416	-0.287	0.169	0.532903	0.157	-0.08	0.063	0.187131	0.0705269	-0.269706	0.0542929	0.284013	0.177084	-0.285575	0.0571919	0.340856	0.0875441	-0.278677	0.0407599	0.294934
37conf8/Cembrene_2	-0.07371	-0.23764	0.10476	0.269964	-0.09537	-0.202	0.09217	0.24165	-0.128	-0.293	0.116	0.340131	-0.11	-0.298	0.163	0.357034	-0.151	-0.312	0.112	0.364265	-0.26	-0.354	0.215	0.48902	-0.106	-0.107	0.083	0.171971	-0.0908166	-0.289967	0.132374	0.331438	-0.141835	-0.271865	0.109369	0.32556	-0.0399557	-0.276734	0.0655574	0.287186
37conf8/Cembrene_3	-0.13829	-0.1196	0.0822	0.200462	-0.15823	-0.12349	0.09274	0.221105	-0.222	-0.185	0.075	0.298553	-0.229	-0.16	0.041	0.282351	-0.161	-0.033	0.072	0.179427	-0.392	-0.191	0.014	0.436281	-0.148	-0.045	0.001	0.154693	-0.175748	-0.147066	0.0850311	0.24443	-0.198186	-0.135562	0.15232	0.284352	-0.182635	-0.134759	0.0886544	0.24367
37conf8/Cembrene_4	-0.21894	0.19699	0.07169	0.303116	-0.24856	0.18423	0.05042	0.313472	-0.285	0.244	0.078	0.383204	-0.317	0.224	0.103	0.401589	-0.033	0.058	0.116	0.133825	-0.526	0.155	0.097	0.556875	-0.192	0.04	0.036	0.199399	-0.328718	0.322534	0.0078504	0.460592	-0.299486	0.200041	0.0493245	0.363512	-0.260403	0.254943	0.0488474	0.367684
37conf8/Cembrene_5	-0.32632	-0.01443	0.02461	0.327565	-0.32315	-0.02956	0.00075	0.3245	-0.325	-0.127	-0.016	0.349299	-0.387	-0.117	0.067	0.409813	-0.251	-0.045	0.007	0.255098	-0.446	-0.243	0.16	0.532508	-0.146	-0.09	0.068	0.184499	-0.292502	0.0810707	0.0136433	0.303835	-0.337037	-0.0894252	0.00849431	0.348803	-0.316976	-0.0146647	-0.0112777	0.317515
37conf8/Cembrene_6	-0.07734	0.15471	0.01429	0.173554	-0.08038	0.12284	0.0151	0.147576	-0.114	0.138	0.015	0.179625	-0.086	0.14	0.031	0.167203	-0.08	0.252	-0.046	0.268365	-0.242	0.123	0.113	0.294044	-0.091	0.029	0.058	0.111741	-0.212023	0.317125	0.0190697	0.381949	-0.118598	0.228976	0.0585175	0.264424	-0.115694	0.183928	0.0278151	0.219062
37conf8/Cembrene_7	0.37507	0.16366	0.01189	0.409394	0.36484	0.16308	-0.00369	0.399646	0.331	0.275	0.011	0.430473	0.374	0.224	0.087	0.444546	0.199	0.218	-0.001	0.295171	0.262	0.41	0.217	0.53276	0.072	0.134	0.092	0.177775	0.269182	0.15103	0.0158476	0.309064	0.32814	0.232089	0.0186847	0.402356	0.411158	0.120488	-0.0296873	0.429476
37conf8/Cembrene_8	-0.25219	-0.04531	0.10079	0.275339	-0.23086	-0.04633	0.07867	0.248257	-0.268	-0.095	0.122	0.309407	-0.292	-0.078	0.187	0.355411	-0.212	-0.03	0.142	0.25692	-0.197	-0.358	0.298	0.505744	-0.051	-0.12	0.119	0.176528	-0.373553	-0.16495	0.111603	0.423327	-0.166452	-0.136712	0.113846	0.243633	-0.29824	-0.0267324	0.0371639	0.301733
37conf8/Cimetidine_1	1.13399	-0.99448	0.55011	1.60547	1.11585	-0.90684	0.47881	1.5155	1.057	-1.004	0.573	1.5664	1.021	-0.829	0.489	1.40314	1.406	-1.271	0.607	1.99016	1.911	-1.084	1.176	2.49198	1.673	-0.858	1.001	2.13005	0.593709	-0.769637	0.421327	1.05941	1.12942	-0.990589	0.471171	1.57444	1.27189	-1.07042	0.507592	1.73815
37conf8/Cimetidine_2	0.84902	-1.64777	0.36862	1.88994	0.8352	-1.63057	0.41612	1.87869	0.85	-1.761	0.195	1.96511	0.887	-1.635	0.589	1.95113	1.018	-2.142	0.438	2.41171	0.153	-2.25	-0.164	2.26115	-0.022	-1.855	-0.181	1.86394	1.1925	-1.21204	0.286837	1.72434	0.727494	-1.56595	0.37386	1.7667	0.863996	-1.62192	0.401906	1.88113
37conf8/Cimetidine_3	4.7306	-1.1146	0.99356	4.96065	4.76799	-1.18079	0.97312	5.00749	5.077	-1.245	1.041	5.33007	4.451	-1.304	0.972	4.73884	5.119	-1.4	1.168	5.434	3.101	-0.076	0.179	3.10709	2.782	-0.018	0.284	2.79652	4.40299	-0.821835	0.948086	4.57827	4.75949	-1.13824	0.930618	4.9814	4.7271	-1.15729	0.93069	4.95489
37conf8/Cimetidine_4	-4.42161	2.51249	0.26279	5.09238	-4.41453	2.48817	0.28215	5.0753	-4.58	2.563	0.327	5.25855	-4.178	2.889	0.131	5.08126	-4.865	2.973	0.337	5.71144	-3.358	1.043	0.015	3.51628	-2.858	0.871	-0.021	2.98785	-4.19012	2.38457	0.17869	4.82443	-4.18167	2.49544	0.222225	4.87472	-4.38679	2.43567	0.229959	5.02288
37conf8/Cimetidine_5	0.72331	1.39949	0.84674	1.7885	0.64565	1.36223	0.87707	1.74407	0.448	1.191	0.675	1.44042	0.556	1.403	1.011	1.8165	0.706	1.752	0.976	2.12615	1.985	1.043	0.953	2.43645	1.731	0.764	0.652	2.00129	0.597649	1.50962	0.878907	1.84624	0.696411	1.32657	0.850324	1.72274	0.781739	1.41453	0.892708	1.84633
37conf8/Cimetidine_6	-1.31282	-1.22471	0.49002	1.86106	-1.28682	-1.24135	0.43358	1.8398	-1.582	-1.491	0.584	2.25097	-1.21	-1.143	0.448	1.72373	-1.679	-1.598	0.539	2.37974	-0.31	-1.706	1.237	2.12995	-0.232	-1.523	1.026	1.85095	-1.39361	-0.755359	0.541756	1.67518	-1.4347	-1.21381	0.352438	1.91204	-1.30586	-1.231	0.485138	1.85903
37conf8/Cimetidine_7	-0.59941	1.37706	1.29345	1.98207	-0.52738	1.36995	1.34883	1.99355	-0.394	1.337	1.351	1.94114	-0.341	1.55	1.494	2.17964	-0.765	1.726	1.623	2.48966	-1.873	0.596	1.283	2.34722	-1.618	0.402	1.04	1.96498	-0.541608	1.33394	1.24571	1.90382	-0.468271	1.30219	1.19197	1.82641	-0.556231	1.39922	1.43319	2.07876
37conf8/Cimetidine_8	-4.54096	0.30039	0.92747	4.64443	-4.47151	0.28645	0.87336	4.565	-4.445	0.143	0.781	4.51536	-4.337	0.32	1.237	4.5213	-5.001	0.172	1.114	5.12646	-4.105	-0.591	1.272	4.33801	-3.459	-0.353	0.898	3.59106	-4.08571	0.203112	0.785993	4.16558	-4.17433	0.195423	0.858439	4.26616	-4.39246	0.289893	0.863216	4.48586
37conf8/Cryptand222_1	-1.63122	-0.0146	-0.00187	1.63129	-1.60853	-0.01447	-0.00215	1.6086	-2.473	-0.022	-0.003	2.4731	-1.841	-0.017	-0.002	1.84108	-1.678	-0.015	-0.001	1.67807	-1.106	-0.01	-0.001	1.10605	-0.914	-0.008	-0.001	0.914036	-1.47575	-0.0133614	0.000280656	1.47581	-1.6586	-0.0151366	-0.00157151	1.65867	-1.71326	-0.0155036	-0.00214376	1.71333
37conf8/Cryptand222_2	-0.53701	-0.05779	0.40562	0.675461	-0.51074	-0.02432	0.37852	0.636179	-0.857	-0.029	0.699	1.1063	-0.622	-0.042	0.497	0.797281	-0.571	0.003	0.462	0.734503	-0.435	-0.077	0.403	0.597966	-0.352	-0.062	0.322	0.481074	-0.462081	-0.115606	0.330112	0.579532	-0.574792	-0.0564796	0.42599	0.717665	-0.583792	-0.0417062	0.444015	0.734644
37conf8/Cryptand222_3	0.46434	-0.28073	0.26353	0.603216	0.44272	-0.23256	0.25189	0.559941	0.712	-0.4	0.454	0.934377	0.515	-0.302	0.343	0.688533	0.441	-0.25	0.344	0.612631	0.376	-0.293	0.304	0.565368	0.327	-0.222	0.257	0.471447	0.562447	-0.413608	0.0945843	0.704531	0.4729	-0.323185	0.220677	0.613825	0.474789	-0.293322	0.273088	0.621321
37conf8/Cryptand222_4	-0.00873	0.08512	-0.38697	0.396317	-0.01185	0.0942	-0.38098	0.392632	-0.029	0.147	-0.576	0.595169	0.001	0.104	-0.439	0.451152	0.021	0.134	-0.366	0.390324	0.102	0.091	-0.343	0.369234	0.096	0.088	-0.305	0.33164	-0.124176	0.120456	-0.350304	0.390694	-0.0254718	0.0876797	-0.388696	0.399276	-0.040328	0.0862357	-0.371972	0.383961
37conf8/Cryptand222_5	-0.77275	-0.14823	0.00625	0.786863	-0.75041	-0.19276	0.03201	0.775433	-1.049	-0.296	-0.136	1.09841	-0.781	-0.187	-0.041	0.804121	-0.796	-0.174	-0.046	0.816093	-0.464	-0.127	-0.023	0.481616	-0.517	-0.131	0.056	0.53627	-1.03026	-0.018091	-0.0967866	1.03496	-0.779767	-0.144154	-0.0650173	0.79564	-0.797882	-0.16582	-0.037766	0.815805
37conf8/Cryptand222_6	-0.51276	1.13493	0.311	1.28363	-0.50581	1.05122	0.27356	1.19822	-0.811	1.912	0.427	2.12033	-0.581	1.336	0.293	1.48604	-0.416	1.192	0.236	1.28437	-0.474	1.111	0.245	1.23249	-0.347	0.794	0.13	0.876211	-0.583615	1.01277	0.306419	1.20839	-0.518057	1.22242	0.321668	1.36608	-0.515163	1.21554	0.296497	1.35309
37conf8/Cryptand222_7	0.35819	0.46317	0.04813	0.587489	0.36384	0.43923	0.03271	0.57129	0.554	0.635	0.047	0.844008	0.398	0.512	0.048	0.650271	0.332	0.436	0.094	0.556018	0.283	0.442	0.074	0.530027	0.23	0.369	0.063	0.439352	0.211422	0.337751	0.0319283	0.399743	0.373485	0.506153	0.151278	0.646968	0.384722	0.409529	0.0515772	0.564257
37conf8/Cryptand222_8	-0.05713	0.51372	0.55225	0.756407	-0.04437	0.48213	0.52118	0.71137	0.114	0.813	0.819	1.15962	0.046	0.623	0.609	0.872425	0.164	0.791	0.592	1.00152	0.107	0.28	0.461	0.549882	0.07	0.296	0.362	0.472821	0.0298859	0.0640529	0.425575	0.431404	-0.0845691	0.499464	0.516776	0.723653	-0.0964349	0.588425	0.496987	0.776235
37conf8/Dapiprazole_1	1.59732	0.69097	-1.44461	2.26181	1.48795	0.63525	-1.38154	2.12748	1.562	0.616	-1.73	2.41085	1.503	0.633	-1.661	2.32779	2.024	1.143	-2.095	3.12923	1.922	0.353	-1.205	2.2958	1.524	0.358	-0.736	1.72987	1.47177	0.588303	-1.37603	2.09897	1.61263	0.690628	-1.47215	2.29014	1.5494	0.68546	-1.50157	2.26389
37conf8/Dapiprazole_2	0.10154	2.24188	-0.29611	2.26363	0.14769	2.15448	-0.2974	2.17992	0.167	2.388	-0.309	2.41369	0.171	2.212	-0.323	2.24199	-0.078	2.984	-0.476	3.02273	-1.007	1.721	-0.096	1.99627	-0.983	1.134	-0.081	1.50293	-0.0694898	2.36325	-0.331139	2.38734	-0.0900642	2.30141	-0.27706	2.31978	0.109606	2.29691	-0.282216	2.31678
37conf8/Dapiprazole_3	0.92347	2.28567	-0.00752	2.46519	0.96177	2.20867	0.03282	2.40921	0.989	2.486	-0.198	2.68282	0.936	2.479	-0.003	2.64982	0.6	3.122	-0.139	3.18217	-0.555	1.935	-0.095	2.01526	-0.667	1.202	-0.109	1.37898	0.909888	2.26189	0.0416164	2.4384	0.754952	2.38444	-0.00331257	2.5011	0.973694	2.38461	0.0108322	2.57576
37conf8/Dapiprazole_4	0.60498	-2.25886	-0.56217	2.4051	0.62535	-2.18451	-0.53949	2.33542	0.729	-2.335	-0.774	2.56569	0.719	-2.402	-0.604	2.57903	0.858	-2.923	-0.761	3.13994	-0.6	-2.066	-0.572	2.2261	-0.693	-1.243	-0.39	1.4756	0.638323	-2.44144	-0.490671	2.57076	0.443259	-2.36385	-0.581257	2.47429	0.637974	-2.38186	-0.560301	2.52868
37conf8/Dapiprazole_5	2.04565	0.419	1.59751	2.62912	1.95525	0.46062	1.56105	2.54402	2.311	0.585	1.788	2.97991	1.982	0.593	1.755	2.71293	2.086	0.528	2.438	3.25177	0.273	0.538	1.585	1.69594	-0.055	0.178	0.941	0.959265	2.24126	0.58048	1.46889	2.74186	1.86576	0.439638	1.77581	2.61301	2.02098	0.453068	1.74936	2.71107
37conf8/Dapiprazole_6	0.58265	-2.17574	0.10191	2.25471	0.62921	-2.08608	0.10547	2.18146	0.697	-2.327	0.086	2.43067	0.697	-2.154	0.111	2.26668	0.578	-2.934	0.228	2.99907	-0.68	-1.716	0.001	1.84582	-0.757	-1.124	0.008	1.35517	0.645096	-2.2366	0.196319	2.33604	0.406652	-2.26138	0.0969024	2.29969	0.61252	-2.24658	0.104703	2.33094
37conf8/Dapiprazole_7	0.54938	-1.85618	-1.45973	2.42447	0.59764	-1.79781	-1.41802	2.36645	0.65	-1.956	-1.637	2.63215	0.687	-1.86	-1.529	2.50388	0.511	-2.522	-1.908	3.20345	-0.739	-1.37	-1.372	2.07495	-0.81	-0.877	-0.865	1.47426	0.527344	-1.98164	-1.46146	2.51811	0.383386	-1.8871	-1.5015	2.44185	0.610191	-1.89729	-1.47831	2.48141
37conf8/Dapiprazole_8	-0.0871	-0.15225	2.16504	2.17213	-0.0485	-0.17451	2.06529	2.07322	-0.077	-0.402	2.212	2.24955	0.008	-0.158	2.203	2.20867	-0.219	-0.23	2.893	2.91038	-0.935	0.048	1.706	1.94601	-0.897	0.107	1.095	1.41954	-0.204407	-0.392029	2.18096	2.22532	-0.0974879	-0.106421	2.24255	2.24719	-0.0204091	-0.109332	2.2675	2.27022
37conf8/Eperisone_1	0.43464	-1.10491	0.03225	1.18776	0.45024	-1.02176	0.04096	1.11731	0.619	-1.443	-0.191	1.58174	0.567	-1.235	0.004	1.35894	0.524	-1.435	-0.1	1.53095	-0.63	-1.485	0.228	1.62914	-0.177	-1.424	0.266	1.4594	0.39804	-1.17304	0.000787585	1.23874	0.439322	-1.13392	0.00735564	1.21607	0.418267	-1.11356	-0.0114779	1.18958
37conf8/Eperisone_2	-0.75743	-0.72905	-0.93685	1.40816	-0.68667	-0.67599	-0.8749	1.30151	-0.976	-0.965	-1.442	1.99077	-0.715	-0.842	-1.098	1.5575	-0.661	-1.051	-1.276	1.78036	0.036	-1.165	-1.174	1.65433	-0.182	-1.019	-1.044	1.47018	-0.829097	-0.816473	-0.835517	1.43252	-0.763105	-0.754529	-0.928538	1.41909	-0.776247	-0.717365	-0.921426	1.40221
37conf8/Eperisone_3	-0.71359	-0.54755	-0.72825	1.15731	-0.70258	-0.51181	-0.69508	1.11297	-0.784	-0.597	-0.883	1.32316	-0.74	-0.598	-0.807	1.24758	-0.774	-0.711	-0.976	1.43428	0.404	-0.971	-0.983	1.43956	-0.037	-0.889	-1.002	1.34004	-0.755011	-0.685552	-0.683623	1.22775	-0.739018	-0.57007	-0.731797	1.18602	-0.714	-0.552769	-0.728124	1.15996
37conf8/Eperisone_4	-0.26334	-1.27199	0.04211	1.29965	-0.27764	-1.1923	0.03583	1.22472	-0.477	-1.723	-0.156	1.7946	-0.413	-1.431	0.013	1.48946	-0.428	-1.474	-0.06	1.53605	0.598	-1.801	0.179	1.90611	0.191	-1.658	0.255	1.68833	-0.239285	-1.43925	0.0532884	1.45998	-0.27868	-1.28538	0.0516731	1.31626	-0.273601	-1.28906	0.0279369	1.31807
37conf8/Eperisone_5	-0.51608	-0.98573	-0.18381	1.12774	-0.47955	-0.93767	-0.19144	1.07044	-0.667	-1.32	-0.102	1.48246	-0.523	-1.149	-0.175	1.2745	-0.452	-1.179	-0.317	1.30186	0.376	-1.406	-0.24	1.47506	-0.001	-1.338	-0.354	1.38404	-0.419985	-1.01456	-0.297659	1.13768	-0.546529	-1.02198	-0.177106	1.17239	-0.534009	-0.981655	-0.182139	1.13225
37conf8/Eperisone_6	0.2183	-1.4596	0.02056	1.47598	0.23684	-1.37846	-0.00072	1.39866	0.48	-2.082	-0.075	2.13793	0.346	-1.634	0.003	1.67023	0.338	-1.79	0.055	1.82246	-0.723	-1.874	0.163	2.01524	-0.333	-1.658	0.209	1.70398	0.232957	-1.58766	-0.0295624	1.60493	0.180097	-1.44898	0.0508007	1.46101	0.265138	-1.44776	0.00650384	1.47185
37conf8/Eperisone_7	0.20773	-1.44854	0.01051	1.4634	0.23294	-1.36666	-0.02067	1.38652	0.457	-2.071	-0.104	2.12337	0.338	-1.633	-0.003	1.66762	0.326	-1.77	0.029	1.8	-0.741	-1.877	0.157	2.02407	-0.351	-1.666	0.213	1.71585	0.179176	-1.58169	-0.0255678	1.59202	0.176633	-1.43919	0.0228006	1.45017	0.254813	-1.45318	-0.00234302	1.47535
37conf8/Eperisone_8	0.19187	-1.54391	0.30786	1.58595	0.19561	-1.48496	0.24545	1.51777	0.398	-2.072	0.389	2.14544	0.312	-1.669	0.328	1.7293	0.375	-1.698	0.515	1.81357	-0.75	-1.961	0.263	2.11594	-0.368	-1.704	0.381	1.78443	0.234099	-1.67778	0.28862	1.71844	0.202641	-1.4638	0.347535	1.51808	0.228074	-1.54566	0.30718	1.59231
37conf8/Fotemustin_1	-1.335	-0.054	-0.43392	1.40479	-1.28621	-0.03444	-0.37828	1.34113	-1.555	-0.018	-0.395	1.60449	-1.57	-0.157	-0.528	1.66383	-1.585	-0.198	0.07	1.59885	-2.843	0.15	-1.298	3.12889	-2.459	0.051	-0.906	2.62109	-1.05861	-0.108006	-0.501417	1.17632	-1.25517	-0.0178216	-0.418968	1.32337	-1.38338	-0.0621897	-0.45241	1.45681
37conf8/Fotemustin_2	-1.68901	-0.09388	0.65437	1.81377	-1.55407	-0.11247	0.56919	1.65884	-2.065	-0.139	0.786	2.2139	-2.076	-0.071	0.925	2.27386	-2.027	-0.792	0.716	2.29099	-3.183	1.914	0.863	3.81309	-2.759	1.335	0.92	3.20011	-1.57353	-0.510941	1.11898	1.99729	-1.6484	0.012354	0.652598	1.77293	-1.69028	-0.0942591	0.670293	1.82078
37conf8/Fotemustin_3	-0.93019	0.04779	0.15837	0.944785	-0.85573	0.04352	0.10761	0.863567	-0.727	0.348	0.221	0.835748	-0.891	0.066	0.263	0.931346	-0.607	0.824	0.461	1.12247	-2.498	-0.422	-0.026	2.53353	-1.924	-0.051	0.105	1.92754	-1.13167	-0.272643	0.341094	1.21299	-0.80498	0.00882528	0.170603	0.822907	-0.943824	0.00977521	0.190934	0.962993
37conf8/Fotemustin_4	-0.38848	-0.96804	-1.35514	1.71009	-0.32941	-0.87485	-1.29018	1.59325	-0.24	-1.096	-1.741	2.07121	-0.253	-1.077	-1.364	1.75626	0.03	-1.166	-1.955	2.27651	0.943	-0.355	-0.815	1.29595	0.729	-0.381	-0.959	1.26344	-0.64376	-1.17666	-1.29436	1.86396	-0.326125	-0.96902	-1.44633	1.77122	-0.286283	-0.997869	-1.28781	1.65413
37conf8/Fotemustin_5	-1.00637	0.59567	-0.49508	1.26992	-1.02298	0.554	-0.35715	1.21695	-1.368	0.717	-0.258	1.56591	-1.126	0.665	-0.44	1.37975	-1.139	0.166	-0.886	1.45254	-1.879	2.414	-0.261	3.0702	-1.606	1.921	-0.539	2.56125	-0.652498	0.385562	-0.421456	0.8672	-0.87462	0.584196	-0.544896	1.18455	-0.958874	0.565573	-0.490554	1.21653
37conf8/Fotemustin_6	-1.48105	0.5411	-1.35822	2.08112	-1.43377	0.50907	-1.19537	1.93488	-1.858	0.605	-1.529	2.48113	-1.669	0.471	-1.348	2.19648	-1.718	0.329	-2.091	2.72618	-2.414	1.29	-1.043	2.92905	-2.092	0.975	-1.328	2.66283	-1.20235	0.361877	-1.38339	1.86825	-1.2693	0.625888	-1.39564	1.98763	-1.4559	0.538239	-1.43662	2.115
37conf8/Fotemustin_7	-1.66025	0.3591	-0.71995	1.84491	-1.61179	0.39284	-0.62345	1.77225	-1.766	0.762	-1.078	2.20488	-1.733	0.504	-0.813	1.97946	-1.483	-0.043	-1.445	2.07103	-2.573	1.792	-0.59	3.19056	-2.153	1.375	-0.862	2.69612	-1.81414	0.297761	-0.736865	1.98059	-1.44397	0.303173	-0.76939	1.66401	-1.66785	0.291386	-0.773708	1.86152
37conf8/Fotemustin_8	1.09232	-1.0111	0.43524	1.55078	1.08977	-0.99096	0.32198	1.50774	1.453	-1.304	0.123	1.95621	1.214	-1.205	0.331	1.74223	1.133	-0.82	0.555	1.5047	2.384	-1.439	0.533	2.83518	2.041	-1.304	0.762	2.53904	0.752511	-0.77815	0.357832	1.1401	0.978902	-0.994706	0.433104	1.46126	1.06425	-0.986749	0.468381	1.52502
37conf8/GABA_1	2.86466	-0.39327	0.1464	2.89523	2.84861	-0.29684	0.13381	2.86716	3.485	-0.431	0.204	3.51747	2.949	-0.344	0.175	2.97415	2.748	-0.32	0.167	2.7716	2.489	-1.093	0.159	2.72306	2.62	-0.847	0.17	2.75875	2.9242	-0.349835	0.170914	2.95001	2.84161	-0.439892	0.159422	2.87988	2.83542	-0.386412	0.1535	2.86574
37conf8/GABA_2	2.57796	0.44003	0.54382	2.67119	2.56918	0.37294	0.52542	2.64874	3.2	0.501	0.801	3.33656	2.66	0.387	0.665	2.76904	2.4	0.331	0.544	2.48304	2.325	1.048	0.402	2.58177	2.481	0.821	0.544	2.66933	2.53872	0.462735	0.557816	2.64015	2.54919	0.456505	0.542843	2.64603	2.56045	0.436907	0.526951	2.65037
37conf8/GABA_3	0.51308	-0.2807	0.1881	0.614349	0.47215	-0.27238	0.07969	0.550878	0.596	-0.347	0.173	0.711023	0.446	-0.356	0.195	0.603056	0.441	-0.316	0.332	0.636051	1.628	-0.094	0.613	1.74212	1.477	-0.36	0.437	1.5818	0.523308	-0.30666	0.186608	0.634597	0.503242	-0.269631	0.183239	0.599608	0.525131	-0.272644	0.186138	0.620278
37conf8/GABA_4	0.23041	-0.44877	0.07919	0.510641	0.33794	-0.45443	-0.01539	0.566522	0.487	-0.672	-0.05	0.831416	0.384	-0.575	0.021	0.691753	0.145	-0.564	0.12	0.594576	-1.198	-0.164	0.304	1.2468	-1.26	-0.372	0.224	1.33273	0.20515	-0.44502	0.0634565	0.494121	0.25487	-0.448802	0.0753532	0.521594	0.251336	-0.44458	0.0749402	0.516175
37conf8/GABA_5	-0.60511	0.20138	0.90689	1.10868	-0.50435	0.31945	0.83397	1.02563	-0.633	0.428	1.204	1.426	-0.543	0.299	1.007	1.1825	-0.633	0.074	1.001	1.18666	-1.681	-0.409	0.891	1.946	-1.541	-0.069	0.791	1.73353	-0.708802	0.225001	0.906608	1.17259	-0.601182	0.208759	0.901767	1.10371	-0.595234	0.205692	0.902997	1.10092
37conf8/GABA_6	-1.54911	-0.88595	0.54167	1.86495	-1.51954	-0.9138	0.46432	1.83293	-2.013	-1.323	0.705	2.50989	-1.611	-1.099	0.595	2.03891	-1.339	-0.987	0.658	1.78887	-2.434	-0.391	0.686	2.55887	-2.485	-0.734	0.588	2.65701	-1.5843	-0.852792	0.541243	1.87889	-1.51585	-0.875677	0.526618	1.8281	-1.54265	-0.869331	0.535044	1.8498
37conf8/GABA_7	0.22568	1.36554	-0.02062	1.38422	0.2054	1.26452	-0.03014	1.28145	0.204	1.818	-0.026	1.82959	0.166	1.553	0.019	1.56196	0.033	1.559	-0.084	1.56161	1.311	1.48	0.046	1.97768	1.397	1.49	0.188	2.05111	0.355742	1.37425	0.00675913	1.41957	0.254572	1.37316	-0.0246454	1.39678	0.258176	1.3707	-0.0184488	1.39492
37conf8/GABA_8	2.01755	0.18163	-0.05654	2.0265	1.97965	0.19371	-0.12406	1.99297	2.605	0.295	-0.211	2.63013	2.122	0.284	-0.143	2.14569	1.789	0.306	-0.035	1.81532	2.59	-0.214	0.178	2.60491	2.8	0.104	0.015	2.80197	2.02303	0.153712	-0.0762259	2.0303	1.99561	0.189984	-0.054628	2.00538	2.01401	0.175954	-0.0498672	2.02229
37conf8/Gemcitabine_1	-2.27198	-1.45864	0.89315	2.84381	-2.29644	-1.44895	0.71546	2.80802	-2.789	-1.982	1.022	3.5709	-2.556	-1.339	0.903	3.02349	-2.499	-2.128	1.338	3.54452	-0.816	-0.302	1.449	1.69017	-1.352	0.042	1.175	1.79173	-2.24982	-1.1305	0.88854	2.67006	-2.34604	-1.51818	0.984702	2.96284	-2.33295	-1.46334	0.870399	2.88819
37conf8/Gemcitabine_2	0.27909	1.67412	0.93508	1.93777	0.40433	1.55491	1.01633	1.90109	0.559	1.875	1.277	2.33641	0.587	1.864	0.937	2.16726	0.385	2.298	1.409	2.72292	-0.326	1.962	0.035	1.98921	0.195	2.119	0.087	2.12973	0.292569	1.74207	0.839818	1.95594	0.33043	1.69816	0.900002	1.95011	0.341561	1.7557	1.02681	2.0624
37conf8/Gemcitabine_3	-0.79529	2.60649	0.75432	2.82759	-0.69424	2.4782	0.84831	2.70981	-0.955	3.069	1.054	3.38256	-0.64	2.859	0.737	3.02103	-0.681	3.157	1.101	3.41213	-0.971	2.598	-0.097	2.77522	-0.474	2.787	-0.027	2.82715	-0.793003	2.61162	0.641575	2.80375	-0.70327	2.63009	0.708153	2.81308	-0.75793	2.72008	0.804835	2.93616
37conf8/Gemcitabine_4	0.51896	-1.38772	-2.21039	2.661	0.53229	-1.19848	-2.20631	2.56661	0.79	-1.453	-2.976	3.40469	0.754	-1.617	-2.446	3.02756	0.753	-1.912	-2.847	3.51115	0.154	-2.224	-1.451	2.65994	0.434	-2.281	-1.578	2.80738	0.471981	-1.41481	-2.15461	2.62045	0.566988	-1.40349	-2.19325	2.66488	0.558625	-1.41697	-2.2923	2.75218
37conf8/Gemcitabine_5	-0.04505	2.55733	0.92794	2.72085	0.00572	2.42288	0.92505	2.59347	0.188	2.929	1.525	3.30757	0.248	2.851	1.03	3.04148	0.07	3.172	1.232	3.40357	0.007	2.61	0.623	2.68333	0.508	2.86	0.579	2.96191	0.0289267	2.42776	0.888885	2.58553	-0.0294893	2.53862	0.869828	2.68366	-0.0239389	2.69285	0.922089	2.84645
37conf8/Gemcitabine_6	1.74423	-2.00447	-0.73659	2.75732	1.81645	-1.97012	-0.71869	2.77442	2.167	-2.57	-0.986	3.50328	2.001	-1.951	-0.98	2.96155	1.73	-2.762	-0.809	3.35798	0.606	-0.774	-0.783	1.25674	1.215	-0.518	-0.976	1.64229	1.77226	-1.67948	-0.581708	2.50997	1.84449	-2.08435	-0.786279	2.89221	1.77177	-1.9954	-0.71097	2.76157
37conf8/Gemcitabine_7	0.29988	3.01864	0.30859	3.04915	0.33004	2.89635	0.28489	2.92898	0.68	3.646	0.454	3.73655	0.647	3.424	0.207	3.49074	0.354	3.611	0.49	3.66125	0.345	2.9	0.148	2.9242	0.877	3.196	0.046	3.31446	0.331166	2.85673	0.276819	2.88915	0.315766	2.99817	0.278076	3.02755	0.326648	3.16999	0.305652	3.2014
37conf8/Gemcitabine_8	1.04944	-0.82699	-0.47727	1.41881	0.99384	-0.79231	-0.35696	1.32019	1.219	-0.921	-0.452	1.59327	1.178	-0.672	-0.582	1.4758	1.451	-1.619	-0.525	2.23656	0.549	-0.196	-0.833	1.01671	0.833	0.091	-0.876	1.21225	0.959571	-0.689745	-0.257499	1.20948	1.16625	-0.846353	-0.509498	1.52841	1.07668	-0.839493	-0.459575	1.44056
37conf8/Glufosinate_1	0.48955	2.27707	0.66103	2.42109	0.39952	2.21426	0.55384	2.31718	0.447	3.039	0.799	3.17391	0.473	2.454	0.714	2.59916	0.35	2.226	0.779	2.3842	1.277	2.794	0.833	3.18293	1.243	2.742	0.59	3.06785	0.250098	2.3237	0.791492	2.4675	0.552015	2.25903	0.716863	2.43348	0.566796	2.24728	0.631103	2.40205
37conf8/Glufosinate_2	-0.56674	1.2873	-0.44366	1.47485	-0.77978	1.11961	-0.34763	1.40799	-0.789	1.486	-0.451	1.74187	-0.597	1.354	-0.592	1.5938	-0.445	1.481	-0.647	1.6763	1.321	1.55	-0.414	2.07821	1.234	1.371	-0.487	1.90776	-0.698743	1.23895	-0.420735	1.48333	-0.614623	1.28201	-0.43595	1.48707	-0.52659	1.28608	-0.42577	1.45347
37conf8/Glufosinate_3	-1.12465	0.16046	-0.18698	1.15132	-1.23733	0.04182	-0.13564	1.24544	-1.46	0.089	-0.168	1.47233	-1.238	0.122	-0.339	1.28936	-1.136	0.303	-0.277	1.2079	0.599	0.798	0.517	1.12379	0.575	0.441	0.23	0.760267	-0.979147	0.192372	-0.229318	1.02388	-1.12271	0.123351	-0.186858	1.14482	-1.06422	0.210217	-0.213425	1.10558
37conf8/Glufosinate_4	1.91751	1.05128	0.37867	2.21933	1.7936	1.04608	0.24917	2.09126	1.985	1.338	0.254	2.40728	1.977	1.198	0.408	2.34738	2.014	1.021	0.432	2.29897	1.262	1.138	1.017	1.9804	1.389	1.478	0.692	2.14305	1.48396	1.08348	0.497168	1.90348	1.84894	1.03926	0.356324	2.15072	1.88927	1.00247	0.399092	2.17568
37conf8/Glufosinate_5	0.88354	-1.65222	1.00944	2.12825	0.81318	-1.6111	0.82617	1.98481	0.922	-2.192	1.159	2.64542	0.84	-1.766	1.097	2.24227	0.603	-1.614	1.122	2.05609	1.253	-2.057	1.476	2.82486	1.269	-2.094	1.235	2.74234	0.745845	-1.57507	0.916237	1.96891	0.854013	-1.66808	0.97434	2.11215	0.879434	-1.64279	1.02304	2.12574
37conf8/Glufosinate_6	0.35421	-1.03005	0.0873	1.09274	0.48205	-1.1995	0.10843	1.29728	0.67	-1.628	0.127	1.76505	0.324	-1.182	0.226	1.24626	-0.015	-0.988	0.107	0.99389	0.988	-0.364	-0.477	1.15593	1.117	-0.777	-0.219	1.37818	0.384504	-1.07812	0.0317765	1.14508	0.305289	-1.01525	0.0886957	1.06386	0.310901	-0.969054	0.0680078	1.01998
37conf8/Glufosinate_7	1.22889	0.82184	0.0317	1.47871	1.18443	0.64828	0.09826	1.35381	1.496	0.921	0.111	1.76028	1.315	0.946	0.164	1.6282	1.151	0.996	-0.043	1.52272	-0.06	0.703	-0.478	0.852228	-0.108	0.499	-0.372	0.631703	1.25939	0.881724	-0.00893068	1.53739	1.30761	0.828573	0.0379538	1.54849	1.28449	0.848236	0.0285032	1.53956
37conf8/Glufosinate_8	-0.93221	0.47209	-0.02888	1.04533	-0.87897	0.3598	-0.07988	0.953113	-1.136	0.359	-0.061	1.19294	-0.983	0.485	0.01	1.09618	-0.833	0.489	-0.053	0.967377	-0.105	0.89	0.401	0.981797	-0.107	1.084	0.143	1.09861	-0.977994	0.480866	-0.00527307	1.08983	-1.05313	0.454547	-0.0336012	1.14753	-1.03126	0.438996	0.0114983	1.12087
37conf8/Indometacin_1	-0.96428	0.28958	0.06841	1.00914	-0.97209	0.34459	0.18646	1.04808	-1.336	0.552	0.321	1.48076	-1.328	0.344	0.15	1.38001	-0.789	0.123	0.034	0.799253	-0.583	0.86	-0.778	1.29799	-0.411	0.814	-0.726	1.16559	-1.02353	0.353885	0.0949796	1.08713	-0.980023	0.360702	0.0660767	1.04638	-0.967849	0.320174	0.0633967	1.0214
37conf8/Indometacin_2	0.73053	0.28681	0.13035	0.795566	0.65684	0.31226	-0.01343	0.72741	0.953	0.491	-0.092	1.07599	0.611	0.403	0	0.731936	1.321	0.413	0.188	1.39677	-0.251	-0.928	0.589	1.12743	0.16	-0.842	0.492	0.988245	0.447957	0.183672	-0.0151309	0.484386	0.713436	0.22446	0.117536	0.757092	0.754564	0.211816	0.109609	0.791358
37conf8/Indometacin_3	-2.42455	0.88932	-0.43967	2.61966	-2.36698	0.96642	-0.37486	2.58401	-3.138	1.336	-0.607	3.46416	-2.418	1.032	-0.483	2.67302	-2.666	0.606	-0.406	2.76399	-2.197	1.536	-0.902	2.82838	-2.706	1.445	-0.872	3.18918	-2.37486	1.02559	-0.369761	2.61315	-2.32018	0.965406	-0.432888	2.55003	-2.3972	0.888068	-0.418032	2.59036
37conf8/Indometacin_4	-1.30317	-0.46336	-0.85095	1.62391	-1.19586	-0.41382	-0.82678	1.51159	-1.595	-0.257	-1.265	2.0519	-1.17	-0.327	-0.996	1.57094	-1.7	0.15	-0.87	1.91557	-0.486	-0.697	-1.507	1.73004	-0.993	-1.03	-1.45	2.03702	-1.1751	-0.578338	-0.794103	1.53165	-1.21366	-0.536277	-0.848764	1.57511	-1.29696	-0.465251	-0.834426	1.61085
37conf8/Indometacin_5	-0.97424	0.05998	-0.96819	1.37482	-0.99025	0.12938	-0.92318	1.36	-1.485	0.214	-1.333	2.00697	-1.384	0.076	-1.137	1.79276	-1.026	-0.188	-0.987	1.43603	-0.492	0.731	-1.498	1.73794	-0.18	0.693	-1.628	1.77849	-0.980501	0.132234	-0.918675	1.35012	-1.02689	0.108944	-0.982999	1.42571	-0.990437	0.0938722	-0.983772	1.39914
37conf8/Indometacin_6	-0.8435	0.35168	0.91225	1.29127	-0.85342	0.36515	0.84279	1.25378	-1.224	0.51	1.234	1.81136	-1.186	0.461	1.042	1.64465	-0.518	0.558	1.052	1.29861	-1.317	-1.115	1.034	2.01168	-1.059	-1.093	1.08	1.86615	-1.01656	0.164222	0.770406	1.28604	-0.896427	0.241099	0.907382	1.2981	-0.84855	0.278133	0.914201	1.27795
37conf8/Indometacin_7	0.58905	1.05573	-1.57067	1.98206	0.58666	1.12174	-1.54453	1.99701	0.907	1.721	-2.449	3.12763	0.496	1.277	-1.953	2.38557	0.829	1.051	-1.875	2.30379	1.413	1.704	-1.647	2.75913	1.652	1.628	-1.823	2.95005	0.522684	1.24402	-1.48983	2.01007	0.536984	1.17657	-1.56791	2.03249	0.582441	1.08659	-1.5437	1.97558
37conf8/Indometacin_8	-0.09315	-0.00725	-1.71798	1.72052	-0.03368	-0.01222	-1.71942	1.71979	-0.118	-0.024	-2.713	2.71567	0.094	0.011	-2.152	2.15408	-0.475	0.275	-2.06	2.13187	0.114	-1.351	-1.91	2.34228	-0.193	-1.364	-2.073	2.48899	0.0831663	-0.148515	-1.63905	1.64787	-0.0521509	-0.0815882	-1.71665	1.71938	-0.107322	-0.0384182	-1.69013	1.69397
37conf8/Isradipine_1	1.26161	1.05876	1.00004	1.92684	1.27529	1.0039	0.98317	1.89758	1.39	1.118	1.253	2.17992	1.4	1.151	1.123	2.13212	1.702	1.519	1.17	2.5638	0.444	1.626	0.543	1.77084	0.213	1.247	0.887	1.54504	1.62858	1.28406	0.910852	2.26511	1.37047	1.15258	1.009	2.05541	1.07367	0.96134	0.960012	1.73164
37conf8/Isradipine_2	1.20417	1.079	1.05878	1.93269	1.22531	1.02446	1.01779	1.89388	1.356	1.097	1.342	2.20071	1.356	1.148	1.167	2.12568	1.645	1.461	1.367	2.59022	0.419	1.744	0.436	1.84586	0.205	1.322	0.78	1.54858	1.55131	1.36446	0.910865	2.25787	1.28039	1.18826	1.07883	2.0531	1.01008	0.982099	1.04728	1.75544
37conf8/Isradipine_3	-0.73359	-0.81705	-0.29634	1.13734	-0.74766	-0.81705	-0.24055	1.13333	-1.103	-0.838	-0.053	1.38624	-0.876	-0.954	-0.006	1.29519	-1.372	-1.094	1.363	2.22193	0.812	-1.638	-1.374	2.28698	0.68	-0.956	-0.885	1.46954	-0.749658	-0.922087	-0.351605	1.2393	-0.775325	-0.811762	-0.160978	1.13402	-0.770096	-0.627092	-0.310551	1.04055
37conf8/Isradipine_4	0.19153	-1.29572	0.78911	1.52914	0.12946	-1.2773	0.79442	1.50975	0.095	-1.513	1.543	2.16311	0.162	-1.486	1.244	1.94473	0.044	-1.844	3.208	3.70048	1.575	-1.854	-0.393	2.46422	1.325	-1.141	-0.006	1.74858	0.339902	-1.35531	0.798622	1.60941	0.165407	-1.30696	0.921315	1.60759	0.154725	-1.1563	0.844855	1.4404
37conf8/Isradipine_5	0.19151	-1.29575	0.78911	1.52916	0.12944	-1.27733	0.79441	1.50977	0.095	-1.513	1.543	2.16311	0.161	-1.486	1.244	1.94465	0.044	-1.845	3.208	3.70098	1.575	-1.854	-0.393	2.46422	1.325	-1.141	-0.006	1.74858	0.339855	-1.35533	0.798643	1.60943	0.165403	-1.30698	0.921311	1.60759	0.154713	-1.15633	0.844843	1.44041
37conf8/Isradipine_6	-1.21484	2.09703	-0.56917	2.48944	-1.21942	2.06077	-0.56751	2.46086	-1.463	2.463	-0.422	2.89566	-1.469	2.224	-0.447	2.70258	-1.95	2.03	-0.131	2.8179	-0.426	3.277	-0.29	3.31727	-0.135	2.853	-0.621	2.92292	-1.41676	2.186	-0.505675	2.65359	-1.25172	2.17638	-0.502304	2.56042	-1.16575	1.99162	-0.503856	2.36207
37conf8/Isradipine_7	-0.36247	-0.2549	0.44264	0.62633	-0.4205	-0.28901	0.47598	0.697785	-0.852	-0.265	0.832	1.21998	-0.647	-0.388	0.523	0.917977	-1.561	-0.87	1.193	2.14869	1.498	-0.583	-0.496	1.68223	1.257	-0.125	0.062	1.26472	-0.0766952	-0.472833	0.5735	0.747232	-0.373629	-0.346194	0.623939	0.80545	-0.380067	-0.228456	0.468402	0.645014
37conf8/Isradipine_8	-1.39632	-1.48257	2.57178	3.28051	-1.41254	-1.44879	2.51335	3.22664	-1.946	-1.52	3.265	4.0936	-1.769	-1.514	2.783	3.62859	-2.319	-1.392	2.65	3.78655	-0.013	-2.43	2.557	3.52751	0.151	-1.904	2.781	3.37372	-1.19375	-1.82777	2.41649	3.25656	-1.40859	-1.60083	2.60225	3.3643	-1.42871	-1.41805	2.57599	3.26922
37conf8/Knoevenagel_cond_1	0.15861	0.16938	-0.18954	0.29962	0.19732	0.20337	-0.1729	0.331947	0.171	0.025	-0.207	0.269657	0.18	0.19	-0.165	0.309395	0.174	0.232	-0.111	0.310517	-1.318	-0.036	-0.247	1.34143	-1.209	0.022	-0.239	1.23259	-0.0181695	0.26911	-0.152904	0.310049	0.155744	0.221305	-0.183888	0.327181	0.151437	0.211122	-0.185024	0.318967
37conf8/Knoevenagel_cond_2	0.323	0.76551	-0.29492	0.881653	0.31948	0.69725	-0.29075	0.82022	0.314	1.115	-0.648	1.3273	0.209	0.863	-0.353	0.955541	0.069	0.886	-0.505	1.02215	-0.9	0.595	0.283	1.1154	-0.886	0.479	0.382	1.0772	0.0504431	0.860069	-0.38989	0.945662	0.388762	0.831034	-0.326643	0.973884	0.408296	0.803898	-0.315795	0.955346
37conf8/Knoevenagel_cond_3	0.16091	0.51782	-1.34105	1.44653	0.15751	0.4877	-1.26421	1.36414	0.172	0.721	-1.541	1.71	0.099	0.511	-1.607	1.68919	0.11	0.631	-1.559	1.68545	-1.23	-0.08	-2.189	2.51217	-1.194	-0.139	-2.336	2.62714	-0.0460829	0.576852	-1.36637	1.48387	0.186771	0.50684	-1.33226	1.4376	0.189029	0.509273	-1.35645	1.46118
37conf8/Knoevenagel_cond_4	-0.46012	0.60771	1.13685	1.36874	-0.52425	0.54312	1.03372	1.28	-0.453	0.844	1.591	1.8571	-0.439	0.725	1.356	1.59909	-0.405	0.787	1.3	1.5727	1.027	0.644	1.731	2.11325	0.982	0.662	1.614	2.00189	-0.176058	0.663274	1.06447	1.2665	-0.540756	0.650194	1.15568	1.43205	-0.47318	0.588217	1.12804	1.35734
37conf8/Knoevenagel_cond_5	-0.26772	-0.71617	-0.51969	0.924473	-0.19668	-0.64906	-0.53438	0.863437	-0.508	-0.989	-0.612	1.26914	-0.436	-0.876	-0.611	1.1536	-0.488	-0.867	-0.719	1.22752	-1.697	-1.038	-0.187	1.99805	-1.627	-1.048	-0.316	1.96094	-0.536769	-0.925319	-0.581951	1.21779	-0.25326	-0.682496	-0.544766	0.909237	-0.242234	-0.702603	-0.537337	0.917093
37conf8/Knoevenagel_cond_6	-0.53851	0.58963	0.10386	0.80526	-0.49111	0.55945	0.0986	0.75093	-0.74	0.718	0.135	1.03988	-0.641	0.866	0.236	1.10297	-0.678	0.934	0.193	1.17017	-0.742	2.332	0.449	2.48805	-0.745	2.34	0.594	2.52655	-0.515445	0.860514	0.205824	1.02398	-0.498343	0.545115	0.0863348	0.743606	-0.543488	0.553206	0.113363	0.783752
37conf8/Knoevenagel_cond_7	0.29217	-0.14924	-1.10563	1.15328	0.33903	-0.12396	-1.04828	1.10869	0.33	-0.318	-1.477	1.54646	0.278	-0.105	-1.162	1.1994	0.268	0.126	-1.122	1.16042	-1.177	-0.513	-1.422	1.91588	-1.091	-0.484	-1.423	1.85727	0.00810622	-0.20548	-0.994416	1.01546	0.318989	-0.12218	-1.08571	1.13818	0.310673	-0.113171	-1.12249	1.17018
37conf8/Knoevenagel_cond_8	-0.53499	2.3065	0.24032	2.3799	-0.47452	2.19487	0.23208	2.25754	-0.699	2.857	0.104	2.9431	-0.735	2.506	0.303	2.62908	-0.629	2.411	0.414	2.52586	-2.234	2.943	0.394	3.71581	-2.201	3.002	0.448	3.74928	-0.589013	2.40288	0.299639	2.4921	-0.434809	2.314	0.306797	2.3744	-0.518161	2.26799	0.276499	2.3428
37conf8/Liu_catal_1	0.95878	2.02068	-0.79223	2.37277	0.83912	2.07613	-0.88442	2.40762	1.166	2.562	-0.853	2.94126	0.93	2.017	-0.764	2.34881	1.185	1.847	-0.603	2.2758	1.198	1.75	0.24	2.13432	1.225	1.352	0.058	1.82535	1.23661	2.11921	-0.730454	2.56004	0.896681	2.07339	-0.786836	2.39209	0.994846	2.12269	-0.714957	2.45086
37conf8/Liu_catal_2	1.32417	0.96901	-1.54517	2.25388	1.24236	0.90443	-1.69157	2.28536	1.729	1.203	-1.757	2.74294	1.367	0.935	-1.502	2.23583	1.606	0.906	-1.27	2.23897	1.357	1.562	-0.226	2.08143	1.399	1.011	-0.323	1.75603	1.46918	1.00651	-1.43757	2.2887	1.34767	1.04392	-1.58249	2.326	1.40127	1.01511	-1.52743	2.30804
37conf8/Liu_catal_3	-1.31895	0.97095	-1.3463	2.12012	-1.20623	0.93291	-1.48331	2.12733	-1.613	1.152	-1.443	2.45176	-1.338	0.935	-1.289	2.0799	-1.564	0.827	-1.072	2.06862	-1.843	1.336	-0.235	2.2884	-1.651	0.784	-0.277	1.84856	-1.48013	0.88652	-1.20695	2.10557	-1.34492	1.0347	-1.35994	2.17459	-1.3977	0.981846	-1.3226	2.16029
37conf8/Liu_catal_4	-1.53506	0.59605	-1.61327	2.30528	-1.40633	0.65251	-1.75831	2.34418	-1.877	0.9	-1.981	2.87358	-1.505	0.687	-1.62	2.31547	-1.579	0.728	-1.44	2.25761	-1.863	0.873	-0.514	2.12064	-1.65	0.689	-0.423	1.83743	-1.73157	0.651535	-1.4794	2.36885	-1.55138	0.646316	-1.62642	2.33875	-1.56748	0.660123	-1.57325	2.31686
37conf8/Liu_catal_5	-1.87085	-0.31044	-1.38945	2.35096	-1.78325	-0.34121	-1.52382	2.37032	-2.368	-0.401	-1.671	2.92583	-1.879	-0.306	-1.372	2.34663	-1.897	-0.168	-1.216	2.25953	-2.013	0.501	-0.518	2.13811	-1.812	0.25	-0.371	1.86641	-2.03945	-0.214983	-1.35309	2.45691	-1.92761	-0.254209	-1.42188	2.40874	-1.91829	-0.299455	-1.37193	2.37733
37conf8/Liu_catal_6	0.07861	0.44122	0.28482	0.531015	-0.07201	0.4709	0.24625	0.536257	-0.2	0.476	0.698	0.868205	-0.007	0.428	0.438	0.612435	0.176	0.283	0.451	0.560773	0.701	1.169	0.715	1.53922	0.692	0.761	0.396	1.10218	0.294042	0.443911	0.240402	0.584218	0.0103452	0.452941	0.31423	0.551365	0.127141	0.47108	0.365625	0.609724
37conf8/Liu_catal_7	-0.28996	-0.00464	0.29719	0.415235	-0.36179	-0.1067	0.30637	0.485942	-0.722	-0.264	0.817	1.12182	-0.377	-0.061	0.482	0.614959	-0.319	-0.149	0.455	0.575315	0.514	1.159	0.393	1.32738	0.656	0.65	0.316	0.976059	-0.0642107	-0.0608539	0.251019	0.266151	-0.342399	-0.0334983	0.298832	0.455697	-0.294191	0.0429788	0.353056	0.461567
37conf8/Liu_catal_8	-0.32513	-0.09854	0.30364	0.45565	-0.48124	-0.09065	0.28235	0.565271	-0.867	-0.176	0.748	1.15852	-0.45	-0.068	0.455	0.643544	-0.317	-0.241	0.414	0.574427	0.607	0.996	0.489	1.26475	0.638	0.647	0.3	0.956898	-0.175951	-0.132612	0.23819	0.324468	-0.382111	-0.132136	0.307424	0.507915	-0.290633	-0.0717191	0.356319	0.465375
37conf8/Mannosulfan_1	-0.86498	-2.09175	0.77878	2.39376	-0.83277	-1.96943	0.75406	2.26733	-1.039	-2.483	1.194	2.94456	-0.821	-2.549	1.091	2.89166	-0.849	-2.122	0.954	2.47665	-0.542	-2.065	0.662	2.23523	-0.53	-2.217	0.584	2.35309	-0.803482	-2.51362	1.38079	2.97833	-0.780529	-2.14867	0.774802	2.41378	-0.985026	-2.15073	0.825465	2.50546
37conf8/Mannosulfan_2	-0.11155	0.40993	1.56841	1.62493	-0.12242	0.39162	1.47487	1.53088	-0.242	0.496	2.094	2.16551	-0.005	0.539	1.96	2.03277	-0.234	0.281	1.603	1.64418	-0.162	0.264	1.433	1.46609	-0.12	0.333	1.486	1.52757	-0.435336	0.435471	1.98668	2.07992	-0.151517	0.402889	1.68657	1.74063	-0.1346	0.58517	1.61386	1.72195
37conf8/Mannosulfan_3	1.40751	-1.47945	0.20768	2.05256	1.44591	-1.29906	0.21012	1.95509	1.647	-1.656	0.295	2.35414	1.513	-1.638	0.287	2.24824	1.23	-1.597	0.123	2.01951	0.683	-1.526	-0.238	1.68873	0.792	-1.523	-0.399	1.76238	1.25216	-1.99911	0.476858	2.40661	1.19641	-1.41058	0.237507	1.86482	1.35695	-1.51807	0.192493	2.04522
37conf8/Mannosulfan_4	1.36745	1.51627	-1.15711	2.34689	1.22762	1.34984	-1.05611	2.1082	1.441	1.817	-1.184	2.60381	1.53	1.736	-1.39	2.69939	1.247	1.607	-1.171	2.34706	1.467	1.507	-1.403	2.52815	1.542	1.436	-1.312	2.48218	1.53752	2.13859	-0.822606	2.75938	1.51792	1.64113	-1.13957	2.50919	1.18201	1.61473	-1.15345	2.30975
37conf8/Mannosulfan_5	0.71052	1.13879	1.84182	2.27903	0.61567	1.10193	1.73612	2.14649	0.764	1.442	2.354	2.86433	1.005	1.176	2.19	2.68125	0.681	1.204	1.912	2.3599	0.998	1.013	1.704	2.21941	1.117	1.041	1.757	2.32775	1.03676	1.0153	1.85913	2.3584	0.835653	1.29478	1.89363	2.44143	0.521765	1.16167	2.04987	2.41323
37conf8/Mannosulfan_6	2.03995	0.69772	-0.01694	2.15604	2.06384	0.67176	0.05024	2.171	2.545	0.936	-0.154	2.71603	2.185	0.915	-0.044	2.36926	1.754	0.809	-0.478	1.98984	1.11	0.796	-0.145	1.37359	1.273	0.836	0.175	1.53299	1.82682	0.85905	-0.175181	2.02631	1.98799	0.739431	0.088847	2.12291	2.09152	0.614911	-0.0404219	2.18042
37conf8/Mannosulfan_7	-0.69593	-2.62928	1.23291	2.98622	-0.77887	-2.45221	1.27602	2.87197	-1.047	-2.959	1.455	3.45961	-0.669	-3.142	1.417	3.51107	-0.696	-2.605	1.059	2.89688	0.407	-2.475	1.069	2.72654	0.445	-2.646	1.487	3.06766	-0.154145	-3.82121	0.929438	3.93564	-0.701145	-2.52839	1.30187	2.92903	-0.589611	-2.71413	1.19094	3.022
37conf8/Mannosulfan_8	0.47409	-0.3743	0.02428	0.604526	0.47764	-0.32168	0.08409	0.58197	0.636	-0.654	0.139	0.922785	0.462	-0.373	0.054	0.596229	0.535	-0.713	-0.236	0.922112	0.749	-0.577	-0.144	0.956382	0.871	-0.418	-0.025	0.966432	0.162889	-0.834034	0.476474	0.974255	0.419178	-0.372931	0.163711	0.584456	0.448204	-0.392189	0.133117	0.610262
37conf8/N_iprit_1	-0.00042	-0.00054	-0.16403	0.164031	-0.00057	-0.00028	-0.14097	0.140971	-0.001	0	-0.027	0.0270185	-0.001	0	-0.174	0.174003	-0.001	0	-0.233	0.233002	0	0	0.045	0.045	0	0	-0.04	0.04	-0.000502901	-0.000201191	-0.131971	0.131972	-0.000490008	-0.0001974	-0.150566	0.150567	-0.000524724	-0.000237322	-0.162578	0.162579
37conf8/N_iprit_2	-0.11573	-0.53667	0.89221	1.04759	-0.11014	-0.52998	0.85562	1.01247	-0.166	-0.488	1.124	1.23656	-0.144	-0.517	0.994	1.12963	0.014	-0.471	1.082	1.18015	-0.084	-0.363	0.825	0.905235	-0.061	-0.36	0.685	0.776238	-0.0772087	-0.57203	0.836623	1.01642	-0.104348	-0.537197	0.905149	1.05772	-0.102053	-0.550574	0.89361	1.05455
37conf8/N_iprit_3	-0.3643	-0.72222	0.84695	1.17117	-0.33318	-0.70431	0.79633	1.11409	-0.431	-0.761	0.797	1.18325	-0.423	-0.73	0.888	1.2249	-0.533	-0.572	0.918	1.20582	-0.299	-0.521	0.687	0.912585	-0.269	-0.451	0.695	0.871084	-0.304768	-0.687244	0.88713	1.16284	-0.371962	-0.706123	0.843687	1.16137	-0.351621	-0.730209	0.850158	1.17457
37conf8/N_iprit_4	-0.34112	-0.104	0.1366	0.381888	-0.31847	-0.1127	0.12642	0.360703	-0.432	-0.094	0.022	0.442656	-0.374	-0.126	0.123	0.413378	-0.304	-0.056	0.128	0.334568	-0.282	-0.033	0.059	0.28999	-0.231	-0.006	0.127	0.263678	-0.34235	-0.102949	0.181117	0.400756	-0.305078	-0.09935	0.136337	0.348613	-0.319798	-0.109543	0.138125	0.36517
37conf8/N_iprit_5	0.38173	-0.74048	1.55481	1.76393	0.37888	-0.70163	1.4734	1.67533	0.311	-0.839	1.871	2.07395	0.373	-0.837	1.719	1.94799	0.466	-0.834	1.891	2.11863	0.243	-0.601	1.426	1.56644	0.261	-0.524	1.22	1.35318	0.396323	-0.733445	1.45114	1.67356	0.384965	-0.741533	1.55944	1.76916	0.398881	-0.745845	1.57482	1.78758
37conf8/N_iprit_6	0.29001	-0.96139	-0.02012	1.00438	0.25633	-0.95822	-0.01218	0.991987	0.394	-0.932	-0.181	1.02792	0.317	-1.024	-0.036	1.07255	0.295	-1.145	0.018	1.18253	0.297	-0.731	0.056	0.791016	0.258	-0.689	0.14	0.748923	0.344757	-0.884465	0.0531553	0.950769	0.289558	-0.953304	-0.0119004	0.996381	0.297584	-0.962049	-0.0296265	1.00746
37conf8/N_iprit_7	0.66432	-0.26555	0.75065	1.03697	0.65121	-0.24945	0.72792	1.00805	0.728	-0.236	0.805	1.11072	0.743	-0.286	0.789	1.12088	0.463	-0.394	0.866	1.05809	0.354	-0.286	0.642	0.786941	0.28	-0.308	0.619	0.745939	0.716508	-0.312485	0.654849	1.01973	0.630434	-0.26442	0.74543	1.01145	0.653462	-0.280409	0.776133	1.05263
37conf8/N_iprit_8	-0.63868	-1.0505	0.91276	1.53121	-0.62626	-1.02375	0.85924	1.47599	-0.652	-1.149	0.91	1.60418	-0.65	-1.136	0.944	1.61373	-0.902	-1.262	1.162	1.93817	-0.425	-0.802	0.917	1.29024	-0.366	-0.739	0.915	1.23179	-0.618142	-1.11648	1.01347	1.62965	-0.649599	-1.04326	0.90478	1.52611	-0.638514	-1.03087	0.891694	1.50516
37conf8/Oseltamivir_1	-0.65004	0.89836	-0.24883	1.13645	-0.64582	0.74162	-0.27381	1.02081	-0.938	1	-0.273	1.39799	-0.722	1.026	-0.396	1.31559	-0.711	1.313	-0.356	1.535	-0.86	2.399	-0.202	2.55648	-0.931	2.045	-0.404	2.28298	-0.520449	0.943666	-0.125167	1.08491	-0.647586	0.935752	-0.234552	1.1619	-0.680388	0.867893	-0.24838	1.13042
37conf8/Oseltamivir_2	-1.31977	0.87218	-0.48689	1.65516	-1.23187	0.75227	-0.56914	1.55156	-1.544	1.029	-1.124	2.16937	-1.42	0.954	-0.637	1.82545	-1.376	1.306	-0.715	2.02737	-0.621	2.148	-0.193	2.24428	-0.589	1.798	-0.1	1.89466	-1.52188	0.992028	-0.598695	1.91276	-1.37664	0.834182	-0.541476	1.69829	-1.34647	0.814064	-0.489932	1.64794
37conf8/Oseltamivir_3	-0.41523	0.30263	-0.55091	0.753328	-0.38839	0.13952	-0.56968	0.703454	-0.634	0.291	-0.85	1.09961	-0.543	0.376	-0.711	0.970436	-0.713	0.653	-0.75	1.22363	-0.823	1.692	-0.206	1.89278	-0.91	1.373	-0.224	1.66235	-0.179613	0.298083	-0.324735	0.47599	-0.337677	0.270456	-0.490255	0.653851	-0.455347	0.276704	-0.532931	0.753605
37conf8/Oseltamivir_4	1.26112	-0.30401	0.54491	1.40704	1.15292	-0.36968	0.45307	1.29273	1.462	-0.636	0.856	1.80961	1.403	-0.471	0.484	1.55708	1.333	-0.308	0.799	1.58435	0.374	0.682	0.427	0.887316	0.445	0.34	0.17	0.585256	1.18325	0.00405947	0.648641	1.34938	1.3512	-0.322622	0.509333	1.47961	1.28109	-0.333327	0.532643	1.42688
37conf8/Oseltamivir_5	-0.47514	-0.24418	-0.36501	0.647004	-0.45343	-0.28561	-0.30554	0.616868	-0.561	-0.446	-0.559	0.90891	-0.511	-0.344	-0.402	0.735568	-0.357	-0.187	-0.818	0.911889	-0.08	0.745	0.256	0.791809	0.022	0.354	0.164	0.390763	-0.573691	-0.299872	-0.449862	0.788302	-0.465808	-0.288131	-0.336512	0.642835	-0.473834	-0.239052	-0.323407	0.621496
37conf8/Oseltamivir_6	0.04554	1.14897	0.61435	1.3037	0.12377	1.03379	0.6199	1.21174	0.258	1.437	0.925	1.72834	0.062	1.351	0.812	1.57746	-0.006	1.61	0.755	1.77825	-0.564	2.283	0.757	2.47047	-0.334	2.023	0.96	2.264	-0.100079	1.04401	0.481882	1.1542	0.0566634	1.11566	0.653509	1.29421	0.0839591	1.12112	0.64677	1.29702
37conf8/Oseltamivir_7	1.47285	1.01826	0.24442	1.80718	1.38362	0.89502	0.09488	1.6506	1.836	1.214	0.236	2.21368	1.57	1.11	0.267	1.94121	1.505	1.273	0.445	2.02079	0.582	2.281	1.077	2.58875	0.507	1.898	1.056	2.23038	1.65683	1.18973	0.485246	2.09666	1.51995	1.03043	0.25062	1.85333	1.48474	0.994034	0.26172	1.80584
37conf8/Oseltamivir_8	-1.71034	-0.20478	0.73546	1.87299	-1.59019	-0.27603	0.60207	1.72261	-2.01	-0.558	0.743	2.21439	-1.778	-0.355	0.862	2.00757	-1.744	-0.206	0.704	1.89198	-1.102	0.993	1.845	2.36738	-1.072	0.693	1.916	2.30228	-1.9485	-0.379585	0.752595	2.123	-1.74439	-0.237773	0.718259	1.9014	-1.74373	-0.269057	0.693116	1.89563
37conf8/Pantoprazole_1	2.6123	0.97152	0.71279	2.87681	2.51564	1.01213	0.67626	2.79467	2.877	0.901	0.6	3.07391	2.65	1.038	0.695	2.92967	2.541	1.072	0.442	2.79307	4.608	1.181	0.728	4.81232	4.808	1.049	0.024	4.92116	2.39717	1.06959	0.813559	2.74815	2.66807	0.925696	0.657921	2.89972	2.49475	0.914557	0.769119	2.76617
37conf8/Pantoprazole_2	-4.59949	-3.07789	-0.08498	5.53497	-4.52148	-2.92764	-0.01044	5.38655	-4.776	-3.814	-0.005	6.11202	-4.564	-3.247	-0.129	5.60266	-4.387	-3.536	-0.358	5.64599	-5.154	-2.75	-0.478	5.86129	-5.315	-2.664	-0.458	5.96288	-4.62934	-3.12772	-0.116174	5.5881	-4.54871	-3.184	-0.102369	5.5533	-4.47769	-3.01052	-0.0264006	5.39571
37conf8/Pantoprazole_3	-0.99144	1.76918	0.43326	2.0738	-0.88267	1.78919	0.43272	2.04146	-1.121	1.679	0.58	2.1005	-1.117	1.478	0.479	1.91353	-1.108	1.516	0.862	2.06615	-2.648	1.832	-0.151	3.2235	-3.399	0.844	-0.147	3.5053	-0.685602	1.75052	0.1715	1.8878	-0.998732	1.80844	0.451186	2.11459	-0.802513	1.83995	0.439906	2.05498
37conf8/Pantoprazole_4	-1.73636	-1.12454	0.30937	2.09171	-1.64518	-1.15537	0.31391	2.03471	-1.626	-0.998	0.034	1.90815	-1.566	-1.124	0.051	1.9283	-1.474	-1.133	-0.076	1.86068	-3.786	-1.206	0.513	4.00642	-4.1	-0.904	-0.079	4.19922	-1.62912	-1.27191	0.412732	2.10764	-1.72307	-1.0101	0.297142	2.01929	-1.71145	-1.07667	0.40112	2.06135
37conf8/Pantoprazole_5	0.95332	1.035	-0.001	1.40714	0.94331	0.99964	-0.02036	1.3746	1.005	1.064	-0.025	1.46381	0.877	0.789	-0.028	1.18001	0.302	0.769	0.431	0.93184	-0.131	1.646	-0.062	1.65237	-1.056	0.945	-0.108	1.42121	1.13941	0.650487	-0.183635	1.32481	0.964741	1.04115	0.0740368	1.42134	1.07836	1.15634	0.0294877	1.58141
37conf8/Pantoprazole_6	-3.57161	-2.90637	-0.50837	4.63269	-3.42717	-2.81587	-0.40681	4.45422	-4.067	-3.228	-0.676	5.23617	-3.682	-2.915	-0.73	4.7526	-3.692	-2.989	-0.668	4.797	-4.684	-2.512	-0.445	5.33367	-5.168	-2.133	-0.46	5.60977	-3.59097	-2.91823	-0.396912	4.64421	-3.58884	-2.91844	-0.496057	4.65221	-3.41883	-2.8313	-0.482408	4.46513
37conf8/Pantoprazole_7	1.21814	2.49909	1.27842	3.06001	1.07002	2.38265	1.16962	2.86181	1.623	2.74	1.736	3.62704	1.576	2.41	1.466	3.23126	1.745	2.126	1.908	3.34744	2.447	2.886	0.926	3.89542	3.189	2.153	1.442	4.10907	1.14805	2.43197	1.11064	2.90964	1.19877	2.49626	1.27721	3.04954	1.11401	2.53095	1.28354	3.04864
37conf8/Pantoprazole_8	2.59029	2.95639	-0.64776	3.98365	2.4272	2.86884	-0.58128	3.80256	2.796	3.401	-0.933	4.50055	2.609	2.989	-0.932	4.07549	2.672	3.067	-0.867	4.15906	3.811	2.895	-0.75	4.8443	4.413	2.485	-0.717	5.11506	2.69679	2.8934	-0.521524	3.98954	2.59241	2.94362	-0.644716	3.97507	2.45085	2.87328	-0.619952	3.8271
37conf8/Propranolol_1	-0.56218	0.79021	0.27056	1.00682	-0.69013	0.71472	0.2466	1.02368	-0.58	0.998	0.238	1.17858	-0.613	0.817	0.237	1.04854	-0.308	0.602	0.29	0.735777	-0.686	1.111	0.573	1.42592	-0.129	0.939	0.437	1.04371	-0.571198	0.708929	0.300299	0.958659	-0.485993	0.816061	0.257096	0.983994	-0.642056	0.79397	0.245558	1.0502
37conf8/Propranolol_2	0.09068	0.81169	0.42241	0.919507	-0.11193	0.78527	0.45181	0.912858	-0.038	1.046	0.644	1.22894	-0.06	0.879	0.579	1.05427	0.09	0.636	0.435	0.775771	0.178	1.231	0.916	1.5447	0.52	0.988	0.859	1.4087	0.128208	0.617352	0.290686	0.694304	0.176944	0.792783	0.402662	0.906615	0.0100917	0.811444	0.42381	0.91551
37conf8/Propranolol_3	0.29995	0.25728	0.22201	0.453268	0.26785	0.21454	0.14639	0.373097	0.148	0.266	0.31	0.434465	0.198	0.263	0.245	0.410363	0.314	0.424	0.42	0.674368	1.203	0.622	0.42	1.41792	0.372	0.569	0.159	0.698159	0.2426	0.197875	0.297257	0.431707	0.295631	0.237937	0.238034	0.447964	0.377815	0.226843	0.227125	0.495769
37conf8/Propranolol_4	0.31856	0.64818	0.04631	0.723714	0.27717	0.60927	0.00755	0.669395	0.167	1.053	-0.056	1.06763	0.219	0.8	-0.008	0.829473	0.391	0.816	0.072	0.907701	1.144	0.976	0.212	1.51864	0.327	0.834	0.221	0.922673	0.378947	0.638071	0.06833	0.745254	0.332176	0.673245	0.065453	0.75358	0.396543	0.641082	0.0658831	0.756686
37conf8/Propranolol_5	-0.94942	-0.02056	-0.95654	1.34788	-1.03336	-0.03458	-0.8815	1.3587	-1.18	-0.295	-1.389	1.84628	-1.046	-0.078	-1.029	1.46937	-0.695	-0.288	-1.062	1.30147	-0.989	0.32	-1.252	1.62728	-0.366	0.41	-0.946	1.09406	-0.953693	-0.123347	-0.949104	1.35113	-0.874209	-0.0421414	-0.953046	1.29395	-0.978423	-0.0331281	-0.950063	1.3642
37conf8/Propranolol_6	0.94331	0.76003	-0.47422	1.30091	0.92721	0.71182	-0.52687	1.28218	1.06	1.345	-0.99	1.97806	0.94	0.987	-0.679	1.52276	0.894	1.043	-0.558	1.48272	1.29	1.203	-0.133	1.7689	0.491	1.074	-0.117	1.1867	0.9718	0.750244	-0.45459	1.30916	0.965252	0.80871	-0.506858	1.35743	1.01488	0.787154	-0.504649	1.37995
37conf8/Propranolol_7	-1.56183	0.13232	-0.27191	1.59084	-1.5911	0.12738	-0.18158	1.60649	-1.952	0.252	-0.235	1.98218	-1.63	0.103	-0.21	1.6467	-1.328	0.283	-0.348	1.40171	-1.344	0.186	-0.773	1.56156	-0.587	0.158	-0.679	0.911358	-1.5189	0.152051	-0.258915	1.54829	-1.46479	0.133525	-0.243497	1.49088	-1.60082	0.114898	-0.251229	1.62448
37conf8/Propranolol_8	0.15643	0.52944	0.47262	0.726737	0.09862	0.5485	0.52407	0.765002	0.419	0.946	0.717	1.2588	0.179	0.655	0.533	0.863224	0.2	0.553	0.359	0.688978	-0.634	0.266	-0.41	0.800507	-0.065	0.257	-0.363	0.449492	0.125157	0.541326	0.48313	0.736284	0.108913	0.578395	0.503932	0.774823	0.08242	0.554106	0.504825	0.754105
37conf8/ProstaglandinE1_1	-1.11926	-0.14918	-0.68934	1.32295	-1.00246	-0.15623	-0.64121	1.2002	-1.271	-0.381	-0.872	1.58776	-1.169	-0.195	-0.791	1.42487	-0.992	-0.439	-0.916	1.4198	-2.854	0.627	-2.135	3.61893	-2.783	0.368	-1.741	3.30327	-0.678095	0.154214	-0.747582	1.02102	-1.1448	-0.260451	-0.701452	1.36764	-1.07508	-0.112406	-0.620585	1.24642
37conf8/ProstaglandinE1_2	-1.10582	-0.17798	-0.68519	1.31301	-0.96047	-0.19113	-0.61805	1.15802	-1.283	-0.423	-0.848	1.59503	-1.177	-0.222	-0.752	1.41425	-1.056	-0.448	-0.948	1.48813	-2.693	0.693	-2.109	3.49004	-2.599	0.43	-1.704	3.13741	-0.722488	0.238265	-0.821747	1.11983	-1.22137	-0.314035	-0.731583	1.45794	-1.02488	-0.141595	-0.595848	1.19393
37conf8/ProstaglandinE1_3	-0.8315	-0.05407	-0.53393	0.989645	-0.75356	-0.06072	-0.51138	0.912715	-1.097	-0.285	-0.773	1.37192	-0.854	-0.073	-0.585	1.03772	-0.59	-0.22	-0.713	0.951246	-2.598	0.581	-2.102	3.39199	-2.485	0.33	-1.641	2.99617	-0.576338	0.0227553	-0.831006	1.01156	-0.805041	-0.257287	-0.562165	1.01505	-0.916291	-0.104519	-0.460596	1.03085
37conf8/ProstaglandinE1_4	0.77289	-0.16531	0.45286	0.910916	0.67351	-0.1633	0.44392	0.823011	1.022	-0.481	0.639	1.29775	0.775	-0.238	0.504	0.954612	0.508	-0.417	0.64	0.917362	2.623	0.234	2.047	3.33543	2.484	0.056	1.569	2.93856	0.624574	-0.163088	0.8461	1.06423	0.741485	-0.334572	0.472653	0.940819	0.826875	-0.19898	0.388227	0.934898
37conf8/ProstaglandinE1_5	-0.67156	0.91706	0.37982	1.19844	-0.70508	0.89212	0.35603	1.19154	-0.911	1.191	0.332	1.53578	-0.764	0.938	0.345	1.258	-0.772	0.747	0.1	1.07889	-0.155	2.058	1.794	2.73456	-0.14	2.093	1.502	2.57997	-0.665061	0.87629	0.300784	1.14047	-0.655998	0.912196	0.26338	1.15404	-0.785832	0.909728	0.332931	1.24739
37conf8/ProstaglandinE1_6	-1.30209	-0.58011	1.55157	2.10697	-1.3842	-0.52718	1.39491	2.03463	-1.492	-0.703	2.019	2.60704	-1.17	-0.529	1.596	2.0484	-0.591	-0.401	1.861	1.99334	-1.446	-2.251	2.752	3.83815	-1.565	-1.763	2.479	3.42094	-1.38024	-0.393142	1.61058	2.15722	-1.19003	-0.588887	1.70533	2.16127	-1.31879	-0.587901	1.61188	2.16402
37conf8/ProstaglandinE1_7	1.27579	0.30298	0.14614	1.31939	1.32647	0.30143	0.10409	1.36426	1.724	0.016	0.261	1.74372	1.425	0.219	0.136	1.44813	0.8	0.166	0.036	0.817834	0.561	-1.146	0.34	1.32047	0.902	-1.032	0.398	1.42725	1.3236	0.255178	0.25565	1.372	1.31245	0.373383	0.176775	1.37593	1.2401	0.238702	0.190153	1.2771
37conf8/ProstaglandinE1_8	1.13064	2.3438	-0.40598	2.63374	1.13405	2.26231	-0.39814	2.56176	1.582	3.046	-0.665	3.49615	1.276	2.526	-0.385	2.85606	1.257	2.141	-0.357	2.50826	-0.069	3.413	0.737	3.49235	-0.09	3.428	0.425	3.45542	1.14407	2.28194	-0.595155	2.62113	1.18713	2.40407	-0.437684	2.71669	1.10204	2.40221	-0.423702	2.67668
37conf8/Pyridoxalphosphate_1	-0.84913	-0.48734	-0.14797	0.99016	-0.86729	-0.30479	-0.18135	0.937004	-1.122	-0.642	-0.424	1.36045	-0.648	-0.504	-0.101	0.827116	-0.767	-0.555	-0.251	0.979446	1.874	-1.336	-0.544	2.36489	1.536	-1.404	-0.378	2.11504	-0.922225	-0.629119	-0.244997	1.14294	-0.976751	-0.455261	-0.195076	1.09515	-0.888542	-0.516386	-0.131935	1.03613
37conf8/Pyridoxalphosphate_2	-0.04761	-0.4942	1.06668	1.17657	-0.01542	-0.38608	0.90927	0.987961	0.162	-0.752	1.304	1.51399	-0.252	-0.672	1.066	1.28509	0.038	-0.443	1.2	1.27972	-1.687	-1.381	1.155	2.46722	-1.456	-1.691	1.008	2.44857	0.00274445	-0.625564	1.22453	1.37507	0.112884	-0.463338	1.11091	1.20894	0.0668184	-0.506307	1.08031	1.19494
37conf8/Pyridoxalphosphate_3	-0.19543	0.55783	-0.61537	0.853257	-0.1105	0.6205	-0.44624	0.772244	-0.116	0.474	-0.657	0.818401	-0.509	0.642	-0.527	0.974153	-0.188	0.549	-0.845	1.02507	-2.07	-0.827	-0.681	2.33079	-1.928	-0.796	-0.442	2.13217	-0.429215	0.481974	-0.736161	0.979008	-0.0303557	0.56169	-0.665328	0.871251	-0.155826	0.482638	-0.568955	0.762189
37conf8/Pyridoxalphosphate_4	3.21375	0.41716	0.51846	3.28192	3.15028	0.36378	0.51767	3.21319	3.912	0.163	0.55	3.95384	3.432	0.419	0.615	3.51175	3.181	0.462	0.444	3.24489	3.475	-0.802	-0.085	3.56736	3.331	-0.865	0.137	3.44421	2.98753	0.422996	0.571796	3.07103	3.089	0.487954	0.51847	3.16999	3.14825	0.409886	0.548856	3.22192
37conf8/Pyridoxalphosphate_5	2.0623	0.10895	-0.33279	2.09182	2.15547	0.12147	-0.21425	2.1695	2.871	-0.001	-0.4	2.89873	2.278	0.058	-0.341	2.30411	1.991	0.275	-0.525	2.07734	2.92	-0.716	-0.712	3.08966	2.783	-0.897	-0.468	2.9612	2.074	0.0423816	-0.329075	2.10037	2.10188	0.180184	-0.310585	2.13233	2.02326	0.131318	-0.291286	2.04833
37conf8/Pyridoxalphosphate_6	-2.08101	0.21194	-0.88206	2.27014	-1.98818	0.23106	-0.75475	2.13913	-2.356	0.138	-1.038	2.57822	-2.189	0.134	-0.984	2.40373	-1.958	0.276	-0.978	2.206	-3.072	-0.936	-0.706	3.28812	-2.879	-1.078	-0.68	3.14851	-1.88171	0.139583	-0.945284	2.11042	-1.9815	0.227594	-0.864331	2.17375	-2.0251	0.163312	-0.855502	2.20444
37conf8/Pyridoxalphosphate_7	2.39539	1.12846	0.811	2.7693	2.35535	1.17637	0.80396	2.75279	2.955	1.458	0.963	3.43295	2.651	1.261	1.036	3.11307	2.341	1.225	0.812	2.7641	3.401	-0.265	0.154	3.41478	3.25	-0.264	0.488	3.29702	2.15972	1.13568	0.81141	2.57149	2.30303	1.18264	0.778331	2.70341	2.27784	1.08357	0.79649	2.6452
37conf8/Pyridoxalphosphate_8	-0.28885	-0.64835	-0.15768	0.727087	-0.30776	-0.71244	-0.11403	0.784404	-0.187	-1.366	-0.481	1.46023	-0.456	-0.808	-0.1	0.933167	-0.395	-0.726	-0.314	0.884136	-1.493	-1.407	-1.057	2.3078	-1.147	-1.887	-0.834	2.36049	-0.0439855	-0.771874	-0.136933	0.785159	-0.287658	-0.614753	-0.192486	0.705492	-0.226287	-0.644827	-0.161605	0.702228
37conf8/Quinuclidinyl_1	0.7399	-0.05115	-0.51836	0.904857	0.78382	-0.1031	-0.45348	0.911399	0.946	-0.212	-0.536	1.10777	0.856	-0.089	-0.662	1.08577	1.016	-0.268	-0.869	1.36354	1.479	0.207	-1.394	2.04292	0.699	0.358	-1.423	1.62533	0.717271	-0.16142	-0.360634	0.818896	0.800403	-0.0735743	-0.575476	0.98855	0.716795	-0.11287	-0.534234	0.901077
37conf8/Quinuclidinyl_2	-0.70163	-0.54795	-1.04568	1.37331	-0.75075	-0.53267	-0.92634	1.30594	-0.889	-0.82	-1.225	1.72144	-0.817	-0.566	-1.191	1.55123	-0.952	-0.651	-1.287	1.72814	-1.377	-0.341	-1.985	2.4398	-0.643	-0.017	-1.808	1.91901	-0.76997	-0.624287	-0.976072	1.39115	-0.700254	-0.586344	-1.03705	1.3819	-0.671867	-0.619019	-1.03912	1.3836
37conf8/Quinuclidinyl_3	0.75048	0.55325	0.20443	0.954514	0.83048	0.5068	0.13581	0.982338	0.944	0.721	0.192	1.20326	0.873	0.644	0.047	1.08585	0.828	0.496	0.196	0.984894	1.011	0.86	0.352	1.37318	0.336	1.005	0.031	1.06013	0.665458	0.372306	0.164789	0.780129	0.710167	0.599719	0.178056	0.946416	0.73931	0.542816	0.241217	0.948374
37conf8/Quinuclidinyl_4	0.40588	0.49237	-0.14202	0.65371	0.40793	0.43676	-0.0336	0.598578	0.726	0.632	-0.023	0.962823	0.371	0.578	0.064	0.689798	0.236	0.546	-0.072	0.599163	-0.859	0.812	-0.39	1.24472	-0.147	1	-0.07	1.01317	0.50255	0.248203	-0.0148457	0.560698	0.320373	0.501783	-0.127739	0.608886	0.371682	0.451361	-0.142073	0.601714
37conf8/Quinuclidinyl_5	0.53768	-0.20724	-1.2583	1.38397	0.609	-0.16016	-1.15893	1.31896	0.656	-0.254	-1.657	1.80014	0.619	-0.227	-1.398	1.54567	0.692	-0.055	-1.627	1.7689	1.172	-0.416	-1.678	2.08862	0.462	-0.423	-1.354	1.49187	0.695269	-0.169736	-1.3184	1.50013	0.619066	-0.157502	-1.19361	1.35379	0.513759	-0.152251	-1.32761	1.43167
37conf8/Quinuclidinyl_6	0.65798	-0.37345	0.5308	0.924203	0.71156	-0.40857	0.55085	0.988273	0.798	-0.646	0.885	1.35549	0.703	-0.493	0.667	1.08727	0.747	-0.525	0.462	1.02327	1.043	0.014	-0.034	1.04365	0.265	-0.101	-0.038	0.286129	0.83516	-0.290137	0.669687	1.10912	0.630415	-0.402054	0.497422	0.898053	0.641584	-0.393975	0.48625	0.896262
37conf8/Quinuclidinyl_7	0.48506	-0.47942	-1.53508	1.67976	0.54293	-0.454	-1.41959	1.58623	0.702	-0.827	-1.863	2.15581	0.745	-0.634	-1.642	1.91132	0.966	-0.76	-1.764	2.14999	1.574	-0.74	-2.446	3.00133	0.889	-0.368	-2.399	2.58475	0.298993	-0.441101	-1.40126	1.49916	0.457844	-0.477992	-1.53793	1.67432	0.444877	-0.519767	-1.46511	1.61698
37conf8/Quinuclidinyl_8	-0.30893	0.60532	0.29242	0.739837	-0.34993	0.53154	0.3556	0.728997	-0.652	0.849	0.608	1.23108	-0.363	0.679	0.436	0.88482	-0.205	0.619	0.326	0.729014	0.871	0.747	-0.376	1.20749	0.074	0.723	-0.353	0.807969	-0.335532	0.568103	0.508896	0.833246	-0.239036	0.592293	0.254414	0.687514	-0.287341	0.596148	0.290672	0.722805
37conf8/RAMBO_1	-0.24653	-0.54495	0.49757	0.778025	-0.35582	-0.47625	0.52464	0.792887	-0.384	-0.708	0.69	1.06058	-0.21	-0.625	0.627	0.909865	0.026	-0.792	0.46	0.916264	0.538	-0.731	0.541	1.05664	0.522	-0.382	0.44	0.782309	-0.0699233	-0.613368	0.471736	0.776945	-0.188362	-0.591642	0.502626	0.798845	-0.238866	-0.589655	0.514502	0.818207
37conf8/RAMBO_2	-0.81557	-0.38874	-0.10328	0.909362	-0.91658	-0.30208	-0.08424	0.968745	-1.21	-0.475	-0.256	1.32486	-0.857	-0.374	-0.073	0.937899	-0.63	-0.5	-0.395	0.896061	0.109	-0.468	-0.182	0.513838	0.202	-0.154	-0.14	0.290034	-0.806697	-0.562606	0.073763	0.986269	-0.77416	-0.396167	-0.099695	0.875335	-0.801687	-0.381847	-0.123205	0.896487
37conf8/RAMBO_3	-0.32364	0.72504	-0.60867	1.00045	-0.41487	0.64767	-0.63221	0.995632	-0.515	1.105	-1.153	1.67799	-0.318	0.818	-0.882	1.24426	-0.171	0.966	-0.639	1.17078	0.46	0.818	-0.655	1.14444	0.496	0.452	-0.553	0.869557	-0.332274	0.828344	-0.633872	1.09469	-0.303105	0.719443	-0.611351	0.991575	-0.292169	0.727256	-0.618694	0.998522
37conf8/RAMBO_4	0.05619	0.81825	0.15049	0.833869	-0.03881	0.74494	0.11273	0.75442	0.023	1.272	0.104	1.27645	0.092	0.934	0.075	0.941512	0.126	1.066	0.288	1.11138	0.708	0.855	0.382	1.17397	0.722	0.489	0.29	0.91897	0.00206099	0.917466	0.108496	0.923861	0.0859035	0.821539	0.126388	0.835631	0.0893186	0.830226	0.154435	0.849178
37conf8/RAMBO_5	-0.45698	-0.06583	0.44902	0.644037	-0.53263	0.00641	0.46849	0.709379	-0.707	0.082	0.829	1.09262	-0.47	-0.001	0.652	0.803744	-0.345	-0.048	0.395	0.526644	0.329	-0.205	0.433	0.581167	0.44	0.057	0.376	0.581571	-0.40744	-0.187367	0.532919	0.696503	-0.420169	-0.0626122	0.449124	0.618203	-0.467237	-0.0565468	0.469741	0.664955
37conf8/RAMBO_6	-0.30071	0.20758	0.37173	0.521248	-0.20486	0.15201	0.39175	0.467486	-0.343	0.252	0.775	0.884182	-0.331	0.165	0.587	0.693798	-0.3	0.317	0.38	0.578696	-0.937	0.108	0.283	0.984745	-0.933	-0.119	0.275	0.979936	-0.311202	0.305411	0.480398	0.648772	-0.31853	0.201793	0.400628	0.550168	-0.355072	0.192533	0.390344	0.561706
37conf8/RAMBO_7	0.19902	-0.18991	0.11809	0.299366	0.27829	-0.11659	0.09169	0.31535	0.32	-0.148	0.132	0.376468	0.185	-0.159	0.071	0.254061	0.178	-0.219	0.288	0.403223	-0.549	-0.424	0.338	0.771635	-0.642	-0.129	0.31	0.724503	0.149883	-0.319316	0.084966	0.362831	0.142781	-0.172281	0.119212	0.253532	0.199435	-0.19223	0.10543	0.296382
37conf8/RAMBO_8	0.1047	0.51198	0.5635	0.768517	0.18664	0.44213	0.5888	0.759604	0.216	0.712	1.026	1.26739	0.102	0.596	0.807	1.0084	0.121	0.583	0.565	0.820826	-0.651	0.802	0.55	1.17026	-0.74	0.458	0.509	1.00819	0.132801	0.635387	0.669374	0.932424	0.0602507	0.513777	0.561796	0.763683	0.0861134	0.512482	0.574421	0.774605
37conf8/RH34_1	0.06329	1.00712	-0.29799	1.05219	-0.01274	0.9638	-0.24149	0.993675	-0.04	1.431	-0.066	1.43308	0.068	1.187	-0.207	1.20683	0.285	1.717	-0.134	1.74564	-1.669	0.851	-0.754	2.01947	-1.24	1.369	-0.696	1.97387	0.0223154	1.04083	-0.506955	1.15794	0.113175	1.05788	-0.334712	1.11532	0.0612935	1.079	-0.312068	1.1249
37conf8/RH34_2	-0.49006	0.36285	-0.49028	0.782428	-0.46446	0.46346	-0.44525	0.792948	-0.645	0.5	-0.441	0.927635	-0.642	0.365	-0.463	0.871641	-0.962	0.416	-0.582	1.19884	1.405	-0.592	-0.493	1.60235	1.039	-0.892	-0.66	1.52013	-0.420217	0.203388	-0.525895	0.703218	-0.443643	0.345843	-0.518402	0.764962	-0.440001	0.322998	-0.515678	0.750901
37conf8/RH34_3	1.18724	0.23403	0.42846	1.2837	1.03357	0.23709	0.45159	1.15257	1.422	0.182	0.683	1.58799	1.248	0.191	0.481	1.35105	1.487	-0.129	0.447	1.55808	-1.173	0.417	-0.147	1.25357	-0.935	0.252	-0.41	1.05158	1.2218	0.47526	0.506024	1.40525	1.19612	0.250381	0.461148	1.30616	1.19253	0.248533	0.491364	1.31352
37conf8/RH34_4	1.70239	0.68559	-0.40768	1.87999	1.64785	0.5911	-0.4256	1.80165	2.162	0.806	-0.575	2.37792	1.824	0.785	-0.457	2.03766	2.187	0.893	-0.168	2.36826	-0.757	1.48	-0.454	1.72324	-0.546	1.426	-0.18	1.53753	1.83614	0.967708	-0.497706	2.13438	1.73174	0.734876	-0.390983	1.92142	1.67803	0.76608	-0.336662	1.8751
37conf8/RH34_5	1.95601	-0.21898	-0.33175	1.99599	1.93281	-0.31184	-0.28382	1.97827	2.413	-0.282	-0.533	2.4872	2.059	-0.152	-0.394	2.10186	2.166	0.069	-0.543	2.23409	-0.73	0.707	-0.279	1.05385	-0.429	0.771	-0.429	0.981083	2.11557	-0.00862028	-0.403485	2.15372	1.82236	-0.173844	-0.368197	1.86729	1.88266	-0.18539	-0.350829	1.92402
37conf8/RH34_6	1.79534	0.37014	-0.37258	1.87058	1.73713	0.26037	-0.33369	1.78795	2.456	0.302	-0.713	2.57517	2.035	0.453	-0.5	2.14393	2.482	0.757	-0.87	2.73684	-0.63	1.188	-0.388	1.39957	-0.298	1.419	-0.506	1.53571	1.89885	0.511025	-0.445592	2.01626	1.70111	0.383949	-0.471453	1.80651	1.76718	0.363715	-0.42269	1.85307
37conf8/RH34_7	-1.90666	0.04964	0.8019	2.06902	-1.81945	0.14704	0.79472	1.99088	-2.394	0.035	1.277	2.71352	-2.036	0.063	0.978	2.25959	-2.303	0.054	1.197	2.59606	0.782	-0.702	1.205	1.59886	0.554	-0.868	1.062	1.47925	-1.9285	-0.110216	0.867516	2.11751	-1.73791	-0.0279611	0.86129	1.93983	-1.86787	0.0283477	0.807797	2.03526
37conf8/RH34_8	1.86113	0.91219	-0.06747	2.07375	1.76117	0.90833	-0.03124	1.98186	2.321	1.578	-0.063	2.80733	2	1.111	-0.017	2.28793	2.249	1.54	0.047	2.72613	-0.61	0.626	-0.431	0.974545	-0.429	0.656	-0.597	0.985285	1.84024	0.902007	-0.0660217	2.05048	1.6891	0.991212	-0.0953189	1.96078	1.83553	0.944259	-0.0350984	2.06446
37conf8/Rolipram_1	0.22243	1.31909	0.73609	1.52686	0.13086	1.19428	0.74828	1.4154	0.575	1.746	0.977	2.08175	0.309	1.446	0.841	1.70108	0.8	1.717	0.71	2.02292	-0.684	0.964	0.45	1.26477	-0.597	1.068	0.46	1.30715	0.216445	1.31527	0.717252	1.51368	0.222223	1.22996	0.736019	1.45049	0.203698	1.28347	0.744319	1.4976
37conf8/Rolipram_2	-0.1082	-1.34562	0.58541	1.47143	-0.0241	-1.20937	0.60833	1.35397	-0.397	-1.811	0.859	2.04333	-0.17	-1.489	0.685	1.6478	-0.628	-1.832	0.62	2.03347	0.746	-0.842	0.078	1.12764	0.671	-0.945	0.067	1.16093	-0.140162	-1.37354	0.609775	1.50933	-0.106055	-1.29434	0.605575	1.43293	-0.0968059	-1.31874	0.611327	1.45676
37conf8/Rolipram_3	0.33624	0.52697	0.09883	0.632868	0.25232	0.39002	0.10667	0.476612	0.645	0.637	0.098	0.91181	0.441	0.551	0.073	0.709515	0.925	0.761	-0.005	1.19782	-0.993	0.481	-0.655	1.28313	-0.859	0.683	-0.61	1.25558	0.386014	0.6664	0.164173	0.787431	0.349766	0.504204	0.127046	0.626657	0.317303	0.499349	0.107402	0.601303
37conf8/Rolipram_4	0.41092	0.74961	0.79594	1.16803	0.3391	0.62545	0.87971	1.1314	0.783	0.982	1.302	1.80904	0.55	0.824	0.99	1.40056	1.028	1.011	0.893	1.69598	-0.888	0.642	0.336	1.14613	-0.776	0.83	0.231	1.1595	0.474799	0.853773	0.79639	1.2604	0.421322	0.73205	0.855175	1.20197	0.394892	0.73798	0.831662	1.17992
37conf8/Rolipram_5	1.30592	-0.35902	1.22465	1.82595	1.1916	-0.2542	1.19773	1.70853	1.366	-0.359	1.638	2.16284	1.218	-0.418	1.402	1.90364	1.074	-0.631	1.297	1.79829	3.054	-0.863	0.898	3.29819	2.904	-0.78	0.868	3.1297	1.33074	-0.343403	1.2313	1.84523	1.24719	-0.332221	1.19293	1.75754	1.28825	-0.319052	1.22517	1.80622
37conf8/Rolipram_6	-1.07821	-0.3346	-0.47661	1.22542	-0.95479	-0.19845	-0.42555	1.064	-1.002	-0.379	-0.484	1.17554	-0.942	-0.351	-0.418	1.08871	-0.832	-0.596	-0.314	1.07053	-2.58	-0.993	0.295	2.78019	-2.435	-0.928	0.24	2.61687	-1.05255	-0.33546	-0.505763	1.21499	-1.0786	-0.295813	-0.434502	1.19986	-1.05851	-0.334254	-0.452156	1.19859
37conf8/Rolipram_7	-0.08431	-0.74213	-0.14832	0.761488	-0.07514	-0.63283	-0.11727	0.647975	-0.108	-1.02	-0.277	1.06245	-0.13	-0.846	-0.234	0.88734	-0.275	-1.227	-0.428	1.32828	0.654	0.064	-0.856	1.07914	0.639	-0.145	-0.8	1.03409	-0.0659769	-0.925889	-0.116052	0.935463	-0.102347	-0.701627	-0.173165	0.729892	-0.075232	-0.74952	-0.151562	0.768383
37conf8/Rolipram_8	-0.05796	-1.13288	-0.49275	1.23676	-0.03869	-1.01578	-0.56329	1.16215	-0.002	-1.484	-0.821	1.69597	0.038	-1.287	-0.604	1.42219	0.183	-1.65	-0.418	1.71193	-1.118	-0.472	0.149	1.22266	-1.053	-0.71	0.178	1.28242	-0.0741427	-1.23293	-0.518788	1.33969	-0.0994153	-1.11483	-0.506929	1.2287	-0.0501023	-1.13048	-0.512189	1.24211
37conf8/Rosmaridiphenol_1	-0.33071	-0.59138	0.72852	0.994907	-0.39329	-0.5738	0.6955	0.983689	-0.425	-0.988	0.945	1.43171	-0.494	-1.022	0.783	1.37899	-0.343	-0.821	0.785	1.18656	-1.038	-2.618	0.801	2.92796	-0.855	-2.546	0.761	2.79146	-0.314622	-0.652021	0.748126	1.04106	-0.381524	-0.729307	0.700257	1.08065	-0.370275	-0.572642	0.730765	0.999519
37conf8/Rosmaridiphenol_2	-0.33732	-0.72115	0.65636	1.03182	-0.38616	-0.69831	0.60857	1.00355	-0.414	-1.106	0.837	1.44748	-0.493	-1.112	0.639	1.37401	-0.333	-0.94	0.703	1.22012	-0.924	-2.693	0.454	2.88308	-0.755	-2.635	0.396	2.76949	-0.255069	-0.788385	0.667551	1.06407	-0.330027	-0.874565	0.631593	1.12814	-0.339964	-0.68182	0.669128	1.014
37conf8/Rosmaridiphenol_3	0.42724	-0.59097	0.68171	0.998253	0.48706	-0.58045	0.66792	1.01008	0.662	-0.961	0.793	1.41089	0.704	-0.984	0.662	1.37917	0.592	-0.854	0.46	1.13639	1.287	-2.409	1.239	2.99913	1.08	-2.353	1.192	2.85024	0.671441	-0.752904	0.783798	1.27751	0.50454	-0.813745	0.658069	1.16181	0.464391	-0.62805	0.696142	1.04629
37conf8/Rosmaridiphenol_4	-0.26165	-0.77064	-0.03102	0.814438	-0.31025	-0.73352	-0.03451	0.797181	-0.308	-1.215	-0.003	1.25343	-0.442	-1.214	0	1.29196	-0.415	-1.019	0.024	1.10053	-1.068	-2.864	-0.122	3.05909	-0.873	-2.796	-0.136	2.93228	-0.172152	-0.736238	0.0184307	0.756322	-0.235767	-0.894157	-0.0464886	0.925885	-0.237054	-0.761874	-0.017207	0.798087
37conf8/Rosmaridiphenol_5	0.18415	-0.78016	0.19973	0.826107	0.24705	-0.74394	0.18835	0.806199	0.289	-1.182	0.076	1.21919	0.388	-1.174	0.041	1.23713	0.366	-1.008	-0.106	1.07762	0.77	-2.891	0.414	3.02029	0.573	-2.799	0.363	2.88002	0.254242	-0.83369	0.200331	0.894321	0.11214	-0.902283	0.125893	0.9179	0.151724	-0.755153	0.200919	0.796018
37conf8/Rosmaridiphenol_6	0.48592	-1.1981	1.004	1.63694	0.53231	-1.12465	0.96433	1.57421	0.815	-1.78	1.402	2.40795	0.854	-1.672	1.167	2.21061	0.757	-1.484	0.944	1.9148	1.348	-3.183	1.464	3.75392	1.19	-3.15	1.492	3.68302	0.258661	-1.19523	0.9261	1.53399	0.407248	-1.30681	0.934544	1.6574	0.436664	-1.20055	1.01269	1.63019
37conf8/Rosmaridiphenol_7	-0.16247	-0.98868	0.6608	1.20023	-0.10488	-0.93376	0.63356	1.13327	-0.245	-1.405	0.78	1.62556	-0.105	-1.306	0.608	1.44441	-0.129	-1.129	0.447	1.2211	0.599	-2.695	0.826	2.88168	0.433	-2.633	0.752	2.77231	-0.0458697	-0.760151	0.822314	1.12077	-0.0486913	-1.08806	0.575677	1.23193	-0.143285	-0.955677	0.667031	1.17421
37conf8/Rosmaridiphenol_8	-0.48232	-1.28603	1.53646	2.06088	-0.42618	-1.20181	1.44703	1.9287	-0.508	-1.811	2.258	2.93877	-0.296	-1.669	1.83	2.49441	-0.336	-1.432	1.72	2.26317	0.501	-3.185	1.908	3.74642	0.387	-3.174	1.904	3.72146	-0.757248	-1.31913	1.63389	2.23229	-0.505097	-1.37197	1.50773	2.10016	-0.516699	-1.28566	1.59791	2.115
37conf8/shiepox_depox_1	-0.21335	-1.38028	0.31766	1.43234	-0.19339	-1.2708	0.29776	1.31947	-0.209	-2.014	0.502	2.08612	-0.162	-1.565	0.365	1.61515	-0.244	-1.488	0.413	1.56341	0.037	-1.716	0.291	1.74089	0.028	-1.664	0.259	1.68427	-0.205451	-1.46677	0.330782	1.51757	-0.124772	-1.36367	0.28322	1.39835	-0.134668	-1.35532	0.301573	1.39498
37conf8/shiepox_depox_2	0.20355	0.91963	0.63737	1.13727	0.20329	0.86748	0.57278	1.05921	0.164	1.29	1.037	1.66324	0.135	1.009	0.774	1.27882	0.19	0.922	0.774	1.21871	-0.072	1.129	0.759	1.36232	-0.064	1.09	0.726	1.31121	0.106383	0.9692	0.703345	1.20223	0.0940887	0.851634	0.64405	1.07188	0.115056	0.900996	0.613313	1.09599
37conf8/shiepox_depox_3	0.687	-0.56398	0.5357	1.03779	0.63347	-0.47622	0.50798	0.941336	0.962	-0.59	0.787	1.37583	0.646	-0.659	0.537	1.06769	0.537	-0.198	0.481	0.747619	0.408	-1.418	0.52	1.56448	0.372	-1.531	0.466	1.64302	0.482822	-0.492288	0.570809	0.895147	0.659247	-0.55677	0.558261	1.02774	0.737974	-0.54115	0.540294	1.06272
37conf8/shiepox_depox_4	0.45497	-0.25519	0.30602	0.604787	0.41074	-0.22703	0.31086	0.562924	0.633	-0.087	0.503	0.813183	0.414	-0.232	0.268	0.545017	0.339	0.195	0.33	0.511709	0.218	-0.877	0.019	0.903888	0.185	-0.955	-0.049	0.973987	0.231723	-0.0520913	0.458212	0.516107	0.418108	-0.226382	0.305371	0.56508	0.518962	-0.240675	0.312111	0.651659
37conf8/shiepox_depox_5	0.13188	0.89664	0.81364	1.21794	0.14247	0.79906	0.74276	1.10022	0.14	1.216	1.1	1.64568	0.175	1.018	0.832	1.32634	0.086	0.851	0.651	1.07489	0.186	1.492	1.221	1.93688	0.198	1.549	1.248	1.99903	0.0541541	1.03225	0.803095	1.30898	0.133738	0.924692	0.810973	1.23718	0.171344	0.909181	0.809342	1.22923
37conf8/shiepox_depox_6	0.28428	0.51505	-0.09021	0.595172	0.23955	0.50387	-0.08074	0.563727	0.5	0.718	-0.098	0.880414	0.342	0.46	-0.078	0.578488	0.301	0.454	0.006	0.54475	0.31	0.336	-0.155	0.482722	0.294	0.286	-0.15	0.436729	0.40066	0.519369	-0.15994	0.675169	0.300598	0.495691	-0.0659022	0.583448	0.384443	0.513526	-0.113025	0.651368
37conf8/shiepox_depox_7	0.19073	0.99999	0.07115	1.0205	0.17502	0.89729	0.09078	0.918696	0.265	1.37	-0.048	1.39622	0.267	1.138	-0.065	1.17071	0.202	0.891	-0.19	0.933159	0.276	1.701	0.162	1.73084	0.291	1.761	0.188	1.79476	0.234579	1.07607	-0.0383362	1.10201	0.190293	1.03527	0.0177096	1.05276	0.261796	1.00675	0.0759991	1.043
37conf8/shiepox_depox_8	-0.74859	-1.01183	0.21648	1.27713	-0.69468	-0.91372	0.18389	1.16245	-1.125	-1.402	0.236	1.81299	-0.759	-1.135	0.336	1.40613	-0.524	-0.865	0.26	1.04422	-0.416	-1.574	0.664	1.75825	-0.4	-1.611	0.735	1.81536	-0.561349	-1.0046	0.210526	1.1699	-0.818445	-1.01998	0.200606	1.32305	-0.791745	-0.992391	0.186399	1.28314
37conf8/Takemoto_1	3.36099	1.5304	-0.85621	3.79097	3.35304	1.4611	-0.79995	3.74401	3.874	1.211	-0.619	4.1058	4.081	1.59	-0.83	4.45775	2.923	2.018	-1.178	3.74218	7.484	0.705	-0.527	7.53558	7.85	0.017	-0.028	7.85007	3.04946	1.51177	-0.938247	3.53058	3.16834	1.642	-0.864596	3.6718	3.328	1.46371	-0.833459	3.72997
37conf8/Takemoto_2	0.73177	0.81548	0.65069	1.27432	0.67494	0.74081	0.58559	1.16071	1.318	0.249	0.378	1.39356	1.141	0.601	0.743	1.48833	0.219	1.245	1.079	1.66199	6.313	-0.032	0.32	6.32119	6.682	-0.97	0.04	6.75216	0.666347	1.07788	0.658876	1.42827	0.633728	0.888798	0.681193	1.2867	0.734042	0.865243	0.671176	1.31831
37conf8/Takemoto_3	-0.82467	1.17132	0.61583	1.55927	-0.74184	1.08375	0.6348	1.4587	-1.3	0.514	0.703	1.56474	-1.235	0.97	0.633	1.69317	-0.286	1.677	0.74	1.85519	-6.551	0.111	1.007	6.62887	-6.933	-0.901	0.776	7.03424	-0.771869	1.03425	0.622057	1.43262	-0.733821	1.26005	0.621449	1.58506	-0.881959	1.17003	0.622428	1.59193
37conf8/Takemoto_4	-0.76933	0.71637	1.50389	1.83487	-0.80881	0.64687	1.3842	1.72876	-1.344	0.07	1.113	1.74643	-1.232	0.374	1.516	1.98896	-0.157	1.019	1.828	2.09871	-5.603	-0.609	2.041	5.99418	-6.099	-1.57	1.339	6.4386	-0.540498	0.839128	1.48335	1.7879	-0.599514	0.796558	1.44651	1.75679	-0.705606	0.690529	1.43172	1.73912
37conf8/Takemoto_5	0.18437	0.45949	0.79968	0.940538	0.12799	0.37256	0.75261	0.849473	0.319	-0.053	0.689	0.761112	0.524	0.28	0.881	1.06261	-0.281	1.024	1.416	1.76991	6.383	-0.342	0.319	6.40011	6.956	-1.187	-0.123	7.05762	0.199955	0.694097	1.01197	1.24331	0.110836	0.592597	0.848231	1.04065	0.200013	0.508457	0.790886	0.961267
37conf8/Takemoto_6	0.81349	0.76483	-0.91204	1.44172	0.79091	0.69768	-0.85826	1.35974	1.28	0.063	-0.359	1.33088	1.325	0.518	-0.853	1.65878	0.263	1.03	-0.904	1.39545	5.945	0.295	-1.661	6.17972	6.435	-0.689	-1.262	6.59368	0.727202	0.972664	-1.0343	1.5952	0.650077	0.78777	-0.94657	1.39254	0.767803	0.73373	-0.932948	1.4136
37conf8/Takemoto_7	2.56306	1.31413	0.41979	2.91075	2.52668	1.22347	0.39703	2.83525	3.152	1.048	-0.031	3.3218	3.335	1.503	0.346	3.67436	2.198	2.125	0.624	3.12029	7.86	0.328	0.276	7.87168	8.257	0.013	-0.148	8.25834	2.73174	1.35272	0.557822	3.09894	2.44617	1.39779	0.510994	2.86333	2.61545	1.32694	0.451166	2.96731
37conf8/Takemoto_8	-0.50648	0.12931	-1.09293	1.2115	-0.48355	0.10992	-0.96434	1.08437	-1.316	0.107	-0.199	1.33526	-1.114	0.091	-0.97	1.47992	0.062	0.395	-1.548	1.5988	-6.018	0.043	-1.371	6.17234	-6.568	-0.146	-0.53	6.59097	-0.430105	0.153126	-1.17453	1.26015	-0.414835	0.0974579	-1.19654	1.27016	-0.475647	0.088635	-1.09233	1.19468
37conf8/Triacetin_1	0.06973	-0.64814	-1.3944	1.53925	0.07545	-0.60118	-1.26433	1.40201	0.044	-0.852	-1.815	2.00551	0.068	-0.741	-1.681	1.83833	-0.018	-0.828	-1.555	1.7618	0.142	-0.374	-1.767	1.81172	0.147	-0.35	-1.937	1.97385	0.0712788	-0.605	-1.36753	1.49708	0.0881221	-0.624964	-1.37632	1.51414	0.0551474	-0.631627	-1.36484	1.50492
37conf8/Triacetin_2	-0.50208	0.17523	0.71717	0.892817	-0.43818	0.19397	0.68702	0.837629	-0.648	0.258	1.045	1.25638	-0.619	0.199	0.917	1.12412	-0.557	0.188	0.94	1.10869	-0.865	0.004	0.794	1.17417	-0.927	-0.015	0.782	1.21288	-0.591527	0.220719	0.714915	0.953795	-0.488569	0.169037	0.70445	0.873798	-0.504875	0.184845	0.690759	0.875336
37conf8/Triacetin_3	-0.18155	-0.42803	-0.43272	0.635151	-0.20283	-0.36966	-0.3758	0.564813	-0.268	-0.56	-0.541	0.823471	-0.187	-0.505	-0.482	0.722716	-0.211	-0.518	-0.514	0.759632	0.167	-0.446	-0.436	0.645679	0.152	-0.484	-0.496	0.70949	-0.175911	-0.483305	-0.368068	0.632458	-0.142947	-0.42774	-0.42315	0.618426	-0.167695	-0.426428	-0.412659	0.616644
37conf8/Triacetin_4	-1.1279	-0.34755	-0.38007	1.23992	-1.03837	-0.29482	-0.3427	1.13251	-1.46	-0.422	-0.516	1.60497	-1.321	-0.403	-0.438	1.44889	-1.271	-0.432	-0.432	1.41021	-1.243	-0.464	-0.46	1.40426	-1.327	-0.507	-0.51	1.50933	-1.19387	-0.359676	-0.328925	1.28953	-1.12454	-0.354895	-0.354709	1.2314	-1.11973	-0.341534	-0.386576	1.23283
37conf8/Triacetin_5	-0.21954	-0.96	-1.50866	1.80163	-0.25957	-0.86029	-1.41232	1.67395	-0.288	-1.26	-2.109	2.47355	-0.185	-1.114	-1.827	2.14782	-0.187	-1.123	-1.901	2.21583	0.213	-0.903	-1.672	1.91216	0.223	-0.991	-1.748	2.02171	-0.152603	-1.06031	-1.39535	1.75913	-0.191673	-0.955902	-1.49815	1.78744	-0.191682	-0.951333	-1.45349	1.74769
37conf8/Triacetin_6	-0.07196	-0.92623	2.02436	2.22736	-0.08653	-0.85866	1.83397	2.02688	-0.104	-1.115	2.634	2.86217	-0.034	-0.957	2.288	2.48031	-0.08	-0.847	2.237	2.39332	0.151	-1.036	2.435	2.65053	0.16	-1.158	2.65	2.89639	-0.074209	-0.913282	2.01059	2.20954	-0.0620464	-0.89582	2.00877	2.20034	-0.0749387	-0.874844	2.02342	2.20572
37conf8/Triacetin_7	-1.12328	0.40316	-1.76027	2.1267	-1.03482	0.37314	-1.61682	1.95555	-1.509	0.419	-2.36	2.83236	-1.278	0.419	-1.995	2.40601	-1.285	0.317	-2.027	2.42084	-0.978	0.479	-1.941	2.22562	-1.08	0.578	-2.061	2.39754	-1.04756	0.492448	-1.74716	2.09582	-1.11087	0.428004	-1.72839	2.09871	-1.11469	0.379684	-1.76242	2.11963
37conf8/Triacetin_8	-1.17735	0.79396	0.41186	1.47856	-1.08398	0.73888	0.3526	1.35841	-1.469	0.878	0.488	1.7796	-1.24	0.761	0.447	1.52202	-1.215	0.587	0.291	1.38039	-1.165	0.905	0.771	1.66454	-1.289	1.04	0.898	1.88402	-1.17092	0.850944	0.416974	1.50633	-1.1451	0.801146	0.39762	1.45299	-1.18357	0.784991	0.433936	1.48504
37conf8/Tsogoeva_1	-3.37443	0.24281	-0.24773	3.39221	-3.28913	0.20007	-0.244	3.30423	-3.942	0.346	-0.424	3.97981	-3.08	0.221	-0.295	3.10198	-2.441	0.573	-0.157	2.51226	-3.435	0.232	-0.024	3.44291	-3.39	-0.085	-0.092	3.39231	-3.51809	0.105358	-0.214549	3.5262	-3.31014	0.333975	-0.254256	3.33665	-3.4234	0.229078	-0.240336	3.43946
37conf8/Tsogoeva_2	3.2246	-2.55302	0.30751	4.12438	3.1233	-2.51901	0.29082	4.02306	3.861	-3.436	0.572	5.20006	3.04	-2.775	0.432	4.1387	2.67	-2.546	0.355	3.70635	3.506	-2.058	0.176	4.0692	3.335	-2.326	0.288	4.0762	3.24293	-2.7651	0.382173	4.27884	3.155	-2.5778	0.246209	4.08163	3.16316	-2.62374	0.312411	4.12155
37conf8/Tsogoeva_3	-3.1047	-0.30767	1.23729	3.35629	-3.04004	-0.32568	1.19593	3.28301	-3.742	-0.658	1.704	4.16403	-2.861	-0.51	1.429	3.23844	-2.264	-0.621	1.63	2.85801	-3.38	0.256	0.846	3.49366	-3.418	0.114	0.944	3.5478	-3.10489	-0.204526	1.13881	3.31347	-3.01944	-0.315976	1.31857	3.3099	-3.11086	-0.313548	1.27266	3.37571
37conf8/Tsogoeva_4	2.81651	1.08636	0.58715	3.07533	2.76479	1.01311	0.57617	3.0004	3.508	1.302	0.858	3.83894	2.615	1.088	0.63	2.90153	2.134	1.1	0.671	2.49283	3.22	1.295	0.567	3.51666	3.237	1.199	0.478	3.48486	2.73555	1.16068	0.552409	3.02251	2.67294	1.07527	0.56631	2.93624	2.81685	1.08514	0.557074	3.06961
37conf8/Tsogoeva_5	-0.73926	-0.83117	1.52161	1.88485	-0.60713	-0.87215	1.4386	1.78853	-0.778	-1.236	2.076	2.53826	-0.479	-0.937	1.76	2.05061	-0.519	-0.915	1.81	2.09349	-2.443	0.01	1.154	2.70186	-1.875	0.161	1.385	2.33662	-0.6676	-0.78324	1.4937	1.81391	-0.567185	-0.861111	1.47986	1.80366	-0.74582	-0.836596	1.53123	1.89758
37conf8/Tsogoeva_6	-1.22421	-1.61859	0.90615	2.22253	-1.36112	-1.56335	0.88758	2.25489	-1.61	-1.917	1.316	2.82822	-1.059	-1.531	0.977	2.10237	-0.497	-1.321	1.009	1.73497	-1.336	-1.628	0.693	2.2171	-1.326	-1.544	0.601	2.12212	-1.27807	-1.93639	0.810627	2.45768	-1.15142	-1.60267	0.931473	2.18219	-1.17679	-1.64376	0.864676	2.19874
37conf8/Tsogoeva_7	-2.7057	-0.06963	1.95142	3.33672	-2.56579	-0.0619	1.89331	3.18932	-3.234	-0.148	2.689	4.20849	-2.478	-0.201	2.243	3.34842	-2.07	-0.245	2.405	3.1826	-3.857	0.27	1.601	4.1848	-3.683	0.061	1.817	4.10727	-2.60438	-0.200576	1.88536	3.22143	-2.63817	0.0491281	2.02385	3.3254	-2.69153	-0.0606099	1.94969	3.32404
37conf8/Tsogoeva_8	1.05232	-1.36751	-1.35289	2.19266	1.10907	-1.36597	-1.24067	2.15295	1.448	-1.975	-1.864	3.07763	1.191	-1.597	-1.54	2.51803	0.864	-1.572	-1.665	2.44743	-1.525	-0.57	-0.96	1.89001	-1.235	-0.885	-1.252	1.96874	1.01873	-1.26574	-1.43368	2.16688	1.11156	-1.3938	-1.35867	2.24148	1.12872	-1.35516	-1.33581	2.21243
37conf8/UH232_1	-0.26432	0.28444	-0.21598	0.444318	-0.33029	0.29683	-0.19482	0.484927	-0.498	0.234	-0.483	0.732154	-0.28	0.206	-0.19	0.396151	-0.392	0.041	-0.383	0.549576	1.088	-0.132	-0.062	1.09773	0.759	-0.314	-0.043	0.822512	-0.271516	0.536308	-0.303643	0.673458	-0.204584	0.267895	-0.16592	0.375702	-0.2585	0.272611	-0.201036	0.426092
37conf8/UH232_2	-0.23876	0.18691	-0.33793	0.454025	-0.29704	0.19367	-0.30437	0.467314	-0.428	0.038	-0.518	0.673017	-0.271	0.114	-0.295	0.416488	-0.443	-0.063	-0.346	0.565627	0.978	-0.169	-0.039	0.99326	0.688	-0.343	-0.02	0.769021	-0.0477678	0.302953	-0.453974	0.547864	-0.1956	0.166747	-0.281297	0.381041	-0.205606	0.171349	-0.314695	0.413119
37conf8/UH232_3	-0.42748	0.129	-0.21272	0.494601	-0.49395	0.18858	-0.21303	0.570027	-0.599	0.171	-0.276	0.681335	-0.369	0.15	-0.138	0.421551	-0.254	-0.023	-0.033	0.257165	0.987	0.205	0.139	1.0176	0.687	0.045	0.372	0.782546	-0.554657	0.150559	-0.251452	0.627328	-0.407148	0.167215	-0.18284	0.476614	-0.397808	0.143235	-0.214725	0.474209
37conf8/UH232_4	0.32385	0.01387	-0.31271	0.450398	0.38605	-0.00012	-0.3095	0.494798	0.506	0.205	-0.47	0.720389	0.32	0.05	-0.257	0.41346	0.409	0.118	-0.273	0.505701	-1.062	0.222	-0.006	1.08497	-0.713	0.353	0.147	0.809066	0.186141	-0.0344661	-0.357484	0.404514	0.290108	-0.0107505	-0.255475	0.386711	0.313959	0.0185004	-0.2899	0.427732
37conf8/UH232_5	0.32492	0.01408	0.06889	0.332441	0.36615	-0.01684	0.10496	0.381269	0.42	0.277	0.254	0.5636	0.236	0.055	0.118	0.269527	0.169	0.266	0.15	0.349023	-0.98	0.066	0.319	1.03272	-0.664	0.215	0.284	0.75351	0.293914	0.114993	0.0323765	0.317265	0.312953	-0.0161094	0.122828	0.336579	0.322967	-0.000991163	0.107373	0.34035
37conf8/UH232_6	0.44895	0.20677	0.11042	0.506461	0.50697	0.22583	0.06565	0.558863	0.575	0.25	0.066	0.630461	0.368	0.151	0.062	0.402578	0.225	-0.058	0.058	0.239485	-0.848	0.219	-0.398	0.962013	-0.579	-0.073	-0.413	0.71494	0.565153	-0.052971	0.138669	0.584322	0.480812	0.173484	0.143224	0.530839	0.419172	0.198126	0.126058	0.480468
37conf8/UH232_7	0.34501	0.02445	0.05027	0.349509	0.37849	-0.01617	0.08625	0.38853	0.428	0.283	0.223	0.559466	0.233	0.062	0.097	0.259888	0.242	0.353	0.102	0.439974	-1.005	0.177	0.316	1.06827	-0.62	0.281	0.287	0.738735	0.647431	0.197287	0.0478024	0.678509	0.34892	-0.0068412	0.0752458	0.357006	0.341609	0.00629052	0.0792141	0.350729
37conf8/UH232_8	0.37818	0.0057	-0.06805	0.384296	0.41821	0.04873	-0.09079	0.430717	0.477	-0.216	-0.268	0.588225	0.283	-0.057	-0.115	0.310746	0.257	-0.261	-0.165	0.40174	-1.001	-0.136	-0.331	1.06304	-0.647	-0.254	-0.306	0.759448	0.383414	-0.0901836	-0.0332152	0.395276	0.382304	0.0719035	-0.107238	0.403517	0.372706	0.0237536	-0.0888486	0.383885
37conf8/VX_1	-0.2518	-0.41052	0.17838	0.513565	-0.23739	-0.29922	0.16165	0.41475	-0.387	-0.763	0.393	0.941481	-0.142	-0.171	0.409	0.465495	-0.307	-0.781	0.081	0.843072	1.391	-0.291	-0.091	1.42402	1.105	-0.411	-0.063	1.18064	-0.227608	-0.394725	0.0315491	0.456737	-0.343193	-0.370458	0.183285	0.537228	-0.286589	-0.434248	0.205601	0.559443
37conf8/VX_2	-0.20189	0.25861	-0.45037	0.5572	-0.19006	0.25197	-0.32351	0.451963	-0.351	0.255	-0.858	0.961452	-0.155	0.227	-0.197	0.338176	-0.077	0.381	-0.71	0.809438	1.558	0.591	-0.358	1.70435	1.195	0.459	-0.453	1.35791	-0.101577	0.16535	-0.526729	0.561339	-0.248395	0.328499	-0.410631	0.581575	-0.212668	0.194889	-0.497836	0.575369
37conf8/VX_3	-0.13018	-0.43878	0.41607	0.618538	-0.14992	-0.34516	0.35662	0.518449	-0.187	-0.699	0.748	1.04071	-0.091	-0.14	0.488	0.515776	-0.019	-0.788	0.565	0.969809	1.407	-0.348	0.025	1.44961	1.106	-0.417	0.1	1.18622	-0.0499291	-0.394502	0.196114	0.44338	-0.179899	-0.420998	0.365733	0.585972	-0.167747	-0.435754	0.424034	0.630734
37conf8/VX_4	0.54737	0.10497	-0.51658	0.759926	0.4427	0.10817	-0.39655	0.604099	0.537	0.002	-0.639	0.834682	0.278	0.077	-0.208	0.355636	0.561	-0.016	-0.701	0.897986	1.774	0.429	-0.373	1.86286	1.434	0.247	-0.465	1.52761	0.128214	-0.101085	-0.448424	0.477222	0.525083	0.145335	-0.555844	0.778329	0.546014	0.0622641	-0.518952	0.755857
37conf8/VX_5	0.77954	-0.6329	0.82457	1.29929	0.76837	-0.54184	0.73857	1.1956	1.194	-1.142	0.959	1.91036	0.862	-0.349	0.786	1.21764	0.868	-0.985	1.141	1.73941	-1.048	-0.302	1.068	1.52648	-0.835	-0.377	0.998	1.35475	0.615709	-0.730515	0.924074	1.32916	0.892687	-0.612307	0.858337	1.3815	0.760088	-0.666823	0.774822	1.27387
37conf8/VX_6	1.13811	0.19858	-1.47259	1.8717	0.96204	0.22289	-1.39621	1.71015	1.188	0.196	-1.826	2.18724	1.039	0.311	-2.008	2.28217	1.235	0.032	-1.737	2.13153	2.571	0.405	-1.32	2.9183	2.216	0.195	-1.13	2.49511	0.811291	-0.0637305	-1.32137	1.55187	1.17343	0.199507	-1.52092	1.9313	1.12204	0.144184	-1.45444	1.84259
37conf8/VX_7	1.261	0.22924	-1.52052	1.98863	1.07748	0.23079	-1.43862	1.81214	1.291	0.228	-1.97	2.36634	1.035	0.17	-2.045	2.29829	1.298	0.191	-1.866	2.28106	2.53	0.398	-1.376	2.90735	2.234	0.254	-1.136	2.51908	0.937064	0.130229	-1.36941	1.66444	1.28193	0.256651	-1.53689	2.01773	1.34475	0.184009	-1.50791	2.02879
37conf8/VX_8	-0.6179	0.07741	-1.26392	1.409	-0.60283	0.12023	-1.12654	1.28334	-1.023	-0.165	-1.797	2.07436	-0.534	0.402	-1.083	1.27265	-0.544	-0.063	-1.715	1.80031	1.369	0.489	-1.171	1.86669	1.088	0.372	-1.12	1.60516	-0.544522	0.0545881	-1.16741	1.28932	-0.583987	0.109806	-1.29454	1.42441	-0.659094	0.0208994	-1.24081	1.40515
37conf8/WAY100635_1	0.67517	0.80958	0.77145	1.3063	0.62846	0.6573	0.73697	1.17053	0.974	1.203	0.826	1.75447	0.692	0.835	0.718	1.30062	0.995	1.583	0.934	2.09004	-0.068	0.518	0.987	1.11674	0.306	1.061	0.823	1.3772	0.397121	0.935208	0.931232	1.37823	0.78583	0.875881	0.779961	1.41175	0.654468	0.868804	0.774393	1.33523
37conf8/WAY100635_2	-0.28564	1.79121	-0.15704	1.82063	-0.22551	1.75324	-0.13009	1.77246	-0.344	2.225	-0.291	2.27016	-0.356	1.82	-0.27	1.87404	-0.274	2.027	-0.597	2.13078	-0.633	0.354	-0.087	0.730461	-0.287	0.563	-0.317	0.706984	-0.380036	1.90999	0.104496	1.95023	-0.139377	1.81627	-0.157043	1.82837	-0.291061	1.80173	-0.170553	1.83304
37conf8/WAY100635_3	-0.44197	1.08071	1.15176	1.64007	-0.3704	0.96326	1.11255	1.51751	-0.413	1.47	1.436	2.09608	-0.41	1.116	1.176	1.67228	-0.18	1.592	1.383	2.1165	-0.589	0.082	0.605	0.848334	-0.196	0.598	0.475	0.788445	-0.542914	1.19711	1.41821	1.93369	-0.248874	1.12674	1.17074	1.64381	-0.43512	1.11098	1.16068	1.66457
37conf8/WAY100635_4	-1.33441	0.88362	0.48407	1.67205	-1.22119	0.87713	0.36818	1.54797	-1.553	1.033	0.64	1.97193	-1.326	0.846	0.416	1.62698	-1.276	0.746	0.787	1.67453	-0.946	-0.446	0.291	1.08559	-0.713	-0.212	0.332	0.814578	-1.30857	0.85817	0.65293	1.69562	-1.04293	0.806669	0.48947	1.40642	-1.32653	0.88069	0.475475	1.66174
37conf8/WAY100635_5	-0.15061	0.84369	1.53323	1.7565	-0.17726	0.72684	1.4641	1.64417	-0.167	1.08	1.994	2.27383	-0.082	0.835	1.593	1.80044	-0.348	1.301	1.756	2.21297	0.319	-0.13	1.393	1.43496	-0.028	0.457	1.174	1.26012	0.108434	0.804897	1.73411	1.91488	-0.205818	0.906047	1.59452	1.84548	-0.114293	0.880117	1.57815	1.81059
37conf8/WAY100635_6	-0.58272	-0.78126	-1.36489	1.67716	-0.59409	-0.61469	-1.31319	1.56693	-0.762	-0.956	-2.008	2.35088	-0.622	-0.631	-1.557	1.79145	-0.96	-1.345	-2.051	2.63386	0.034	-0.479	-0.557	0.735422	-0.279	-0.814	-0.709	1.11495	-0.624312	-0.818488	-1.83237	2.10173	-0.706689	-0.890462	-1.32831	1.74836	-0.526442	-0.734498	-1.35135	1.62566
37conf8/WAY100635_7	-0.56965	1.79393	-0.92395	2.09675	-0.50638	1.63037	-0.98005	1.96851	-0.729	2.458	-1.181	2.82276	-0.612	1.905	-1.081	2.27423	-0.455	2.661	-1.129	2.92619	-0.952	1.035	-0.508	1.49519	-0.566	1.491	-0.404	1.64519	-0.460502	1.9165	-0.940734	2.18404	-0.364513	1.92145	-0.915984	2.1596	-0.598059	1.81132	-0.987492	2.14795
37conf8/WAY100635_8	-0.66268	1.56777	-1.24567	2.1092	-0.55971	1.44292	-1.29358	2.01709	-0.848	2.151	-1.632	2.83008	-0.667	1.673	-1.448	2.31096	-0.41	2.286	-1.422	2.72323	-0.928	0.505	-1.41	1.7619	-0.651	1.017	-1.13	1.65378	-0.809349	1.68323	-1.23077	2.23676	-0.576366	1.66357	-1.27051	2.17114	-0.703296	1.57989	-1.30172	2.16453
37conf8/XylitolPentanit_1	-0.67861	0.57698	-0.59054	1.06872	-0.6402	0.56795	-0.55673	1.02097	-0.964	0.776	-0.895	1.52725	-0.741	0.722	-0.694	1.24579	-0.415	0.426	-0.617	0.856966	-0.892	0.72	-0.869	1.43848	-0.927	0.644	-1.036	1.53211	-1.14843	0.284961	-0.68614	1.3678	-0.795941	0.563494	-0.669857	1.18311	-0.82538	0.57718	-0.770021	1.2678
37conf8/XylitolPentanit_2	0.6146	-0.25111	-0.95779	1.1654	0.61338	-0.25752	-0.89906	1.11842	0.748	-0.403	-1.423	1.65736	0.662	-0.332	-1.125	1.34688	0.546	-0.178	-0.825	1.0052	0.31	-0.299	-1.471	1.53276	0.352	-0.308	-1.494	1.5655	0.868793	-0.343491	-1.01171	1.37708	0.581628	-0.204129	-0.97975	1.15753	0.632057	-0.250659	-1.09636	1.29009
37conf8/XylitolPentanit_3	-0.23589	0.44908	-0.56312	0.757906	-0.19845	0.38851	-0.53735	0.692147	-0.331	0.811	-0.834	1.20948	-0.249	0.573	-0.685	0.927122	-0.064	0.12	-0.345	0.370838	-0.32	1.005	-0.965	1.42956	-0.336	1.117	-1.001	1.53707	-0.869999	-0.0421698	-0.720778	1.13057	-0.222786	0.333233	-0.557319	0.6865	-0.401026	0.602026	-0.61369	0.948616
37conf8/XylitolPentanit_4	0.2763	0.4199	0.55566	0.749277	0.25515	0.38317	0.55805	0.723423	0.404	0.723	0.728	1.10269	0.326	0.56	0.598	0.881748	0.058	0.24	0.835	0.87074	0.547	0.921	0.031	1.07164	0.595	0.751	0.281	0.998492	0.229303	0.183731	1.17285	1.2091	0.128156	0.32323	0.55858	0.657961	0.300571	0.376874	0.529081	0.715754
37conf8/XylitolPentanit_5	0.61989	-0.35863	-0.44681	0.844108	0.58278	-0.33357	-0.40773	0.785586	0.771	-0.609	-0.851	1.29982	0.668	-0.451	-0.614	1.01322	0.627	-0.44	-0.36	0.846362	0.476	-0.442	-1.076	1.25687	0.625	-0.594	-1.026	1.3402	1.00409	-0.517035	-0.0165455	1.12951	0.765093	-0.32512	-0.502346	0.971299	0.723588	-0.391379	-0.557337	0.993671
37conf8/XylitolPentanit_6	0.30978	-0.33447	-1.62256	1.68539	0.29114	-0.30666	-1.54063	1.59761	0.268	-0.507	-2.524	2.58833	0.267	-0.425	-1.966	2.02906	0.225	-0.402	-1.383	1.45771	0.125	-0.382	-2.697	2.72679	0.148	-0.534	-2.651	2.70829	0.522359	-0.206832	-1.07078	1.20922	0.35877	-0.408271	-1.61175	1.70092	0.370907	-0.398487	-1.76328	1.8454
37conf8/XylitolPentanit_7	0.63045	-0.09588	-0.44371	0.776878	0.63839	-0.11313	-0.42365	0.77448	0.782	-0.174	-0.594	0.997314	0.653	-0.136	-0.541	0.858828	0.395	-0.099	-0.327	0.52226	0.414	0.032	-0.63	0.754533	0.432	0.117	-0.636	0.777695	1.16446	-0.050905	-0.174721	1.1786	0.670531	-0.0478232	-0.38973	0.777038	0.592905	0.0717509	-0.476124	0.763792
37conf8/XylitolPentanit_8	-0.61632	-0.27418	-0.09892	0.68177	-0.60044	-0.26508	-0.0827	0.66154	-0.791	-0.244	-0.106	0.834538	-0.681	-0.278	-0.091	0.741165	-0.643	-0.397	0.07	0.758919	-0.348	-0.037	-0.341	0.488625	-0.502	-0.169	-0.487	0.719537	-0.945919	-0.342659	-0.0844314	1.00961	-0.627931	-0.0950504	-0.16643	0.656529	-0.620537	-0.224292	-0.191148	0.686957
HCNOFClBr/C100005	0.4667	-1.08666	0.29051	1.2178	0.45795	-1.06608	0.28501	1.19477	0.769	-1.791	0.479	2.00711	0.65	-1.514	0.405	1.69668	0.518	-1.207	0.323	1.35259	0.813	-1.892	0.506	2.12054	0.769	-1.79	0.478	2.00598	0.488749	-1.13785	0.304126	1.27518	0.37314	-1.08511	0.29291	1.18427	0.39453	-1.07762	0.290137	1.18368
HCNOFClBr/C100016	-1.63239	-2.14488	0.22811	2.70504	-1.67784	-2.21392	0.1999	2.78506	-2.184	-2.876	0.283	3.62234	-2.022	-2.652	0.299	3.34828	-1.687	-2.232	0.183	2.8038	-1.792	-2.344	0.288	2.96455	-1.759	-2.282	0.352	2.90267	-1.6935	-2.22171	0.249406	2.80466	-1.72744	-2.12957	0.232946	2.75198	-1.52869	-2.07925	0.214679	2.58965
HCNOFClBr/C100027	1.89389	-0.75163	0.20308	2.04768	1.90485	-0.78008	0.21065	2.06914	2.485	-1.11	0.299	2.73801	2.309	-0.903	0.244	2.49127	1.871	-0.816	0.22	2.05302	2.095	-0.609	0.166	2.18803	2.019	-0.633	0.172	2.12288	1.94261	-0.717453	0.194078	2.07993	1.80704	-0.757517	0.208504	1.97046	1.91431	-0.746452	0.200816	2.06449
HCNOFClBr/C100061	-0.56817	-1.11683	-0.19152	1.2676	-0.63173	-1.07519	-0.27146	1.27625	-0.701	-1.401	-0.228	1.58309	-0.607	-1.21	-0.199	1.36827	-0.597	-1.244	-0.177	1.39114	-0.365	-1.017	-0.017	1.08065	-0.304	-1.018	0.046	1.06342	-0.626962	-1.17316	-0.232107	1.35028	-0.553106	-1.09806	-0.180995	1.24275	-0.566393	-1.10874	-0.193169	1.25992
HCNOFClBr/C1000868	-0.17722	-0.05425	0.09106	0.206499	-0.16966	-0.06491	0.09569	0.205315	-0.245	-0.13	0.108	0.297639	-0.231	-0.09	0.108	0.270416	-0.205	-0.027	0.075	0.219952	-0.145	-0.019	0.114	0.185424	-0.041	0.005	0.037	0.0554527	-0.164218	-0.0370198	0.0825484	0.187489	-0.18352	-0.0882729	0.107465	0.230262	-0.205824	-0.0862746	0.0989828	0.244141
HCNOFClBr/C1000879	-0.00011	-0.00026	2e-05	0.000283019	1e-05	-0.00012	0.00012	0.00017	0	0	0	0	0	0	0	0	0	0	0	0	0	0	0	0	0	0	0	0	-0.000103255	-0.000208111	7.94957e-05	0.000245543	0.110993	0.0772719	0.0762415	0.155252	0.101602	0.0707168	0.0697933	0.142109
HCNOFClBr/C100107	2.01203	1.38915	-0.42374	2.48144	1.99008	1.47394	-0.44193	2.5156	2.641	1.643	-0.513	3.15238	2.295	1.681	-0.505	2.88926	2.384	1.62	-0.497	2.92487	2.139	1.465	-0.444	2.63034	2.076	1.412	-0.432	2.54758	2.03373	1.44609	-0.436893	2.5334	1.94652	1.33004	-0.406671	2.39235	1.88814	1.31343	-0.400109	2.33458
HCNOFClBr/C100118	-0.81812	-1.325	-0.31389	1.58854	-0.75803	-1.24369	-0.32249	1.49177	-1.367	-1.968	-0.09	2.39788	-0.821	-1.595	-0.786	1.95854	-0.661	-1.36	-0.764	1.69417	-1.646	-2.32	-0.026	2.84471	-1.706	-2.234	0.281	2.82492	-0.925242	-1.44822	-0.266729	1.73912	-0.998099	-1.33507	-0.360817	1.70552	-0.901777	-1.32618	-0.339908	1.63936
HCNOFClBr/C100141	1.43905	-0.07732	0.70115	1.60264	1.36003	-0.072	0.67191	1.51866	2.173	-0.156	0.743	2.30181	1.857	-0.127	0.685	1.98338	1.5	-0.068	0.829	1.71519	2.869	-0.248	0.642	2.95039	2.52	-0.217	0.57	2.59276	1.57917	-0.0920279	0.711286	1.73441	1.15193	-0.105406	0.755727	1.38173	1.27885	-0.0905574	0.724611	1.47265
HCNOFClBr/C1001452	0.2065	0.06406	-0.95816	0.982251	0.19184	0.05885	-0.8894	0.911756	0.325	0.094	-1.501	1.53866	0.26	0.074	-1.201	1.23105	0.256	0.055	-1.163	1.19211	0.139	0.721	-1.212	1.41708	0.129	0.671	-1.131	1.32138	0.216042	0.0652489	-1.00183	1.02693	0.197802	0.0091918	-0.959941	0.980151	0.218097	0.101428	-0.964424	0.993966
HCNOFClBr/C1001532	0.7608	-0.42069	-0.82977	1.2018	0.67169	-0.47017	-0.74277	1.10632	1.004	-0.585	-1.066	1.57689	0.817	-0.471	-0.93	1.32447	0.916	-0.404	-1.135	1.51344	0.735	-0.438	-0.651	1.07511	0.51	-0.629	-0.769	1.11674	0.723668	-0.491315	-0.845082	1.21624	0.765834	-0.363639	-0.823149	1.18166	0.778511	-0.352272	-0.821985	1.18568
HCNOFClBr/C100174	-0.32692	2.17539	-0.79342	2.33853	-0.30463	2.1629	-0.79042	2.32286	-0.345	2.8	-1.026	3.00195	-0.407	2.578	-0.939	2.77371	-0.234	2.152	-0.791	2.30468	-0.543	3.116	-1.131	3.35909	-0.448	2.611	-0.948	2.81367	-0.389551	2.26517	-0.822701	2.44122	-0.500066	2.15946	-0.780518	2.35001	-0.323282	2.154	-0.78573	2.31551
HCNOFClBr/C100185	-0.00501	-0.0051	-0.02603	0.0269939	-0.00075	-0.00078	-0.00155	0.00189034	-0.001	-0.001	-0.001	0.00173205	0.012	0.012	0.07	0.0720278	-0.014	-0.014	-0.084	0.0863018	0.028	0.029	0.166	0.170824	0.013	0.013	0.075	0.0772205	-0.00759231	-0.00772097	-0.0445743	0.0458707	0.0565448	0.0560156	0.0109292	0.08034	0.0586957	0.0582076	0.0248918	0.0863303
HCNOFClBr/C100196	-0.07775	1.44302	-0.36907	1.4915	-0.05399	1.34071	-0.34255	1.38483	-0.153	1.91	-0.489	1.97753	0.011	1.748	-0.445	1.80379	-0.298	1.394	-0.361	1.4705	0.546	2.693	-0.674	2.82925	0.253	2.291	-0.578	2.37629	0.02265	1.54057	-0.391742	1.58975	-0.207676	1.40028	-0.353616	1.45909	-0.11602	1.4291	-0.364017	1.47929
HCNOFClBr/C1002273	-0.03927	0.13184	0.07645	0.15738	-0.03184	0.14289	0.05866	0.15771	-0.027	0.161	0.093	0.18788	-0.045	0.137	0.109	0.180762	-0.023	0.125	0.068	0.144146	-0.08	0.051	0.093	0.132853	-0.032	0.003	0.02	0.037855	-0.052908	0.147722	0.0913958	0.181588	-0.0752958	0.105798	0.0715556	0.148266	-0.0295243	0.133309	0.0632928	0.150495
HCNOFClBr/C1002284	0.45209	-0.36239	-0.24846	0.630432	0.36301	-0.40286	-0.2803	0.610443	0.606	-0.619	-0.399	0.953728	0.505	-0.422	-0.275	0.713256	0.616	-0.368	-0.243	0.757581	1.157	0.175	-0.004	1.17017	0.901	0.096	-0.003	0.906105	0.447647	-0.384774	-0.253336	0.642354	0.459938	-0.364882	-0.246158	0.636612	0.472349	-0.349638	-0.239704	0.634679
HCNOFClBr/C1002331	-0.29253	0.00886	0.0391	0.295264	-0.28259	0.00577	0.04784	0.286669	-0.264	-0.002	0.031	0.265821	-0.266	0.031	0.011	0.268026	-0.168	-0.027	0.016	0.170906	-0.563	0.193	0.071	0.599382	-0.156	0.071	0.02	0.17256	-0.302562	-0.00193023	0.041759	0.305437	-0.29291	0.00776487	0.0402756	0.295768	-0.280819	0.0209704	0.0545962	0.286845
HCNOFClBr/C10024905	-1.20201	-0.81136	-1.13316	1.84043	-1.15809	-0.80062	-1.17537	1.83403	-1.694	-1.092	-1.356	2.42916	-1.313	-0.885	-1.23	2.00502	-1.518	-0.963	-1.124	2.12016	-1.062	-0.726	-1.075	1.67647	-1.008	-0.68	-0.977	1.55981	-1.15776	-0.82226	-1.27914	1.91121	-1.16959	-0.797861	-1.14989	1.82394	-1.17568	-0.801244	-1.14698	1.82751
HCNOFClBr/C100254	0	-2e-05	-5e-05	5.38516e-05	1e-05	-2e-05	-6e-05	6.40312e-05	0	0	0	0	0	0	0	0	0	0	0	0	0	0	0	0	0	0	0	0	5.03836e-06	-1.62003e-05	-4.38788e-05	4.70445e-05	-0.0411869	-0.0059339	0.00284708	0.0417095	-0.157256	-0.0225974	0.0110307	0.159254
HCNOFClBr/C1002693	0.00329	0.9887	0.00015	0.988705	0.00206	0.90796	0.00014	0.907962	0.052	0.903	0	0.904496	0.002	0.958	0	0.958002	0.108	0.84	0	0.846914	-0.507	1.796	0	1.86619	-0.544	1.846	0	1.92449	0.0129681	0.950598	0.000163724	0.950686	-0.766775	0.866345	0.000158632	1.15693	-0.344368	0.936573	0.00015532	0.997877
HCNOFClBr/C100276	-1.35189	-1.21104	-0.00616	1.81501	-1.36045	-1.20654	-0.04997	1.81908	-1.826	-1.595	-0.153	2.42934	-1.634	-1.471	0.02	2.19868	-1.171	-1.04	-0.036	1.56657	-2.224	-2.12	0.442	3.10418	-1.997	-1.904	0.401	2.78819	-1.49961	-1.35599	0.0397095	2.02216	-1.44076	-1.20045	0.0162815	1.8754	-1.36734	-1.20603	0.0112239	1.82325
HCNOFClBr/C1002842	0.63768	-0.12977	-0.04155	0.652075	0.5112	-0.21396	-0.03613	0.555346	0.696	-0.337	-0.049	0.774846	0.634	-0.269	-0.044	0.690111	0.717	-0.256	-0.048	0.762843	2.974	4.416	-0.053	5.32433	2.692	3.775	-0.055	4.63686	0.654883	-0.146756	-0.0438957	0.672559	0.587739	-0.16649	-0.0421495	0.612317	0.625302	-0.139178	-0.0418141	0.641967
HCNOFClBr/C100298	-1.9715	-1.49072	0.19197	2.47909	-1.94076	-1.46537	0.18827	2.43912	-2.536	-1.806	0.216	3.12083	-2.311	-1.799	0.239	2.93841	-2.026	-1.348	0.147	2.43791	-3.24	-2.71	0.387	4.24164	-2.727	-2.309	0.333	3.58872	-1.99786	-1.59725	0.218397	2.56717	-2.07875	-1.53282	0.209713	2.59127	-1.96378	-1.48362	0.191775	2.46867
HCNOFClBr/C1003174	0.47885	-0.18919	0.38649	0.643789	0.43601	-0.16253	0.36723	0.592772	0.623	-0.292	0.542	0.875875	0.561	-0.24	0.376	0.716727	0.637	-0.261	0.509	0.856137	0.564	-0.263	0.213	0.657749	0.56	-0.25	0.16	0.633798	0.482235	-0.182005	0.375487	0.637704	0.504747	-0.181265	0.397679	0.667664	0.498731	-0.185428	0.389813	0.659598
HCNOFClBr/C10031820	-1.97379	-0.56088	0.35551	2.0825	-1.92429	-0.61904	0.33934	2.0497	-2.542	-0.412	0.489	2.62119	-2.125	-0.628	0.38	2.2482	-2.188	-0.409	0.415	2.26425	-2.464	-0.963	0.418	2.67832	-2.352	-0.999	0.39	2.58496	-1.92991	-0.610638	0.341285	2.05278	-1.91987	-0.518008	0.349943	2.01909	-1.87202	-0.465016	0.354506	1.96121
HCNOFClBr/C10031875	0.35676	-0.61784	0.53383	0.891055	0.35769	-0.55874	0.48756	0.823315	0.42	-0.755	0.658	1.086	0.444	-0.735	0.595	1.04469	0.408	-0.649	0.609	0.979054	1.492	-1.038	0.632	1.9243	1.429	-1.085	0.656	1.91039	0.292483	-0.664229	0.489952	0.87567	0.398371	-0.622401	0.546472	0.919083	0.358084	-0.611076	0.529152	0.884104
HCNOFClBr/C1003196	-0.00775	0.04604	0.02903	0.0549771	-0.00849	0.05133	0.03247	0.0613282	-0.008	0.05	0.032	0.0598999	-0.011	0.066	0.042	0.079	-0.001	0.004	0.002	0.00458258	-0.014	0.083	0.053	0.0994686	-0.006	0.037	0.023	0.0439773	-0.0132754	0.0795288	0.0502874	0.0950257	0.00447821	0.0491939	0.0339807	0.0599565	0.045272	0.0837003	0.0659018	0.115751
HCNOFClBr/C1003298	-1.03202	-0.19892	0.17691	1.0658	-1.03465	-0.08469	0.10833	1.04375	-1.262	-0.272	0.234	1.31202	-1.176	-0.139	0.149	1.19352	-1.318	-0.181	0.182	1.34276	-1.356	-0.835	0.578	1.69412	-1.536	-0.772	0.549	1.80463	-0.967254	-0.194631	0.170801	1.00132	-0.889251	-0.159113	0.154581	0.916504	-0.912817	-0.193753	0.177351	0.949857
HCNOFClBr/C1003389	0.01613	-0.61637	-0.14141	0.632589	0.0145	-0.56208	-0.12731	0.5765	0.018	-0.838	-0.2	0.861724	0.012	-0.664	-0.156	0.682185	0.017	-0.822	-0.182	0.842079	0.006	-0.555	-0.136	0.571452	0.004	-0.501	-0.122	0.515656	0.0124238	-0.614705	-0.140195	0.630612	0.0498248	-0.602943	-0.118436	0.616482	0.0325667	-0.608083	-0.128888	0.622444
HCNOFClBr/C1003641	0.03836	-0.10113	0.0184	0.109715	0.03722	-0.09188	0.00484	0.0992506	0.055	-0.084	0.037	0.107005	0.026	-0.09	0.047	0.104809	0.025	-0.093	0.02	0.0983565	0.106	-0.14	0.021	0.176853	0.015	-0.039	0	0.0417852	0.10139	-0.139244	0.035279	0.175822	0.0767862	-0.0890216	0.0352345	0.122729	0.0703313	-0.102114	0.0250741	0.126501
HCNOFClBr/C100367	-0.12999	0.12807	0.47678	0.510508	-0.08624	0.20534	0.47375	0.523489	-0.015	0.241	0.836	0.870174	-0.161	0.137	0.601	0.637096	-0.119	0.062	0.564	0.579742	-0.438	-0.377	0.571	0.812412	-0.264	-0.139	0.311	0.430973	-0.0898808	0.232332	0.437896	0.503795	-0.116906	0.151515	0.490289	0.526314	-0.0206704	0.260723	0.483544	0.549744
HCNOFClBr/C100378	0.23688	-0.77751	0.06587	0.815459	0.17679	-0.7366	-0.01706	0.757711	0.297	-1.205	-0.153	1.25046	0.2	-0.89	-0.043	0.913208	0.243	-0.843	0.042	0.878329	0.654	-0.96	0.461	1.24973	0.436	-0.781	0.364	0.965688	0.17869	-0.767547	0.0797764	0.792101	0.251117	-0.473509	0.0629177	0.539657	0.240846	-0.758976	0.0517308	0.797952
HCNOFClBr/C100390	0.46384	0.13826	-0.74769	0.890676	0.46665	0.14858	-0.73784	0.885577	0.291	-0.02	-0.62	0.685187	0.742	0.146	-1.302	1.50568	0.637	0.111	-1.142	1.31235	0.709	0.321	-0.984	1.25458	0.397	0.196	-0.527	0.688298	0.461239	0.157081	-0.715101	0.865324	0.446637	0.120007	-0.732818	0.86655	0.460053	0.129631	-0.720795	0.864869
HCNOFClBr/C100403	0.07085	0.04833	0.02408	0.0890806	0.0772	0.02121	0.03532	0.0875055	0.065	0.033	0.06	0.094414	0.042	0.047	0.021	0.0664379	0.024	0.092	0.001	0.0950842	0.055	0.073	-0.053	0.105655	-0.011	0.022	-0.026	0.0357911	0.0832656	0.0395779	0.0360887	0.0990049	0.0445915	0.0406556	0.00386811	0.0604669	0.103976	0.0542468	0.0357474	0.122603
HCNOFClBr/C100414	0.13932	-0.07092	-0.0079	0.156532	0.12033	-0.07118	0.00445	0.139877	0.134	-0.068	-0.009	0.150536	0.157	-0.083	-0.006	0.177691	0.043	0.006	-0.035	0.0557674	0.361	-0.236	0.04	0.433148	0.14	-0.098	0.023	0.172433	0.15232	-0.0798692	-0.00481787	0.172058	0.138815	-0.05775	-0.00557837	0.150452	0.148979	-0.0607254	-0.00228753	0.160896
HCNOFClBr/C1004246	0.68432	0.23234	0.52398	0.892654	0.6439	0.23759	0.59698	0.909638	0.955	0.327	0.684	1.21935	0.703	0.242	0.542	0.920074	0.824	0.231	0.346	0.923067	0.55	0.084	-0.352	0.658377	0.257	0.015	-0.28	0.38036	0.730196	0.270805	0.613476	0.9914	0.73005	0.271932	0.582132	0.972522	0.721481	0.25878	0.558156	0.948177
HCNOFClBr/C100447	-0.17763	-0.29296	0.77428	0.846692	-0.17159	-0.28232	0.74215	0.812363	-0.119	-0.218	0.794	0.831938	-0.172	-0.286	0.779	0.847479	-0.141	-0.253	0.865	0.912203	-0.198	-0.314	0.709	0.800301	-0.312	-0.467	0.762	0.946613	-0.187494	-0.304878	0.764447	0.844088	-0.232683	-0.292642	0.774115	0.859671	-0.212843	-0.297953	0.757454	0.841317
HCNOFClBr/C10045655	1.99726	-1.2507	1.31692	2.69955	1.93369	-1.13753	1.29547	2.59063	2.408	-1.506	1.794	3.35931	2.083	-1.329	1.46	2.86997	2.176	-1.694	1.62	3.19828	2.65	-1.074	1.326	3.15186	2.751	-0.884	1.34	3.18513	2.0391	-1.28417	1.2882	2.73249	1.88588	-1.28512	1.24948	2.60178	1.93031	-1.25125	1.23454	2.61071
HCNOFClBr/C100458	1.60167	0.09038	-0.4625	1.66956	1.51532	0.09821	-0.43462	1.57947	1.455	0.076	-0.479	1.5337	1.42	0.062	-0.449	1.49059	1.222	0.032	-0.415	1.29094	2.363	0.181	-0.487	2.41944	1.982	0.208	-0.415	2.03564	1.5942	0.104395	-0.454444	1.66099	1.70003	0.0939649	-0.458481	1.76328	1.62307	0.0948005	-0.457351	1.68894
HCNOFClBr/C100469	-0.31597	-0.34872	0.18491	0.505603	-0.31014	-0.30053	0.25815	0.503137	-0.408	-0.383	0.363	0.667025	-0.332	-0.337	0.246	0.533206	-0.285	-0.325	0.147	0.456573	-0.281	-0.39	0.018	0.481025	-0.214	-0.259	0.085	0.346557	-0.291838	-0.314419	0.18766	0.468236	-0.331277	-0.371241	0.18128	0.529554	-0.335167	-0.373095	0.187584	0.535467
HCNOFClBr/C100470	1.83197	-0.23089	0.0642	1.84758	1.74251	-0.21964	0.06105	1.75736	1.639	-0.206	0.057	1.65288	1.663	-0.209	0.058	1.67708	1.501	-0.189	0.053	1.51378	2.363	-0.298	0.083	2.38316	1.994	-0.251	0.07	2.01095	1.85041	-0.233224	0.0648332	1.86617	1.75713	-0.235181	0.0669197	1.77406	1.81983	-0.224991	0.0620399	1.83473
HCNOFClBr/C100481	-0.67713	-0.46056	0.06109	0.82119	-0.64107	-0.43616	0.05786	0.777531	-0.539	-0.367	0.048	0.653846	-0.562	-0.382	0.05	0.681372	-0.327	-0.222	0.029	0.3963	-1.136	-0.773	0.103	1.37791	-1.009	-0.686	0.091	1.2235	-0.672834	-0.457674	0.0607063	0.816	-0.668578	-0.446646	0.0598553	0.806271	-0.643392	-0.446903	0.0585441	0.785559
HCNOFClBr/C100505	0.70284	-0.70396	0.22245	1.01933	0.6372	-0.63509	0.20574	0.922872	1.098	-0.871	0.307	1.43475	0.767	-0.766	0.208	1.10377	0.839	-0.674	0.113	1.08211	0.59	-1.291	0.665	1.56748	0.554	-1.308	0.831	1.6457	0.703155	-0.692978	0.230351	1.01376	0.693899	-0.708453	0.22277	1.01638	0.741695	-0.674345	0.249139	1.03292
HCNOFClBr/C100516	-0.2749	0.41837	-0.42338	0.655633	-0.33563	0.4233	-0.40096	0.672755	-0.392	0.627	-0.679	1.00391	-0.301	0.448	-0.505	0.739141	-0.101	0.455	-0.547	0.718634	0.313	0.104	-0.606	0.689943	0.271	0.023	-0.476	0.548221	-0.334107	0.456084	-0.402133	0.693795	-0.248609	0.409425	-0.413125	0.632541	-0.255819	0.431675	-0.421002	0.655003
HCNOFClBr/C100527	-0.8786	1.00985	0.0267	1.33882	-0.86344	0.93207	0.02046	1.27071	-1.059	1.403	0.05	1.75852	-0.975	1.066	0.024	1.44484	-0.944	1.123	0.032	1.46741	-1.277	1.194	0.013	1.74829	-1.475	1.25	0.003	1.93343	-0.880158	0.987476	0.0244318	1.32302	-0.846243	0.989966	0.0282594	1.30267	-0.818759	1.00876	0.031094	1.29959
HCNOFClBr/C100549	-0.85681	1.3284	-0.01349	1.58081	-0.80842	1.25681	-0.01292	1.49442	-0.703	1.259	-0.019	1.4421	-0.73	1.226	-0.016	1.42697	-0.605	1.178	-0.021	1.32444	-1.268	1.507	0.002	1.96949	-1.117	1.225	0.007	1.65782	-0.814721	1.35208	-0.0171118	1.57867	-0.904144	1.34461	-0.0119521	1.62037	-0.885057	1.32006	-0.0117281	1.58935
HCNOFClBr/C100550	1.09297	0.21386	0.36572	1.17221	0.99954	0.21679	0.41746	1.10469	1.29	0.075	0.62	1.43322	1.109	0.145	0.474	1.21474	1.23	0.165	0.392	1.30146	1.216	-0.039	0.178	1.22958	0.94	-0.174	0.262	0.991221	1.14647	0.250622	0.348387	1.22417	1.07171	0.204357	0.37433	1.15345	1.09347	0.206007	0.37687	1.1748
HCNOFClBr/C1005647	-0.15002	0.09028	-0.18943	0.257954	-0.14042	0.0801	-0.17474	0.23805	-0.171	0.09	-0.206	0.282448	-0.211	0.075	-0.23	0.321008	-0.105	0.116	-0.171	0.23178	-0.432	0.021	-0.38	0.57573	-0.174	0.005	-0.151	0.230439	-0.185961	0.100003	-0.225463	0.308895	-0.0897686	0.104232	-0.124216	0.185344	-0.126	0.0989858	-0.155465	0.223256
HCNOFClBr/C100607	0.01378	0.29696	0.25034	0.388645	0.00852	0.29584	0.17289	0.342761	0.018	0.521	0.261	0.582997	0.03	0.362	0.238	0.434267	0.05	0.26	0.312	0.409199	0.019	0.2	0.395	0.443155	0.055	0.13	0.217	0.258871	0.0223739	0.267975	0.240622	0.360846	0.000170199	0.30258	0.247306	0.390787	0.0109739	0.294109	0.239655	0.379546
HCNOFClBr/C10061026	0.53445	-0.3331	0.34471	0.717926	0.48958	-0.34913	0.32713	0.68454	0.576	-0.369	0.332	0.760369	0.523	-0.293	0.337	0.687711	0.641	-0.352	0.38	0.824127	0.628	-0.06	0.317	0.706026	0.513	-0.094	0.302	0.602668	0.541119	-0.316747	0.379945	0.733142	-0.057131	-0.431018	0.358452	0.563496	0.328315	-0.359988	0.331587	0.589348
HCNOFClBr/C100618	0.38336	0.43029	-0.36012	0.679559	0.43732	0.47644	-0.3937	0.757128	0.502	0.5	-0.503	0.868915	0.428	0.528	-0.428	0.803214	0.243	0.254	-0.379	0.51692	-0.076	0.188	-0.319	0.377996	-0.048	0.013	-0.162	0.169461	0.406837	0.484933	-0.378858	0.737706	0.34129	0.42873	-0.368022	0.660097	0.363302	0.430388	-0.369126	0.673407
HCNOFClBr/C100641	0.16664	-0.16831	-0.44399	0.503214	0.0819	-0.12175	-0.27317	0.310085	0.281	-0.241	-0.217	0.429105	0.262	-0.198	-0.342	0.474143	0.537	-0.395	-0.478	0.820291	0.612	-0.614	-1.25	1.5212	0.458	-0.505	-0.706	0.98144	0.160682	-0.150271	-0.430986	0.48389	0.129011	-0.137512	-0.439157	0.477925	0.0926437	-0.142807	-0.435515	0.4676
HCNOFClBr/C100663	0.29644	-0.24456	-0.33645	0.510769	0.33676	-0.27206	-0.33183	0.545468	0.343	-0.301	-0.557	0.720069	0.299	-0.255	-0.417	0.572988	0.177	-0.181	-0.515	0.57386	0.01	-0.067	-0.548	0.552171	-0.204	0.083	-0.545	0.587818	0.319063	-0.260209	-0.334958	0.530761	0.300119	-0.229949	-0.323664	0.497701	0.291089	-0.240917	-0.342429	0.509932
HCNOFClBr/C100709	0.63931	2.2175	-0.14312	2.31225	0.62141	2.09557	-0.13627	2.19001	0.678	2.05	-0.137	2.16355	0.634	1.995	-0.132	2.09748	0.715	1.834	-0.129	1.97267	0.629	2.608	-0.161	2.68761	0.469	2.16	-0.13	2.21415	0.582104	2.26367	-0.142011	2.34162	0.599858	2.20547	-0.140564	2.28991	0.613056	2.19335	-0.140557	2.28174
HCNOFClBr/C100710	0.59791	0.27708	0.27031	0.712276	0.54754	0.25852	0.25805	0.658196	0.647	0.283	0.289	0.763033	0.575	0.176	0.267	0.657944	0.713	0.331	0.293	0.838915	0.397	-0.349	0.371	0.645795	0.314	-0.186	0.274	0.456364	0.603503	0.27798	0.287746	0.724076	0.627188	0.261497	0.276715	0.733701	0.607809	0.272618	0.269403	0.718561
HCNOFClBr/C1007267	0.07899	0.08825	-0.03406	0.123238	0.06995	0.09285	-0.03857	0.122482	0.145	0.101	-0.028	0.178913	0.171	0.136	-0.042	0.222488	0.07	0.029	-0.002	0.0757958	0.423	0.571	-0.237	0.749092	0.152	0.223	-0.095	0.286108	0.109975	0.113356	-0.0423021	0.163504	0.0830627	0.0994201	-0.013941	0.1303	0.100794	0.101684	-0.0148044	0.143939
HCNOFClBr/C1007325	0.45035	0.91487	-0.29783	1.06231	0.41772	0.81486	-0.26827	0.954178	0.568	1.295	-0.425	1.47658	0.438	1.036	-0.314	1.16779	0.408	1.069	-0.341	1.19395	0.63	1.159	-0.009	1.31919	0.913	1.05	-0.18	1.40302	0.439215	0.894474	-0.259509	1.02973	0.435697	0.908524	-0.298322	1.05083	0.454166	0.919121	-0.272529	1.06081
HCNOFClBr/C100743	0.49565	0.18198	0.03725	0.529314	0.45034	0.14921	0.05444	0.477528	0.72	0.337	-0.033	0.795649	0.603	0.24	0.077	0.653558	0.584	0.225	0.045	0.62746	0.757	0.25	0.238	0.831981	0.773	0.141	0.4	0.881709	0.466006	0.202453	0.0317336	0.509074	0.492928	0.176115	0.0676102	0.527793	0.468849	0.182207	0.0507762	0.505566
HCNOFClBr/C100798	0.21719	0.23649	0.12319	0.343911	0.28331	0.29945	0.06825	0.417843	0.37	0.354	0.163	0.537387	0.222	0.304	0.205	0.428632	0.17	0.178	0.139	0.282675	-0.427	-0.168	0.698	0.835319	-0.253	-0.035	0.573	0.627346	0.151332	0.203325	0.121965	0.28128	0.221613	0.232589	0.143566	0.351883	0.236268	0.260378	0.134528	0.376453
HCNOFClBr/C100801	-0.15135	-0.14327	0.0349	0.211308	-0.15469	-0.14492	0.03338	0.214581	-0.12	-0.177	0.017	0.214518	-0.127	-0.182	0.018	0.222659	-0.097	-0.059	0.031	0.11769	-0.142	-0.232	0.031	0.273768	-0.028	-0.082	0.002	0.0866718	-0.150289	-0.138513	0.0361727	0.20756	-0.151595	-0.15833	0.0339022	0.221808	-0.142058	-0.151573	0.0372276	0.211046
HCNOFClBr/C100823	0.77793	0.16023	-0.12796	0.804501	0.80588	0.118	-0.17424	0.832902	1.001	0.073	-0.225	1.02857	0.939	0.315	-0.16	1.00327	0.653	0.169	-0.108	0.683106	1.044	0.633	-0.023	1.22113	1.075	0.872	-0.087	1.38693	0.859089	0.157528	-0.129324	0.882935	0.705214	0.136434	-0.137775	0.731384	0.769373	0.133487	-0.13242	0.792016
HCNOFClBr/C100845	-0.58871	0.13564	-0.02179	0.604527	-0.61155	0.12614	0.03242	0.625265	-0.813	0.208	-0.112	0.846627	-0.694	0.178	-0.098	0.723135	-0.58	0.181	-0.197	0.638725	-0.603	0.275	-0.551	0.861879	-0.361	0.248	-0.654	0.787109	-0.623062	0.144637	-0.0240822	0.640083	-0.575215	0.143794	-0.0111814	0.593021	-0.591118	0.14173	-0.0369109	0.608991
HCNOFClBr/C100867	0.22804	-0.50484	0.53087	0.76726	0.12258	-0.52387	0.50645	0.738889	0.284	-0.763	0.743	1.10221	0.283	-0.594	0.6	0.890463	0.418	-0.477	0.562	0.847406	0.742	-0.364	0.379	0.909231	0.531	-0.28	0.054	0.602725	0.205067	-0.530374	0.57775	0.810644	0.283965	-0.459448	0.594123	0.802939	0.254635	-0.503801	0.578004	0.807925
HCNOFClBr/C1008884	-0.87413	0.08028	0.27916	0.921129	-0.83278	0.06414	0.26831	0.877284	-0.87	0.131	0.27	0.920305	-0.854	0.063	0.27	0.897878	-0.828	0.161	0.256	0.881499	-0.979	-0.146	0.315	1.03874	-0.791	-0.176	0.261	0.851339	-0.867969	0.0966847	0.26893	0.913806	-0.866021	0.0898417	0.271956	0.912153	-0.851667	0.0838865	0.273843	0.898534
HCNOFClBr/C1008953	-0.2607	0.46646	-1.41852	1.51583	-0.32194	0.51657	-1.53771	1.6538	-0.355	0.615	-1.542	1.69765	-0.325	0.546	-1.678	1.79428	-0.066	0.57	-1.157	1.29147	-0.523	0.322	-1.11	1.26859	-0.661	0.183	-1.206	1.38739	-0.249684	0.466072	-1.38021	1.47802	-0.428882	0.734698	-1.50377	1.72773	-0.390994	0.63817	-1.48248	1.66069
HCNOFClBr/C1009116	0.83885	-1.36025	-0.12367	1.60289	0.95174	-1.3114	-0.12417	1.62511	1.208	-2.042	-0.184	2.37968	0.998	-1.605	-0.146	1.89561	1.028	-1.676	-0.152	1.97202	-1.092	-1.843	-0.087	2.14399	-0.55	-1.712	-0.097	1.80079	0.838233	-1.3522	-0.123256	1.5957	0.882574	-1.31219	-0.110524	1.58525	0.893171	-1.31898	-0.109431	1.5967
HCNOFClBr/C1009149	-0.74851	-0.71477	0.27132	1.06994	-0.70533	-0.68173	0.31151	1.02922	-1.124	-1.072	0.408	1.60593	-0.895	-0.842	0.315	1.26855	-0.984	-0.96	0.332	1.41424	-1.139	-0.356	-0.708	1.38756	-1.094	-0.454	-0.272	1.21529	-0.749165	-0.69901	0.279779	1.06214	-0.746418	-0.694364	0.284906	1.05851	-0.725315	-0.690181	0.311144	1.04845
HCNOFClBr/C100925	0.15708	0.03035	0.32717	0.364192	0.17907	0.05797	0.28869	0.344628	0.383	0.037	0.471	0.608193	0.222	0.071	0.351	0.421338	0.101	-0.111	0.333	0.365255	0.116	0.553	0.495	0.751192	0.027	0.129	0.243	0.27644	0.246227	0.0811904	0.24671	0.35789	0.221159	0.0485984	0.342823	0.410853	0.265392	0.0910586	0.321038	0.426369
HCNOFClBr/C100970	0.00046	0.00014	-0.00011	0.000493254	0.00026	0.00017	-1e-05	0.000310805	0	0	0	0	0	0	0	0	0.001	0	0	0.001	0	0	0	0	0	0	0	0	0.000284258	0.000250875	6.76883e-05	0.000385127	0.000250656	4.88294e-05	-5.9234e-06	0.000255436	0.000265115	0.000146144	-9.12939e-06	0.000302865
HCNOFClBr/C1009741	0.01218	0.0137	-0.04948	0.0527666	0.01424	0.01602	-0.06055	0.0642318	0.012	0.014	-0.05	0.0532917	0.017	0.018	-0.066	0.0704911	0.011	0.01	-0.039	0.0417373	0.048	0.065	-0.244	0.257031	0.036	0.055	-0.192	0.202941	0.00793427	0.0145912	-0.0290107	0.0334286	-0.00204123	0.019495	-0.0400369	0.0445778	0.0106798	0.00600229	-0.0309761	0.0333108
HCNOFClBr/C10099704	0.61677	-0.13191	-1.03166	1.20918	0.56684	-0.11401	-0.96802	1.12755	0.684	0.069	-1.372	1.5346	0.676	-0.08	-1.276	1.44622	0.472	-0.015	-1.219	1.30728	0.757	-1.05	-1.359	1.87681	0.76	-0.918	-1.44	1.8692	0.599764	0.022563	-1.07818	1.23398	0.607115	-0.163449	-1.04209	1.21707	0.666448	-0.105345	-0.996348	1.20331
HCNOFClBr/C101053	-1.22725	-0.36882	-0.20365	1.29755	-1.21369	-0.45529	-0.21444	1.31389	-1.083	-0.566	-0.214	1.24058	-1.606	-0.712	-0.3	1.78218	-1.213	-0.417	-0.209	1.29959	-2.76	-0.532	-0.417	2.84157	-2.234	-0.36	-0.327	2.28633	-1.33102	-0.402065	-0.221253	1.40791	-1.21493	-0.414082	-0.208381	1.30036	-1.19462	-0.380095	-0.201061	1.26966
HCNOFClBr/C10108562	0.06512	-0.25355	-0.25405	0.364787	0.03926	-0.24999	-0.17918	0.310067	0.073	-0.49	-0.278	0.568078	0.044	-0.336	-0.193	0.389976	0.089	-0.247	-0.305	0.402436	0.089	-0.191	-0.247	0.324671	0.046	-0.139	-0.085	0.169299	0.0679884	-0.232848	-0.251736	0.349588	0.0313553	-0.239273	-0.240826	0.340928	0.036039	-0.241888	-0.237049	0.340589
HCNOFClBr/C101086	0.1273	-0.81284	-0.58002	1.00665	0.13147	-0.72614	-0.47754	0.878981	0.339	-1.283	-0.729	1.51408	0.177	-1.164	-0.808	1.42797	0.193	-1.2	-0.99	1.56759	-0.159	-0.876	1.077	1.39735	-0.055	-1.37	0.248	1.39335	-0.0623206	-0.621703	-0.463793	0.77814	0.775456	-0.545314	-0.532126	1.08713	0.318493	-0.763442	-0.619051	1.0332
HCNOFClBr/C101096724	-1.10799	0.46548	1.11424	1.63885	-1.04293	0.42951	1.05549	1.54475	-0.943	0.5	1.137	1.55949	-0.942	0.503	1.094	1.52879	-0.763	0.4	1.04	1.35047	-2.918	0.648	1.178	3.21284	-2.538	0.511	0.972	2.76538	-1.08195	0.474708	1.10665	1.61883	-1.16869	0.421409	1.12276	1.67451	-1.04984	0.468145	1.10195	1.59236
HCNOFClBr/C101188	0.55176	-0.17315	0.00152	0.578293	0.59083	-0.11642	0.00778	0.602241	0.924	-0.289	0.004	0.968149	0.682	-0.223	0.007	0.717567	0.723	-0.33	-0.021	0.795028	0.008	-0.823	-0.081	0.827015	0.062	-0.701	-0.074	0.707616	0.56697	-0.144426	0.0466383	0.586932	0.55809	-0.16693	0.00500991	0.582542	0.563785	-0.148581	0.00573806	0.583063
HCNOFClBr/C101213	-0.4676	1.40426	-0.22252	1.4967	-0.44808	1.3939	-0.21715	1.48016	-1.091	1.845	-0.151	2.14875	-0.675	1.531	-0.213	1.6867	-0.943	1.551	-0.064	1.8163	-0.417	1.499	-0.436	1.61585	-0.708	1.215	-0.32	1.44218	-0.443899	1.48396	-0.186018	1.56006	-0.401663	1.39429	-0.229631	1.46905	-0.523734	1.40323	-0.209021	1.5123
HCNOFClBr/C101371	-1.02776	0.67641	0.04442	1.23118	-1.01285	0.67352	0.02986	1.21671	-1.291	0.859	0.016	1.55075	-1.127	0.751	0.038	1.35483	-1.088	0.707	0.054	1.29866	-1.189	0.874	0.115	1.48014	-1.12	0.818	0.121	1.39218	-1.05952	0.708886	0.0165932	1.27491	-1.05385	0.71692	0.0340151	1.27504	-1.06532	0.705023	0.0590347	1.27884
HCNOFClBr/C1013758	0.90635	-0.17299	-0.12239	0.930793	0.87112	-0.17814	-0.13293	0.89903	1.224	-0.363	-0.137	1.28402	1.092	-0.395	-0.172	1.17391	1.121	-0.485	0.036	1.22195	1.108	-0.338	-0.649	1.32782	0.877	-0.709	-0.563	1.26047	0.829853	-0.237303	-0.162225	0.878229	1.06753	-0.0796102	-0.136474	1.07916	0.899787	-0.166293	-0.112298	0.92189
HCNOFClBr/C10138326	-0.6482	0.34836	0.38348	0.829804	-0.63382	0.26434	0.36653	0.778426	-0.869	0.489	0.469	1.10193	-0.81	0.424	0.453	1.02034	-0.728	0.458	0.426	0.959804	-0.385	0.901	0.566	1.13154	-0.208	0.938	0.62	1.14346	-0.673645	0.387291	0.336912	0.846936	-0.631141	0.362525	0.411284	0.836013	-0.608499	0.366818	0.417	0.823842
HCNOFClBr/C10138597	-0.4074	-0.21853	-1.22261	1.3071	-0.37627	-0.19757	-1.11695	1.19507	-0.533	-0.296	-1.619	1.72999	-0.417	-0.225	-1.259	1.34521	-0.398	-0.219	-1.216	1.29808	-0.54	-0.318	-1.705	1.81652	-0.53	-0.308	-1.674	1.78271	-0.362337	-0.187348	-1.10319	1.17619	-0.534136	-0.140968	-1.06041	1.19568	-0.434655	-0.196302	-1.17728	1.27021
HCNOFClBr/C10141727	-0.27558	-0.21355	-0.47698	0.590811	-0.25596	-0.19833	-0.42094	0.531075	-0.417	-0.242	-0.674	0.828691	-0.34	-0.21	-0.571	0.696951	-0.296	-0.212	-0.536	0.647963	-0.342	-0.223	-0.626	0.747375	-0.314	-0.232	-0.615	0.728454	-0.285199	-0.221069	-0.490407	0.608859	-0.270635	-0.199072	-0.479294	0.585317	-0.269955	-0.21057	-0.464774	0.577261
HCNOFClBr/C10143609	0.28384	0.38163	0.12663	0.492181	0.28928	0.38981	0.12928	0.502343	0.455	0.612	0.202	0.788906	0.267	0.36	0.119	0.463735	0.343	0.462	0.151	0.59489	0.019	0.028	0.007	0.0345543	-0.068	-0.088	-0.032	0.115724	0.293911	0.390859	0.137369	0.507961	0.2734	0.400649	0.134554	0.50336	0.30009	0.391302	0.129309	0.509796
HCNOFClBr/C101439	0.21383	0.63245	0.47039	0.81669	0.22156	0.59866	0.43304	0.771366	0.104	0.796	0.67	1.04563	0.182	0.777	0.631	1.01736	0.082	0.662	0.537	0.856351	0.863	1.026	0.643	1.48691	0.604	0.903	0.695	1.28967	0.21102	0.587409	0.457713	0.774002	0.250248	0.6386	0.462685	0.827352	0.241199	0.655661	0.492476	0.854752
HCNOFClBr/C1014604	0.11077	-0.06051	0.05829	0.139029	0.10458	-0.05695	0.05502	0.131177	0.131	-0.071	0.069	0.164204	0.154	-0.084	0.081	0.193217	0.001	-0.001	0	0.00141421	0.386	-0.209	0.203	0.483618	0.147	-0.08	0.077	0.184223	0.122515	-0.0666374	0.0643729	0.153604	0.156628	-0.0228196	0.10841	0.191848	0.148824	-0.0314692	0.0989101	0.181444
HCNOFClBr/C1014819	1.05408	-0.95248	0.06529	1.42217	1.04985	-0.82597	0.07596	1.33798	1.317	-1.077	0.138	1.70689	1.479	-1.062	-0.037	1.82117	0.963	-1.126	0.203	1.49548	1.679	-1.715	-0.101	2.40218	2.56	-1.911	-0.331	3.21171	1.14679	-0.926459	0.0201401	1.4744	0.998573	-0.956626	0.0717191	1.38471	1.01319	-0.950149	0.05915	1.39026
HCNOFClBr/C101484	0.14937	0.04339	-0.0355	0.159544	0.20458	0.04282	-0.02577	0.210596	0.167	0.068	-0.058	0.189412	0.115	0.099	-0.014	0.152388	-0.033	0.058	-0.032	0.0740068	0.138	0.098	0.044	0.174883	-0.377	0.085	0.186	0.428894	0.168524	0.0987921	-0.0277484	0.197308	0.213065	0.0653234	0.0131506	0.223241	0.171338	0.0395529	-0.0224659	0.177273
HCNOFClBr/C101531	-0.14479	-0.21802	0.39203	0.471364	-0.0628	-0.29615	0.41207	0.511322	-0.25	-0.308	0.625	0.740263	-0.178	-0.193	0.47	0.538361	-0.354	-0.153	0.461	0.601037	-1.277	0.297	0.253	1.33527	-1.087	0.165	0.26	1.12978	-0.12189	-0.260374	0.396167	0.489489	-0.155661	-0.251532	0.391338	0.490555	-0.101393	-0.225624	0.402385	0.472335
HCNOFClBr/C101553	-0.0059	0.8084	-0.19656	0.831974	-0.04614	0.7695	-0.19277	0.794619	-0.204	0.647	-0.182	0.702388	0.298	1.433	-0.326	1.49952	-0.013	1.136	-0.281	1.17031	-0.045	1.526	-0.377	1.57252	-0.285	0.851	-0.242	0.929511	-0.0373507	0.754245	-0.198162	0.780736	0.0121641	0.791847	-0.193498	0.815236	0.0162382	0.804227	-0.197219	0.828215
HCNOFClBr/C1016199	-1.14729	0.03456	0.11971	1.15404	-1.15986	0.01915	0.11518	1.16572	-1.338	0.294	0.099	1.37349	-1.119	0.273	0.081	1.15466	-0.276	0.666	-0.05	0.722656	-2.879	-1.313	0.492	3.20229	-2.791	-1.144	0.459	3.05108	-1.32642	-0.158111	0.141409	1.34328	-1.24204	-0.0446979	0.152814	1.25221	-1.00679	0.0248652	0.122903	1.01456
HCNOFClBr/C1016586	0.44875	2.06443	-0.20452	2.12252	0.47347	2.11788	-0.18595	2.17811	0.781	2.659	-0.127	2.77423	0.584	2.529	-0.248	2.60737	0.781	1.834	-0.046	1.9939	-0.26	3.239	-0.293	3.2626	0.12	2.732	-0.162	2.73943	0.200363	2.13955	-0.229882	2.16117	0.564376	2.06163	-0.205414	2.14733	0.722181	2.05902	-0.212041	2.19227
HCNOFClBr/C101702	-0.55037	0.0404	0.00826	0.551913	-0.57706	0.04614	0.01296	0.579047	-0.736	0.07	0.002	0.739324	-0.583	0.053	0.001	0.585405	-0.649	0.075	0.009	0.653381	-0.862	0.112	-0.018	0.869432	-0.436	0.047	-0.025	0.439238	-0.684045	0.0655618	0.00349745	0.687188	-0.598003	0.0332803	0.0240702	0.599412	-0.611614	0.0465871	0.0171836	0.613626
HCNOFClBr/C101724	0.83357	0.47784	0.13441	0.970173	0.90081	0.52716	0.10646	1.04914	0.879	0.487	0.163	1.01803	0.948	0.564	0.136	1.11144	0.591	0.302	0.219	0.698889	0.593	0.82	0.424	1.09719	0.192	0.377	0.22	0.476857	0.735354	0.467204	0.168937	0.887448	0.763873	0.500077	0.17608	0.929829	0.794822	0.537372	0.171963	0.974721
HCNOFClBr/C101779	-0.4659	0.10647	-0.49082	0.685057	-0.57077	0.19835	-0.5771	0.835563	-0.638	0.101	-0.694	0.948093	-0.531	0.095	-0.568	0.783333	-0.369	-0.14	-0.506	0.641714	-0.074	-0.525	-0.295	0.606734	-0.102	-0.276	-0.224	0.369805	-0.520159	0.210079	-0.516308	0.762413	-0.346508	0.163158	-0.51392	0.640939	-0.178924	0.222747	-0.530457	0.602507
HCNOFClBr/C101815	-0.01833	-0.01672	-0.03915	0.0463494	-0.01054	-0.01027	-0.02356	0.0277784	-0.048	-0.042	-0.1	0.118609	-0.054	-0.047	-0.112	0.132925	-0.029	-0.026	-0.061	0.072374	-0.03	-0.025	-0.06	0.0715891	-0.009	-0.007	-0.017	0.0204695	-0.0106703	-0.0105504	-0.0244748	0.0287085	0.00855175	0.00753501	-0.0085792	0.0142657	0.0196554	0.0192085	-0.00542405	0.0280129
HCNOFClBr/C101837	-0.07074	-0.33895	-0.01585	0.346616	-0.03751	-0.32765	0.02181	0.330511	0.043	-0.593	-0.031	0.595365	0.013	-0.354	0	0.354239	-0.068	-0.362	-0.147	0.396582	0.02	-0.125	-0.138	0.187267	0.008	-0.063	-0.026	0.0686222	-0.0569579	-0.313255	-0.0298347	0.319786	-0.0108748	-0.297939	-0.0163278	0.298584	-0.0525771	-0.322249	-0.0153048	0.326869
HCNOFClBr/C101848	-0.01373	-0.02771	0.37441	0.375685	-0.01425	-0.02881	0.38852	0.389847	-0.018	-0.037	0.507	0.508667	-0.015	-0.03	0.401	0.4024	-0.021	-0.044	0.6	0.601978	-0.018	-0.046	0.625	0.626949	-0.018	-0.044	0.598	0.599887	-0.0144613	-0.0293374	0.390235	0.391603	0.0230949	-0.0127451	0.40229	0.403154	0.0254778	-0.0116021	0.401502	0.402477
HCNOFClBr/C101859	0.15853	-0.40286	0.2701	0.510276	0.17193	-0.31781	0.30154	0.470627	0.397	-0.505	0.441	0.779176	0.22	-0.367	0.344	0.549022	0.305	-0.496	0.258	0.636871	-0.993	-0.511	-0.096	1.12089	-0.501	-0.629	0.203	0.829368	0.113568	-0.416227	0.249915	0.498598	0.22976	-0.388826	0.254482	0.518398	0.156525	-0.406784	0.270881	0.513176
HCNOFClBr/C101973	-1.11418	1.13776	-0.4554	1.65629	-1.07343	1.07571	-0.44821	1.58439	-1.478	1.667	-0.665	2.32499	-1.315	1.301	-0.546	1.92872	-1.31	1.329	-0.5	1.93193	-0.855	1.633	-0.616	1.94349	-0.493	1.851	-0.632	2.0171	-1.08191	1.13398	-0.42093	1.62285	-1.07165	1.16728	-0.42603	1.64087	-1.08234	1.1438	-0.422875	1.63051
HCNOFClBr/C101995	1.71576	-0.77159	0.20545	1.89246	1.688	-0.71071	0.18908	1.84125	2.301	-1.208	0.321	2.61857	1.893	-0.995	0.264	2.1548	2.003	-1.123	0.299	2.31572	1.436	-1.209	0.322	1.90459	1.252	-1.571	0.418	2.05189	1.78567	-0.684199	0.182416	1.92094	1.76928	-0.687126	0.181102	1.90664	1.71873	-0.781896	0.208289	1.89968
HCNOFClBr/C10199505	-0.73103	0.64778	-0.95668	1.36721	-0.74724	0.71008	-1.06456	1.48185	-0.93	0.719	-1.235	1.70502	-0.715	0.689	-1.089	1.47373	-0.983	0.574	-0.932	1.47119	-0.265	-0.367	-0.092	0.461929	-0.243	-0.278	-0.034	0.370795	-0.675248	0.818939	-1.1285	1.54924	-0.770863	0.645853	-0.962055	1.39173	-0.738358	0.63231	-0.944209	1.35518
HCNOFClBr/C10202752	0.26742	-0.05096	-0.43515	0.513289	0.25679	0.02263	-0.37108	0.451834	0.422	0.007	-0.619	0.749196	0.31	-0.035	-0.471	0.564948	0.357	-0.209	-0.458	0.617166	0.238	-0.451	-0.362	0.625371	0.278	-0.319	-0.328	0.535377	0.250064	-0.0562014	-0.427089	0.498092	0.293252	-0.0339001	-0.374499	0.476859	0.280713	-0.0394144	-0.446171	0.528604
HCNOFClBr/C10203084	0.78707	-0.10424	0.02915	0.794478	0.74853	-0.0503	0.01466	0.750361	1.277	0.002	0.002	1.277	0.86	-0.03	0.009	0.86057	0.829	-0.222	0.061	0.860375	0.946	0.031	-0.007	0.946534	1.159	0.302	-0.079	1.2003	0.791557	-0.0751484	0.0213402	0.795402	0.644948	-0.146376	0.0451564	0.662889	0.76787	-0.139303	0.0385055	0.781353
HCNOFClBr/C1020311	0.62759	0.73271	0.42272	1.05329	0.49438	0.81608	0.39872	1.03411	0.728	1.131	0.637	1.48826	0.649	0.833	0.533	1.18287	0.762	0.661	0.58	1.1636	2.069	-0.228	1.064	2.3377	1.492	-0.071	0.806	1.69727	0.494575	0.757865	0.358953	0.973556	0.603185	0.735437	0.401106	1.03227	0.661205	0.773871	0.380052	1.08651
HCNOFClBr/C10203288	0.04375	-0.18228	0.65979	0.685903	-0.03027	-0.1144	0.61192	0.623257	-0.103	-0.227	0.962	0.993772	0.023	-0.18	0.739	0.760953	0.029	-0.291	0.684	0.743894	0.941	-0.365	1.27	1.62222	0.69	-0.244	1.026	1.26028	0.0183048	-0.165131	0.655894	0.676609	0.0302962	-0.176657	0.660122	0.684023	0.0624633	-0.176395	0.695275	0.720017
HCNOFClBr/C10203302	0.45387	0.26354	-0.3642	0.638822	0.46742	0.26695	-0.27239	0.603274	0.739	0.368	-0.511	0.97091	0.504	0.3	-0.428	0.726085	0.473	0.234	-0.52	0.740868	-0.446	-0.374	-0.737	0.939128	-0.285	-0.235	-0.517	0.635405	0.459848	0.294894	-0.358913	0.653637	0.504075	0.293746	-0.337097	0.673804	0.491626	0.296471	-0.354649	0.674809
HCNOFClBr/C10203324	0.25901	0.20721	-0.48306	0.585977	0.15098	0.20014	-0.47914	0.540764	0.256	0.293	-0.824	0.911241	0.231	0.289	-0.603	0.707454	0.388	0.165	-0.527	0.674906	0.971	0.417	-0.037	1.0574	0.695	0.385	-0.098	0.800534	0.209942	0.137598	-0.511777	0.570022	0.280326	0.22736	-0.438171	0.567687	0.295357	0.233467	-0.449725	0.586512
HCNOFClBr/C10203335	-0.16293	0.18294	0.5401	0.593061	-0.21443	0.10446	0.48302	0.538703	-0.38	0.181	0.825	0.926167	-0.267	0.23	0.59	0.687233	-0.097	0.215	0.709	0.747205	0.2	0.851	0.738	1.14405	0.073	0.644	0.576	0.867088	-0.190691	0.223092	0.517284	0.59474	-0.157914	0.209241	0.562854	0.620906	-0.160718	0.207939	0.568327	0.62615
HCNOFClBr/C10203584	0.03934	0.55237	0.05678	0.556672	0.01231	0.56026	0.06622	0.564294	0.032	0.639	0.099	0.647415	0.026	0.525	0.042	0.527319	0.062	0.666	0.151	0.685712	0.548	-0.439	-0.525	0.876727	0.558	-0.522	-0.546	0.939129	0.0652706	0.613535	0.119874	0.628535	2.25613	1.59088	0.0669446	2.76143	0.180931	0.660055	0.0564448	0.686727
HCNOFClBr/C102045	-0.46982	-0.91485	0.19745	1.04722	-0.42007	-0.81788	0.17646	0.936229	-0.631	-1.232	0.268	1.4099	-0.502	-0.979	0.214	1.12082	-0.488	-0.952	0.208	1.08982	-0.655	-1.272	0.283	1.45846	-0.708	-1.374	0.306	1.57568	-0.464991	-0.904925	0.189406	1.03488	-0.372085	-0.86726	0.186881	0.962035	-0.451948	-0.896945	0.19222	1.0226
HCNOFClBr/C102067	-0.82193	-0.18921	0.17983	0.862385	-0.70816	-0.01242	0.14059	0.722088	-0.734	0.288	0.079	0.792427	-0.69	-0.093	0.126	0.707549	-0.905	-0.608	0.156	1.10137	-1.153	-0.935	0.304	1.51527	-0.84	-0.636	0.23	1.07842	-0.810934	-0.248935	0.176044	0.866357	-0.853406	-0.24467	0.186279	0.907119	-0.739965	-0.102472	0.165132	0.76506
HCNOFClBr/C102082893	1.46559	0.62232	-0.15954	1.60022	1.33797	0.5276	-0.13434	1.4445	1.65	0.583	-0.146	1.75605	1.559	0.625	-0.159	1.68712	1.973	0.907	-0.234	2.18406	1.75	1.336	-0.359	2.23076	1.89	1.251	-0.333	2.29085	1.66516	0.713721	-0.183116	1.8209	1.45306	0.646893	-0.166546	1.59924	1.42981	0.650395	-0.165914	1.57953
HCNOFClBr/C102114	-0.20752	0.03927	0.16028	0.265135	-0.23943	-0.00941	0.15138	0.283428	-0.264	-0.089	0.199	0.342371	-0.203	-0.031	0.181	0.273735	-0.056	0.077	0.103	0.140264	-0.354	-0.172	0.017	0.39394	-0.074	0.031	0.037	0.0883516	-0.339575	-0.0322423	0.0238035	0.341932	-0.171166	0.0726611	0.120497	0.221578	-0.171532	0.0450776	0.130875	0.220417
HCNOFClBr/C102169	0.61076	0.01773	-0.1261	0.623894	0.57226	-0.01387	-0.15016	0.591795	0.827	0.052	-0.196	0.851498	0.719	-0.001	-0.163	0.737246	0.825	0.008	-0.213	0.85209	0.635	0.118	-0.182	0.671024	0.656	0.127	-0.146	0.683945	0.658367	-0.0394329	-0.180618	0.683831	0.713106	-0.0416781	-0.151276	0.730166	0.681791	0.00355897	-0.141507	0.69633
HCNOFClBr/C102181	0.03241	-0.0083	0.0371	0.0499571	0.03441	-0.00948	0.03549	0.0503335	0.04	-0.012	0.088	0.0974064	0.032	-0.009	0.053	0.062562	0.024	-0.002	0.051	0.0564004	0.061	-0.01	0.054	0.0820792	0.019	-0.003	0.018	0.0263439	0.0311817	-0.038442	0.0649459	0.0816582	0.00306042	-0.0327361	0.0363993	0.0490503	0.0538394	0.009205	0.0366059	0.0657526
HCNOFClBr/C102192	0.67203	-0.16863	0.27125	0.744068	0.6358	-0.18536	0.21472	0.696207	0.829	-0.164	0.421	0.944128	0.747	-0.176	0.302	0.824736	0.768	-0.179	0.464	0.914965	1.218	-0.742	-0.459	1.49826	1.343	-0.197	-0.41	1.41794	0.647449	-0.199624	0.19594	0.705289	0.672899	-0.188217	0.270565	0.749282	0.668762	-0.168225	0.257592	0.736135
HCNOFClBr/C102205	0.44356	-0.11336	-0.42104	0.621989	0.38898	-0.14268	-0.41538	0.586689	0.633	-0.101	-0.564	0.853807	0.542	-0.124	-0.478	0.733228	0.591	-0.19	-0.535	0.819516	0.34	-0.251	-0.561	0.702369	0.267	-0.292	-0.603	0.721223	0.445231	-0.256096	-0.40695	0.655305	0.537538	-0.0514026	-0.445903	0.700299	0.482694	-0.0581015	-0.443214	0.657881
HCNOFClBr/C102227	0.15371	0.30849	0.22964	0.414159	0.14554	0.34274	0.21664	0.430796	0.27	0.402	0.404	0.63065	0.199	0.425	0.228	0.521737	0.183	0.347	0.448	0.595485	0.57	1.327	-0.518	1.53432	0.486	0.836	-0.254	0.999804	0.157386	0.366344	0.319811	0.511133	0.28587	0.413673	0.26752	0.569574	0.262079	0.362068	0.231698	0.50345
HCNOFClBr/C1022464	-0.70562	-0.88228	0.03181	1.13019	-0.69108	-0.82189	0.03833	1.07451	-0.935	-1.193	0.038	1.51622	-0.748	-1.133	0	1.35764	-0.464	-1.226	-0.09	1.31395	-0.85	-1.567	-0.048	1.78334	-1.028	-1.843	-0.049	2.11088	-0.529104	-1.03874	-0.0411494	1.16646	-0.580465	-1.01303	-0.0526886	1.16873	-0.677779	-0.884934	0.00770026	1.1147
HCNOFClBr/C102250	0.00727	-0.00733	-0.04728	0.048394	0.01235	-0.0126	-0.08245	0.0843166	0.008	-0.008	-0.053	0.0541941	0.012	-0.012	-0.077	0.078848	-0.014	0.015	0.102	0.104043	0.04	-0.042	-0.278	0.283986	0.019	-0.02	-0.134	0.13681	0.0089133	-0.0104683	-0.070492	0.0718203	0.0809116	0.0776053	-0.013761	0.112954	0.0301066	0.018951	-0.0367072	0.0511172
HCNOFClBr/C102272	0.56956	-0.04354	-0.26837	0.631123	0.63645	-0.04386	-0.28717	0.699613	0.698	-0.01	-0.419	0.814165	0.693	-0.016	-0.325	0.765591	0.396	-0.128	-0.329	0.53051	0.21	-0.054	-0.272	0.347851	0.064	0.007	-0.157	0.169688	0.620568	-0.0129913	-0.284195	0.682671	0.568375	-0.056959	-0.277821	0.6352	0.60475	-0.0454896	-0.280887	0.668348
HCNOFClBr/C10229104	-0.20043	-0.60807	-0.14674	0.656852	-0.27826	-0.55752	-0.18352	0.649567	-0.362	-0.866	-0.249	0.971082	-0.208	-0.692	-0.156	0.739232	-0.139	-0.729	-0.122	0.752094	0.254	-0.893	0.068	0.930908	0.241	-0.745	0.072	0.786314	-0.207701	-0.609937	-0.15128	0.661852	-0.177957	-0.579565	-0.135764	0.621286	-0.182651	-0.569422	-0.13779	0.613668
HCNOFClBr/C102294	-0.06365	0.54907	-0.59954	0.815461	0.05866	0.55791	-0.53998	0.778642	0.012	0.918	-0.886	1.27588	0.044	0.754	-0.756	1.06864	-0.15	0.832	-0.69	1.09125	-0.624	0.857	-0.891	1.38481	-0.28	1.014	-0.954	1.42011	-0.0114464	0.546352	-0.572255	0.79127	0.0036823	0.61086	-0.590859	0.84987	0.00246488	0.591877	-0.563868	0.817478
HCNOFClBr/C10232936	1.29586	-1.05846	0.03555	1.67358	1.27879	-1.03923	0.00312	1.64782	1.544	-1.439	0.065	2.11161	1.441	-1.092	0.097	1.81062	1.347	-0.704	0.301	1.5494	2.576	-1.45	0.049	2.95646	2.516	-1.521	0.244	2.95012	1.22793	-1.13965	0.085793	1.67749	1.25454	-1.05635	0.0139356	1.6401	1.29799	-1.07118	0.0604288	1.684
HCNOFClBr/C102454	0.4199	0.1555	-0.06075	0.45187	0.39633	0.10815	-0.01976	0.411296	0.582	0.155	-0.155	0.621912	0.385	0.154	-0.073	0.421034	0.369	0.226	-0.188	0.471785	0.258	0.265	-0.168	0.406218	0.142	0.157	-0.051	0.217748	0.373739	0.17058	-0.0607029	0.415287	0.41035	0.158254	-0.0541364	0.443128	0.431031	0.149048	-0.0662589	0.460861
HCNOFClBr/C102465	-0.25843	-0.91835	-0.44722	1.05364	-0.24812	-0.87467	-0.42675	1.00435	-0.196	-0.889	-0.489	1.03337	-0.268	-1.016	-0.425	1.13345	-0.203	-0.795	-0.592	1.01178	-0.329	-1.17	-0.289	1.24926	-0.407	-1.128	-0.336	1.24536	-0.275555	-0.963933	-0.420689	1.08723	-0.349433	-0.911397	-0.426111	1.06504	-0.255736	-0.896283	-0.424445	1.02415
HCNOFClBr/C102476	-0.00993	0.28985	-0.87858	0.92521	-0.02279	0.23092	-0.82639	0.858349	0.024	0.269	-0.915	0.954024	-0.003	0.292	-0.859	0.907278	0.001	0.354	-1.048	1.10617	0.113	0.767	-0.98	1.24958	0.019	0.593	-0.881	1.06215	-0.0133959	0.329037	-0.905226	0.963265	-0.0975538	0.263368	-0.880901	0.924589	-0.0330767	0.301613	-0.867323	0.918866
HCNOFClBr/C102487	-0.3175	-0.70016	0.06337	0.771392	-0.30862	-0.67222	-0.02614	0.740141	-0.395	-0.854	-0.073	0.943753	-0.333	-0.809	0.012	0.874937	-0.271	-0.53	0.057	0.597988	-0.33	-0.878	0.27	0.976055	-0.227	-0.508	0.1	0.565326	-0.308661	-0.716726	0.0555812	0.782341	-0.315416	-0.727334	0.0667379	0.795585	-0.33238	-0.729681	0.0720326	0.805046
HCNOFClBr/C102512	0.58598	0.0007	-0.07939	0.591334	0.71316	-0.06837	-0.06343	0.719232	0.965	-0.123	-0.078	0.975929	0.84	-0.122	-0.055	0.850593	0.51	0.066	-0.076	0.519838	0.154	0.284	-0.15	0.356191	0.407	-0.166	0.03	0.440573	0.529432	0.0403721	-0.0881497	0.538237	0.632368	0.00809234	-0.0766588	0.637049	0.650731	-0.00903033	-0.0680283	0.65434
HCNOFClBr/C102534	0.24321	-0.11157	0.0003	0.26758	0.24758	-0.11345	0.00063	0.272336	0.608	-0.277	0	0.668126	0.282	-0.129	0	0.310105	0.376	-0.171	0	0.413058	0.192	-0.088	-0.001	0.211208	0.027	-0.013	-0.001	0.0299833	0.159819	-0.0734041	0.000647338	0.175871	0.249599	-0.118761	0.000565958	0.276413	0.241387	-0.115258	0.000487941	0.267493
HCNOFClBr/C10258545	-0.67311	0.68834	-0.29691	1.00749	-0.61171	0.68405	-0.30316	0.966447	-0.864	0.477	-0.156	0.99918	-0.713	0.558	-0.175	0.922149	-0.64	0.598	-0.211	0.900958	0.698	0.845	-0.627	1.26268	0.584	0.44	-0.273	0.780503	-0.655516	0.623742	-0.323347	0.96089	0.964582	0.656851	-0.269667	1.19774	-0.319326	0.660295	-0.265451	0.780014
HCNOFClBr/C102625	0.73174	-0.60792	0.12349	0.959302	0.68606	-0.50505	0.03661	0.852698	1.017	-0.84	0.065	1.32065	0.831	-0.703	0.132	1.09645	0.834	-0.571	0.177	1.02612	0.757	-0.916	0.532	1.30197	0.768	-0.827	0.383	1.19182	0.7349	-0.651914	0.121038	0.989808	0.773534	-0.589463	0.10958	0.978687	0.788143	-0.614101	0.134418	1.00815
HCNOFClBr/C10264558	-0.39281	-1.20891	0.38878	1.32925	-0.3462	-1.05077	0.33581	1.15617	-0.473	-1.463	0.489	1.61345	-0.416	-1.21	0.403	1.34148	-0.3	-1.065	0.365	1.1651	-0.896	-1.857	0.501	2.12185	-0.884	-1.845	0.497	2.10535	-0.40682	-1.21388	0.387798	1.33769	-0.381002	-1.20589	0.403337	1.32741	-0.367152	-1.19196	0.403588	1.3109
HCNOFClBr/C10268696	-0.13721	0.41448	0.0109	0.436737	-0.00701	0.4541	0.06682	0.459043	-0.234	0.544	-0.003	0.5922	-0.129	0.444	0.026	0.463091	-0.394	0.409	0.016	0.568131	-0.774	-0.229	-0.101	0.813461	-0.692	-0.097	-0.159	0.716627	-0.0687394	0.670053	-0.0129627	0.673694	-0.0750561	0.421092	0.00689471	0.427785	-0.0795158	0.359594	0.0232945	0.369016
HCNOFClBr/C102692	-0.09667	0.03458	0.09531	0.140089	-0.11621	0.04147	0.10005	0.158854	-0.314	0.114	0.311	0.456413	-0.15	0.055	0.195	0.252091	-0.109	0.041	0.164	0.201142	-0.124	0.047	0.205	0.244152	-0.013	0.006	0.086	0.0871837	-0.0772282	0.0273359	0.101644	0.130549	-0.0713953	0.044881	0.0930547	0.125582	-0.0753804	0.0559512	0.0966721	0.134752
HCNOFClBr/C1026922	-1.62411	1.60275	1.19222	2.57448	-1.61656	1.56793	1.08541	2.49996	-2.22	2.169	1.551	3.46966	-1.875	1.845	1.357	2.95992	-1.823	1.829	1.467	2.96996	-2.556	2.431	1.522	3.84179	-2.736	2.6	1.619	4.10693	-1.53817	1.51415	1.12501	2.43398	-1.73535	1.58746	1.1879	2.63488	-1.77203	1.5681	1.201	2.65357
HCNOFClBr/C102703333	2.25475	-1.418	0.31751	2.68243	2.21984	-1.39446	0.31254	2.64005	2.697	-1.789	0.401	3.26115	2.609	-1.575	0.355	3.06815	2.029	-1.453	0.322	2.51629	9.98	-6.685	1.685	12.1297	8.043	-5.357	1.348	9.75727	2.25338	-1.32551	0.287482	2.63008	1.894	-1.31726	0.294973	2.32582	2.07842	-1.3622	0.304054	2.50358
HCNOFClBr/C102705	-0.09112	-0.25799	-0.0542	0.278925	-0.11759	-0.23554	-0.01662	0.263785	-0.117	-0.509	-0.148	0.542839	-0.098	-0.34	-0.092	0.365606	-0.071	-0.252	-0.14	0.296892	0.044	-0.292	-0.237	0.378641	0.023	-0.066	-0.126	0.144087	-0.0289802	-0.232892	-0.100129	0.255155	-0.131568	-0.264395	-0.0431836	0.298462	-0.0964117	-0.261791	-0.0543038	0.284216
HCNOFClBr/C102761	0.02212	1.52624	0.69163	1.67578	0.01811	1.37874	0.62751	1.51493	-0.034	1.872	0.947	2.09818	-0.055	1.637	0.8	1.82285	-0.021	1.369	0.782	1.57675	0.018	1.955	0.978	2.18605	0.086	2.171	1.06	2.41749	0.0314215	1.57835	0.726321	1.73773	0.174019	1.69202	0.649229	1.82064	-0.376039	1.18193	0.685402	1.41709
HCNOFClBr/C102794	-0.56958	0.32166	-0.40607	0.769922	-0.6565	0.24814	-0.37588	0.796148	-0.952	0.371	-0.519	1.146	-0.731	0.364	-0.432	0.92384	-0.532	0.414	-0.473	0.823498	0.4	1.296	-0.526	1.45475	0.132	1.034	-0.495	1.15395	-0.688526	0.33381	-0.349335	0.841149	-0.108892	0.881212	-0.417867	0.981328	-0.452054	0.477636	-0.412297	0.776194
HCNOFClBr/C102829	-0.17951	-0.03749	0.10969	0.213685	-0.16434	-0.03428	0.10156	0.196207	-0.356	-0.071	0.301	0.47157	-0.141	-0.025	0.177	0.227673	-0.236	-0.048	0.197	0.311141	-0.087	-0.012	0.184	0.203885	0.022	0.009	0.074	0.0777239	-0.196143	-0.0418662	0.120773	0.234117	0.260021	0.40769	0.114146	0.496842	0.25611	0.414013	0.117754	0.500865
HCNOFClBr/C1028337	-1.39518	0.25935	-0.40925	1.47691	-1.32545	0.25317	-0.40155	1.40789	-1.686	0.502	-0.557	1.84522	-1.421	0.305	-0.463	1.52533	-1.74	0.664	-0.588	1.95301	0.962	-2.087	-0.393	2.33141	0.698	-1.625	-0.501	1.83816	-1.63371	0.0995094	-0.420895	1.68999	-1.36185	0.247668	-0.435651	1.45113	-1.43521	0.26025	-0.443652	1.52459
HCNOFClBr/C10289686	-0.43772	-0.10147	-0.46986	0.650126	-0.31227	-0.10532	-0.47641	0.579285	-0.479	-0.154	-0.787	0.934091	-0.435	-0.169	-0.552	0.722835	-0.554	-0.084	-0.519	0.763762	-1.426	0.053	0.165	1.43649	-1.054	0.003	0.046	1.05501	-0.469083	-0.07954	-0.446611	0.652554	-0.394373	-0.0958737	-0.459466	0.61305	-0.436409	-0.097991	-0.4543	0.637529
HCNOFClBr/C102976	0.34752	0.10488	-0.1982	0.413586	0.30987	0.08345	-0.22707	0.393121	0.508	-0.056	-0.329	0.607817	0.358	0.042	-0.266	0.447978	0.33	-0.063	-0.106	0.352285	0.524	0.505	-0.33	0.799063	0.201	0.157	-0.177	0.31045	0.381541	0.0918288	-0.192484	0.4371	0.360892	0.0788553	-0.214835	0.427335	0.427787	0.133855	-0.22983	0.503727
HCNOFClBr/C103059	-0.67903	0.0883	-0.31059	0.751894	-0.65984	-0.0094	-0.31791	0.732492	-0.985	0.08	-0.441	1.08218	-0.812	0.062	-0.352	0.887182	-0.595	0.318	-0.215	0.708078	-0.686	0.454	-0.34	0.890119	-0.341	0.393	-0.122	0.534429	-0.697611	0.089491	-0.332079	0.777783	-0.633543	0.127003	-0.272933	0.701427	-0.668872	0.105201	-0.297951	0.739751
HCNOFClBr/C103082	-0.47761	0.40207	0.15576	0.643454	-0.44815	0.28555	0.20145	0.568295	-0.737	0.464	0.367	0.945068	-0.516	0.384	0.269	0.697189	-0.539	0.552	0.145	0.785016	-0.431	0.927	-0.387	1.0931	-0.387	0.658	-0.243	0.801113	-0.461961	0.397721	0.166718	0.631969	-0.502631	0.38742	0.140573	0.649994	-0.436966	0.430922	0.196598	0.644425
HCNOFClBr/C103093	0.24101	-0.64339	-0.10518	0.695053	0.19069	-0.60379	-0.09677	0.640538	0.313	-0.869	-0.102	0.929265	0.27	-0.775	-0.139	0.832374	0.263	-0.826	-0.064	0.869219	-0.761	-0.868	-1.091	1.58834	-0.698	-0.821	-1.09	1.53276	0.204257	-0.648141	-0.138382	0.693511	0.270182	-0.640357	-0.105767	0.703024	0.253989	-0.626975	-0.0848399	0.681766
HCNOFClBr/C103140121	-0.9104	-0.5233	0.13806	1.05912	-0.81861	-0.54291	0.14312	0.992651	-0.867	-0.819	0.216	1.21207	-0.723	-0.661	0.175	0.995126	-0.71	-0.717	0.189	1.0266	-1.924	-0.232	0.058	1.9388	-1.709	-0.17	0.042	1.71795	-0.814645	-0.546957	0.144602	0.991825	-0.886316	-0.57208	0.152622	1.06589	-1.01778	-0.550529	0.148281	1.1666
HCNOFClBr/C10315987	0.3863	0.24226	0.10709	0.468386	0.34902	0.20855	0.0834	0.415047	0.601	0.494	0.08	0.782072	0.553	0.305	0.12	0.642833	0.499	0.334	0.176	0.625726	0.939	0.242	0.339	1.02723	1.002	0.115	0.428	1.09563	0.41882	0.257375	0.156304	0.515832	0.395735	0.22884	0.129724	0.475186	0.362389	0.242525	0.118814	0.451953
HCNOFClBr/C103162	-0.63406	0.59737	-0.03141	0.871705	-0.69029	0.57504	-0.03881	0.899265	-1.114	0.916	-0.061	1.44353	-0.77	0.736	-0.063	1.06704	-0.83	0.863	-0.005	1.19737	0.11	1.556	-0.213	1.57436	0.063	1.333	-0.198	1.3491	-0.675497	0.563611	-0.0188609	0.879948	-0.562453	0.643439	-0.0299	0.855138	-0.554	0.659978	-0.0303841	0.862212
HCNOFClBr/C103231	0.02689	-0.12324	-0.31586	0.340116	0.03338	-0.09378	-0.2827	0.299714	0.052	-0.188	-0.319	0.37391	0.038	-0.157	-0.353	0.388204	0.054	-0.168	-0.253	0.308462	0.206	-1.013	-1.367	1.71385	0.205	-0.987	-1.42	1.74143	0.0220646	-0.185745	-0.268763	0.327448	0.0405227	-0.227478	-0.322703	0.396895	0.0264823	-0.00484155	-0.341148	0.342208
HCNOFClBr/C103242	1.34082	0.22824	1.43827	1.97952	1.2316	0.20811	1.38495	1.865	1.93	0.199	1.886	2.70583	1.581	0.225	1.57	2.23944	1.721	0.227	1.501	2.29486	0.585	0.514	2.065	2.20695	0.531	0.514	2.03	2.16034	1.31836	0.172748	1.52166	2.02074	1.34303	0.219715	1.41488	1.96313	1.40276	0.264085	1.49685	2.06834
HCNOFClBr/C103264	0.68448	-0.41472	0.07807	0.804115	0.63408	-0.39044	0.07403	0.748319	0.817	-0.572	0.101	1.00243	0.768	-0.476	0.088	0.907824	1.038	-0.456	0.094	1.13764	1.021	-0.294	0.081	1.06557	1.492	-0.151	0.082	1.50186	0.895749	-0.322245	0.0775019	0.955099	0.691881	-0.415949	0.0739297	0.810666	0.718328	-0.398938	0.0814594	0.825701
HCNOFClBr/C103297	-1e-05	-2e-05	-2e-05	3e-05	1e-05	-2e-05	1e-05	2.44949e-05	0	0	0	0	0	0	0	0	0	0	0	0	0	0	0	0	0	0	0	0	-5.67377e-06	-9.49257e-05	0.000198576	0.000220171	0.0568601	0.0175063	0.0237148	0.0640464	0.0116754	0.00357788	0.00486565	0.013145
HCNOFClBr/C103300	0.00028	0.00114	-0.00052	0.0012839	-0.00013	0.00032	-9e-05	0.000356931	0.001	0.002	-0.001	0.00244949	0	0.001	0	0.001	-0.001	-0.001	0	0.00141421	0	0	0	0	0	0	0	0	-0.0019934	-0.00245415	0.00114413	0.00336237	0.11068	0.0719877	0.0492033	0.140902	0.0665338	0.0444962	0.0282512	0.084881
HCNOFClBr/C103322	0.02207	0.60336	-0.10171	0.612271	0.01215	0.67802	-0.08884	0.683923	0.098	0.775	-0.045	0.782467	0.043	0.735	-0.136	0.748712	0.165	0.579	-0.067	0.605768	0.218	0.087	-0.012	0.235026	0.092	0.074	0.022	0.1201	0.0633341	0.558356	-0.109009	0.572413	0.0468183	0.620312	-0.118483	0.63326	0.0512949	0.614669	-0.107683	0.626135
HCNOFClBr/C103333	1e-05	2e-05	0	2.23607e-05	0	1e-05	0	1e-05	0	0	0	0	0	0	0	0	0	0	0	0	0	0	0	0	0	0	0	0	-4.14466e-06	9.13677e-06	-3.25821e-06	1.05487e-05	0.0777912	0.0385958	-0.00559693	0.0870197	-0.0607005	-0.0300881	0.00436368	0.0678888
HCNOFClBr/C10334266	0.48448	-1.94938	0.58467	2.09204	0.44088	-1.75973	0.53796	1.8922	0.599	-2.447	0.766	2.63313	0.546	-2.054	0.62	2.21392	0.34	-1.458	0.597	1.61176	0.959	-3.149	0.57	3.34078	0.982	-3.201	0.581	3.39828	0.546508	-1.9835	0.59204	2.1409	0.474185	-1.92477	0.549318	2.05703	0.503835	-1.99742	0.619109	2.15101
HCNOFClBr/C103366	0.86823	0.66823	0.05442	1.09696	0.83707	0.61511	0.05756	1.04037	1.088	0.837	0.046	1.37347	0.984	0.755	0.08	1.24285	1.232	0.801	0.026	1.46973	0.723	0.916	0.285	1.20125	1.225	0.772	0.354	1.49061	1.00018	0.661401	0.0781852	1.20163	0.971437	0.752974	0.0842599	1.23197	0.876385	0.676022	0.0620243	1.10856
HCNOFClBr/C103377	0.21524	0.46847	0.58515	0.779867	0.26781	0.46052	0.53592	0.755653	0.306	0.619	0.747	1.01725	0.275	0.574	0.702	0.947578	0.355	0.586	0.694	0.975222	-0.329	0.446	0.844	1.0097	0.072	0.661	0.928	1.14162	0.222905	0.49149	0.604719	0.810515	0.290068	0.500113	0.590184	0.826177	0.281323	0.494438	0.60327	0.829184
HCNOFClBr/C103413	-0.65787	-0.29483	0.24369	0.760988	-0.63563	-0.30056	0.22964	0.73966	-0.808	-0.274	0.4	0.942306	-0.735	-0.275	0.301	0.840506	-0.901	-0.39	0.382	1.05348	-0.749	0.111	-0.088	0.762277	-0.89	-0.032	-0.196	0.911888	-0.75093	-0.460857	0.176324	0.898541	-0.571271	-0.243494	0.214127	0.656879	-0.593645	-0.220863	0.238587	0.676845
HCNOFClBr/C103435	1.01811	-0.25213	-0.97858	1.43448	0.96411	-0.18854	-0.9516	1.3677	1.438	-0.567	-1.384	2.0748	1.093	-0.41	-1.131	1.6254	1.226	-0.398	-1.119	1.70694	0.276	0.046	-1.441	1.46791	-0.104	0.242	-1.607	1.62844	1.07208	-0.148147	-0.979403	1.45963	1.02977	-0.318704	-1.08117	1.52674	1.03861	-0.299528	-1.00593	1.47659
HCNOFClBr/C103457	0.37811	-0.32225	0.63927	0.809616	0.37291	-0.26881	0.57696	0.737702	0.466	-0.416	0.81	1.02289	0.446	-0.381	0.756	0.956877	0.514	-0.317	0.735	0.951268	1.013	-0.063	0.816	1.3023	1.382	0.111	0.893	1.64915	0.388708	-0.305961	0.628243	0.799622	0.389584	-0.322454	0.649477	0.823148	0.385347	-0.309232	0.636828	0.806019
HCNOFClBr/C103491	0.27322	-0.04926	-0.13571	0.309019	0.2563	-0.0561	-0.16601	0.310477	0.513	-0.103	-0.287	0.596781	0.318	-0.06	-0.167	0.364161	0.337	-0.073	-0.217	0.407415	0.352	-0.015	0.018	0.352779	0.101	-0.019	-0.05	0.114289	0.34286	-0.0642714	-0.171472	0.388698	0.287491	-0.0676382	-0.159529	0.335672	0.412269	0.0172558	-0.175573	0.44843
HCNOFClBr/C103504	0.45093	-0.02334	0.00392	0.451551	0.44449	-0.02249	0.00351	0.445072	0.818	-0.047	0.008	0.819388	0.515	-0.029	0.004	0.515831	0.583	-0.032	0.007	0.58392	0.423	-0.026	0.004	0.423817	0.152	-0.009	0.001	0.152269	0.422386	-0.020481	0.00386318	0.422899	0.393403	-0.0607723	0.0158294	0.398384	0.537505	0.0283679	-0.011805	0.538383
HCNOFClBr/C103526	-0.2959	0.29379	0.56614	0.703124	-0.31793	0.24383	0.51632	0.653543	-0.403	0.416	0.793	0.981995	-0.372	0.377	0.723	0.896238	-0.459	0.324	0.709	0.90462	0.026	0.555	0.698	0.892135	-0.475	0.336	0.727	0.931155	-0.309721	0.283247	0.561309	0.700874	-0.342892	0.275326	0.572218	0.721673	-0.261997	0.313202	0.568808	0.7002
HCNOFClBr/C103537	-0.71798	-0.32585	-0.04109	0.789533	-0.68512	-0.33146	-0.04646	0.762505	-0.944	-0.364	-0.126	1.01956	-0.83	-0.341	-0.07	0.900045	-0.966	-0.422	-0.068	1.05634	-0.496	0.417	-0.036	0.649	-0.545	0.337	0.088	0.646791	-0.738281	-0.329809	0.0319885	0.809232	-0.706896	-0.321217	-0.0327196	0.777144	-0.697288	-0.303586	-0.054483	0.762459
HCNOFClBr/C10353863	-0.41001	-0.84667	-0.4278	1.03343	-0.37547	-0.87502	-0.3824	1.02609	-0.462	-1.191	-0.714	1.46346	-0.438	-0.903	-0.567	1.15271	-0.587	-0.731	-0.574	1.09928	-0.095	-0.457	-0.598	0.758603	-0.04	-0.502	-0.547	0.743514	-0.318188	-0.892371	-0.478609	1.06143	-0.458279	-0.899416	-0.408825	1.08908	-0.366131	-0.851894	-0.438019	1.02549
HCNOFClBr/C103548	-0.65484	0.24154	0.20782	0.728249	-0.60836	0.19311	0.18697	0.665095	-0.865	0.277	0.261	0.945026	-0.827	0.268	0.248	0.904023	-0.697	0.16	0.182	0.737925	-1.671	0.129	0.241	1.69321	-2.157	0.079	0.252	2.17311	-0.778272	0.276473	0.238897	0.859777	-0.726411	0.2535	0.22195	0.800748	-0.635331	0.313332	0.257218	0.753647
HCNOFClBr/C103606	-1.03217	-0.37472	-0.82523	1.37361	-0.93042	-0.37123	-0.75524	1.25454	-1.295	-0.354	-1.092	1.73055	-1.176	-0.32	-0.906	1.51862	-0.997	-0.124	-0.762	1.26096	-1.536	-0.279	-1.568	2.21264	-1.9	0.109	-1.807	2.62433	-1.06257	-0.457373	-0.852047	1.43674	-1.14508	-0.377767	-0.847084	1.47359	-1.07413	-0.367173	-0.824056	1.40272
HCNOFClBr/C103617	-0.52824	-0.00921	0.14541	0.547966	-0.50698	-0.07195	0.17294	0.540476	-0.766	0.093	0.331	0.839623	-0.659	0.045	0.235	0.701093	-0.734	0.017	0.317	0.799709	-0.59	0.2	-0.37	0.724569	-0.64	-0.404	-0.332	0.826462	-0.568752	0.0247226	0.141353	0.586576	-0.549383	-0.0166781	0.168485	0.57488	-0.528679	0.0102458	0.126529	0.543706
HCNOFClBr/C103639	0.89465	-0.23691	0.04826	0.926744	0.87587	-0.22282	0.05719	0.905576	0.64	-0.138	0.068	0.658231	1.485	-0.344	0.134	1.5302	1.262	-0.327	0.076	1.30589	1.398	-0.452	-0.013	1.46931	0.751	-0.246	-0.011	0.79034	0.824841	-0.22774	0.0343794	0.856394	0.801722	-0.234465	0.0460977	0.836575	0.877292	-0.226519	0.0470313	0.907283
HCNOFClBr/C103640	-0.43327	-0.61171	0.21967	0.781132	-0.39866	-0.55797	0.19993	0.714305	-0.354	-0.404	0.142	0.555604	-0.794	-1.098	0.394	1.41113	-0.655	-0.922	0.331	1.17842	-0.783	-1.259	0.458	1.55175	-0.434	-0.706	0.257	0.867664	-0.442806	-0.578099	0.206148	0.756817	-0.474862	-0.639915	0.231649	0.829847	-0.339159	-0.554584	0.196612	0.679153
HCNOFClBr/C10364940	0.06872	1.83312	0.64006	1.94287	0.07859	1.76271	0.60634	1.86574	0.406	2.068	0.703	2.22164	0.18	1.902	0.663	2.02227	-0.21	2.107	0.779	2.25619	0.616	2.029	0.647	2.21696	0.759	1.882	0.619	2.1216	0.0806905	1.75237	0.595227	1.85246	0.0570958	1.81155	0.633564	1.91999	0.079627	1.7912	0.618852	1.89676
HCNOFClBr/C103651	-0.1341	0.07437	0.03472	0.157223	-0.10989	0.07454	0.03053	0.13625	-0.152	0.062	0.031	0.16706	-0.171	0.074	0.02	0.187395	-0.092	0.016	0.046	0.104096	-0.413	0.365	-0.035	0.552285	-0.148	0.148	-0.021	0.210354	-0.141639	0.0817724	0.0227652	0.165126	-0.100768	0.0824931	0.0492676	0.139236	-0.115256	0.0850219	0.0510801	0.152059
HCNOFClBr/C103673	0.23862	-0.25647	-0.15921	0.384791	0.24539	-0.23859	-0.18669	0.389865	0.293	-0.485	-0.271	0.628104	0.227	-0.326	-0.174	0.433683	0.091	-0.372	-0.154	0.412772	0.443	-0.293	0.01	0.531223	0.098	-0.154	-0.036	0.186054	0.336034	-0.273974	-0.170047	0.465722	0.229774	-0.286579	-0.169763	0.404652	0.286337	-0.276682	-0.172315	0.43386
HCNOFClBr/C103695	0.38432	0.47487	-0.38298	0.721025	0.44454	0.5034	-0.40755	0.785573	0.519	0.502	-0.527	0.893921	0.485	0.566	-0.453	0.872233	0.237	0.326	-0.425	0.585722	0.096	0.371	-0.386	0.543924	0.052	0.116	-0.189	0.227774	0.426057	0.503633	-0.399925	0.771434	0.377997	0.479761	-0.395261	0.727518	0.414046	0.494865	-0.397318	0.757751
HCNOFClBr/C103719	-0.42062	-0.8767	0.23297	0.9999	-0.41008	-0.81191	0.21572	0.934825	-0.472	-1.178	0.313	1.30707	-0.404	-0.975	0.259	1.0867	-0.403	-0.537	0.143	0.68646	-1.124	-2.456	0.652	2.77856	-1.092	-2.687	0.714	2.98701	-0.439858	-0.827335	0.219864	0.962444	-0.245225	-0.843058	0.218338	0.904739	-0.270483	-0.757718	0.197435	0.828419
HCNOFClBr/C103731	-0.12207	0.45378	0.33666	0.578063	-0.14754	0.45615	0.33179	0.583031	-0.009	0.606	0.439	0.748357	-0.069	0.487	0.384	0.624008	0.117	0.518	0.359	0.64101	0.091	0.386	0.521	0.654766	0.317	0.186	0.434	0.568719	-0.0928638	0.471051	0.371219	0.606891	-0.0849297	0.475705	0.354783	0.599483	-0.121042	0.458587	0.340675	0.583963
HCNOFClBr/C10373781	-1.27986	0.9001	-1.3906	2.09332	-1.14979	0.81903	-1.26221	1.89367	-1.587	1.13	-1.773	2.6342	-1.347	0.984	-1.458	2.2155	-0.866	0.693	-1.171	1.6129	-2.284	1.526	-1.9	3.33996	-2.322	1.56	-1.931	3.39912	-1.305	0.964709	-1.39786	2.14189	-1.34823	0.828379	-1.40179	2.11399	-1.3847	0.873453	-1.49903	2.21978
HCNOFClBr/C10374808	-0.89071	0.69083	-0.97627	1.49121	-0.84774	0.65732	-0.92858	1.4188	-1.192	0.918	-1.305	1.99164	-1.006	0.774	-1.1	1.67962	-1.059	0.813	-1.158	1.76732	-0.908	0.698	-0.991	1.51451	-0.863	0.667	-0.945	1.44315	-0.943448	0.731447	-1.02401	1.5728	-1.06257	0.614974	-0.966916	1.56275	-1.0244	0.624714	-0.960722	1.53709
HCNOFClBr/C10375969	0	-2e-05	0	2e-05	0	-1e-05	0	1e-05	0	0	0	0	0	0	0	0	0	0	0	0	0	0	0	0	0	0	0	0	5.07655e-06	3.06526e-07	-7.53262e-06	9.08877e-06	0.0919942	0.0441734	0.0597843	0.118272	0.0380421	0.0182606	0.0247222	0.0489064
HCNOFClBr/C103796992	-0.61788	0.00635	0.4496	0.76417	-0.63296	0.07095	0.35248	0.727952	-0.204	-0.162	0.175	0.313823	-0.339	-0.102	0.315	0.473867	0.144	-0.391	0.283	0.503692	-1.775	0.666	0.373	1.93218	-1.23	0.358	0.274	1.31002	-0.762341	0.127713	0.453018	0.895935	-0.366705	0.0587174	0.405831	0.550109	-0.57493	0.0206599	0.424027	0.714682
HCNOFClBr/C103797	1.03945	0.11915	0.42709	1.13007	0.93307	0.09537	0.37367	1.00963	1.36	0.126	0.634	1.5058	1.104	0.083	0.529	1.22701	1.023	0.07	0.545	1.16123	1.499	0.282	0.306	1.55569	1.642	0.452	0.148	1.70949	1.04434	0.0896555	0.404558	1.12354	1.01398	0.108106	0.428483	1.10609	1.024	0.112142	0.434832	1.11813
HCNOFClBr/C103811	-1.19566	0.43679	-0.97123	1.60115	-1.05916	0.32265	-1.00056	1.49233	-1.329	0.449	-1.302	1.91391	-1.117	0.388	-1.09	1.60821	-1.212	0.463	-1.114	1.71006	-1.695	0.82	-0.571	1.9676	-1.838	0.841	-0.766	2.16155	-1.26122	0.477758	-0.981444	1.66798	-1.19828	0.459969	-0.97447	1.61153	-1.14779	0.435009	-0.972081	1.56575
HCNOFClBr/C103822	0.03989	0.43257	-0.45716	0.630637	-0.03921	0.41941	-0.3608	0.554634	-0.066	0.534	-0.495	0.73112	-0.044	0.483	-0.452	0.66297	0.005	0.454	-0.525	0.694094	1.522	0.606	-0.806	1.82575	1.492	0.768	-0.788	1.85387	-0.0237922	0.46314	-0.433911	0.635093	0.00689549	0.419356	-0.463264	0.624916	0.0502584	0.431558	-0.434424	0.614404
HCNOFClBr/C103844	0.75167	-1.09674	0.31485	1.36637	0.69315	-1.06418	0.30938	1.30715	1.088	-1.524	0.441	1.92375	0.892	-1.209	0.352	1.54313	1.037	-1.305	0.38	1.70962	1.054	-0.576	0.181	1.21468	1.264	-0.466	0.151	1.3556	0.718676	-1.10841	0.314238	1.35787	0.786121	-1.09088	0.310852	1.38009	0.762083	-1.10519	0.315941	1.37914
HCNOFClBr/C103902	0.43688	-0.7151	0.32744	0.899694	0.42729	-0.5989	0.28308	0.788284	0.543	-0.943	0.429	1.16967	0.497	-0.754	0.351	0.968879	0.514	-1.015	0.452	1.22422	0.058	-1.044	0.406	1.12167	0.382	-0.792	0.35	0.946408	0.373944	-0.753842	0.333603	0.905209	0.427383	-0.699718	0.313929	0.87796	0.40905	-0.725178	0.326766	0.894417
HCNOFClBr/C103935	0.07456	-0.6006	-0.10866	0.614887	0.09445	-0.55221	-0.083	0.566344	0.163	-0.882	-0.191	0.917046	0.28	-0.71	-0.113	0.771537	0.134	-0.706	-0.146	0.733286	0.09	-0.703	-0.002	0.70874	0.326	-0.732	-0.049	0.802808	0.161796	-0.632139	-0.0912459	0.658865	0.168622	-0.555809	-0.0875386	0.587384	0.142327	-0.549647	-0.065464	0.571537
HCNOFClBr/C103957	0.14237	0.49092	0.92307	1.05514	0.13224	0.43415	0.84362	0.95795	0.349	0.767	1.196	1.46305	0.242	0.573	0.969	1.15146	0.329	0.444	0.889	1.04676	-0.813	1.101	1.251	1.85423	-0.887	1.09	1.371	1.96329	0.122858	0.555515	0.900324	1.06502	0.212295	0.524121	0.923322	1.08273	0.229824	0.521917	0.910121	1.07403
HCNOFClBr/C10397305	-1.93432	0.18666	-0.07919	1.94492	-1.81421	0.22852	-0.09116	1.83082	-2.766	-0.153	-0.003	2.77023	-2.313	0.032	-0.052	2.31381	-2.015	0.263	-0.095	2.03431	-3.296	0.28	-0.1	3.30938	-3.287	0.315	-0.117	3.30413	-1.8181	0.0691942	-0.0499243	1.8201	-2.10353	0.118308	-0.0504227	2.10746	-1.90188	0.166622	-0.0680604	1.91038
HCNOFClBr/C10401113	-0.55128	-0.29528	0.39424	0.739273	-0.63155	-0.30626	0.35509	0.7866	-0.63	-0.377	0.569	0.928865	-0.45	-0.271	0.411	0.66698	-0.364	-0.3	0.58	0.747593	0.092	-0.247	0.832	0.872753	0.26	-0.15	0.692	0.754297	-0.593561	-0.306592	0.390161	0.773653	-0.600986	-0.313525	0.36057	0.767785	-0.540579	-0.2934	0.417543	0.743405
HCNOFClBr/C10403471	-0.48648	-1.52271	0.08762	1.60093	-0.41061	-1.61854	0.05936	1.67087	-0.828	-2.339	0.146	2.48552	-0.267	-1.518	0.061	1.54251	-0.263	-1.002	-0.135	1.0447	-1.283	-1.875	0.162	2.27771	-1.325	-2.066	0.297	2.47228	-0.406362	-1.66291	0.133508	1.71704	-0.59656	-1.53416	0.0984248	1.649	-0.456306	-1.51866	0.0869356	1.58811
HCNOFClBr/C10405842	-0.07775	0.06305	0.02135	0.102353	-0.05117	0.04547	0.02994	0.0747147	-0.057	0.065	0.001	0.0864581	-0.079	0.086	0.001	0.116782	-0.036	0.075	-0.021	0.0858021	-0.101	0.201	0.132	0.260818	-0.039	0.066	0.058	0.0961301	-0.0368599	0.0639356	0.0159087	0.0754951	-0.0425177	0.0889744	0.049238	0.110221	-0.0504093	0.0876488	0.0538367	0.11455
HCNOFClBr/C10405853	-0.02946	-0.00559	0.0175	0.0347187	-0.016	-0.01024	0.00419	0.0194529	-0.009	0.003	0.008	0.0124097	0.001	-0.005	-0.013	0.0139642	-0.04	0.009	0.043	0.0594138	-0.008	-0.145	-0.156	0.213131	-0.002	-0.06	-0.068	0.0907083	-0.0217992	0.0359653	0.0468233	0.0629375	-0.00611677	0.00474341	0.0288072	0.029829	-0.00818969	0.0147863	0.0377923	0.0414
HCNOFClBr/C10409548	-0.08863	-0.89372	-0.73673	1.16162	-0.09347	-0.88352	-0.69866	1.13025	-0.27	-0.886	-1.216	1.52858	0.065	-1.478	-0.609	1.59987	-0.132	-1.228	-0.732	1.4357	0.199	-1.168	-1.04	1.57652	-0.11	-0.735	-1.147	1.36672	-0.102436	-0.89127	-0.701067	1.13857	-0.0503926	-0.886216	-0.719905	1.14288	0.00856472	-0.892972	-0.7231	1.14906
HCNOFClBr/C104096	-0.28366	-0.8092	0.44596	0.966513	-0.28486	-0.74054	0.41773	0.896684	-0.278	-1.214	0.732	1.44461	-0.363	-0.93	0.526	1.12843	-0.069	-0.889	0.562	1.054	-1.394	-1.01	0.193	1.73222	-1.563	-1.041	0.138	1.883	-0.345805	-0.775567	0.381435	0.930901	-0.260065	-0.812261	0.454231	0.966296	-0.238318	-0.777779	0.467061	0.93802
HCNOFClBr/C104132	-0.12378	-0.37723	-0.27975	0.485679	-0.20078	-0.50808	-0.29124	0.619095	-0.21	-0.592	-0.399	0.744154	-0.172	-0.476	-0.312	0.594562	-0.044	-0.334	-0.412	0.532199	0.666	0.899	-0.267	1.15024	0.305	0.366	-0.193	0.514033	-0.125078	-0.359036	-0.248137	0.454009	-0.0640844	-0.322887	-0.277698	0.430672	-0.0332268	-0.320003	-0.262442	0.415189
HCNOFClBr/C10415879	0.28417	0.68171	0.20942	0.767683	0.33813	0.60933	0.23873	0.736619	0.458	0.932	0.257	1.06978	0.411	0.759	0.216	0.889752	0.104	0.713	-0.017	0.720745	0.135	0.966	0.231	1.00237	-0.028	0.558	-0.018	0.558992	0.24827	0.700699	0.238357	0.78066	0.312773	0.716855	0.224868	0.813802	0.301997	0.693678	0.222429	0.788584
HCNOFClBr/C104201	0.6751	0.60119	0.86922	1.25409	0.67752	0.54524	0.82895	1.20145	0.915	0.768	1.268	1.74209	0.709	0.632	1.031	1.40181	0.681	0.511	0.967	1.2884	0.861	0.686	0.88	1.40937	0.836	0.714	0.744	1.32749	0.765965	0.673056	0.847558	1.32592	0.710265	0.626603	0.85857	1.27838	0.675066	0.604816	0.874757	1.25965
HCNOFClBr/C10420890	0.33453	0.0804	-0.34925	0.490255	0.30968	0.04657	-0.43819	0.538592	0.549	0.044	-0.538	0.769923	0.358	0.076	-0.392	0.536287	0.537	0.101	-0.217	0.587928	0.177	0.339	-0.239	0.450967	0.118	0.13	-0.111	0.207714	0.312603	0.0580928	-0.31947	0.450729	0.325698	0.0734236	-0.32707	0.467381	0.334208	0.0801653	-0.345487	0.487322
HCNOFClBr/C104212	0.73513	0.7238	-0.61024	1.19862	0.8089	0.68401	-0.61007	1.22245	0.844	0.751	-0.83	1.40187	0.8	0.775	-0.692	1.31129	0.725	0.631	-0.707	1.19316	0.912	0.738	-0.67	1.35103	0.968	0.814	-0.6	1.39986	0.756976	0.727256	-0.608187	1.21318	0.804982	0.749368	-0.583758	1.24512	0.75475	0.74222	-0.606647	1.22007
HCNOFClBr/C104222346	0.57436	-1.44259	0.12514	1.55776	0.64934	-1.46603	0.10478	1.60682	0.542	-2.262	0.24	2.33838	0.787	-1.984	0.192	2.14301	0.649	-1.605	0.102	1.73425	0.224	-1.938	0.246	1.96635	0.468	-2.061	0.276	2.13141	0.713727	-1.43998	0.116567	1.61138	0.487294	-1.36588	0.116654	1.45488	0.783121	-1.33436	0.0940815	1.55004
HCNOFClBr/C10422352	-0.79024	-0.4245	-0.11075	0.90385	-0.74971	-0.42091	-0.10522	0.866199	-0.631	-0.432	-0.08	0.768886	-1.305	-0.803	-0.193	1.54437	-1.073	-0.651	-0.126	1.26135	-1.504	-0.194	-0.371	1.56118	-0.722	-0.081	-0.177	0.747779	-0.758078	-0.394982	-0.109154	0.861747	-0.762781	-0.408888	-0.118194	0.873495	-0.767442	-0.416397	-0.113523	0.880478
HCNOFClBr/C10430974	-0.04103	0.69475	0.25357	0.740715	0.04948	0.67003	0.19519	0.699634	-0.098	0.88	0.38	0.963537	0.093	0.727	0.254	0.775689	-0.247	0.635	0.363	0.772012	1.624	1.828	-0.565	2.50962	1.67	1.526	-0.633	2.3491	-0.0946762	0.701055	0.251834	0.750907	-0.117209	0.693225	0.274275	0.754669	-0.0840573	0.673022	0.270054	0.730036
HCNOFClBr/C104326945	-0.21445	-0.40675	0.29809	0.547989	-0.28455	-0.31686	0.30688	0.524923	-0.528	-0.573	0.573	0.967183	-0.222	-0.473	0.327	0.616394	-0.328	-0.605	0.455	0.825005	0.704	-0.933	-0.1	1.17308	0.516	-1.032	0.066	1.1557	-0.296153	-0.395987	0.348384	0.604883	-0.328779	-0.448131	0.330172	0.646475	-0.233701	-0.378473	0.305233	0.539468
HCNOFClBr/C10443659	0.87643	0.93218	-0.04462	1.28027	0.79711	0.92028	-0.04276	1.21825	0.987	1.5	-0.066	1.79681	0.921	0.576	-0.033	1.08679	0.759	0.506	-0.029	0.912665	1.351	0.663	-0.043	1.50553	1.46	1.192	-0.063	1.88585	0.909519	0.894818	-0.0438348	1.27665	0.416422	0.931888	-0.0439104	1.02164	0.76603	0.923509	-0.0444587	1.20069
HCNOFClBr/C104438	-0.19384	0.17188	-0.46634	0.533469	-0.27335	0.09382	-0.44572	0.531214	-0.355	0.16	-0.711	0.810645	-0.246	0.18	-0.545	0.624453	-0.185	0.113	-0.575	0.614507	0.859	3.492	-0.856	3.69658	0.514	2.194	-0.679	2.35348	-0.218184	0.159844	-0.461553	0.534963	-0.232874	0.136036	-0.46224	0.535166	-0.200016	0.188203	-0.459434	0.535263
HCNOFClBr/C104450	0.15993	-0.42955	0.06006	0.462275	0.21549	-0.43145	0.0923	0.491024	0.164	-0.666	0.101	0.693291	0.101	-0.524	0.054	0.53637	0.109	-0.555	0.093	0.573197	-0.659	-0.704	-0.56	1.11512	-0.667	-0.591	-0.494	1.01892	0.196409	-0.423711	0.0856121	0.474802	0.180487	-0.421335	0.0739942	0.4643	0.190891	-0.420831	0.0751254	0.468168
HCNOFClBr/C104451709	-1.08816	1.30995	-0.29808	1.72885	-1.05513	1.18649	-0.27006	1.61059	-1.375	1.737	-0.395	2.25029	-1.198	1.542	-0.351	1.98398	-1.18	1.514	-0.344	1.95011	-1.111	1.651	-0.375	2.02503	-1.412	1.782	-0.405	2.30939	-1.14993	1.30347	-0.296655	1.76334	-1.04435	1.33355	-0.303966	1.72088	-1.00621	1.31194	-0.300596	1.68048
HCNOFClBr/C104461	0.20973	0.48635	-0.10543	0.540036	0.28049	0.50125	-0.05933	0.577448	0.191	0.681	-0.229	0.743427	0.12	0.545	-0.208	0.595558	0.136	0.6	-0.225	0.655073	-0.466	0.482	-0.63	0.919989	-0.589	0.36	-0.658	0.953669	0.221909	0.512732	-0.109342	0.569292	0.329605	0.557203	0.00304503	0.647398	0.218108	0.498436	-0.0887762	0.551263
HCNOFClBr/C104472	-0.91811	-1.26822	-1.13976	1.93658	-0.9474	-1.24856	-1.0697	1.89756	-0.954	-1.016	-1.329	1.92578	-0.845	-1.058	-1.209	1.81523	-0.706	-0.777	-1.234	1.62016	-1.34	-1.827	-1.256	2.59057	-0.966	-1.33	-1.095	1.97512	-0.946589	-1.30839	-1.08955	1.94808	-0.931318	-1.21437	-1.1381	1.90718	-0.891573	-1.22173	-1.12074	1.88244
HCNOFClBr/C104518	-0.14469	-0.03706	-0.01537	0.15015	-0.12753	-0.03872	-0.01944	0.134689	-0.163	-0.009	0.012	0.163689	-0.187	-0.009	0.039	0.191235	-0.08	0.006	-0.017	0.0820061	-0.568	-0.282	0.148	0.651193	-0.207	-0.116	0.061	0.245002	-0.131839	-0.0453219	-0.00908255	0.139707	-0.111094	-0.024321	-0.00260573	0.113755	-0.116076	-0.0147276	0.00073731	0.117009
HCNOFClBr/C104529	0.08311	0.61598	0.55765	0.835052	0.07605	0.56195	0.50953	0.76236	0.107	0.545	0.579	0.802319	0.093	0.602	0.574	0.836976	0.096	0.612	0.589	0.854799	0.042	0.664	0.48	0.820402	-0.049	1.05	0.473	1.15266	0.0900763	0.608799	0.570607	0.839251	0.0359916	0.612139	0.562227	0.831931	0.0623466	0.617449	0.557259	0.834067
HCNOFClBr/C104530	-0.84897	-0.07145	-0.5617	1.02047	-0.80075	-0.05977	-0.49613	0.943885	-1.24	-0.022	-0.786	1.46829	-0.925	-0.104	-0.657	1.13934	-0.906	-0.042	-0.654	1.11818	-0.39	0.006	-1.381	1.43503	-0.127	0.114	-1.575	1.58422	-0.83283	-0.0655363	-0.556652	1.00387	-0.864453	-0.0828934	-0.576847	1.04255	-0.862262	-0.0653606	-0.573711	1.03774
HCNOFClBr/C104534965	0.16876	-1.10453	-0.02409	1.11761	0.26025	-1.06573	0.0074	1.09707	0.477	-1.443	-0.104	1.52335	-0.031	-1.295	-0.28	1.32529	0.507	-1.064	-0.162	1.1897	-1.332	-1.176	-0.24	1.79299	-1.677	-1.264	-0.212	2.11068	0.108877	-1.19116	0.260309	1.22412	0.022824	-1.30881	-0.0464841	1.30983	-0.273263	-1.68165	-0.0417979	1.70422
HCNOFClBr/C104574	0.95856	-0.01967	0.11256	0.965347	0.92996	0.02793	0.08994	0.934716	1.101	-0.063	0.146	1.11242	1.087	0.062	0.093	1.09273	1.015	0.009	0.105	1.02046	1.888	0.476	0.01	1.94711	2.33	0.609	0.004	2.40828	0.967266	-0.0148464	0.112399	0.973888	0.971647	0.00413619	0.121137	0.979178	0.974291	-0.00396419	0.120753	0.981753
HCNOFClBr/C10458147	0.54164	1.01347	-0.22546	1.17104	0.50898	0.90891	-0.19969	1.06069	0.747	1.349	-0.332	1.57735	0.64	1.104	-0.315	1.3144	0.484	1.012	-0.229	1.14492	0.553	1.377	-0.792	1.68202	0.522	1.314	-0.745	1.59816	0.528546	0.990871	-0.258612	1.15242	0.55584	1.02066	-0.237755	1.18627	0.564676	1.0234	-0.210274	1.18761
HCNOFClBr/C104585	-0.41375	-0.401	0.37798	0.6891	-0.31197	-0.42292	0.31554	0.612986	-0.514	-0.424	0.562	0.871674	-0.435	-0.448	0.395	0.738887	-0.477	-0.358	0.44	0.741143	-1.365	-0.496	0.696	1.61048	-0.973	-0.587	0.486	1.23592	-0.430025	-0.421837	0.401052	0.723679	-0.402617	-0.413437	0.360244	0.680298	-0.422628	-0.417208	0.381363	0.705773
HCNOFClBr/C104610	-1.54619	0.01343	0.87908	1.77867	-1.42897	-0.00086	0.83927	1.65721	-1.961	0.03	1.161	2.27911	-1.722	0.016	0.906	1.94586	-1.696	0.03	1.004	1.97112	-2.467	0.224	-0.328	2.49877	-2.464	0.189	-0.357	2.49689	-1.55627	0.0107179	0.823447	1.76073	-1.54599	-6.72024e-05	0.894114	1.78592	-1.52385	0.0175688	0.925551	1.783
HCNOFClBr/C104632	0.08112	-0.20023	0.41101	0.464329	0.09717	-0.12256	0.37985	0.410791	0.2	-0.289	0.603	0.697947	0.105	-0.221	0.512	0.567459	0.065	-0.329	0.45	0.561218	-0.031	-0.752	0.665	1.00434	-0.185	-0.784	0.697	1.06522	0.114437	-0.158304	0.387855	0.434266	0.0890046	-0.228407	0.41536	0.482302	0.133896	-0.18779	0.406118	0.467039
HCNOFClBr/C10463204	1.72587	1.20318	-0.61165	2.19098	1.68245	1.16737	-0.68893	2.16056	2.452	1.638	-0.897	3.0822	2.132	1.425	-0.763	2.67548	1.82	1.267	-0.503	2.27392	2.029	1.722	-0.329	2.68149	1.826	1.634	-0.274	2.46563	1.88526	1.14584	-0.548447	2.27332	1.7731	1.19475	-0.584597	2.21654	1.83973	1.17569	-0.603402	2.26516
HCNOFClBr/C1046566	-0.42292	0.05617	-0.19275	0.468155	-0.47107	0.01125	-0.2128	0.517027	-0.327	0.021	-0.167	0.367776	-0.478	0.001	-0.211	0.5225	-0.492	-0.161	-0.176	0.546773	-1.135	-0.417	-0.423	1.28103	-0.841	-0.444	-0.289	0.993951	-0.437699	0.0821598	-0.177536	0.479426	-0.446873	0.0773158	-0.20191	0.496428	-0.41511	0.0568259	-0.177808	0.45515
HCNOFClBr/C104665	-1e-05	-1e-05	-1e-05	1.73205e-05	0	0	-2e-05	2e-05	0	0	0	0	0	0	0	0	0	0	0	0	0	0	0	0	0	0	0	0	1.43248e-07	8.41129e-07	4.63737e-06	4.71521e-06	-0.0721742	-0.049078	0.00729141	0.0875839	0.118183	0.0803564	-0.0119641	0.143414
HCNOFClBr/C104712	-0.39586	-0.15025	-0.31576	0.52819	-0.37955	-0.14409	-0.30295	0.506556	-0.303	-0.117	-0.243	0.405644	-0.473	-0.177	-0.376	0.62963	-1.248	-0.459	-0.986	1.65541	-0.258	-0.095	-0.203	0.341757	-0.398	-0.146	-0.313	0.526962	-0.542187	-0.204095	-0.430028	0.721489	-0.148687	-0.211653	-0.38476	0.463622	-0.0466274	-0.206962	-0.360398	0.418203
HCNOFClBr/C104723	0.10405	-0.17341	0.07546	0.215851	0.08826	-0.16535	0.06559	0.198576	0.111	-0.133	0.073	0.187987	0.11	-0.139	0.077	0.193261	0.057	-0.039	0.028	0.0745252	0.092	-0.96	0.544	1.10725	0.007	-0.352	0.201	0.405406	0.103642	-0.16693	0.0732433	0.209695	0.140352	-0.115457	0.113531	0.214286	0.150272	-0.120282	0.127413	0.230832
HCNOFClBr/C10472976	0.6818	-0.1547	0.21677	0.731965	0.65	-0.14933	0.30428	0.733066	0.978	-0.279	0.296	1.05922	0.773	-0.166	0.214	0.819073	0.662	-0.264	0.013	0.712818	0.884	0.091	-0.458	0.99975	0.358	0.019	-0.567	0.670831	0.686347	-0.165241	0.20683	0.735632	0.678213	-0.161576	0.188632	0.722261	0.677027	-0.16405	0.198089	0.724235
HCNOFClBr/C104756	-0.17079	-0.27579	0.32662	0.460337	-0.20867	-0.33777	0.27247	0.481531	-0.316	-0.469	0.431	0.71104	-0.213	-0.303	0.367	0.521409	-0.148	-0.255	0.409	0.504192	-0.1	0.205	0.557	0.601892	-0.091	0.095	0.287	0.315713	-0.176681	-0.28218	0.319019	0.461101	0.00833924	-0.132162	0.332953	0.358321	0.271192	0.0559982	0.333163	0.433219
HCNOFClBr/C104767	0.00491	-0.08649	-0.56723	0.573807	0.09326	-0.08245	-0.5477	0.561668	0.055	-0.093	-0.893	0.899513	-0.009	-0.038	-0.657	0.65816	-0.114	-0.095	-0.682	0.697958	-0.855	0.151	-0.495	0.999425	-0.586	0.126	-0.401	0.721161	-0.00305806	-0.061814	-0.566821	0.57019	0.0165293	-0.0794115	-0.55533	0.561223	0.00894333	-0.0675841	-0.553041	0.557227
HCNOFClBr/C10478010	-0.43593	-1.38086	-0.91351	1.71211	-0.44627	-1.31215	-0.87689	1.64007	-0.569	-1.737	-1.204	2.18873	-0.5	-1.637	-0.967	1.96592	-0.367	-1.373	-1.079	1.78439	-1.749	-5.419	-1.217	5.82286	-1.696	-4.595	-1.389	5.09115	-0.462633	-1.44867	-0.878044	1.75603	-0.828615	-1.3278	-0.910502	1.81071	-0.537097	-1.3913	-0.899432	1.7416
HCNOFClBr/C10478032	1.04576	1.42232	0.37621	1.80503	0.98685	1.37821	0.35271	1.7314	1.306	1.771	0.493	2.25502	1.255	1.544	0.353	2.02078	1.037	1.395	0.48	1.80327	4.907	5.321	-0.165	7.24009	4.07	4.927	0.158	6.39259	1.03748	1.37667	0.375019	1.76415	0.511622	1.24976	0.47339	1.43099	0.884453	1.34716	0.410533	1.66302
HCNOFClBr/C10478043	0.93434	1.54747	0.2437	1.82402	0.88988	1.49183	0.21267	1.75005	1.182	1.912	0.307	2.26873	1.165	1.656	0.197	2.0343	0.892	1.525	0.362	1.80342	5.324	6.318	-0.725	8.29384	4.387	5.833	-0.415	7.3104	0.921264	1.4882	0.249821	1.76802	0.376042	1.36041	0.348646	1.45385	0.774677	1.47061	0.285213	1.68647
HCNOFClBr/C10478065	0.84001	1.64757	0.14577	1.85509	0.79609	1.58614	0.11973	1.77875	1.062	2.028	0.184	2.29662	1.053	1.763	0.076	2.05493	0.802	1.598	0.275	1.80899	5.456	8.564	-1.474	10.2607	4.481	7.763	-1.04	9.02359	0.82374	1.56281	0.155911	1.77348	0.267393	1.43264	0.262823	1.48089	0.675359	1.55857	0.188005	1.70898
HCNOFClBr/C104789	0.08691	0.18667	-0.46823	0.511506	0.09512	0.26364	-0.41855	0.503724	0.257	0.266	-0.721	0.810337	0.069	0.215	-0.527	0.573337	0.123	0.089	-0.576	0.595673	-0.256	-0.314	-0.707	0.81485	-0.178	-0.069	-0.332	0.382974	0.106132	0.199908	-0.464969	0.51713	0.100575	0.430759	-0.47673	0.650338	0.0868429	0.23452	-0.473541	0.535521
HCNOFClBr/C10479251	0.27043	-0.03456	-0.10457	0.291996	0.2735	-0.02153	-0.11302	0.296714	0.612	-0.004	-0.064	0.61535	0.363	-0.039	-0.088	0.375545	0.313	0.061	-0.008	0.318989	0.514	-0.527	0.034	0.73694	0.144	-0.182	0.04	0.235499	0.281783	-0.0638171	-0.0989979	0.305409	0.388932	-0.0901778	0.0161813	0.399577	0.359025	-0.0441293	-0.0443103	0.364431
HCNOFClBr/C104825	0.1442	-0.51842	0.80903	0.971639	0.14026	-0.49517	0.76933	0.9256	0.11	-0.44	0.823	0.939696	0.164	-0.562	0.822	1.00917	0.079	-0.387	0.889	0.972795	0.229	-0.718	0.784	1.08748	0.247	-0.773	0.818	1.15224	0.155159	-0.544503	0.800263	0.980296	0.0447311	-0.510485	0.799784	0.949869	0.134994	-0.503936	0.780219	0.938571
HCNOFClBr/C104836	0.24161	0.26338	0.62844	0.722967	0.20403	0.21592	0.61255	0.680784	0.258	0.281	0.664	0.765781	0.249	0.274	0.615	0.717845	0.264	0.283	0.741	0.835982	0.38	0.454	0.498	0.773641	0.304	0.354	0.508	0.68978	0.261185	0.289342	0.621767	0.733847	0.154969	0.254597	0.637776	0.703984	0.210653	0.268452	0.609728	0.69872
HCNOFClBr/C10484090	0.85051	-0.33265	0.27357	0.953343	0.81641	-0.22282	0.22826	0.876514	1.248	-0.387	0.368	1.35746	0.989	-0.38	0.327	1.10881	1.125	-0.6	0.439	1.34846	0.416	-1.351	0.803	1.62575	0.646	-1.382	0.836	1.73958	0.72543	-0.320553	0.277645	0.840292	0.916053	-0.285274	0.303232	1.00622	0.895703	-0.312455	0.288773	0.991616
HCNOFClBr/C10484352	1.22982	-1.2742	0.53393	1.84963	1.14485	-1.19363	0.5007	1.72804	1.53	-1.716	0.61	2.37858	1.365	-1.412	0.507	2.0283	1.342	-1.244	0.363	1.86555	1.541	-2.597	2.835	4.14202	1.564	-2.588	2.857	4.16008	1.20625	-1.29211	0.581055	1.8607	1.25599	-1.24146	0.454978	1.82366	1.27027	-1.25672	0.500746	1.85571
HCNOFClBr/C104857887	0.29307	0.50498	-0.17775	0.610319	0.24648	0.54828	-0.16453	0.623244	0.421	0.642	-0.061	0.770147	0.662	0.603	-0.292	0.941869	0.252	0.31	-0.185	0.44026	1.432	1.98	-0.729	2.54999	1.542	2.2	-0.816	2.80778	0.35625	0.56033	-0.207869	0.695768	-0.0453013	0.240367	-0.198086	0.314748	0.29027	0.500812	-0.175436	0.604853
HCNOFClBr/C104858	0.80416	-1.86923	0.50789	2.0973	0.76486	-1.77781	0.48749	1.99581	0.727	-1.688	0.466	1.89606	0.757	-1.759	0.486	1.97568	0.638	-1.483	0.396	1.66227	1.145	-2.662	0.714	2.98447	0.93	-2.163	0.576	2.42389	0.840951	-1.95518	0.525979	2.19239	0.733985	-1.85095	0.49905	2.05275	0.83607	-1.82728	0.489507	2.06823
HCNOFClBr/C104870	-0.61245	0.13931	-1.41355	1.54681	-0.54511	0.15974	-1.35829	1.47228	-0.895	0.1	-1.758	1.97524	-0.63	0.193	-1.592	1.72297	-0.7	0.106	-1.469	1.6307	-0.667	0.335	-2.094	2.22305	-0.659	0.358	-2.16	2.28649	-0.581604	0.18029	-1.49075	1.61031	-0.654109	0.0904965	-1.41203	1.55881	-0.605882	0.124059	-1.33867	1.47462
HCNOFClBr/C104881	0.85332	-0.05949	-0.07026	0.858272	0.82331	0.01399	-0.08238	0.827539	1.366	0.057	-0.144	1.37475	0.97	0.05	-0.104	0.97684	1.07	0.046	-0.113	1.07693	1.006	0.055	-0.109	1.01338	1.173	0.259	-0.167	1.21281	0.807789	-0.0786543	-0.0618999	0.813967	0.816233	-0.117458	-0.0555056	0.826507	0.808151	-0.120125	-0.053382	0.818772
HCNOFClBr/C104905	0.43559	0.5133	-0.46309	0.817109	0.39184	0.46229	-0.43418	0.745495	0.472	0.485	-0.483	0.831443	0.427	0.408	-0.454	0.744922	0.537	0.406	-0.456	0.813106	0.277	0.539	-0.52	0.79853	0.234	0.358	-0.386	0.576122	0.45303	0.515741	-0.481907	0.838724	0.439021	0.497159	-0.463058	0.808906	0.451552	0.500271	-0.462103	0.817135
HCNOFClBr/C104927	0.18243	1.07165	-0.28497	1.1238	0.16927	1.07951	-0.28714	1.1298	-0.11	1.04	-0.277	1.08186	0.496	1.64	-0.436	1.76797	0.218	1.3	-0.346	1.36281	0.175	1.231	-0.327	1.28566	-0.202	0.475	-0.126	0.531324	0.159745	1.08208	-0.287839	1.13105	0.166608	1.03845	-0.275985	1.08734	0.166965	1.05766	-0.281284	1.10709
HCNOFClBr/C104938	-0.1102	-0.42395	0.07903	0.445111	-0.05631	-0.45467	0.10256	0.469483	-0.233	-0.63	0.097	0.678674	-0.21	-0.472	0.063	0.520435	-0.273	-0.499	0.051	0.571079	-0.673	-0.296	-0.115	0.744157	-0.724	-0.17	-0.163	0.761344	-0.0940388	-0.432245	0.0858089	0.450602	-0.114373	-0.424202	0.0793899	0.446465	-0.118167	-0.425418	0.0775526	0.448284
HCNOFClBr/C10494878	0.07142	0.0325	0.06127	0.0995544	0.07638	0.02593	0.0516	0.095754	0.063	0.053	0.047	0.0947998	0.044	0.057	0.071	0.101124	0.046	0.019	0.049	0.0698427	0.173	0.089	0.092	0.215207	0.043	0.01	0.033	0.0551181	0.0647774	0.0370824	0.058432	0.094792	0.133827	0.0845098	0.0888578	0.181514	0.0938994	0.0573265	0.0787933	0.135321
HCNOFClBr/C104949	-0.32454	0.34276	-0.44154	0.64635	-0.31097	0.39142	-0.52063	0.721781	-0.46	0.599	-0.665	1.00629	-0.335	0.491	-0.558	0.815273	-0.475	0.364	-0.474	0.763411	-0.596	0.143	-0.281	0.67426	-0.221	0.44	-0.34	0.598365	-0.341849	0.360384	-0.44793	0.668864	-0.331151	0.336049	-0.431105	0.639094	-0.379702	0.33833	-0.432491	0.6676
HCNOFClBr/C10498358	0.32146	1.19156	-0.54386	1.34868	0.26362	1.09983	-0.5068	1.23934	0.199	1.233	-0.651	1.40844	0.299	1.205	-0.564	1.36364	0.199	1.273	-0.716	1.47404	0.573	1.231	-0.514	1.45186	0.588	1.166	-0.473	1.38889	0.304228	1.20023	-0.548662	1.3543	0.327534	1.16872	-0.52046	1.32063	0.304209	1.18419	-0.542415	1.33756
HCNOFClBr/C105055	-2e-05	-1e-05	6e-05	6.40312e-05	-1e-05	-1e-05	8e-05	8.12404e-05	0	0	0	0	0	0	0	0	0	0	0	0	0	0	0	0	0	0	0	0	-3.54562e-05	-1.71582e-05	-1.7504e-05	4.31038e-05	0.0255172	0.0244733	0.0163139	0.0389386	0.0367641	0.0352545	0.0235021	0.0560966
HCNOFClBr/C105088	0.3977	-0.74145	-0.32764	0.902918	0.49857	-0.66663	-0.33029	0.895578	0.76	-1.085	-0.356	1.3717	0.557	-0.8	-0.314	1.02413	0.323	-0.89	-0.189	0.965479	-0.227	-0.828	-0.279	0.902748	-0.017	-0.618	-0.31	0.691602	0.398751	-0.706377	-0.358026	0.886653	0.37243	-0.755486	-0.356865	0.914777	0.388616	-0.729278	-0.314885	0.88432
HCNOFClBr/C105146	1.14365	-0.49648	-0.07374	1.24895	1.042	-0.43933	-0.06099	1.13247	1.741	-0.748	0.034	1.89519	1.289	-0.557	-0.039	1.40474	1.362	-0.464	-0.029	1.43916	0.641	-1.795	0.108	1.90908	0.546	-1.631	-0.014	1.72002	1.09844	-0.513163	-0.0490647	1.21339	1.49179	-0.250876	-0.0619807	1.514	1.47765	-0.241599	-0.0751667	1.49915
HCNOFClBr/C10516719	-0.71591	0.37241	0.60133	1.00639	-0.63483	0.29991	0.60992	0.930031	-0.768	0.543	0.838	1.25973	-0.647	0.406	0.724	1.05244	-0.689	0.628	0.685	1.15686	-2.211	1.336	0.106	2.58547	-1.921	1.351	0.201	2.35708	-0.767476	0.371082	0.619997	1.0541	-0.689889	0.38636	0.608904	0.99799	-0.73075	0.358379	0.602297	1.01252
HCNOFClBr/C105184381	0.80402	0.20558	-0.01663	0.830053	0.73452	0.23477	-0.10133	0.777756	0.985	0.323	-0.111	1.04253	0.995	0.493	-0.091	1.11416	0.951	0.31	0.011	1.00031	0.792	0.013	0.679	1.0433	0.922	0.06	0.544	1.0722	0.817286	0.238745	-0.0694234	0.854269	0.747467	0.183444	0.000488414	0.769648	0.783164	0.203743	-0.00799895	0.809272
HCNOFClBr/C10519069	-0.43176	-0.09825	-0.19592	0.484205	-0.4541	-0.11395	-0.15432	0.492956	-0.525	-0.083	-0.415	0.674343	-0.418	-0.079	-0.264	0.500661	-0.469	-0.063	-0.426	0.636715	-0.578	-0.136	-0.229	0.636413	-0.302	-0.033	-0.294	0.422764	-0.448637	-0.106739	-0.182346	0.495902	-0.385454	-0.0733877	-0.176184	0.430118	-0.388211	-0.0765269	-0.159315	0.426551
HCNOFClBr/C10519207	-0.89855	0.49294	0.52222	1.15026	-0.83271	0.47517	0.49268	1.07793	-1.043	0.552	0.571	1.31095	-0.98	0.546	0.539	1.2446	-0.933	0.497	0.541	1.18751	-2.148	0.946	0.965	2.53772	-2.12	0.862	0.9	2.45916	-0.955119	0.478621	0.520699	1.18847	-1.0386	0.45275	0.505769	1.24076	-0.726173	0.525416	0.562691	1.05831
HCNOFClBr/C10522266	-0.38104	-0.29598	-0.52694	0.714466	-0.29149	-0.27572	-0.52522	0.660942	-0.441	-0.467	-0.796	1.02283	-0.409	-0.318	-0.612	0.801841	-0.399	-0.378	-0.567	0.789667	-1.512	-0.419	-0.88	1.79892	-1.167	-0.304	-0.814	1.45496	-0.356271	-0.267167	-0.500371	0.669835	-0.391885	-0.289796	-0.541938	0.72887	-0.382545	-0.300218	-0.539961	0.726656
HCNOFClBr/C10526075	-1.33036	-0.15632	0.62745	1.47918	-1.4644	-0.21786	0.70225	1.63862	-1.851	-0.176	0.909	2.06965	-1.512	-0.213	0.729	1.69203	-1.764	0.194	0.825	1.95703	-1.434	0.48	0.683	1.65929	-1.375	0.295	0.471	1.48307	-1.30747	-0.224821	0.631027	1.46909	-1.16715	-0.133937	0.613531	1.32536	-1.20714	-0.149419	0.626976	1.36843
HCNOFClBr/C105306	0.18995	0.53193	0.11369	0.576156	0.11875	0.54687	0.0705	0.564038	0.228	0.858	0.212	0.912739	0.185	0.613	0.199	0.670518	0.303	0.577	0.192	0.679413	0.653	0.157	0.703	0.972248	0.462	0.166	0.503	0.702858	0.159405	0.534001	0.109921	0.568023	0.188005	0.522574	0.107441	0.565661	0.204516	0.534417	0.127902	0.586334
HCNOFClBr/C105317	-0.28735	0.11226	0.30451	0.433473	-0.31963	0.13287	0.227	0.413941	-0.637	0.169	0.473	0.811208	-0.442	0.098	0.36	0.578419	-0.314	0.134	0.447	0.56246	0.798	0.078	0.671	1.04553	0.235	-0.043	0.505	0.558658	-0.322621	0.0723544	0.290566	0.440168	-0.273325	0.13867	0.293158	0.424119	-0.264291	0.13328	0.321588	0.437072
HCNOFClBr/C105340	-0.46969	0.1924	-1.48661	1.57087	-0.46649	0.20483	-1.40929	1.49855	-0.878	-0.061	-1.749	1.95796	-0.636	0.107	-1.572	1.69916	-0.582	0.22	-1.446	1.57418	-0.715	0.441	-1.67	1.86939	-1.025	-0.009	-1.559	1.86579	-0.514204	0.104801	-1.4782	1.56858	-0.502937	-0.563257	-1.46696	1.6499	-0.484654	-0.407303	-1.48262	1.61213
HCNOFClBr/C105351	0.78023	-1.15682	-0.63928	1.53482	0.78718	-1.03054	-0.58359	1.42206	0.948	-1.489	-0.674	1.88947	0.95	-1.21	-0.629	1.662	0.826	-1.313	-0.695	1.69979	0.927	-1.563	-0.776	1.97597	0.893	-1.617	-0.75	1.99365	0.745738	-1.1185	-0.616688	1.47901	0.418331	-1.17997	-0.621541	1.39773	0.401388	-1.15785	-0.622346	1.37443
HCNOFClBr/C105362	0.18712	-0.45043	0.61897	0.788051	0.19211	-0.46993	0.56424	0.759017	0.083	-0.327	0.837	0.902434	0.768	-0.82	0.637	1.29151	0.573	-0.643	0.676	1.09488	-0.19	-1.038	0.569	1.19888	-0.55	-0.484	0.629	0.965607	0.252019	-0.47389	0.618418	0.818856	0.16769	-0.519548	0.608705	0.817662	0.171884	-0.434238	0.596989	0.757959
HCNOFClBr/C105373	0.33195	-0.68896	0.10986	0.77261	0.35541	-0.62602	0.10319	0.727231	0.411	-0.912	0.146	1.01093	0.391	-0.83	0.133	0.927076	0.371	-0.829	0.133	0.917917	0.187	-0.843	0.115	0.871116	0.157	-0.901	0.12	0.922415	0.358278	-0.66512	0.107294	0.763059	0.333929	-0.692193	0.108239	0.776116	0.35003	-0.679115	0.113063	0.772335
HCNOFClBr/C105384	-0.25779	0.67988	0.06257	0.7298	-0.21681	0.64969	0.06124	0.687644	-0.172	1.036	0.107	1.05562	-0.163	0.794	0.08	0.814497	-0.191	0.875	0.088	0.899917	-0.452	0.486	0.031	0.664425	-0.343	0.451	0.032	0.567516	-0.326859	0.76389	0.0685257	0.833703	-0.130541	0.714312	0.0864818	0.731274	-0.172145	0.747439	0.0910093	0.772387
HCNOFClBr/C10538495	-0.03499	-0.2794	0.54405	0.6126	0.03013	-0.16866	0.52256	0.54993	0	-0.16	0.715	0.732683	0.013	-0.137	0.629	0.643878	-0.087	-0.28	0.632	0.696702	-0.984	-1.599	0.366	1.91285	-0.859	-1.451	0.476	1.7521	-0.0644207	-0.404814	0.608278	0.733503	-0.0473397	-0.321817	0.560685	0.648209	-0.112504	-0.315231	0.556785	0.649644
HCNOFClBr/C105395	0.17038	-0.46849	0.53109	0.728402	0.17146	-0.47371	0.47999	0.695838	0.082	-0.378	0.742	0.836763	0.125	-0.531	0.615	0.822077	0.244	-0.484	0.622	0.825031	-0.332	-0.865	0.486	1.04625	-0.479	-0.691	0.52	0.988596	0.157282	-0.478753	0.521001	0.724834	0.134945	-0.473235	0.531549	0.724366	0.14833	-0.462946	0.519679	0.711608
HCNOFClBr/C105408	-0.18778	0.62833	0.61016	0.895743	-0.21564	0.61509	0.59403	0.881878	-0.253	0.861	0.878	1.25547	-0.257	0.768	0.701	1.07111	-0.254	0.798	0.847	1.1911	0.257	0.488	0.161	0.574555	0.235	0.571	0.162	0.638365	-0.259584	0.687451	0.642405	0.976041	-0.203641	0.60546	0.593292	0.871807	-0.171644	0.643307	0.612793	0.904887
HCNOFClBr/C10541567	0.25955	0.70362	-1.24046	1.44955	0.23066	0.70521	-1.1541	1.37203	0.367	0.829	-1.652	1.88442	0.292	0.743	-1.38	1.59428	0.29	0.572	-1.398	1.53808	0.308	2.98	-2.065	3.63861	0.24	2.497	-1.91	3.15289	0.208091	0.769897	-1.27894	1.50722	0.214137	0.640446	-1.23434	1.40699	0.24847	0.664288	-1.22942	1.41933
HCNOFClBr/C10541692	0.28257	-0.26149	0.41974	0.569565	0.28575	-0.30237	0.39604	0.574394	0.376	-0.4	0.578	0.797157	0.273	-0.28	0.465	0.60758	0.127	-0.178	0.48	0.527459	0.458	-0.162	0.495	0.693565	0.467	-0.181	0.24	0.555383	0.419837	-0.32484	0.405255	0.667844	0.215	-0.285636	0.4425	0.568875	0.243547	-0.278554	0.436275	0.572052
HCNOFClBr/C105420	0.19813	1.08905	-0.2759	1.14079	0.16947	0.97714	-0.25308	1.02351	0.327	1.483	-0.376	1.56448	0.228	1.191	-0.292	1.24729	0.276	1.153	-0.318	1.22748	-0.469	1.421	-0.659	1.63508	-0.451	1.358	-0.604	1.55318	0.131778	1.10189	-0.269517	1.142	0.21704	1.09611	-0.245865	1.14412	0.217883	1.09229	-0.240232	1.13942
HCNOFClBr/C105431	-1.27313	0.352	1.13857	1.74388	-1.19799	0.31905	1.11708	1.66878	-1.574	0.456	1.681	2.34759	-1.346	0.353	1.374	1.95556	-1.052	0.297	1.285	1.68705	-2.75	0.63	0.708	2.90872	-2.691	0.575	0.854	2.88122	-1.29168	0.351181	1.14065	1.75865	-1.27402	0.318073	1.15856	1.75116	-1.27685	0.341717	1.1327	1.74072
HCNOFClBr/C10543121	0.91358	0.21744	0.40485	1.02265	0.9297	0.1789	0.37668	1.01894	1.262	0.461	0.381	1.39654	1.098	0.411	0.371	1.2297	0.778	0.397	0.288	0.919694	0.212	-0.462	0.584	0.774238	0.588	-0.119	0.58	0.834449	0.982073	0.293294	0.319972	1.07372	0.823052	0.232059	0.372216	0.932637	0.963284	0.223798	0.372074	1.05662
HCNOFClBr/C10543574	0.00311	0.08551	1.91746	1.91937	-0.00652	0.06975	1.81207	1.81342	-0.043	0.099	2.717	2.71914	-0.021	0.067	2.222	2.22311	-0.012	0.073	2.292	2.29319	0.056	-0.048	1.951	1.95239	0.138	-0.13	2.057	2.06572	0.190999	0.0965189	2.1441	2.15476	0.221156	0.121397	1.96146	1.97762	-0.405278	0.0772043	1.94747	1.99069
HCNOFClBr/C105442	-0.28997	0.16662	0.21642	0.39835	-0.15505	0.10805	0.11583	0.221657	-0.345	-0.039	0.108	0.363607	-0.364	0.06	0.17	0.406197	-0.66	0.018	0.294	0.722745	-1.474	0.306	0.297	1.53444	-1.03	0.074	0.107	1.03818	-0.234551	0.270357	0.240261	0.431083	-0.00861548	0.1855	0.223949	0.290926	0.0657733	0.187645	0.218696	0.295575
HCNOFClBr/C105453	-0.6179	-0.57748	0.47314	0.969095	-0.62865	-0.50051	0.40974	0.901997	-0.743	-0.814	0.658	1.28359	-0.614	-0.652	0.526	1.03864	-0.506	-0.658	0.378	0.912077	-0.484	-0.507	0.77	1.04125	-0.418	-0.53	0.783	1.03379	-0.617155	-0.57151	0.457183	0.957351	-0.637367	-0.602038	0.457566	0.988965	-0.614476	-0.571177	0.485497	0.969294
HCNOFClBr/C105464	-0.39074	0.29304	0.66679	0.826534	-0.38144	0.26265	0.61978	0.773698	-0.444	0.362	0.867	1.03917	-0.473	0.313	0.807	0.986381	-0.448	0.349	0.74	0.932794	-1.117	0.299	0.783	1.39649	-1.081	0.316	0.826	1.39667	-0.367653	0.299842	0.66816	0.819459	-0.414717	0.285328	0.6608	0.830698	-0.381714	0.311251	0.6626	0.825604
HCNOFClBr/C10546653	-0.07189	-0.28327	0.34517	0.452275	0.0582	-0.13102	0.34454	0.373177	0.216	-0.006	0.392	0.447611	-0.396	-0.635	0.493	0.896153	-0.218	-0.609	0.528	0.834978	-1.316	-1.639	0.971	2.31539	-0.645	-0.829	0.548	1.18472	0.000132905	-0.140524	0.30463	0.33548	-0.0776663	-0.268154	0.344378	0.443323	0.00316334	-0.265865	0.34746	0.437519
HCNOFClBr/C105500	-0.85867	-0.96267	-0.18503	1.30318	-0.81904	-0.85039	-0.16349	1.19194	-0.964	-1.382	-0.322	1.71549	-0.887	-1.175	-0.144	1.47923	-0.801	-1.149	-0.077	1.40276	-0.586	-1.015	0.183	1.18622	-0.689	-1.127	0.224	1.33979	-0.85043	-0.973256	-0.141821	1.30022	-0.840523	-1.0076	-0.174919	1.32376	-0.776162	-0.945646	-0.145966	1.23206
HCNOFClBr/C10551583	-1.2797	0.68424	0.32293	1.48664	-1.24968	0.6488	0.30079	1.43983	-1.559	0.725	0.32	1.74886	-1.281	0.723	0.349	1.51178	-1.57	0.789	0.36	1.79361	-1.475	1.123	0.593	1.94638	-1.542	1.308	0.71	2.14307	-1.12604	0.649099	0.316509	1.33772	-1.30799	0.591638	0.267382	1.46026	-1.21332	0.64716	0.308388	1.40928
HCNOFClBr/C105533	0.27201	0.49754	0.86252	1.03222	0.24319	0.48827	0.79576	0.964771	0.405	0.495	1.195	1.35539	0.322	0.5	0.995	1.15918	0.343	0.383	1.116	1.22874	-0.217	0.881	0.509	1.04035	-0.182	0.92	0.499	1.06232	0.32225	0.468028	0.85585	1.02731	0.294527	0.899677	0.882115	1.29394	0.270493	0.524319	0.851934	1.03628
HCNOFClBr/C105544	0.14754	-0.70449	0.35189	0.801187	0.10727	-0.65495	0.32131	0.737365	0.19	-0.848	0.493	0.999126	0.166	-0.789	0.406	0.902725	0.089	-0.749	0.456	0.881395	0.531	-1.107	0.121	1.23371	0.591	-1.134	0.096	1.28236	0.148699	-0.681282	0.348061	0.779361	0.138087	-0.697406	0.3603	0.797031	0.140157	-0.696345	0.34233	0.788498
HCNOFClBr/C105566	-0.46858	-0.68328	-1.40097	1.62762	-0.46632	-0.6342	-1.31716	1.53446	-0.299	-1.164	-1.599	2.00027	-0.453	-0.872	-1.454	1.75491	-0.454	-0.821	-1.375	1.66457	-1.502	-1.107	-1.584	2.44755	-1.168	-1.448	-1.392	2.32349	-0.39718	-0.739412	-1.36853	1.60541	-0.492984	-0.713631	-1.3845	1.63375	-0.494407	-0.694559	-1.40034	1.63945
HCNOFClBr/C10557445	0.01953	-0.10981	-0.00864	0.111867	0.00334	-0.07241	-0.00764	0.0728885	-0.01	-0.063	-0.009	0.0644205	-0.053	-0.106	-0.023	0.120723	0.081	-0.052	0.01	0.0967729	-0.071	-0.188	-0.035	0.203985	-0.036	-0.066	-0.015	0.0766616	0.0936479	-0.0672279	0.0110295	0.115807	0.0696161	-0.0919974	0.0172134	0.116646	0.0686714	-0.077147	0.0171277	0.104694
HCNOFClBr/C105577	0.27859	0.54728	-0.38607	0.725381	0.24164	0.50611	-0.34868	0.66039	0.508	0.872	-0.706	1.23162	0.33	0.602	-0.441	0.815956	0.349	0.677	-0.599	0.968985	0.219	0.546	-0.428	0.727503	0.156	0.45	-0.304	0.565024	0.286208	0.534903	-0.377803	0.714683	0.31557	0.567733	-0.341169	0.733691	0.308334	0.56986	-0.361673	0.742036
HCNOFClBr/C105588	-0.12703	-1.5141	-0.09061	1.52212	-0.13747	-1.42613	-0.08512	1.43527	-0.174	-1.847	-0.111	1.8585	-0.07	-1.71	-0.104	1.71459	-0.049	-1.644	-0.1	1.64777	-0.054	-1.974	-0.12	1.97838	-0.006	-2.091	-0.128	2.09492	-0.127857	-1.42425	-0.0848373	1.43249	-0.018258	-1.42325	-0.0634788	1.42479	-0.130406	-1.49766	-0.0887935	1.50595
HCNOFClBr/C105602	-0.76895	-0.16964	-1.47321	1.67045	-0.63416	-0.20685	-1.36483	1.51911	-0.794	-0.209	-1.853	2.02675	-0.732	-0.174	-1.634	1.7989	-0.813	-0.137	-1.71	1.89838	-1.468	-0.204	-1.426	2.05672	-1.4	-0.182	-1.408	1.99389	-0.743331	-0.17544	-1.45279	1.64132	-0.706282	-0.158854	-1.465	1.6341	-0.738071	-0.171298	-1.46941	1.65326
HCNOFClBr/C105668	0.20523	-0.70505	0.20025	0.761127	0.23796	-0.65429	0.18595	0.720623	0.24	-0.947	0.272	1.0141	0.24	-0.866	0.248	0.932234	0.224	-0.858	0.247	0.920516	0.027	-0.884	0.249	0.918796	-0.002	-0.926	0.261	0.962082	0.162234	-0.690619	0.197447	0.736383	0.196697	-0.72515	0.194438	0.776105	0.243397	-0.69577	0.205472	0.765216
HCNOFClBr/C105679	0.15061	-0.33611	0.03598	0.370065	0.25562	-0.31832	0.0403	0.410236	0.252	-0.576	0.062	0.631763	0.143	-0.381	0.039	0.408817	0.063	-0.544	0.049	0.549824	-0.855	-0.366	-0.018	0.930218	-0.562	-0.377	0	0.676737	0.203532	-0.347878	0.0401649	0.40504	0.162178	-0.324469	0.0386584	0.364796	0.164652	-0.322065	0.0360471	0.363505
HCNOFClBr/C105680	0.28699	0.25131	-0.60101	0.711852	0.31386	0.24844	-0.52881	0.663227	0.396	0.376	-0.787	0.957894	0.396	0.306	-0.69	0.85238	0.3	0.384	-0.727	0.875206	0.953	-0.085	-0.844	1.27584	0.888	-0.127	-0.896	1.26787	0.31548	0.236525	-0.592441	0.711659	0.294883	0.255143	-0.583442	0.701754	0.301861	0.258456	-0.581121	0.704004
HCNOFClBr/C10574364	0.0108	-0.09604	0.0247	0.0997517	0.01618	-0.08259	0.02986	0.0893002	0.044	-0.081	0.008	0.0925257	0.058	-0.083	0.015	0.102362	-0.02	-0.093	0.002	0.0951473	0.113	-0.122	0.087	0.187675	0.038	-0.029	0.035	0.0592453	0.0182626	-0.0945993	0.0495717	0.108351	0.0353012	-0.0839973	0.0446024	0.101445	0.0224631	-0.0833596	0.0388563	0.0946743
HCNOFClBr/C10574375	0.00215	-0.00114	-0.00673	0.00715647	-0.00552	0.00754	-0.00693	0.0116339	0.011	0.035	-0.006	0.0371753	0.005	0.034	0	0.0343657	0.053	0.021	-0.007	0.0574369	-0.067	0.007	-0.012	0.0684251	-0.028	0.009	-0.001	0.0294279	-0.0148213	-0.00158958	-0.01199	0.01913	0.0147803	0.0130614	0.00977922	0.0220157	0.00791454	0.0143798	-0.00501512	0.0171631
HCNOFClBr/C105759	-2e-05	6e-05	-3e-05	7e-05	-1e-05	6e-05	-3e-05	6.78233e-05	0	0	0	0	0	0	0	0	0	0	0	0	0	0	0	0	0	0	0	0	-7.33719e-06	6.79842e-05	-3.57976e-05	7.71826e-05	0.0816912	0.0240347	-1.87901e-05	0.0851535	1.83019	0.537179	-2.0645e-05	1.9074
HCNOFClBr/C105760	-0.69377	-0.24611	0.58294	0.938992	-0.63072	-0.23777	0.52827	0.856394	-0.788	-0.233	1.005	1.29817	-0.722	-0.25	0.77	1.08475	-0.608	-0.295	0.943	1.16015	-0.853	-0.822	-0.44	1.26368	-0.796	-0.75	-0.336	1.14412	-0.644431	-0.216332	0.683034	0.963653	-0.703105	-0.259507	0.586333	0.951571	-0.710768	-0.218773	0.563125	0.932825
HCNOFClBr/C105793	0.29417	-0.15755	-0.67582	0.753718	0.32106	-0.14296	-0.61601	0.709215	0.405	-0.189	-0.914	1.01742	0.399	-0.146	-0.841	0.94223	0.387	-0.219	-0.821	0.933687	-0.103	-0.002	-1.086	1.09088	-0.142	-0.008	-1.128	1.13693	0.202476	-0.131526	-0.686521	0.727741	0.266253	-0.169906	-0.69447	0.76292	0.312226	-0.154488	-0.670627	0.755706
HCNOFClBr/C105839	0.56814	-0.42193	0.10536	0.715478	0.50841	-0.40506	0.06752	0.653539	0.868	-0.654	0.272	1.12032	0.607	-0.472	0.191	0.792284	0.673	-0.48	0.164	0.842748	0.618	-0.404	0.429	0.853921	0.282	-0.213	0.179	0.396149	0.590411	-0.439452	0.0492779	0.737653	1.25556	-0.179986	0.107716	1.27296	0.605864	-0.41089	0.102351	0.739173
HCNOFClBr/C105851	0.87511	0.20796	0.18436	0.918179	0.81988	0.23696	0.14206	0.865179	1.063	0.283	0.274	1.13364	1.087	0.284	0.155	1.13413	0.918	0.23	0.116	0.953457	3.179	0.341	0.02	3.1973	3.507	0.359	0.047	3.52564	0.898765	0.206044	0.18641	0.940734	0.820922	0.206657	0.174295	0.864291	0.896644	0.234329	0.198599	0.947799
HCNOFClBr/C105862	1.54776	-1.29258	0.64458	2.11703	1.45209	-1.19685	0.5915	1.97253	1.967	-1.496	0.76	2.58548	1.628	-1.349	0.704	2.22841	1.32	-1.128	0.729	1.88314	2.97	-2.104	1.043	3.78623	3.126	-2.366	1.114	4.07564	1.43407	-1.2876	0.677325	2.04285	1.54624	-1.24994	0.670838	2.09839	1.45691	-1.30763	0.577928	2.0412
HCNOFClBr/C105909124	-0.72385	-0.65261	1.4553	1.7515	-0.77312	-0.6562	1.38284	1.71481	-0.728	-0.351	1.423	1.63649	-0.626	-0.454	1.399	1.5985	-0.474	-0.17	1.247	1.34484	-1.098	-1.197	1.922	2.51645	-0.758	-0.856	1.538	1.91644	-0.74557	-0.678257	1.42602	1.74627	-0.801658	-0.640192	1.43501	1.76401	-0.713946	-0.643238	1.43378	1.72604
HCNOFClBr/C105919	-0.30106	0.1881	-0.30734	0.469549	-0.30568	0.14564	-0.30812	0.457809	-0.37	0.297	-0.518	0.702448	-0.402	0.167	-0.382	0.579152	-0.351	0.337	-0.566	0.746409	-0.787	-0.703	-0.078	1.05814	-0.81	-0.744	-0.093	1.10376	-0.273506	0.247502	-0.361036	0.516149	1.65165	0.766051	-0.340568	1.85223	0.697826	0.484428	-0.297452	0.90006
HCNOFClBr/C10595069	-0.61398	-0.54134	-0.36102	0.894626	-0.56834	-0.52134	-0.33186	0.839605	-0.929	-0.67	-0.451	1.23099	-0.73	-0.575	-0.385	1.00586	-0.913	-0.613	-0.576	1.24142	-0.95	0.105	-0.192	0.974879	-1.021	0.379	-0.305	1.13098	-0.607061	-0.472986	-0.402965	0.868688	-0.617107	-0.48187	-0.341271	0.8541	-0.600216	-0.554015	-0.339581	0.884595
HCNOFClBr/C105953	1.71466	0.99741	0.24718	1.999	1.55464	0.94639	0.22325	1.83368	2.021	1.345	0.216	2.43724	1.74	1.126	0.204	2.08257	1.552	1.203	0.006	1.96366	3.731	-0.114	0.128	3.73494	3.834	-0.094	0.204	3.84057	1.84364	0.921042	0.280779	2.07994	1.62094	1.06117	0.23847	1.95202	1.70194	1.03957	0.250932	2.01004
HCNOFClBr/C10599709	-1.24863	0.20002	-0.016	1.26465	-1.17509	0.24964	-0.01846	1.20146	-1.715	0.296	-0.023	1.74051	-1.397	0.34	-0.025	1.438	-1.35	0.336	-0.024	1.39139	-1.378	0.048	-0.007	1.37885	-1.375	0.055	-0.007	1.37612	-1.3472	0.236111	-0.0186853	1.36786	-1.19931	0.296621	-0.00172893	1.23544	-1.27434	0.230194	-0.0190065	1.2951
HCNOFClBr/C106003	-0.13451	2.17104	-0.08102	2.17671	-0.13811	2.08577	-0.11048	2.09326	0.012	3.024	0.15	3.02774	-0.101	2.434	0.109	2.43853	-0.07	2.288	0.416	2.32656	-0.306	2.788	-0.431	2.83766	-0.493	2.69	-0.486	2.77765	-0.13591	2.22855	-0.0794654	2.23411	0.11916	2.21948	-0.0701283	2.22378	3.05471	2.52835	-0.0580323	3.96576
HCNOFClBr/C106025	0.0995	-0.82219	-0.20546	0.853294	0.05348	-0.74079	-0.19745	0.768516	0.079	-1.031	-0.22	1.05717	0.053	-0.95	-0.211	0.974592	0.058	-0.856	-0.249	0.893365	0.328	-2.136	-0.174	2.16803	0.383	-2.105	-0.148	2.14467	0.0687255	-0.837187	-0.146372	0.852661	0.105884	-0.798107	-0.221209	0.834937	0.0829481	-0.8039	-0.219706	0.8375
HCNOFClBr/C10606470	-0.51321	0.2951	0.05417	0.594477	-0.48286	0.28486	0.14182	0.578284	-0.798	0.445	0.224	0.940747	-0.614	0.351	0.096	0.713732	-0.611	0.338	-0.019	0.698517	-0.782	0.478	-1.016	1.36831	-0.612	0.377	-0.722	1.0188	-0.503683	0.2913	0.0855496	0.588108	-0.519314	0.285499	0.0443793	0.594278	-0.511272	0.298858	0.0843367	0.598188
HCNOFClBr/C106183	0.1227	-0.53092	-0.26812	0.607305	0.16025	-0.51133	-0.24823	0.590556	0.135	-0.788	-0.435	0.910162	0.129	-0.701	-0.334	0.787145	0.164	-0.679	-0.433	0.821843	-1.615	-0.581	0.182	1.72595	-1.601	-0.587	0.21	1.7181	0.0535408	-0.518426	-0.265382	0.584859	0.106875	-0.527216	-0.271806	0.602709	0.196225	-0.533052	-0.258744	0.624177
HCNOFClBr/C106194	-0.00032	0.00027	0.00048	0.000636946	-0.00029	0.00024	0.00043	0.000571489	0	0	0.001	0.001	0	0	0.001	0.001	0	0	0.001	0.001	0	0	0.001	0.001	0	0	0.001	0.001	-0.000301582	0.000269371	0.000453287	0.000607439	0.0169376	0.00656567	0.000503891	0.0181726	1.16079	0.423968	0.000488136	1.23579
HCNOFClBr/C106218	0.14978	0.55836	0.22689	0.621031	0.10542	0.54672	0.15569	0.578148	0.213	0.863	0.276	0.93076	0.227	0.613	0.246	0.698437	0.181	0.604	0.324	0.70891	1.026	0.549	0.792	1.4076	0.75	0.483	0.582	1.06514	0.106572	0.55119	0.205092	0.597688	-0.339733	0.351132	0.23346	0.541494	0.238976	0.60286	0.235588	0.689965
HCNOFClBr/C106230	0.21052	0.18988	-1.02139	1.06001	0.19336	0.16717	-0.92601	0.96064	0.435	0.339	-1.409	1.51309	0.211	0.263	-1.205	1.25129	0.381	0.212	-1.041	1.12862	-0.85	0.935	-1.643	2.07272	-0.921	1.019	-1.562	2.08001	0.199084	0.246799	-0.97039	1.02088	0.204295	0.201919	-1.00206	1.04242	0.241708	0.228376	-0.995079	1.04917
HCNOFClBr/C106241	-0.67093	-0.36553	-0.49362	0.909626	-0.656	-0.37416	-0.38085	0.8458	-0.907	-0.591	-0.552	1.21517	-0.805	-0.475	-0.475	1.04846	-0.651	-0.435	-0.556	0.960293	-1.167	-0.373	-0.619	1.37265	-1.001	-0.361	-0.454	1.15691	-0.651255	-0.31692	-0.417064	0.835772	-0.634137	-0.353523	-0.466268	0.862852	-0.669503	-0.371459	-0.473207	0.900078
HCNOFClBr/C106252	0.00724	-0.0049	0.66411	0.664168	-0.05742	-0.01198	0.61665	0.619433	-0.08	-0.008	0.962	0.965354	0.025	0.038	0.758	0.759364	0.04	0.011	0.766	0.767123	0.922	0.659	0.686	1.32475	0.695	0.488	0.532	1.00209	-0.0597709	0.0351173	0.620919	0.624777	0.0430975	0.0290793	0.663254	0.665288	0.0234061	0.0168195	0.654037	0.654672
HCNOFClBr/C106309	-0.32186	0.49584	0.41474	0.722122	-0.34265	0.45455	0.37947	0.684121	-0.418	0.698	0.557	0.98599	-0.396	0.628	0.508	0.899591	-0.409	0.623	0.514	0.905321	0.89	0.644	0.536	1.22235	0.893	0.671	0.562	1.25041	-0.316303	0.464927	0.405286	0.693153	-0.290685	0.51526	0.432523	0.732848	-0.27682	0.504703	0.424536	0.715252
HCNOFClBr/C106310	0.14548	1.53176	-0.81475	1.74105	0.12893	1.41479	-0.74992	1.60644	0.19	1.936	-1.154	2.26184	0.158	1.668	-0.969	1.9355	0.125	1.399	-0.812	1.6224	0.211	2.806	-1.007	2.98868	0.226	2.992	-1.073	3.18661	0.142238	1.59446	-0.819593	1.7984	0.231504	1.5104	-0.74921	1.70183	0.226476	1.55104	-0.761229	1.74256
HCNOFClBr/C106321	-0.43876	0.35192	-0.41364	0.698181	-0.46127	0.32236	-0.37276	0.675008	-0.566	0.53	-0.577	0.966532	-0.527	0.486	-0.526	0.889157	-0.503	0.497	-0.516	0.875371	0.936	0.402	-0.906	1.36328	0.932	0.429	-0.932	1.38611	-0.460375	0.352841	-0.402962	0.706272	-0.388823	0.358374	-0.408398	0.668134	-0.38692	0.367784	-0.399427	0.666719
HCNOFClBr/C106332	0.4652	-0.39792	-0.09682	0.619779	0.4187	-0.41632	-0.08944	0.597186	0.693	-0.578	-0.17	0.918277	0.604	-0.502	-0.107	0.792634	0.593	-0.549	-0.187	0.829469	1.573	1.651	0.137	2.28449	1.587	1.666	0.167	2.30695	0.493937	-0.353568	-0.101955	0.615938	0.470927	-0.418586	-0.102478	0.638348	0.539889	-0.356204	-0.0951076	0.653764
HCNOFClBr/C106354	0.25151	-0.94236	-0.30641	1.02234	0.22374	-0.85676	-0.28243	0.929443	0.364	-1.414	-0.459	1.53055	0.288	-1.124	-0.358	1.21428	0.31	-1.126	-0.398	1.23385	0.691	-1.039	-0.176	1.26015	0.646	-0.982	-0.138	1.1835	0.254211	-0.939576	-0.298048	1.01797	0.246041	-0.941729	-0.298309	1.01803	0.279414	-0.923117	-0.284531	1.00557
HCNOFClBr/C106365	-0.53729	1.66805	0.22689	1.76707	-0.53114	1.54883	0.21455	1.65137	-0.65	2.249	0.297	2.35981	-0.618	1.872	0.256	1.98792	-0.635	1.829	0.254	1.95269	-0.583	2.127	0.277	2.22278	-0.606	2.142	0.281	2.24374	-0.465164	1.70669	0.220797	1.78268	-0.573131	1.65711	0.232162	1.76873	-0.537256	1.68472	0.240178	1.78455
HCNOFClBr/C106376	0	0	0	0	0	0	0	0	0	0	0	0	0	0	0	0	0	0	0	0	0	0	0	0	0	0	0	0	1.3559e-08	3.87867e-08	4.83497e-09	4.13718e-08	-2.80627e-08	4.08275e-08	-1.83898e-10	4.95423e-08	-1.60661e-08	3.57644e-08	1.86914e-09	3.92518e-08
HCNOFClBr/C106401	1.28247	-0.25989	-0.32366	1.34797	1.35427	-0.28319	-0.37412	1.43325	1.298	-0.303	-0.478	1.41601	2.084	-0.378	-0.357	2.14788	1.468	-0.301	-0.382	1.54646	0.948	-0.212	-0.312	1.02029	0.592	-0.139	-0.222	0.647355	1.28684	-0.260972	-0.325284	1.35273	1.22186	-0.255172	-0.32229	1.28915	1.2608	-0.252141	-0.321506	1.32535
HCNOFClBr/C106412	-0.87012	-0.28306	0.07429	0.918015	-0.91558	-0.29711	0.07801	0.965736	-1.004	0.005	-0.002	1.00401	-1.357	-0.745	0.197	1.56054	-1.09	-0.434	0.114	1.17875	-0.409	0.014	-0.004	0.409259	-0.226	0.27	-0.072	0.359388	-0.878357	-0.282049	0.074051	0.925498	-0.871944	-0.275448	0.0727906	0.917309	-0.843959	-0.268351	0.0697834	0.888341
HCNOFClBr/C106423	0.00487	0.02368	-0.01144	0.0267457	0.00627	0.02722	-0.01379	0.0311513	0.005	0.031	-0.014	0.0343802	0.006	0.031	-0.015	0.0349571	0.003	0.006	-0.004	0.00781025	0.003	0.016	-0.007	0.01772	0.001	0.006	-0.003	0.00678233	0.00486063	0.0204976	-0.00767487	0.0224206	0.00210909	0.0179623	-0.0113702	0.0213629	0.0178423	0.0280828	0.00615035	0.0338351
HCNOFClBr/C106445	-0.14706	-0.21586	-0.44227	0.513639	-0.04271	-0.2274	-0.4574	0.512591	-0.163	-0.348	-0.704	0.802053	-0.189	-0.256	-0.528	0.616475	-0.262	-0.257	-0.524	0.639741	-1.221	-0.119	-0.336	1.27197	-0.898	-0.135	-0.339	0.969304	-0.141797	-0.216953	-0.443392	0.513587	-0.16279	-0.223193	-0.455764	0.532951	-0.156825	-0.219978	-0.449243	0.524218
HCNOFClBr/C106467	0	0	1e-05	1e-05	0	0	1e-05	1e-05	0	0	0	0	0	0	0	0	0	0	0	0	0	0	0	0	0	0	0	0	2.63296e-08	1.38859e-06	2.78114e-06	3.10863e-06	2.34515e-08	2.08341e-06	5.61544e-06	5.98952e-06	-1.03615e-08	2.16476e-06	6.07135e-06	6.44574e-06
HCNOFClBr/C106478	0.75694	0.85485	-0.62566	1.30199	0.78532	0.87601	-0.68858	1.36318	0.84	0.917	-0.811	1.48466	0.858	0.965	-0.723	1.4799	0.598	0.638	-0.634	1.08009	0.411	0.425	-0.483	0.763436	0.548	0.625	-0.429	0.935398	0.764215	0.864313	-0.626334	1.31277	0.694802	0.807765	-0.609687	1.22758	0.730692	0.827493	-0.61331	1.26286
HCNOFClBr/C106489	0.65573	-0.58257	0.15588	0.890881	0.67007	-0.6103	0.16345	0.920965	0.551	-0.85	0.227	1.03809	0.672	-0.676	0.181	0.970217	0.463	-0.631	0.169	0.800682	-0.003	-0.322	0.086	0.3333	0.163	-0.368	0.098	0.414243	0.653098	-0.581713	0.155807	0.888371	0.615963	-0.581595	0.156585	0.861499	0.634738	-0.582754	0.156324	0.875747
HCNOFClBr/C106490	-0.19533	-0.32965	-0.3335	0.507981	-0.27972	-0.44813	-0.36203	0.640414	-0.299	-0.495	-0.47	0.745202	-0.239	-0.4	-0.392	0.608921	-0.09	-0.205	-0.416	0.47242	0.359	0.379	-0.478	0.707818	0.157	0.149	-0.296	0.366696	-0.203954	-0.34039	-0.329039	0.51549	-0.175364	-0.300554	-0.337955	0.485076	-0.16612	-0.309705	-0.334677	0.485306
HCNOFClBr/C106503	0	1e-05	-1e-05	1.41421e-05	0	1e-05	-1e-05	1.41421e-05	0	0	0	0	0	0	0	0	0	0	0	0	0	0	0	0	0	0	0	0	3.9034e-06	5.60328e-06	-5.87901e-06	9.01089e-06	0.0617793	0.00887471	-0.00435793	0.0625654	-0.0353396	-0.00506968	0.00248427	0.0357877
HCNOFClBr/C106514	1e-05	-1e-05	0	1.41421e-05	0	-1e-05	0	1e-05	0	0	0	0	0	0	0	0	0	0	0	0	0	0	0	0	0	0	0	0	5.30941e-06	-1.24939e-05	-6.55802e-07	1.35911e-05	0.0868893	0.0263193	0.0890893	0.127198	0.00211966	0.000631419	0.00216883	0.00309766
HCNOFClBr/C106525	0.08587	0.63597	-0.39599	0.754082	0.03165	0.55081	-0.41139	0.688212	-0.048	1.107	-0.648	1.28361	0.024	0.758	-0.49	0.902906	0.039	0.798	-0.403	0.894837	0.582	0.994	-0.183	1.1663	0.437	0.651	-0.228	0.81655	0.0964662	0.650357	-0.396789	0.767926	0.0873094	0.632885	-0.398395	0.752917	0.0538151	0.645333	-0.399536	0.760907
HCNOFClBr/C106616	-0.69907	1.25282	-0.59469	1.55303	-0.80026	1.18183	-0.48557	1.50762	-1.025	1.761	-0.725	2.16272	-0.891	1.431	-0.625	1.79785	-0.602	1.323	-0.649	1.59183	-0.249	1.279	-0.672	1.46609	-0.705	1.196	-0.706	1.55752	-0.706764	1.23267	-0.574746	1.53275	-0.671654	1.2803	-0.584495	1.55946	-0.68566	1.26596	-0.578954	1.55177
HCNOFClBr/C106638	0.22591	0.60768	-0.36988	0.746406	0.23986	0.55351	-0.33616	0.690586	0.252	0.759	-0.494	0.940011	0.303	0.669	-0.454	0.863415	0.086	0.733	-0.453	0.865964	1.229	0.764	-0.541	1.54493	0.967	0.819	-0.625	1.41297	0.166651	0.617086	-0.410057	0.759417	0.216057	0.593178	-0.385808	0.739857	0.245185	0.612481	-0.360706	0.751903
HCNOFClBr/C106650	0.00413	0.01425	-1.10738	1.10748	0.00401	0.01384	-1.04805	1.04815	0.005	0.018	-1.399	1.39912	0.004	0.017	-1.266	1.26612	0.004	0.016	-1.228	1.22811	0.004	0.015	-1.178	1.1781	0.004	0.016	-1.226	1.22611	0.0042341	0.0148888	-1.14987	1.14997	0.034956	0.027797	-1.10049	1.1014	-0.0375215	-0.00370025	-1.12004	1.12067
HCNOFClBr/C106672	0.33244	-0.52725	0.12594	0.635901	0.36336	-0.48953	0.05206	0.611866	0.62	-0.823	0.069	1.03271	0.448	-0.644	0.084	0.788984	0.4	-0.601	0.151	0.737565	0.173	-0.901	0.623	1.10899	0.142	-0.754	0.41	0.869931	0.317203	-0.542371	0.122878	0.640221	0.329117	-0.523691	0.114964	0.629116	0.354466	-0.513004	0.144551	0.64009
HCNOFClBr/C106683	0.00995	-0.53862	-0.9436	1.08655	0.00822	-0.48175	-0.85007	0.977123	0.048	-0.753	-1.382	1.57456	0.025	-0.584	-1.095	1.24125	0.064	-0.624	-1.137	1.29855	-0.445	-0.74	-1.101	1.39922	-0.418	-0.688	-1.044	1.31833	-0.0369158	-0.578015	-0.958026	1.1195	0.0109595	-0.536287	-0.953321	1.09387	0.0399572	-0.515732	-0.931453	1.06545
HCNOFClBr/C106707	-0.13988	-0.12041	-0.61461	0.641725	-0.20171	-0.13039	-0.55701	0.606588	-0.236	-0.177	-0.872	0.920548	-0.185	-0.148	-0.763	0.798936	-0.194	-0.155	-0.785	0.823338	1.171	0.254	-0.862	1.47608	1.251	0.273	-0.893	1.56108	-0.106732	-0.111429	-0.62654	0.64526	-0.143719	-0.122023	-0.609076	0.637588	-0.12193	-0.113846	-0.604555	0.627148
HCNOFClBr/C1067089	-0.00446	0.00729	-0.02076	0.0224502	-0.00313	0.00513	-0.01433	0.0155391	-0.005	0.008	-0.022	0.0239374	0.004	-0.007	0.02	0.0215639	-0.005	0.007	-0.021	0.0226936	0.005	-0.009	0.025	0.027037	0.004	-0.006	0.017	0.0184662	-0.0100226	0.016376	-0.04538	0.0492744	-0.00481595	0.000768446	-0.0111112	0.0121343	0.0176127	0.0319738	-0.0134337	0.0388972
HCNOFClBr/C1067090	-0.04497	-0.23007	-0.72052	0.757696	-0.05288	-0.23661	-0.67606	0.718218	-0.079	-0.3	-0.744	0.806087	-0.067	-0.272	-0.718	0.770712	-0.079	-0.318	-0.831	0.893267	0.058	-0.053	-0.834	0.837693	0.067	-0.024	-0.777	0.780253	0.0131797	-0.123721	-0.756013	0.766183	-0.131648	-1.71905	-0.701633	1.86138	-0.0511862	-0.305336	-0.710684	0.775191
HCNOFClBr/C1067205	-0.00592	-0.00319	0.01158	0.013391	-0.00602	-0.00345	0.00833	0.0108412	-0.021	-0.009	0.032	0.0393192	0.002	0	0.002	0.00282843	0	-0.009	0.016	0.0183576	0.011	-0.002	-0.009	0.0143527	0.008	0.002	-0.009	0.0122066	-0.024037	-0.0360247	0.0301116	0.0527472	-0.00902924	-0.00563472	0.00469519	0.0116328	0.00771685	0.00685024	0.0376988	0.0390854
HCNOFClBr/C106730	-0.10336	-0.51208	0.42063	0.6707	-0.17181	-0.461	0.37819	0.620538	-0.188	-0.698	0.575	0.923674	-0.142	-0.599	0.493	0.788679	-0.154	-0.663	0.547	0.873209	1.552	-0.523	0.45	1.69845	1.635	-0.542	0.466	1.78442	-0.0639348	-0.518026	0.42627	0.673903	-0.0983	-0.512783	0.430513	0.676721	-0.0812774	-0.503366	0.419852	0.660499
HCNOFClBr/C106796	-0.0001	4e-05	-0.00017	0.000201246	-9e-05	4e-05	-0.00015	0.000179444	0	0	0	0	0	0	0	0	0	0	0	0	0	0	0	0	0	0	0	0	-0.000101648	5.27792e-05	-0.000184832	0.000217442	0.017082	0.0676659	-0.000199767	0.069789	0.00492841	0.019828	-0.000176515	0.0204321
HCNOFClBr/C1068195	-0.02224	-0.05766	-0.00981	0.0625742	-0.02105	-0.03281	-0.00708	0.0396198	-0.015	0	-0.007	0.0165529	-0.003	0.012	0.014	0.0186815	-0.012	-0.098	-0.006	0.0989141	0.022	0.024	0.037	0.0492849	0.008	0.014	0.014	0.0213542	-0.0150866	-0.0448442	0.00390428	0.0474748	-0.00320449	-0.0526542	0.00159227	0.0527757	0.0117928	-0.0337696	0.00694085	0.0364366
HCNOFClBr/C106854	0.46971	0.1761	-0.37543	0.626567	0.44942	0.12783	-0.36041	0.590097	0.6	0.221	-0.649	0.911066	0.505	0.143	-0.422	0.673467	0.549	0.124	-0.777	0.95943	1.147	-0.161	-0.515	1.26758	1.071	-0.123	-0.445	1.16627	0.392001	0.208919	-0.332949	0.555128	0.521622	0.197988	-0.34529	0.656136	0.364186	0.105138	-0.387546	0.542104
HCNOFClBr/C106865	0.11341	0.29572	0.64183	0.715722	0.11336	0.28768	0.6163	0.689519	0.101	0.422	0.988	1.07909	0.072	0.443	0.752	0.875749	0.077	0.444	1.041	1.13435	0.025	0.65	0.754	0.995812	-0.132	0.861	0.683	1.1069	0.122907	0.325013	0.615024	0.706396	0.0658598	0.266254	0.629771	0.686906	0.101607	0.330197	0.641451	0.72857
HCNOFClBr/C106887	-0.38098	-0.54349	0.47219	0.814549	-0.36534	-0.53148	0.45124	0.787123	-0.493	-0.81	0.698	1.17743	-0.472	-0.637	0.566	0.97412	-0.492	-0.772	0.677	1.13859	-0.694	-0.703	0.585	1.14807	-0.731	-0.69	0.573	1.15706	-0.398154	-0.529709	0.447408	0.799557	-0.321228	-0.525797	0.505774	0.797156	-0.377366	-0.532843	0.482317	0.811761
HCNOFClBr/C1068877	0.02023	-0.05537	0.00954	0.0597168	0.01915	-0.04129	0.00842	0.046287	0.007	-0.074	-0.014	0.0756373	0.023	-0.003	0.003	0.023388	0.028	-0.094	0.014	0.0990757	-0.006	0.027	0.011	0.0297658	-0.002	0.021	0.004	0.0214709	-0.0333884	-0.0315741	-0.0208308	0.0504542	0.03832	-0.0371687	0.0307696	0.0616174	0.060293	-0.0298802	0.0398264	0.0781934
HCNOFClBr/C106912	0.6517	-0.33869	-0.9599	1.20865	0.60368	-0.31202	-0.8957	1.12431	0.951	-0.543	-1.322	1.71666	0.818	-0.388	-1.168	1.4778	0.945	-0.625	-1.153	1.6165	0.927	-0.557	-1.349	1.72898	1.115	-0.74	-1.337	1.89166	0.657037	-0.349761	-0.949345	1.20635	0.639896	-0.307373	-0.971776	1.20345	0.660407	-0.323374	-0.993972	1.2364
HCNOFClBr/C106923	-0.17764	-0.40676	-0.96821	1.0651	-0.1523	-0.39354	-0.92137	1.01341	-0.328	-0.687	-1.516	1.69641	-0.184	-0.539	-1.16	1.29228	-0.222	-0.495	-1.391	1.49305	0.154	-0.734	-1.152	1.37462	0.477	-0.774	-1.06	1.3965	-0.18005	-0.41994	-0.914476	1.02227	-0.172159	-0.395056	-0.972095	1.06333	-0.157168	-0.406241	-0.973237	1.06627
HCNOFClBr/C106934	0	0	0	0	0	0	0	0	0	0	0	0	0	0	0	0	0	0	0	0	0	0	0	0	0	0	0	0	-4.26559e-08	1.71684e-07	5.29225e-13	1.76904e-07	-0.0101476	-0.0114745	-1.95548e-12	0.0153179	-0.00803311	-0.00908346	1.70294e-12	0.012126
HCNOFClBr/C1069530	-0.02902	0.01377	0.05945	0.0675727	-0.01834	0.00962	0.03273	0.0387318	-0.017	0.021	0.019	0.0330303	0	0.003	-0.015	0.0152971	-0.051	0.031	0.109	0.12427	-0.001	-0.007	-0.03	0.0308221	0.006	-0.004	-0.017	0.0184662	-0.018248	0.00539288	0.0579447	0.060989	-0.0287158	0.0150611	0.0523429	0.0615728	-0.00464839	0.0349465	0.0773968	0.0850478
HCNOFClBr/C106956	-0.60632	-0.46205	-0.37685	0.850371	-0.5936	-0.44007	-0.37541	0.828828	-0.391	-0.397	-0.356	0.661231	-1.001	-0.816	-0.655	1.44806	-0.873	-0.677	-0.573	1.2445	-0.868	-0.538	-0.436	1.11039	-0.506	-0.281	-0.229	0.622445	-0.569997	-0.449767	-0.403387	0.830607	-0.587111	-0.461733	-0.381708	0.838807	-0.600336	-0.448904	-0.362697	0.832747
HCNOFClBr/C106967	0.12945	-0.66852	-0.00031	0.680938	0.11292	-0.6645	-0.0003	0.674026	0.254	-0.57	0	0.624032	0.143	-1.302	0	1.30983	0.2	-1.04	0	1.05906	0.164	-0.717	0	0.735517	0.022	-0.47	0	0.470515	0.162971	-0.666552	-0.000324904	0.686186	-0.283795	-0.907649	-0.00029749	0.950981	0.0866674	-0.697045	-0.000296387	0.702412
HCNOFClBr/C106978	0	0	0	0	0	0	0	0	0	0	0	0	0	0	0	0	0	0	0	0	0	0	0	0	0	0	0	0	-5.07638e-08	4.56394e-07	9.65377e-07	1.06903e-06	-0.00149791	-0.00100687	-0.00151608	0.00235712	0.00237454	0.0015972	0.00240538	0.00373836
HCNOFClBr/C106989	0.097	-0.12343	0.01893	0.158121	0.1024	-0.10262	0.02969	0.14798	0.099	-0.118	0.034	0.157737	0.1	-0.119	0.021	0.15685	0.035	-0.083	0.017	0.0916679	0.177	-0.144	-0.019	0.228967	0.052	-0.033	-0.01	0.0623939	0.0934238	-0.126289	0.0181461	0.158134	0.0951395	-0.119039	0.0177999	0.153423	0.107599	-0.118551	0.0185246	0.161168
HCNOFClBr/C106990	3e-05	-0.0001	2e-05	0.000106301	3e-05	-0.0001	2e-05	0.000106301	0	0	0	0	0	0	0	0	0	0	0	0	0	0	0	0	0	0	0	0	2.79914e-05	-9.83309e-05	2.28675e-05	0.000104764	-0.0152248	-0.00604324	-0.0123919	0.0205396	0.0111165	0.00425278	0.00904748	0.0149505
HCNOFClBr/C107006	0.32539	-0.0032	-0.00173	0.32541	0.29893	0.00941	-0.00229	0.299087	0.307	-0.03	-0.002	0.308469	0.264	-0.026	-0.002	0.265285	0.262	-0.025	-0.003	0.263207	0.561	0.114	0	0.572466	0.18	0.05	0	0.186815	0.339504	-0.00730287	-0.00197124	0.339589	0.327051	-0.0142879	-0.00325171	0.32738	0.336591	-0.000690637	0.00151585	0.336595
HCNOFClBr/C107017	0.00014	0.00022	0.00018	0.00031686	0.00015	0.00024	0.0002	0.000346554	0	0	0	0	0	0	0	0	0	0	0	0	0	0	0	0	0	0	0	0	7.05284e-05	0.000115574	9.51251e-05	0.00016547	-0.000912368	-0.000543771	-0.00034792	0.00111765	0.00102345	0.000811404	0.000575245	0.00142714
HCNOFClBr/C107028	0.27695	1.0666	-0.00356	1.10198	0.28744	0.9835	-0.0256	1.02496	0.284	1.468	0.062	1.4965	0.32	1.121	-0.024	1.16603	0.385	1.093	-0.075	1.16125	0.412	1.264	-0.063	1.33094	0.525	1.344	-0.128	1.44857	0.243801	1.07709	0.0216075	1.10455	0.162594	1.03656	0.053575	1.0506	0.205844	1.05121	0.0345468	1.07173
HCNOFClBr/C107051	-0.59273	-0.43755	-0.3638	0.821663	-0.5515	-0.40706	-0.35697	0.772837	-0.518	-0.446	-0.391	0.787478	-0.576	-0.439	-0.353	0.805671	-0.585	-0.466	-0.399	0.847692	-0.582	-0.378	-0.307	0.758852	-0.702	-0.342	-0.299	0.836163	-0.571733	-0.426777	-0.398619	0.81726	-0.568641	-0.438119	-0.369714	0.807458	-0.581523	-0.4264	-0.352505	0.802649
HCNOFClBr/C107062	0	0	0	0	1e-05	0	0	1e-05	0	0	0	0	0	0	0	0	0	0	0	0	0	0	0	0	0	0	0	0	4.90826e-06	1.87332e-06	3.92931e-07	5.26827e-06	-0.0152466	-0.0102237	-0.00869985	0.0203143	-0.0116772	-0.00783046	-0.00666368	0.0155588
HCNOFClBr/C1070708	0.00014	0.00038	-0.00025	0.00047592	0.00014	0.00041	-0.00026	0.000505272	0	0	0	0	0	0	0	0	0	0	0	0	0	0	0	0	0	0	0	0	0.000148965	0.000386748	-0.000261079	0.000489824	0.174919	0.0936446	-0.000243925	0.198409	0.76378	0.407873	-0.00022779	0.865863
HCNOFClBr/C1070719	0	0	-1.53524	1.53524	0	0	-1.45988	1.45988	0	0	-1.456	1.456	0	0	-1.484	1.484	0	0	-1.654	1.654	0	0	-1.57	1.57	0	0	-1.396	1.396	0	0	-1.73581	1.73581	0	0	-1.61062	1.61062	0	0	-1.55491	1.55491
HCNOFClBr/C107073	0.38838	-0.27837	-0.50008	0.691671	0.42396	-0.29387	-0.51877	0.73159	0.237	-0.321	-0.814	0.906535	0.367	-0.306	-0.604	0.770156	0.297	-0.241	-0.531	0.654409	-0.021	-0.111	-0.39	0.406032	0.122	-0.166	-0.407	0.456168	0.377071	-0.26412	-0.48606	0.669475	0.361884	-0.255142	-0.489968	0.660399	0.372501	-0.311437	-0.501317	0.697903
HCNOFClBr/C1070833	0.28534	-0.43254	-0.22739	0.565876	0.35757	-0.33048	-0.17899	0.518759	0.494	-0.517	-0.278	0.767209	0.392	-0.473	-0.252	0.664001	0.375	-0.545	-0.287	0.721123	-1.278	-1.387	-0.643	1.99261	-1.009	-1.22	-0.57	1.68267	0.28541	-0.423254	-0.222718	0.556962	0.292271	-0.418391	-0.219273	0.555476	0.291596	-0.432879	-0.225696	0.56864
HCNOFClBr/C1070877	-0.00165	0.00181	0.00447	0.00509701	0.00216	-0.0027	-0.00633	0.0072128	0.014	-0.017	-0.038	0.0439204	0.001	-0.001	-0.003	0.00331662	-0.013	0.015	0.035	0.0402368	0.001	-0.002	-0.004	0.00458258	-0.001	0.002	0.004	0.00458258	-0.016474	0.0205006	0.0462379	0.0531941	0.040513	0.0312518	0.0306069	0.0596219	0.029341	0.022711	0.022451	0.0433674
HCNOFClBr/C107108	0.08574	0.42706	0.23074	0.492922	0.16301	0.41241	0.245	0.506635	0.223	0.596	0.357	0.729653	0.096	0.475	0.279	0.55918	0.01	0.445	0.237	0.504276	-0.319	0.467	0.202	0.600545	-0.137	0.254	0.146	0.323421	0.0836913	0.439029	0.235754	0.505303	0.0834277	0.428067	0.234071	0.494966	0.0923683	0.429251	0.231889	0.496549
HCNOFClBr/C107119	0.14037	-0.40893	-0.26028	0.504652	0.19648	-0.37448	-0.29848	0.51762	0.242	-0.541	-0.418	0.725237	0.135	-0.446	-0.312	0.56079	-0.004	-0.441	-0.262	0.512973	-0.132	-0.476	-0.146	0.515088	-0.1	-0.248	-0.134	0.299099	0.114105	-0.418058	-0.253764	0.502184	0.126696	-0.408774	-0.269787	0.505898	0.144409	-0.405184	-0.271995	0.50893
HCNOFClBr/C107120	1.63068	0.13655	5e-05	1.63639	1.51585	0.13299	5e-05	1.52167	1.548	0.074	0	1.54977	1.512	0.08	0	1.51411	1.384	0.054	0	1.38505	1.979	0.455	0	2.03063	1.612	0.375	0	1.65504	1.64135	0.142144	6.00375e-05	1.64749	1.55342	0.131689	5.23814e-05	1.55899	1.67322	0.137775	5.4143e-05	1.67888
HCNOFClBr/C1071267	-0.01641	0.02448	0.00183	0.0295281	-0.00261	0.02174	-0.00523	0.0225121	0.006	0.017	-0.012	0.0216564	0.026	-0.005	0.003	0.0266458	-0.02	0.035	0.007	0.0409145	0.073	0.021	-0.006	0.0761971	0.027	-0.003	0.004	0.0274591	-0.0277098	0.00860503	0.00827857	0.0301731	-0.0268504	0.0281027	0.0159284	0.042005	-5.24139e-05	0.041057	0.0190778	0.045273
HCNOFClBr/C107131	1.56397	0.31655	-0.08983	1.59821	1.46674	0.29484	-0.08425	1.49845	1.473	0.22	-0.087	1.49188	1.459	0.245	-0.085	1.48187	1.431	0.314	-0.081	1.46728	1.767	0.441	-0.099	1.82389	1.493	0.387	-0.083	1.54457	1.58234	0.318633	-0.0908767	1.61666	1.49228	0.272025	-0.0910883	1.5196	1.54887	0.304645	-0.0920724	1.58123
HCNOFClBr/C1071314	0	0	-1e-05	1e-05	0	0	0	0	0	0	0	0	0	0	0	0	0	0	0	0	0	0	0	0	0	0	0	0	-5.55827e-06	-4.40789e-06	-1.26841e-07	7.09507e-06	0.00521951	0.00183769	0.00210943	0.005922	0.0273127	0.00963748	0.0110349	0.0309941
HCNOFClBr/C107153	0	-1e-05	0	1e-05	0	-1e-05	1e-05	1.41421e-05	0	0	0	0	0	0	0	0	0	0	0	0	0	0	0	0	0	0	0	0	-2.55666e-06	-8.52621e-06	5.66315e-06	1.05501e-05	0.0207409	0.0107213	0.00981593	0.0253275	-0.000450209	-0.000241366	-0.000207412	0.000551331
HCNOFClBr/C1071814	0	0	0	0	0	0	0	0	0	0	0	0	0	0	0	0	0	0	0	0	0	0	0	0	0	0	0	0	2.64995e-07	1.00339e-06	3.36296e-06	3.51945e-06	-0.0119346	-0.00626586	-0.0065933	0.0150055	0.0378145	0.0198539	0.020895	0.047547
HCNOFClBr/C107186	-0.36515	-0.23081	-0.56403	0.710449	-0.33543	-0.19256	-0.60012	0.713958	-0.546	-0.353	-0.811	1.03945	-0.395	-0.25	-0.608	0.766935	-0.483	-0.354	-0.542	0.807694	-0.442	-0.441	0	0.624376	-0.304	-0.304	0.008	0.429995	-0.350919	-0.221708	-0.542184	0.682834	-0.357442	-0.231449	-0.529856	0.679765	-0.352523	-0.221391	-0.541805	0.683256
HCNOFClBr/C107197	0.22039	0.71637	-0.03152	0.750167	0.25308	0.70165	-0.02968	0.746487	0.31	1.086	-0.049	1.13044	0.2	0.826	-0.04	0.850809	0.112	0.762	-0.04	0.771225	-0.147	0.773	-0.054	0.788704	-0.21	0.588	-0.047	0.626141	0.221248	0.686462	-0.0293327	0.721832	0.236967	0.715477	-0.0296823	0.754282	0.237655	0.716789	-0.0340423	0.755926
HCNOFClBr/C1072055	0.01898	-0.03866	-0.02694	0.0507996	0.01018	-0.02625	-0.01798	0.0334062	-0.005	-0.027	-0.016	0.0317805	0.004	0.008	0.006	0.0107703	0.026	-0.059	-0.037	0.0743371	-0.007	0.028	0.005	0.0292916	0	0.017	0.013	0.0214009	0.0109273	-0.034497	-0.027659	0.0455463	0.0296959	-0.0471155	-0.0323144	0.064389	0.04563	-0.0247048	-0.0139991	0.0537438
HCNOFClBr/C107211	-0.54293	0.76602	0.31057	0.988946	-0.43036	0.78756	0.38246	0.97557	-0.705	1.128	0.522	1.42895	-0.528	0.883	0.414	1.10899	-0.63	0.738	0.201	0.990931	-0.803	0.521	-0.103	0.962735	-0.551	0.532	0.097	0.772032	-0.550532	0.771425	0.312362	0.997873	-0.557292	0.762589	0.311195	0.994464	-0.543785	0.773452	0.314826	0.996516
HCNOFClBr/C1072168	-0.04204	-0.03438	0.00316	0.0543997	-0.0273	-0.02672	-0.00768	0.0389645	-0.012	-0.028	0	0.0304631	0.006	0.002	-0.009	0.011	-0.066	-0.057	0.014	0.0883233	0.027	0.004	-0.024	0.0363456	0.011	0.015	-0.001	0.0186279	-0.0234434	-0.0348163	0.0190974	0.0461138	-0.0600608	-0.0263468	-0.0107483	0.0664604	-0.0196211	-0.0102594	0.0231448	0.0320301
HCNOFClBr/C107255	-0.66008	0.10662	-0.00911	0.668698	-0.69796	0.10971	-0.00855	0.706582	-0.892	0.288	-0.075	0.940337	-0.686	0.176	-0.045	0.709646	-0.691	0.253	-0.062	0.738467	-0.43	0.355	-0.168	0.582365	-0.249	0.377	-0.196	0.49249	-0.653611	0.139981	-0.024244	0.668872	-0.595546	0.143653	-0.0175902	0.612879	-0.618196	0.138767	-0.0142977	0.63374
HCNOFClBr/C1072624	0.26698	-0.8895	1.05529	1.40575	0.28657	-0.85895	1.04393	1.38192	0.414	-1.078	1.297	1.73657	0.263	-0.962	1.12	1.49967	0.424	-1.229	1.403	1.91275	-0.232	-0.455	0.636	0.815687	-0.171	-0.364	0.49	0.633906	0.244926	-0.947013	1.07466	1.45318	0.231834	-0.910421	1.07122	1.42483	0.262653	-0.885751	1.057	1.40384
HCNOFClBr/C1072635	-0.75106	0.97145	0.14425	1.23637	-0.72168	0.91488	0.13702	1.17329	-0.885	1.068	0.164	1.39669	-0.833	1.07	0.159	1.36531	-1.229	1.299	0.212	1.80077	-0.424	0.976	0.116	1.07042	-0.351	0.775	0.094	0.855957	-0.692091	0.888254	0.132351	1.1338	-0.697951	0.9888	0.138265	1.21819	-0.717935	0.962642	0.140025	1.20901
HCNOFClBr/C1072679	-1.30361	0.22148	-0.05395	1.32339	-1.20818	0.30801	-0.12756	1.25333	-1.412	0.435	-0.185	1.48902	-1.292	0.292	-0.127	1.33066	-1.415	0.085	-0.079	1.41975	-1.525	-0.3	0.002	1.55423	-1.175	0.095	0.033	1.1793	-1.32713	0.239813	-0.0759063	1.35076	-1.30238	0.192382	-0.049845	1.31745	-1.25371	0.199851	-0.0626904	1.27109
HCNOFClBr/C1072828	-1.03426	1.08999	-0.66079	1.64147	-0.9362	1.15167	-0.68921	1.63641	-1.396	1.439	-0.874	2.1871	-1.17	1.188	-0.722	1.81701	-1.151	1.442	-0.862	2.03647	-1.453	0.164	-0.173	1.47242	-1.471	0.372	-0.289	1.54459	-1.10085	1.18982	-0.719676	1.77355	-0.98757	1.11652	-0.673942	1.63588	-1.01601	1.10235	-0.66397	1.63961
HCNOFClBr/C1072986	0.74561	-0.8519	-0.34476	1.18344	0.696	-0.94131	-0.38222	1.23149	0.768	-0.982	-0.475	1.33408	0.713	-1.078	-0.389	1.34973	0.778	-0.795	-0.406	1.18412	0.695	-0.353	-0.342	0.851233	0.558	-0.644	-0.242	0.885813	0.787004	-0.875164	-0.355082	1.22938	0.71768	-0.788708	-0.340844	1.11951	0.71525	-0.817608	-0.341414	1.1387
HCNOFClBr/C107299	-0.3602	0.00451	0.00936	0.36035	-0.19702	-0.04073	0.0012	0.20119	-0.128	0.181	0.036	0.224591	-0.266	0.041	0.009	0.269292	-0.367	0.394	0.039	0.539857	-0.941	0.145	0.03	0.952579	-0.507	0.205	0.048	0.548979	-0.40922	-0.000166596	0.0111836	0.409372	-0.311815	0.0174375	0.0373606	0.314529	-0.347748	0.0211011	0.0252555	0.349302
HCNOFClBr/C107313	-0.60102	0.47488	-0.09806	0.772238	-0.60937	0.40879	-0.09353	0.739722	-0.7	0.651	-0.121	0.963557	-0.726	0.479	-0.11	0.876708	-0.609	0.536	-0.103	0.817793	-0.923	0.309	-0.117	0.980357	-1.022	0.319	-0.127	1.07813	-0.599268	0.468989	-0.0973488	0.76717	-0.604418	0.481168	-0.097667	0.778706	-0.600411	0.469168	-0.0984946	0.768318
HCNOFClBr/C1073230	1.04449	0.675	0.53055	1.35206	0.87879	0.56803	0.44638	1.13762	1.272	0.822	0.646	1.64651	1.068	0.69	0.543	1.3826	2.012	1.3	1.022	2.60435	0.725	0.468	0.368	0.938122	0.711	0.46	0.361	0.920566	1.23014	0.795062	0.62481	1.5924	1.13478	0.681562	0.541875	1.43034	1.06047	0.739525	0.574736	1.41486
HCNOFClBr/C1073672	0.65792	-0.10765	0.03462	0.667567	0.57637	-0.08442	0.0279	0.583187	0.63	-0.08	0.027	0.635633	0.738	-0.129	0.041	0.750311	0.601	-0.103	0.033	0.610655	1.07	-0.222	0.069	1.09496	1.171	-0.241	0.075	1.19789	0.712473	-0.112234	0.036485	0.722181	0.606363	-0.105001	0.0351219	0.616389	0.714947	-0.107955	0.0341056	0.723856
HCNOFClBr/C107391	-0.0123	0.02364	0.17356	0.175594	-0.01977	0.02824	0.17988	0.183153	-0.023	0.007	0.248	0.249163	-0.03	0.031	0.236	0.23991	-0.001	-0.005	0.161	0.161081	-0.194	0.064	0.208	0.291541	-0.059	0.028	0.053	0.0841071	-0.0302546	0.0439468	0.147702	0.157043	0.00952575	0.0514752	0.186892	0.194085	0.0217323	0.0425473	0.200465	0.20608
HCNOFClBr/C107404	-0.09043	0.06932	-0.08062	0.139579	-0.08675	0.05463	-0.06725	0.122607	-0.147	0.058	-0.084	0.178966	-0.119	0.078	-0.095	0.171085	-0.108	0.063	-0.079	0.147899	0.111	0.075	-0.038	0.139248	0.037	0.026	-0.013	0.0470532	-0.0563378	0.0683545	-0.0720366	0.114173	-0.053118	0.0749103	-0.0552075	0.107149	-0.0664573	0.0836458	-0.0576945	0.121416
HCNOFClBr/C1074119	-0.48855	-1.22651	-0.12542	1.32617	-0.46126	-1.17732	-0.14253	1.27246	-0.426	-1.251	-0.241	1.34334	-0.505	-1.252	-0.152	1.35854	-0.435	-1.328	-0.196	1.41111	-0.569	-1.251	-0.094	1.37753	-0.665	-1.377	0.022	1.52933	-0.468139	-1.25413	-0.1415	1.34611	-0.483458	-1.1969	-0.131511	1.29753	-0.495019	-1.22695	-0.110528	1.32765
HCNOFClBr/C107415	1.17417	0.33464	-0.48325	1.31308	1.11257	0.31865	-0.42804	1.23392	1.763	0.415	-0.719	1.94868	1.347	0.368	-0.535	1.49535	1.242	0.23	-0.602	1.39924	0.945	0.346	-0.47	1.11069	0.792	0.318	-0.386	0.936688	1.18796	0.371231	-0.484111	1.33545	1.18336	0.35772	-0.474814	1.32429	1.19188	0.340305	-0.483773	1.33057
HCNOFClBr/C1074437	0.0106	0.13553	0.06597	0.151105	0.00575	0.12455	0.06803	0.142035	0.029	0.149	0.05	0.159819	0.033	0.176	0.05	0.185917	0.057	0.031	0.028	0.0706682	-0.213	0.391	0.074	0.45136	-0.081	0.155	0.034	0.178163	0.0395381	0.142997	0.0770727	0.167187	0.0435694	0.164307	0.0731273	0.185048	0.0395714	0.154803	0.0742932	0.176209
HCNOFClBr/C1074551	-0.03752	-0.03114	-0.04604	0.0670607	-0.04249	-0.02879	-0.04681	0.0694654	-0.02	-0.032	-0.036	0.0521536	-0.02	-0.031	-0.037	0.0522494	0.042	-0.06	-0.023	0.0767659	-0.281	0.148	-0.046	0.320907	-0.11	0.054	-0.021	0.124326	-0.0245121	-0.0374513	-0.0441081	0.0628408	-0.0136253	-0.012038	-0.0360241	0.0403522	0.0150802	0.000549949	-0.0294765	0.0331147
HCNOFClBr/C107459	0.39214	0.28176	-0.07627	0.488855	0.37968	0.34481	-0.1319	0.529574	0.624	0.392	-0.239	0.774701	0.445	0.27	-0.119	0.533934	0.404	0.171	-0.037	0.440257	0.297	-0.178	0.09	0.357761	0.144	-0.048	0.004	0.151842	0.373295	0.348548	-0.0706657	0.515586	1.30312	1.00801	-0.0722125	1.64906	1.07345	0.841248	-0.0868371	1.36658
HCNOFClBr/C1074926	0.19734	0.11178	0.01449	0.227262	0.19173	0.09559	0.01852	0.215037	0.212	0.129	0.01	0.248365	0.276	0.151	0.019	0.315179	0.125	0.061	0.008	0.13932	0.642	0.131	0.071	0.659064	0.247	0.051	0.027	0.253651	0.159798	0.14699	0.00666497	0.217223	0.191494	0.104262	0.00519907	0.2181	0.223813	0.132185	0.030367	0.261701
HCNOFClBr/C1074982	0.05833	-0.37069	-0.03839	0.37721	-0.1152	-0.44903	0.04903	0.466158	-0.238	-0.683	0.107	0.731151	-0.121	-0.674	0.047	0.686386	0.62	0.128	-0.314	0.706668	-0.143	-1.333	0.041	1.34128	-0.163	-1.182	0.056	1.1945	0.117397	-0.176268	-0.0640673	0.221262	0.0497314	-0.213876	-0.0503667	0.225284	0.0619112	-0.334135	-0.0341413	0.341533
HCNOFClBr/C1075383	0.00439	-0.01753	0.13191	0.133142	0.007	-0.01546	0.11871	0.119917	-0.012	-0.014	0.153	0.154107	0.017	-0.028	0.179	0.181973	-0.014	0.002	0.035	0.0377492	0.332	-0.176	0.345	0.510123	0.124	-0.066	0.135	0.194826	-0.0587292	0.00772075	0.123953	0.137379	0.019523	0.000573913	0.167565	0.1687	0.0178229	-0.0073941	0.149034	0.150278
HCNOFClBr/C107540	-0.22953	-0.43463	-0.05032	0.494084	-0.2651	-0.38637	0.0094	0.468666	-0.536	-0.623	-0.137	0.833183	-0.345	-0.51	-0.113	0.626014	-0.221	-0.53	-0.133	0.589432	0.954	-0.634	-0.097	1.14956	0.343	-0.447	-0.2	0.597878	-0.285779	-0.432869	-0.0481798	0.520929	-0.19369	-0.398969	-0.00405613	0.443518	-0.215358	-0.398968	-0.0264362	0.454152
HCNOFClBr/C1075496	-0.47726	-0.72368	0.20137	0.889966	-0.37116	-0.65628	0.19002	0.777542	-0.528	-0.864	0.246	1.04202	-0.536	-0.822	0.229	1.00768	-0.661	-0.881	0.236	1.1264	-2.036	-1.069	0.138	2.30371	-1.975	-1.179	0.185	2.30757	-0.549224	-0.759734	0.20564	0.959756	-0.495502	-0.717721	0.184737	0.8915	-0.501778	-0.711208	0.191442	0.891206
HCNOFClBr/C1075769	1.44014	-0.29077	-0.12329	1.47436	1.3306	-0.3598	-0.11124	1.38287	1.296	-0.519	0.014	1.39613	1.239	-0.422	-0.036	1.30939	1.231	-0.247	-0.042	1.25624	2.558	0.669	-0.328	2.6643	2.249	0.602	-0.33	2.35145	1.37262	-0.304859	-0.173883	1.41678	1.28173	-0.314721	-0.120986	1.32534	1.34701	-0.332317	-0.116081	1.39224
HCNOFClBr/C107584	-0.47999	1.23827	0.00165	1.32805	-0.47607	1.22896	0.00176	1.31795	-0.581	1.867	0.004	1.95532	-0.621	1.442	0.001	1.57003	-0.574	1.686	0.002	1.78103	-1.091	0.762	-0.007	1.33078	-0.794	0.793	-0.005	1.12219	-0.352672	1.22054	0.00280923	1.27048	-0.47499	1.23218	0.00156192	1.32056	-0.474231	1.23887	0.00143124	1.32654
HCNOFClBr/C1075894	1.11915	-0.01466	-1.04896	1.53396	0.96042	-0.01429	-0.91951	1.3297	1.103	0	-1.228	1.65063	1.013	-0.014	-1.109	1.50208	0.968	0.033	-1.221	1.55851	2.694	-0.123	-1.723	3.20023	2.595	-0.118	-1.648	3.07634	1.1615	-0.0485509	-1.06705	1.57798	-0.122238	-1.10626	-1.08516	1.55446	0.499901	-0.544239	-1.06674	1.2977
HCNOFClBr/C1076386	1.70843	-0.45035	0.51243	1.8396	1.64552	-0.35569	0.53466	1.76638	2.056	-0.463	0.658	2.20782	1.872	-0.53	0.542	2.01967	2.152	-0.798	0.524	2.35425	1.627	-1.308	0.026	2.08774	2.008	-1.375	0.157	2.43872	1.6025	-0.256747	0.567743	1.71938	1.75921	-0.508832	0.493354	1.89661	1.63693	-0.373895	0.524361	1.75906
HCNOFClBr/C1076433	0	1e-05	3e-05	3.16228e-05	0	1e-05	3e-05	3.16228e-05	0	0	0	0	0	0	0	0	0	0	0	0	0	0	0	0	0	0	0	0	-5.20445e-07	8.11502e-06	3.10764e-05	3.21226e-05	0.0108397	0.00156503	-0.000732836	0.0109766	0.0134055	0.00193296	-0.000915426	0.0135751
HCNOFClBr/C1076977	0.12292	0.57846	-0.52967	0.793899	0.12481	0.57607	-0.53139	0.793605	0.16	0.763	-0.701	1.04841	0.144	0.682	-0.629	0.938883	0.13	0.623	-0.572	0.855694	0.055	0.274	-0.233	0.363854	0.085	0.416	-0.364	0.559265	0.125012	0.579971	-0.528654	0.79465	0.095606	0.559306	-0.528133	0.77517	0.144535	0.581802	-0.511004	0.787724
HCNOFClBr/C1077163	-0.20193	-0.00739	0.0274	0.203914	-0.18765	-0.0014	0.0326	0.190466	-0.174	0.001	0.011	0.17435	-0.202	0.018	-0.002	0.20281	-0.036	-0.027	0	0.045	-0.897	0.157	0.03	0.91113	-0.344	0.068	0.01	0.350799	-0.190986	0.000104093	0.031855	0.193624	-0.13192	0.00769359	0.0376967	0.137416	-0.150223	0.0132307	0.0352147	0.154862
HCNOFClBr/C107802	-0.14606	-0.73972	0.61648	0.973944	-0.13637	-0.71252	0.58189	0.929988	-0.125	-0.584	0.581	0.833212	-0.294	-1.149	1.004	1.55392	-0.178	-0.875	0.92	1.28207	-0.112	-1.147	0.707	1.35204	-0.058	-0.603	0.355	0.702138	-0.139402	-0.725288	0.625531	0.967866	-0.189418	-0.779311	0.613139	1.00953	-0.36357	-0.898131	0.615004	1.14763
HCNOFClBr/C107813	0.59188	-0.11721	0.72692	0.944708	0.56552	-0.12325	0.6759	0.889856	0.491	-0.139	0.639	0.817755	0.989	-0.247	1.199	1.57376	0.759	-0.167	1.012	1.27598	1.113	0.141	0.951	1.47073	0.538	0.071	0.447	0.70306	0.604143	-0.0953057	0.72584	0.949166	0.727289	-0.00882609	0.712393	1.0181	0.678639	-0.0183536	0.722938	0.991729
HCNOFClBr/C1078199	0.46905	-1.07463	0.60885	1.32119	0.57149	-0.9781	0.6339	1.29812	0.587	-1.259	0.791	1.59854	0.491	-1.108	0.692	1.39557	0.432	-1.162	0.66	1.40445	0.032	-1.16	0.38	1.22107	0.051	-1.134	0.371	1.19424	0.50933	-1.03223	0.63102	1.31267	0.475889	-1.08201	0.596429	1.32399	0.437501	-1.06716	0.5873	1.29428
HCNOFClBr/C107824	-0.98353	0.12404	0.04391	0.992293	-0.93303	0.13112	0.05063	0.943558	-0.767	0.055	0.035	0.769766	-1.577	0.159	0.115	1.58916	-1.212	0.058	0.016	1.21349	-1.765	0.531	0.218	1.85599	-0.856	0.263	0.11	0.902222	-0.950984	0.10916	0.0338792	0.957828	-0.892189	0.108279	0.0439955	0.899812	-1.17771	0.113799	0.0391192	1.18384
HCNOFClBr/C107835	-0.02296	0.02005	-0.02147	0.0372844	-0.01633	0.0105	-0.01231	0.0229881	-0.014	-0.006	-0.006	0.0163707	-0.002	0.002	0.001	0.003	-0.025	0.033	-0.036	0.0548635	0.01	-0.008	0.019	0.0229129	0.01	0	0.005	0.0111803	-0.0137713	0.0111345	-0.0148627	0.0231198	-0.0227722	0.0294365	-0.0173536	0.0410637	-0.0172324	0.0254961	-0.0177416	0.0355214
HCNOFClBr/C107846	-0.76362	-0.56284	-0.04133	0.949533	-0.6971	-0.52033	-0.04563	0.871076	-0.73	-0.504	-0.045	0.888224	-0.746	-0.576	-0.077	0.945633	-0.732	-0.416	0.006	0.841971	-0.784	-0.836	-0.144	1.15511	-0.784	-0.858	-0.141	1.17077	-0.768432	-0.574785	-0.0316354	0.960138	-0.956259	-0.718238	-0.0396045	1.19661	-0.942856	-0.718171	-0.0380922	1.18583
HCNOFClBr/C1078713	-0.17563	0.04421	0.0463	0.186933	-0.16973	0.0384	0.0546	0.182384	-0.155	0.054	0.046	0.170461	-0.188	0.073	0.047	0.20708	-0.008	0.006	-0.013	0.0164012	-0.986	0.273	0.143	1.03304	-0.381	0.103	0.052	0.398088	-0.172517	0.0286947	0.0383839	0.179049	-0.0978102	0.0555575	0.0565849	0.125918	-0.122557	0.0558484	0.051686	0.144259
HCNOFClBr/C107879	0.0999	0.87316	-0.69526	1.12061	0.1029	0.78154	-0.63693	1.01345	0.164	1.229	-1.005	1.59605	0.131	1.012	-0.823	1.31097	0.142	0.924	-0.776	1.21496	-0.3	1.404	-0.599	1.55564	-0.295	1.359	-0.575	1.50484	0.0877157	0.889846	-0.694164	1.13198	0.0841428	0.868856	-0.687071	1.11088	0.106932	0.879818	-0.682382	1.11855
HCNOFClBr/C107880	-0.05404	-0.08629	-0.07546	0.12673	0.0542	-0.15187	-0.05224	0.169503	0.095	-0.22	-0.084	0.253931	0.059	-0.175	-0.118	0.219157	-0.108	-0.021	-0.052	0.121692	-0.494	-0.048	-0.306	0.583075	-0.272	-0.135	-0.245	0.390172	-0.0433673	-0.0845981	-0.0656551	0.115534	-0.0539179	-0.101463	-0.0819138	0.141109	-0.13063	-0.164251	-0.0811662	0.225012
HCNOFClBr/C1079216	0.95309	0.43384	-0.07127	1.04961	1.02239	0.43362	-0.06847	1.11265	1.486	0.595	-0.088	1.60311	1.106	0.466	-0.067	1.20203	1.072	0.461	-0.084	1.16994	-0.379	0.383	0.036	0.540024	-0.223	0.382	0.029	0.443276	1.10718	0.52536	-0.109263	1.23036	0.97425	0.466557	-0.0579232	1.08176	1.03471	0.468013	-0.0622597	1.13734
HCNOFClBr/C107926	-0.59368	-0.44151	0.26088	0.784503	-0.46921	-0.45209	0.20045	0.681706	-0.548	-0.584	0.279	0.848057	-0.53	-0.528	0.267	0.794338	-0.513	-0.471	0.256	0.741988	-1.877	0.08	0.523	1.95014	-1.753	-0.114	0.493	1.82457	-0.569442	-0.442522	0.262108	0.767327	-0.576868	-0.443584	0.252945	0.770406	-0.582077	-0.433056	0.254189	0.768741
HCNOFClBr/C1079716	-0.00013	0	0.00024	0.000272947	0.00022	1e-05	0.00022	0.000311288	0	0	0	0	0	0	0	0	0	0	0	0	0	0	0	0	0	0	0	0	1.19007e-05	4.06216e-05	7.44207e-05	8.56165e-05	0.0525183	0.0279785	0.0185479	0.0623297	0.0785329	0.0418175	0.0275432	0.0931383
HCNOFClBr/C107982	0.83148	-0.20428	-0.37878	0.93625	0.73662	-0.22232	-0.43778	0.885261	1.18	-0.334	-0.582	1.35745	0.899	-0.284	-0.409	1.02769	0.933	-0.188	-0.24	0.981546	1.101	-0.332	0.041	1.1507	0.807	-0.279	0.065	0.856338	0.819312	-0.207902	-0.369053	0.922332	0.822582	-0.213575	-0.395937	0.937561	0.843673	-0.201561	-0.375931	0.945376
HCNOFClBr/C108010	-0.5405	0.25884	0.23226	0.642715	-0.47364	0.28914	0.26161	0.613495	-0.698	0.542	0.312	0.937183	-0.576	0.391	0.254	0.741062	-0.49	0.24	0.248	0.599336	-1.133	0.247	-0.072	1.16184	-0.879	0.204	0.1	0.907886	-0.525855	0.24398	0.251923	0.632073	-0.144266	0.361412	0.22868	0.45136	-0.762299	0.208505	0.22716	0.822299
HCNOFClBr/C108032	-1.23713	-0.99012	-0.00031	1.58456	-1.14188	-0.87673	-0.00034	1.43963	-1.632	-1.123	-0.001	1.98105	-1.425	-1.024	-0.001	1.75477	-1.184	-0.821	-0.001	1.4408	-2.107	-2.05	0	2.93972	-1.87	-1.835	0	2.61995	-1.10822	-0.908318	-0.000245897	1.4329	-1.22457	-0.965721	-0.000397058	1.55955	-1.2093	-0.96866	-0.000309534	1.54942
HCNOFClBr/C108054	0.76965	-0.92748	1.00692	1.5705	0.72103	-0.88494	0.95579	1.4888	1.142	-1.25	1.292	2.12977	1.013	-1.028	1.054	1.78714	0.888	-1.021	1.045	1.70968	1.244	-1.089	1.152	2.01508	1.431	-1.13	1.173	2.16808	0.742207	-0.93913	1.01164	1.56724	0.80388	-0.933557	1.00299	1.58863	0.827911	-0.906649	0.994942	1.5803
HCNOFClBr/C108087	-0.03755	0.05179	-0.00763	0.0644238	-0.02843	0.04453	-0.00336	0.0529384	-0.007	0.046	-0.002	0.0465725	-0.016	0.014	0	0.0212603	-0.047	0.078	-0.014	0.0921358	0.006	-0.006	0.012	0.0146969	0.001	-0.014	0.001	0.0140712	-0.0444231	0.0469305	-0.0172682	0.0668885	-0.0290691	0.0685854	0.00886857	0.0750175	-0.0228676	0.063246	-8.58337e-05	0.0672532
HCNOFClBr/C108098	-0.28738	0.14293	0.42036	0.528884	-0.19674	0.18442	0.42491	0.503255	-0.232	0.283	0.641	0.738102	-0.247	0.142	0.492	0.568539	-0.322	0.109	0.405	0.528763	-0.484	-0.248	0.324	0.633037	-0.241	-0.106	0.219	0.342459	-0.288137	0.15906	0.419983	0.533581	-0.0989004	0.318552	0.440954	0.552899	-0.19061	0.241433	0.434864	0.532662
HCNOFClBr/C108101	-0.78744	0.70629	0.17074	1.07148	-0.70781	0.65746	0.15143	0.977844	-1.146	1.042	0.225	1.56515	-0.948	0.851	0.171	1.28536	-0.851	0.801	0.211	1.18757	-1.489	0.352	-0.064	1.53138	-1.412	0.339	-0.062	1.45345	-0.810411	0.680296	0.136409	1.06685	-0.797052	0.682055	0.154321	1.06033	-0.778414	0.709302	0.1757	1.06766
HCNOFClBr/C108112	0.44371	0.48195	0.12367	0.66667	0.34258	0.49181	0.05788	0.602153	0.509	0.829	0.095	0.977419	0.468	0.606	0.071	0.768961	0.48	0.482	0.22	0.714929	0.977	0.403	0.255	1.08718	0.739	0.376	0.156	0.843702	0.443439	0.489342	0.10492	0.668657	0.442148	0.483752	0.128311	0.667813	0.446444	0.489324	0.122722	0.673655
HCNOFClBr/C1081750	0.20905	0.00934	0.10434	0.233829	0.18501	0.01273	0.08157	0.202594	0.268	0.011	0.16	0.312322	0.288	0.014	0.174	0.336773	0.162	0.036	0.108	0.198	0.342	0.021	0.233	0.41436	0.118	0.008	0.08	0.142787	0.193351	-0.00695375	0.131078	0.233697	0.28447	0.0838236	0.194099	0.354435	0.268162	0.0557367	0.170742	0.322755
HCNOFClBr/C1081772	0.13716	0.07467	0.01465	0.156854	0.12207	0.05711	0.02184	0.136527	0.136	0.089	-0.002	0.162545	0.161	0.087	-0.007	0.183137	0.059	0.087	-0.004	0.105195	1.11	0.053	0.289	1.14823	0.413	0.003	0.117	0.429263	0.133536	0.086363	0.0179689	0.160041	0.151861	0.0900153	0.0366766	0.180304	0.214625	0.101194	0.0624062	0.245354
HCNOFClBr/C108189	-0.19972	-0.00758	-0.29894	0.359598	-0.17828	0.05649	-0.25904	0.319494	-0.275	0.151	-0.447	0.546109	-0.208	0.116	-0.332	0.408588	-0.171	-0.091	-0.257	0.321824	-0.131	-0.036	-0.258	0.291584	-0.072	0.031	-0.143	0.163077	-0.173586	-0.019244	-0.264525	0.316979	0.0424188	0.196594	-0.286665	0.350179	-0.0253584	0.153607	-0.289033	0.328296
HCNOFClBr/C108203	-0.02897	-0.4753	-0.11401	0.48964	-0.02478	-0.40977	-0.09828	0.422119	-0.046	-0.75	-0.18	0.772668	-0.03	-0.498	-0.119	0.512899	-0.041	-0.678	-0.163	0.698523	-0.027	-0.434	-0.104	0.447103	-0.021	-0.343	-0.082	0.35329	-0.0291836	-0.476505	-0.114237	0.490876	-0.0149846	-0.463336	-0.105048	0.475331	-0.0158336	-0.465266	-0.105859	0.477419
HCNOFClBr/C108214	-0.41405	-0.65389	-0.18499	0.795758	-0.40632	-0.60891	-0.17706	0.753138	-0.501	-0.861	-0.247	1.02632	-0.51	-0.8	-0.253	0.981891	-0.494	-0.735	-0.168	0.901379	-0.941	-0.725	-0.352	1.23896	-0.905	-0.77	-0.377	1.24662	-0.407206	-0.633268	-0.189237	0.776309	-0.420948	-0.654946	-0.184661	0.800157	-0.406688	-0.636692	-0.170224	0.774434
HCNOFClBr/C108225	-0.03013	-0.62732	-0.27671	0.686299	-0.0263	-0.5706	-0.27291	0.633053	-0.002	-0.858	-0.399	0.946239	0.048	-0.741	-0.348	0.820054	0.082	-0.674	-0.284	0.735973	0.419	-0.673	-0.437	0.90524	0.497	-0.741	-0.393	0.974956	-0.0461946	-0.59566	-0.342411	0.688614	0.00396359	-0.610341	-0.289091	0.675356	-0.0036134	-0.581018	-0.286423	0.647791
HCNOFClBr/C108247	0.0474	-1.10258	1.17408	1.61133	0.0438	-1.01875	1.08461	1.48867	0.064	-1.485	1.581	2.17	0.054	-1.263	1.345	1.84584	0.048	-1.106	1.178	1.61655	0.059	-1.384	1.474	2.02277	0.066	-1.541	1.641	2.25209	0.0480282	-1.11869	1.19121	1.63485	0.106324	-1.04023	1.169	1.56842	0.0767021	-1.07153	1.17154	1.58951
HCNOFClBr/C108269	0.40569	-0.57087	1.07019	1.27898	0.33249	-0.44598	0.92723	1.0813	0.427	-0.508	1.331	1.48726	0.446	-0.616	1.203	1.42323	0.594	-0.872	1.486	1.82248	0.708	-1.186	1.437	1.9932	0.605	-0.812	1.683	1.96414	0.387337	-0.541247	1.03051	1.22676	0.421004	-0.527468	1.0471	1.24575	0.3918	-0.583222	1.08855	1.2956
HCNOFClBr/C1082855	0.84039	1.47651	-0.0758	1.70061	0.80962	1.37272	-0.05826	1.59475	1.041	1.96	-0.131	2.22316	0.707	1.522	-0.145	1.68445	1.205	1.871	-0.039	2.2258	-0.661	0.873	-0.51	1.20795	-0.587	0.916	-0.49	1.1932	0.73227	1.41678	-0.104037	1.59822	0.787085	1.48499	-0.0710023	1.68219	0.667222	1.584	-0.0730646	1.72034
HCNOFClBr/C108307568	-0.35091	0.01114	0.53788	0.642321	-0.345	-0.01405	0.48235	0.593198	-0.085	-0.006	0.441	0.449157	0.136	0.161	0.451	0.497813	-0.135	-0.049	0.415	0.439148	0.487	0.997	0.18	1.12409	1.614	1.48	-0.161	2.19575	-0.256257	0.0826434	0.506199	0.573354	-0.53021	-0.0137139	0.544807	0.760346	-0.361616	0.00661133	0.542273	0.65182
HCNOFClBr/C108327	2.0162	0.32043	-0.94249	2.24856	1.9111	0.29965	-0.89192	2.13017	2.453	0.445	-1.168	2.75308	2.173	0.339	-0.972	2.4045	2.039	0.411	-1.024	2.31841	2.526	0.104	-0.936	2.69585	2.768	0.06	-0.997	2.94269	1.9789	0.341699	-0.926052	2.21142	1.98325	0.316797	-0.926738	2.21189	2.00165	0.314298	-0.932149	2.23031
HCNOFClBr/C1083483	0.36725	1.64566	-0.44149	1.74298	0.36282	1.54894	-0.41698	1.64461	0.812	2.2	-0.616	2.42462	0.652	2.014	-0.556	2.18871	0.317	1.769	-0.471	1.85787	2.027	2.775	-0.89	3.54985	1.957	2.461	-0.805	3.24567	0.386701	1.73227	-0.482884	1.83942	0.0346767	1.60573	-0.417515	1.65948	0.17345	1.62507	-0.421865	1.68787
HCNOFClBr/C1083563	-1e-05	1e-05	-1e-05	1.73205e-05	3e-05	0	1e-05	3.16228e-05	0	0	0	0	0	0	0	0	0	0	0	0	0	0	0	0	0	0	0	0	-1.24548e-06	8.95593e-07	4.6821e-06	4.927e-06	0.0756913	0.0375995	0.066295	0.107415	0.0807166	0.0401051	0.0706865	0.114543
HCNOFClBr/C108361	-0.669	0.08432	-0.02355	0.674704	-0.62227	0.07839	-0.02183	0.627568	-0.59	0.074	-0.021	0.594993	-1.248	0.157	-0.045	1.25864	-1.153	0.145	-0.041	1.1628	-0.957	0.121	-0.034	0.965218	-0.572	0.072	-0.02	0.57686	-0.65233	0.0823057	-0.0229101	0.657901	-0.658413	0.0833425	-0.0232677	0.664075	-0.64903	0.0865072	-0.0245824	0.655231
HCNOFClBr/C108383	0.05399	0.11898	0.05712	0.142597	0.04824	0.11173	0.04489	0.129714	0.062	0.138	0.062	0.163499	0.072	0.159	0.077	0.190772	0.028	0.059	0.036	0.0745721	0.09	0.184	0.121	0.237901	0.037	0.075	0.049	0.0969278	0.061443	0.129774	0.0677888	0.158782	0.0659766	0.12982	0.0741814	0.163429	0.0576638	0.12004	0.0661868	0.148713
HCNOFClBr/C108394	-0.33702	-0.07003	-0.16906	0.383494	-0.38604	0.01115	-0.13926	0.410542	-0.594	-0.065	-0.273	0.656955	-0.381	-0.085	-0.191	0.434588	-0.448	-0.192	-0.304	0.574442	0.131	-0.924	-0.47	1.04491	-0.039	-0.698	-0.419	0.815037	-0.298297	-0.0789383	-0.159665	0.347426	-0.335378	-0.0611388	-0.168141	0.380115	-0.3226	-0.0610035	-0.164291	0.367129
HCNOFClBr/C108429	0.02589	0.94041	-0.63866	1.13707	0.11919	0.95729	-0.69962	1.19167	0.147	1.012	-0.824	1.31329	0.083	1.076	-0.739	1.30797	-0.146	0.705	-0.642	0.964627	-0.431	0.532	-0.503	0.849585	-0.357	0.743	-0.455	0.941554	0.0637878	0.969771	-0.647214	1.16765	0.00536942	0.913202	-0.628312	1.10849	0.0439634	0.930868	-0.632571	1.12632
HCNOFClBr/C108430	0.22927	-0.27397	0.07371	0.36477	0.17636	-0.35334	0.09496	0.406164	-0.085	-0.372	0.099	0.394221	0.176	-0.32	0.086	0.375196	0.091	-0.104	0.028	0.141	0.207	0.468	-0.124	0.526544	0.272	0.326	-0.086	0.433193	0.258743	-0.293764	0.0792117	0.399399	0.227713	-0.276905	0.0746523	0.3662	0.227048	-0.278722	0.0751324	0.367262
HCNOFClBr/C108441	0.24555	-0.3887	-0.32212	0.561377	0.27658	-0.51711	-0.35073	0.683309	0.321	-0.581	-0.452	0.80306	0.316	-0.473	-0.378	0.682985	0.115	-0.234	-0.413	0.488416	0.076	0.41	-0.479	0.635072	0.033	0.162	-0.295	0.338169	0.278774	-0.386915	-0.319604	0.574077	0.241962	-0.356053	-0.324498	0.539091	0.268133	-0.358742	-0.323415	0.552439
HCNOFClBr/C108452	-0.16061	0.37378	-0.09977	0.418881	-0.19906	0.46286	-0.12366	0.518803	-0.223	0.518	-0.138	0.580601	-0.199	0.463	-0.124	0.518986	-0.057	0.131	-0.035	0.147088	0.092	-0.214	0.057	0.23981	0.038	-0.089	0.024	0.0997046	-0.157403	0.366058	-0.0977997	0.410291	-0.117731	0.349232	-0.0942797	0.38041	-0.119331	0.357215	-0.0964666	0.388778
HCNOFClBr/C108463	0.48069	0.75406	-0.0461	0.89543	0.46408	0.72822	-0.04454	0.864672	0.755	1.184	-0.072	1.40608	0.563	0.884	-0.054	1.04945	0.663	1.04	-0.064	1.23502	0.723	1.134	-0.069	1.34664	0.672	1.054	-0.064	1.25164	0.470103	0.737627	-0.0450975	0.875856	0.491772	0.767769	-0.0464726	0.912945	0.497557	0.767435	-0.0453126	0.915736
HCNOFClBr/C108485	0.47965	0.3275	-0.0713	0.585153	0.41675	0.28464	-0.06206	0.50848	0.499	0.341	-0.074	0.608899	0.366	0.25	-0.055	0.446633	0.587	0.401	-0.087	0.716198	0.2	0.136	-0.03	0.243713	0.183	0.125	-0.027	0.223255	0.458893	0.313356	-0.0683094	0.559858	0.46616	0.319587	-0.0694303	0.56944	0.478836	0.316261	-0.0700116	0.578106
HCNOFClBr/C108509	0.29579	0.10379	-0.02283	0.314301	0.31573	0.11077	-0.02414	0.335467	0.273	0.096	-0.02	0.290078	0.392	0.137	-0.03	0.416333	0.137	0.048	-0.01	0.145509	0.585	0.205	-0.047	0.621658	0.447	0.157	-0.036	0.475136	0.347344	0.121704	-0.0270785	0.369043	0.317101	0.106376	-0.0233855	0.335284	0.293314	0.0993844	-0.0220633	0.310479
HCNOFClBr/C1085127	-1.43273	-0.6382	0.53174	1.65613	-1.40845	-0.7285	0.49689	1.66173	-1.849	-0.937	0.615	2.16217	-1.601	-0.734	0.573	1.8521	-1.493	-0.59	0.569	1.70321	-3.231	2.385	-0.038	4.0161	-3.062	1.592	0.187	3.45619	-1.5193	-0.80642	0.635625	1.83374	-1.4594	-0.698572	0.535043	1.70415	-1.39624	-0.587767	0.514938	1.60004
HCNOFClBr/C108521	-0.12623	-0.32757	-0.18393	0.396316	-0.18636	-0.14642	-0.2587	0.350848	-0.155	-0.232	-0.302	0.411161	-0.281	-0.178	-0.267	0.426537	-0.098	-0.408	-0.206	0.467444	-0.2	-1.178	0.021	1.19504	-0.203	-0.713	-0.031	0.741983	-0.206994	-0.425364	-0.156827	0.498373	-0.15755	-0.357962	-0.179789	0.430445	-0.132146	-0.346792	-0.183269	0.413902
HCNOFClBr/C108587	-0.10849	-0.82061	-0.31482	0.885597	-0.09916	-0.75251	-0.28816	0.811874	-0.144	-1.086	-0.415	1.17148	-0.12	-0.909	-0.347	0.980352	-0.105	-0.791	-0.302	0.853176	-0.094	-0.694	-0.263	0.748092	-0.086	-0.631	-0.237	0.679504	-0.108913	-0.825302	-0.317045	0.890788	-0.0368429	-0.740481	-0.266455	0.787824	0.00250786	-0.746795	-0.257963	0.790097
HCNOFClBr/C108598	-0.51767	-1.57797	-0.58841	1.76187	-0.47059	-1.49582	-0.54298	1.65945	-0.65	-2.155	-0.719	2.36294	-0.577	-1.8	-0.665	2.00378	-0.659	-1.684	-0.689	1.93516	-0.1	-1.749	-0.603	1.85273	-0.114	-1.891	-0.651	2.00317	-0.482557	-1.62679	-0.539658	1.7806	-0.556582	-1.59242	-0.609827	1.79373	-0.595977	-1.5657	-0.599953	1.77948
HCNOFClBr/C108601	0.03637	0.33538	0.00221	0.337354	0.03313	0.3073	0.00201	0.309087	0.008	0.068	0.003	0.0685347	0.045	0.413	0.003	0.415455	0.019	0.173	0.002	0.174052	0.043	0.397	0.002	0.399327	0.048	0.449	0.001	0.45156	0.0379209	0.354027	0.00272204	0.356062	-0.917668	-0.223319	0.00213287	0.944453	0.333205	0.471567	0.00210704	0.577413
HCNOFClBr/C108645	-0.20659	0.29375	0.59353	0.693719	-0.23896	0.27047	0.56637	0.671588	-0.237	0.43	0.837	0.97038	-0.214	0.386	0.791	0.9058	-0.233	0.402	0.703	0.842676	0.514	0.308	0.783	0.985976	0.529	0.329	0.811	1.02265	-0.201051	0.292528	0.609852	0.70563	-0.221866	0.279001	0.596046	0.694505	-0.189362	0.29915	0.602313	0.698663
HCNOFClBr/C108656	-0.6661	-0.47998	0.83428	1.17051	-0.65527	-0.45222	0.76935	1.10715	-0.883	-0.747	1.172	1.6466	-0.74	-0.599	1.019	1.39455	-0.716	-0.623	0.916	1.31903	-0.919	-0.901	1.053	1.66288	-0.789	-0.813	1.076	1.56246	-0.716393	-0.516328	0.802466	1.19322	-0.652424	-0.445187	0.827902	1.14423	-0.649213	-0.439545	0.835438	1.1457
HCNOFClBr/C108678	0.00528	0.00163	0.01435	0.0153772	0.00619	0.00127	0.01734	0.0184555	0.007	0.002	0.018	0.0194165	0.007	0.002	0.018	0.0194165	0.002	-0.001	0.004	0.00458258	0.003	0.001	0.009	0.00953939	0.001	0	0.003	0.00316228	0.00523699	0.0030118	0.0145849	0.0157866	0.0363974	0.0360524	0.0322726	0.060548	-0.00161944	-0.00506061	0.00758586	0.00926162
HCNOFClBr/C108690	-0.28445	-0.05936	-0.35869	0.461621	-0.41208	-0.05678	-0.41225	0.585648	-0.442	-0.084	-0.525	0.691408	-0.347	-0.069	-0.423	0.551452	-0.091	-0.106	-0.433	0.454979	0.595	-0.157	-0.276	0.674426	0.271	-0.094	-0.207	0.353732	-0.30551	-0.056341	-0.357333	0.473495	-0.194374	-0.0591318	-0.36442	0.417228	-0.241348	-0.0621158	-0.362769	0.440124
HCNOFClBr/C1087021	2e-05	-3e-05	1e-05	3.74166e-05	0	1e-05	1e-05	1.41421e-05	0	0	0	0	0	0	0	0	0	0	0	0	0	0	0	0	0	0	0	0	6.05839e-06	4.16824e-06	7.57898e-06	1.05603e-05	0.177753	0.0256778	-0.0119588	0.179996	0.149397	0.0215819	-0.0100515	0.151282
HCNOFClBr/C108703	4e-05	5e-05	0.00011	0.000127279	0.00011	-4e-05	-1e-05	0.000117473	0	0	0	0	0	0	0	0	0	0	0	0	0	0	0	0	0	0	0	0	4.99941e-05	3.8662e-07	2.31252e-06	5.00491e-05	0.00288043	0.000411441	-0.000194997	0.00291619	0.00343799	0.000488534	-0.000236537	0.00348057
HCNOFClBr/C1087214	0.10794	-0.01342	-0.00849	0.109102	0.06688	-0.0089	-0.0049	0.0676473	0.1	-0.013	-0.008	0.101158	0.179	-0.022	-0.015	0.18097	0.327	-0.039	-0.028	0.330506	0.667	-0.077	-0.059	0.674017	0.668	-0.077	-0.059	0.675007	-0.117711	0.0121623	0.0120153	0.118946	0.0216073	-0.0433841	0.00779605	0.0490901	0.049976	-0.0385379	0.00341005	0.0632013
HCNOFClBr/C108736	0.85063	-0.49282	-0.22978	1.00958	0.89827	-0.52004	-0.24269	1.06594	1.338	-0.769	-0.361	1.58491	1.007	-0.585	-0.272	1.19593	0.98	-0.561	-0.264	1.15966	0.554	-0.321	-0.15	0.657615	0.6	-0.351	-0.163	0.713982	0.851553	-0.504113	-0.231763	1.01636	0.902636	-0.48221	-0.227759	1.0484	0.885433	-0.469689	-0.223047	1.02682
HCNOFClBr/C108758	0.63856	0.43543	-0.08818	0.777904	0.56587	0.38611	-0.08345	0.690111	0.664	0.453	-0.095	0.809401	0.569	0.388	-0.085	0.693924	0.71	0.484	-0.091	0.864082	0.453	0.309	-0.06	0.551625	0.327	0.223	-0.04	0.397817	0.665651	0.453679	-0.0877213	0.810315	0.653284	0.429996	-0.0814677	0.78633	0.645139	0.422536	-0.0808216	0.775418
HCNOFClBr/C108827	-0.49734	-0.23906	0.26153	0.610651	-0.4942	-0.24766	0.20261	0.588744	-0.724	-0.399	0.436	0.934598	-0.559	-0.268	0.375	0.724521	-0.43	-0.296	0.368	0.638702	-0.188	-0.019	0.787	0.809366	-0.163	-0.065	0.546	0.573507	-0.526065	-0.235473	0.327029	0.662676	-0.476299	-0.236853	0.270359	0.596703	-0.483574	-0.226685	0.25152	0.590332
HCNOFClBr/C108838	0.14769	-0.43607	0.80876	0.930625	0.13883	-0.41001	0.76088	0.875397	0.239	-0.706	1.309	1.50633	0.193	-0.57	1.056	1.21544	0.18	-0.531	0.985	1.1334	0.185	-0.542	1.005	1.15673	0.17	-0.496	0.921	1.05979	0.154097	-0.454587	0.842986	0.970062	0.118174	-0.449952	0.770368	0.899939	0.172623	-0.403419	0.815445	0.926012
HCNOFClBr/C108849	-0.41834	0.21866	-0.53335	0.712238	-0.3974	0.188	-0.51373	0.676158	-0.464	0.336	-0.788	0.974236	-0.462	0.229	-0.691	0.862187	-0.503	0.264	-0.7	0.901502	-1.296	-0.053	-0.557	1.41162	-1.229	-0.018	-0.542	1.34333	-0.42024	0.229357	-0.50145	0.693296	-0.390886	0.22413	-0.502387	0.674847	-0.404827	0.236401	-0.499122	0.684758
HCNOFClBr/C108850	0.8344	-0.71455	-0.10114	1.10319	0.77828	-0.67038	-0.09343	1.03144	0.656	-0.507	-0.091	0.834066	1.286	-1.059	-0.165	1.67407	1.05	-0.837	-0.141	1.35017	1.186	-1.172	-0.11	1.67101	0.56	-0.561	-0.05	0.794242	0.798864	-0.674854	-0.0987996	1.05042	0.724783	-0.649994	-0.0964813	0.97832	0.863532	-0.710104	-0.104559	1.12288
HCNOFClBr/C108861	-0.731	0.09216	-0.02574	0.737236	-0.68091	0.08589	-0.02406	0.686727	-0.601	0.076	-0.021	0.60615	-1.364	0.172	-0.048	1.37564	-1.162	0.147	-0.041	1.17198	-1.144	0.144	-0.04	1.15372	-0.653	0.082	-0.023	0.65853	-0.722401	0.0910923	-0.0254844	0.728567	-0.715656	0.0889436	-0.024739	0.721586	-0.705537	0.0938592	-0.0268047	0.712257
HCNOFClBr/C108872	-0.0262	0.0071	0.03847	0.0470828	-0.01416	0.00432	0.0227	0.0271009	-0.002	0.002	0.011	0.0113578	0.006	-0.002	-0.009	0.011	-0.063	0.011	0.065	0.0911866	0	-0.004	-0.015	0.0155242	0.014	-0.002	-0.013	0.0192094	-0.0203426	0.00787409	0.0401606	0.0457023	-0.0283147	0.00917031	0.0430546	0.0523404	-0.0147482	0.0166915	0.0493762	0.0541675
HCNOFClBr/C108883	0.14774	-0.045	0.00102	0.154445	0.13668	-0.03772	0.00147	0.141797	0.164	-0.048	0.001	0.170883	0.194	-0.059	0.001	0.202776	0.077	-0.027	0.001	0.0816027	0.252	-0.093	0.001	0.268615	0.103	-0.038	0	0.109786	0.178298	-0.0588384	0.000478608	0.187756	0.152563	-0.0467107	0.00403436	0.159605	0.151384	-0.0449771	0.00492094	0.158001
HCNOFClBr/C108894	0.89738	0.61274	-0.09322	1.09061	0.84208	0.57676	-0.09227	1.02482	0.91	0.622	-0.099	1.1067	0.914	0.626	-0.101	1.11242	0.884	0.604	-0.088	1.07425	0.968	0.66	-0.093	1.17528	0.7	0.477	-0.065	0.849561	0.974519	0.665015	-0.0959922	1.1837	0.887398	0.608243	-0.0849985	1.07919	0.895549	0.610548	-0.0859549	1.08727
HCNOFClBr/C108907	-0.70312	0.08868	-0.02462	0.709118	-0.6365	0.0803	-0.02241	0.641937	-0.652	0.082	-0.023	0.657539	-0.71	0.09	-0.025	0.716118	-0.705	0.089	-0.025	0.711035	-0.86	0.108	-0.03	0.867274	-0.923	0.116	-0.032	0.930811	-0.708862	0.0894279	-0.0249434	0.714916	-0.689923	0.087103	-0.0243016	0.695824	-0.714273	0.0876498	-0.0241684	0.720036
HCNOFClBr/C108918	-0.37015	-0.26947	0.17051	0.488568	-0.29274	-0.34135	0.16257	0.478169	-0.433	-0.527	0.245	0.724737	-0.364	-0.312	0.178	0.511394	-0.512	-0.175	0.193	0.574472	-0.546	0.083	0.147	0.571502	-0.271	-0.003	0.083	0.283441	-0.381829	-0.261189	0.172213	0.493629	-0.382653	-0.261389	0.168962	0.49325	-0.391839	-0.277682	0.172942	0.510445
HCNOFClBr/C108930	0.1114	-0.58531	0.26349	0.651479	0.18752	-0.50081	0.23887	0.58569	0.332	-0.789	0.404	0.946552	0.193	-0.641	0.264	0.719601	0.052	-0.687	0.34	0.768292	-0.396	-0.881	0.215	0.989546	-0.223	-0.694	0.162	0.746732	0.12406	-0.58489	0.254794	0.649928	0.105167	-0.595503	0.25403	0.655908	0.112256	-0.592563	0.265398	0.658915
HCNOFClBr/C108941	-1.04179	0.82428	0.10836	1.33286	-0.90592	0.73509	0.09788	1.17074	-1.259	1.054	0.092	1.64452	-1.037	0.891	0.075	1.36926	-0.942	0.826	0.062	1.25439	-1.481	1.066	0.258	1.8429	-1.461	1.042	0.265	1.81398	-1.03947	0.802607	0.122557	1.31898	-1.04076	0.812046	0.106552	1.32437	-1.0249	0.824474	0.120243	1.32084
HCNOFClBr/C108952	-0.00726	-0.50584	-0.00906	0.505973	-0.09229	-0.52836	-0.00879	0.536432	-0.015	-0.795	-0.014	0.795265	-0.023	-0.6	-0.011	0.600541	0.17	-0.589	-0.012	0.61316	0.814	-0.361	-0.013	0.890554	0.666	-0.371	-0.012	0.762457	-0.0188287	-0.514768	-0.00910902	0.515193	-0.0173135	-0.510123	-0.00909476	0.510498	-0.00898341	-0.51077	-0.00912831	0.51093
HCNOFClBr/C108996	0.71265	0.6661	-0.17639	0.991298	0.67467	0.62586	-0.16645	0.935193	0.727	0.678	-0.18	1.01025	0.683	0.701	-0.173	0.993891	0.724	0.587	-0.173	0.947984	0.615	0.81	-0.169	1.03096	0.473	0.572	-0.126	0.752854	0.729179	0.694078	-0.181476	1.02293	0.702926	0.667842	-0.175941	0.985431	0.70743	0.661301	-0.174929	0.984061
HCNOFClBr/C109013	0.09647	0.14572	0.01399	0.175318	0.11337	0.12649	0.01033	0.170174	0.145	0.089	0.003	0.170162	0.068	0.093	0.009	0.11556	0.103	0.129	0.011	0.165442	-0.225	0.032	0.018	0.227976	-0.097	0.03	0.01	0.102025	0.0613751	0.154265	0.0173196	0.166927	0.0968794	0.157922	0.0156687	0.185931	0.0988699	0.144288	0.0136873	0.175447
HCNOFClBr/C109024	0.46511	0.20403	0.04447	0.509836	0.43337	0.17987	0.05807	0.472795	0.7	0.356	-0.013	0.785433	0.562	0.25	0.047	0.61689	0.506	0.21	0.067	0.551928	0.647	0.239	0.135	0.702819	0.641	0.132	0.304	0.72161	0.456433	0.207913	0.0311417	0.502522	0.449025	0.197832	0.0766653	0.496627	0.437237	0.210127	0.0564168	0.488378
HCNOFClBr/C109046	0.6302	1.21072	-0.09465	1.36819	0.61257	1.13963	-0.09024	1.29697	0.692	1.108	-0.093	1.30965	0.526	1.835	-0.117	1.91248	0.716	1.531	-0.115	1.69406	0.663	1.227	-0.097	1.39804	0.496	0.769	-0.066	0.91746	0.657042	1.21809	-0.0964447	1.38735	0.606324	1.1988	-0.0929658	1.34662	0.631598	1.18612	-0.0937401	1.34707
HCNOFClBr/C109057	-0.10532	0.33494	0.03734	0.353088	-0.0347	0.30403	0.03536	0.30804	-0.088	0.593	0.084	0.60535	-0.097	0.347	0.093	0.372112	-0.259	0.367	0.044	0.451338	-0.311	0.204	0.095	0.383878	-0.135	0.093	0.079	0.181975	-0.105173	0.337685	0.0362509	0.355538	-0.122416	0.329716	0.0352749	0.353472	-0.121977	0.340736	0.039932	0.364107
HCNOFClBr/C109068	0.67441	0.30526	-0.05082	0.742021	0.61573	0.27344	-0.04617	0.675296	0.703	0.299	-0.052	0.765711	0.653	0.182	-0.044	0.679315	0.749	0.343	-0.057	0.825772	0.621	-0.037	-0.032	0.622924	0.473	0.008	-0.026	0.473782	0.698798	0.284098	-0.0512057	0.756077	0.682274	0.291356	-0.0505867	0.743603	0.673028	0.300974	-0.0505104	0.738988
HCNOFClBr/C109091	0.65477	1.16811	-0.09405	1.3424	0.62911	1.08096	-0.08844	1.25382	0.707	1.123	-0.095	1.33041	0.596	1.151	-0.09	1.29928	0.738	1.07	-0.094	1.30322	0.668	1.215	-0.097	1.38991	0.509	1.063	-0.081	1.18136	0.633593	1.18482	-0.0936265	1.34685	0.634847	1.15082	-0.0921133	1.31753	0.644241	1.15811	-0.0930626	1.3285
HCNOFClBr/C109217	0.25113	0.31348	0.64081	0.756289	0.28352	0.31588	0.59254	0.728881	0.278	0.393	0.888	1.01009	0.273	0.389	0.801	0.93137	0.239	0.31	0.815	0.904127	0.123	0.644	0.724	0.97675	0.112	0.659	0.755	1.00839	0.259605	0.335076	0.651403	0.777172	0.219311	0.309898	0.626599	0.732639	0.264427	0.330111	0.647513	0.773413
HCNOFClBr/C109227125	1.80968	-0.3717	0.4945	1.91249	1.71924	-0.36522	0.44313	1.8126	2.107	-0.319	0.892	2.31017	2.004	-0.461	0.712	2.17612	1.699	-0.161	0.322	1.73672	2.523	-0.77	0.98	2.81404	2.404	-0.878	1.521	2.97717	1.80869	-0.340684	0.558416	1.92335	1.75536	-0.361859	0.553832	1.87589	1.78163	-0.372523	0.535357	1.89726
HCNOFClBr/C109386	-0.23648	-0.24709	-0.05297	0.346095	-0.15049	-0.22755	-0.06016	0.279366	-0.358	-0.397	-0.081	0.540679	-0.207	-0.338	-0.103	0.409514	-0.195	-0.355	-0.098	0.416718	-3.355	-0.069	0.044	3.356	-3.313	-0.084	0.029	3.31419	-0.219681	-0.245924	-0.0547013	0.334261	-0.173648	-0.270882	-0.060035	0.327315	-0.230364	-0.248556	-0.0537183	0.343123
HCNOFClBr/C109392907	0.48441	0.59097	-0.11771	0.773146	0.47043	0.57933	-0.11812	0.755566	0.704	0.581	0.073	0.9157	0.617	0.594	0.019	0.856671	0.564	0.864	-0.368	1.09545	0.668	0.628	0.065	0.919148	0.687	0.414	0.305	0.858132	0.347451	0.488472	-0.0520193	0.601692	0.397898	0.462723	-0.119417	0.621849	0.477514	0.550591	-0.104069	0.736207
HCNOFClBr/C109422	0.58159	-0.00726	-0.31171	0.659896	0.57711	-0.04534	-0.30704	0.655275	0.776	0.111	-0.486	0.92233	0.695	0.063	-0.365	0.78754	0.687	0.145	-0.469	0.844367	0.284	0.746	0.182	0.818716	0.008	1.259	0.257	1.28499	0.540417	0.0641905	-0.312206	0.62741	0.569406	0.00784547	-0.3079	0.64737	0.634505	-0.0105673	-0.299939	0.701905
HCNOFClBr/C109524	-0.60482	-0.24195	0.46498	0.800346	-0.47262	-0.28271	0.42251	0.694125	-0.538	-0.357	0.562	0.856001	-0.522	-0.331	0.514	0.803891	-0.499	-0.233	0.49	0.73715	-2.294	0.016	0.244	2.307	-2.105	-0.125	0.347	2.13707	-0.588531	-0.243798	0.466333	0.789476	-0.577793	-0.241799	0.461002	0.777711	-0.586786	-0.238665	0.458204	0.781812
HCNOFClBr/C109568	0.10296	-0.65661	-0.00152	0.664635	0.1334	-0.56715	-0.01027	0.582718	0.15	-0.827	-0.042	0.841542	0.113	-0.718	0.001	0.726838	0.171	-0.638	0.039	0.661669	-0.182	-1.345	0.287	1.38727	-0.058	-1.07	0.265	1.10385	0.132162	-0.63612	0.0229699	0.65011	0.107422	-0.651362	0.0146252	0.660323	0.111154	-0.653995	0.00306232	0.663381
HCNOFClBr/C109604	-0.59131	-0.61819	-0.11675	0.863387	-0.56382	-0.55235	-0.10158	0.795803	-0.723	-0.763	-0.138	1.06016	-0.691	-0.734	-0.112	1.01429	-0.684	-0.639	-0.141	0.946603	-1.248	-0.843	0.078	1.50806	-1.235	-0.934	0.068	1.5499	-0.565965	-0.621062	-0.102785	0.846522	-0.584732	-0.610416	-0.116978	0.853348	-0.588754	-0.605643	-0.113248	0.852209
HCNOFClBr/C109648	0.67795	-0.30596	0.00016	0.743793	0.645	-0.29101	0.00015	0.70761	0.663	-0.299	0	0.727303	1.243	-0.561	0	1.36373	1.003	-0.452	0	1.10014	0.705	-0.318	0	0.773401	0.366	-0.165	0	0.401474	0.695881	-0.313998	0.000165509	0.763443	0.130746	-0.410751	0.000163459	0.431058	0.545927	-0.336681	0.000163867	0.641397
HCNOFClBr/C109659	-0.92026	-0.33086	-0.00012	0.97793	-0.87637	-0.30673	-0.00011	0.928498	-0.696	-0.307	0	0.7607	-1.453	-0.586	0	1.56672	-1.113	-0.491	0	1.21649	-1.699	-0.264	0	1.71939	-0.841	-0.122	0	0.849803	-0.875279	-0.327938	-0.000114782	0.934696	-0.919342	-0.329158	-0.000115177	0.976491	-0.940547	-0.329003	-0.000115717	0.99643
HCNOFClBr/C109660	0.00751	0.02841	-0.01697	0.0339339	0.00409	0.01524	-0.00899	0.0181606	0.001	0.005	-0.003	0.00591608	-0.002	-0.007	0.004	0.00830662	0.011	0.042	-0.025	0.0500999	-0.004	-0.014	0.008	0.0166132	-0.003	-0.01	0.006	0.0120416	0.00698414	0.0264113	-0.0156953	0.0315068	0.0104245	0.031849	-0.0159334	0.0371067	0.0123623	0.0312328	-0.0123823	0.0357999
[truncated: 6,698 more rows]

## Sheet: kQEq (HCNOF only)
		kQEq (SPICE refit, HCNOF only)
Name	x	y	z	tot
[truncated: 5,975 more rows]
