# Supplementary material for: Efficient Composite Infrared Spectroscopy: Combining the Double-Harmonic Approximation with Machine Learning Potentials
Source: J Chem Theory Comput. 2024 Dec 12;20(24):10986–1004. doi: 10.1021/acs.jctc.4c01157 (PMC11672665; doi:10.1021/acs.jctc.4c01157)
Supplement: Supplementary file 1 — ct4c01157_si_001.zip [file ct4c01157_si_001.zip › SupplementaryData/rmsds.xlsx]

## Sheet: rmsds_vs_B3LYP
NIST_ID	small	medium	large	gfn2	gfn1	gfnff	wB97M-D3/def2-TZVPP		Averages
HCNOFClBr/C100005	0.0227033	0.0227649	0.0225662	0.0284301	0.0244802	0.0254016	0.0234698		small	medium	large	gfn2	gfn1	gfnff
HCNOFClBr/C100016	0.0269328	0.0247011	0.0237698	0.0485903	0.0306386	0.045958	0.0249225		0.0878718	0.0730166	0.0694112	0.125374	0.133031	0.233939
HCNOFClBr/C100027	0.0244524	0.0235178	0.0234352	0.0286707	0.024132	0.0258215	0.0242962
HCNOFClBr/C100061	0.0428727	0.0414072	0.043303	0.038845	0.0285844	0.0727491	0.0416857		Maximum change
HCNOFClBr/C1000868	0.0505283	0.0746177	0.0654071	0.0745185	0.0914955	0.50806	0.0380018		small	medium	large	gfn2	gfn1	gfnff
HCNOFClBr/C1000879	0.039992	0.0289843	0.0306636	0.0360264	0.0284302	0.0518563	0.0303689		1.95002	1.337	1.89151	2.08312	2.57634	2.64934
HCNOFClBr/C100107	0.0277175	0.0281144	0.0301095	0.0335952	0.0330206	0.0423625	0.0312476		column
HCNOFClBr/C100118	0.0294591	0.0278375	0.0281325	0.0391218	0.0400062	0.0516059	0.0388793		7148	3027	7166	6846	163	163
HCNOFClBr/C100141	0.0260648	0.0258094	0.025687	0.0415783	0.0333792	0.0419996	0.0264172
HCNOFClBr/C1001452	0.078711	0.0779783	0.0777244	0.104578	0.120901	0.122829	0.0959813		Minimum change
HCNOFClBr/C1001532	0.122131	0.101127	0.0813182	0.343219	0.142522	0.271114	0.0786542		small	medium	large	gfn2	gfn1	gfnff
HCNOFClBr/C100174	0.0339103	0.034872	0.0376439	0.0302965	0.0233866	0.0634361	0.038451		0.00498363	0.00024834	0.00063905	0.00560084	0.00702795	0.00093399
HCNOFClBr/C100185	0.0397542	0.0436889	0.0423957	0.0610784	0.0566841	0.0483729	0.0494173
HCNOFClBr/C100196	0.0354666	0.0319163	0.031854	0.0411027	0.0331805	0.0368086	0.0342395
HCNOFClBr/C1002273	0.0308443	0.050777	0.0319422	0.0483832	0.071513	0.0584055	0.0322554		How many structures exceed what Cartesian RMSD?
HCNOFClBr/C1002284	0.0225365	0.0283719	0.0278245	0.0520838	0.0426558	0.0435463	0.095354		RMSD	small	medium	large	gfn2	gfn1	gfnff	wB97M-D3/def2-TZVPP
HCNOFClBr/C1002331	0.0423592	0.0431315	0.0425026	0.0515388	0.0799968	0.37301	0.0619251		≤ 0.2	6582	6829	6894	6096	6023	4448	6440
HCNOFClBr/C10024905	0.0452785	0.0422459	0.0449231	0.043681	0.0384844	0.068959	0.0454029		≥ 0.5	117	55	41	284	329	1013	103
HCNOFClBr/C100254	0.0248153	0.0255038	0.0248936	0.032746	0.0280558	0.0257733	0.0251772		≥ 0.8	37	21	12	74	114	296	38
HCNOFClBr/C1002693	0.0528331	0.0532606	0.0536382	0.0688666	0.0721318	0.0457505	0.0543278		≥ 1.0	16	10	7	40	68	129	22
HCNOFClBr/C100276	0.0266756	0.0380222	0.0294306	0.0387713	0.0338673	0.0340071	0.0408962		≥ 1.5	2	0	1	10	16	18	7
HCNOFClBr/C1002842	0.0755092	0.0744062	0.0754484	0.0972621	0.10516	0.301231	0.0901699
HCNOFClBr/C100298	0.0419928	0.0411736	0.0437697	0.0343153	0.0365193	0.105847	0.051279		RMSD	small	medium	large	gfn2	gfn1	gfnff	wB97M-D3/def2-TZVPP
HCNOFClBr/C1003174	0.0945942	0.0458236	0.0426135	0.0467438	0.0990033	0.150673	0.044082		≤ 0.2	0.915056	0.949395	0.958432	0.847491	0.837342	0.618379	0.895315
HCNOFClBr/C10031820	0.041196	0.0403156	0.0431404	0.031154	0.0391734	0.104856	0.0471059		≥ 0.5	0.0162658	0.00764632	0.00569999	0.0394828	0.0457389	0.140831	0.0143195
HCNOFClBr/C10031875	0.0563183	0.0674671	0.0698791	0.486834	0.0841379	0.348663	0.105881		≥ 0.8	0.00514389	0.00291951	0.00166829	0.0102878	0.0158487	0.0411511	0.00528291
HCNOFClBr/C1003196	0.0878183	0.0808721	0.0895486	0.0453368	0.124141	0.0324581	0.0733603		≥ 1.0	0.00222438	0.00139024	0.000973168	0.00556096	0.00945364	0.0179341	0.00305853
HCNOFClBr/C1003298	0.0211289	0.017885	0.0181297	0.0237109	0.0410409	0.0457658	0.0187861		≥ 1.5	0.000278048	0	0.000139024	0.00139024	0.00222438	0.00250243	0.000973168
HCNOFClBr/C1003389	0.0821903	0.0527686	0.0470678	0.0398819	0.110982	0.13593	0.0444985
HCNOFClBr/C1003641	0.0352049	0.0442697	0.0331434	0.067525	0.0511304	0.365726	0.036199
HCNOFClBr/C100367	0.0757259	0.0860045	0.079414	0.11975	0.0933071	0.109424	0.0764601
HCNOFClBr/C100378	0.0558828	0.0589981	0.0586636	0.0677819	0.0567002	0.0518636	0.0527181
HCNOFClBr/C100390	0.0299874	0.0255661	0.0265546	0.0331742	0.0332174	0.0533755	0.0556571
HCNOFClBr/C100403	0.0448352	0.0405192	0.0373961	0.0671391	0.102246	0.48314	0.0412513
HCNOFClBr/C100414	0.0282329	0.0296645	0.0303509	0.0461565	0.0393252	0.0352241	0.0305332
HCNOFClBr/C1004246	0.0475332	0.0436298	0.044444	0.0652133	0.0638896	0.1113	0.0484684
HCNOFClBr/C100447	0.023531	0.0228961	0.0229693	0.0350811	0.0276833	0.0480068	0.0235032
HCNOFClBr/C10045655	1.11448	1.01938	0.999215	0.201192	0.140357	1.01893	1.11899
HCNOFClBr/C100458	0.0423216	0.0349129	0.0314385	0.0450116	0.0337433	0.0387648	0.0296343
HCNOFClBr/C100469	0.0233082	0.0232349	0.0230127	0.0399851	0.0672819	0.0486707	0.0420279
HCNOFClBr/C100470	0.0203894	0.020139	0.0201251	0.0256785	0.0174292	0.0310347	0.0201678
HCNOFClBr/C100481	0.0197538	0.019186	0.0193256	0.0247955	0.0167008	0.0368093	0.0192383
HCNOFClBr/C100505	0.0732296	0.04517	0.0380942	0.0632697	0.0473535	0.395064	0.0460661
HCNOFClBr/C100516	0.036755	0.0284031	0.0235181	0.171536	0.226084	0.182059	0.0800733
HCNOFClBr/C100527	0.0210419	0.020145	0.0203016	0.0245461	0.0269213	0.0461582	0.0206295
HCNOFClBr/C100549	0.0205195	0.0200067	0.019835	0.0245781	0.0170804	0.0369013	0.0197761
HCNOFClBr/C100550	0.141815	0.165488	0.163098	0.117388	0.0978407	0.143543	0.0277847
HCNOFClBr/C1005647	0.040448	0.0363115	0.0370813	0.0430955	0.0412669	0.730887	0.0413079
HCNOFClBr/C100607	0.0399796	0.0490456	0.0526384	0.0539792	0.0740188	0.0412325	0.0477324
HCNOFClBr/C10061026	0.0244989	0.0353269	0.0354023	0.0699528	0.0300952	0.057397	0.0240514
HCNOFClBr/C100618	0.0310376	0.0357374	0.0349132	0.0390957	0.0871446	0.0621003	0.0368925
HCNOFClBr/C100641	0.0495021	0.0343629	0.0438551	0.0446999	0.0334447	0.0728844	0.0328264
HCNOFClBr/C100663	0.0340461	0.0328696	0.0358065	0.0248367	0.0164828	0.0678627	0.0351873
HCNOFClBr/C100709	0.0200112	0.0207486	0.019862	0.0247975	0.0167208	0.0420092	0.0196894
HCNOFClBr/C100710	0.0314323	0.0303413	0.0287008	0.339147	0.0922409	0.22801	0.0282386
HCNOFClBr/C1007267	0.0433984	0.0486446	0.0461518	0.0760014	0.0777784	0.071051	0.059671
HCNOFClBr/C1007325	0.327418	0.151762	0.119703	0.116642	0.102329	0.631347	0.0381735
HCNOFClBr/C100743	0.131635	0.0937182	0.0851397	0.0570722	0.0862155	0.087133	0.0777566
HCNOFClBr/C100798	0.361796	0.053872	0.0780891	0.0670326	0.145091	0.0904398	0.0528455
HCNOFClBr/C100801	0.0308196	0.0298139	0.0290085	0.0380673	0.0345743	0.0571237	0.194703
HCNOFClBr/C100823	0.109986	0.028479	0.0240997	0.0542956	0.0609102	0.103816	0.0248456
HCNOFClBr/C100845	0.0373861	0.0368428	0.0396855	0.0310169	0.0225804	0.0703147	0.040725
HCNOFClBr/C100867	0.0470322	0.0577744	0.0476478	0.120019	0.117469	0.138075	0.0472025
HCNOFClBr/C1008884	0.0278708	0.0273149	0.0275321	0.0404971	0.0280844	0.0500702	0.0328972
HCNOFClBr/C1008953	0.029752	0.0281986	0.0282334	0.0452301	0.0354306	0.0944722	0.13433
HCNOFClBr/C1009116	0.0496963	0.04634	0.0439174	0.0496644	0.0514788	0.0565783	0.0582747
HCNOFClBr/C1009149	0.121605	0.0863538	0.0457385	0.142032	0.096794	0.182798	0.0948438
HCNOFClBr/C100925	0.052819	0.0605958	0.056155	0.0919093	0.0956609	0.0926037	0.0610271
HCNOFClBr/C100970	0.0276123	0.0291592	0.023947	0.0322555	0.0220669	0.0374813	0.026581
HCNOFClBr/C1009741	0.0456168	0.0479213	0.0451823	0.059924	0.05411	0.0471556	0.154096
HCNOFClBr/C10099704	0.213039	0.113123	0.0974081	0.331614	0.856873	0.549744	0.0996482
HCNOFClBr/C101053	0.0311044	0.0281304	0.0294256	0.0516455	0.0413029	0.11686	0.0354931
HCNOFClBr/C10108562	0.0596948	0.0615109	0.069588	0.0874335	0.0932003	0.0787447	0.106727
HCNOFClBr/C101086	0.31082	0.265134	0.356981	0.12964	0.517933	0.420864	0.418128
HCNOFClBr/C101096724	0.0935477	0.0797839	0.0741369	0.53453	0.410393	0.463729	0.210503
HCNOFClBr/C101188	0.0988303	0.0891102	0.0438095	0.0497199	0.0496921	0.0884373	0.0571957
HCNOFClBr/C101213	0.0926167	0.0636033	0.0567664	0.0760642	0.261545	0.175843	0.165925
HCNOFClBr/C101371	0.0784918	0.0561281	0.0696155	0.201116	0.397267	0.911167	0.0765915
HCNOFClBr/C1013758	0.0701985	0.0859969	0.0754009	0.126017	0.213845	0.990447	0.0613578
HCNOFClBr/C10138326	0.282919	0.215942	0.150749	0.720402	0.128931	0.569725	0.152412
HCNOFClBr/C10138597	0.0768372	0.437052	0.451338	0.370333	0.494131	0.801665	0.374945
HCNOFClBr/C10141727	0.0489693	0.0450633	0.0452248	0.0453608	0.0333538	0.0460117	0.0442839
HCNOFClBr/C10143609	0.0820687	0.46956	0.431966	0.176175	0.382277	0.388554	0.389968
HCNOFClBr/C101439	0.0472473	0.05432	0.0515756	0.0566687	0.0833802	0.395084	0.0786025
HCNOFClBr/C1014604	0.0398007	0.0445368	0.0404125	0.0523895	0.0487859	0.04184	0.0421564
HCNOFClBr/C1014819	0.0337893	0.0374416	0.0358676	0.0654844	0.779832	0.803185	0.081501
HCNOFClBr/C101484	0.178125	0.115696	0.0664418	0.0868825	0.0773088	0.201237	0.211346
HCNOFClBr/C101531	0.0782932	0.0731979	0.0679399	0.155882	0.287805	0.185772	0.320452
HCNOFClBr/C101553	0.0688663	0.0507301	0.0508645	0.148357	0.176831	0.194799	0.0534437
HCNOFClBr/C1016199	0.109274	0.107037	0.0837442	0.584073	0.724096	0.861073	0.067099
HCNOFClBr/C1016586	0.0456761	0.0499274	0.0473292	0.549414	0.556134	0.586189	0.0535144
HCNOFClBr/C101702	0.172519	0.202463	0.202387	0.0890347	0.0964023	0.190068	0.30744
HCNOFClBr/C101724	0.121842	0.312287	0.254851	0.130462	0.164651	0.117074	0.111166
HCNOFClBr/C101779	0.101007	0.0890465	0.0858588	0.175845	0.407715	0.203985	0.211233
HCNOFClBr/C101815	0.0729406	0.0654092	0.0630142	0.137659	0.160827	0.241915	0.243736
HCNOFClBr/C101837	0.0491868	0.0517548	0.0477096	0.142808	0.161634	0.272293	0.058408
HCNOFClBr/C101848	0.0730383	0.0583143	0.0569485	0.124951	0.131644	0.162156	0.0966257
HCNOFClBr/C101859	0.0782196	0.152533	0.0851227	0.140405	0.339894	0.349622	0.117032
HCNOFClBr/C101973	0.0713141	0.188597	0.0596201	0.15499	0.119804	1.51042	0.056575
HCNOFClBr/C101995	0.0614765	0.0480725	0.0446812	0.0401229	0.0373228	0.105251	0.0568516
HCNOFClBr/C10199505	0.0691622	0.129285	0.0894781	0.197988	0.217615	0.223263	0.110221
HCNOFClBr/C10202752	0.12886	0.0861374	0.0903387	0.136829	0.318702	0.55985	0.0639989
HCNOFClBr/C10203084	0.0226229	0.0211953	0.0215014	0.0256474	0.0287248	0.049613	0.021789
HCNOFClBr/C1020311	0.0633489	0.0616148	0.0924585	0.109395	0.0954093	0.0925983	0.0948084
HCNOFClBr/C10203288	0.0651131	0.0644995	0.0647724	0.0848034	0.122558	0.0866217	0.223651
HCNOFClBr/C10203302	0.0605041	0.0576506	0.0586586	0.0788848	0.0821286	0.117386	0.0966263
HCNOFClBr/C10203324	0.158981	0.146984	0.122305	0.102342	0.138357	0.19876	0.12053
HCNOFClBr/C10203335	0.134225	0.197623	0.219764	0.0737078	0.0930156	0.173949	0.229744
HCNOFClBr/C10203584	0.124305	0.138806	0.148685	0.127513	0.238924	0.433563	0.155249
HCNOFClBr/C102045	1.34647	0.99332	0.920318	0.095325	0.080909	1.22367	0.764554
HCNOFClBr/C102067	0.104857	0.0824338	0.0579507	0.247516	0.150897	0.29907	0.0690231
HCNOFClBr/C102082893	0.0292808	0.0297988	0.0319739	0.0346271	0.0342761	0.106648	0.0336116
HCNOFClBr/C102114	0.283806	0.0971114	0.107192	0.147404	0.128095	0.266339	0.138247
HCNOFClBr/C102169	0.230218	0.0970826	0.121809	0.210266	0.184968	0.723134	0.199986
HCNOFClBr/C102181	0.119563	0.0871592	0.0889457	0.090629	0.105433	0.267256	0.275042
HCNOFClBr/C102192	0.100231	0.273199	0.075076	0.189624	0.289933	0.796401	0.140626
HCNOFClBr/C102205	0.15895	0.125771	0.130037	0.167209	0.143338	0.753402	0.26595
HCNOFClBr/C102227	0.342498	0.23131	0.165269	0.326929	0.486376	0.805085	0.268068
HCNOFClBr/C1022464	0.0357536	0.0356423	0.0345239	0.0502235	0.0421014	0.066773	0.0347819
HCNOFClBr/C102250	0.0542505	0.049345	0.0493171	0.0795982	0.0731247	0.0511038	0.134205
HCNOFClBr/C102272	0.0410322	0.0517856	0.0452793	0.0462187	0.095044	0.0998667	0.0484229
HCNOFClBr/C10229104	0.0220979	0.0232254	0.0290605	0.0400859	0.0304786	0.0473967	0.0658363
HCNOFClBr/C102294	0.0529535	0.0519242	0.0619401	0.137354	0.180409	0.457602	0.110557
HCNOFClBr/C10232936	0.431795	0.449223	0.446956	0.237272	0.200139	0.747092	0.451518
HCNOFClBr/C102454	0.0517636	0.0530308	0.0471428	0.112735	0.188672	0.183834	0.374293
HCNOFClBr/C102465	0.029294	0.0289007	0.0289897	0.0442311	0.0362015	0.0531517	0.0314084
HCNOFClBr/C102476	0.0249351	0.0242757	0.024295	0.0377077	0.0292685	0.0459863	0.025882
HCNOFClBr/C102487	0.0285029	0.0295291	0.0286618	0.0484531	0.0677582	0.0545314	0.0446617
HCNOFClBr/C102512	0.0353552	0.0327812	0.0380684	0.077581	0.0811447	0.116152	0.0400968
HCNOFClBr/C102534	0.0521121	0.0557081	0.0668249	0.170977	0.166915	0.468728	0.114483
HCNOFClBr/C10258545	0.152369	0.183668	0.241389	0.484817	0.335855	0.353733	0.0970186
HCNOFClBr/C102625	0.25149	0.172553	0.207859	1.04819	0.736482	0.506535	0.194033
HCNOFClBr/C10264558	0.0389027	0.0429864	0.037727	0.0436334	0.0876864	0.446497	0.0428423
HCNOFClBr/C10268696	0.503416	0.160056	0.226636	0.0804621	0.209872	0.630893	0.200153
HCNOFClBr/C102692	0.0690349	0.0821472	0.0773597	0.0814347	0.0896459	0.0691326	0.0938421
HCNOFClBr/C1026922	0.677655	0.158822	0.232018	0.417175	0.434055	1.11103	0.253958
HCNOFClBr/C102703333	0.0996397	0.099393	0.100933	0.118971	0.123216	0.158651	0.415393
HCNOFClBr/C102705	0.119815	0.121235	0.0969467	0.216811	0.229651	0.385394	0.0765664
HCNOFClBr/C102761	0.139126	0.0940591	0.0762542	0.36704	0.29608	0.479727	0.154998
HCNOFClBr/C102794	0.0702481	0.096795	0.100321	0.0638474	0.0742242	0.104323	0.0967955
HCNOFClBr/C102829	0.0745364	0.0950479	0.0907721	0.114355	0.105325	0.0950825	0.180709
HCNOFClBr/C1028337	0.0479983	0.0485397	0.0487133	0.293481	0.129932	0.391261	0.0897649
HCNOFClBr/C10289686	0.28282	0.223284	0.317071	0.277806	0.302663	0.296791	0.370004
HCNOFClBr/C102976	0.141537	0.0488387	0.048799	0.0811708	0.178519	0.132056	0.0660595
HCNOFClBr/C103059	0.04893	0.0463016	0.0564207	0.0683646	0.0524335	0.0608844	0.144116
HCNOFClBr/C103082	0.0619541	0.0638802	0.0721081	0.372361	0.333572	0.107933	0.603934
HCNOFClBr/C103093	0.122469	0.108712	0.106314	0.0894066	0.119736	0.406843	0.223284
HCNOFClBr/C103140121	0.0448635	0.0339556	0.0411678	0.0253396	0.0213841	0.114473	0.0405297
HCNOFClBr/C10315987	0.117737	0.104026	0.0857914	0.0744433	0.0895069	0.166542	0.122793
HCNOFClBr/C103162	0.0400631	0.0476661	0.0498133	0.047765	0.237793	0.356458	0.13467
HCNOFClBr/C103231	0.131034	0.104329	0.0909065	0.125479	0.208069	0.686527	0.388472
HCNOFClBr/C103242	0.199414	0.130298	0.132015	0.161913	0.198873	0.464827	0.926352
HCNOFClBr/C103264	0.0388986	0.0387317	0.0392308	0.0416565	0.0441275	0.120635	0.0501853
HCNOFClBr/C103297	0.0374025	0.0381052	0.0388036	0.0616143	0.0549046	0.0470338	0.0403943
HCNOFClBr/C103300	0.0354906	0.0340883	0.0336431	0.0453631	0.0420755	0.0605407	0.368041
HCNOFClBr/C103322	0.078797	0.0587648	0.040178	0.0731625	0.100192	0.305687	0.46568
HCNOFClBr/C103333	0.039629	0.0292564	0.0284061	0.0402845	0.053926	0.0660431	0.0297139
HCNOFClBr/C10334266	0.0413917	0.0393185	0.037885	0.0503956	0.051209	0.04498	0.0368895
HCNOFClBr/C103366	0.0454479	0.0471134	0.0458025	0.0528669	0.0752751	0.186837	0.0485058
HCNOFClBr/C103377	0.0403321	0.0408218	0.0418216	0.049899	0.859888	0.264247	0.533288
HCNOFClBr/C103413	0.250481	0.0491596	0.170992	0.10067	0.118517	0.351532	0.226184
HCNOFClBr/C103435	0.563532	0.139168	0.154533	0.615421	2.57634	2.64934	0.744308
HCNOFClBr/C103457	0.0345902	0.0570637	0.0535154	0.0533238	0.0516297	0.192739	0.0620881
HCNOFClBr/C103491	0.209269	0.0371194	0.0361601	0.109084	0.201028	0.0957898	0.193608
HCNOFClBr/C103504	0.0528631	0.0561514	0.0487554	0.2385	0.332509	0.289189	0.0561372
HCNOFClBr/C103526	0.0457687	0.0664603	0.0634172	0.0650935	0.0787519	0.640147	0.0949692
HCNOFClBr/C103537	0.0565544	0.0628887	0.0596135	0.0650267	0.0799941	0.382821	0.234264
HCNOFClBr/C10353863	0.107295	0.0848758	0.0696511	0.103252	0.155517	0.126729	0.104666
HCNOFClBr/C103548	0.0508107	0.0366531	0.052917	0.0404339	0.0895789	0.330896	0.348681
HCNOFClBr/C103606	0.243708	0.122109	0.0805684	0.151536	0.184046	1.49843	0.185793
HCNOFClBr/C103617	0.157222	0.0443951	0.0432004	0.0695931	0.281577	0.774837	0.239833
HCNOFClBr/C103639	0.0278286	0.0283833	0.027939	0.0374656	0.0325624	0.0422165	0.0377842
HCNOFClBr/C103640	0.0332488	0.0277953	0.0278743	0.0304139	0.0288021	0.0474487	0.187273
HCNOFClBr/C10364940	0.082799	0.0649581	0.0441549	0.107831	0.0815101	0.0546004	0.0525248
HCNOFClBr/C103651	0.0836413	0.0600844	0.0553643	0.0744862	0.0725073	0.0663861	0.0596643
HCNOFClBr/C103673	0.122316	0.0346863	0.0334525	0.0499696	0.109163	0.108314	0.0357559
HCNOFClBr/C103695	0.0380264	0.0538071	0.0482617	0.0424576	0.0904172	0.0868412	0.0459556
HCNOFClBr/C103719	0.0937713	0.0728897	0.0397537	0.0696142	0.0554018	0.227808	0.0576431
HCNOFClBr/C103731	0.084223	0.0549566	0.0538674	0.050033	0.0638242	0.126493	0.0520269
HCNOFClBr/C10373781	0.0407098	0.038024	0.0373913	0.0516393	0.0540774	0.0420721	0.0373455
HCNOFClBr/C10374808	0.490764	0.160447	0.145147	0.262194	0.128929	0.563382	0.152311
HCNOFClBr/C10375969	0.0397099	0.0407098	0.0403268	0.0592366	0.053925	0.0506227	0.0426629
HCNOFClBr/C103796992	0.0669884	0.0689435	0.0672258	0.511915	0.543245	0.651616	0.19515
HCNOFClBr/C103797	0.313484	0.162443	0.0919661	0.0855656	0.115616	0.525586	0.100956
HCNOFClBr/C103811	0.0830036	0.0359503	0.14727	0.24365	0.18154	0.871997	0.213143
HCNOFClBr/C103822	0.151895	0.101641	0.0880569	0.191479	0.078612	0.409425	0.114915
HCNOFClBr/C103844	0.0285519	0.0289678	0.0293542	0.357467	0.357617	0.125105	0.0385141
HCNOFClBr/C103902	0.0289797	0.0296016	0.030118	0.040885	0.0396542	0.129221	0.0434587
HCNOFClBr/C103935	0.0967937	0.0939679	0.0989386	0.243332	0.124613	1.10484	0.0983702
HCNOFClBr/C103957	0.178613	0.0650425	0.0451052	0.122874	0.0943015	0.292064	0.110392
HCNOFClBr/C10397305	0.101421	0.0931652	0.0928217	0.0535824	0.0448634	0.10336	0.0926418
HCNOFClBr/C10401113	0.0228716	0.0220017	0.0225523	0.0291331	0.0206705	0.0287181	0.02264
HCNOFClBr/C10403471	0.0306657	0.0306671	0.0307081	0.0490429	0.0419866	0.0459306	0.0304513
HCNOFClBr/C10405842	0.308089	0.116115	0.215282	0.0680156	0.14371	0.445782	0.240777
HCNOFClBr/C10405853	0.0522692	0.0378707	0.0498971	0.116902	0.102279	0.376656	0.0795136
HCNOFClBr/C10409548	0.0909122	0.0615756	0.053615	0.202592	0.128809	0.208596	0.0620332
HCNOFClBr/C104096	0.0287141	0.127804	0.142602	0.0587355	0.178899	0.555211	0.095375
HCNOFClBr/C104132	0.0373255	0.0416188	0.0451602	0.0802057	0.0692124	0.051463	0.0528576
HCNOFClBr/C10415879	0.0547621	0.0558982	0.0642979	0.119048	0.0741223	0.0823128	0.0593329
HCNOFClBr/C104201	0.0552593	0.0496792	0.0463191	0.111654	0.049204	0.406865	0.189806
HCNOFClBr/C10420890	0.0468882	0.059205	0.0514052	0.0433404	0.0452244	0.0468841	0.0525211
HCNOFClBr/C104212	0.0425192	0.043363	0.0453885	0.0441455	0.756433	0.204461	0.0588406
HCNOFClBr/C104222346	0.0404645	0.0306068	0.0264467	0.0444147	0.0279835	0.0429211	0.0254736
HCNOFClBr/C10422352	0.0822879	0.0405392	0.040985	0.0564817	0.0569285	0.492422	0.839065
HCNOFClBr/C10430974	0.0840868	0.0689244	0.0856447	0.125114	0.134118	0.248678	0.285111
HCNOFClBr/C104326945	0.027628	0.0286184	0.0284332	0.0275683	0.0340591	0.0602037	0.0827045
HCNOFClBr/C10443659	0.0411793	0.0393013	0.0385623	0.0329765	0.0758428	0.0539246	0.039029
HCNOFClBr/C104438	0.073494	0.0733689	0.0742087	0.113394	0.116798	0.0689507	0.25991
HCNOFClBr/C104450	0.0414619	0.0412694	0.0437763	0.0536141	0.0487819	0.070785	0.0552373
HCNOFClBr/C104451709	0.0242222	0.0258664	0.0249326	0.0238466	0.0255938	0.0390366	0.0250351
HCNOFClBr/C104461	0.0441673	0.0429015	0.0441592	0.0428853	0.0397703	0.0950653	0.198609
HCNOFClBr/C104472	0.034835	0.0353521	0.340673	0.150067	0.0436313	0.0713697	0.364704
HCNOFClBr/C104518	0.123059	0.0699959	0.0675396	0.077016	0.0692485	0.060001	0.0766452
HCNOFClBr/C104529	0.0312459	0.0332649	0.0326642	0.0509848	0.0489882	0.040729	0.0468599
HCNOFClBr/C104530	0.202518	0.150516	0.141374	0.10808	0.12101	0.253464	0.133121
HCNOFClBr/C104534965	1.25146	0.870178	0.1826	0.356134	0.444488	0.578365	0.356044
HCNOFClBr/C104574	0.0311286	0.031433	0.0327834	0.0304071	0.0281685	0.132717	0.032223
HCNOFClBr/C10458147	0.134304	0.109963	0.0934837	0.0673658	0.0528142	0.0824031	0.0616563
HCNOFClBr/C104585	0.040373	0.0476108	0.0565128	0.0902182	0.086978	0.0468586	0.141055
HCNOFClBr/C104610	0.0966607	0.0556565	0.0662873	0.128643	0.257987	0.374377	0.0792386
HCNOFClBr/C104632	0.133909	0.0329214	0.0333126	0.067	0.124356	0.0533431	0.125874
HCNOFClBr/C10463204	0.186874	0.153231	0.124439	0.27751	0.129966	0.509555	0.148731
HCNOFClBr/C1046566	0.185784	0.177715	0.15437	0.201203	0.157085	0.291897	0.142434
HCNOFClBr/C104665	0.0456042	0.0546181	0.0575048	0.0318194	0.0245137	0.11055	0.0577623
HCNOFClBr/C104712	0.549176	0.378067	0.0431693	0.860988	0.701433	0.655818	0.692684
HCNOFClBr/C104723	0.0619143	0.0697891	0.245073	0.0787785	0.117572	0.234234	0.512009
HCNOFClBr/C10472976	0.058683	0.0554016	0.0571905	0.0831509	0.0859222	0.0736336	0.0931226
HCNOFClBr/C104756	0.0505029	0.0554793	0.0477974	0.376777	0.282885	0.152003	0.0971614
HCNOFClBr/C104767	0.0563565	0.0512048	0.0524674	0.134605	0.0814013	0.0919335	0.1187
HCNOFClBr/C10478010	0.342705	0.1476	0.130542	0.875537	0.285717	0.573932	0.0638203
HCNOFClBr/C10478032	0.42879	0.111988	0.134046	0.272954	0.266135	0.609559	0.122272
HCNOFClBr/C10478043	0.430946	0.111723	0.127216	0.284125	0.278131	0.645528	0.0798746
HCNOFClBr/C10478065	0.458389	0.122987	0.156372	0.311729	0.27101	0.735166	0.178301
HCNOFClBr/C104789	0.0504913	0.045932	0.0510191	0.128251	0.102773	0.0772825	0.0537945
HCNOFClBr/C10479251	0.119941	0.0429283	0.0921685	0.14988	0.129032	0.211201	0.0929763
HCNOFClBr/C104825	0.0276935	0.0264087	0.0266046	0.0417783	0.0352962	0.0548993	0.028865
HCNOFClBr/C104836	0.0242262	0.0238949	0.0238749	0.0366808	0.0294815	0.0480046	0.024243
HCNOFClBr/C10484090	0.0442413	0.223453	0.205671	0.621784	0.210837	0.571658	0.262159
HCNOFClBr/C10484352	0.0915529	0.179676	0.130203	0.109358	0.112304	0.243021	0.251734
HCNOFClBr/C104857887	0.205712	0.0855919	0.0429057	0.159383	0.0774625	0.5342	0.0652819
HCNOFClBr/C104858	0.0251725	0.024393	0.024628	0.034394	0.0265334	0.0383593	0.024508
HCNOFClBr/C104870	0.0251114	0.0241961	0.024555	0.033054	0.0335445	0.0484017	0.0264872
HCNOFClBr/C104881	0.0220024	0.0212944	0.0214078	0.0253946	0.0284218	0.046248	0.0213211
HCNOFClBr/C104905	0.0295471	0.0301353	0.0360392	0.338456	0.061067	0.355996	0.0350776
HCNOFClBr/C104927	0.034388	0.0340519	0.0369378	0.0258527	0.0172329	0.0682919	0.040957
HCNOFClBr/C104938	0.036668	0.0353063	0.0383996	0.0341765	0.0261972	0.0706968	0.0396534
HCNOFClBr/C10494878	0.0758441	0.0881011	0.072939	0.0955626	0.0922749	0.433858	0.0800764
HCNOFClBr/C104949	0.0348415	0.0341531	0.037219	0.0358779	0.0266595	0.0648347	0.0384313
HCNOFClBr/C10498358	0.0324857	0.032954	0.0334495	0.0535062	0.0407172	0.0610523	0.0340027
HCNOFClBr/C105055	0.0343429	0.0373442	0.0383302	0.063003	0.0560648	0.0438681	0.0374912
HCNOFClBr/C105088	0.0508149	0.0535431	0.051171	0.0866828	0.0702542	0.0616942	0.054783
HCNOFClBr/C105146	0.113517	0.103325	0.081756	0.147298	0.125293	0.373057	0.0835666
HCNOFClBr/C10516719	0.0454316	0.0413522	0.0409296	0.0433523	0.0365098	0.0831472	0.054522
HCNOFClBr/C105184381	0.152233	0.0945959	0.0898691	0.176415	0.132787	0.471352	0.147109
HCNOFClBr/C10519069	0.0585694	0.0595652	0.0618585	0.0466834	0.0496517	0.15102	0.0591361
HCNOFClBr/C10519207	0.0446203	0.0413545	0.0443425	0.0685019	0.0873314	0.144692	0.1247
HCNOFClBr/C10522266	0.0604306	0.0687066	0.0704993	0.11175	0.0778798	0.0865925	0.109162
HCNOFClBr/C10526075	0.0955873	0.136681	0.152498	0.131094	0.173058	0.236525	0.405868
HCNOFClBr/C105306	0.0400387	0.0380236	0.0396091	0.0660457	0.0503097	0.0608523	0.0371444
HCNOFClBr/C105317	0.0404853	0.0329974	0.0307733	0.0492303	0.0611762	0.0524022	0.0316869
HCNOFClBr/C105340	0.085499	0.0349843	0.0951595	0.0842159	0.0612347	0.224008	0.0909352
HCNOFClBr/C105351	0.0335854	0.0325873	0.0343096	0.0619669	0.0710722	0.32112	0.0345552
HCNOFClBr/C105362	0.0761395	0.0729395	0.0807176	0.0565041	0.088651	0.267556	0.0821888
HCNOFClBr/C105373	0.0359254	0.0391644	0.0417633	0.0440302	0.0567222	0.190449	0.0466823
HCNOFClBr/C105384	0.0477739	0.0417524	0.0439958	0.0541078	0.0600103	0.191023	0.0405186
HCNOFClBr/C10538495	0.0547678	0.0432529	0.0470581	0.0487762	0.0501898	0.374564	0.0487142
HCNOFClBr/C105395	0.130059	0.142239	0.134469	0.19041	0.121233	0.271757	0.0959328
HCNOFClBr/C105408	0.0689636	0.0638008	0.0554805	0.0703693	0.129167	0.232332	0.0584243
HCNOFClBr/C10541567	0.0574958	0.0574135	0.0577278	0.0964522	0.0937051	0.0558167	0.172245
HCNOFClBr/C10541692	0.103706	0.108874	0.086216	0.0930703	0.150535	0.221882	0.0719896
HCNOFClBr/C105420	0.130062	0.0788983	0.0822424	0.0896961	0.0899001	0.686868	0.0838867
HCNOFClBr/C105431	0.481355	0.484671	0.477981	0.101352	0.0756941	0.474384	0.333484
HCNOFClBr/C10543121	0.0784383	0.0879112	0.102892	0.200041	0.200178	0.356269	0.0827794
HCNOFClBr/C10543574	0.114771	0.289436	0.199305	0.299238	0.140754	0.579969	0.207566
HCNOFClBr/C105442	0.194166	0.0886329	0.103181	0.124282	0.115567	0.337748	0.0548299
HCNOFClBr/C105453	0.0469801	0.300077	0.0372649	0.151652	0.138154	0.525739	0.129383
HCNOFClBr/C105464	0.0469379	0.0506856	0.0552479	0.0882964	0.0944869	0.301143	0.117814
HCNOFClBr/C10546653	0.0367022	0.0375589	0.0363385	0.0524267	0.0534038	0.0439367	0.0473059
HCNOFClBr/C105500	0.247429	0.159221	0.43411	0.378023	0.145761	1.2499	0.433655
HCNOFClBr/C10551583	0.0288509	0.039395	0.0373517	0.0317708	0.0278222	0.172807	0.0454859
HCNOFClBr/C105533	0.13026	0.0890564	0.0765363	1.15003	1.43904	0.548001	0.127367
HCNOFClBr/C105544	0.056232	0.119837	0.138198	0.185521	0.0840508	0.454806	0.187878
HCNOFClBr/C105566	0.104764	0.0415209	0.123383	0.105789	0.066824	0.256804	0.0864196
HCNOFClBr/C10557445	0.0640236	0.0493296	0.0520401	0.0453363	0.0506853	0.0982272	0.0560092
HCNOFClBr/C105577	0.0470271	0.0681773	0.0441664	0.126158	0.204413	0.329164	0.0734674
HCNOFClBr/C105588	0.0452719	0.0357785	0.0367904	0.0400718	0.0363356	0.135032	0.0471182
HCNOFClBr/C105602	0.0340711	0.097613	0.0788221	0.135308	0.104468	0.104123	0.104742
HCNOFClBr/C105668	0.044299	0.0457884	0.0469569	0.0534118	0.0659847	0.23774	0.0721222
HCNOFClBr/C105679	0.0270205	0.0273965	0.0277389	0.0380504	0.033639	0.0428513	0.0719034
HCNOFClBr/C105680	0.0564902	0.07624	0.0560539	0.171351	0.217817	0.539753	0.253292
HCNOFClBr/C10574364	0.0555789	0.0771459	0.0598104	0.124043	0.116549	0.502856	0.0908673
HCNOFClBr/C10574375	0.0575096	0.055042	0.0608606	0.412668	0.414169	0.54146	0.0671925
HCNOFClBr/C105759	0.0833638	0.0945241	0.0877428	0.0728765	0.132431	0.372698	0.130513
HCNOFClBr/C105760	0.253202	0.0787782	0.070322	0.413468	0.186465	0.549583	0.115827
HCNOFClBr/C105793	0.0522165	0.0557634	0.0547469	0.0705182	0.0746313	0.784992	0.0957499
HCNOFClBr/C105839	0.0487911	0.0480491	0.0716373	0.101152	0.149644	0.0726167	0.147007
HCNOFClBr/C105851	0.323728	0.0756852	0.0942872	0.670004	0.767408	0.513029	0.0920982
HCNOFClBr/C105862	0.217288	0.303616	0.376209	0.385813	0.454539	0.779117	0.21715
HCNOFClBr/C105909124	0.0704583	0.0532638	0.0408608	0.0682636	0.0582951	0.0937344	0.052251
HCNOFClBr/C105919	0.443904	0.312761	0.0516512	0.279132	0.298598	0.831199	0.0896176
HCNOFClBr/C10595069	0.0637537	0.0883352	0.0857008	0.108753	0.171395	0.511287	0.0695653
HCNOFClBr/C105953	0.157416	0.262831	0.175027	0.17533	0.108195	0.409899	0.193223
HCNOFClBr/C10599709	0.0334311	0.0316864	0.0311619	0.0510884	0.0350465	0.133913	0.032102
HCNOFClBr/C106003	0.0906455	0.0900186	0.0777959	0.372263	0.3756	0.689083	0.203028
HCNOFClBr/C106025	0.0829146	0.108897	0.104863	0.0911612	0.124969	0.229839	0.116731
HCNOFClBr/C10606470	0.0330941	0.035499	0.0366533	0.059133	0.0637396	0.303332	0.0743609
HCNOFClBr/C106183	0.0892993	0.0868157	0.085102	0.105851	0.24065	0.584584	0.122727
HCNOFClBr/C106194	0.0798935	0.0785399	0.0784037	0.0881398	0.144932	0.605456	0.0912736
HCNOFClBr/C106218	0.0601482	0.0618414	0.0550375	0.0777585	0.0771302	0.0801352	0.130222
HCNOFClBr/C106230	0.365066	0.0600625	0.053518	0.26409	0.382265	0.58507	0.35805
HCNOFClBr/C106241	0.0910222	0.352424	0.378178	0.619424	0.482055	0.616011	0.232085
HCNOFClBr/C106252	0.320223	0.147797	0.062517	0.56034	0.52956	0.803518	0.301103
HCNOFClBr/C106309	0.0479683	0.0473289	0.0482399	0.0585145	0.0810397	0.229906	0.141308
HCNOFClBr/C106310	0.0803645	0.0791446	0.0811893	0.281622	0.40132	0.985251	0.137831
HCNOFClBr/C106321	0.0592322	0.0654591	0.0606364	0.249506	0.0917958	0.553078	0.269615
HCNOFClBr/C106332	0.0775515	0.0765644	0.0759279	0.0955672	0.118557	0.553975	0.124716
HCNOFClBr/C106354	0.150179	0.0848469	0.0632791	0.179051	0.0905022	0.34955	0.0611467
HCNOFClBr/C106365	0.0634267	0.0560727	0.0541121	0.0409164	0.0480399	0.125954	0.0572392
HCNOFClBr/C106376	0.024838	0.0249209	0.0246499	0.0236901	0.0182989	0.0343973	0.024901
HCNOFClBr/C106401	0.0242876	0.0243418	0.0236664	0.0383335	0.0261028	0.042482	0.024789
HCNOFClBr/C106412	0.0237674	0.0237699	0.0235015	0.0242625	0.0195533	0.0323663	0.0239764
HCNOFClBr/C106423	0.0274845	0.0264151	0.0267408	0.0394393	0.0351081	0.0467665	0.0267889
HCNOFClBr/C106445	0.0249523	0.024526	0.0244271	0.0330922	0.0287323	0.0372911	0.026487
HCNOFClBr/C106467	0.0215414	0.0214372	0.0211803	0.0239381	0.0205085	0.0267696	0.0213705
HCNOFClBr/C106478	0.0231151	0.0228331	0.0223519	0.0362485	0.0274928	0.031009	0.0229255
HCNOFClBr/C106489	0.0223752	0.0219414	0.0218617	0.024444	0.0205029	0.0284434	0.0223918
HCNOFClBr/C106490	0.0261425	0.0253984	0.0251273	0.0416334	0.0352397	0.0473122	0.0260606
HCNOFClBr/C106503	0.0227506	0.0239128	0.0235216	0.0374724	0.0360783	0.0412214	0.0248055
HCNOFClBr/C106514	0.0189273	0.0188024	0.018582	0.0227236	0.016285	0.0354326	0.0184061
HCNOFClBr/C106525	0.0376158	0.0367033	0.038253	0.0440364	0.0425424	0.0458992	0.0380965
HCNOFClBr/C106616	0.198414	0.222437	0.22934	0.649332	0.155665	0.222594	0.199776
HCNOFClBr/C106638	0.046705	0.0519951	0.0461314	0.0626433	0.0431376	0.197477	0.049474
HCNOFClBr/C106650	0.0388284	0.0420231	0.0433487	0.0714575	0.0664473	0.163828	0.0832048
HCNOFClBr/C106672	0.0571727	0.055898	0.0520726	0.236305	0.0862385	0.138354	0.440574
HCNOFClBr/C106683	0.150386	0.123571	0.106726	0.196045	0.0824515	0.680503	0.177039
HCNOFClBr/C106707	0.0446915	0.0441352	0.0455755	0.0524414	0.0724633	0.547321	0.0481427
HCNOFClBr/C1067089	0.0542404	0.0545196	0.0509877	0.0697412	0.0558281	0.0485957	0.0797935
HCNOFClBr/C1067090	0.028801	0.0313513	0.0294724	0.0531352	0.0473874	0.0941068	0.0316279
HCNOFClBr/C1067205	0.06443	0.0528022	0.0622708	0.0789412	0.069893	0.0714752	0.0697323
HCNOFClBr/C106730	0.0476229	0.046895	0.0480203	0.0570537	0.0716389	0.563612	0.071414
HCNOFClBr/C106796	0.0667479	0.0655303	0.0671968	0.0814337	0.102337	0.185627	0.108324
HCNOFClBr/C1068195	0.0523634	0.0493316	0.0479913	0.063474	0.0614968	0.0710633	0.0543483
HCNOFClBr/C106854	0.0545178	0.086377	0.0502794	0.0628307	0.0767531	0.279939	0.0924423
HCNOFClBr/C106865	0.0477819	0.0478966	0.0335319	0.0741582	0.0524058	0.505581	0.0416558
HCNOFClBr/C106887	0.0229073	0.0235399	0.0254248	0.0660297	0.0872335	0.057933	0.0257218
HCNOFClBr/C1068877	0.0755848	0.069681	0.0748984	0.0693481	0.064981	0.0669612	0.0641023
HCNOFClBr/C106912	0.127006	0.045101	0.0408143	0.101716	0.415148	0.421828	0.0849713
HCNOFClBr/C106923	0.0361235	0.0558676	0.0466925	0.245321	1.12509	0.508446	0.0549169
HCNOFClBr/C106934	0.0330635	0.0323841	0.0320293	0.0269001	0.0308103	0.0388997	0.0326543
HCNOFClBr/C1069530	0.0477169	0.0479291	0.0470382	0.214886	0.112802	0.120221	0.362381
HCNOFClBr/C106956	0.0418664	0.0408651	0.042277	0.0306946	0.0332068	0.568546	0.0396807
HCNOFClBr/C106967	0.0275311	0.0268037	0.0252265	0.04088	0.0377985	0.0673143	0.0251068
HCNOFClBr/C106978	0.0272123	0.0272769	0.0274626	0.0367374	0.0352735	0.0233163	0.0266712
HCNOFClBr/C106989	0.026331	0.0244208	0.0248662	0.0369851	0.0405853	0.0436424	0.025177
HCNOFClBr/C106990	0.0254214	0.0253535	0.0240319	0.028401	0.0214199	0.0353711	0.0235164
HCNOFClBr/C107006	0.0202545	0.0181811	0.0200337	0.0393375	0.0329547	0.0253333	0.020019
HCNOFClBr/C107017	0.0238574	0.0247712	0.0246309	0.0344529	0.0321311	0.0459558	0.0240864
HCNOFClBr/C107028	0.028415	0.0223805	0.0237464	0.0257927	0.0327343	0.0544	0.0257852
HCNOFClBr/C107051	0.0251543	0.0274776	0.0307248	0.0418181	0.0282239	0.67759	0.0322751
HCNOFClBr/C107062	0.0207393	0.0213837	0.0204802	0.0207246	0.0248582	0.0304154	0.0208207
HCNOFClBr/C1070708	0.0817718	0.0898943	0.0857472	0.0772712	0.136288	0.335795	0.0953143
HCNOFClBr/C1070719	0.0125534	0.0123076	0.0128869	0.019777	0.0109509	0.0103505	0.0123281
HCNOFClBr/C107073	0.0209586	0.0230799	0.0204559	0.0398945	0.0373977	0.063185	0.0216589
HCNOFClBr/C1070833	0.0308632	0.0303209	0.0313058	0.0455192	0.0460963	0.118408	0.0313134
HCNOFClBr/C1070877	0.0447608	0.0409588	0.0437488	0.0459894	0.0549909	0.07167	0.0492895
HCNOFClBr/C107108	0.0250729	0.0250496	0.0248425	0.0434088	0.0367785	0.0428006	0.0253917
HCNOFClBr/C107119	0.0315469	0.0225468	0.0234417	0.0737147	0.0734508	0.416105	0.0235417
HCNOFClBr/C107120	0.0210604	0.01911	0.0188959	0.0338475	0.0279933	0.0269328	0.0191225
HCNOFClBr/C1071267	0.0649893	0.0618905	0.0597977	0.0612564	0.0532155	0.110502	0.0889901
HCNOFClBr/C107131	0.0296716	0.0199853	0.0187093	0.0264172	0.0168875	0.0355185	0.0195882
HCNOFClBr/C1071314	0.0540996	0.0516812	0.0522805	0.0611545	0.0618643	0.055137	0.0508155
HCNOFClBr/C107153	0.0239317	0.0197014	0.0202067	0.0525353	0.0411209	0.0721476	0.0204909
HCNOFClBr/C1071814	0.0463776	0.0448809	0.0446859	0.0516125	0.0488731	0.0420077	0.0470439
HCNOFClBr/C107186	0.0242751	0.0208375	0.0240105	0.0261982	0.0233756	0.0500662	0.0247464
HCNOFClBr/C107197	0.015425	0.0173959	0.0169312	0.0312974	0.0174184	0.0399982	0.0168662
HCNOFClBr/C1072055	0.089562	0.112924	0.131694	0.0550819	0.146811	0.0977512	0.149035
HCNOFClBr/C107211	0.0267931	0.0242928	0.0235085	0.0754539	0.0372986	0.0781556	0.0236493
HCNOFClBr/C1072168	0.0990474	0.103446	0.101758	0.0970194	0.0835802	0.097813	0.101274
HCNOFClBr/C107255	0.140156	0.140317	0.138731	0.140355	0.136521	0.147581	0.031912
HCNOFClBr/C1072624	0.0888762	0.0288329	0.0277911	0.0451955	0.0464354	0.149512	0.652935
HCNOFClBr/C1072635	0.0238019	0.0299213	0.0286712	0.0332407	0.0403341	0.0638109	0.0281019
HCNOFClBr/C1072679	0.0370311	0.0305397	0.0282796	0.0478082	0.0604085	0.093873	0.0281137
HCNOFClBr/C1072828	0.0326347	0.0261156	0.026949	0.044921	0.0264466	0.0399846	0.0254232
HCNOFClBr/C1072986	0.0229201	0.0227495	0.0226091	0.0395314	0.0272618	0.0481076	0.0228857
HCNOFClBr/C107299	0.0353228	0.360896	0.0348779	0.183605	0.0340261	0.0926916	0.375604
HCNOFClBr/C107313	0.029933	0.0313245	0.0307238	0.0245225	0.0324381	0.11781	0.0322051
HCNOFClBr/C1073230	0.0289583	0.0312605	0.0331474	0.0382184	0.0432956	0.0553317	0.0351557
HCNOFClBr/C1073672	0.0282839	0.0281505	0.0273243	0.0330271	0.0304368	0.0536046	0.157292
HCNOFClBr/C107391	0.0442902	0.0408229	0.0395704	0.0864343	0.0843558	0.354774	0.0520894
HCNOFClBr/C107404	0.0449354	0.0392355	0.0379977	0.0389912	0.040331	0.0641405	0.0372884
HCNOFClBr/C1074119	0.116553	0.0444024	0.0356671	0.0419996	0.0657442	0.27831	0.043341
HCNOFClBr/C107415	0.0461491	0.157145	0.166862	0.0902385	0.0914934	0.102981	0.130282
HCNOFClBr/C1074437	0.032959	0.0334741	0.0336353	0.0554881	0.052951	0.0417327	0.0373913
HCNOFClBr/C1074551	0.034544	0.0338153	0.0344648	0.0595589	0.05719	0.0486397	0.0913055
HCNOFClBr/C107459	0.0423147	0.0810743	0.0702212	0.0694434	0.208496	0.100238	0.0505686
HCNOFClBr/C1074926	0.056142	0.0421953	0.0404495	0.118455	0.11854	0.120282	0.0415186
HCNOFClBr/C1074982	0.0252046	0.0258708	0.0253539	0.04246	0.0415165	0.0752448	0.0433017
HCNOFClBr/C1075383	0.0344593	0.0358749	0.0338788	0.0435196	0.0398979	0.0409877	0.0362469
HCNOFClBr/C107540	0.0586764	0.0483164	0.0505546	0.0468133	0.0565702	0.117081	0.048969
HCNOFClBr/C1075496	0.0297008	0.0317599	0.0300768	0.0367206	0.0321354	0.0556914	0.126869
HCNOFClBr/C1075769	0.0844222	0.0589452	0.0546049	0.0364401	0.141877	0.064066	0.063488
HCNOFClBr/C107584	0.0331541	0.0395664	0.0384914	0.0572161	0.0682665	0.152075	0.0374865
HCNOFClBr/C1075894	0.0540671	0.0527891	0.0461147	0.0596073	0.0789179	0.20024	0.0514112
HCNOFClBr/C1076386	0.0252253	0.0259963	0.0257511	0.0267266	0.0191247	0.0563715	0.0262641
HCNOFClBr/C1076433	0.0193313	0.0193221	0.0193295	0.0225433	0.0165563	0.0280037	0.0194735
HCNOFClBr/C1076977	0.0398017	0.0379127	0.052563	0.169628	0.0978213	0.434949	0.0456466
HCNOFClBr/C1077163	0.047847	0.0480937	0.0479188	0.0666334	0.0657478	0.0665522	0.078236
HCNOFClBr/C107802	0.0402157	0.0372637	0.0377127	0.0464027	0.0620222	0.0845494	0.038558
HCNOFClBr/C107813	0.0407011	0.0384662	0.0378254	0.0516346	0.0562874	0.0720735	0.0381876
HCNOFClBr/C1078199	0.0379599	0.0386859	0.0405083	0.0472673	0.0312064	0.084252	0.0420948
HCNOFClBr/C107824	0.0345778	0.0339546	0.0336897	0.0403554	0.0520599	0.0319513	0.0448629
HCNOFClBr/C107835	0.0618417	0.087117	0.0979127	0.0450973	0.0789505	0.0456725	0.0839126
HCNOFClBr/C107846	0.0323591	0.0311748	0.031438	0.0397239	0.0456801	0.0316867	0.0392078
HCNOFClBr/C1078713	0.0521579	0.0522277	0.0522655	0.0760105	0.0715277	0.0723068	0.177177
HCNOFClBr/C107879	0.0327339	0.0323968	0.0316277	0.0444938	0.0498692	0.0620735	0.151268
HCNOFClBr/C107880	0.0316788	0.0291873	0.0302692	0.041425	0.0740961	0.0381651	0.0365933
HCNOFClBr/C1079216	0.0338089	0.0445438	0.0359536	0.0497547	0.0709921	0.226334	0.0330739
HCNOFClBr/C107926	0.125683	0.100936	0.112733	0.145874	0.054582	0.406312	0.0328091
HCNOFClBr/C1079716	0.0409765	0.042975	0.0419125	0.0620916	0.0462707	0.0564049	0.050975
HCNOFClBr/C107982	0.039125	0.0406832	0.0423652	0.0495564	0.0479344	0.0570567	0.0371796
HCNOFClBr/C108010	0.0348436	0.0399619	0.0401992	0.130922	0.0729415	0.06396	0.0577311
HCNOFClBr/C108032	0.0285271	0.0262613	0.02728	0.043346	0.0504836	0.057011	0.0263414
HCNOFClBr/C108054	0.382254	0.212607	0.0349776	0.0290351	0.0373844	0.079788	0.187362
HCNOFClBr/C108087	0.0472349	0.0612199	0.0785902	0.13518	0.123122	0.0528359	0.0696007
HCNOFClBr/C108098	0.0500334	0.0845266	0.0905309	0.0488632	0.117925	0.056702	0.0886016
HCNOFClBr/C108101	0.0790221	0.0573948	0.0357061	0.133873	0.0827672	0.236639	0.0478865
HCNOFClBr/C108112	0.0777319	0.123671	0.129887	0.0600515	0.0408768	0.0586826	0.140079
HCNOFClBr/C1081750	0.0804318	0.0497903	0.0589899	0.190751	0.190676	0.364079	0.114818
HCNOFClBr/C1081772	0.103543	0.0907156	0.0800804	0.112269	0.130642	0.112415	0.0933682
HCNOFClBr/C108189	0.073207	0.073675	0.0792301	0.0648186	0.0860123	0.0921196	0.0891242
HCNOFClBr/C108203	0.0923627	0.0440639	0.0433181	0.0317653	0.0479121	0.0843876	0.0479407
HCNOFClBr/C108214	0.0413142	0.0476571	0.0443849	0.0373653	0.0583484	0.330552	0.0529388
HCNOFClBr/C108225	0.0619119	0.0611086	0.0536405	0.133233	0.529198	0.553833	0.0677651
HCNOFClBr/C108247	0.0298031	0.0295092	0.0384554	0.152486	0.196127	0.486681	0.0863995
HCNOFClBr/C108269	0.026566	0.0248402	0.0236275	0.0303708	0.0281065	0.0399227	0.0232698
HCNOFClBr/C1082855	0.0446375	0.0391659	0.0372566	0.0624031	0.0931055	0.491981	0.0371158
HCNOFClBr/C108307568	0.032986	0.0379421	0.0373119	0.0638298	0.0416629	0.827552	0.135445
HCNOFClBr/C108327	0.201027	0.0238414	0.0236997	0.0536948	0.0578496	0.0363673	0.0270485
HCNOFClBr/C1083483	0.0723723	0.069155	0.0624426	0.258977	0.114439	0.0806339	0.157234
HCNOFClBr/C1083563	0.102133	0.0887604	0.0806643	0.110652	0.116136	0.0974056	0.0863701
HCNOFClBr/C108361	0.0241374	0.0242288	0.024219	0.0228794	0.0182438	0.0325805	0.0243125
HCNOFClBr/C108383	0.0263734	0.0257566	0.0260638	0.0359898	0.0307979	0.0408412	0.0263166
HCNOFClBr/C108394	0.0244963	0.0242671	0.0243511	0.029765	0.0245139	0.0349264	0.0249086
HCNOFClBr/C108429	0.0222747	0.0222514	0.0220205	0.0355707	0.0265066	0.0390605	0.0226994
HCNOFClBr/C108430	0.0219173	0.0215537	0.0214392	0.0239841	0.0201702	0.0287023	0.0220207
HCNOFClBr/C108441	0.0259994	0.0248351	0.0246228	0.0366895	0.0298793	0.0419904	0.025288
HCNOFClBr/C108452	0.0229797	0.0229675	0.0227474	0.0361986	0.0286726	0.0488678	0.0240849
HCNOFClBr/C108463	0.0227971	0.0225393	0.0224205	0.0240583	0.0195566	0.0336077	0.0233448
HCNOFClBr/C108485	0.0264422	0.0265762	0.0262482	0.0356808	0.0320472	0.0566166	0.0289306
HCNOFClBr/C108509	0.0262413	0.0267726	0.0266957	0.0367285	0.0351274	0.0631942	0.0299964
HCNOFClBr/C1085127	0.291698	0.0987985	0.123987	0.329163	0.26923	0.663432	0.246491
HCNOFClBr/C108521	0.0241283	0.0242864	0.0237757	0.0359213	0.0304612	0.40822	0.029357
HCNOFClBr/C108587	0.0878578	0.0818038	0.0863773	0.166117	0.192708	0.582318	0.1857
HCNOFClBr/C108598	0.143683	0.0484221	0.0459427	0.122147	0.0976345	0.139621	0.0509072
HCNOFClBr/C108601	0.0643327	0.0651098	0.0539007	0.0424652	0.0463397	0.290467	0.0400127
HCNOFClBr/C108645	0.0450334	0.0463739	0.0465618	0.239337	0.0689113	0.46128	0.0560565
HCNOFClBr/C108656	0.170732	0.231613	0.214172	0.0970726	0.286333	0.325874	0.205393
HCNOFClBr/C108678	0.0295961	0.028065	0.0287901	0.0403327	0.0348345	0.0442162	0.0288781
HCNOFClBr/C108690	0.0265352	0.0265172	0.0269202	0.0389561	0.032406	0.0453134	0.0290362
HCNOFClBr/C1087021	0.0556687	0.054109	0.0537812	0.0742533	0.0675882	0.0467706	0.0573032
HCNOFClBr/C108703	0.0215499	0.0214391	0.0215587	0.0250121	0.0223087	0.0270323	0.0217462
HCNOFClBr/C1087214	0.825135	0.0754247	0.0891598	0.722059	0.478933	1.21503	0.148374
HCNOFClBr/C108736	0.0232226	0.0226535	0.0227619	0.023744	0.0187421	0.033647	0.0242975
HCNOFClBr/C108758	0.0292321	0.0291783	0.0292218	0.0385914	0.034311	0.0586795	0.032562
HCNOFClBr/C108827	0.0759405	0.0796945	0.0913998	0.12886	0.165884	0.093518	0.0902852
HCNOFClBr/C108838	0.114829	0.0583043	0.052911	0.112435	0.0948513	0.158261	0.0827874
HCNOFClBr/C108849	0.134453	0.102701	0.130728	0.105166	0.116833	0.353732	0.160836
HCNOFClBr/C108850	0.035762	0.0342416	0.0339912	0.0430505	0.033944	0.0284255	0.0329452
HCNOFClBr/C108861	0.0219546	0.0220077	0.0219096	0.0226224	0.0173298	0.0306059	0.022181
HCNOFClBr/C108872	0.0356551	0.0341426	0.0339891	0.0462217	0.0348555	0.0306726	0.0331695
HCNOFClBr/C108883	0.0238942	0.0233422	0.0234487	0.0311009	0.0258512	0.0365347	0.0235714
HCNOFClBr/C108894	0.0228306	0.0226872	0.0228321	0.0294892	0.0243978	0.0383776	0.0228352
HCNOFClBr/C108907	0.0201963	0.0201952	0.0201615	0.023087	0.0186343	0.0275059	0.0202866
HCNOFClBr/C108918	0.0328648	0.0314899	0.0320706	0.0435155	0.0338084	0.0347853	0.0303484
HCNOFClBr/C108930	0.0738102	0.050575	0.0435618	0.0576888	0.0372392	0.0361109	0.0407118
HCNOFClBr/C108941	0.0597547	0.0467656	0.0426004	0.0567559	0.0373627	0.478421	0.0456668
HCNOFClBr/C108952	0.021049	0.0208756	0.0208152	0.0232291	0.0181512	0.0287587	0.0212162
HCNOFClBr/C108996	0.0230962	0.0229018	0.0231444	0.0309285	0.026108	0.0429697	0.0229578
HCNOFClBr/C109013	0.0386345	0.036688	0.0373162	0.0444368	0.0494176	0.0625718	0.038679
HCNOFClBr/C109024	0.0662048	0.0509176	0.0561632	0.0387494	0.0724587	0.0505884	0.0501225
HCNOFClBr/C109046	0.0218729	0.0219274	0.0214407	0.0248534	0.0183371	0.0497934	0.0220555
HCNOFClBr/C109057	0.0337275	0.0318174	0.0322132	0.0477245	0.0396114	0.0402996	0.0323065
HCNOFClBr/C109068	0.0240472	0.0237942	0.0235044	0.0297549	0.0245737	0.0467537	0.0240122
HCNOFClBr/C109091	0.0194941	0.019471	0.0194223	0.0249903	0.0192332	0.0376964	0.0194494
HCNOFClBr/C109217	0.0511833	0.0603105	0.059281	0.227772	0.0761001	0.563231	0.0695004
HCNOFClBr/C109227125	0.064804	0.050753	0.0337101	0.0546507	0.0370782	0.211997	0.0465447
HCNOFClBr/C109386	0.129639	0.125754	0.123193	0.211048	0.163648	0.750145	0.191754
HCNOFClBr/C109392907	0.233846	0.181031	0.254696	0.0626312	0.172222	0.884089	0.169713
HCNOFClBr/C109422	0.0806003	0.0807189	0.0800863	0.0963621	0.134089	0.691075	0.0953948
HCNOFClBr/C109524	0.0380267	0.0767669	0.0892366	0.125497	0.0611356	0.365567	0.0449548
HCNOFClBr/C109568	0.0421456	0.0478896	0.0573022	0.0843557	0.0973488	0.114667	0.0654709
HCNOFClBr/C109604	0.0339433	0.0363876	0.036527	0.54832	0.0415474	0.156383	0.0370026
HCNOFClBr/C109648	0.0327689	0.0327882	0.0324242	0.0329762	0.0344437	0.0384322	0.0319323
HCNOFClBr/C109659	0.0305864	0.0314728	0.0308895	0.0368076	0.0362313	0.0294248	0.0314721
HCNOFClBr/C109660	0.0306929	0.0309663	0.0313235	0.0428158	0.0410373	0.0268525	0.0341337
HCNOFClBr/C109671	0.0578521	0.0342811	0.0333627	0.0618819	0.0860163	0.385189	0.0329899
HCNOFClBr/C109739	0.0304811	0.0309241	0.0285955	0.0457608	0.0408065	0.0397468	0.0294301
HCNOFClBr/C109751	0.0215968	0.0222803	0.0307741	0.0623054	0.0413925	0.580901	0.0232177
HCNOFClBr/C109784	0.0190385	0.0179373	0.0196731	0.0234216	0.0158601	0.0419295	0.018983
HCNOFClBr/C109799657	0.134218	0.120939	0.103345	0.189474	0.460549	0.306165	0.495156
HCNOFClBr/C109864	0.031875	0.0350413	0.0340387	0.034504	0.0356687	0.0738147	0.0361222
HCNOFClBr/C109875	0.0516674	0.0600979	0.0509566	0.0743092	0.100488	0.247698	0.068929
HCNOFClBr/C109897	0.031808	0.0296639	0.0404464	0.0425483	0.0533677	0.0238534	0.0355331
HCNOFClBr/C109919268	0.0306511	0.030095	0.02968	0.0533645	0.0459144	0.118378	0.0313159
HCNOFClBr/C109922	0.0617193	0.0536406	0.0526953	0.035522	0.0419716	0.0984244	0.051438
HCNOFClBr/C109933	0.213335	0.112665	0.103078	0.0716644	0.075228	0.208347	0.0546756
HCNOFClBr/C109944	0.0318532	0.0324753	0.0322086	0.027005	0.0305382	0.13355	0.0364522
HCNOFClBr/C109977	0.017044	0.0169889	0.0170572	0.0244429	0.017284	0.039875	0.017165
HCNOFClBr/C109999	0.0527282	0.0391334	0.0343144	0.0246446	0.0876039	0.133951	0.0303901
HCNOFClBr/C110013893	0.0365247	0.0313695	0.0296881	0.414579	0.206294	0.352008	0.30428
HCNOFClBr/C110054	0.0911003	0.0842761	0.0845063	0.0399643	0.0700022	0.140392	0.0965232
HCNOFClBr/C110123	0.0974929	0.0781086	0.040536	0.167788	0.121413	0.244077	0.06217
HCNOFClBr/C110127076	0.0304197	0.0319945	0.0310892	0.0387343	0.0383766	0.0469488	0.0322478
HCNOFClBr/C110134	0.105273	0.119525	0.0827478	0.110736	0.14141	0.212977	0.0806302
HCNOFClBr/C110156	0.0255246	0.0260711	0.0265438	0.0241262	0.032437	0.0659796	0.0283084
HCNOFClBr/C110270	0.0859983	0.0866351	0.0869053	0.108831	0.123796	0.749636	0.317473
HCNOFClBr/C110361	0.079732	0.0786863	0.0764434	0.0981563	0.11923	0.674317	0.346284
HCNOFClBr/C110383	0.0635507	0.0634756	0.0648939	0.0795568	0.0908393	0.713665	0.104533
HCNOFClBr/C110394	0.0665041	0.0690728	0.0699567	0.203073	0.0913313	0.571785	0.102438
HCNOFClBr/C110407	0.0845436	0.0866164	0.0821113	0.102436	0.143448	0.899708	0.253384
HCNOFClBr/C110418	0.113497	0.169488	0.161385	0.186339	0.110208	0.268878	0.202254
HCNOFClBr/C110430	0.0468448	0.0412507	0.0402129	0.0551643	0.0644453	0.44453	0.162692
HCNOFClBr/C110452	0.0578651	0.0849475	0.0596952	0.0513765	0.0974503	0.19	0.0959676
HCNOFClBr/C110521	0.0340255	0.0351109	0.0341635	0.0349833	0.0378508	0.0338074	0.0340131
HCNOFClBr/C110532	0.0336931	0.0342063	0.0341495	0.0412749	0.0415791	0.0299565	0.0336615
HCNOFClBr/C110543	0.111101	0.116607	0.122803	0.0496302	0.0473376	0.0597588	0.139057
HCNOFClBr/C110565	0.0492385	0.0386033	0.0449174	0.184636	0.246087	0.127242	0.0413009
HCNOFClBr/C110576	0.0241397	0.0377803	0.0358797	0.0579139	0.0331239	0.658301	0.0290221
HCNOFClBr/C110587	0.0339315	0.0335606	0.0333582	0.0494862	0.0457389	0.0393861	0.0318297
HCNOFClBr/C110601	0.0336607	0.031896	0.0297793	0.0647476	0.048977	0.0557906	0.0295964
HCNOFClBr/C110623	0.0311834	0.0302116	0.0316891	0.0427737	0.0527857	0.067792	0.0415807
HCNOFClBr/C110645	0.0601846	0.0348006	0.0348365	0.0594073	0.166021	0.233224	0.037172
HCNOFClBr/C110678	0.0329261	0.0370385	0.0395504	0.0326078	0.021178	0.0647779	0.0381938
HCNOFClBr/C110703	0.0358749	0.0352247	0.034773	0.0907679	0.0744978	0.104935	0.0398407
HCNOFClBr/C110714	0.036818	0.0408459	0.0400339	0.029243	0.0202542	0.0609394	0.0421943
HCNOFClBr/C110725	0.038223	0.0365202	0.0431483	0.0812056	0.0647322	0.0739599	0.036259
HCNOFClBr/C110736	0.0321079	0.033019	0.0374363	0.063217	0.0543287	0.0488977	0.0350108
HCNOFClBr/C110747	0.137532	0.0342629	0.058985	0.0574174	0.0320844	0.192948	0.0372577
HCNOFClBr/C110758	0.187512	0.185124	0.126335	0.164692	0.0963935	0.211022	0.0932514
HCNOFClBr/C110805	0.0642318	0.0568569	0.0515949	0.065675	0.0490322	0.0980567	0.0646476
HCNOFClBr/C110827	0.0333126	0.0322663	0.0318064	0.0458576	0.0303105	0.0243992	0.0297164
HCNOFClBr/C110838	0.0358182	0.0363806	0.0338918	0.0481781	0.0298983	0.0355834	0.0304212
HCNOFClBr/C110861	0.0188148	0.01872	0.0187383	0.0219659	0.0157369	0.034509	0.0188463
HCNOFClBr/C110872	0.0407428	0.0375491	0.0400295	0.0510631	0.0539505	0.0373337	0.036702
HCNOFClBr/C110894	0.0314396	0.0312187	0.0298126	0.0469823	0.0574222	0.0401431	0.0312556
HCNOFClBr/C110918	0.0347228	0.0304132	0.0318534	0.0447823	0.0656922	0.0525634	0.0315083
HCNOFClBr/C110930	0.25036	0.037137	0.0358836	0.362695	0.252848	0.626638	0.0798581
HCNOFClBr/C110952	0.0483541	0.0561546	0.0780227	0.102253	0.116691	0.0703079	0.193233
HCNOFClBr/C110963	0.0477237	0.0535709	0.0535706	0.133688	0.163892	0.0792095	0.0787483
HCNOFClBr/C110985	0.069014	0.0741222	0.083644	0.0764976	0.119641	0.589529	0.126464
HCNOFClBr/C111068	0.102653	0.101436	0.100311	0.128969	0.155512	0.520381	0.194256
HCNOFClBr/C111115	0.0612434	0.0513655	0.0523989	0.0614872	0.0703004	0.501972	0.100139
HCNOFClBr/C111126	0.0452652	0.0408074	0.0424104	0.0850704	0.0809926	0.089538	0.103129
HCNOFClBr/C111137	0.0443646	0.043957	0.0434598	0.059247	0.0631268	0.0652619	0.0447171
HCNOFClBr/C111148	0.0394487	0.0425018	0.04307	0.0477019	0.057813	0.0680184	0.0738103
HCNOFClBr/C111159	0.0594562	0.0723793	0.0640767	0.0877618	0.138771	0.373335	0.0636425
HCNOFClBr/C111182	0.0609162	0.0638045	0.0650424	0.139748	0.127451	0.0534756	0.211005
HCNOFClBr/C111240	0.0359137	0.0368326	0.0360492	0.0391472	0.041243	0.0339868	0.0368625
HCNOFClBr/C111251	0.0373647	0.0377841	0.0378797	0.0464878	0.0470799	0.0314911	0.0372938
HCNOFClBr/C111262	0.037815	0.0376477	0.0373319	0.0533579	0.0509679	0.0401526	0.0363634
HCNOFClBr/C111273	0.0346797	0.0377623	0.0388336	0.0423964	0.0444955	0.0504124	0.0461506
HCNOFClBr/C111284	0.0395326	0.0404457	0.0397889	0.0699793	0.190433	0.625386	0.0579242
HCNOFClBr/C111295	0.0515819	0.0656501	0.050316	0.155066	0.0638609	0.267234	0.0582197
HCNOFClBr/C111320	0.0636952	0.0525578	0.0724298	0.0686343	0.0740084	0.0945291	0.0768121
HCNOFClBr/C111342	0.116807	0.0784389	0.0604118	0.0668981	0.0791449	0.161939	0.0665432
HCNOFClBr/C111353	0.0519065	0.0540956	0.0514305	0.0881136	0.0383664	0.131053	0.11303
HCNOFClBr/C111364	0.0923563	0.214338	0.173229	0.11176	0.121382	0.22269	0.195829
HCNOFClBr/C1113684	0.0739365	0.0411565	0.0591637	0.0776081	0.19334	0.0891161	0.044813
HCNOFClBr/C111411	0.0376796	0.0400895	0.0403634	0.0730324	0.0551813	0.0729712	0.0346708
HCNOFClBr/C111422	0.032064	0.0335717	0.0309986	0.0670241	0.0512558	0.0644523	0.0403808
HCNOFClBr/C111433	0.0649362	0.0990026	0.100588	0.0611243	0.0833794	0.134841	0.152883
HCNOFClBr/C111444	0.0395264	0.0384419	0.0372528	0.0310134	0.0416827	0.117009	0.0383535
HCNOFClBr/C111455	0.0378671	0.0383249	0.0416881	0.139076	0.228411	0.512597	0.0418685
HCNOFClBr/C111466	0.0756469	0.0531781	0.0496154	0.0946111	0.0446604	0.122139	0.0937239
HCNOFClBr/C1114767	0.101168	0.0747201	0.0780854	0.108219	0.121946	0.215042	0.106982
HCNOFClBr/C1115011	0.0970604	0.102126	0.102997	0.127902	0.138129	0.146383	0.244228
HCNOFClBr/C111502	0.0394049	0.049525	0.0424165	0.0508815	0.0715986	0.592538	0.0672722
HCNOFClBr/C1115088	0.0564082	0.0561294	0.0281473	0.0591737	0.0323875	0.0534737	0.0293091
HCNOFClBr/C1115306	0.0894858	0.10757	0.100297	0.112554	0.403579	0.867824	0.122461
HCNOFClBr/C111557	0.0672897	0.0662019	0.0578471	0.0703507	0.109257	0.46262	0.0581804
HCNOFClBr/C111615	0.105247	0.103821	0.103893	0.133837	0.154094	0.458341	0.17757
HCNOFClBr/C111626	0.0723237	0.0715258	0.0715362	0.101081	0.284119	0.814731	0.494612
HCNOFClBr/C111637	0.0991453	0.0966417	0.0973719	0.127056	0.135286	0.58532	0.210323
HCNOFClBr/C111648	0.0433344	0.0427621	0.0428525	0.0577101	0.069139	0.0749054	0.0433362
HCNOFClBr/C111659	0.0481868	0.0766885	0.109875	0.054698	0.0697931	0.0741391	0.155556
HCNOFClBr/C111660	0.0440735	0.0519869	0.0533729	0.070261	0.100186	0.369751	0.0930904
HCNOFClBr/C111671	0.0844895	0.0541379	0.0513337	0.0938391	0.10175	0.351067	0.301083
HCNOFClBr/C111682	0.0422409	0.0420796	0.0415697	0.058802	0.0568687	0.0410719	0.0416004
HCNOFClBr/C1116901	0.074334	0.0782315	0.0550416	0.322283	0.158542	0.655042	0.0701263
HCNOFClBr/C111693	0.0313004	0.0267545	0.0293767	0.0432251	0.0367242	0.0300728	0.0282015
HCNOFClBr/C111706	0.0398576	0.040621	0.0410876	0.0469848	0.0487774	0.0423603	0.0460768
HCNOFClBr/C111740	0.0407622	0.041507	0.0432003	0.101851	0.0801664	0.0619503	0.0809706
HCNOFClBr/C111762	0.0452849	0.0494654	0.0480175	0.0435587	0.0611598	0.111216	0.0554931
HCNOFClBr/C111773	0.287459	0.239266	0.208857	0.432419	0.504228	0.418761	0.205055
HCNOFClBr/C1117799	0.0697181	0.0843766	0.0817009	0.10292	0.0796895	0.0687561	0.11314
HCNOFClBr/C111784	0.0620325	0.0368515	0.0307761	0.330973	0.298126	0.343701	0.0333102
HCNOFClBr/C111795	0.0482207	0.0751381	0.0678944	0.100311	0.167621	0.621379	0.255404
HCNOFClBr/C111808	0.0476777	0.047319	0.0472535	0.0715659	0.062874	0.106907	0.361135
HCNOFClBr/C111831	0.0450177	0.0453817	0.0455705	0.0581178	0.059404	0.0369825	0.0518987
HCNOFClBr/C111842	0.085741	0.0982107	0.0959974	0.105761	0.0810194	0.0926221	0.120633
HCNOFClBr/C111853	0.0439005	0.0451346	0.0453949	0.0572619	0.0595188	0.0394826	0.0467831
HCNOFClBr/C1118587	0.0286375	0.0301849	0.0274232	0.0395729	0.0371649	0.0639538	0.404357
HCNOFClBr/C1118612	0.0330772	0.0294625	0.0341996	0.0364689	0.0352401	0.07533	0.0301879
HCNOFClBr/C111864	0.046876	0.0465876	0.0467839	0.0631278	0.0627061	0.0431882	0.0476563
HCNOFClBr/C1118667	0.0323503	0.0364717	0.0320498	0.0507933	0.436948	0.33266	0.0325052
HCNOFClBr/C1118714	0.0561215	0.129815	0.117124	0.165901	0.10096	1.76049	0.10351
HCNOFClBr/C111875	0.0486014	0.0449128	0.0451731	0.055392	0.0576204	0.0571593	0.0691467
HCNOFClBr/C111900	0.130431	0.0602766	0.0603968	0.254193	0.455812	0.152344	0.108809
HCNOFClBr/C111911	0.0558497	0.0515216	0.0460415	0.140332	0.323627	0.529626	0.0842954
HCNOFClBr/C111922	0.0477576	0.0488095	0.0487069	0.0654323	0.0731423	0.0281361	0.0514093
HCNOFClBr/C1119400	0.0466308	0.0449402	0.0461314	0.0511149	0.0984258	0.830411	0.0643886
HCNOFClBr/C1119466	0.0303433	0.0301164	0.0305551	0.0334701	0.0478813	0.0653931	0.0326276
HCNOFClBr/C1119499	0.134168	0.108708	0.099789	0.283344	0.378819	0.316617	0.138152
HCNOFClBr/C1119604	0.0811012	0.11705	0.101199	0.23185	0.250671	0.550555	0.0935029
HCNOFClBr/C1119659	0.0640073	0.0362912	0.0366998	0.0874592	0.0759522	0.0459379	0.0409089
HCNOFClBr/C111966	0.0778827	0.0587608	0.0947109	0.298419	1.38507	1.03591	0.146181
HCNOFClBr/C1120065	0.409635	0.530539	0.479755	0.438532	0.265203	0.337237	0.544856
HCNOFClBr/C1120214	0.0554922	0.053797	0.0542447	0.0698283	0.0790542	0.0704755	0.159484
HCNOFClBr/C1120361	0.0717125	0.0699036	0.0714106	0.0987657	0.11808	0.105495	0.164481
HCNOFClBr/C1120485	0.0835384	0.0837241	0.0845942	0.106683	0.131718	0.048584	0.12489
HCNOFClBr/C1120496	0.100717	0.100467	0.101617	0.130777	0.142206	0.0641677	0.273131
HCNOFClBr/C112050	0.0555116	0.054579	0.0537076	0.0611273	0.0636336	0.343505	0.081468
HCNOFClBr/C112061	0.0490684	0.0498749	0.0502168	0.0569365	0.0573798	0.195352	0.0603382
HCNOFClBr/C1120623	0.0358095	0.0447726	0.0347592	0.0491318	0.325969	0.189974	0.0452537
HCNOFClBr/C112068016	0.194655	0.147604	0.100127	0.153088	0.130957	0.155711	0.155878
HCNOFClBr/C1120689	0.0656251	0.0567503	0.0438631	0.0442009	0.047175	0.0765752	0.0322274
HCNOFClBr/C112072	0.0540917	0.0451248	0.0451898	0.0560352	0.105039	0.153471	0.0539133
HCNOFClBr/C1120725	0.0419552	0.0391066	0.0340845	0.0646471	0.0922295	0.384617	0.0322196
HCNOFClBr/C1120883	0.200005	0.0222175	0.0222294	0.0317032	0.0251296	0.0452951	0.0228122
HCNOFClBr/C1120974	0.0618644	0.0557094	0.0557368	0.0849726	0.139777	0.157587	0.0547885
HCNOFClBr/C112107	0.104987	0.104672	0.105429	0.134599	0.14931	0.792047	0.290104
HCNOFClBr/C1121079	0.0257898	0.0250816	0.0236701	0.0294438	0.0273404	0.0282621	0.0256147
HCNOFClBr/C1121228	0.0372704	0.037987	0.0379068	0.0605967	0.0580217	0.0724473	0.0415016
HCNOFClBr/C112129	0.108697	0.0777938	0.0796246	0.149403	0.163732	0.315155	0.166832
HCNOFClBr/C1121375	0.0293682	0.0365896	0.0402441	0.0338935	0.0435184	0.0306766	0.0443129
HCNOFClBr/C112141	0.0533577	0.0540966	0.054495	0.0628779	0.0639572	0.33268	0.0684483
HCNOFClBr/C112152	0.0466442	0.0489927	0.0489543	0.0359211	0.0514382	0.171406	0.058005
HCNOFClBr/C1121604	0.0211964	0.0197973	0.0198768	0.0228109	0.0186137	0.0658749	0.0199821
HCNOFClBr/C112174	0.0625099	0.0625955	0.0631325	0.0759194	0.0782569	0.307217	0.124462
HCNOFClBr/C1121795	0.0245942	0.0230746	0.0231625	0.0309353	0.0272649	0.0498638	0.0235294
HCNOFClBr/C1121842	0.0441075	0.0344101	0.0343811	0.0526057	0.0430395	0.0516254	0.0332734
HCNOFClBr/C112185	0.075151	0.0755625	0.0770178	0.101435	0.111995	0.0597399	0.10415
HCNOFClBr/C1121897	0.0255892	0.0279438	0.0260414	0.0465689	0.0338017	0.0456039	0.0268362
HCNOFClBr/C112209	0.0511249	0.0507687	0.0509981	0.0686561	0.069245	0.0462791	0.0498308
HCNOFClBr/C1122174	0.017386	0.0173655	0.0171549	0.0203468	0.01729	0.0581064	0.0174873
HCNOFClBr/C1122243	0.0925824	0.0353506	0.0328692	0.0431408	0.078742	0.38051	0.0358356
HCNOFClBr/C112232	0.163916	0.067765	0.101606	0.102078	0.0878514	0.216718	0.0944595
HCNOFClBr/C112243	0.0500167	0.0483734	0.0550945	0.0814489	0.0731184	0.0716165	0.0520086
HCNOFClBr/C112254	0.0530683	0.05234	0.0535102	0.0712477	0.0752261	0.0832738	0.0933513
HCNOFClBr/C1122549	0.0322185	0.0302191	0.0280637	0.0359641	0.0285338	0.0400888	0.0287951
HCNOFClBr/C1122561	0.0576892	0.118797	0.0884921	0.541283	0.0421925	0.116449	0.0983985
HCNOFClBr/C1122607	0.0352119	0.0337722	0.0333455	0.057316	0.0613898	0.0521948	0.0319696
HCNOFClBr/C1122629	0.0275125	0.0267673	0.0264687	0.0564291	0.0498368	0.0527007	0.0282393
HCNOFClBr/C112265	0.041935	0.0432666	0.0434643	0.0333837	0.0388405	0.112774	0.0422585
HCNOFClBr/C112276	0.0661484	0.13604	0.0549259	0.0990525	0.286167	0.450171	0.0654232
HCNOFClBr/C1122812	0.028957	0.0311886	0.0310771	0.0485134	0.0458707	0.0367886	0.0577087
HCNOFClBr/C1122914	0.0233037	0.0226617	0.022793	0.0252388	0.0267858	0.0471294	0.0227807
HCNOFClBr/C1122969	0.0313602	0.0358185	0.0371511	0.0268641	0.0224313	0.0692106	0.0387189
HCNOFClBr/C112298	0.0542729	0.0543337	0.0547587	0.0703784	0.0726109	0.0439591	0.0680883
HCNOFClBr/C1122981	0.0887148	0.377393	0.0837695	0.648005	0.375575	0.740366	0.0976368
HCNOFClBr/C1123008	0.0397557	0.0450768	0.0699379	0.647295	0.126412	0.689212	0.056301
HCNOFClBr/C112301	0.0607	0.057244	0.0591205	0.067139	0.0830526	0.0705115	0.0836623
HCNOFClBr/C1123097	0.0515515	0.0445091	0.0422793	0.0790888	0.0829598	0.288583	0.0410573
HCNOFClBr/C112312	0.0513966	0.14291	0.17659	0.0628713	0.0804595	0.282091	0.180421
HCNOFClBr/C1123199	0.0799603	0.0642635	0.0608331	0.074548	0.0609987	0.602818	0.0433962
HCNOFClBr/C1123257	0.0410878	0.0635734	0.0545734	0.0543178	0.0921939	0.234354	0.0486522
HCNOFClBr/C1123348	0.0479944	0.0573061	0.0503917	0.100698	0.11841	0.111192	0.0472602
HCNOFClBr/C1123406	0.0292518	0.0345559	0.0301537	0.0496886	0.0538516	0.0450756	0.0354053
HCNOFClBr/C112345	0.0538993	0.0574832	0.0589513	0.16902	1.27811	0.101352	0.274751
HCNOFClBr/C112356	0.121169	0.132294	0.190723	0.160843	0.741922	0.646525	0.111669
HCNOFClBr/C112367	0.170075	0.126652	0.131279	0.0911139	0.239028	0.390479	0.192742
HCNOFClBr/C112378	0.0567302	0.0560019	0.0569484	0.0721197	0.0799367	0.329676	0.0739152
HCNOFClBr/C1123859	0.135034	0.100374	0.0895667	0.0714483	0.0859813	0.0617408	0.0865526
HCNOFClBr/C1123860	0.340296	0.293648	0.0425587	0.0580604	0.0749268	0.0653929	0.0450135
HCNOFClBr/C112389	0.0686616	0.0643019	0.0570695	0.0704887	0.115648	0.462599	0.0880925
HCNOFClBr/C112403	0.207105	0.247021	0.267679	0.0941986	0.0915616	0.142506	0.352536
HCNOFClBr/C1124045	0.0276202	0.0284905	0.0281493	0.037754	0.0376291	0.0389601	0.0302295
HCNOFClBr/C1124056	0.0283981	0.0280473	0.028056	0.0421775	0.0402857	0.0530618	0.029016
HCNOFClBr/C1124078	0.0268971	0.0264879	0.0265177	0.036053	0.0398029	0.0460665	0.027571
HCNOFClBr/C112414	0.0583698	0.0587373	0.0597278	0.0795373	0.0900746	0.0606098	0.0673909
HCNOFClBr/C112425	0.200581	0.231044	0.251793	0.297689	0.135903	0.190452	0.268171
HCNOFClBr/C112436	0.0912024	0.0659939	0.0671957	0.119025	0.123226	0.354411	0.110967
HCNOFClBr/C1124396	0.0309033	0.032351	0.0326279	0.0536491	0.0471147	0.062191	0.0340927
HCNOFClBr/C112447	0.0635244	0.0605453	0.0540211	0.0822467	0.0858016	0.315733	0.155746
HCNOFClBr/C112458	0.0716034	0.0592333	0.0595125	0.0956403	0.130373	0.358754	0.191618
HCNOFClBr/C1124636	0.0579822	0.0556662	0.0570621	0.102259	0.0983151	0.124257	0.0632177
HCNOFClBr/C112492	0.11983	0.0841436	0.0705506	0.320338	0.319061	0.501768	0.0922684
HCNOFClBr/C112505	0.452252	0.536018	0.543098	0.602099	0.678843	0.507634	0.374024
HCNOFClBr/C1125300	0.0318597	0.0294807	0.030934	0.0555203	0.0434653	0.0993025	0.0336363
HCNOFClBr/C112538	0.153858	0.109371	0.10466	0.151922	0.133947	0.168159	0.240268
HCNOFClBr/C112549	0.110439	0.0953161	0.0845734	0.0851382	0.110894	0.217531	0.252187
HCNOFClBr/C1125606	0.0296741	0.0314152	0.0283293	0.0653845	0.0545925	0.0872684	0.030015
HCNOFClBr/C112583	0.0607582	0.0656598	0.0632723	0.132336	0.238486	0.214577	0.14463
HCNOFClBr/C1125888	0.445098	0.0974714	0.067018	0.197875	0.065219	0.197045	0.181217
HCNOFClBr/C1126007	0.0278647	0.0268849	0.0278071	0.150234	0.24712	0.0356554	0.0430689
HCNOFClBr/C112607	0.101146	0.0610883	0.0515944	0.149408	0.260234	0.182431	0.143465
HCNOFClBr/C112618	0.0965833	0.0951127	0.0964233	0.124894	0.136265	0.411758	0.110232
HCNOFClBr/C1126187	0.053035	0.0492648	0.046884	0.116805	0.0661772	0.0393498	0.053727
HCNOFClBr/C112641200	0.0291851	0.0251587	0.024229	0.030155	0.0312108	0.0667652	0.0249317
HCNOFClBr/C1126461	0.0342044	0.0332729	0.0342005	0.0354218	0.0333992	0.109772	0.036502
HCNOFClBr/C112663	0.0930263	0.0866281	0.0749514	0.0916526	0.106808	0.403136	0.171675
HCNOFClBr/C1126789	0.0544855	0.0544984	0.0528721	0.0525244	0.105648	0.0740769	0.0581136
HCNOFClBr/C1126790	0.175493	0.128674	0.222615	0.0834307	0.103943	0.217177	0.0852306
HCNOFClBr/C112696	0.0929073	0.0923527	0.0953215	0.12557	0.132278	0.0776268	0.248165
HCNOFClBr/C112709	0.0928463	0.0890685	0.0959077	0.174811	0.113835	0.135896	0.133036
HCNOFClBr/C112710	0.0722817	0.0718054	0.0724519	0.0946849	0.0989913	0.0585658	0.0781255
HCNOFClBr/C112721	0.0712729	0.0705588	0.0714	0.0919102	0.0967769	0.0561662	0.084378
HCNOFClBr/C112732	0.0638572	0.0657536	0.066208	0.0523674	0.0649119	0.103806	0.116509
HCNOFClBr/C1127760	0.0439718	0.0495419	0.0445075	0.0468398	0.0425695	0.0414589	0.0419234
HCNOFClBr/C112801	0.0650777	0.0671658	0.0672505	0.112975	0.228875	1.2007	0.993618
HCNOFClBr/C112823	0.0825309	0.0817938	0.0825599	0.10821	0.113196	0.0671108	0.0920282
HCNOFClBr/C112845	0.169208	0.1767	0.101728	0.200356	0.341776	0.956105	0.392023
HCNOFClBr/C112856	0.108294	0.106524	0.107805	0.140534	0.151413	0.0988117	0.328839
HCNOFClBr/C112889	0.116805	0.152321	0.188632	0.132903	0.113596	0.350403	0.44783
HCNOFClBr/C112890	0.0914017	0.0904286	0.0912941	0.119885	0.125848	0.0739306	0.112517
HCNOFClBr/C112897979	0.029323	0.0291191	0.0289637	0.032836	0.031869	0.0562855	0.0321974
HCNOFClBr/C112898336	0.0340555	0.0332037	0.034741	0.0435415	0.0496956	0.123224	0.031937
HCNOFClBr/C112925	0.0914489	0.0902632	0.0912774	0.117829	0.124238	0.0727437	0.10464
HCNOFClBr/C1129288	0.372281	0.135476	0.116758	0.269547	0.100827	0.40996	0.0534791
HCNOFClBr/C1129299	0.0403047	0.0370743	0.0368529	0.10823	0.0850543	0.209256	0.0822436
HCNOFClBr/C112958	0.122149	0.193124	0.168078	0.246167	0.172923	0.187109	0.467985
HCNOFClBr/C1129653	0.102718	0.0660742	0.0956622	0.100925	0.103915	0.154239	0.627729
HCNOFClBr/C1131017	0.227866	0.167451	0.0440656	0.125672	0.121225	0.16623	0.0442569
HCNOFClBr/C1131186	0.0856538	0.0692594	0.0681548	0.0599853	0.11424	0.0879513	0.0588769
HCNOFClBr/C1131608	0.0425873	0.0443705	0.0442592	0.0672611	0.0641486	0.0539695	0.0492253
HCNOFClBr/C1131620	0.0488553	0.0485616	0.0552824	0.143761	0.102881	0.205978	0.0608611
HCNOFClBr/C1132054	0.456541	0.0618394	0.0489864	0.129136	0.132825	0.864061	0.0671796
HCNOFClBr/C1133808	0.0270193	0.0270227	0.0272181	0.0352732	0.0264319	0.0353378	0.027471
HCNOFClBr/C113382	0.215777	0.181954	0.199455	0.256228	0.304796	0.509249	0.227521
HCNOFClBr/C1134356	0.0313495	0.0318993	0.0331851	0.0455714	0.0363291	0.0604975	0.0345223
HCNOFClBr/C113451	0.115688	0.0884835	0.0602385	0.146405	0.12088	0.27216	0.105631
HCNOFClBr/C113484	0.206472	0.228414	0.191454	0.115123	0.214123	0.269367	0.118982
HCNOFClBr/C1135235	0.0750101	0.0728469	0.064208	0.495635	0.509491	0.591559	0.064272
HCNOFClBr/C1136863	0.108278	0.121987	0.0902761	0.693582	0.710119	0.595908	0.0737713
HCNOFClBr/C1137424	0.0621973	0.0695267	0.049827	0.13823	0.0750681	0.102905	0.0454045
HCNOFClBr/C1137731	0.186276	0.0464425	0.109295	0.0987825	0.214322	0.815411	0.201779
HCNOFClBr/C113798746	0.0266586	0.0239919	0.0239805	0.022093	0.0299204	0.035187	0.0244215
HCNOFClBr/C1138529	0.0408013	0.0454583	0.0411819	0.0527466	0.0503775	0.0405447	0.0456401
HCNOFClBr/C1141066	0.41804	0.178738	0.210446	0.256294	0.235467	0.145523	0.301531
HCNOFClBr/C114152191	0.0555396	0.0359238	0.0289887	0.11508	0.192912	0.222733	0.0341994
HCNOFClBr/C1142398	0.0792857	0.0769154	0.0793923	0.0541241	0.0604838	0.182801	0.127593
HCNOFClBr/C114261	0.231667	0.239601	0.0751765	0.199269	0.201718	1.21441	0.151154
HCNOFClBr/C1143380	0.0922364	0.138528	0.161332	0.143394	0.107129	0.217132	0.108748
HCNOFClBr/C1144747	0.0688557	0.0610004	0.0442872	0.145605	0.0806782	0.0750441	0.058985
HCNOFClBr/C1146652	0.0233647	0.0233764	0.02343	0.0274442	0.0199189	0.0300697	0.0232855
HCNOFClBr/C114715387	0.199136	0.173233	0.143982	0.160044	0.181706	0.410639	0.147997
HCNOFClBr/C114715398	0.18834	0.151691	0.138285	0.123346	0.138385	0.44847	0.155983
HCNOFClBr/C114772531	0.036738	0.0327111	0.0328085	0.0684744	0.0754144	0.0676563	0.0368524
HCNOFClBr/C114910	0.724896	0.0562255	0.0513777	0.0576517	0.354934	0.0793668	0.0503597
HCNOFClBr/C115029226	0.0278365	0.0261122	0.0260596	0.0255271	0.0229629	0.0513363	0.0345124
HCNOFClBr/C115029248	0.0278151	0.0276434	0.0273586	0.0379905	0.0320696	0.155534	0.0418609
HCNOFClBr/C115071	0.0213021	0.0210721	0.0210114	0.0288838	0.0249095	0.0412346	0.0213458
HCNOFClBr/C115106	0.0297448	0.0324293	0.0325325	0.0243781	0.0140962	0.0400001	0.0319864
HCNOFClBr/C115117	0.0226338	0.0240749	0.02318	0.030164	0.0228756	0.0399566	0.0239378
HCNOFClBr/C115173	0.0291852	0.0282797	0.0301015	0.0318164	0.03812	0.0921034	0.0324128
HCNOFClBr/C115208	0.0318703	0.0295012	0.0259926	0.0389799	0.0809855	0.0961363	0.0282961
HCNOFClBr/C115220	0.104491	0.0836127	0.0554471	0.0613651	0.0710921	0.36349	0.0483516
HCNOFClBr/C115253	0.0868357	0.129882	0.100118	0.024521	0.198911	0.145266	0.0658564
HCNOFClBr/C115388	0.064649	0.0397852	0.0419607	0.0938951	0.123225	1.15599	0.102099
HCNOFClBr/C115673	0.0381836	0.0433432	0.0452968	0.0703066	0.0613794	0.135794	0.040581
HCNOFClBr/C116029	0.0506223	0.0432629	0.0429626	0.0432221	0.0397028	0.0392064	0.0452667
HCNOFClBr/C116143	0.0152414	0.0171544	0.0179175	0.0171935	0.0164858	0.055478	0.0176369
HCNOFClBr/C116165	0.0247511	0.0234436	0.0269526	0.07926	0.0585105	0.111517	0.0229076
HCNOFClBr/C116530	0.0802436	0.0343119	0.0470552	0.148525	0.106751	0.261497	0.03491
HCNOFClBr/C116541	0.0306803	0.0288491	0.0303143	0.0331043	0.0866299	0.301128	0.0471369
HCNOFClBr/C1166183	0.0841759	0.0555912	0.0484667	0.108419	0.0527259	0.100274	0.116255
HCNOFClBr/C117180	0.0256114	0.0239735	0.0242035	0.0247366	0.0231007	0.028281	0.024195
HCNOFClBr/C117482845	0.0213472	0.0210993	0.0212793	0.0243138	0.0200255	0.0300258	0.0210962
HCNOFClBr/C117817	0.455847	0.28582	0.323005	0.372881	1.45808	0.981581	0.836946
HCNOFClBr/C117828	0.296679	0.136936	0.130423	0.42731	0.606832	0.553257	0.10001
HCNOFClBr/C118127	0.0324329	0.0307732	0.0300804	0.036887	0.0298028	0.0320965	0.105308
HCNOFClBr/C118296	0.0452638	0.0324481	0.0315016	0.110264	0.157321	0.35404	0.0346158
HCNOFClBr/C118468181	0.0916858	0.0920438	0.0860949	0.114706	0.117598	0.174706	0.172898
HCNOFClBr/C1185393	0.0352816	0.0346223	0.035233	0.0439325	0.039101	0.0375586	0.0440083
HCNOFClBr/C118558	0.100077	0.104948	0.18145	0.151272	0.140855	0.49004	1.05539
HCNOFClBr/C118581	0.188637	0.133443	0.186931	0.0887509	0.133364	0.324065	0.233804
HCNOFClBr/C118616	0.0459878	0.0520325	0.0456632	0.0554139	0.0715592	0.170955	0.0468289
HCNOFClBr/C1186318	0.102012	0.148048	0.164783	0.154709	0.406246	0.349286	0.130466
HCNOFClBr/C118694	0.0257167	0.0251316	0.0249687	0.0331296	0.0303944	0.046405	0.0259474
HCNOFClBr/C1186987	0.139282	0.168428	0.0854161	0.126944	0.406613	0.819387	0.187959
HCNOFClBr/C118741	0.0216144	0.0215461	0.0216432	0.0255043	0.0222745	0.0158331	0.0217185
HCNOFClBr/C118796	0.0329986	0.0323687	0.0324807	0.0253612	0.0489559	0.0395915	0.0321233
HCNOFClBr/C118832	0.0813361	0.0951059	0.0717205	0.043575	0.0393248	0.150857	0.0653341
HCNOFClBr/C118901	0.0257806	0.0254368	0.026138	0.0447412	0.0405012	0.073454	0.0297242
HCNOFClBr/C118912	0.196657	0.150218	0.145976	0.0319851	0.0557297	0.0903337	0.151108
HCNOFClBr/C118923	0.058175	0.0412365	0.0277857	0.0767466	0.0536179	0.149229	0.0285288
HCNOFClBr/C1190223	0.0476604	0.0583939	0.0479068	0.0728765	0.0528737	0.0687504	0.0456629
HCNOFClBr/C1190392	0.132303	0.143709	0.0815632	1.31593	1.23465	1.24402	0.726155
HCNOFClBr/C1190927	0.091104	0.0321951	0.032158	0.127092	0.151874	0.158727	0.0322801
HCNOFClBr/C1191953	0.0229276	0.0200802	0.0193964	0.0582239	0.057041	0.159632	0.0199734
HCNOFClBr/C1191964	0.0320672	0.0350105	0.0326641	0.0340635	0.0353183	0.0181558	0.0349233
HCNOFClBr/C1191997	0.0184271	0.0183836	0.0188001	0.0774266	0.0767278	0.0849138	0.0857416
HCNOFClBr/C1192183	0.0495499	0.0505051	0.0508765	0.0628719	0.0722981	0.223084	0.0457529
HCNOFClBr/C1192376	0.0398901	0.0437511	0.0396972	0.0448676	0.0281782	0.0426329	0.0451559
HCNOFClBr/C1192627	0.0273977	0.0265158	0.0298187	0.0468815	0.0469136	0.111189	0.0308096
HCNOFClBr/C1193186	0.0329338	0.04223	0.033262	0.0608654	0.0548787	0.314447	0.0300956
HCNOFClBr/C1193211	0.018638	0.0186397	0.0187468	0.027394	0.0215276	0.0421535	0.0189774
HCNOFClBr/C119324	0.109803	0.127375	0.116726	0.0704746	0.0508079	0.114085	0.105363
HCNOFClBr/C119335	0.0939077	0.0999172	0.125309	0.0369792	0.0394358	0.274123	0.123005
HCNOFClBr/C119368	0.0288751	0.0311448	0.0329885	0.0410749	0.0339988	0.0990005	0.176917
HCNOFClBr/C1193813	0.0514378	0.0561115	0.0625495	0.0776797	0.0726405	0.104644	0.0661658
HCNOFClBr/C1194021	0.0211159	0.0208381	0.0210546	0.0249406	0.019682	0.0316709	0.021015
HCNOFClBr/C119426	0.040601	0.045437	0.0452545	0.145864	0.0526701	0.410863	0.0549455
HCNOFClBr/C119437	0.276922	0.242012	0.224379	0.105398	0.10813	0.318556	0.165991
HCNOFClBr/C1194667	0.0258718	0.0222938	0.0220573	0.0332919	0.0309467	0.0697609	0.022424
HCNOFClBr/C119471	0.0582885	0.0583782	0.0844743	0.289728	0.209915	0.436422	0.249284
HCNOFClBr/C1194985	0.025387	0.0229349	0.0237022	0.0249862	0.0255402	0.0362744	0.0242773
HCNOFClBr/C1195091	0.0722379	0.0660967	0.0620511	0.580477	0.584509	0.601626	0.0607967
HCNOFClBr/C1195319	0.059168	0.0606179	0.0604755	0.0665083	0.0747885	0.355799	0.0525071
HCNOFClBr/C1195320	0.0367189	0.0353951	0.0494386	0.119234	0.0970941	0.253563	0.0759341
HCNOFClBr/C1195422	0.096829	0.0771908	0.0726011	0.116355	0.123482	0.14544	0.079009
HCNOFClBr/C1195933	0.0407421	0.0465247	0.0401831	0.0826636	0.0856167	0.0793224	0.0441018
HCNOFClBr/C119608	0.16154	0.156793	0.12056	0.103773	0.138184	0.625575	0.135981
HCNOFClBr/C119619	0.0598805	0.065562	0.0532523	0.139695	0.0743613	0.0719765	0.0659252
HCNOFClBr/C119642	0.032382	0.0330674	0.0327199	0.0450912	0.0315622	0.0417287	0.0345077
HCNOFClBr/C119653	0.0224671	0.0229047	0.0228269	0.0259925	0.0190563	0.0342101	0.0229082
HCNOFClBr/C1196583	0.198582	0.111223	0.0730489	0.121226	0.116923	0.0697741	0.140846
HCNOFClBr/C1196958	0.0539113	0.054663	0.0517717	0.0762092	0.115097	0.115494	0.0718966
HCNOFClBr/C1197097	0.0366999	0.0326572	0.0320197	0.0410908	0.0328555	0.0415783	0.0310738
HCNOFClBr/C1197199	0.0273753	0.0275328	0.02892	0.0344374	0.154232	0.0317295	0.0311993
HCNOFClBr/C1197553	0.14746	0.0927756	0.0766496	0.206384	0.0698076	0.415802	0.085614
HCNOFClBr/C119915	0.0356358	0.0336836	0.0335834	0.0488923	0.0379787	0.0552284	0.034064
HCNOFClBr/C1199593	0.032879	0.032632	0.0328126	0.0366512	0.126937	0.0389729	0.0336707
HCNOFClBr/C1199775	0.100738	0.123211	0.0852609	0.0723272	0.0849572	0.172955	0.0671615
HCNOFClBr/C1200277	0.164812	0.11283	0.131449	0.103208	0.0934887	0.247517	0.135378
HCNOFClBr/C1200675	0.130986	0.096884	0.113216	0.0961304	0.060896	0.219575	0.0985586
HCNOFClBr/C1200891	0.0281256	0.028491	0.03126	0.20124	0.136493	0.171147	0.030039
HCNOFClBr/C120127	0.0270954	0.0283515	0.0281085	0.0330913	0.0244621	0.0342761	0.0280473
HCNOFClBr/C1201383	0.111326	0.116961	0.102594	0.424512	0.175624	0.682996	0.243315
HCNOFClBr/C120149	0.0642784	0.0557551	0.0469322	0.550668	0.57575	0.577112	0.05756
HCNOFClBr/C120207	0.0669662	0.051574	0.051679	0.48503	0.541201	0.525665	0.0659685
HCNOFClBr/C1202342	0.148626	0.0726391	0.118875	0.442274	0.488849	0.444277	0.107422
HCNOFClBr/C120252	0.45545	0.0633879	0.0493174	0.389428	0.405844	0.472054	0.0775904
HCNOFClBr/C1203243	0.0442794	0.0249537	0.0246788	0.359974	0.420664	0.619	0.216195
HCNOFClBr/C120332	0.0341522	0.0343436	0.0351664	0.0400386	0.033313	0.1674	0.27252
HCNOFClBr/C120365	0.0801376	0.115652	0.0639685	0.104861	0.159773	1.3293	0.057148
HCNOFClBr/C120376	0.0928648	0.0726823	0.0588474	0.0878559	0.123821	0.406792	0.222492
HCNOFClBr/C1203890	0.050511	0.508606	0.496041	0.183152	0.057754	0.627488	0.276093
HCNOFClBr/C120445	0.415382	0.314055	0.31839	0.597337	0.188294	0.175711	0.233154
HCNOFClBr/C120467	0.0468773	0.467954	0.57183	0.137307	0.106243	0.371678	0.312426
HCNOFClBr/C120503	0.0434671	0.0691176	0.110412	0.083988	0.207958	0.275341	0.14866
HCNOFClBr/C1205089	0.0770487	0.0679374	0.0637614	0.233441	0.129662	0.271496	0.0546395
HCNOFClBr/C120514	0.883639	0.159114	0.191291	1.13791	0.143188	0.846655	0.0674993
HCNOFClBr/C120570	0.126534	0.104916	0.0905377	0.0480402	0.0493791	0.0614092	0.0261618
HCNOFClBr/C1205910	0.0839954	0.0838868	0.08054	0.182972	0.201812	0.589097	0.18686
HCNOFClBr/C1206139	0.075389	0.0664415	0.0518374	0.0593907	0.111462	0.0953778	0.0858185
HCNOFClBr/C1206151	0.0501106	0.0535563	0.0514014	0.0479638	0.0704661	0.252916	0.054789
HCNOFClBr/C120616	0.0416199	0.0421938	0.0427674	0.0452146	0.0408523	0.130106	0.0416375
HCNOFClBr/C120672	0.0874584	0.0410239	0.0441799	0.0591429	0.0493753	0.631606	0.050342
HCNOFClBr/C120729	0.0208988	0.0208032	0.0208809	0.0292002	0.0217541	0.0383926	0.0212066
HCNOFClBr/C120809	0.0223013	0.0228502	0.0232344	0.0286695	0.0253303	0.0375682	0.0232535
HCNOFClBr/C120821	0.0218252	0.0216748	0.0215149	0.0248876	0.0211667	0.0265426	0.0217477
HCNOFClBr/C120832	0.024148	0.0231552	0.0232798	0.0273326	0.0337145	0.0323354	0.0238431
HCNOFClBr/C120923	0.0292274	0.035724	0.0316682	0.0293708	0.0771229	0.410804	0.0321063
HCNOFClBr/C120956	0.0762896	0.0611027	0.0571401	0.115695	0.102826	0.0843838	0.0899314
HCNOFClBr/C121006	0.0388458	0.0414098	0.0422775	0.0398945	0.0523555	0.0581873	0.0441807
HCNOFClBr/C1210124	0.0265265	0.0279417	0.0282066	0.0355125	0.0273326	0.0392926	0.0292306
HCNOFClBr/C121017	0.0391519	0.0389407	0.0355717	0.097178	0.0913203	0.116258	0.0335684
HCNOFClBr/C121142	0.102001	0.0985577	0.0953593	0.0526195	0.0420242	0.0898373	0.0804735
HCNOFClBr/C121175	0.133517	0.0656329	0.0916765	0.058011	0.065255	0.174003	0.0700814
HCNOFClBr/C121324	0.0514248	0.0814287	0.0754374	0.726377	0.733134	0.718594	0.0687729
HCNOFClBr/C121335	0.0729317	0.0791324	0.0643263	0.57173	0.578187	0.591492	0.0676083
HCNOFClBr/C121346	0.0682158	0.0710714	0.0580956	0.569912	0.579037	0.594081	0.057148
HCNOFClBr/C121391	0.11705	0.103617	0.0570166	0.105606	0.0621092	0.525819	0.149284
HCNOFClBr/C121448	0.155858	0.129611	0.145549	0.0687747	0.210646	0.15731	0.158421
HCNOFClBr/C121460	0.031038	0.0319809	0.0280932	0.0383938	0.034398	0.0280383	0.020861
HCNOFClBr/C121506	0.0275531	0.0259286	0.025883	0.040305	0.0344348	0.200088	0.0273391
HCNOFClBr/C1215594	0.0411371	0.0459965	0.0507422	0.0510016	0.281005	0.353216	0.0624806
HCNOFClBr/C121697	0.0627692	0.0717281	0.0612546	0.0331929	0.0912878	0.120382	0.056525
HCNOFClBr/C121711	0.032709	0.0311427	0.0303486	0.0365423	0.0290437	0.0394706	0.0344685
HCNOFClBr/C121722	0.0649525	0.0700746	0.0607595	0.0372561	0.089891	0.116059	0.047178
HCNOFClBr/C121733	0.0222746	0.0217807	0.0220096	0.0273384	0.0235736	0.0263995	0.0224397
HCNOFClBr/C121813	0.031557	0.0316402	0.0317128	0.0836126	0.0421758	0.0751456	0.0299265
HCNOFClBr/C121868	0.0270755	0.0263349	0.0261368	0.0388823	0.0353219	0.0370026	0.027806
HCNOFClBr/C121891	0.0342072	0.0352529	0.0316763	0.0391681	0.0305882	0.0355731	0.0328228
HCNOFClBr/C121926	0.0350216	0.0318096	0.0263531	0.0437794	0.193531	0.0887366	0.0291786
HCNOFClBr/C121937	0.0654894	0.0753497	0.0661254	0.0864263	0.0760558	0.129969	0.056486
HCNOFClBr/C121971	0.0557422	0.049969	0.0514997	0.0465159	0.0471198	0.0763513	0.0493843
HCNOFClBr/C122009	0.036421	0.0342022	0.0335811	0.0433626	0.0360691	0.0420478	0.0325993
HCNOFClBr/C122010	0.0249035	0.0232423	0.0229809	0.0305086	0.0288477	0.0412592	0.0235418
HCNOFClBr/C122023294	0.0404794	0.0351696	0.0378174	0.0542312	0.0615085	0.156031	0.134675
HCNOFClBr/C122032	0.0322888	0.0338693	0.0333067	0.0442036	0.0426643	0.0456228	0.0865447
HCNOFClBr/C122076	0.0682455	0.0530475	0.051787	0.107524	0.167489	0.278154	0.0497701
HCNOFClBr/C122270	0.515006	0.673522	0.520462	1.01442	0.112447	0.320515	0.951555
HCNOFClBr/C122349	0.0950261	0.101363	0.0753868	0.385703	0.226136	0.205139	0.0888699
HCNOFClBr/C122376765	0.0286068	0.0288909	0.0276275	0.677333	0.533143	0.048066	0.113124
HCNOFClBr/C122394	0.0959449	0.0851418	0.046464	0.0503384	0.0533832	0.0804085	0.204197
HCNOFClBr/C122429	0.0964375	0.0635157	0.0622074	0.075768	0.255052	0.157969	0.105073
HCNOFClBr/C122430	0.266988	0.171354	0.198808	0.388614	0.0682815	0.586186	0.352073
HCNOFClBr/C122431372	0.027661	0.0270487	0.0274831	0.0326193	0.0290029	0.0670305	0.0424315
HCNOFClBr/C122452	0.0781139	0.180577	0.0563811	0.287454	0.224293	0.640443	0.254223
HCNOFClBr/C122485	0.0987506	0.0962169	0.0754609	0.529083	0.524083	0.662487	0.0717071
HCNOFClBr/C122510	0.0897219	0.265586	0.259873	0.223076	0.1837	0.402406	0.327563
HCNOFClBr/C122576	0.0338059	0.0349279	0.035079	0.0505074	0.0416533	0.0583662	0.0343131
HCNOFClBr/C122598	0.0421569	0.0441805	0.0492289	0.0247729	0.0179083	0.0957233	0.0543197
HCNOFClBr/C122601	0.278513	0.109524	0.0927704	0.270423	0.288291	0.195802	0.0940946
HCNOFClBr/C122634	0.0384201	0.0388813	0.0409957	0.867235	0.68879	0.926745	0.0442512
HCNOFClBr/C1226422	0.807857	0.175749	0.45753	0.359645	0.147763	0.808024	0.198973
HCNOFClBr/C122667	0.223281	0.135121	0.126749	0.117396	0.157543	0.498512	0.144421
HCNOFClBr/C122678	0.047642	0.0495303	0.0474121	0.056725	0.0459641	0.199493	0.0834045
HCNOFClBr/C122689	0.0508253	0.0619207	0.0605299	0.0813135	0.114509	0.309725	0.384429
HCNOFClBr/C122703	0.0396488	0.0649593	0.0612812	0.0617514	0.0707177	0.604605	0.0930063
HCNOFClBr/C122714	0.537035	0.998947	0.983056	0.346523	0.557524	0.578756	0.530292
HCNOFClBr/C122725	0.0633127	0.0728827	0.0547306	0.104127	0.108846	0.319443	0.0828888
HCNOFClBr/C122736	0.0572144	0.0608617	0.0590306	0.316319	0.257902	0.298173	0.181576
HCNOFClBr/C122781	0.118704	0.0317922	0.0285729	0.205699	0.263958	0.556261	0.0325774
HCNOFClBr/C122792	0.119771	0.0534489	0.0630384	0.125267	0.168768	0.447827	0.0478373
HCNOFClBr/C122849	0.309789	0.138138	0.112027	0.0935226	0.0900647	0.505014	0.109404
HCNOFClBr/C122941	0.0562436	0.058361	0.0609265	0.041101	0.0475136	0.140095	0.0692642
HCNOFClBr/C122952	0.0524653	0.0485831	0.0536799	0.0360161	0.036463	0.110007	0.0533602
HCNOFClBr/C122963	0.0602335	0.0490586	0.0485223	0.15076	0.0879436	0.107804	0.0531938
HCNOFClBr/C122974	0.0335336	0.0347165	0.0363284	0.0536678	0.0481075	0.0455933	0.0471675
HCNOFClBr/C122996	0.125134	0.0977801	0.0651887	0.0815489	0.0942465	0.261795	0.0530793
HCNOFClBr/C123002	0.134927	0.110708	0.106163	0.0654507	0.089072	0.122664	0.0894891
HCNOFClBr/C123013	0.0875266	0.587196	0.59489	0.127663	0.137256	0.164444	0.705806
HCNOFClBr/C123024	1.26623	0.971786	0.953148	0.846922	0.122241	0.710018	0.815095
HCNOFClBr/C123046	0.050358	0.0435901	0.0535793	0.197652	0.162786	0.0711424	0.140651
HCNOFClBr/C123057	0.0622112	0.0666281	0.08395	0.0857973	0.0746674	0.350598	0.100688
HCNOFClBr/C123079	0.0272994	0.0297856	0.0298727	0.0501643	0.0427023	0.0382152	0.0306335
HCNOFClBr/C123080	0.0224442	0.022289	0.0220909	0.02513	0.0281091	0.0472378	0.0225031
HCNOFClBr/C123115	0.0341097	0.0350474	0.0378925	0.0274096	0.0256983	0.0805867	0.0399179
HCNOFClBr/C123159	0.0929322	0.15096	0.144045	0.162663	0.109768	0.334745	0.163231
HCNOFClBr/C123171	0.0778039	0.293699	0.292211	0.259339	0.239112	0.12366	0.351648
HCNOFClBr/C123182	0.207362	0.198391	0.170178	0.200559	0.176142	0.148888	0.164966
HCNOFClBr/C123193	0.140682	0.0931728	0.0470809	0.191972	0.0865802	0.392665	0.106745
HCNOFClBr/C123206	0.0487914	0.0416909	0.0436618	0.056557	0.0644411	0.197309	0.0407638
HCNOFClBr/C123251	0.191553	0.161062	0.134734	0.136699	0.0730779	0.566489	0.33804
HCNOFClBr/C123308	0.022782	0.0228059	0.0227744	0.0363189	0.0294947	0.0348326	0.0233683
HCNOFClBr/C123319	0.0221796	0.0220566	0.0223823	0.0266477	0.0224068	0.0301718	0.0230788
HCNOFClBr/C123320	0.0274207	0.0276435	0.0278947	0.036787	0.0336421	0.062688	0.0283925
HCNOFClBr/C123353	0.384914	0.0632946	0.0534513	0.256452	0.367608	0.531154	0.259108
HCNOFClBr/C123397	0.02211	0.0221103	0.0217161	0.0335292	0.0396828	0.0685947	0.0228726
HCNOFClBr/C123422	0.0747959	0.0872655	0.0541154	0.0838477	0.214416	0.155642	0.103194
HCNOFClBr/C123437730	0.0987724	0.122178	0.131669	0.107878	0.156158	0.157063	0.138608
HCNOFClBr/C123444	0.0816469	0.0759398	0.087809	0.0550531	0.0598598	0.080962	0.0832331
HCNOFClBr/C123488	0.0681577	0.081518	0.0522519	0.229574	0.237895	0.302497	0.0571368
HCNOFClBr/C123513	0.0366687	0.038194	0.0395074	0.117646	0.108872	0.0568841	0.044286
HCNOFClBr/C123546	0.143108	0.116945	0.140659	0.0780631	0.0813612	0.427913	0.0599794
HCNOFClBr/C123568	0.0216161	0.0205781	0.0205594	0.0234233	0.0245771	0.026818	0.0213046
HCNOFClBr/C123577991	0.0331583	0.0301923	0.0299088	0.0347343	0.0296316	0.0391891	0.0279895
HCNOFClBr/C123615	0.104091	0.0919063	0.0576894	0.0861568	0.0680109	0.273286	0.0646394
HCNOFClBr/C123626	0.0394751	0.0408511	0.0425141	0.139171	0.204645	0.608689	0.0809747
HCNOFClBr/C123637	0.0600649	0.0510945	0.0514536	0.0329114	0.0943035	0.0816526	0.0486461
HCNOFClBr/C123660	0.0458405	0.0459093	0.0495403	0.0603927	0.0780384	0.67319	0.164959
HCNOFClBr/C123682	0.0732865	0.0565769	0.0589931	0.570863	1.05677	0.798199	0.0762918
HCNOFClBr/C123706	0.0593628	0.0707095	0.0843502	0.11102	0.182969	0.101153	0.227111
HCNOFClBr/C123728	0.0624671	0.0549113	0.0387518	0.0799454	0.0610994	0.463484	0.0428017
HCNOFClBr/C123751	0.0217953	0.0275377	0.0254345	0.0388399	0.0334998	0.102095	0.0252168
HCNOFClBr/C123762	0.201581	0.19918	0.201806	0.240345	0.0566817	0.48239	0.0406149
HCNOFClBr/C123820	0.0411251	0.0424921	0.0436503	0.0822355	0.0814231	0.0711558	0.0464516
HCNOFClBr/C123831	0.0482684	0.0534661	0.0769317	0.1843	0.0875428	0.115539	0.065278
HCNOFClBr/C123864	0.0644228	0.063873	0.051958	0.055214	0.0939879	0.35449	0.0594466
HCNOFClBr/C123911	0.0315214	0.0296152	0.0318294	0.0310535	0.0150764	0.0391327	0.0329611
HCNOFClBr/C123922	0.0480893	0.0502076	0.0464011	0.0539449	0.0520934	0.211478	0.0590651
HCNOFClBr/C123966	0.0424788	0.042377	0.0432806	0.0655938	0.0673095	0.0536865	0.0458872
HCNOFClBr/C123973251	0.0259414	0.0260268	0.0265459	0.0420997	0.0303343	0.061037	0.0298377
HCNOFClBr/C123999	0.072883	0.0803331	0.0853874	0.115325	0.0710022	0.449135	0.581325
HCNOFClBr/C124027	0.044316	0.0342662	0.0479736	0.0660616	0.0639765	0.617892	0.0370546
HCNOFClBr/C124049	0.0429668	0.0410764	0.0426296	0.119119	0.121256	0.832576	0.0437818
HCNOFClBr/C124061	0.0871758	0.0859186	0.0856727	0.108709	0.134527	0.5276	0.136699
HCNOFClBr/C124072	0.0530496	0.0482853	0.0477872	0.0567722	0.0592935	0.352563	0.0771635
HCNOFClBr/C124107	0.077796	0.0767526	0.0780087	0.0994007	0.112383	0.132445	0.397173
HCNOFClBr/C124118	0.0545891	0.0487032	0.0502657	0.0583933	0.0862898	0.282183	0.0937214
HCNOFClBr/C124130	0.0428069	0.0440661	0.0449156	0.0571987	0.0682964	0.079239	0.0631396
HCNOFClBr/C124163	0.116737	0.115907	0.113467	0.059452	0.0963987	0.101315	0.150067
HCNOFClBr/C124185	0.0589235	0.0975744	0.135059	0.0635422	0.0732276	0.084435	0.228128
HCNOFClBr/C124196	0.0589931	0.0567336	0.0524768	0.0815881	0.0833873	0.31225	0.0744568
HCNOFClBr/C124221	0.0656342	0.0649859	0.0654572	0.0861368	0.0888739	0.0558625	0.0682253
HCNOFClBr/C124254	0.0723684	0.0701455	0.0685022	0.098016	0.0977552	0.266647	0.0755102
HCNOFClBr/C124287	0.0984606	0.0960266	0.0982492	0.123121	0.139194	0.117198	0.320007
HCNOFClBr/C124389	0.00498363	0.00856387	0.00767747	0.0218474	0.0244541	0.00956641	0.0099225
HCNOFClBr/C124403	0.0259794	0.025885	0.0252268	0.0360787	0.0494188	0.0581159	0.0273378
HCNOFClBr/C124685	0.0379954	0.0293524	0.0299265	0.0818484	0.0505541	0.0614023	0.029237
HCNOFClBr/C124765	0.0450695	0.0393258	0.0387057	0.0607264	0.0436781	0.0542089	0.0437157
HCNOFClBr/C124834	0.0451492	0.0409398	0.048905	0.37666	0.162349	0.39916	0.0431695
HCNOFClBr/C125122	0.0741459	0.0601935	0.0682474	0.383248	0.0458556	0.27601	0.071817
HCNOFClBr/C125337	0.0811932	0.093142	0.0593912	0.206365	0.287658	1.11629	0.184265
HCNOFClBr/C126216	0.0441858	0.0388432	0.0513888	0.0611876	0.0491407	0.062359	0.0369986
HCNOFClBr/C126385	0.0733933	0.0583796	0.059741	0.0852797	0.0841384	0.23628	0.0631629
HCNOFClBr/C126396	0.0661769	0.0478621	0.0478466	0.0844702	0.123694	0.0815971	0.0566761
HCNOFClBr/C12676481	0.039861	0.0435507	0.0424249	0.0407139	0.0430806	0.174652	0.103016
HCNOFClBr/C126818	0.0289976	0.0354903	0.033157	0.0672442	0.0607211	0.0785235	0.051238
HCNOFClBr/C126874	0.0603669	0.222866	0.206171	0.139885	0.155739	0.135739	0.152048
HCNOFClBr/C126917100	0.255137	0.0270805	0.0268534	0.0339633	0.0351682	0.933608	0.195629
HCNOFClBr/C126987	0.0224045	0.0201936	0.0193228	0.0273256	0.0214872	0.04426	0.0195275
HCNOFClBr/C127004	0.0275777	0.0313448	0.0304013	0.041772	0.04368	0.0687181	0.0328657
HCNOFClBr/C127184	0.0178931	0.0193414	0.0185946	0.0210668	0.0198175	0.0573709	0.0186254
HCNOFClBr/C127195	0.0293023	0.0285872	0.0284739	0.0365075	0.0295808	0.0357389	0.0282832
HCNOFClBr/C127219	0.0360252	0.0284402	0.0236023	0.0365754	0.0505092	0.106428	0.0288491
HCNOFClBr/C127480	0.0289946	0.0297315	0.0303798	0.0376682	0.0325006	0.0378485	0.0343996
HCNOFClBr/C127662	0.0548202	0.0339769	0.0324913	0.0466709	0.0544729	0.124724	0.0335886
HCNOFClBr/C127913	0.0432398	0.0358411	0.0387749	0.0587722	0.0555837	0.106095	0.0385926
HCNOFClBr/C128370	0.0429218	0.0465084	0.0444809	0.064406	0.0694169	0.0718299	0.0509069
HCNOFClBr/C128507	0.0786907	0.0636357	0.0570922	0.0689507	0.193348	0.20354	0.0653756
HCNOFClBr/C129000	0.0280483	0.0271194	0.0267672	0.031497	0.0224752	0.0318115	0.0273667
HCNOFClBr/C129714972	0.0242907	0.0230031	0.0224981	0.0275145	0.0286989	0.0386388	0.0256411
HCNOFClBr/C130047197	0.0240321	0.0242695	0.0246222	0.0288817	0.0246363	0.0449765	0.0291232
HCNOFClBr/C13014181	0.0256776	0.0254092	0.0252459	0.044056	0.0339353	0.0727249	0.025706
HCNOFClBr/C13014249	0.0259692	0.0257856	0.0259062	0.0324976	0.0322838	0.0691791	0.0305619
HCNOFClBr/C13019222	0.062669	0.135867	0.138727	0.158668	0.170717	0.454493	0.424504
HCNOFClBr/C13026125	0.0731893	0.0632733	0.0477078	0.102919	0.0996322	0.148466	0.0529437
HCNOFClBr/C13036196	0.0571902	0.0742302	0.0805613	0.181921	0.119682	0.104234	0.0652447
HCNOFClBr/C13045880	0.037768	0.033118	0.0385228	0.0435364	0.0397487	0.125076	0.04222
HCNOFClBr/C13050470	0.0576736	0.0526698	0.0667255	0.153538	0.182805	0.294215	0.0537532
HCNOFClBr/C13067191	0.0937608	0.0698804	0.0634226	0.371156	0.086054	0.147962	0.0702278
HCNOFClBr/C13073295	0.0264896	0.0264734	0.0289247	0.0374879	0.0331829	0.0381077	0.028208
HCNOFClBr/C13078041	0.147384	0.0373252	0.036228	0.0549035	0.0587664	0.0682103	0.0413332
HCNOFClBr/C13078790	0.0291102	0.0308384	0.0318634	0.049588	0.0450637	0.0504016	0.0379925
HCNOFClBr/C13080438	0.105299	0.0675965	0.077105	0.0537509	0.0395487	0.126527	0.0842858
HCNOFClBr/C131113	0.0927568	0.0665051	0.0525956	0.139564	0.172515	0.398771	0.057952
HCNOFClBr/C131179	0.141544	0.12106	0.185179	0.491987	0.419276	0.418523	0.174167
HCNOFClBr/C13127883	0.0210462	0.0208721	0.0208116	0.0232266	0.0181498	0.0287651	0.0212936
HCNOFClBr/C13130193	0.0347129	0.0325254	0.0335662	0.0538023	0.0342071	0.0994328	0.0353631
HCNOFClBr/C13149003	0.050523	0.0420382	0.0411713	0.0533169	0.0642073	0.0800383	0.0402993
HCNOFClBr/C13150817	0.104	0.117232	0.13121	0.576058	0.515355	0.173393	0.368354
HCNOFClBr/C13151058	0.0496963	0.0386775	0.0394344	0.0891889	0.144531	0.312775	0.0611657
HCNOFClBr/C13151172	0.258147	0.276547	0.292321	0.338347	0.337972	0.427436	0.287878
HCNOFClBr/C13151343	0.102998	0.110823	0.114289	0.109826	0.0959886	0.0897517	0.138184
HCNOFClBr/C131588	0.0632802	0.050538	0.0486972	0.113062	0.116656	0.234211	0.0420247
HCNOFClBr/C131919	0.0314114	0.0268609	0.0266549	0.0312763	0.0246386	0.0875288	0.0257566
HCNOFClBr/C13194735	0.0315775	0.0321179	0.0307677	0.0474635	0.042828	0.0583093	0.0327632
HCNOFClBr/C13195794	0.0406249	0.0416639	0.045603	0.064567	0.0606777	0.106815	0.0440865
HCNOFClBr/C13195807	0.0296584	0.0302432	0.0310273	0.0389799	0.041456	0.0942074	0.0331907
HCNOFClBr/C1320167	0.0404139	0.0377634	0.0362878	0.0612751	0.0547502	0.0549246	0.38714
HCNOFClBr/C13205566	0.0691763	0.0679442	0.0678293	0.106296	0.0952262	0.084615	0.0713769
HCNOFClBr/C13205577	0.0763401	0.07547	0.0755795	0.11593	0.106187	0.086968	0.0795475
HCNOFClBr/C13209386	0.183809	0.0694354	0.178445	0.151414	0.797711	0.13361	0.0652548
HCNOFClBr/C1321284	0.0252309	0.0275758	0.0273632	0.0337685	0.0243469	0.041313	0.0292325
HCNOFClBr/C13214705	0.0257889	0.0261201	0.0260185	0.0298206	0.0201531	0.032243	0.0261738
HCNOFClBr/C1322129	0.0474625	0.0478367	0.0486769	0.0947685	0.0974826	0.162323	0.141563
HCNOFClBr/C132649	0.0262439	0.0258087	0.0253986	0.0361092	0.024555	0.0923912	0.0256258
HCNOFClBr/C132683	0.106482	0.0484539	0.0517273	0.125244	0.0823989	0.341969	0.119279
HCNOFClBr/C13290749	0.0264052	0.0257628	0.0255383	0.036309	0.0328817	0.0387092	0.0286294
HCNOFClBr/C13290965	0.331163	0.0560769	0.100639	0.397588	0.132755	0.554218	0.152511
HCNOFClBr/C13294718	0.0273616	0.02697	0.0268836	0.0279607	0.0283321	0.0491764	0.028714
HCNOFClBr/C13296941	0.0317426	0.0301679	0.028406	0.0629167	0.0435142	0.0461211	0.029324
HCNOFClBr/C13304626	0.0782794	0.0457193	0.0796945	0.107891	0.32558	0.276939	0.0635778
HCNOFClBr/C1330865	0.10309	0.109411	0.0970722	0.114396	0.156611	1.07328	0.234038
HCNOFClBr/C133116833	0.0276306	0.0249382	0.0245327	0.0384323	0.031456	0.0481053	0.0254691
HCNOFClBr/C1331404	0.0490898	0.0478873	0.0527669	0.126339	0.177219	0.080774	0.0721749
HCNOFClBr/C1331415	0.0739045	0.0508619	0.0356515	0.0924133	0.109133	0.135392	0.0459447
HCNOFClBr/C13324113	0.196372	0.07246	0.056476	0.0966223	0.075041	0.186231	0.0606699
HCNOFClBr/C13325105	0.0307548	0.0292045	0.0274722	0.0413914	0.0365351	0.0476132	0.0273698
HCNOFClBr/C1333284	0.0649738	0.0525518	0.0535227	0.0761742	0.198015	0.376199	0.124082
HCNOFClBr/C13334491	0.0797804	0.0698389	0.0973533	0.586329	0.105631	0.567515	0.677773
HCNOFClBr/C1335666	0.0799288	0.0494955	0.0602155	0.068444	0.0774838	0.376281	0.0480553
HCNOFClBr/C13360617	0.142342	0.168512	0.202343	0.0990037	0.117311	0.176497	0.4596
HCNOFClBr/C13361347	0.139255	0.223706	0.146581	0.594792	0.459341	0.485986	0.140972
HCNOFClBr/C13372811	0.0388771	0.0320641	0.0289762	0.0490828	0.0436685	0.068701	0.0368545
HCNOFClBr/C13380671	0.0293057	0.0291194	0.0285865	0.0646265	0.0953599	0.535242	0.0403395
HCNOFClBr/C13388755	0.0488994	0.0532962	0.0527097	0.217714	0.143161	0.287543	0.0510508
HCNOFClBr/C13389429	0.0403502	0.0456474	0.0447831	0.0926513	0.132235	0.451632	0.135603
HCNOFClBr/C133904	0.755568	0.0699346	0.0556046	0.0836226	0.0929248	0.0642458	0.0623616
HCNOFClBr/C13395363	0.947961	0.298689	0.300481	1.61064	1.35969	1.13556	0.268283
HCNOFClBr/C13403377	0.0951813	0.0262179	0.0229205	0.0683972	0.0795192	0.0877037	0.0245319
HCNOFClBr/C134112	0.036903	0.0364383	0.0393514	0.0586321	0.0500229	0.0948179	0.0399873
HCNOFClBr/C134203	0.176485	0.0613277	0.0574496	0.136103	0.116006	0.304007	0.0838113
HCNOFClBr/C13423159	0.0694468	0.0575216	0.0445713	0.0304611	0.0968865	0.215209	0.0354266
HCNOFClBr/C13429077	0.0535085	0.0535874	0.0598376	0.189894	0.990593	0.856592	0.0976857
HCNOFClBr/C13431599	0.0765861	0.0895371	0.118253	0.256739	0.215706	0.432584	0.174688
HCNOFClBr/C13432252	0.0946593	0.0760343	0.0820468	0.0597105	0.0543833	0.0789573	0.0604745
HCNOFClBr/C134327	0.0336377	0.0354312	0.0314796	0.0678735	0.0601893	0.0887929	0.0336795
HCNOFClBr/C13434123	0.0773222	0.0715977	0.0607586	0.0593174	0.0907073	0.0744826	0.0777811
HCNOFClBr/C134496	0.0717295	0.0732978	0.0535863	0.0614901	0.109314	0.100184	0.0544795
HCNOFClBr/C13461740	0.0466802	0.0414914	0.035194	0.0716476	0.0900788	0.0584482	0.0277527
HCNOFClBr/C134623	0.313542	0.126858	0.207359	0.384925	0.247198	0.286315	0.0531927
HCNOFClBr/C13472009	0.0302758	0.0306268	0.0315151	0.0608462	0.0529599	0.0531721	0.0315834
HCNOFClBr/C13475826	0.0581069	0.0544185	0.0677878	0.0669924	0.0722824	0.137569	0.0801804
HCNOFClBr/C134816	0.217116	0.102793	0.309553	0.429098	0.20216	0.905814	0.152096
HCNOFClBr/C134855871	0.102116	0.0591777	0.0294568	0.047739	0.0542497	0.0452578	0.0301792
HCNOFClBr/C134963	0.0476272	0.0438325	0.0443011	0.0310695	0.0279823	0.105326	0.0486703
HCNOFClBr/C135013	0.0996096	0.100054	0.102411	0.0562411	0.177344	0.0781527	0.103656
HCNOFClBr/C13506768	0.139548	0.114046	0.0300408	0.162701	0.128236	0.37619	0.0440319
HCNOFClBr/C135159	0.0864259	0.0923116	0.101277	0.084641	0.0701617	0.201491	0.200739
HCNOFClBr/C135206	0.386432	0.509334	0.17951	0.589383	0.521921	0.360558	0.494094
HCNOFClBr/C13524044	0.0374314	0.0328548	0.032367	0.0438373	0.108474	0.0782004	0.040093
HCNOFClBr/C135306455	0.0410216	0.035339	0.0354702	0.0419115	0.0461625	0.0610375	0.0392503
HCNOFClBr/C13532779	0.0409599	0.0397063	0.0377748	0.0549995	0.0505714	0.0605989	0.0363987
HCNOFClBr/C13551730	0.0286001	0.0281396	0.0280326	0.0405504	0.0448617	0.0847414	0.0356244
HCNOFClBr/C13552211	0.0396033	0.0450678	0.0453173	0.0626911	0.06699	0.12483	0.0375385
HCNOFClBr/C13558708	0.0369664	0.0328253	0.0317369	0.0484977	0.0474555	0.129658	0.0355752
HCNOFClBr/C135615	0.139446	0.102389	0.0602845	0.062492	0.0574498	0.0819474	0.105292
HCNOFClBr/C135626	0.0513995	0.0432692	0.0481459	0.0676437	0.0430574	0.110549	0.390027
HCNOFClBr/C135663988	0.147944	0.12468	0.105846	0.118386	0.105138	0.0956519	0.384863
HCNOFClBr/C135671	0.0332792	0.0856886	0.0920822	0.145646	0.0697851	0.160537	0.0993397
HCNOFClBr/C135773	0.0595138	0.0571581	0.061219	0.473421	0.602764	0.432059	0.0714385
HCNOFClBr/C135795	0.0333876	0.0347965	0.0341006	0.0457614	0.0392098	0.0419204	0.0462281
HCNOFClBr/C135988	0.0349652	0.0359936	0.0352167	0.0530973	0.0602388	0.0395383	0.0447921
HCNOFClBr/C13601940	0.0601523	0.0296309	0.030084	0.0943628	0.104649	0.0707378	0.033167
HCNOFClBr/C13608872	0.0886563	0.108709	0.10319	0.0795633	0.0658097	0.371411	0.0713855
HCNOFClBr/C13612345	0.137505	0.0673447	0.0829615	0.0867025	0.0818327	0.212702	0.0516584
HCNOFClBr/C13629226	0.0470346	0.0377744	0.0354381	0.0888436	0.0409861	0.0920902	0.0386788
HCNOFClBr/C13632945	0.0534928	0.0417657	0.0483024	0.0737538	0.0591998	0.0848397	0.0455762
HCNOFClBr/C136367	0.169491	0.111501	0.115059	0.265801	0.1884	0.309731	0.102374
HCNOFClBr/C13643088	0.126745	0.0587847	0.124798	0.0922633	0.163946	0.533442	0.106518
HCNOFClBr/C136514175	0.0215816	0.0215183	0.0213298	0.0210587	0.0217531	0.0287803	0.0214894
HCNOFClBr/C13658189	0.0453553	0.0437366	0.036451	0.0719978	0.065446	0.292797	0.0390386
HCNOFClBr/C136607	0.0385045	0.0414213	0.0411878	0.909035	0.0649668	0.243734	0.120089
HCNOFClBr/C13668616	0.0522584	0.0415499	0.0435325	0.262077	0.32358	0.465225	0.0569775
HCNOFClBr/C13669426	0.0244135	0.0239484	0.0240686	0.0283682	0.0308538	0.0476196	0.0240146
HCNOFClBr/C136801	0.0725043	0.0621177	0.0542411	0.173336	0.186715	0.210826	0.0480518
HCNOFClBr/C13680303	0.0476793	0.0378268	0.03711	0.0657945	0.060212	0.124118	0.0440673
HCNOFClBr/C136856	0.0230637	0.0242141	0.0243657	0.0309881	0.025298	0.0308664	0.0246305
HCNOFClBr/C13688670	0.0910047	0.0571705	0.0609911	0.0900121	0.142523	0.54703	0.118954
HCNOFClBr/C13692143	0.0295253	0.0332778	0.0321122	0.0405667	0.0543788	0.323994	0.0293302
HCNOFClBr/C13698163	0.052698	0.0542942	0.0474432	0.0779244	0.0962289	0.220856	0.0465471
HCNOFClBr/C137031	0.18468	0.18379	0.186591	0.156835	0.0845892	0.412775	0.252322
HCNOFClBr/C13706688	0.0332188	0.0317253	0.0270267	0.10536	0.0825432	0.533339	0.0719174
HCNOFClBr/C137188	0.0274927	0.0306066	0.0274805	0.0444266	0.0445864	0.0501121	0.0267753
HCNOFClBr/C137326	0.0790714	0.0569921	0.0372866	0.0459923	0.0404707	0.0488002	0.0531959
HCNOFClBr/C13734366	0.0649974	0.14709	0.0468647	0.252102	0.374768	0.600476	0.41179
HCNOFClBr/C137439	0.0354977	0.0377463	0.0338271	0.0325174	0.0688907	0.211844	0.0356454
HCNOFClBr/C13750817	0.0253276	0.0292166	0.0264626	0.0291985	0.0266599	0.0486328	0.0246893
HCNOFClBr/C137586	0.987503	0.975371	0.389676	0.779333	0.770574	0.367474	0.215007
HCNOFClBr/C13788846	0.0344722	0.0570321	0.0470221	0.0629735	0.0541018	0.112065	0.0307969
HCNOFClBr/C13794144	0.105302	0.0552719	0.0647745	0.141233	0.147672	0.280847	0.0800987
HCNOFClBr/C137995	0.0760418	0.0723363	0.0763453	0.124934	0.122274	0.100326	0.244868
HCNOFClBr/C13816336	0.0324606	0.0334949	0.0329984	0.0447459	0.0380106	0.0359724	0.0385747
HCNOFClBr/C138227	0.0437666	0.048485	0.171068	0.0529808	0.0607463	0.375639	0.0636963
HCNOFClBr/C13851111	0.0665014	0.247023	0.261432	0.0650733	0.278596	0.219606	0.23951
HCNOFClBr/C13856854	0.0616412	0.0867133	0.0581245	0.290185	0.398813	0.14401	0.0613937
HCNOFClBr/C13857551	0.0592868	0.0519417	0.0504392	0.115459	0.271113	0.661015	0.0795894
HCNOFClBr/C138590	0.0358041	0.0410459	0.0373165	0.073653	0.0738288	0.103652	0.0357998
HCNOFClBr/C138863	0.64004	0.0382089	0.0389465	0.0800244	0.0725362	0.375952	0.439487
HCNOFClBr/C13925003	0.169615	0.030731	0.0292079	0.329833	0.0991513	0.228982	0.0342509
HCNOFClBr/C139402	0.0608551	0.190289	0.132399	0.458623	0.165754	0.231178	0.14912
HCNOFClBr/C139628	0.330799	0.113645	0.195461	0.216761	0.227879	0.786739	0.270672
HCNOFClBr/C13979812	0.0312188	0.0314307	0.0304563	0.0363646	0.0377211	0.0544407	0.0316436
HCNOFClBr/C13991372	0.0393325	0.0315848	0.0310004	0.218981	0.0457825	0.603189	0.154288
HCNOFClBr/C14003340	0.0302974	0.0295386	0.0296763	0.035564	0.0317717	0.0414495	0.0297519
HCNOFClBr/C140114	0.0995671	0.0813085	0.108394	0.153781	0.18043	0.199396	0.0997401
HCNOFClBr/C140283	0.0816623	0.0460658	0.0461236	0.0866482	0.151539	0.0497005	0.230539
HCNOFClBr/C140294	0.030044	0.0261804	0.0251989	0.614426	0.293658	0.235314	0.126491
HCNOFClBr/C140501	0.291273	0.192688	0.155496	0.3685	0.348905	0.143616	0.139452
HCNOFClBr/C14062181	0.319379	0.204862	0.256157	0.419789	0.0633762	0.565998	0.192236
HCNOFClBr/C14062192	0.289496	0.225003	0.273327	0.428669	0.0677393	0.519233	0.471918
HCNOFClBr/C14062341	0.0599799	0.0959697	0.0943899	0.147457	0.169759	0.358067	0.120697
HCNOFClBr/C140670	0.0612247	0.080652	0.0448684	0.28795	0.117218	0.650039	0.085794
HCNOFClBr/C140750	0.105896	0.0795197	0.02446	0.0565094	0.0763369	0.0659006	0.0244037
HCNOFClBr/C140772	0.0588626	0.0774429	0.0930342	0.324234	0.100446	0.468151	0.0470282
HCNOFClBr/C140794	0.0366631	0.0339128	0.0294774	0.0462456	0.330077	0.202641	0.0300899
HCNOFClBr/C140807	0.0803566	0.0911189	0.093316	0.139013	0.140486	0.1253	0.126793
HCNOFClBr/C140885	0.0320493	0.0316098	0.0327651	0.0374098	0.0336032	0.151684	0.033644
HCNOFClBr/C141026	0.0616164	0.064908	0.0656498	0.0906499	0.0733621	0.347073	0.916841
HCNOFClBr/C141048	0.0803733	0.0822348	0.0741093	0.10439	0.0799083	0.582523	0.192585
HCNOFClBr/C141059	0.46098	0.0653955	0.0758774	0.434902	0.106464	0.419341	0.0933262
HCNOFClBr/C141060	0.0464285	0.0487133	0.0526173	0.0606868	0.0739603	0.257686	0.0766614
HCNOFClBr/C14107972	0.0515725	0.0498253	0.0525935	0.0363739	0.0288766	0.0991785	0.0546274
HCNOFClBr/C14113010	0.061903	0.0607993	0.0603044	0.0692807	0.101038	0.633768	0.113015
HCNOFClBr/C141184	0.101589	0.114523	0.109406	0.126046	0.171079	0.821462	0.495628
HCNOFClBr/C141242	1.21188	0.0654176	0.0666211	0.128138	0.46309	0.665493	1.08287
HCNOFClBr/C141286	0.182612	0.0739548	0.0681426	1.00761	1.08012	0.914328	0.273015
HCNOFClBr/C14130053	0.100282	0.0984029	0.0993282	0.131174	0.144537	0.0922121	0.242797
HCNOFClBr/C141322	0.0411184	0.0448764	0.0447095	0.044296	0.0480585	0.232595	0.0465471
HCNOFClBr/C141435	0.0236116	0.0213411	0.0216579	0.0653991	0.0438602	0.070444	0.0223076
HCNOFClBr/C14143556	0.446988	0.215185	0.262555	0.141006	0.308051	0.442606	0.150993
HCNOFClBr/C141483150	0.0251965	0.0251391	0.0254285	0.0290093	0.0303114	0.205728	0.132484
HCNOFClBr/C141708	0.0571588	0.0503914	0.0525202	0.16646	0.30234	0.417585	0.0672153
HCNOFClBr/C141731	0.0541404	0.0460476	0.0466521	0.0542458	0.0928673	0.0855936	0.0490715
HCNOFClBr/C14178155	0.0397077	0.0437247	0.0462797	0.446743	0.455639	0.983852	0.0680369
HCNOFClBr/C141786	0.0684334	0.0482664	0.0534217	0.043915	0.0635455	0.109529	0.0491665
HCNOFClBr/C141913	0.0412253	0.0380801	0.0386388	0.047216	0.068147	0.0943149	0.0372611
HCNOFClBr/C141935	0.0329542	0.0364717	0.0375246	0.0576284	0.0506581	0.0402729	0.0531383
HCNOFClBr/C141979	0.0366774	0.0604874	0.0395013	0.174853	0.148274	0.528865	0.0605268
HCNOFClBr/C142085	0.0202153	0.0200679	0.0198446	0.0235507	0.0214724	0.0410941	0.0200124
HCNOFClBr/C142198	0.0544374	0.0512649	0.0568109	0.522978	0.981918	1.04282	0.0869947
HCNOFClBr/C14227180	0.111582	0.0945171	0.129339	0.159789	0.210277	0.344279	0.0901228
HCNOFClBr/C14227953	0.0566969	0.0543304	0.0409089	0.0714793	0.130013	0.402708	0.0433503
HCNOFClBr/C142289	0.0276004	0.0301286	0.0272333	0.0257738	0.0310037	0.0399925	0.0266133
HCNOFClBr/C142290	0.0191887	0.0325915	0.0196743	0.0337319	0.244419	0.185646	0.0450825
HCNOFClBr/C1423605	0.0257598	0.0192108	0.0233769	0.0410621	0.0406087	0.0479612	0.0192685
HCNOFClBr/C142507	0.35806	0.265907	0.169014	0.209892	0.166117	0.819636	0.139187
HCNOFClBr/C142610	0.0357558	0.0348927	0.0349685	0.0483092	0.0637197	0.0794467	0.0374964
HCNOFClBr/C142621	0.0417766	0.0380791	0.0380905	0.0524107	0.0516706	0.395263	0.0493425
HCNOFClBr/C14268667	0.0992217	0.0676195	0.0705773	0.091428	0.0973215	0.100184	0.0629181
HCNOFClBr/C142687	0.033161	0.0311715	0.0320687	0.0430506	0.0325643	0.0290446	0.0333122
HCNOFClBr/C14272470	0.190623	0.198096	0.209497	0.452707	0.0726577	0.482904	0.306971
HCNOFClBr/C142778	0.0898574	0.0873237	0.0860085	0.102265	0.295911	0.848323	1.09819
HCNOFClBr/C142790	0.0364104	0.0369024	0.0361428	0.053724	0.0845968	0.119118	0.0389398
HCNOFClBr/C142825	0.0405174	0.0416467	0.0421002	0.0533176	0.0580158	0.0466611	0.056196
HCNOFClBr/C14289964	0.0862078	0.0982173	0.0935754	0.168765	0.248451	0.729013	0.0994795
HCNOFClBr/C142905	0.0858047	0.0814835	0.0798658	0.101521	0.135461	0.367414	0.119214
HCNOFClBr/C142916	0.0966461	0.0966073	0.0972049	0.126688	0.140618	0.213905	0.275129
HCNOFClBr/C142927	0.0465525	0.0489014	0.0490572	0.0509609	0.0577449	0.178602	0.0800438
HCNOFClBr/C142949	0.0937799	0.0910956	0.0923295	0.125268	0.137643	0.107321	0.153025
HCNOFClBr/C142961	0.0848314	0.0985291	0.100585	0.173377	0.112925	0.162913	0.163268
HCNOFClBr/C14300335	0.0909468	0.0599807	0.0603017	0.0831134	0.0917517	0.0555844	0.0429689
HCNOFClBr/C143077	0.145641	0.145246	0.156379	0.0733761	0.0642731	0.358895	0.188369
HCNOFClBr/C143088	0.0963512	0.095861	0.120594	0.204367	0.126175	0.0995726	0.132842
HCNOFClBr/C14309252	0.116874	0.0833285	0.0749521	0.152753	0.105065	0.674058	0.115402
HCNOFClBr/C143135	0.0587471	0.0591029	0.0595498	0.0694887	0.0714954	0.318409	0.0826579
HCNOFClBr/C143157	0.0631548	0.0629367	0.0634803	0.0824753	0.0856275	0.0511339	0.0678562
HCNOFClBr/C14315970	0.0706287	0.12613	0.128625	0.152574	0.126881	0.262062	0.0824081
HCNOFClBr/C143168	0.0653067	0.0659243	0.066431	0.0931928	0.113132	0.0349438	0.0905214
HCNOFClBr/C14321278	0.161145	0.0330042	0.0330137	0.0582743	0.0946947	0.0571923	0.0423507
HCNOFClBr/C143282	0.0663969	0.0817749	0.0779269	0.117906	0.154114	1.07753	0.196231
HCNOFClBr/C1435467	0.0210744	0.0212758	0.021402	0.0230126	0.0224525	0.0303015	0.0215579
HCNOFClBr/C1435489	0.0216612	0.0217088	0.0216532	0.022761	0.0217859	0.0264447	0.0216947
HCNOFClBr/C1435490	0.0216474	0.0217475	0.0216403	0.0234675	0.0218126	0.0284521	0.0218478
HCNOFClBr/C14360500	0.0753597	0.0638562	0.0570685	0.0696226	0.0581901	0.0791551	0.0492521
HCNOFClBr/C1436346	0.0337319	0.0381528	0.0377352	0.0602424	0.0447183	0.0801723	0.0545157
HCNOFClBr/C14374459	0.0376805	0.0395235	0.0403902	0.06917	0.0597436	0.0457322	0.699461
HCNOFClBr/C14376795	0.0437044	0.0406102	0.03686	0.0387429	0.0372853	0.0288363	0.0387962
HCNOFClBr/C14376819	0.0275095	0.027775	0.0254924	0.0306354	0.0430793	0.186156	0.027181
HCNOFClBr/C14377685	0.0752059	0.0661898	0.0309214	0.325672	0.316761	0.13715	0.0668479
HCNOFClBr/C143879805	0.0216537	0.0213672	0.0215096	0.0241979	0.020916	0.0267928	0.0213473
HCNOFClBr/C14411564	0.0381612	0.0392283	0.0379137	0.0544266	0.0492491	0.0410606	0.0482852
HCNOFClBr/C144284253	0.0267479	0.026428	0.0274351	0.425615	1.1432	0.279577	0.0421135
HCNOFClBr/C14430230	0.0383392	0.0351091	0.0431611	0.03308	0.020683	0.0965553	0.0420253
HCNOFClBr/C14433762	0.100622	0.0833111	0.0829004	0.163995	0.246852	0.302746	0.0938148
HCNOFClBr/C1443761	0.108455	0.0734152	0.0934182	0.464796	0.494097	0.5369	0.0674797
HCNOFClBr/C14438325	0.0373579	0.0341422	0.0322628	0.0448185	0.0343409	0.0579571	0.0339337
HCNOFClBr/C14444770	0.134259	0.141668	0.0930566	0.183867	1.05266	0.260816	0.164074
HCNOFClBr/C1444640	0.0391327	0.0384525	0.0396379	0.0767665	0.129213	0.0640884	0.0876853
HCNOFClBr/C14447166	0.0790172	0.0598696	0.11061	0.0849127	0.109228	0.247526	0.0637812
HCNOFClBr/C1445450	0.0599184	0.0664447	0.0643256	0.0813981	0.0865374	0.298214	0.0756774
HCNOFClBr/C14476370	0.134431	0.0838528	0.0643413	0.219407	0.12209	0.325594	0.231272
HCNOFClBr/C144851616	0.0311591	0.0295978	0.0291498	0.0877113	0.0784534	0.0849675	0.0453463
HCNOFClBr/C14496356	0.0828142	0.0802055	0.14674	0.367697	0.0715815	0.850482	0.0952747
HCNOFClBr/C14507029	0.0510085	0.0526708	0.0482254	0.0886925	0.270052	0.631287	0.0909666
HCNOFClBr/C1450722	0.0368839	0.0334908	0.0327501	0.0439961	0.0357465	0.0402584	0.148412
HCNOFClBr/C1450744	0.0285244	0.0268741	0.0281946	0.0584176	0.0495511	0.0660241	0.0304222
HCNOFClBr/C14508497	0.0195407	0.0195205	0.0197516	0.0279122	0.0191383	0.0464397	0.0194121
HCNOFClBr/C14523536	0.0779948	0.0573005	0.0660368	0.0798387	0.083952	0.20617	0.0548327
HCNOFClBr/C1452773	0.0227514	0.0224818	0.0225285	0.0415916	0.0301631	0.053704	0.0233417
HCNOFClBr/C14529534	0.032541	0.0350012	0.0333902	0.0567617	0.0518541	0.128556	0.0357738
HCNOFClBr/C1453061	0.0619276	0.0638995	0.0682452	0.133775	0.119583	0.249183	0.0524063
HCNOFClBr/C1453243	0.0474162	0.0434691	0.0395779	0.0570034	0.047577	0.839001	0.0393612
HCNOFClBr/C1453254	0.0552786	0.0776566	0.0744621	0.0890609	0.0763278	0.0829888	0.0673197
HCNOFClBr/C14542713	0.0407851	0.0409155	0.0434354	0.0368296	0.0341766	0.0833471	0.043876
HCNOFClBr/C1454848	0.0953784	0.0941111	0.0951739	0.123353	0.130535	0.0757414	0.161212
HCNOFClBr/C1454859	0.0863135	0.0852344	0.0862091	0.111236	0.117603	0.0684651	0.12957
HCNOFClBr/C145689345	0.170079	0.0275446	0.0251155	0.539829	0.585713	0.912522	0.0349638
HCNOFClBr/C145733	0.0861086	0.0714842	0.0886847	0.117578	0.0785098	0.189637	0.0766667
HCNOFClBr/C1457858	0.237476	0.135923	0.118581	0.15093	0.154038	0.351724	0.160635
HCNOFClBr/C1459003	0.0389671	0.0391353	0.0349929	0.0549348	0.0471585	0.0672722	0.0668701
HCNOFClBr/C1459092	0.279848	0.231721	0.26154	0.246613	0.165231	0.12012	0.337009
HCNOFClBr/C1459105	0.0653906	0.0679397	0.0676164	0.100068	0.11069	0.288727	1.46554
HCNOFClBr/C1459207	0.187614	0.092822	0.113024	0.265676	0.223026	0.747141	0.15518
HCNOFClBr/C1459934	0.0465358	0.0419431	0.0423882	0.0410429	0.0380113	0.164885	0.0444138
HCNOFClBr/C1460022	0.0451812	0.046407	0.0436779	0.0571798	0.0531592	0.0468117	0.0969842
HCNOFClBr/C1460168	0.05666	0.051073	0.0599184	0.0642449	0.0881143	0.27693	0.0497099
HCNOFClBr/C1460577	0.0487347	0.0390004	0.0388298	0.0610543	0.0946819	0.0552333	0.0380656
HCNOFClBr/C146070340	0.0259327	0.0250716	0.0249345	0.0277909	0.0277146	0.109232	0.0359655
HCNOFClBr/C146070351	0.0241557	0.0238033	0.0238204	0.0266378	0.0238533	0.0505948	0.0255686
HCNOFClBr/C1462039	0.263665	0.276591	0.277815	0.492416	0.165622	0.420997	0.174803
HCNOFClBr/C1462073	0.0323088	0.0319298	0.0319058	0.166669	0.379724	0.686278	0.0720332
HCNOFClBr/C1462277	0.133177	0.127642	0.120478	0.183935	0.107869	0.544837	0.103443
HCNOFClBr/C1462960	0.341198	0.335995	0.0387918	0.3634	0.117692	0.32373	0.0399085
HCNOFClBr/C1462971	0.211178	0.20538	0.231667	0.283486	0.0918276	0.368242	0.0769996
HCNOFClBr/C1463178	0.0295603	0.0288976	0.0291766	0.042222	0.0419407	0.0472413	0.030423
HCNOFClBr/C14667551	0.0286414	0.0301512	0.0309008	0.0389151	0.0346952	0.0675073	0.0325977
HCNOFClBr/C14676290	0.0558807	0.0540814	0.405543	0.262334	0.0788718	0.0898039	0.349629
HCNOFClBr/C1467794	0.0327898	0.0272561	0.0317146	0.109395	0.0591718	0.0483405	0.0355075
HCNOFClBr/C14678025	0.0236307	0.02385	0.0240407	0.0359024	0.0315416	0.110166	0.0251091
HCNOFClBr/C1468399	0.0480347	0.182415	0.0445126	0.240237	0.241156	0.593013	0.319134
HCNOFClBr/C14686147	0.0421518	0.0526331	0.0466664	0.0688952	0.0895377	0.650944	0.0586367
HCNOFClBr/C1468957	0.0347111	0.0550468	0.115824	0.0673644	0.0596588	0.0475339	0.121572
HCNOFClBr/C14691895	0.129108	0.0942547	0.109425	0.0694474	0.0894556	0.131181	0.152833
HCNOFClBr/C1469483	0.0404194	0.0275232	0.0382921	0.067994	0.0391018	0.110526	0.0391825
HCNOFClBr/C1469701	0.0448021	0.0496537	0.0540965	0.118962	0.231462	0.643089	0.102146
HCNOFClBr/C1469949	0.114566	0.0944679	0.11343	0.166674	0.250213	0.643618	0.0537331
HCNOFClBr/C1470504	0.0381774	0.0397008	0.0399523	0.0522429	0.0717512	0.0626826	0.0981228
HCNOFClBr/C1470571	0.0366695	0.0775232	0.0529783	0.144227	0.0693615	0.113043	0.0528852
HCNOFClBr/C1471030	0.0589577	0.0431033	0.0674254	0.0639602	0.13296	0.290119	0.0473973
HCNOFClBr/C1475123	0.0624424	0.0421182	0.0525492	0.0695756	0.0607625	0.138006	0.0490679
HCNOFClBr/C14752751	0.357885	0.141008	0.16658	0.376981	0.138327	0.190846	0.475809
HCNOFClBr/C14765301	0.101352	0.0828206	0.0779318	0.171302	0.123374	0.271289	0.0973625
HCNOFClBr/C1477505	0.0260383	0.0239232	0.023409	0.0314424	0.027195	0.0621218	0.0254078
HCNOFClBr/C1477550	0.0283643	0.0267838	0.0260062	0.0476415	0.0848766	0.0599553	0.0288587
HCNOFClBr/C147820	0.0303872	0.0310199	0.0305957	0.0521142	0.0432377	0.0406511	0.0312534
HCNOFClBr/C1481932	0.0571804	0.0492908	0.0448755	0.0550402	0.0656875	0.088559	0.0398615
HCNOFClBr/C1482151	0.0406964	0.0385752	0.0378126	0.0607993	0.0435954	0.0655569	0.0347771
HCNOFClBr/C148243	0.0237961	0.023731	0.0238876	0.0253065	0.0241855	0.0512208	0.0240357
HCNOFClBr/C1483676	0.0556657	0.030335	0.0404502	0.0670212	0.0602839	0.0364538	0.0730299
HCNOFClBr/C1484124	0.0264758	0.0268885	0.0274095	0.0363769	0.0272356	0.0475717	0.0280267
HCNOFClBr/C148438000	0.367127	0.0654916	0.103548	0.26759	0.721186	0.798546	0.0821573
HCNOFClBr/C1484500	0.150674	0.0451988	0.0459807	0.189998	0.208695	0.0814604	0.0748764
HCNOFClBr/C1484806	0.0381645	0.0397468	0.0400083	0.110556	0.0999455	0.0778956	0.0560136
HCNOFClBr/C1485003	0.0276201	0.0325641	0.0293642	0.0357939	0.0321714	0.0486312	0.0293484
HCNOFClBr/C14850238	0.0656548	0.0565491	0.0578373	0.0870042	0.209138	0.524548	0.0649246
HCNOFClBr/C1485070	0.0850839	0.0784536	0.0698936	0.0728225	0.0634387	0.14103	0.0524465
HCNOFClBr/C148538	0.0369632	0.0326661	0.0347854	0.0266604	0.0233002	0.0815298	0.036146
HCNOFClBr/C1486517	0.0524323	0.0453182	0.0559352	0.0514551	0.388759	0.500943	0.148788
HCNOFClBr/C1486755	0.0587167	0.0525761	0.0534455	0.157246	0.13985	0.169097	0.307728
HCNOFClBr/C14869397	0.146452	0.175148	0.174158	0.319661	0.339283	0.211236	0.180562
HCNOFClBr/C148878	0.0345248	0.0764492	0.036776	0.0727359	0.128727	0.0437877	0.0391194
HCNOFClBr/C14892149	0.112895	0.0925566	0.0818856	0.666605	0.567541	0.413419	0.158943
HCNOFClBr/C14901076	0.0768039	0.119782	0.0982877	0.306292	0.28194	0.489424	0.0662329
HCNOFClBr/C149166	0.339848	0.225378	0.280785	0.412866	0.426636	0.637241	0.323234
HCNOFClBr/C14916791	0.0293835	0.0309294	0.0327539	0.0593189	0.054216	0.0657731	0.0394744
HCNOFClBr/C14916804	0.0311886	0.0375578	0.0385213	0.0675559	0.0619746	0.0436803	0.200499
HCNOFClBr/C14918219	0.0264952	0.0236092	0.0246465	0.0477047	0.0454638	0.0312294	0.0253233
HCNOFClBr/C14919018	0.0460395	0.0460758	0.0475968	0.0628611	0.0761013	0.636153	0.0551947
HCNOFClBr/C14922362	0.0337514	0.0339403	0.0314518	0.0400818	0.0408728	0.0732	0.0287081
HCNOFClBr/C1492304	0.167569	0.164164	0.173066	0.133286	0.141725	0.720227	0.761007
HCNOFClBr/C1493272	0.0936828	0.119578	0.137939	0.0664636	0.024739	0.196307	0.117757
HCNOFClBr/C149575	0.0775549	0.0779213	0.0751702	0.0789059	0.0913947	0.114506	0.0699039
HCNOFClBr/C149735	0.117812	0.0568825	0.0503115	0.0809858	1.2261	0.273274	0.0528411
HCNOFClBr/C149793691	0.0255334	0.0240131	0.0244168	0.0256779	0.026826	0.0481917	0.065769
HCNOFClBr/C14979396	0.0438133	0.100651	0.115369	0.106074	0.108123	0.123473	0.103539
HCNOFClBr/C14984215	0.108856	0.0932503	0.0900982	0.316862	0.264355	0.277022	0.0918231
HCNOFClBr/C1498960	0.0620656	0.0617016	0.0630499	0.0420959	0.0433692	0.154993	0.0559906
HCNOFClBr/C15001271	0.055251	0.0487484	0.0647128	0.126294	0.0960037	0.197524	0.160598
HCNOFClBr/C1501059	0.274716	0.107675	0.215389	0.478509	0.106751	0.381441	0.132901
HCNOFClBr/C1501060	0.16841	0.0897801	0.0795797	0.260851	0.318881	1.1609	0.198835
HCNOFClBr/C1501275	0.463382	0.0849906	0.0741585	0.132695	0.0695012	0.929713	0.121337
HCNOFClBr/C150130	0.0269032	0.0260917	0.0253272	0.0387934	0.0280152	0.0569014	0.0261024
HCNOFClBr/C15014252	0.109641	0.0656157	0.0676105	0.14281	1.19439	1.14227	0.122095
HCNOFClBr/C15018038	0.0553428	0.0562223	0.0521059	0.127112	0.114132	0.343621	0.0617407
HCNOFClBr/C1501822	0.223243	0.0764128	0.0801687	0.125759	0.535781	0.386571	0.0771429
HCNOFClBr/C150196	0.0354801	0.0339385	0.0363868	0.024809	0.0166155	0.0680232	0.0366392
HCNOFClBr/C1502007	0.0618194	0.0541044	0.0492913	0.04628	0.0389713	0.237661	0.128621
HCNOFClBr/C1502030	0.168845	0.0535542	0.0701755	0.260372	0.268578	0.68115	0.0756889
HCNOFClBr/C15022089	0.095838	0.0680898	0.0524115	0.103765	0.352966	0.652339	0.0676599
HCNOFClBr/C1502223	0.118634	0.137477	0.107618	0.0679099	0.130721	0.0880781	0.156499
HCNOFClBr/C1502245	0.0371549	0.0377974	0.0397945	0.0450653	0.0398809	0.0510906	0.0438224
HCNOFClBr/C1502381	0.0363555	0.0399946	0.0407977	0.0508503	0.0530836	0.07848	0.0414669
HCNOFClBr/C1503497	0.0577908	0.0561975	0.0316505	0.131899	0.0681241	0.0746104	0.034131
HCNOFClBr/C1504547	0.136896	0.0775343	0.0695335	0.39142	0.37999	0.379681	0.0397966
HCNOFClBr/C1504581	0.0244707	0.0239822	0.0238205	0.0443457	0.0256763	0.0399309	0.257466
HCNOFClBr/C150517774	0.097559	0.030947	0.0272645	0.0718661	0.0596164	0.352143	0.0356183
HCNOFClBr/C1505506	0.0449861	0.0325337	0.0341661	0.0501195	0.0459632	0.0663131	0.0441674
HCNOFClBr/C15057984	0.118288	0.0588437	0.055728	0.286272	0.133535	0.275871	0.0905521
HCNOFClBr/C150618	0.0787265	0.0677685	0.066275	0.322495	0.105113	0.250587	0.0743103
HCNOFClBr/C15068356	0.189738	0.140249	0.15116	0.0560551	0.0768618	0.123051	0.174818
HCNOFClBr/C15075500	0.042271	0.0671953	0.0457826	0.131346	0.203699	0.435474	0.081175
HCNOFClBr/C150765	0.0337192	0.032893	0.036403	0.0266083	0.0196244	0.0598705	0.0367162
HCNOFClBr/C150776	0.125362	0.151095	0.160143	0.201588	0.165725	0.228012	0.121892
HCNOFClBr/C150787	0.0457686	0.0439266	0.0501094	0.0276284	0.0177586	0.0941686	0.0525964
HCNOFClBr/C150965734	0.106966	0.0786603	0.0777772	0.125934	0.311758	0.624224	0.0791722
HCNOFClBr/C151008	0.0405686	0.0285324	0.0283486	0.0416878	0.0321853	0.0294736	0.0287175
HCNOFClBr/C15104617	0.0768807	0.054698	0.064761	0.0908829	0.0753105	0.150725	0.0738175
HCNOFClBr/C151100	0.0413811	0.0404434	0.0438021	0.0278933	0.0157776	0.0786476	0.0456527
HCNOFClBr/C15110744	0.0517985	0.0425712	0.0496434	0.0462253	0.0445345	0.142427	0.0527074
HCNOFClBr/C15111565	0.0437019	0.042756	0.0436156	0.193985	0.683245	0.201266	0.458698
HCNOFClBr/C151188	0.0325209	0.0337595	0.0339025	0.0788916	0.0571742	0.08736	0.0330566
HCNOFClBr/C151199	0.0684764	0.0594317	0.0704889	0.114045	0.0778074	0.0774265	0.344078
HCNOFClBr/C15121843	0.0554086	0.0770176	0.0617709	0.0533002	0.0478833	1.26622	0.0624047
HCNOFClBr/C15128902	0.0254807	0.0249968	0.0265999	0.0400357	0.0356635	0.0403312	0.0275607
HCNOFClBr/C1513606	0.180581	0.105232	0.138492	0.105293	0.0957675	0.216185	0.178278
HCNOFClBr/C1513695	0.0283083	0.0269693	0.0269654	0.0466246	0.0240522	0.0727398	0.0495836
HCNOFClBr/C1514870	0.0409251	0.029029	0.0296897	0.0638111	0.0631287	0.936257	0.0646851
HCNOFClBr/C15149107	0.113574	0.0921764	0.068499	0.0793785	0.0893647	0.154885	0.0750537
HCNOFClBr/C1517222	0.0280822	0.0273322	0.0279008	0.032197	0.0250242	0.0349162	0.0281449
HCNOFClBr/C15181869	0.0568317	0.057125	0.0493298	0.0511158	0.0816325	0.23061	0.0478587
HCNOFClBr/C1518861	0.0830552	0.0529952	0.0497278	0.0663796	0.0641609	0.053892	0.0576203
HCNOFClBr/C1520214	0.030833	0.0306444	0.0290119	0.0422512	0.0387803	0.0631713	0.030673
HCNOFClBr/C1520429	0.0921444	0.0802743	0.0407161	0.103907	0.1236	0.135957	0.189249
HCNOFClBr/C15205115	0.0267768	0.0300414	0.0277238	0.0634064	0.078324	0.126987	0.0333146
HCNOFClBr/C1521386	0.09003	0.0763261	0.0595405	0.618127	0.0585282	0.567777	0.0723833
HCNOFClBr/C1521513	0.0455252	0.0386541	0.0378917	0.0461523	0.0338367	0.0532466	0.0363613
HCNOFClBr/C152211159	0.0369431	0.0541984	0.0574307	0.106351	0.112771	0.751943	0.0490693
HCNOFClBr/C15231911	0.0252297	0.0252481	0.0254956	0.0288236	0.0218204	0.0359084	0.0255473
HCNOFClBr/C15232765	0.0304998	0.031764	0.0406758	0.0787256	0.0723783	0.0440447	0.421007
HCNOFClBr/C15258738	0.0379525	0.0254727	0.0262834	0.0681968	0.121027	0.145922	0.0262758
HCNOFClBr/C1527895	0.0325298	0.0323011	0.0352356	0.027333	0.0169631	0.066088	0.0363987
HCNOFClBr/C1528252	0.139879	0.150445	0.118172	0.111823	0.0715486	0.626171	0.134249
HCNOFClBr/C1529686	0.0705798	0.0701026	0.072271	0.0690259	0.0726148	0.104091	0.0764006
HCNOFClBr/C1530036	0.122997	0.0662352	0.0468789	0.0777052	0.0855	0.0744293	0.252667
HCNOFClBr/C1533035	0.0446734	0.0417996	0.0386497	0.0435528	0.0488458	0.0655303	0.233173
HCNOFClBr/C1533206	0.0886645	0.0777856	0.0556186	0.12317	0.0780653	0.135706	0.134315
HCNOFClBr/C15341089	0.024928	0.0262669	0.0266446	0.0374816	0.0313526	0.0592375	0.0338037
HCNOFClBr/C1534265	0.137768	0.157678	0.158251	0.10901	0.132594	0.520404	0.513229
HCNOFClBr/C1534276	0.117467	0.0862752	0.0615147	0.176917	0.118032	0.301148	0.23231
HCNOFClBr/C1535757	0.0381353	0.0385435	0.0367401	0.0615541	0.0564257	0.714147	0.0637611
HCNOFClBr/C15374455	0.082929	0.102782	0.0780856	0.0635442	0.0538928	0.0524481	0.136617
HCNOFClBr/C1539044	0.260298	0.172476	0.252865	0.214366	0.282435	0.640206	0.182865
HCNOFClBr/C15394306	0.188414	0.103546	0.0910553	0.273003	0.197626	0.347	0.0779367
HCNOFClBr/C1540358	0.120514	0.0997957	0.106169	0.0824864	0.0755653	0.584038	0.0891863
HCNOFClBr/C15403891	0.0363542	0.0410995	0.0407025	0.0462699	0.0396003	0.0319856	0.0412611
HCNOFClBr/C1541237	0.040715	0.0427944	0.0408383	0.044389	0.0572061	0.644166	0.0418322
HCNOFClBr/C15451146	0.188241	0.112215	0.160242	0.173062	0.153619	0.373233	0.0693205
HCNOFClBr/C15458487	0.175141	0.171996	0.166994	0.163189	0.133723	0.333083	0.105072
HCNOFClBr/C1546798	0.0376502	0.0322785	0.0334617	0.0507604	0.0649885	0.0590043	0.0345288
HCNOFClBr/C1546801	0.0236671	0.0215713	0.0216372	0.0265703	0.0218609	0.042627	0.0216291
HCNOFClBr/C15469779	0.0553217	0.0471915	0.0465918	0.184313	0.207061	0.759884	0.245972
HCNOFClBr/C1547871	0.0365323	0.0339621	0.0360828	0.194937	0.254612	0.425149	0.040244
HCNOFClBr/C15480009	0.0904471	0.041112	0.0443519	0.057905	0.0483148	0.630842	0.0525968
HCNOFClBr/C1548136	0.089894	0.0742109	0.0464024	0.0727138	0.0575375	0.214781	0.186534
HCNOFClBr/C15484932	0.0886526	0.091773	0.0908023	0.151028	0.153452	0.113212	0.116183
HCNOFClBr/C15486198	0.141224	0.136444	0.136305	0.0638736	0.0715475	0.332373	0.193773
HCNOFClBr/C15507354	0.0880497	0.0688199	0.0622175	0.163652	0.196173	0.437777	0.0953907
HCNOFClBr/C1551446	0.0551097	0.0555203	0.0526313	0.0799664	0.0946265	0.723251	0.0594429
HCNOFClBr/C1552949	0.0315292	0.0335783	0.0340456	0.0446312	0.0411822	0.0779769	0.0396028
HCNOFClBr/C1555664	0.0339631	0.0437988	0.0394074	0.101747	0.126304	0.0496723	0.0489908
HCNOFClBr/C1556098	0.0420794	0.040489	0.0410269	0.0475747	0.0516651	0.0751264	0.0433661
HCNOFClBr/C1559075	0.180191	0.161782	0.145135	0.169746	0.187589	0.607417	0.212114
HCNOFClBr/C1560061	0.308021	0.287168	0.316254	0.0926951	0.113258	0.0471497	0.319246
HCNOFClBr/C156081	0.218555	0.0601899	0.0915395	0.0883191	0.0858089	0.231705	0.195625
HCNOFClBr/C1560867	0.0992802	0.119394	0.136674	0.218374	0.0955899	0.1667	0.234836
HCNOFClBr/C1560889	0.117238	0.316313	0.213012	0.296171	0.152693	0.192739	0.581652
HCNOFClBr/C1561075	0.0873221	0.089292	0.0903546	0.117834	0.110286	0.115339	0.140407
HCNOFClBr/C1561860	0.0309752	0.0316179	0.0321152	0.0405805	0.0404482	0.0460022	0.0305295
HCNOFClBr/C1562932	0.0412768	0.033494	0.0326655	0.0455291	0.0578787	0.0681043	0.0386967
HCNOFClBr/C1563662	0.189929	0.11488	0.100422	0.430336	0.342349	0.277486	0.108611
HCNOFClBr/C1563902	0.0613963	0.054691	0.0499396	0.0909005	0.083543	0.339877	0.0647701
HCNOFClBr/C156434	0.0432572	0.0397044	0.0434264	0.0377277	0.0380757	0.103618	0.0439777
HCNOFClBr/C1564643	0.0334489	0.0326393	0.032829	0.0400841	0.0351643	0.0618686	0.0327817
HCNOFClBr/C1565715	0.119748	0.113793	0.0384186	0.159669	0.123285	0.0685691	0.0544873
HCNOFClBr/C1565748	0.0553452	0.0394692	0.0457219	0.0662056	0.0726604	0.0586039	0.0363507
HCNOFClBr/C1565759	0.270933	0.0457675	0.0578524	0.0732288	0.0785847	0.0721882	0.187717
HCNOFClBr/C1565806	0.0664791	0.0418059	0.0408407	0.0684474	0.0459725	0.0562281	0.043931
HCNOFClBr/C1565817	0.0631389	0.0568825	0.0577465	0.0924548	0.110605	0.097853	0.112976
HCNOFClBr/C156592	0.0173351	0.0165656	0.0172033	0.0254511	0.0175654	0.0782639	0.0167016
HCNOFClBr/C156605	0.0180787	0.0205744	0.0188839	0.0223333	0.0201485	0.0428738	0.0190007
HCNOFClBr/C15673048	0.05168	0.0514184	0.0577154	0.0758655	0.0808339	0.0870726	0.116555
HCNOFClBr/C1567755	0.0429186	0.0360639	0.0330154	0.052713	0.065015	0.975761	0.0425645
HCNOFClBr/C156832	0.0260041	0.0230768	0.023799	0.0390621	0.0327283	0.0589977	0.0238533
HCNOFClBr/C1568703	0.0348663	0.0383278	0.0381832	0.0326463	0.0244335	0.0645737	0.0404281
HCNOFClBr/C156876	0.0264326	0.0248805	0.0247897	0.0369309	0.0372012	0.0389676	0.0252228
HCNOFClBr/C1569444	0.0629288	0.0560283	0.0654635	0.0750512	0.0826851	0.291165	0.0650711
HCNOFClBr/C1569502	0.0344192	0.0418132	0.0291968	0.0446076	0.183387	0.446469	0.0537812
HCNOFClBr/C1569604	0.312296	0.120775	0.0469391	0.206874	0.374244	0.506921	0.0512297
HCNOFClBr/C1571080	0.0341725	0.0333447	0.0342211	0.0370221	0.0382523	0.118874	0.045981
HCNOFClBr/C15716300	0.236058	0.0920045	0.090591	0.236061	0.150884	0.520341	0.104654
HCNOFClBr/C1571864	0.0475775	0.0472882	0.0520752	0.114595	0.114623	0.0651038	0.153845
HCNOFClBr/C15721229	0.0437199	0.0401103	0.0376282	0.0474059	0.0449495	0.377865	0.0431597
HCNOFClBr/C1572469	0.0846923	0.0349137	0.0795505	0.246047	0.133516	0.0978572	0.124812
HCNOFClBr/C15726155	0.36837	0.050518	0.0501767	0.165881	0.333406	0.585507	0.138628
HCNOFClBr/C1572925	0.149211	0.26788	0.290279	0.121195	0.107372	0.543949	0.226857
HCNOFClBr/C1572936	0.039318	0.0361531	0.0462991	0.0596804	0.0355572	0.06113	0.0549194
HCNOFClBr/C1573177	0.0511921	0.0446191	0.0464339	0.0725676	0.057193	0.783901	0.111371
HCNOFClBr/C1573280	0.0765576	0.0839786	0.0899285	0.0726727	0.0762287	0.141613	0.067793
HCNOFClBr/C157404	0.0262229	0.0202553	0.0281332	0.0173921	0.015624	0.0335345	0.0220837
HCNOFClBr/C1574410	0.029025	0.0455243	0.0666034	0.0586101	0.0653773	0.244136	0.0573278
HCNOFClBr/C15764166	0.0326792	0.0309017	0.0290463	0.0361783	0.0323557	0.0450737	0.0282845
HCNOFClBr/C1576676	0.0334208	0.0327056	0.0335285	0.0410299	0.0339891	0.0430539	0.0374613
HCNOFClBr/C1576858	0.0562352	0.0547123	0.0528244	0.0540806	0.0966847	0.46598	0.053014
HCNOFClBr/C1576950	0.220935	0.119036	0.0923926	0.386785	0.473214	0.532554	0.0458905
HCNOFClBr/C1578638	0.0364547	0.147485	0.175788	0.0520897	0.220583	0.703055	0.0393328
HCNOFClBr/C15790940	0.0516246	0.0523894	0.0527475	0.0696989	0.08762	0.0694424	0.0833172
HCNOFClBr/C15801691	0.03258	0.0326466	0.0326687	0.04773	0.0338244	0.0832944	0.0327944
HCNOFClBr/C158296696	0.0283692	0.0298906	0.0294503	0.0367796	0.0336513	0.0802169	0.0298604
HCNOFClBr/C1583580	0.0249455	0.0246847	0.0244777	0.0240521	0.0224549	0.0374003	0.0328939
HCNOFClBr/C1583671	0.161285	0.112991	0.0285641	0.09631	0.0380945	0.101032	0.086837
HCNOFClBr/C15840605	0.0420036	0.0353458	0.0373114	0.0386923	0.0399764	0.0982913	0.209387
HCNOFClBr/C15848223	0.0599113	0.0564829	0.0509639	0.0566128	0.0923672	0.343968	0.064664
HCNOFClBr/C1585075	0.029627	0.0315537	0.032238	0.0474195	0.0402028	0.0365622	0.0704892
HCNOFClBr/C15852730	0.090417	0.108272	0.0778502	0.075935	0.0914273	0.112987	0.0278297
HCNOFClBr/C15862723	0.0706924	0.0912814	0.0672972	0.0924925	0.135478	0.200687	0.105012
HCNOFClBr/C15869804	0.0465624	0.0468961	0.0466761	0.0942696	0.0587646	0.176719	0.0532477
HCNOFClBr/C15869859	0.111268	0.111549	0.116686	0.0697863	0.0736866	0.0728773	0.122421
HCNOFClBr/C15869860	0.0856702	0.0509535	0.0519621	0.149744	0.111461	0.060899	0.218997
HCNOFClBr/C15869871	0.0954596	0.0969016	0.0857563	0.0588823	0.0665194	0.157865	0.124956
HCNOFClBr/C15869939	0.067877	0.065053	0.0693798	0.142215	0.0962966	0.0810081	0.0820753
HCNOFClBr/C1587048	0.0531722	0.0491258	0.0426765	0.0563852	0.0749455	0.424818	0.0410666
HCNOFClBr/C1587208	0.140146	0.100091	0.100029	0.278866	0.263613	0.345412	0.122247
HCNOFClBr/C1587219	0.104158	0.102167	0.133649	0.499941	0.220309	0.498654	0.263922
HCNOFClBr/C15872283	0.213618	0.0768433	0.0534793	0.188494	0.127357	0.111644	0.0725927
HCNOFClBr/C15872410	0.0727915	0.0746679	0.0765331	0.0481426	0.0544006	0.165262	0.079047
HCNOFClBr/C15872421	0.0630698	0.0640676	0.0650338	0.0597473	0.0642709	0.186871	0.095004
HCNOFClBr/C15872432	0.0740611	0.0764804	0.0775096	0.0736137	0.073484	0.230352	0.117035
HCNOFClBr/C15877573	0.0673969	0.0446095	0.295383	0.460194	0.0572517	0.64807	0.0673796
HCNOFClBr/C1588892	0.0819723	0.0991792	0.0971001	0.088396	0.0815028	0.222637	0.100875
HCNOFClBr/C1589497	0.040211	0.0411555	0.040683	0.0249285	0.0251874	0.0639231	0.0386731
HCNOFClBr/C1589602	0.174582	0.145646	0.145087	0.0618737	0.0728613	0.17642	0.0922078
HCNOFClBr/C1591306	0.0602006	0.0728994	0.029976	0.0553131	0.0307286	0.0405738	0.0308421
HCNOFClBr/C1591997	0.0931373	0.0593926	0.0429587	0.0739603	0.0610121	0.184447	0.0628055
HCNOFClBr/C1592003	0.0998502	0.0783286	0.0541173	0.0846345	0.062463	0.221089	0.0576703
HCNOFClBr/C1592387	0.0441461	0.0655826	0.0763039	0.0472515	0.243124	0.32239	0.0515312
HCNOFClBr/C15932806	0.0877709	0.0689891	0.045265	0.253392	0.533701	0.376865	0.0589428
HCNOFClBr/C15950660	0.0260843	0.0240393	0.0241391	0.0289249	0.03469	0.0309788	0.0247647
HCNOFClBr/C15952611	0.0254562	0.0245254	0.0240593	0.0289424	0.0241987	0.0396222	0.0242313
HCNOFClBr/C15965307	0.0192699	0.0176334	0.0181998	0.02033	0.019135	0.0407122	0.0179599
HCNOFClBr/C15965545	0.0356544	0.0344341	0.0368199	0.0317059	0.0227644	0.0638299	0.0405764
HCNOFClBr/C15986808	0.0615241	0.0490435	0.0573101	0.0617589	0.0450888	0.0797125	0.075189
HCNOFClBr/C15987005	0.0617738	0.0546913	0.0614435	0.0702568	0.0546973	0.0779423	0.0747645
HCNOFClBr/C15988111	0.044158	0.0535814	0.030892	0.0864489	0.113632	0.547457	0.0339206
HCNOFClBr/C1599673	0.111714	0.127795	0.137364	0.109178	0.106487	0.278463	0.468898
HCNOFClBr/C16002930	0.0380753	0.0501778	0.0512182	0.0945774	0.115184	0.358538	0.0614958
HCNOFClBr/C1603403	0.0299575	0.0336267	0.0347483	0.0365099	0.0299541	0.0713322	0.0327212
HCNOFClBr/C1603414	0.024953	0.0253426	0.0253927	0.0427065	0.0366307	0.0634855	0.0254879
HCNOFClBr/C1604020	0.241484	0.284561	0.249139	0.254762	0.125173	0.248812	0.252469
HCNOFClBr/C1604111	0.0501752	0.0464479	0.0740232	0.116661	0.11243	0.639503	0.152099
HCNOFClBr/C1604280	0.423339	0.436947	0.481079	0.552613	0.556761	0.592206	0.610318
HCNOFClBr/C16050650	0.0849609	0.034001	0.0382414	0.0647141	0.173641	0.412011	0.062286
HCNOFClBr/C1605181	0.0393116	0.0373945	0.0362499	0.113716	0.0886085	0.267686	0.0651601
HCNOFClBr/C1606082	0.0889047	0.0865611	0.0921332	0.104149	0.0588659	0.576326	0.0802449
HCNOFClBr/C16078710	0.0614049	0.058922	0.0559065	0.198616	0.209266	0.318716	0.0610497
HCNOFClBr/C16091262	0.159557	0.0432657	0.0357845	0.0871626	0.056272	0.160977	0.0560856
HCNOFClBr/C16094318	0.0356874	0.0360544	0.034797	0.0428318	0.0397664	0.0612291	0.0378798
HCNOFClBr/C16096325	0.0253416	0.0254901	0.0258687	0.032102	0.0237135	0.038627	0.0255761
HCNOFClBr/C1609934	0.017471	0.0204997	0.019603	0.0420538	0.0366343	0.106788	0.0197827
HCNOFClBr/C1610180	0.0454985	0.143976	0.130034	0.494729	0.193112	0.271916	0.136039
HCNOFClBr/C1610395	0.0459909	0.0436462	0.0464566	0.0787931	0.0478819	0.735378	0.0571557
HCNOFClBr/C16106595	0.0711774	0.0393255	0.0390099	0.102404	0.117626	0.400266	0.147432
HCNOFClBr/C1615027	0.0314486	0.0345961	0.0329253	0.0327765	0.0354776	0.0688103	0.0356594
HCNOFClBr/C161622055	0.0266391	0.0270234	0.0261788	0.0289502	0.0272226	0.0505288	0.0658033
HCNOFClBr/C1617625	0.112292	0.0867925	0.0889938	0.857752	0.222186	0.620952	0.17547
HCNOFClBr/C1617636	0.141495	0.0618637	0.130842	0.12721	0.29982	0.984222	0.14148
HCNOFClBr/C161793175	0.0269763	0.0225858	0.022462	0.0271089	0.0293916	0.0557746	0.024052
HCNOFClBr/C16185969	0.0700314	0.0602452	0.0604841	0.142803	0.146808	1.15803	0.0820447
HCNOFClBr/C1619563	0.238554	0.314406	0.078224	0.0779923	0.178362	0.440918	0.226739
HCNOFClBr/C1619621	0.221685	0.0957105	0.0858907	0.0836724	0.0978309	0.383965	0.0671993
HCNOFClBr/C1620140	0.127372	0.0914887	0.106756	0.679682	0.110544	0.439357	0.0988612
HCNOFClBr/C1620980	0.042639	0.0470474	0.042682	0.065483	0.0721317	0.0824861	0.0470181
HCNOFClBr/C16213857	0.033216	0.0296236	0.0300008	0.0436102	0.0395914	0.058355	0.0359695
HCNOFClBr/C16225266	0.0403283	0.0433865	0.0407065	0.0526089	0.0480464	0.0456553	0.0433516
HCNOFClBr/C16245797	0.0529756	0.053438	0.0539331	0.0836522	0.0909188	0.0570995	0.159709
HCNOFClBr/C1625918	0.0519743	0.0558761	0.053735	0.0788188	0.0663459	0.0746139	0.0836267
HCNOFClBr/C16269059	0.159052	0.105687	0.102413	0.35924	0.234438	0.385199	0.140583
HCNOFClBr/C1628893	0.0280732	0.0291976	0.0292841	0.0472324	0.0454108	0.0853697	0.0303366
HCNOFClBr/C16308922	0.0579085	0.0504137	0.0508276	0.0463119	0.118494	0.108103	0.0440641
HCNOFClBr/C1630940	0.0284548	0.024583	0.026044	0.0259483	0.0220968	0.0115553	0.026353
HCNOFClBr/C1631261	0.0578052	0.0274131	0.0352275	0.0705246	0.131018	0.414021	0.0514447
HCNOFClBr/C1632162	0.174081	0.194741	0.196039	0.425896	0.388817	0.62251	0.206967
HCNOFClBr/C16325636	0.124268	0.110788	0.115827	0.137768	0.12595	0.179939	0.0996638
HCNOFClBr/C1632764	0.0244817	0.0226538	0.0231544	0.0284804	0.0246455	0.0484762	0.0233275
HCNOFClBr/C16331456	0.0305567	0.03369	0.0343122	0.0504154	0.0441996	0.0450006	0.0328502
HCNOFClBr/C16331467	0.0443731	0.0416434	0.0441584	0.0345396	0.0388964	0.115897	0.0456599
HCNOFClBr/C16332062	0.0315001	0.0323263	0.0338227	0.0335805	0.0314466	0.0448102	0.0357892
HCNOFClBr/C1633223	0.0473695	0.0452796	0.0383579	0.0603437	0.0597632	0.0625474	0.0351695
HCNOFClBr/C1633449	0.0207108	0.0190996	0.0191393	0.027172	0.0176291	0.0396289	0.01931
HCNOFClBr/C1634044	0.0450365	0.0415498	0.0409856	0.0445752	0.0320258	0.0751351	0.0408498
HCNOFClBr/C1636391	0.0432162	0.0473218	0.0440888	0.0445388	0.0860263	0.213536	0.0397211
HCNOFClBr/C16365278	0.040196	0.0407414	0.0432828	0.0505695	0.0526668	0.113448	0.0488459
HCNOFClBr/C16382186	0.0664946	0.0479692	0.0585104	0.04016	0.0357559	0.210794	0.228193
HCNOFClBr/C16387556	0.0682939	0.0623229	0.0581588	0.103662	0.130516	0.205181	0.0877177
HCNOFClBr/C16387716	0.0573632	0.0375046	0.0505191	0.0960766	0.0885022	0.0427635	60.2327
HCNOFClBr/C1640397	0.0336869	0.0302655	0.0316877	0.038271	0.0283802	0.0361704	0.0337175
HCNOFClBr/C16409453	0.10234	0.0655092	0.0783205	0.214095	0.0837997	0.269328	0.108657
HCNOFClBr/C1643158	0.044	0.0441856	0.0485275	0.0307631	0.0223173	0.100199	0.0478839
HCNOFClBr/C1643169	0.0439944	0.0495487	0.0533489	0.0530783	0.0459953	0.116474	0.0576294
HCNOFClBr/C1643283	0.0488546	0.0867998	0.0978086	0.0959289	0.0458695	0.220306	0.0365329
HCNOFClBr/C16433888	0.0280735	0.02821	0.0283952	0.035538	0.0263058	0.0367862	0.0290216
HCNOFClBr/C16461942	0.0370338	0.0356924	0.039195	0.0482303	0.0631225	0.0656115	0.0348258
HCNOFClBr/C1646533	0.0355477	0.0354903	0.0351949	0.0547401	0.0494573	0.0654145	0.037355
HCNOFClBr/C16466618	0.0656039	0.161567	0.184822	0.121634	0.527395	1.46711	0.22189
HCNOFClBr/C1647069	0.0769818	0.0375715	0.0390304	0.145386	0.116419	0.259935	0.0507523
HCNOFClBr/C1647081	0.0684145	0.0404663	0.0437625	0.0989444	0.114024	0.179989	0.0440366
HCNOFClBr/C1647161	0.0641616	0.0492772	0.0496323	0.0898712	0.142624	0.381031	0.0650097
HCNOFClBr/C1647230	0.036623	0.0344026	0.0342773	0.0404283	0.0364911	0.038698	0.0363005
HCNOFClBr/C1647263	0.0431347	0.039491	0.0392668	0.0643971	0.0633186	0.0393083	0.0398095
HCNOFClBr/C16488985	0.0604325	0.0427065	0.0564615	0.060654	0.0746894	0.396845	0.0679054
HCNOFClBr/C16491159	0.320177	0.0293856	0.0303079	0.273509	0.092277	0.255761	0.336793
HCNOFClBr/C165047245	0.0241051	0.0218034	0.0217239	0.027441	0.0320942	0.0580875	0.0247666
HCNOFClBr/C16510499	0.0934419	0.0662813	0.22397	0.0551608	0.0405717	0.134329	0.165576
HCNOFClBr/C16520620	0.0291704	0.0294084	0.0298053	0.0478675	0.0402424	0.0385983	0.0305009
HCNOFClBr/C16532799	0.0282119	0.0269609	0.0269585	0.620634	0.544216	0.124114	0.111882
HCNOFClBr/C1653301	0.170067	0.191394	0.202841	0.596362	0.162869	0.273279	0.459081
HCNOFClBr/C1653312	0.0931942	0.12013	0.127089	0.11648	0.104142	0.156128	0.207497
HCNOFClBr/C1653323	0.0771416	0.0682219	0.0713886	0.156131	0.145019	0.0909823	0.0810589
HCNOFClBr/C1653334	0.094701	0.137535	0.148568	0.129848	0.109878	0.117416	0.159554
HCNOFClBr/C1653345	0.0811042	0.0822568	0.0832226	0.106855	0.111697	0.0788491	0.102193
HCNOFClBr/C1653403	0.043651	0.0431378	0.0433628	0.0540109	0.0718593	0.0512741	0.0480561
HCNOFClBr/C1655692	0.086313	0.0577081	0.0682229	0.275159	0.24386	0.178148	0.603931
HCNOFClBr/C1656480	0.0412296	0.0488324	0.0536992	0.0429792	0.0295721	0.112385	0.0448101
HCNOFClBr/C1657609	0.105769	0.0632976	0.0677548	0.109701	0.129942	0.0941929	0.0599623
HCNOFClBr/C16587716	0.0817504	0.0787135	0.0732191	0.0652912	0.0522372	0.0844448	0.0876688
HCNOFClBr/C16588344	0.0766273	0.0687292	0.104182	0.0664483	0.0781974	0.096039	0.100556
HCNOFClBr/C1660044	0.041134	0.0523981	0.0462372	0.094093	0.0540275	0.27201	0.0416323
HCNOFClBr/C16609282	0.0456154	0.0516596	0.0429976	0.0651821	0.0798912	0.271082	0.0422978
HCNOFClBr/C16617462	0.0228974	0.0185449	0.0214482	0.0368128	0.031188	0.0547462	0.0198343
HCNOFClBr/C16618727	0.0542637	0.03557	0.0638344	0.160075	0.145647	0.184376	0.0835132
HCNOFClBr/C1663350	0.143327	0.112976	0.0804578	0.127854	0.258381	0.238485	0.0905552
HCNOFClBr/C1663394	0.0386558	0.0399309	0.0412278	0.0524505	0.0461499	0.193681	0.0432714
HCNOFClBr/C16634825	0.123035	0.0683612	0.049974	0.253018	0.258317	0.383673	0.144161
HCNOFClBr/C16636627	0.129504	0.119722	0.123103	0.166163	0.105658	0.288109	0.0692709
HCNOFClBr/C1664400	0.0802758	0.0851978	0.0751958	0.0819504	0.184515	0.0826787	0.08083
HCNOFClBr/C16655826	0.391945	0.109364	0.0951155	0.268852	0.393551	0.695828	0.115646
HCNOFClBr/C1665594	0.138775	0.151787	0.147609	0.0978167	0.202329	0.155847	0.167169
HCNOFClBr/C1667001	0.0770596	0.0522927	0.0437127	0.059858	0.0831254	0.0319905	0.0644041
HCNOFClBr/C1667012	0.0590279	0.0596417	0.0541774	0.210866	0.104928	0.351317	0.055372
HCNOFClBr/C16703529	0.350799	0.183276	0.183369	0.347355	0.37273	0.993617	0.321009
HCNOFClBr/C1670468	0.099876	0.0743518	0.0373038	0.106279	0.146232	0.537144	0.0355126
HCNOFClBr/C1671756	0.14523	0.12456	0.138232	0.400634	0.240322	0.248826	0.215988
HCNOFClBr/C1673478	0.0539565	0.0704494	0.0801822	0.155185	0.178227	0.343032	0.0881236
HCNOFClBr/C1674108	0.0344655	0.0333804	0.033658	0.335255	0.342826	0.4119	0.0388547
HCNOFClBr/C1674335	0.0385636	0.0402164	0.064264	0.0846015	0.0663271	0.125238	0.112086
HCNOFClBr/C1674379	0.170012	0.150073	0.148049	0.361104	0.164223	0.182563	0.100925
HCNOFClBr/C1674380	0.14264	0.129896	0.12271	0.366501	0.28231	0.144769	0.198325
HCNOFClBr/C16744891	0.0363672	0.0360343	0.0380433	0.0419593	0.0609241	0.30274	0.0377806
HCNOFClBr/C16744982	0.103688	0.0838681	0.0396665	0.0749778	0.0533909	0.244304	0.0569341
HCNOFClBr/C16745941	0.0813057	0.0402887	0.0431392	0.101267	0.0932929	0.271897	0.128708
HCNOFClBr/C16746853	0.066587	0.0494799	0.0496224	0.164936	0.155048	0.0578353	0.0587406
HCNOFClBr/C16746864	0.13359	0.0966232	0.0705672	0.225397	0.236856	0.317539	0.0571204
HCNOFClBr/C16747254	0.123282	0.0565359	0.0559538	0.0483699	0.0452178	0.117578	0.0861265
HCNOFClBr/C16747265	0.0597379	0.0496442	0.0516896	0.086028	0.0732384	0.0804413	0.094891
HCNOFClBr/C16747287	0.0588954	0.0565309	0.058544	0.0612844	0.0556534	0.0698551	0.0586813
HCNOFClBr/C16747301	0.0707436	0.0723835	0.0861787	0.0625987	0.0695942	0.104247	0.070494
HCNOFClBr/C16747312	0.0623912	0.0574191	0.0471024	0.0731694	0.0517605	0.138143	0.0676129
HCNOFClBr/C16747323	0.0620103	0.0419845	0.0431566	0.0516838	0.047088	0.0535799	0.0492534
HCNOFClBr/C16747389	0.0579703	0.0513784	0.0582619	0.0571802	0.0523436	0.082503	0.0505488
HCNOFClBr/C16747505	0.0450637	0.0456974	0.0461459	0.0456861	0.0648745	0.179953	0.046382
HCNOFClBr/C16751590	0.0829253	0.0844285	0.105068	0.047	0.080563	0.0899151	0.111922
HCNOFClBr/C1675690	0.0425567	0.0396216	0.040922	0.0592179	0.0572896	0.0351891	0.0429097
HCNOFClBr/C16766306	0.0760347	0.0729216	0.065379	0.583387	0.58744	0.60049	0.039998
HCNOFClBr/C1676637	0.0851734	0.0614496	0.0596013	0.0597709	0.056656	0.121948	0.0653411
HCNOFClBr/C167832668	0.0519187	0.0521277	0.0616606	0.0393385	0.0451622	0.17187	0.154327
HCNOFClBr/C1678815	0.088802	0.0855269	0.0799152	0.0626551	0.0469387	0.04668	0.0725454
HCNOFClBr/C1678826	0.0480626	0.0435021	0.0432783	0.0573421	0.0529189	0.0386922	0.0572638
HCNOFClBr/C1678917	0.0391369	0.038679	0.0386485	0.055985	0.0548479	0.0392377	0.0468964
HCNOFClBr/C1678928	0.0511951	0.0514583	0.0472175	0.061947	0.0508611	0.033347	0.0486589
HCNOFClBr/C1678939	0.106813	0.128513	0.133135	0.0635713	0.0487382	0.0656208	0.146399
HCNOFClBr/C16789518	0.0631819	0.0571218	0.0946106	0.100266	0.0731345	0.792002	0.0773396
HCNOFClBr/C1678973	0.0867473	0.0835271	0.0779941	0.061396	0.0461556	0.0439714	0.0751591
HCNOFClBr/C1678984	0.0564431	0.0870531	0.100693	0.0558356	0.0510507	0.0402875	0.118422
HCNOFClBr/C16789847	0.0316673	0.0299668	0.0288589	0.0333844	0.0459093	0.0362572	0.0296678
HCNOFClBr/C1680519	0.0346562	0.0353523	0.035207	0.0498522	0.0380498	0.046126	0.0380308
HCNOFClBr/C16820125	0.047305	0.0468647	0.0427479	0.0839203	0.0591214	0.148409	0.0379278
HCNOFClBr/C16840849	0.0863772	0.0842636	0.0862603	0.280263	0.233457	0.155467	0.300944
HCNOFClBr/C1686142	0.0484551	0.0392546	0.038246	0.0500439	0.0433125	0.0732559	0.0367091
HCNOFClBr/C1687532	0.0509346	0.0442521	0.0438305	0.566828	0.618862	0.517071	0.042063
HCNOFClBr/C16879020	0.0208888	0.021514	0.0210927	0.0237491	0.0193823	0.0451178	0.021469
HCNOFClBr/C168833805	0.0373439	0.0391831	0.0374515	0.058806	0.747831	0.776802	0.0910731
HCNOFClBr/C1688717	0.109997	0.103449	0.0971842	0.197604	0.131688	0.0819663	0.0913491
HCNOFClBr/C1689641	0.0380287	0.0364206	0.0298868	0.0365306	0.0261801	0.084128	0.0272302
HCNOFClBr/C1689823	0.0414486	0.0309746	0.0300727	0.0420693	0.0562666	0.0673313	0.0373245
HCNOFClBr/C16898525	0.055753	0.0531368	0.0539251	0.0742729	0.0802101	0.0970092	0.170248
HCNOFClBr/C16930953	0.0513258	0.0492556	0.0469288	0.0692272	0.0771615	0.16658	0.0551235
HCNOFClBr/C16932493	0.0454848	0.0450214	0.0470976	0.208303	0.203472	0.215372	0.0472711
HCNOFClBr/C1694311	0.0453884	0.422079	0.467009	0.177081	0.130312	0.410026	0.243233
HCNOFClBr/C16958853	0.0987476	0.123253	0.134889	0.133133	0.1354	0.224638	0.617126
HCNOFClBr/C1696204	0.0346084	0.0340221	0.0350448	0.166167	0.364391	0.21967	0.0347013
HCNOFClBr/C16967025	0.0491554	0.0457165	0.0474231	0.0722076	0.0671334	0.0733418	0.0668988
HCNOFClBr/C16993865	0.259088	0.244741	0.280546	0.178039	0.231316	0.415149	0.325074
HCNOFClBr/C1700103	0.0458316	0.053434	0.0536553	0.0808268	0.0747639	0.103	0.0477993
HCNOFClBr/C1700294	0.166943	0.0769492	0.0649483	0.486654	0.520708	0.622967	0.196224
HCNOFClBr/C1700374	0.0471899	0.0392961	0.0414328	0.0501398	0.397561	0.3685	0.0593416
HCNOFClBr/C17016830	0.0344725	0.034457	0.0402619	0.140727	0.0809999	0.203492	0.0449338
HCNOFClBr/C1701775	0.0546734	0.0481741	0.0433724	0.122932	0.13492	0.50358	0.0467557
HCNOFClBr/C17042169	0.0827132	0.0796564	0.079794	0.0967399	0.116917	0.392173	0.0725317
HCNOFClBr/C17044701	0.0356963	0.0330846	0.0324218	0.038015	0.0378938	0.0396052	0.0302795
HCNOFClBr/C17049740	0.0559334	0.0598815	0.0579138	0.13247	0.131601	0.457019	0.0736251
HCNOFClBr/C1705857	0.0348278	0.0342549	0.034509	0.0391875	0.0314341	0.0396896	0.0354027
HCNOFClBr/C1706112	0.0370613	0.0361231	0.0389457	0.0407288	0.0373859	0.0719626	0.0394765
HCNOFClBr/C1708298	0.0197833	0.0192662	0.0191136	0.0247358	0.0185435	0.0409429	0.0185735
HCNOFClBr/C1711064	0.0275546	0.0254299	0.0250408	0.0357352	0.0332472	0.045506	0.0255804
HCNOFClBr/C1711075	0.0241746	0.0228086	0.0225589	0.0290274	0.0280092	0.0407719	0.0227293
HCNOFClBr/C17123603	0.0557913	0.111595	0.107874	0.150938	0.198839	0.645528	0.0802054
HCNOFClBr/C17123614	0.0448743	0.0579394	0.0452837	0.109708	0.0964349	0.411079	0.0414332
HCNOFClBr/C171243304	0.0265536	0.0253866	0.0250011	0.029492	0.0316005	0.115267	0.080686
HCNOFClBr/C1712705	0.0352996	0.0386833	0.0569151	0.109498	0.0859079	0.206595	0.059907
HCNOFClBr/C1714290	0.0303465	0.0294021	0.0290117	0.0336284	0.0259536	0.0409886	0.0300029
HCNOFClBr/C1719068	0.0270699	0.028335	0.0280874	0.0331037	0.0244781	0.0342862	0.0281281
HCNOFClBr/C1719831	0.0337669	0.0309829	0.0311212	0.0579056	0.0437779	0.07755	0.0332783
HCNOFClBr/C17199290	0.0369585	0.135056	0.039572	0.0838825	0.145938	0.631135	0.0308585
HCNOFClBr/C17201433	0.0311323	0.0264774	0.0273928	0.0355461	0.0339871	0.0545199	0.0276501
HCNOFClBr/C1720383	0.0370149	0.0371872	0.0386091	0.0620447	0.0605842	0.0342795	0.0398997
HCNOFClBr/C1721262	0.0488536	0.0448239	0.0425034	0.0508068	0.0693789	0.160951	0.0462306
HCNOFClBr/C17213579	0.0515027	0.0467612	0.0481682	0.032079	0.0247641	0.0958673	0.0500575
HCNOFClBr/C17216089	0.0793808	0.0342433	0.100547	0.0871911	0.906216	0.455493	0.102147
HCNOFClBr/C17216625	0.157333	0.198771	0.0828872	0.0907705	0.329971	0.884759	0.0977742
HCNOFClBr/C1722107	0.0274913	0.0314332	0.0320062	0.0500321	0.0488524	0.0887575	0.0309412
HCNOFClBr/C17227473	0.0228127	0.0224538	0.0225968	0.0272488	0.0217975	0.0425537	0.0228091
HCNOFClBr/C1724396	0.0508556	0.0542793	0.0591977	0.0677246	0.0687208	0.0556646	0.059889
HCNOFClBr/C17264027	0.0634335	0.0692699	0.0689721	0.0606366	0.0514851	0.0446926	0.0655631
HCNOFClBr/C17282007	0.0308984	0.0329624	0.0325415	0.0466013	0.049321	0.0705085	0.0325704
HCNOFClBr/C1728467	0.0822646	0.0602389	0.056309	0.0844662	0.0762967	0.302083	0.0562426
HCNOFClBr/C17290005	0.097897	0.0800781	0.0734306	0.157114	0.173209	0.269037	0.0826596
HCNOFClBr/C17293537	0.0796716	0.240718	0.0581837	0.10295	0.0892979	0.0696261	0.107299
HCNOFClBr/C17293559	0.0643373	0.0522198	0.0474243	0.0893243	0.0615137	0.0642343	0.0610767
HCNOFClBr/C17293571	0.233332	0.0643619	0.0628474	0.158655	0.1469	0.263392	0.130553
HCNOFClBr/C1729675	0.0679903	0.0421256	0.0437231	0.0466466	0.0682858	0.211021	0.0477546
HCNOFClBr/C17301234	0.0701433	0.0687851	0.0993972	0.0880803	0.108864	0.0975856	0.301125
HCNOFClBr/C17301949	0.0582409	0.084949	0.0966508	0.0625354	0.0715302	0.0881257	0.110127
HCNOFClBr/C17302011	0.0531279	0.0661161	0.0743691	0.0581366	0.0550172	0.0852329	0.0847916
HCNOFClBr/C1730376	0.0295601	0.0289627	0.0295131	0.0394748	0.0296389	0.0369405	0.0299761
HCNOFClBr/C17312720	0.25786	0.0820961	0.0894388	0.0778941	0.24021	0.103729	0.0875446
HCNOFClBr/C1731799	0.0755151	0.0741827	0.0758424	0.0919771	0.114334	0.598185	0.0828291
HCNOFClBr/C1731846	0.0650926	0.0648492	0.0614609	0.297412	0.104538	0.456483	0.0670803
HCNOFClBr/C1731868	0.0646496	0.0639102	0.0651684	0.0814961	0.0930909	0.133541	0.0708277
HCNOFClBr/C1732087	0.0699802	0.0551809	0.0564651	0.198954	0.0818381	0.701152	0.127015
HCNOFClBr/C1732101	0.0627444	0.0616913	0.0636788	0.0733121	0.106534	0.772903	0.0762425
HCNOFClBr/C1732134	0.0420719	0.0379542	0.0397337	0.0613629	0.0453725	0.0708482	0.0405824
HCNOFClBr/C17329156	0.0453104	0.0484535	0.0474857	0.0649781	0.0638439	0.0975524	0.0963394
HCNOFClBr/C17329872	0.380291	0.209177	0.196138	0.0882933	0.107796	0.153004	0.19531
HCNOFClBr/C1734798	0.0259297	0.0288597	0.0285549	0.0406422	0.0457818	0.0853721	0.0311798
HCNOFClBr/C17351289	0.0252	0.0264507	0.0257279	0.0334758	0.0269872	0.0458805	0.0481326
HCNOFClBr/C17356193	0.122556	0.135211	0.113048	0.634021	0.400951	0.570774	0.125645
HCNOFClBr/C17357141	0.0597553	0.0423739	0.0477955	0.108097	0.16186	0.310793	0.0525597
HCNOFClBr/C1735848	0.0221345	0.0220348	0.0222035	0.0166706	0.0201985	0.0389205	0.0218216
HCNOFClBr/C17362173	0.0285851	0.0333413	0.028931	0.0455198	0.0394081	0.0397751	0.0325932
HCNOFClBr/C1736603	0.332121	0.0390271	0.0886543	0.102435	0.0422717	0.488321	0.201797
HCNOFClBr/C1736749	0.117901	0.125709	0.0815794	0.0989732	0.0925104	0.764962	0.0666234
HCNOFClBr/C1737195	0.323432	0.111099	0.0935819	0.109629	0.125467	0.526014	0.167069
HCNOFClBr/C17377956	0.203735	0.128296	0.124526	0.157972	0.50315	0.18977	0.382079
HCNOFClBr/C1738369	0.028655	0.0266922	0.0316588	0.0303984	0.0544618	0.13575	0.0380187
HCNOFClBr/C174013297	0.0726232	0.0722728	0.0571809	0.47796	0.107038	0.581343	0.0693388
HCNOFClBr/C17408149	0.408976	0.0453429	0.0597408	0.0881754	0.128072	0.440984	0.0727464
HCNOFClBr/C17408161	0.0887916	0.0780951	0.0657339	0.33285	0.193308	0.307982	0.0781865
HCNOFClBr/C17417093	0.0232209	0.0244462	0.022564	0.0281567	0.0249014	0.0308167	0.0231061
HCNOFClBr/C17432381	0.10465	0.156566	0.171255	0.100226	0.405326	0.144746	0.13919
HCNOFClBr/C17451182	0.49114	0.484664	0.436618	0.14935	0.125685	0.51054	0.263907
HCNOFClBr/C17455139	0.440594	0.26891	0.315661	0.569768	0.561634	0.915024	0.219813
HCNOFClBr/C1745819	0.859047	0.0313459	0.0336677	0.0887166	0.113777	0.879034	0.068815
HCNOFClBr/C1746130	0.0415968	0.0420339	0.0469044	0.0586885	0.186327	0.474264	0.0518164
HCNOFClBr/C1746232	0.0386406	0.0401095	0.0376696	0.0482889	0.046218	0.0556409	0.0406675
HCNOFClBr/C1746776	0.0455527	0.045221	0.0428918	0.0518101	0.0649695	0.192658	0.0429763
HCNOFClBr/C17480692	0.18705	0.0669043	0.0786893	0.0964629	0.152512	0.264238	0.181628
HCNOFClBr/C17481275	0.0646379	0.0471437	0.0370236	0.693468	0.687718	0.249418	0.0491849
HCNOFClBr/C1749048	0.0916458	0.109097	0.0900586	0.160674	0.16143	0.105716	0.151256
HCNOFClBr/C175135112	0.0442565	0.0431086	0.0419788	0.0591691	0.0572831	0.0403	0.0517961
HCNOFClBr/C175205104	0.051322	0.0467799	0.0474311	0.0393568	0.0332264	0.0704791	0.0451284
HCNOFClBr/C17527285	0.0521734	0.0545369	0.0530408	0.0722592	0.0614872	0.0603175	0.154136
HCNOFClBr/C175277937	0.0596882	0.0441954	0.0468014	0.0795853	0.0715932	0.0937185	0.0499659
HCNOFClBr/C17530697	0.0353935	0.036235	0.0372352	0.0579313	0.0672906	0.0676835	0.0343512
HCNOFClBr/C17537643	0.043757	0.0347392	0.033844	0.0494788	0.0393576	0.0712636	0.0358108
HCNOFClBr/C1754558	0.220725	0.114189	0.100125	0.232502	0.243813	0.273114	0.100779
HCNOFClBr/C17564646	0.0478393	0.0254291	0.0313248	0.0308405	0.0305397	0.0424525	0.0253799
HCNOFClBr/C1757422	0.0425514	0.0477083	0.0439197	0.0357953	0.0634764	0.623484	0.0437593
HCNOFClBr/C1758469	0.0480655	0.0510767	0.050257	0.0631013	0.0442957	0.155439	0.050576
HCNOFClBr/C1758856	0.0577816	0.0430508	0.0480041	0.0840419	0.0714529	0.0918111	0.121357
HCNOFClBr/C1758889	0.0522463	0.0389503	0.0437696	0.0703802	0.0528254	0.0913871	0.0430094
HCNOFClBr/C1759531	0.0258868	0.0284762	0.0274139	0.0221402	0.02572	0.0481201	0.0299297
HCNOFClBr/C17603575	0.0842444	0.0715179	0.0901576	0.0688115	0.0737996	0.347349	0.0789415
HCNOFClBr/C17603768	0.0381692	0.0362417	0.0386835	0.0709497	0.0651943	0.0618738	0.0981347
HCNOFClBr/C1761713	0.0493598	0.087155	0.0816788	0.170326	0.0764287	0.276873	0.406544
HCNOFClBr/C17619975	0.22631	0.0397125	0.0338895	0.0784307	0.0565488	0.540094	0.139161
HCNOFClBr/C17625831	0.202282	0.0522456	0.0372861	0.0953729	0.0662878	0.15265	0.157542
HCNOFClBr/C1768316	0.0352074	0.0305311	0.0279869	0.0372914	0.0396918	0.0806795	0.0264095
HCNOFClBr/C17696230	0.165724	0.168776	0.079119	0.414092	0.207463	0.229946	0.0824901
HCNOFClBr/C17700093	0.0857019	0.0844443	0.113166	0.104135	0.0947511	0.13657	0.067045
HCNOFClBr/C17702839	0.0535242	0.0544487	0.0538634	0.0786179	0.103871	0.10512	0.137207
HCNOFClBr/C177106	0.0487908	0.048381	0.0540571	0.0409604	0.0984242	0.0591591	0.0648114
HCNOFClBr/C17715003	0.0461888	0.0386969	0.0413125	0.0549265	0.0478198	0.0312398	0.050133
HCNOFClBr/C17715694	0.119365	0.108437	0.112803	0.682431	0.0270971	0.653476	0.103251
HCNOFClBr/C17719798	0.12757	0.113137	0.0872537	0.314193	0.388786	0.420077	0.157159
HCNOFClBr/C1775275	0.0462152	0.0558016	0.0267915	0.0588995	0.0405531	0.162924	0.0369696
HCNOFClBr/C1779197	0.0523286	0.0452601	0.0429403	0.0650059	0.130967	0.176805	0.0417177
HCNOFClBr/C17793952	0.0321289	0.0376674	0.0478008	0.0445077	0.0593349	0.0864362	0.0426476
HCNOFClBr/C1783251	0.0948203	0.0477196	0.104583	0.156196	0.123844	0.413305	0.115837
HCNOFClBr/C178374782	0.043596	0.0389155	0.0374559	0.0426133	0.0494662	0.0649147	0.0426938
HCNOFClBr/C1785951	0.0417124	0.0423842	0.0718275	0.0804512	0.0586688	0.123841	0.0735551
HCNOFClBr/C17874327	0.0358385	0.0390002	0.0384687	0.0435427	0.0375199	0.0576395	0.0671715
HCNOFClBr/C17894256	0.0806925	0.087405	0.0771916	0.0875609	0.176558	0.297652	0.0767552
HCNOFClBr/C1792172	0.0597563	0.0648888	0.0660937	0.358485	0.171688	0.304002	0.192498
HCNOFClBr/C1792810	0.0288893	0.0332668	0.0351119	0.0420701	0.0486277	0.0423703	0.0372411
HCNOFClBr/C1793073	0.177986	0.0984549	0.077725	0.106023	0.140338	0.316824	0.095129
HCNOFClBr/C1795159	0.0689321	0.0660868	0.0675977	0.0834078	0.0804128	0.0503739	0.0745935
HCNOFClBr/C1795160	0.143147	0.105367	0.104016	0.0946924	0.0957618	0.221118	0.210855
HCNOFClBr/C1795171	0.0798568	0.197042	0.199281	0.0876844	0.0913515	0.164224	0.154869
HCNOFClBr/C1795217	0.113907	0.124984	0.123366	0.105295	0.0939218	0.168776	0.229364
HCNOFClBr/C1795262	0.0477326	0.0458956	0.0462536	0.0497146	0.0440484	0.0288801	0.046371
HCNOFClBr/C1795273	0.039854	0.0373778	0.0384755	0.0472325	0.0416607	0.0405634	0.0385651
HCNOFClBr/C1795966	0.193275	0.1307	0.124569	0.0688337	0.108179	0.181407	0.124486
HCNOFClBr/C17976806	0.0355159	0.033902	0.0348244	0.0444936	0.0435548	0.0336288	0.0344028
HCNOFClBr/C1797746	0.28193	0.213702	0.318085	0.943884	0.183182	0.810441	0.230629
HCNOFClBr/C179897906	0.0247117	0.0243477	0.0242775	0.0255831	0.0236525	0.0352053	0.0243898
HCNOFClBr/C1801101	0.0331559	0.0314026	0.0291453	0.0685504	0.0555062	0.249627	0.199083
HCNOFClBr/C18017737	0.0609072	0.0608477	0.0622988	0.0908765	0.0942846	0.0712076	0.0768386
HCNOFClBr/C1805329	0.103623	0.104109	0.0869694	0.0579608	0.0900194	0.101996	0.0245838
HCNOFClBr/C1806297	0.147798	0.0994004	0.0892192	0.0940059	0.0717025	1.33978	0.0534538
HCNOFClBr/C18063020	0.0720984	0.117309	0.0551277	0.0339541	0.0576475	0.0915327	0.065016
HCNOFClBr/C18063031	0.151211	0.106071	0.128099	0.109459	0.24883	0.339653	0.10568
HCNOFClBr/C18066687	0.319768	0.169128	0.216533	0.242262	0.14471	0.608247	0.201952
HCNOFClBr/C18068069	0.0484366	0.0450673	0.044916	0.0445521	0.0327298	0.0569611	0.136507
HCNOFClBr/C18071357	0.156101	0.142493	0.158383	0.0904566	0.166383	0.433659	0.267751
HCNOFClBr/C1809105	0.0398044	0.038656	0.0384508	0.0610967	0.0717398	0.0755505	0.0448448
HCNOFClBr/C18094014	0.0691716	0.163659	0.194742	0.195476	0.136516	0.419639	0.182056
HCNOFClBr/C18113036	0.0353621	0.0341517	0.0382771	0.0292215	0.0305006	0.0710234	0.0409113
HCNOFClBr/C18152799	0.16872	0.182134	0.126509	0.186451	0.295793	0.277721	0.148127
HCNOFClBr/C18172673	0.0419263	0.0358043	0.0391088	0.0577884	0.0555317	0.107906	0.0361282
HCNOFClBr/C1817670	0.0753141	0.105493	0.0384076	0.248171	0.138086	0.173717	0.127434
HCNOFClBr/C1818286	0.148073	0.0541207	0.0574392	0.422567	0.426203	0.405903	0.104608
HCNOFClBr/C1820800	0.0831729	0.0684503	0.0406736	0.182411	0.18087	0.20816	0.0214807
HCNOFClBr/C1821121	0.0416748	0.046575	0.0426134	0.0876914	0.0580709	0.166794	0.0716137
HCNOFClBr/C1821381	0.0791464	0.0588676	0.0748854	0.0846433	0.107526	0.0956348	0.06138
HCNOFClBr/C18217124	0.100901	0.0804659	0.0654587	0.10283	0.0873414	0.405517	0.131794
HCNOFClBr/C18220901	0.0593237	0.0625701	0.0437965	0.163262	0.0917214	0.0786746	0.117632
HCNOFClBr/C1823149	0.0460448	0.0469229	0.0373098	0.081136	0.0601402	0.0383556	0.0781614
HCNOFClBr/C18232309	0.0788092	0.0975182	0.0830478	0.11349	1.16896	0.176658	0.376972
HCNOFClBr/C1823478	0.0274676	0.0484934	0.0447106	0.0551076	0.0763581	0.0939709	0.0429483
HCNOFClBr/C18244478	0.0497729	0.0769549	0.0650043	0.0769638	0.101626	0.208941	0.0653882
HCNOFClBr/C1825112	0.122363	0.123628	0.111682	0.120116	0.0845763	0.175394	0.118071
HCNOFClBr/C1825214	0.0315969	0.0415047	0.0402229	0.0279952	0.0284415	0.0726606	0.0398609
HCNOFClBr/C1826284	0.126335	0.0886336	0.10455	0.0748452	0.18082	0.523528	0.0813378
HCNOFClBr/C18276998	0.0952188	0.0918946	0.0916965	0.13358	0.142998	0.486519	0.452957
HCNOFClBr/C18278347	0.0360785	0.0331966	0.0347792	0.0314654	0.0242425	0.0621792	0.0359154
HCNOFClBr/C18281055	0.113894	0.112251	0.112563	0.147024	0.169934	0.447197	0.180476
HCNOFClBr/C18294876	0.16664	0.0366295	0.038009	0.106088	0.0667201	0.608982	0.132878
HCNOFClBr/C1835047	0.0734873	0.0595365	0.0521345	0.485652	0.529095	0.541437	0.069048
HCNOFClBr/C1835116	0.0650416	0.0560798	0.0682472	0.141219	0.152851	0.31208	0.085062
HCNOFClBr/C1835149	0.0830675	0.0760996	0.0638113	0.523877	0.534537	0.550567	0.0873864
HCNOFClBr/C18355732	0.0246672	0.0231863	0.0228969	0.030052	0.0300062	0.0427515	0.0230905
HCNOFClBr/C18355754	0.0305895	0.0278171	0.0287039	0.0268909	0.0314245	0.0578477	0.0681852
HCNOFClBr/C18355801	0.0361362	0.0322124	0.0338523	0.0501462	0.0553335	0.0753312	0.0380672
HCNOFClBr/C18358639	0.235001	0.065389	0.0705933	0.180883	0.113921	0.491269	0.087075
HCNOFClBr/C18365429	0.0301171	0.0282037	0.025478	0.0547529	0.0499325	0.208082	0.0602469
HCNOFClBr/C1836879	0.0665888	0.14086	0.123668	0.0791203	0.0760124	0.141761	0.0851865
HCNOFClBr/C18370111	0.0690949	0.0542338	0.0488318	0.183714	0.0838108	0.188827	0.0387808
HCNOFClBr/C1838739	0.0527754	0.0527333	0.0631762	0.25853	0.178307	0.0761351	0.10763
HCNOFClBr/C1839630	0.0400539	0.0376114	0.0387518	0.0472534	0.0416357	0.0398371	0.0390475
HCNOFClBr/C1839889	0.0572196	0.0570629	0.0572305	0.061867	0.0612116	0.0594944	0.0477791
HCNOFClBr/C18435455	0.250519	0.222972	0.230956	0.100515	0.0902711	0.420377	0.46038
HCNOFClBr/C1846760	0.250881	0.128912	0.090409	0.0726194	0.136404	0.212824	0.100869
HCNOFClBr/C1849189	0.0707451	0.0586151	0.0525509	0.0922654	0.105476	0.350923	0.115877
HCNOFClBr/C184970294	0.0326254	0.0337378	0.028641	0.112394	0.104265	0.182472	0.0918689
HCNOFClBr/C1850142	0.0481019	0.148968	0.126881	0.064484	0.0758919	0.206094	0.0747801
HCNOFClBr/C18516375	0.13697	0.154769	0.178706	0.0625834	0.105239	0.975265	0.0928894
HCNOFClBr/C18523223	0.0470815	0.0403814	0.0375813	0.0382519	0.0357216	0.07257	0.0330962
HCNOFClBr/C185659	0.034175	0.0398686	0.0347963	0.0455112	0.0325759	0.0591366	0.0350636
HCNOFClBr/C18584935	0.0363923	0.0334629	0.0328078	0.0425984	0.0388804	0.258503	0.0356829
HCNOFClBr/C18585063	0.0593924	0.0581832	0.0478234	0.0510863	0.0889847	0.313049	0.18216
HCNOFClBr/C1861321	0.109798	0.0853845	0.104756	0.056463	0.0920306	0.347207	0.0820442
HCNOFClBr/C18621755	0.0414462	0.0442209	0.060964	0.775249	1.02248	0.653972	0.074261
HCNOFClBr/C18622236	0.0771545	0.0904676	0.089598	0.163526	0.144071	0.269529	0.0753118
HCNOFClBr/C18636878	0.0417054	0.0352563	0.0335873	0.0424624	0.0272747	0.0585523	0.0357203
HCNOFClBr/C18640589	0.0693075	0.074984	0.0849732	0.102186	0.0883981	0.111725	0.0877017
HCNOFClBr/C18641708	0.111584	0.0469481	0.0462223	0.150855	0.0849132	0.625875	0.0791621
HCNOFClBr/C18641719	0.0805502	0.0650313	0.0517917	0.0970681	0.0890876	0.202603	0.0722578
HCNOFClBr/C18643840	0.245265	0.194114	0.180827	0.0513821	0.11647	0.246435	0.187496
HCNOFClBr/C18643862	0.342298	0.0834	0.0915655	0.253327	0.132761	0.456919	0.110019
HCNOFClBr/C1864944	0.0319092	0.0311508	0.0311329	0.107045	0.108134	0.19021	0.0339676
HCNOFClBr/C1865016	0.0350808	0.0336425	0.0333729	0.0955647	0.0944845	0.165438	0.0359978
HCNOFClBr/C1866393	0.0309763	0.0313109	0.0320997	0.0436759	0.0384863	0.0599294	0.0342999
HCNOFClBr/C18708708	0.0906797	0.0897661	0.0901921	0.199821	0.20795	0.236497	0.0893483
HCNOFClBr/C1871676	0.0408706	0.0424434	0.0433715	0.0541709	0.0796039	0.0665869	0.0742409
HCNOFClBr/C18719432	0.119703	0.102958	0.101291	0.0971488	0.201021	0.475498	0.134262
HCNOFClBr/C18719589	0.205696	0.190034	0.204646	0.167619	0.250355	0.353545	0.136728
HCNOFClBr/C18720622	0.0971796	0.0515289	0.0570968	0.068474	0.100111	0.158097	0.0857572
HCNOFClBr/C18720655	0.221598	0.226767	0.211167	0.0867996	0.0745347	0.194306	0.190539
HCNOFClBr/C18729481	0.0403517	0.0367459	0.0314661	0.591539	0.674042	0.245692	0.0296877
HCNOFClBr/C1873558	0.029265	0.0288226	0.0285852	0.0345939	0.0267605	0.0454028	0.0289609
HCNOFClBr/C18736953	0.0364882	0.035855	0.0350414	0.0556266	0.0448608	0.0530391	0.0345635
HCNOFClBr/C1874620	0.0540424	0.0496113	0.0513687	0.170471	0.0567688	0.158621	0.0598792
HCNOFClBr/C1875883	0.0247404	0.0336965	0.0321702	0.0357564	0.0324426	0.0369971	0.0336697
HCNOFClBr/C1875894	0.0264492	0.0339711	0.0332841	0.0398874	0.035899	0.0408364	0.0315188
HCNOFClBr/C1877754	0.0471461	0.0480093	0.0540338	0.0276265	0.0182221	0.0892648	0.0516511
HCNOFClBr/C1877776	0.104936	0.112656	0.0804012	0.0585425	0.0945588	0.160815	0.0268151
HCNOFClBr/C1878655	0.138622	0.0703557	0.0734643	0.173293	0.107646	0.502838	0.0359954
HCNOFClBr/C1878666	0.126751	0.067059	0.0643636	0.104445	0.134129	0.483429	0.0636536
HCNOFClBr/C1878677	0.184666	0.121954	0.111729	0.25413	0.0657321	0.452403	0.0843406
HCNOFClBr/C1878688	0.198667	0.132963	0.114587	0.225081	0.0637209	0.389486	0.203598
HCNOFClBr/C18787649	0.0827848	0.0814917	0.0815216	0.141203	0.124245	0.417265	0.165218
HCNOFClBr/C1878859	0.0415171	0.0544617	0.0584274	0.0259038	0.017227	0.138036	0.0522223
HCNOFClBr/C18790573	0.139037	0.135299	0.112245	0.110368	0.101183	0.192163	0.0770813
HCNOFClBr/C1879090	0.038866	0.0393713	0.0391894	0.0580553	0.0525134	0.0695166	0.175719
HCNOFClBr/C1885149	0.0352082	0.0246008	0.0254087	0.0455293	0.0210068	0.128432	0.0294168
HCNOFClBr/C1885296	0.024302	0.0237598	0.0246346	0.0362061	0.0282392	0.0386229	0.0261425
HCNOFClBr/C1885354	0.0765677	0.0937801	0.0570201	0.753509	0.751973	0.588703	0.0515001
HCNOFClBr/C18856683	0.254218	0.139479	0.170142	0.118715	0.218017	0.39192	0.0830932
HCNOFClBr/C1886573	0.0517682	0.0434463	0.0521132	0.0821238	0.0747152	0.173408	0.0489607
HCNOFClBr/C188815307	0.0273734	0.0246726	0.0243445	0.0258544	0.0348683	0.0667468	0.0390303
HCNOFClBr/C1888579	0.0678034	0.0563416	0.0488003	0.168699	0.0733527	0.95042	0.0779941
HCNOFClBr/C1888717	0.0210295	0.0215179	0.0216369	0.0427278	0.0342135	0.0826077	0.0226857
HCNOFClBr/C1888911	0.102681	0.0477622	0.0513229	0.087789	0.127874	0.0884511	0.0592644
HCNOFClBr/C1889674	0.0435643	0.044665	0.0443139	0.0581474	0.0543948	0.0567065	0.0448061
HCNOFClBr/C18908662	0.0655426	0.0862815	0.0842547	0.0960828	0.0844207	0.14203	0.121836
HCNOFClBr/C1891903	0.0396273	0.0371809	0.0315685	0.0866126	0.0381833	0.0578036	0.0445419
HCNOFClBr/C1892439	0.042545	0.0403198	0.0426518	0.0510924	0.0459724	0.111961	0.0486851
HCNOFClBr/C18925694	0.115871	0.0644652	0.0849854	0.195961	0.233491	0.281134	0.210101
HCNOFClBr/C1892575	0.187335	0.119946	0.441096	0.99809	0.950859	0.823822	0.264674
HCNOFClBr/C18937785	0.0407076	0.0402861	0.0397573	0.0626568	0.05287	0.11627	0.101535
HCNOFClBr/C18937796	0.0876116	0.0642678	0.0662768	0.0548504	0.0445901	0.08229	0.27025
HCNOFClBr/C1895983	0.157657	0.0508392	0.0544387	0.0742617	0.0824407	0.160539	0.175207
HCNOFClBr/C18970304	0.605371	0.636998	0.616791	0.625811	0.609888	0.623119	0.55056
HCNOFClBr/C1897456	0.0208708	0.0216687	0.0223626	0.0252983	0.021408	0.0284596	0.0217855
HCNOFClBr/C1897525	0.0208457	0.0208029	0.0206414	0.0218524	0.0206256	0.0335041	0.0207732
HCNOFClBr/C18978784	0.0315987	0.0298585	0.0287893	0.0397188	0.032065	0.0667012	0.0306388
HCNOFClBr/C18979538	0.0623123	0.0650139	0.0704534	0.0460213	0.0502391	0.183881	0.0827449
HCNOFClBr/C18979607	0.0340167	0.0367501	0.0345521	0.0840959	0.0630345	0.0772974	0.0431345
HCNOFClBr/C18979721	0.0590619	0.0593441	0.0596472	0.0380602	0.0376553	0.155587	0.0558837
HCNOFClBr/C189807203	0.0497541	0.106248	0.0522834	0.0402986	0.0528189	0.131619	0.0870913
HCNOFClBr/C189807214	0.0988128	0.0564122	0.0351396	0.065725	0.0604657	0.802124	0.0665482
HCNOFClBr/C18997198	0.0369394	0.0339293	0.0354995	0.0518358	0.0401743	0.129553	0.0877524
HCNOFClBr/C18999285	0.0347287	0.0352029	0.034764	0.0485011	0.0677771	0.0615402	0.0416045
HCNOFClBr/C1901264	0.202915	0.212376	0.154991	0.211981	0.174457	0.273848	0.107578
HCNOFClBr/C19013106	0.280768	0.0621297	0.0722852	0.215232	0.165674	0.347107	0.0677946
HCNOFClBr/C19064187	0.0499205	0.0310193	0.0291898	0.113041	0.196828	0.215376	0.0362915
HCNOFClBr/C1907466	0.051776	0.0687072	0.0779497	0.102611	0.110287	0.107737	0.0677101
HCNOFClBr/C19078978	0.075752	0.0753116	0.0744776	0.0924254	0.0900787	0.175759	0.0946854
HCNOFClBr/C19102900	0.093463	0.0918839	0.0936312	0.118251	0.135825	0.576138	0.101955
HCNOFClBr/C1912249	0.0620975	0.0979143	0.0710867	0.40425	0.252623	0.263442	0.0843002
HCNOFClBr/C19150211	0.0493816	0.143976	0.158656	0.0897158	0.18026	0.408054	0.156419
HCNOFClBr/C1916070	0.386574	0.105947	0.115896	0.641253	0.688825	0.615276	0.113581
HCNOFClBr/C1916081	0.0922722	0.0730964	0.0714213	0.409267	0.529959	0.52359	0.0833293
HCNOFClBr/C19164411	0.0302988	0.0288392	0.0293342	0.0330624	0.0344171	0.0520845	0.0301254
HCNOFClBr/C19176604	0.360845	0.0439419	0.247842	0.116881	0.224275	0.595234	0.152319
HCNOFClBr/C19179363	0.0230467	0.0222686	0.0225335	0.0258937	0.0194636	0.0310176	0.0229504
HCNOFClBr/C1918009	0.0552316	0.0349819	0.0594997	0.104085	0.246714	0.287478	0.0555085
HCNOFClBr/C1918021	0.0295742	0.030686	0.0314507	0.037628	0.0621965	0.102823	0.0285104
HCNOFClBr/C1918189	0.0428142	0.0420154	0.0403696	0.0415267	0.0424269	0.224813	0.0752144
HCNOFClBr/C19184679	0.154446	0.0526558	0.0561287	0.82815	0.113522	0.898543	0.215494
HCNOFClBr/C1920214	0.097954	0.283943	0.0748653	0.113532	0.155708	0.348089	0.140191
HCNOFClBr/C19213720	0.0601042	0.0536503	0.0507769	0.0414011	0.0868557	0.219637	0.0545861
HCNOFClBr/C1921706	0.176836	0.244397	0.241941	0.845115	0.503272	0.257995	0.81768
HCNOFClBr/C1927599	0.0557957	0.0554485	0.0549847	0.0772096	0.390453	0.34582	0.16789
HCNOFClBr/C1928376	0.0462852	0.05387	0.0577366	0.0356366	0.0365087	0.103554	0.0504812
HCNOFClBr/C1928387	0.208048	0.134855	0.140213	1.29496	0.887959	0.718923	0.14043
HCNOFClBr/C1929299	0.0407238	0.0399927	0.0431459	0.0453046	0.0396741	0.366582	0.060712
HCNOFClBr/C1932929	0.0398112	0.0345529	0.0392792	0.0471751	0.0526703	0.219334	0.0392611
HCNOFClBr/C19335116	0.0254236	0.0233707	0.0222642	0.0403379	0.0349235	0.0474949	0.0230547
HCNOFClBr/C19347730	0.035327	0.0355519	0.0351447	0.0460105	0.0622073	0.0840029	0.0353854
HCNOFClBr/C19353925	0.0904062	0.0952073	0.0953013	0.130345	0.158215	0.292373	0.0945936
HCNOFClBr/C1939293	0.0323919	0.0316336	0.0310864	0.0540189	0.0620667	0.596707	0.0544683
HCNOFClBr/C19398619	0.0251273	0.0245752	0.0244699	0.0342138	0.0313768	0.0409823	0.0252371
HCNOFClBr/C19398857	0.0424962	0.0450606	0.0469052	0.0697328	0.100911	0.0705943	0.0474989
HCNOFClBr/C19398868	0.264568	0.147454	0.114453	0.145198	0.48868	0.579424	0.140084
HCNOFClBr/C19398880	0.295501	0.246756	0.203137	0.403921	0.467798	0.529712	0.472265
HCNOFClBr/C1940187	0.0442671	0.0532737	0.056064	0.0615006	0.0600629	0.0734298	0.0598017
HCNOFClBr/C1940574	0.0312985	0.0321213	0.0347295	0.0391837	0.0309438	0.0514299	0.0553974
HCNOFClBr/C19407422	0.0450652	0.0583943	0.158129	0.100544	0.0936005	0.268666	0.0595543
HCNOFClBr/C1942456	0.0550445	0.0564332	0.0691018	0.0981642	0.0993022	0.0497833	0.112546
HCNOFClBr/C1942467	0.0365313	0.0378322	0.0375604	0.110754	0.108548	0.0479694	0.183123
HCNOFClBr/C19437208	0.0947214	0.104975	0.070242	1.08285	0.277371	0.58744	0.149307
HCNOFClBr/C19437264	0.0821912	0.132225	0.125321	0.148244	0.239675	0.431811	0.13428
HCNOFClBr/C19438610	0.0240489	0.0240232	0.023789	0.0293311	0.0249126	0.0590074	0.0241733
HCNOFClBr/C19447291	0.0656311	0.0475484	0.0458549	0.110084	0.0909265	0.0579414	0.0563697
HCNOFClBr/C19449264	0.0477403	0.0514061	0.0404376	0.0516419	0.0738844	0.119751	0.0515667
HCNOFClBr/C1945842	0.0205601	0.0200036	0.0204413	0.0285706	0.0204174	0.0361474	0.0202853
HCNOFClBr/C1948330	0.0329993	0.034487	0.0334742	0.0505145	0.0440204	0.0666357	0.0366923
HCNOFClBr/C194853866	0.0290195	0.0241109	0.024792	0.0362124	0.0299029	0.0458387	0.0298062
HCNOFClBr/C19489102	0.0414398	0.040093	0.0404727	0.0528882	0.0518767	0.0422632	0.051233
HCNOFClBr/C1951128	0.0459469	0.0484783	0.0534395	0.0358327	0.048727	0.50797	0.046459
HCNOFClBr/C19522679	0.04801	0.0564573	0.06685	0.10572	0.126493	0.143272	0.064013
HCNOFClBr/C19522691	0.0442053	0.0433542	0.04941	0.0840658	0.0702168	0.0629838	0.0451965
HCNOFClBr/C1953544	0.0213939	0.0215073	0.0220952	0.0306002	0.0240185	0.0418034	0.0225415
HCNOFClBr/C19549703	0.160478	0.156818	0.155204	0.0925326	0.0623449	0.098923	0.121481
HCNOFClBr/C19549714	0.0705253	0.0745203	0.070329	0.0667876	0.0686347	0.0938708	0.0583791
HCNOFClBr/C19549725	0.0528863	0.0641951	0.0677093	0.0941681	0.111278	0.14281	0.0808237
HCNOFClBr/C19549736	0.0703767	0.0839427	0.139908	0.144306	0.0980512	0.0731431	0.171696
HCNOFClBr/C19549747	0.0636308	0.0602295	0.0651882	0.0648407	0.101811	0.103138	0.0550979
HCNOFClBr/C19549792	0.162871	0.233506	0.22506	0.219189	0.0744227	0.0927676	0.222399
HCNOFClBr/C19549805	0.268175	0.298049	0.302952	0.0764214	0.0714427	0.259155	0.317508
HCNOFClBr/C19549838	0.232915	0.201133	0.145856	0.0657201	0.0733435	0.446741	0.077766
HCNOFClBr/C19549849	0.0743612	0.0685397	0.0814496	0.190043	0.0873623	0.435884	0.114731
HCNOFClBr/C19549872	0.0809234	0.0846173	0.073243	0.605837	0.581422	0.699639	0.117541
HCNOFClBr/C19550039	0.0955926	0.0546867	0.0573053	0.0584645	0.0422794	0.10725	0.07102
HCNOFClBr/C19550051	0.0787522	0.0674094	0.0660172	0.150502	0.132514	0.112375	0.0606337
HCNOFClBr/C19550073	0.0488214	0.0533405	0.121022	0.0926605	0.0886176	0.419997	0.112589
HCNOFClBr/C19550084	0.0540457	0.0697584	0.0739486	0.09725	0.0996688	0.14722	0.0739266
HCNOFClBr/C19550108	0.138083	0.0703786	0.0664234	0.101176	0.209304	0.153139	0.104053
HCNOFClBr/C19550142	0.082556	0.0718391	0.0436198	0.109737	0.0580264	0.1125	0.0453681
HCNOFClBr/C19550302	0.0466061	0.0470898	0.0467506	0.0710646	0.0418552	0.0842541	0.0527738
HCNOFClBr/C19550460	0.0384609	0.0324582	0.0341922	0.340022	0.087284	0.392886	0.0370253
HCNOFClBr/C19550540	0.395522	0.280911	0.0690727	0.217046	0.307605	0.49418	0.211662
HCNOFClBr/C19550608	0.0840569	0.242137	0.202688	0.228332	0.293383	0.220848	0.141419
HCNOFClBr/C19550733	0.0373387	0.0384467	0.0323377	0.0558821	0.116737	0.295493	0.0341368
HCNOFClBr/C19550755	0.0399147	0.0386003	0.0398421	0.0557476	0.071082	0.513903	0.097596
HCNOFClBr/C19550824	0.12187	0.10659	0.108429	0.259444	0.322954	0.490952	0.126124
HCNOFClBr/C19550835	0.0514505	0.0372149	0.0366792	0.570704	0.576313	0.4771	0.0377511
HCNOFClBr/C19550891	0.0671432	0.0539618	0.0514379	0.161639	0.211418	0.253926	0.0664918
HCNOFClBr/C19550904	0.0511394	0.0493616	0.0455256	0.0788303	0.118452	0.0850842	0.0483369
HCNOFClBr/C19588080	0.264004	0.356813	0.428555	0.349121	0.508142	1.39431	0.546795
HCNOFClBr/C1962750	0.580161	0.135878	0.146443	0.34326	0.310149	0.739032	0.178672
HCNOFClBr/C1963366	0.0402817	0.0389097	0.0403836	0.0367419	0.0344622	0.0790644	0.0468343
HCNOFClBr/C1965099	0.0927309	0.0698678	0.0741538	0.161271	0.168578	0.189016	0.0703349
HCNOFClBr/C1966650	0.035464	0.0374671	0.0414773	0.0605341	0.049078	0.07972	0.361767
HCNOFClBr/C1968407	0.0589858	0.0585048	0.05419	0.0556389	0.123027	0.715838	0.0604614
HCNOFClBr/C19716564	0.050211	0.0526183	0.0484501	0.0932699	0.0625362	0.112309	0.0900682
HCNOFClBr/C19719289	0.0561197	0.035977	0.0251208	0.125735	0.109936	1.11043	0.0347929
HCNOFClBr/C1973224	0.0451301	0.0434718	0.0448898	0.0545128	0.0519316	0.0719594	0.046227
HCNOFClBr/C1974045	0.0571381	0.045731	0.0451259	0.0612802	0.064925	0.0697163	0.0501375
HCNOFClBr/C19748584	0.0491782	0.0485729	0.0515694	0.0784399	0.0588095	0.21208	0.113117
HCNOFClBr/C1975786	0.0498906	0.0485655	0.0494359	0.0674539	0.0678383	0.0411751	0.0533148
HCNOFClBr/C19764580	0.0725107	0.0462859	0.0437865	0.137784	0.114044	0.244364	0.0478358
HCNOFClBr/C19780100	0.0775304	0.0688573	0.0677542	0.202859	0.138586	1.07139	0.284442
HCNOFClBr/C19780122	0.0516276	0.0512104	0.0506805	0.0850508	0.0805002	0.073981	0.0692214
HCNOFClBr/C19780315	0.061352	0.128351	0.156475	0.121905	0.0701472	0.146364	0.14061
HCNOFClBr/C19780406	0.0663169	0.0806283	0.109188	0.0568452	0.0711444	0.0843458	0.144192
HCNOFClBr/C19780417	0.115007	0.125966	0.133629	0.115781	0.081673	0.105373	0.110075
HCNOFClBr/C19780428	0.0920448	0.108632	0.102738	0.105127	0.11065	0.106358	0.109046
HCNOFClBr/C19780440	0.0641492	0.0604653	0.071437	0.138679	0.177735	0.0867726	0.0648498
HCNOFClBr/C19780462	0.0454175	0.0365855	0.0362693	0.0650433	0.0726118	0.0650283	0.0558777
HCNOFClBr/C19780519	0.258503	0.261577	0.249335	0.256103	0.229632	0.345373	0.269592
HCNOFClBr/C19780564	0.0318328	0.0324881	0.0324677	0.192726	0.337719	0.515765	0.0391921
HCNOFClBr/C19780600	0.166027	0.129152	0.0873243	0.117702	0.142684	0.193118	0.0807533
HCNOFClBr/C19780655	0.0541265	0.0495073	0.0492127	0.13032	0.0884788	0.19354	0.054426
HCNOFClBr/C19780666	0.129094	0.101581	0.0639047	0.122475	0.135679	0.199377	0.0534181
HCNOFClBr/C19780677	0.0808342	0.0589609	0.0628318	0.176415	0.222343	0.407421	0.0653949
HCNOFClBr/C19780688	0.132242	0.0998045	0.0980246	0.127234	0.401354	0.63412	0.107483
HCNOFClBr/C19780804	0.261279	0.342228	0.319082	0.753555	0.730957	0.881971	0.399559
HCNOFClBr/C19780848	0.0406304	0.0407346	0.0362117	0.0845992	0.0688488	0.0954193	0.043451
HCNOFClBr/C19780940	0.167266	0.120227	0.101458	0.119105	0.21075	0.640371	0.131967
HCNOFClBr/C19781103	0.157254	0.16415	0.174718	0.12638	0.199346	0.171107	0.187414
HCNOFClBr/C19781136	0.135215	0.0890886	0.113043	0.0878049	0.063208	0.0767498	0.0936344
HCNOFClBr/C19781181	0.0583703	0.0641841	0.0680534	0.354264	0.344642	0.46769	0.133615
HCNOFClBr/C19781272	0.0982932	0.0897372	0.0877764	0.119809	0.0989479	0.136801	0.0978348
HCNOFClBr/C19781294	0.111521	0.0793085	0.0608073	0.123322	0.0982426	0.603406	0.0706641
HCNOFClBr/C19781476	0.0560009	0.0539318	0.0511738	0.0685249	0.0599497	0.360837	0.0474084
HCNOFClBr/C19781523	0.117132	0.0844644	0.0713825	0.249736	0.81229	0.691413	0.0471423
HCNOFClBr/C19781534	0.106906	0.0919405	0.0903391	0.0619321	0.0897972	0.292666	0.0705877
HCNOFClBr/C19781545	0.107407	0.126803	0.139667	0.518394	0.268459	0.354746	0.152657
HCNOFClBr/C19781681	0.0661118	0.0645201	0.0620814	0.0419628	0.0556415	0.0601772	0.0598884
HCNOFClBr/C19781738	0.0824051	0.0883958	0.119465	0.121571	0.0963042	0.207655	0.86772
HCNOFClBr/C19781772	0.0764588	0.0859865	0.0705645	0.10236	0.0900262	0.128554	0.0619508
HCNOFClBr/C19781818	0.0296825	0.0374316	0.0477193	0.106827	0.102398	0.0841498	0.133289
HCNOFClBr/C19781863	0.0619202	0.0658098	0.0674329	0.112462	0.117022	0.0781341	0.630235
HCNOFClBr/C1979368	0.0357809	0.0320975	0.0336042	0.05223	0.0599599	0.0757935	0.0807173
HCNOFClBr/C19812932	0.0608858	0.0687906	0.0465553	0.0597653	0.033571	0.0390822	0.0502754
HCNOFClBr/C19819988	0.0453452	0.0425475	0.0469712	0.0528605	0.0366668	0.0782781	0.0576398
HCNOFClBr/C19833966	0.10126	0.0854831	0.0852676	0.0674924	0.153472	0.259259	0.0999861
HCNOFClBr/C19841726	0.0514461	0.0659549	0.061447	0.619258	0.536385	0.213378	0.12672
HCNOFClBr/C1984583	0.0356949	0.0330551	0.0379606	0.0267273	0.0193988	0.0614228	0.0375373
HCNOFClBr/C1984594	0.034768	0.0335066	0.0370094	0.0266118	0.0189942	0.0617636	0.0378308
HCNOFClBr/C1984652	0.0319735	0.0362808	0.0386966	0.0274956	0.0261848	0.0695805	0.0390008
HCNOFClBr/C19847122	0.0189813	0.0188064	0.0186557	0.0243054	0.0160229	0.0490957	0.0185168
HCNOFClBr/C1985597	0.0373439	0.0354229	0.0343119	0.0511181	0.0405486	0.0421423	0.0339791
HCNOFClBr/C1986001	0.102544	0.100748	0.0994379	0.102515	0.103814	0.108095	0.0515747
HCNOFClBr/C19872936	0.0467132	0.0583394	0.0556276	0.058104	0.033587	0.2156	0.0526499
HCNOFClBr/C1988881	0.0447149	0.0484316	0.0444627	0.0665469	0.0702421	0.0776119	0.0478013
HCNOFClBr/C19889771	0.0396657	0.037777	0.0412734	0.0920514	0.10562	0.0643979	0.0365811
HCNOFClBr/C19924437	0.0436471	0.0388674	0.0392406	0.372957	0.198845	0.363163	0.328419
HCNOFClBr/C199296612	0.116292	0.0309162	0.0832152	0.0513432	0.080451	0.230779	0.147006
HCNOFClBr/C19947229	0.0554671	0.0515728	0.0467606	0.168958	0.164043	0.363327	0.0441865
HCNOFClBr/C19956979	0.0330208	0.0327842	0.0326033	0.0392784	0.0331923	0.0664426	0.0348463
HCNOFClBr/C1996298	0.0225695	0.0227418	0.0226318	0.0218874	0.020373	0.0374091	0.0229171
[truncated: 5,194 more rows]

## Sheet: rmsds_vs_wB97M
NIST_ID	B3LYP-3c	small	medium	large	gfn2	gfn1	gfnff		Averages
HCNOFClBr/C100005	0.0234698	0.00538932	0.00536932	0.00537251	0.0115247	0.0112634	0.0162368			small	medium	large	gfn2	gfn1	gfnff
HCNOFClBr/C100016	0.0249225	0.0069281	0.00408298	0.00509719	0.0438413	0.0163322	0.0512728		0.0951484	0.0878333	0.0704491	0.0642081	0.135071	0.150351	0.241932
HCNOFClBr/C100027	0.0242962	0.00373747	0.00385973	0.00372556	0.0110641	0.0125819	0.0248813
HCNOFClBr/C100061	0.0416857	0.00860894	0.00578234	0.00494726	0.022614	0.029435	0.0467141		Maximum change
HCNOFClBr/C1000868	0.0380018	0.0514639	0.0699004	0.0493679	0.0540135	0.0729969	0.493213			small	medium	large	gfn2	gfn1	gfnff
HCNOFClBr/C1000879	0.0303689	0.0283441	0.015519	0.016311	0.0176805	0.0155206	0.0412952		1.71804	1.79019	1.60697	1.72549	1.95475	2.14548	2.44885
HCNOFClBr/C100107	0.0312476	0.0111412	0.00826942	0.00738611	0.0140135	0.0233281	0.0451583		column
HCNOFClBr/C100118	0.0388793	0.0257224	0.0260747	0.0258413	0.0314315	0.0336674	0.0440397		5953	7148	5953	7166	7137	163	3661
HCNOFClBr/C100141	0.0264172	0.00545084	0.00499588	0.00481413	0.0289918	0.0201149	0.0296673
HCNOFClBr/C1001452	0.0959813	0.0540912	0.0537221	0.053587	0.0616805	0.100421	0.141189		Minimum change
HCNOFClBr/C1001532	0.0786542	0.069903	0.0440936	0.0332375	0.345136	0.111099	0.206927			small	medium	large	gfn2	gfn1	gfnff
HCNOFClBr/C100174	0.038451	0.0080855	0.00659682	0.00530787	0.0247997	0.0345303	0.0399361		1e-06	8.56e-05	4.174e-05	5.73e-05	0.00099726	0.00015944	0.00035608
HCNOFClBr/C100185	0.0494173	0.0206316	0.0199249	0.0188706	0.0248008	0.0238193	0.0227284
HCNOFClBr/C100196	0.0342395	0.0168778	0.0151423	0.0152236	0.0219775	0.0220489	0.0351876
HCNOFClBr/C1002273	0.0322554	0.0130233	0.0414449	0.0123358	0.0334714	0.0671081	0.0360209		How many structures exceed what Cartesian RMSD?
HCNOFClBr/C1002284	0.095354	0.0917773	0.0908932	0.0897014	0.091617	0.0912814	0.0988235		RMSD	B3LYP-3c	small	medium	large	gfn2	gfn1	gfnff
HCNOFClBr/C1002331	0.0619251	0.0494498	0.0518494	0.0465269	0.0534457	0.0840097	0.340282		≤ 0.2	6496	6390	6601	6681	5818	5595	4317
HCNOFClBr/C10024905	0.0454029	0.0175741	0.014951	0.0150283	0.028877	0.040789	0.0448184		≥ 0.5	105	146	96	89	377	433	1072
HCNOFClBr/C100254	0.0251772	0.00176108	0.00169142	0.00177897	0.0120446	0.0112849	0.0229718		≥ 0.8	37	53	38	33	108	149	332
HCNOFClBr/C1002693	0.0543278	0.0151447	0.015248	0.015253	0.024868	0.0278755	0.0249693		≥ 1.0	19	25	16	17	51	81	154
HCNOFClBr/C100276	0.0408962	0.0307217	0.0228851	0.0252658	0.0241778	0.0253489	0.0433883		≥ 1.5	2	3	3	4	13	17	27
HCNOFClBr/C1002842	0.0901699	0.052016	0.0518654	0.0518138	0.057754	0.0635652	0.282746
HCNOFClBr/C100298	0.051279	0.024554	0.0246304	0.0241191	0.0422303	0.0577463	0.085799		RMSD	B3LYP-3c	small	medium	large	gfn2	gfn1	gfnff
HCNOFClBr/C1003174	0.044082	0.0687083	0.014385	0.015375	0.054724	0.109654	0.180061		≤ 0.2	0.9031	0.888364	0.917698	0.92882	0.808842	0.77784	0.600167
HCNOFClBr/C10031820	0.0471059	0.0207652	0.020714	0.0207433	0.0377821	0.0589664	0.0858549		≥ 0.5	0.0145975	0.0202975	0.0133463	0.0123731	0.0524121	0.0601974	0.149034
HCNOFClBr/C10031875	0.105881	0.0818143	0.0695729	0.0618751	0.422874	0.0764087	0.35431		≥ 0.8	0.00514389	0.00736827	0.00528291	0.00458779	0.0150146	0.0207146	0.046156
HCNOFClBr/C1003196	0.0733603	0.0216155	0.0125188	0.0186782	0.0701741	0.180929	0.068183		≥ 1.0	0.00264146	0.0034756	0.00222438	0.00236341	0.00709023	0.0112609	0.0214097
HCNOFClBr/C1003298	0.0187861	0.00468846	0.00539179	0.0071579	0.0148342	0.0326381	0.0465962		≥ 1.5	0.000278048	0.000417072	0.000417072	0.000556096	0.00180731	0.00236341	0.00375365
HCNOFClBr/C1003389	0.0444985	0.0488426	0.0189271	0.0160309	0.0460103	0.134027	0.162361
HCNOFClBr/C1003641	0.036199	0.00993511	0.0191518	0.0105588	0.0416553	0.0264766	0.357483
HCNOFClBr/C100367	0.0764601	0.0487285	0.0272032	0.0204932	0.161003	0.131545	0.10807
HCNOFClBr/C100378	0.0527181	0.0248765	0.0179183	0.0178222	0.0868173	0.069913	0.0530308
HCNOFClBr/C100390	0.0556571	0.0483098	0.0483227	0.0481339	0.0492452	0.0505318	0.05851
HCNOFClBr/C100403	0.0412513	0.0286964	0.016576	0.0163631	0.0618111	0.107429	0.489856
HCNOFClBr/C100414	0.0305332	0.0064954	0.00530607	0.0053031	0.019044	0.0155904	0.0187543
HCNOFClBr/C1004246	0.0484684	0.0399384	0.0219779	0.0246199	0.0600063	0.0684695	0.133373
HCNOFClBr/C100447	0.0235032	0.00473523	0.00313288	0.0028173	0.0243896	0.0173183	0.0331675
HCNOFClBr/C10045655	1.11899	0.110638	0.146735	0.171029	1.13084	1.09017	0.252846
HCNOFClBr/C100458	0.0296343	0.0179068	0.00991188	0.00461161	0.0211666	0.0229365	0.0487719
HCNOFClBr/C100469	0.0420279	0.034923	0.03397	0.0341939	0.0398005	0.0618614	0.044321
HCNOFClBr/C100470	0.0201678	0.00188772	0.00160364	0.00156871	0.00899251	0.00558384	0.012976
HCNOFClBr/C100481	0.0192383	0.00250903	0.00100591	0.0010725	0.0124646	0.00674546	0.0202954
HCNOFClBr/C100505	0.0460661	0.0323183	0.0116261	0.0195581	0.0385058	0.0458199	0.414865
HCNOFClBr/C100516	0.0800733	0.0736468	0.0742314	0.0756672	0.0943961	0.149361	0.10639
HCNOFClBr/C100527	0.0206295	0.00698149	0.0041446	0.00404069	0.0107724	0.0209818	0.0366416
HCNOFClBr/C100549	0.0197761	0.00234649	0.00154273	0.00202267	0.0124048	0.00826467	0.0190296
HCNOFClBr/C100550	0.0277847	0.125032	0.149289	0.146303	0.127297	0.108302	0.124221
HCNOFClBr/C1005647	0.0413079	0.0140671	0.0153494	0.0141025	0.0188905	0.0228827	0.716816
HCNOFClBr/C100607	0.0477324	0.0266826	0.0193272	0.0103343	0.0567604	0.0857385	0.048069
HCNOFClBr/C10061026	0.0240514	0.00908137	0.0207282	0.022502	0.0721287	0.024581	0.0467813
HCNOFClBr/C100618	0.0368925	0.0139541	0.00999629	0.00637017	0.046645	0.0781759	0.0711899
HCNOFClBr/C100641	0.0328264	0.0327753	0.00665615	0.0264516	0.0372	0.017477	0.0637753
HCNOFClBr/C100663	0.0351873	0.00230145	0.00330453	0.00205822	0.0211334	0.0314502	0.0419815
HCNOFClBr/C100709	0.0196894	0.0012149	0.00328547	0.00081401	0.0107628	0.00794823	0.0261708
HCNOFClBr/C100710	0.0282386	0.0100779	0.00715103	0.00367975	0.337354	0.0831135	0.225487
HCNOFClBr/C1007267	0.059671	0.0353969	0.0322953	0.0329375	0.0428817	0.045629	0.0427109
HCNOFClBr/C1007325	0.0381735	0.308305	0.130511	0.0981679	0.102283	0.0962207	0.634194
HCNOFClBr/C100743	0.0777566	0.061102	0.0227578	0.0100485	0.0932686	0.0873515	0.0409018
HCNOFClBr/C100798	0.0528455	0.368111	0.012099	0.0533459	0.0708489	0.163576	0.115526
HCNOFClBr/C100801	0.194703	0.191595	0.19098	0.19127	0.191841	0.191426	0.19336
HCNOFClBr/C100823	0.0248456	0.108839	0.0147374	0.00465253	0.0421753	0.0502532	0.100711
HCNOFClBr/C100845	0.040725	0.00837406	0.00824271	0.00774123	0.0236734	0.034708	0.0403862
HCNOFClBr/C100867	0.0472025	0.0288818	0.0369684	0.0152228	0.10905	0.11059	0.144486
HCNOFClBr/C1008884	0.0328972	0.0176575	0.0163736	0.0169128	0.0133331	0.0205425	0.0202412
HCNOFClBr/C1008953	0.13433	0.129926	0.130502	0.130523	0.131538	0.129783	0.157966
HCNOFClBr/C1009116	0.0582747	0.0463479	0.0448649	0.0440259	0.0468595	0.0575735	0.0642229
HCNOFClBr/C1009149	0.0948438	0.169888	0.11652	0.0842791	0.187718	0.146535	0.223524
HCNOFClBr/C100925	0.0610271	0.0290253	0.0267127	0.02672	0.0763812	0.074776	0.0706528
HCNOFClBr/C100970	0.026581	0.00226964	0.00462437	0.00320639	0.00809563	0.0108417	0.0438772
HCNOFClBr/C1009741	0.154096	0.14803	0.148265	0.147993	0.148952	0.152606	0.148207
HCNOFClBr/C10099704	0.0996482	0.157828	0.0717525	0.0356256	0.369072	0.903885	0.537065
HCNOFClBr/C101053	0.0354931	0.0271365	0.0223027	0.0229583	0.0408419	0.0326578	0.114011
HCNOFClBr/C10108562	0.106727	0.0879582	0.0825622	0.0710404	0.153977	0.159904	0.13899
HCNOFClBr/C101086	0.418128	0.287313	0.270026	0.166112	0.368002	0.471269	0.487866
HCNOFClBr/C101096724	0.210503	0.180291	0.182017	0.193529	0.634807	0.538742	0.543319
HCNOFClBr/C101188	0.0571957	0.0523719	0.0363176	0.0282699	0.0591847	0.0524507	0.0741603
HCNOFClBr/C101213	0.165925	0.159223	0.156909	0.150359	0.165832	0.407483	0.261452
HCNOFClBr/C101371	0.0765915	0.102124	0.0560639	0.0381551	0.177889	0.385044	0.892731
HCNOFClBr/C1013758	0.0613578	0.0217499	0.0358838	0.0222665	0.0964374	0.189978	0.957724
HCNOFClBr/C10138326	0.152412	0.135006	0.0688588	0.0247917	0.67272	0.12896	0.42857
HCNOFClBr/C10138597	0.374945	0.346496	0.171594	0.135471	0.719799	0.845317	1.13424
HCNOFClBr/C10141727	0.0442839	0.00838921	0.00475543	0.00499737	0.0285242	0.0280067	0.0350764
HCNOFClBr/C10143609	0.389968	0.357055	0.0923801	0.107601	0.314033	0.472963	0.442943
HCNOFClBr/C101439	0.0786025	0.0555907	0.0560055	0.054597	0.0656293	0.0411753	0.364746
HCNOFClBr/C1014604	0.0421564	0.015932	0.0157992	0.0134027	0.0247313	0.0247642	0.0284069
HCNOFClBr/C1014819	0.081501	0.072596	0.0749205	0.073089	0.0589562	0.73802	0.760109
HCNOFClBr/C101484	0.211346	0.0517307	0.123384	0.188436	0.18999	0.227272	0.315568
HCNOFClBr/C101531	0.320452	0.308978	0.313245	0.315477	0.341965	0.383484	0.348998
HCNOFClBr/C101553	0.0534437	0.0595526	0.0359642	0.0358085	0.173722	0.209446	0.210981
HCNOFClBr/C1016199	0.067099	0.0884121	0.0846829	0.0619208	0.59164	0.729577	0.853503
HCNOFClBr/C1016586	0.0535144	0.0271777	0.017317	0.0155427	0.559418	0.567172	0.590379
HCNOFClBr/C101702	0.30744	0.266313	0.225117	0.16405	0.34415	0.260146	0.344138
HCNOFClBr/C101724	0.111166	0.0575386	0.226191	0.172397	0.175471	0.136509	0.124876
HCNOFClBr/C101779	0.211233	0.192536	0.193355	0.194525	0.280913	0.513955	0.341062
HCNOFClBr/C101815	0.243736	0.236317	0.24043	0.239945	0.315815	0.360779	0.469353
HCNOFClBr/C101837	0.058408	0.0337226	0.0280752	0.0316094	0.152967	0.171022	0.237872
HCNOFClBr/C101848	0.0966257	0.0944298	0.0841075	0.0851901	0.162117	0.174693	0.179708
HCNOFClBr/C101859	0.117032	0.0939639	0.0782833	0.0666611	0.0868348	0.268787	0.273776
HCNOFClBr/C101973	0.056575	0.0319082	0.162389	0.0282726	0.13715	0.133022	1.50611
HCNOFClBr/C101995	0.0568516	0.0316488	0.0272222	0.0276855	0.0518565	0.0488286	0.0977728
HCNOFClBr/C10199505	0.110221	0.101184	0.13097	0.102834	0.201843	0.240572	0.243815
HCNOFClBr/C10202752	0.0639989	0.092888	0.0335753	0.0461356	0.117228	0.319332	0.560051
HCNOFClBr/C10203084	0.021789	0.00636453	0.00356279	0.0034955	0.0107975	0.019274	0.0405632
HCNOFClBr/C1020311	0.0948084	0.0426136	0.0459811	0.0227672	0.0301717	0.0429189	0.112206
HCNOFClBr/C10203288	0.223651	0.204557	0.204092	0.202098	0.182059	0.215627	0.201063
HCNOFClBr/C10203302	0.0966263	0.0768554	0.0743577	0.072658	0.0773592	0.0858778	0.0710872
HCNOFClBr/C10203324	0.12053	0.0532613	0.0575822	0.0603958	0.109208	0.124699	0.130454
HCNOFClBr/C10203335	0.229744	0.175998	0.0986972	0.0876357	0.214434	0.22324	0.267777
HCNOFClBr/C10203584	0.155249	0.145322	0.101344	0.0551496	0.100741	0.208594	0.507533
HCNOFClBr/C102045	0.764554	0.592337	0.236082	0.16602	0.735124	0.753297	1.77538
HCNOFClBr/C102067	0.0690231	0.112109	0.090187	0.0688033	0.195261	0.113104	0.271087
HCNOFClBr/C102082893	0.0336116	0.0150802	0.0144173	0.0125036	0.0197032	0.0176401	0.0891145
HCNOFClBr/C102114	0.138247	0.172638	0.0939136	0.0702561	0.148724	0.113895	0.183058
HCNOFClBr/C102169	0.199986	0.228121	0.172748	0.1586	0.20135	0.349381	0.826165
HCNOFClBr/C102181	0.275042	0.281212	0.271501	0.261736	0.264823	0.310138	0.368914
HCNOFClBr/C102192	0.140626	0.168977	0.278216	0.124805	0.177101	0.319776	0.804884
HCNOFClBr/C102205	0.26595	0.253311	0.238525	0.226215	0.309575	0.306851	0.791199
HCNOFClBr/C102227	0.268068	0.441403	0.380536	0.307606	0.303671	0.444731	0.868362
HCNOFClBr/C1022464	0.0347819	0.0136075	0.013633	0.0127355	0.0413511	0.0392253	0.0558631
HCNOFClBr/C102250	0.134205	0.125737	0.126078	0.126125	0.137712	0.134655	0.133656
HCNOFClBr/C102272	0.0484229	0.0227393	0.0198933	0.0160419	0.052588	0.0917813	0.0949598
HCNOFClBr/C10229104	0.0658363	0.0615921	0.0609245	0.0613853	0.0640651	0.0617719	0.0734337
HCNOFClBr/C102294	0.110557	0.0886631	0.0953404	0.0685363	0.218806	0.267616	0.498109
HCNOFClBr/C10232936	0.451518	0.120703	0.0787998	0.034917	0.373348	0.428391	0.56103
HCNOFClBr/C102454	0.374293	0.365644	0.369129	0.3716	0.321174	0.279785	0.384626
HCNOFClBr/C102465	0.0314084	0.0113377	0.00899653	0.0094399	0.0261132	0.0197849	0.0354897
HCNOFClBr/C102476	0.025882	0.0121135	0.00916446	0.00912586	0.0324094	0.0218621	0.0354838
HCNOFClBr/C102487	0.0446617	0.0327586	0.0326145	0.0324975	0.0378397	0.0594906	0.0463053
HCNOFClBr/C102512	0.0400968	0.0140821	0.0128244	0.00678796	0.0663813	0.0746552	0.0988513
HCNOFClBr/C102534	0.114483	0.115747	0.0989134	0.0855328	0.262953	0.257851	0.54313
HCNOFClBr/C10258545	0.0970186	0.14141	0.140559	0.231922	0.465951	0.297165	0.279265
HCNOFClBr/C102625	0.194033	0.0975453	0.0733017	0.0565822	1.08892	0.704302	0.543602
HCNOFClBr/C10264558	0.0428423	0.0166236	0.0180592	0.0186754	0.038651	0.096502	0.449433
HCNOFClBr/C10268696	0.200153	0.315729	0.0898067	0.0727994	0.231742	0.398753	0.800971
HCNOFClBr/C102692	0.0938421	0.0547017	0.0491138	0.0335398	0.135588	0.143021	0.0961073
HCNOFClBr/C1026922	0.253958	0.473128	0.139844	0.0921783	0.264511	0.332681	1.0719
HCNOFClBr/C102703333	0.415393	0.397398	0.39761	0.397485	0.398709	0.400149	0.422846
HCNOFClBr/C102705	0.0765664	0.0811914	0.0958961	0.0500956	0.221391	0.224856	0.41043
HCNOFClBr/C102761	0.154998	0.192433	0.153808	0.129669	0.478624	0.402625	0.534778
HCNOFClBr/C102794	0.0967955	0.0541518	0.039426	0.0283379	0.127054	0.13509	0.103397
HCNOFClBr/C102829	0.180709	0.163533	0.152593	0.150536	0.231255	0.217685	0.185612
HCNOFClBr/C1028337	0.0897649	0.0715423	0.0723915	0.0715894	0.271779	0.062715	0.369619
HCNOFClBr/C10289686	0.370004	0.18713	0.223452	0.111544	0.261947	0.292109	0.195308
HCNOFClBr/C102976	0.0660595	0.109962	0.0324373	0.0377303	0.107413	0.217755	0.141679
HCNOFClBr/C103059	0.144116	0.134712	0.13518	0.130155	0.132171	0.137751	0.149685
HCNOFClBr/C103082	0.603934	0.593423	0.592137	0.59255	0.853209	0.870867	0.588564
HCNOFClBr/C103093	0.223284	0.224741	0.172925	0.151857	0.19157	0.229076	0.512122
HCNOFClBr/C103140121	0.0405297	0.0121827	0.0123934	0.00981315	0.0319096	0.0448703	0.0884727
HCNOFClBr/C10315987	0.122793	0.0732335	0.053392	0.0948218	0.158551	0.114657	0.0689312
HCNOFClBr/C103162	0.13467	0.128891	0.137444	0.130157	0.13772	0.152835	0.268155
HCNOFClBr/C103231	0.388472	0.349021	0.35586	0.365925	0.371131	0.368989	0.703375
HCNOFClBr/C103242	0.926352	0.915642	0.883031	0.881282	0.878412	0.904281	0.875879
HCNOFClBr/C103264	0.0501853	0.0311685	0.0308602	0.0304519	0.0347627	0.0360825	0.0946627
HCNOFClBr/C103297	0.0403943	0.00666991	0.00616181	0.00621307	0.0248303	0.0210507	0.022956
HCNOFClBr/C103300	0.368041	0.364355	0.363388	0.363195	0.364388	0.370795	0.364092
HCNOFClBr/C103322	0.46568	0.43447	0.438989	0.458948	0.484337	0.497836	0.247789
HCNOFClBr/C103333	0.0297139	0.016899	0.00168812	0.00171781	0.0167878	0.0347757	0.055074
HCNOFClBr/C10334266	0.0368895	0.0206193	0.0124716	0.00760487	0.0337211	0.0368394	0.0442546
HCNOFClBr/C103366	0.0485058	0.0199714	0.0209809	0.0194793	0.0269549	0.0576922	0.162014
HCNOFClBr/C103377	0.533288	0.528187	0.528312	0.52812	0.531445	1.32088	0.549139
HCNOFClBr/C103413	0.226184	0.160317	0.208377	0.147073	0.264231	0.219251	0.51789
HCNOFClBr/C103435	0.744308	0.874042	0.729499	0.738553	0.773832	2.14548	2.36443
HCNOFClBr/C103457	0.0620881	0.048128	0.0282103	0.0283084	0.0314427	0.0314403	0.153449
HCNOFClBr/C103491	0.193608	0.217817	0.189323	0.189001	0.229609	0.315991	0.197799
HCNOFClBr/C103504	0.0561372	0.0708094	0.0668548	0.0578475	0.268269	0.362845	0.3168
HCNOFClBr/C103526	0.0949692	0.0769124	0.0438061	0.0466596	0.0504822	0.0445185	0.640195
HCNOFClBr/C103537	0.234264	0.222228	0.21917	0.220253	0.223733	0.223698	0.316864
HCNOFClBr/C10353863	0.104666	0.1297	0.0704789	0.077705	0.0732278	0.0864974	0.148001
HCNOFClBr/C103548	0.348681	0.330452	0.342441	0.345854	0.342014	0.285417	0.577583
HCNOFClBr/C103606	0.185793	0.0719463	0.0895229	0.139231	0.0690372	0.0781278	1.5605
HCNOFClBr/C103617	0.239833	0.272795	0.229328	0.230145	0.220988	0.227416	0.732453
HCNOFClBr/C103639	0.0377842	0.0249384	0.0246033	0.0245325	0.0277869	0.0271863	0.0386036
HCNOFClBr/C103640	0.187273	0.18295	0.182847	0.182797	0.18457	0.185057	0.182182
HCNOFClBr/C10364940	0.0525248	0.0404447	0.0241937	0.0237467	0.064309	0.0440399	0.0764582
HCNOFClBr/C103651	0.0596643	0.0467454	0.0163216	0.0133941	0.0292086	0.0244556	0.0193934
HCNOFClBr/C103673	0.0357559	0.104057	0.0162244	0.0110964	0.0420504	0.116592	0.0929078
HCNOFClBr/C103695	0.0459556	0.0211623	0.0191659	0.00947628	0.051237	0.0798487	0.0816418
HCNOFClBr/C103719	0.0576431	0.0384244	0.0177043	0.0205824	0.11561	0.103107	0.172788
HCNOFClBr/C103731	0.0520269	0.0491045	0.0123259	0.0120938	0.0308518	0.0584737	0.0851783
HCNOFClBr/C10373781	0.0373455	0.0216794	0.0100195	0.00777723	0.0350077	0.0390585	0.0408355
HCNOFClBr/C10374808	0.152311	0.408749	0.075744	0.0788173	0.189957	0.116943	0.467597
HCNOFClBr/C10375969	0.0426629	0.0124973	0.0107031	0.0111314	0.0254027	0.0249647	0.0251018
HCNOFClBr/C103796992	0.19515	0.175559	0.174543	0.184306	0.603411	0.613554	0.584033
HCNOFClBr/C103797	0.100956	0.242109	0.11811	0.0782643	0.139988	0.194404	0.521318
HCNOFClBr/C103811	0.213143	0.251974	0.204381	0.106616	0.437492	0.374901	1.00907
HCNOFClBr/C103822	0.114915	0.108821	0.0647042	0.0749542	0.0919167	0.147702	0.514549
HCNOFClBr/C103844	0.0385141	0.024879	0.0247826	0.0246691	0.37368	0.374054	0.115535
HCNOFClBr/C103902	0.0434587	0.0302909	0.0299054	0.0297394	0.0339336	0.0344418	0.120446
HCNOFClBr/C103935	0.0983702	0.0641067	0.0299368	0.0583131	0.295108	0.175205	1.15022
HCNOFClBr/C103957	0.110392	0.108488	0.105229	0.100536	0.159347	0.131416	0.290225
HCNOFClBr/C10397305	0.0926418	0.0159377	0.0107773	0.0142115	0.0716856	0.0940232	0.0710645
HCNOFClBr/C10401113	0.02264	0.00203048	0.00224455	0.00182966	0.0109478	0.00975126	0.0222532
HCNOFClBr/C10403471	0.0304513	0.0080396	0.00562104	0.0059397	0.041928	0.0205507	0.0417735
HCNOFClBr/C10405842	0.240777	0.0823217	0.167351	0.076935	0.22046	0.192283	0.622993
HCNOFClBr/C10405853	0.0795136	0.0572904	0.0680962	0.0644252	0.146818	0.0514185	0.404184
HCNOFClBr/C10409548	0.0620332	0.0362205	0.0381681	0.0305643	0.151507	0.0773863	0.155618
HCNOFClBr/C104096	0.095375	0.0901117	0.21023	0.228406	0.102102	0.106509	0.483791
HCNOFClBr/C104132	0.0528576	0.0344056	0.0290511	0.0280272	0.0513258	0.0408333	0.0428858
HCNOFClBr/C10415879	0.0593329	0.0236014	0.0185163	0.0152313	0.105055	0.0663347	0.0843581
HCNOFClBr/C104201	0.189806	0.186313	0.186589	0.183538	0.191174	0.185948	0.319886
HCNOFClBr/C10420890	0.0525211	0.0323914	0.0185154	0.00709253	0.0536414	0.0720336	0.0630618
HCNOFClBr/C104212	0.0588406	0.0371545	0.0376396	0.0370653	0.051473	0.782625	0.188286
HCNOFClBr/C104222346	0.0254736	0.0255618	0.0115682	0.00582815	0.0380731	0.0162359	0.043193
HCNOFClBr/C10422352	0.839065	0.897042	0.838177	0.832695	0.815759	0.852731	1.23442
HCNOFClBr/C10430974	0.285111	0.286059	0.275276	0.283258	0.280483	0.253981	0.355946
HCNOFClBr/C104326945	0.0827045	0.0768452	0.0767093	0.0768488	0.0765885	0.0779612	0.0889033
HCNOFClBr/C10443659	0.039029	0.015248	0.0149267	0.0142248	0.0242401	0.051407	0.041614
HCNOFClBr/C104438	0.25991	0.246839	0.246616	0.246474	0.247783	0.249662	0.24737
HCNOFClBr/C104450	0.0552373	0.0334463	0.0330621	0.0329117	0.0375747	0.0423158	0.0450383
HCNOFClBr/C104451709	0.0250351	0.0111519	0.0116439	0.0112619	0.0159647	0.0155508	0.0332451
HCNOFClBr/C104461	0.198609	0.191091	0.189144	0.188936	0.193681	0.196557	0.190733
HCNOFClBr/C104472	0.364704	0.36301	0.360868	0.0328428	0.498604	0.372176	0.37233
HCNOFClBr/C104518	0.0766452	0.0835983	0.0219921	0.0193908	0.0921193	0.0685274	0.055991
HCNOFClBr/C104529	0.0468599	0.0341875	0.0347462	0.0344548	0.0454202	0.0453448	0.0406452
HCNOFClBr/C104530	0.133121	0.0740355	0.0197411	0.0122266	0.0538859	0.0384336	0.324665
HCNOFClBr/C104534965	0.356044	1.06355	0.727004	0.249601	0.325053	0.49785	0.581666
HCNOFClBr/C104574	0.032223	0.00463866	0.00309677	0.00960586	0.0147743	0.0120588	0.117601
HCNOFClBr/C10458147	0.0616563	0.0947963	0.0660406	0.0431064	0.0413221	0.0453503	0.104871
HCNOFClBr/C104585	0.141055	0.13566	0.135036	0.121125	0.153372	0.191858	0.14649
HCNOFClBr/C104610	0.0792386	0.0689537	0.0481738	0.0417228	0.0972847	0.233176	0.349177
HCNOFClBr/C104632	0.125874	0.0328192	0.118958	0.119138	0.135499	0.228747	0.106194
HCNOFClBr/C10463204	0.148731	0.116253	0.0841667	0.0580822	0.358263	0.197368	0.480234
HCNOFClBr/C1046566	0.142434	0.113551	0.126262	0.102545	0.310995	0.0995824	0.162272
HCNOFClBr/C104665	0.0577623	0.0153744	0.00497308	0.00476577	0.0326154	0.0532207	0.0966964
HCNOFClBr/C104712	0.692684	1.15522	0.949336	0.695091	0.184962	0.0855559	0.24492
HCNOFClBr/C104723	0.512009	0.493438	0.489846	0.278533	0.494665	0.487203	0.35575
HCNOFClBr/C10472976	0.0931226	0.0725982	0.0739912	0.0738135	0.0732583	0.0789268	0.0776405
HCNOFClBr/C104756	0.0971614	0.080843	0.0891738	0.085131	0.441416	0.348172	0.20778
HCNOFClBr/C104767	0.1187	0.104632	0.103123	0.100672	0.0920312	0.109354	0.151122
HCNOFClBr/C10478010	0.0638203	0.326393	0.106726	0.0918854	0.849953	0.263734	0.552271
HCNOFClBr/C10478032	0.122272	0.412759	0.0886076	0.113597	0.203556	0.160588	0.559355
HCNOFClBr/C10478043	0.0798746	0.429205	0.0867286	0.107522	0.251248	0.219037	0.626314
HCNOFClBr/C10478065	0.178301	0.318241	0.13834	0.120277	0.277798	0.344547	0.603956
HCNOFClBr/C104789	0.0537945	0.0318576	0.0249064	0.0196731	0.154772	0.125905	0.105932
HCNOFClBr/C10479251	0.0929763	0.0905131	0.0755679	0.0409493	0.173116	0.0867874	0.234412
HCNOFClBr/C104825	0.028865	0.010637	0.00987739	0.00950602	0.0235509	0.0189167	0.0357414
HCNOFClBr/C104836	0.024243	0.00389377	0.0020043	0.00140276	0.0250626	0.017245	0.0324483
HCNOFClBr/C10484090	0.262159	0.251955	0.0514113	0.0727361	0.518422	0.315636	0.560955
HCNOFClBr/C10484352	0.251734	0.216897	0.161389	0.186568	0.207339	0.219915	0.194197
HCNOFClBr/C104857887	0.0652819	0.179685	0.0815649	0.0487132	0.15609	0.0706424	0.517908
HCNOFClBr/C104858	0.024508	0.00456912	0.00266989	0.00255233	0.0135579	0.00965998	0.0178183
HCNOFClBr/C104870	0.0264872	0.0108997	0.0104338	0.0103303	0.015881	0.0226	0.03462
HCNOFClBr/C104881	0.0213211	0.00588933	0.00167848	0.00135872	0.0103608	0.0203946	0.0358225
HCNOFClBr/C104905	0.0350776	0.0138249	0.0133031	0.00944013	0.334724	0.0378739	0.352953
HCNOFClBr/C104927	0.040957	0.014294	0.014562	0.0134314	0.027265	0.0368053	0.0420493
HCNOFClBr/C104938	0.0396534	0.00714929	0.00802744	0.0063925	0.0233618	0.0317595	0.0401118
HCNOFClBr/C10494878	0.0800764	0.0592392	0.0382725	0.041564	0.0298353	0.0318494	0.463349
HCNOFClBr/C104949	0.0384313	0.0103899	0.0091283	0.00794195	0.032234	0.0331751	0.0466357
HCNOFClBr/C10498358	0.0340027	0.00621959	0.00434115	0.00292218	0.0369659	0.0247108	0.0618865
HCNOFClBr/C105055	0.0374912	0.00599114	0.00396543	0.00414304	0.028099	0.0233479	0.017493
HCNOFClBr/C105088	0.054783	0.0160112	0.0167796	0.0174675	0.0917572	0.0695707	0.0671581
HCNOFClBr/C105146	0.0835666	0.0682817	0.0848954	0.069981	0.200759	0.177358	0.420256
HCNOFClBr/C10516719	0.054522	0.0355854	0.03036	0.0330045	0.0318351	0.0457328	0.0863453
HCNOFClBr/C105184381	0.147109	0.163415	0.154439	0.17952	0.0492831	0.253755	0.607808
HCNOFClBr/C10519069	0.0591361	0.0247086	0.0248112	0.0249713	0.040577	0.0641151	0.121819
HCNOFClBr/C10519207	0.1247	0.113907	0.115729	0.114566	0.10902	0.105817	0.186638
HCNOFClBr/C10522266	0.109162	0.0943007	0.101356	0.0991246	0.153927	0.11057	0.124152
HCNOFClBr/C10526075	0.405868	0.401608	0.403054	0.389493	0.41607	0.436737	0.497922
HCNOFClBr/C105306	0.0371444	0.0217222	0.0135446	0.0117107	0.0500634	0.0357448	0.0608057
HCNOFClBr/C105317	0.0316869	0.0231351	0.0133972	0.00735781	0.0289315	0.044625	0.0513539
HCNOFClBr/C105340	0.0909352	0.155329	0.0854439	0.166512	0.15178	0.0734652	0.158104
HCNOFClBr/C105351	0.0345552	0.0127628	0.00859087	0.00818309	0.0491766	0.0579418	0.311345
HCNOFClBr/C105362	0.0821888	0.0433194	0.0310599	0.00761094	0.0707963	0.0599545	0.196635
HCNOFClBr/C105373	0.0466823	0.0228373	0.0186107	0.0181664	0.0224204	0.0306111	0.165693
HCNOFClBr/C105384	0.0405186	0.0133347	0.0079302	0.00898763	0.0215913	0.0309528	0.163068
HCNOFClBr/C10538495	0.0487142	0.0393688	0.0182068	0.0164379	0.036994	0.0490485	0.362093
HCNOFClBr/C105395	0.0959328	0.0488479	0.0490542	0.042759	0.104295	0.0485549	0.19024
HCNOFClBr/C105408	0.0584243	0.0223733	0.0118397	0.0121303	0.0600978	0.0966134	0.183998
HCNOFClBr/C10541567	0.172245	0.160541	0.160175	0.160029	0.146702	0.148145	0.154813
HCNOFClBr/C10541692	0.0719896	0.0384877	0.0419269	0.0160884	0.0300948	0.0822383	0.153686
HCNOFClBr/C105420	0.0838867	0.0544777	0.040694	0.0300586	0.115217	0.137671	0.723572
HCNOFClBr/C105431	0.333484	0.15717	0.16236	0.155007	0.408821	0.338147	0.166593
HCNOFClBr/C10543121	0.0827794	0.0471108	0.0331379	0.0456178	0.152102	0.169956	0.293336
HCNOFClBr/C10543574	0.207566	0.193772	0.101246	0.0368971	0.142289	0.191764	0.653528
HCNOFClBr/C105442	0.0548299	0.170899	0.0535318	0.0674847	0.104273	0.112484	0.33074
HCNOFClBr/C105453	0.129383	0.138158	0.173607	0.120207	0.0983843	0.0603435	0.443152
HCNOFClBr/C105464	0.117814	0.100391	0.102438	0.097501	0.164865	0.103942	0.363243
HCNOFClBr/C10546653	0.0473059	0.0315783	0.0302249	0.0299428	0.0454388	0.0438386	0.0441208
HCNOFClBr/C105500	0.433655	0.50535	0.376717	0.213422	0.231944	0.392373	1.28332
HCNOFClBr/C10551583	0.0454859	0.0338173	0.0229997	0.0220844	0.0380953	0.0350549	0.172147
HCNOFClBr/C105533	0.127367	0.072825	0.063951	0.0580899	1.05269	1.34197	0.574077
HCNOFClBr/C105544	0.187878	0.172624	0.0854755	0.0556634	0.0275074	0.211301	0.302412
HCNOFClBr/C105566	0.0864196	0.0272933	0.0728625	0.0401172	0.0509485	0.111624	0.300217
HCNOFClBr/C10557445	0.0560092	0.0200897	0.014433	0.0136829	0.0324771	0.0359125	0.0527148
HCNOFClBr/C105577	0.0734674	0.0619293	0.0767212	0.0592227	0.111335	0.233079	0.307512
HCNOFClBr/C105588	0.0471182	0.0303731	0.0262847	0.0270461	0.0271904	0.0270792	0.121107
HCNOFClBr/C105602	0.104742	0.0913628	0.0155276	0.0266207	0.0390556	0.0378941	0.169918
HCNOFClBr/C105668	0.0721222	0.0556236	0.054006	0.0537024	0.0559704	0.0693054	0.225856
HCNOFClBr/C105679	0.0719034	0.0659805	0.0659648	0.0660259	0.0674079	0.0675627	0.0715772
HCNOFClBr/C105680	0.253292	0.240686	0.228486	0.241415	0.355235	0.242637	0.712693
HCNOFClBr/C10574364	0.0908673	0.0754536	0.027234	0.0553986	0.0457987	0.0419321	0.479629
HCNOFClBr/C10574375	0.0671925	0.0608971	0.037191	0.0317692	0.392988	0.395093	0.515854
HCNOFClBr/C105759	0.130513	0.0618072	0.0511049	0.0587576	0.0738057	0.0566227	0.258469
HCNOFClBr/C105760	0.115827	0.263722	0.0822993	0.0727904	0.370061	0.188181	0.553956
HCNOFClBr/C105793	0.0957499	0.0791755	0.0804519	0.0777031	0.0706593	0.0734342	0.808318
HCNOFClBr/C105839	0.147007	0.136888	0.135747	0.0975235	0.185891	0.272528	0.183057
HCNOFClBr/C105851	0.0920982	0.334884	0.0514453	0.0548104	0.657832	0.757325	0.516759
HCNOFClBr/C105862	0.21715	0.143787	0.129912	0.212889	0.323655	0.43853	0.776331
HCNOFClBr/C105909124	0.052251	0.0743023	0.0570249	0.0327682	0.061999	0.0478118	0.0550716
HCNOFClBr/C105919	0.0896176	0.478956	0.356594	0.0778203	0.28688	0.333105	0.807726
HCNOFClBr/C10595069	0.0695653	0.023538	0.0355547	0.028837	0.0691193	0.144504	0.469543
HCNOFClBr/C105953	0.193223	0.0991698	0.080947	0.0265713	0.0568188	0.163367	0.285697
HCNOFClBr/C10599709	0.032102	0.0122848	0.00774397	0.00753636	0.0339351	0.0157308	0.132171
HCNOFClBr/C106003	0.203028	0.181771	0.170803	0.174946	0.371414	0.398657	0.670425
HCNOFClBr/C106025	0.116731	0.0796559	0.0680566	0.0648615	0.089916	0.106903	0.177552
HCNOFClBr/C10606470	0.0743609	0.0638332	0.0637309	0.0638962	0.0478085	0.0650382	0.31942
HCNOFClBr/C106183	0.122727	0.09246	0.0912011	0.0916807	0.0951643	0.246957	0.590632
HCNOFClBr/C106194	0.0912736	0.0458916	0.0410181	0.032141	0.0387921	0.0751963	0.58179
HCNOFClBr/C106218	0.130222	0.101087	0.106351	0.108625	0.15944	0.164315	0.125154
HCNOFClBr/C106230	0.35805	0.127205	0.339024	0.345701	0.188295	0.103225	0.52667
HCNOFClBr/C106241	0.232085	0.22983	0.265439	0.237704	0.621751	0.525363	0.626195
HCNOFClBr/C106252	0.301103	0.0763869	0.27946	0.278092	0.413322	0.389144	0.662671
HCNOFClBr/C106309	0.141308	0.130777	0.130951	0.130322	0.129201	0.148206	0.247942
HCNOFClBr/C106310	0.137831	0.132317	0.0883057	0.0850895	0.243791	0.34993	0.992846
HCNOFClBr/C106321	0.269615	0.259267	0.251723	0.255267	0.290014	0.260303	0.518948
HCNOFClBr/C106332	0.124716	0.0945607	0.0957681	0.0956442	0.100372	0.0979395	0.602286
HCNOFClBr/C106354	0.0611467	0.115973	0.0460725	0.0345507	0.178385	0.0630526	0.360673
HCNOFClBr/C106365	0.0572392	0.019881	0.0165507	0.0157479	0.0390809	0.0605615	0.0907242
HCNOFClBr/C106376	0.024901	0.00090141	0.00087222	0.00080346	0.00316001	0.00881703	0.0128821
HCNOFClBr/C106401	0.024789	0.00529646	0.00266542	0.0042902	0.0328654	0.0105321	0.0415565
HCNOFClBr/C106412	0.0239764	0.00151088	0.00137622	0.00126932	0.00586613	0.0104982	0.0224339
HCNOFClBr/C106423	0.0267889	0.00384744	0.00395068	0.00425071	0.0148863	0.0137904	0.0226766
HCNOFClBr/C106445	0.026487	0.00937421	0.00925038	0.00887624	0.0151576	0.0159881	0.0234921
HCNOFClBr/C106467	0.0213705	0.00130614	0.00119983	0.00074419	0.00477035	0.00548554	0.00803247
HCNOFClBr/C106478	0.0229255	0.00485988	0.00210126	0.00318501	0.0292277	0.0122399	0.0282874
HCNOFClBr/C106489	0.0223918	0.00134281	0.00144013	0.00138427	0.00645269	0.00996566	0.021422
HCNOFClBr/C106490	0.0260606	0.00625805	0.00432746	0.00454566	0.0292713	0.0171138	0.0417663
HCNOFClBr/C106503	0.0248055	0.00677412	0.00421566	0.00435138	0.0290152	0.0210689	0.0456841
HCNOFClBr/C106514	0.0184061	0.0029223	0.00348009	0.00290036	0.0182025	0.0125952	0.0220943
HCNOFClBr/C106525	0.0380965	0.0150003	0.0110094	0.0116098	0.0303212	0.0245675	0.0608204
HCNOFClBr/C106616	0.199776	0.0665258	0.0514052	0.0457495	0.639645	0.128041	0.350002
HCNOFClBr/C106638	0.049474	0.021219	0.0196551	0.0151622	0.0453298	0.0246461	0.170205
HCNOFClBr/C106650	0.0832048	0.0730644	0.0686396	0.0735764	0.108479	0.0903547	0.122678
HCNOFClBr/C106672	0.440574	0.430166	0.433749	0.431082	0.645859	0.450019	0.496171
HCNOFClBr/C106683	0.177039	0.0424621	0.0667011	0.113475	0.303088	0.199045	0.717906
HCNOFClBr/C106707	0.0481427	0.0147387	0.0142447	0.0136173	0.0154797	0.038838	0.531363
HCNOFClBr/C1067089	0.0797935	0.0546427	0.0501471	0.0547043	0.0570074	0.0645521	0.0684131
HCNOFClBr/C1067090	0.0316279	0.00756152	0.00999963	0.00751482	0.0516848	0.0432189	0.0927626
HCNOFClBr/C1067205	0.0697323	0.035575	0.0441561	0.0365671	0.0462549	0.0460142	0.0383584
HCNOFClBr/C106730	0.071414	0.051659	0.0517404	0.0515741	0.0528165	0.0572667	0.58684
HCNOFClBr/C106796	0.108324	0.0816366	0.0814504	0.0810865	0.0796485	0.0874505	0.16142
HCNOFClBr/C1068195	0.0543483	0.0311837	0.0216634	0.0211672	0.0360328	0.04187	0.0750838
HCNOFClBr/C106854	0.0924423	0.071542	0.0778194	0.0711539	0.0840313	0.0707723	0.317691
HCNOFClBr/C106865	0.0416558	0.0111929	0.0147057	0.0215127	0.0475703	0.0424996	0.520264
HCNOFClBr/C106887	0.0257218	0.0119856	0.00616537	0.00518034	0.0574066	0.082065	0.0601575
HCNOFClBr/C1068877	0.0641023	0.043689	0.0207877	0.0185816	0.081698	0.0896453	0.0683152
HCNOFClBr/C106912	0.0849713	0.0936291	0.0748544	0.0731914	0.102171	0.368797	0.39999
HCNOFClBr/C106923	0.0549169	0.043973	0.0475957	0.030811	0.226266	1.11184	0.486657
HCNOFClBr/C106934	0.0326543	0.0008997	0.00089334	0.0010084	0.0068558	0.014447	0.0262195
HCNOFClBr/C1069530	0.362381	0.356202	0.355131	0.355715	0.559149	0.456588	0.250946
HCNOFClBr/C106956	0.0396807	0.0111136	0.00388532	0.00412263	0.0242245	0.040993	0.588696
HCNOFClBr/C106967	0.0251068	0.0108771	0.00833745	0.00282607	0.0333669	0.0307721	0.0550244
HCNOFClBr/C106978	0.0266712	0.00196835	0.00209198	0.00216246	0.0129116	0.0140042	0.00990562
HCNOFClBr/C106989	0.025177	0.0069282	0.00665632	0.00679201	0.0195864	0.0258048	0.0316012
HCNOFClBr/C106990	0.0235164	0.00510106	0.00244466	0.00095686	0.00997967	0.00959118	0.0125899
HCNOFClBr/C107006	0.020019	0.00166816	0.00726745	0.00130397	0.0224164	0.0178913	0.0215571
HCNOFClBr/C107017	0.0240864	0.00193285	0.00194511	0.00191004	0.0158652	0.0161754	0.024138
HCNOFClBr/C107028	0.0257852	0.00445771	0.00447673	0.00309902	0.0154494	0.0152216	0.0309658
HCNOFClBr/C107051	0.0322751	0.022363	0.00809971	0.00249793	0.0553396	0.0237768	0.692718
HCNOFClBr/C107062	0.0208207	0.00050799	0.00155242	0.00086371	0.00684578	0.0102152	0.0147348
HCNOFClBr/C1070708	0.0953143	0.0156875	0.0214189	0.0226651	0.0316246	0.0623008	0.24816
HCNOFClBr/C1070719	0.0123281	0.00048876	0.0002465	0.00060692	0.00939749	0.00358887	0.00711885
HCNOFClBr/C107073	0.0216589	0.00562526	0.00820552	0.00515832	0.0362824	0.0325841	0.0629514
HCNOFClBr/C1070833	0.0313134	0.0102373	0.00580571	0.00395859	0.0286955	0.0289397	0.109655
HCNOFClBr/C1070877	0.0492895	0.0249936	0.0225667	0.018231	0.0264362	0.0362366	0.0565405
HCNOFClBr/C107108	0.0253917	0.00511747	0.00565484	0.00614117	0.0283975	0.0232266	0.034285
HCNOFClBr/C107119	0.0235417	0.0220456	0.00958363	0.0109149	0.0778186	0.0774473	0.420836
HCNOFClBr/C107120	0.0191225	0.00312932	0.00101113	0.00087205	0.0176961	0.01335	0.0156129
HCNOFClBr/C1071267	0.0889901	0.0814046	0.0491985	0.0444378	0.0492161	0.0696982	0.115933
HCNOFClBr/C107131	0.0195882	0.0127742	0.00144323	0.00176816	0.0139893	0.0106263	0.019197
HCNOFClBr/C1071314	0.0508155	0.00907199	0.00711513	0.00762367	0.0209502	0.020597	0.0339749
HCNOFClBr/C107153	0.0204909	0.00685334	0.00467689	0.00490811	0.0444033	0.0312959	0.0693888
HCNOFClBr/C1071814	0.0470439	0.00860881	0.00875042	0.00858951	0.0173841	0.012954	0.0235104
HCNOFClBr/C107186	0.0247464	0.00286369	0.00643404	0.00193302	0.0111222	0.0137439	0.035595
HCNOFClBr/C107197	0.0168662	0.00506501	0.00449155	0.00371932	0.0218157	0.0125979	0.0386266
HCNOFClBr/C1072055	0.149035	0.0772855	0.0866996	0.0785875	0.13754	0.203794	0.0759675
HCNOFClBr/C107211	0.0236493	0.0201816	0.00828501	0.00693823	0.0704589	0.0286064	0.0840787
HCNOFClBr/C1072168	0.101274	0.0653135	0.0572641	0.0564981	0.102696	0.119702	0.0841688
HCNOFClBr/C107255	0.031912	0.140686	0.141842	0.140671	0.144518	0.14468	0.144932
HCNOFClBr/C1072624	0.652935	0.729983	0.651537	0.65011	0.656391	0.663106	0.516277
HCNOFClBr/C1072635	0.0281019	0.00917699	0.00905264	0.00781433	0.014928	0.0219092	0.0562262
HCNOFClBr/C1072679	0.0281137	0.0166292	0.00982581	0.00511043	0.0367127	0.0438279	0.100396
HCNOFClBr/C1072828	0.0254232	0.0117353	0.00574687	0.00577245	0.0254236	0.00799946	0.0345994
HCNOFClBr/C1072986	0.0228857	0.00590088	0.00140161	0.00173136	0.0335046	0.013096	0.0426399
HCNOFClBr/C107299	0.375604	0.372927	0.0168912	0.371008	0.546929	0.375317	0.365644
HCNOFClBr/C107313	0.0322051	0.0025455	0.00139415	0.00170526	0.0149244	0.00819193	0.0896352
HCNOFClBr/C1073230	0.0351557	0.0143174	0.00968189	0.00710003	0.00969655	0.0213717	0.0679493
HCNOFClBr/C1073672	0.157292	0.153194	0.153071	0.153098	0.153511	0.15394	0.154242
HCNOFClBr/C107391	0.0520894	0.0406695	0.0323455	0.0306306	0.0531959	0.0744596	0.34474
HCNOFClBr/C107404	0.0372884	0.0167767	0.00915059	0.00856494	0.0192927	0.0231312	0.0396982
HCNOFClBr/C1074119	0.043341	0.122538	0.0154612	0.0173511	0.0488888	0.0493272	0.273331
HCNOFClBr/C107415	0.130282	0.122389	0.0322243	0.0394062	0.134997	0.0903538	0.150789
HCNOFClBr/C1074437	0.0373913	0.0158483	0.0131993	0.0140028	0.0242992	0.0251453	0.0191549
HCNOFClBr/C1074551	0.0913055	0.0843139	0.0843492	0.0844151	0.0962242	0.0946546	0.0881843
HCNOFClBr/C107459	0.0505686	0.0270808	0.0461505	0.0373397	0.0568419	0.183566	0.0995989
HCNOFClBr/C1074926	0.0415186	0.0402998	0.0196902	0.0133642	0.0935448	0.095411	0.0956773
HCNOFClBr/C1074982	0.0433017	0.034118	0.034257	0.034053	0.0413175	0.0421412	0.0739955
HCNOFClBr/C1075383	0.0362469	0.013153	0.0114285	0.0120677	0.0174364	0.0179674	0.0240185
HCNOFClBr/C107540	0.048969	0.0441443	0.0205724	0.0232873	0.0521748	0.0659314	0.13551
HCNOFClBr/C1075496	0.126869	0.121763	0.121236	0.121417	0.121955	0.122177	0.124607
HCNOFClBr/C1075769	0.063488	0.0759549	0.0367678	0.0181746	0.0590374	0.145294	0.0758811
HCNOFClBr/C107584	0.0374865	0.0167118	0.00611523	0.00474687	0.0289497	0.0444181	0.135149
HCNOFClBr/C1075894	0.0514112	0.019551	0.00648912	0.0131191	0.051948	0.0907332	0.231648
HCNOFClBr/C1076386	0.0262641	0.0046118	0.00398465	0.00356516	0.0114443	0.0138586	0.0508656
HCNOFClBr/C1076433	0.0194735	0.00019677	0.00020117	0.00019694	0.00320438	0.00318901	0.00859007
HCNOFClBr/C1076977	0.0456466	0.0290177	0.0273869	0.0459697	0.17681	0.081424	0.444656
HCNOFClBr/C1077163	0.078236	0.0599584	0.0600989	0.0582284	0.0694328	0.0776167	0.0706166
HCNOFClBr/C107802	0.038558	0.0116647	0.0090936	0.0117798	0.0284771	0.0529072	0.0810884
HCNOFClBr/C107813	0.0381876	0.0157669	0.0101079	0.00903224	0.0249508	0.0291648	0.0549634
HCNOFClBr/C1078199	0.0420948	0.0117791	0.0112794	0.0109942	0.0289458	0.0315332	0.0733118
HCNOFClBr/C107824	0.0448629	0.0280966	0.0282383	0.028369	0.0373282	0.0667504	0.0357874
HCNOFClBr/C107835	0.0839126	0.0259748	0.014971	0.0219601	0.0758717	0.136457	0.0769652
HCNOFClBr/C107846	0.0392078	0.0205115	0.0213625	0.0206278	0.0323504	0.050881	0.0289789
HCNOFClBr/C1078713	0.177177	0.168122	0.166579	0.165155	0.150742	0.170298	0.171296
HCNOFClBr/C107879	0.151268	0.147206	0.147093	0.146963	0.146209	0.149572	0.155233
HCNOFClBr/C107880	0.0365933	0.0308316	0.0197009	0.0200492	0.04241	0.0876897	0.0483321
HCNOFClBr/C1079216	0.0330739	0.0172977	0.0324793	0.0177276	0.0316828	0.0595936	0.217093
HCNOFClBr/C107926	0.0328091	0.114334	0.086651	0.0985533	0.132121	0.0380918	0.398258
HCNOFClBr/C1079716	0.050975	0.0274654	0.0288495	0.0284047	0.0213976	0.0192785	0.0594441
HCNOFClBr/C107982	0.0371796	0.0176427	0.0138499	0.013498	0.0452961	0.0573119	0.043484
HCNOFClBr/C108010	0.0577311	0.0435934	0.0377338	0.0404937	0.100614	0.0890196	0.0529704
HCNOFClBr/C108032	0.0263414	0.00623199	0.00428472	0.00324464	0.024286	0.0363268	0.0479412
HCNOFClBr/C108054	0.187362	0.20069	0.0283954	0.180799	0.183043	0.175979	0.220456
HCNOFClBr/C108087	0.0696007	0.0564007	0.0130306	0.0143827	0.0866041	0.0782665	0.0602087
HCNOFClBr/C108098	0.0886016	0.0581736	0.0144014	0.0135148	0.0987338	0.189263	0.116701
HCNOFClBr/C108101	0.0478865	0.083649	0.0621711	0.0299858	0.095275	0.0443487	0.223333
HCNOFClBr/C108112	0.140079	0.0798934	0.0268595	0.0162008	0.103316	0.147038	0.122756
HCNOFClBr/C1081750	0.114818	0.0652089	0.0831253	0.101268	0.249026	0.260576	0.44745
HCNOFClBr/C1081772	0.0933682	0.0555853	0.0489803	0.0486083	0.0842332	0.126421	0.108955
HCNOFClBr/C108189	0.0891242	0.0504734	0.0287192	0.0190356	0.125722	0.141779	0.135
HCNOFClBr/C108203	0.0479407	0.10073	0.0277479	0.0230029	0.0360314	0.0619036	0.0755889
HCNOFClBr/C108214	0.0529388	0.0219023	0.0194365	0.0212366	0.0341647	0.0247314	0.321926
HCNOFClBr/C108225	0.0677651	0.0425251	0.0291852	0.0305523	0.172879	0.567277	0.575434
HCNOFClBr/C108247	0.0863995	0.0777709	0.0820124	0.0590732	0.220623	0.271139	0.506091
HCNOFClBr/C108269	0.0232698	0.0101025	0.00674647	0.0062473	0.0147729	0.0136601	0.0274494
HCNOFClBr/C1082855	0.0371158	0.0198509	0.00774102	0.00842878	0.04183	0.0845885	0.490909
HCNOFClBr/C108307568	0.135445	0.128769	0.126153	0.12723	0.132941	0.132911	0.865553
HCNOFClBr/C108327	0.0270485	0.208525	0.0142524	0.0123183	0.0363437	0.0417377	0.0292466
HCNOFClBr/C1083483	0.157234	0.154517	0.152432	0.147947	0.324338	0.14176	0.145721
HCNOFClBr/C1083563	0.0863701	0.02403	0.0159414	0.0247528	0.0681259	0.0765252	0.0691458
HCNOFClBr/C108361	0.0243125	0.00137302	0.00135099	0.0013323	0.00361018	0.00923503	0.0118264
HCNOFClBr/C108383	0.0263166	0.00493174	0.00340875	0.00380388	0.0119634	0.0104536	0.0177972
HCNOFClBr/C108394	0.0249086	0.0054304	0.0029998	0.0029582	0.00941051	0.0111081	0.024811
HCNOFClBr/C108429	0.0226994	0.00411287	0.00223052	0.00300843	0.0285325	0.0118399	0.0391908
HCNOFClBr/C108430	0.0220207	0.0015087	0.00126729	0.00188889	0.00630597	0.0107273	0.0223657
HCNOFClBr/C108441	0.025288	0.00831577	0.00296933	0.00410296	0.0247971	0.0126276	0.0383499
HCNOFClBr/C108452	0.0240849	0.0049441	0.00457187	0.00524064	0.0295035	0.0138291	0.055031
HCNOFClBr/C108463	0.0233448	0.00187812	0.00168659	0.00188625	0.0100186	0.0145367	0.0349835
HCNOFClBr/C108485	0.0289306	0.0116209	0.0106391	0.0106372	0.0173522	0.0177744	0.0464862
HCNOFClBr/C108509	0.0299964	0.0140862	0.0137438	0.0136488	0.0234012	0.0235351	0.0491786
HCNOFClBr/C1085127	0.246491	0.170133	0.168939	0.139726	0.181372	0.176304	0.484758
HCNOFClBr/C108521	0.029357	0.0160448	0.016207	0.0160006	0.0224609	0.0188815	0.392426
HCNOFClBr/C108587	0.1857	0.134227	0.143991	0.138872	0.293091	0.331159	0.620212
HCNOFClBr/C108598	0.0509072	0.136908	0.0114396	0.0109771	0.113394	0.103267	0.107943
HCNOFClBr/C108601	0.0400127	0.0356885	0.0353878	0.0227351	0.0290454	0.042028	0.267743
HCNOFClBr/C108645	0.0560565	0.027348	0.0256104	0.0260669	0.215167	0.0469787	0.422537
HCNOFClBr/C108656	0.205393	0.0452342	0.037726	0.0210048	0.176238	0.186535	0.437812
HCNOFClBr/C108678	0.0288781	0.00943689	0.00452065	0.00444779	0.0145779	0.0130569	0.0201027
HCNOFClBr/C108690	0.0290362	0.0106684	0.00975707	0.0097094	0.0251164	0.015579	0.0398863
HCNOFClBr/C1087021	0.0573032	0.0226355	0.0222087	0.0220871	0.0327994	0.0339339	0.0327962
HCNOFClBr/C108703	0.0217462	0.00100649	0.00102913	0.0010281	0.00524124	0.00597384	0.011575
HCNOFClBr/C1087214	0.148374	0.694409	0.121071	0.0986145	0.594671	0.375669	1.14807
HCNOFClBr/C108736	0.0242975	0.002746	0.00334338	0.00347085	0.0107599	0.0165192	0.0400273
HCNOFClBr/C108758	0.032562	0.0145803	0.0131332	0.0130791	0.0195488	0.0202287	0.0456498
HCNOFClBr/C108827	0.0902852	0.0427409	0.0400698	0.0408134	0.162727	0.191169	0.0701009
HCNOFClBr/C108838	0.0827874	0.138613	0.0725061	0.0635567	0.0895725	0.0811041	0.144891
HCNOFClBr/C108849	0.160836	0.0440945	0.0990629	0.0474309	0.152405	0.0689802	0.468033
HCNOFClBr/C108850	0.0329452	0.00581447	0.00221108	0.00260302	0.0171189	0.0114765	0.0257611
HCNOFClBr/C108861	0.022181	0.00186705	0.00186557	0.00186113	0.00382516	0.00708423	0.0108077
HCNOFClBr/C108872	0.0331695	0.00611532	0.00411036	0.00371135	0.0181144	0.0127099	0.0321651
HCNOFClBr/C108883	0.0235714	0.00469076	0.00293179	0.00255285	0.0104534	0.0101584	0.0166068
HCNOFClBr/C108894	0.0228352	0.00315037	0.00163507	0.0013456	0.012097	0.0101487	0.0181952
HCNOFClBr/C108907	0.0202866	0.00054146	0.00047358	0.00040264	0.00420706	0.00488287	0.00863857
HCNOFClBr/C108918	0.0303484	0.00538809	0.00598512	0.00548849	0.0250226	0.0211227	0.0352959
HCNOFClBr/C108930	0.0407118	0.0650523	0.0289763	0.0105684	0.0390526	0.0364184	0.0574191
HCNOFClBr/C108941	0.0456668	0.0344356	0.018947	0.00858044	0.0172147	0.0429136	0.470183
HCNOFClBr/C108952	0.0212162	0.00129628	0.00121097	0.00114525	0.00604954	0.0100497	0.0218099
HCNOFClBr/C108996	0.0229578	0.00095339	0.0010909	0.00104986	0.0150753	0.0128618	0.0221353
HCNOFClBr/C109013	0.038679	0.0183017	0.00642582	0.00512326	0.0377692	0.0377523	0.0840158
HCNOFClBr/C109024	0.0501225	0.0217812	0.0070776	0.0107831	0.0236484	0.0426879	0.035597
HCNOFClBr/C109046	0.0220555	0.00286566	0.00270109	0.00287373	0.0158604	0.0137739	0.0356461
HCNOFClBr/C109057	0.0323065	0.00649537	0.0038736	0.00423011	0.0247024	0.0230272	0.0467246
HCNOFClBr/C109068	0.0240122	0.00329259	0.00231845	0.00229053	0.0117356	0.0107089	0.029143
HCNOFClBr/C109091	0.0194494	0.00136372	0.00109267	0.00070407	0.0135963	0.00969201	0.0255979
HCNOFClBr/C109217	0.0695004	0.0444318	0.0394405	0.0359859	0.191899	0.0565853	0.514263
HCNOFClBr/C109227125	0.0465447	0.0270604	0.0232264	0.0248759	0.0609326	0.0504142	0.241484
HCNOFClBr/C109386	0.191754	0.149598	0.157597	0.157768	0.117594	0.142388	0.757007
HCNOFClBr/C109392907	0.169713	0.0843864	0.0347827	0.0961471	0.158111	0.315703	0.983458
HCNOFClBr/C109422	0.0953948	0.0365152	0.0346292	0.0333338	0.0485258	0.085025	0.653885
HCNOFClBr/C109524	0.0449548	0.0421653	0.096562	0.11007	0.145965	0.0492329	0.389024
HCNOFClBr/C109568	0.0654709	0.0512529	0.0465111	0.0427828	0.123189	0.132754	0.14975
HCNOFClBr/C109604	0.0370026	0.00845906	0.00603142	0.00388805	0.538578	0.0171994	0.144883
HCNOFClBr/C109648	0.0319323	0.00282259	0.00215649	0.00188506	0.0137351	0.0170258	0.0220992
HCNOFClBr/C109659	0.0314721	0.00660984	0.00402378	0.0043398	0.0104566	0.013801	0.0144047
HCNOFClBr/C109660	0.0341337	0.0139162	0.01332	0.0130068	0.0172493	0.0186422	0.0160983
HCNOFClBr/C109671	0.0329899	0.0460696	0.00545029	0.00661243	0.0487926	0.0779132	0.377246
HCNOFClBr/C109739	0.0294301	0.00745779	0.00557958	0.00522006	0.0288769	0.0243721	0.0335872
HCNOFClBr/C109751	0.0232177	0.0130746	0.0152049	0.0135327	0.0643358	0.0442689	0.567047
HCNOFClBr/C109784	0.018983	0.00686055	0.00228984	0.00265177	0.0138966	0.0100667	0.0424408
HCNOFClBr/C109799657	0.495156	0.460969	0.455553	0.466462	0.440161	0.121472	0.436437
HCNOFClBr/C109864	0.0361222	0.0167024	0.0137658	0.0132156	0.0263448	0.0461575	0.0647481
HCNOFClBr/C109875	0.068929	0.0372066	0.0119086	0.0295296	0.0725712	0.0782816	0.191615
HCNOFClBr/C109897	0.0355331	0.0206922	0.0175094	0.0109827	0.0364384	0.0506731	0.0380677
HCNOFClBr/C109919268	0.0313159	0.0084976	0.00588956	0.00652832	0.0454664	0.02821	0.10864
HCNOFClBr/C109922	0.051438	0.0199817	0.0134156	0.0072224	0.0276837	0.0438128	0.0618024
HCNOFClBr/C109933	0.0546756	0.173082	0.067519	0.0575956	0.0265935	0.0329129	0.161449
HCNOFClBr/C109944	0.0364522	0.0177104	0.0173155	0.0172413	0.0210043	0.01907	0.112418
HCNOFClBr/C109977	0.017165	0.00062204	0.0004018	0.00043822	0.0107007	0.0066732	0.0389569
HCNOFClBr/C109999	0.0303901	0.0265471	0.0114202	0.00599394	0.0162827	0.107093	0.154681
HCNOFClBr/C110013893	0.30428	0.302154	0.300364	0.30102	0.683591	0.490311	0.208319
HCNOFClBr/C110054	0.0965232	0.0713757	0.0360434	0.0422501	0.0763311	0.041334	0.14777
HCNOFClBr/C110123	0.06217	0.0763747	0.0448264	0.0436509	0.157577	0.0891489	0.213364
HCNOFClBr/C110127076	0.0322478	0.0048868	0.00423939	0.00417366	0.0120266	0.0153061	0.0274227
HCNOFClBr/C110134	0.0806302	0.0487563	0.0579488	0.0282633	0.0528123	0.112468	0.163813
HCNOFClBr/C110156	0.0283084	0.0050579	0.00400675	0.00363846	0.0208544	0.0190707	0.0590844
HCNOFClBr/C110270	0.317473	0.298865	0.29849	0.298717	0.298276	0.303204	0.545589
HCNOFClBr/C110361	0.346284	0.332272	0.332816	0.332909	0.328478	0.338442	0.799187
HCNOFClBr/C110383	0.104533	0.0799654	0.0797247	0.079547	0.07927	0.08156	0.64256
HCNOFClBr/C110394	0.102438	0.0723433	0.070326	0.0714713	0.181917	0.0649406	0.53355
HCNOFClBr/C110407	0.253384	0.233209	0.230875	0.232787	0.232298	0.24458	0.767331
HCNOFClBr/C110418	0.202254	0.111606	0.076568	0.0904141	0.149713	0.172807	0.283351
HCNOFClBr/C110430	0.162692	0.165509	0.157441	0.156258	0.151467	0.160443	0.321278
HCNOFClBr/C110452	0.0959676	0.0749696	0.0320243	0.0556353	0.0750187	0.13483	0.169395
HCNOFClBr/C110521	0.0340131	0.00411503	0.00182935	0.00180407	0.00874154	0.0158268	0.017695
HCNOFClBr/C110532	0.0336615	0.00350968	0.0045994	0.00374215	0.0124669	0.0163594	0.0158411
HCNOFClBr/C110543	0.139057	0.0295418	0.0240223	0.0188832	0.116683	0.148579	0.120414
HCNOFClBr/C110565	0.0413009	0.0278958	0.00720868	0.00903185	0.176582	0.237728	0.111425
HCNOFClBr/C110576	0.0290221	0.00876011	0.0171116	0.0151717	0.0611481	0.0213621	0.663242
HCNOFClBr/C110587	0.0318297	0.00601377	0.0047721	0.00528058	0.0273207	0.0236554	0.0302007
HCNOFClBr/C110601	0.0295964	0.00955222	0.00748493	0.00697748	0.0492626	0.0313181	0.0485467
HCNOFClBr/C110623	0.0415807	0.0271391	0.0271928	0.0271007	0.0311775	0.038477	0.054182
HCNOFClBr/C110645	0.037172	0.0783145	0.0246674	0.0198396	0.0491608	0.175734	0.254189
HCNOFClBr/C110678	0.0381938	0.00810315	0.00155894	0.00353065	0.0140021	0.0406234	0.041965
HCNOFClBr/C110703	0.0398407	0.0213402	0.0186614	0.0158179	0.0882195	0.0728104	0.110981
HCNOFClBr/C110714	0.0421943	0.0154691	0.0155902	0.015348	0.0205897	0.0440248	0.055205
HCNOFClBr/C110725	0.036259	0.0259188	0.0124384	0.0143132	0.0798305	0.0646254	0.0803249
HCNOFClBr/C110736	0.0350108	0.0189752	0.0149231	0.00958106	0.0595819	0.0522446	0.0540896
HCNOFClBr/C110747	0.0372577	0.123489	0.0274645	0.0449876	0.0442529	0.0339162	0.177801
HCNOFClBr/C110758	0.0932514	0.0977632	0.0942049	0.0401008	0.076405	0.0977384	0.134735
HCNOFClBr/C110805	0.0646476	0.0502984	0.0332533	0.0274953	0.0459686	0.0565882	0.0697053
HCNOFClBr/C110827	0.0297164	0.00550431	0.00383856	0.00330255	0.0191379	0.00928203	0.0245238
HCNOFClBr/C110838	0.0304212	0.0115253	0.00998329	0.00662849	0.0224797	0.0156133	0.0511516
HCNOFClBr/C110861	0.0188463	0.00061632	0.0004096	0.00042515	0.00988332	0.00699917	0.0169672
HCNOFClBr/C110872	0.036702	0.0165443	0.0119827	0.0120926	0.0408556	0.0610477	0.0560911
HCNOFClBr/C110894	0.0312556	0.0068386	0.00697406	0.00528234	0.0229177	0.0439368	0.0374231
HCNOFClBr/C110918	0.0315083	0.00543036	0.00320325	0.00282249	0.0298392	0.0596554	0.044804
HCNOFClBr/C110930	0.0798581	0.183178	0.0687311	0.068994	0.29958	0.182823	0.604005
HCNOFClBr/C110952	0.193233	0.185297	0.183932	0.18107	0.231117	0.243668	0.220497
HCNOFClBr/C110963	0.0787483	0.070166	0.0524589	0.045789	0.144434	0.18443	0.116903
HCNOFClBr/C110985	0.126464	0.108102	0.111764	0.0873672	0.10549	0.167461	0.51884
HCNOFClBr/C111068	0.194256	0.160735	0.159293	0.159511	0.159332	0.175461	0.506361
HCNOFClBr/C111115	0.100139	0.0705056	0.0812496	0.0810513	0.0826463	0.095698	0.465288
HCNOFClBr/C111126	0.103129	0.0987521	0.0943249	0.0949979	0.135887	0.127557	0.11328
HCNOFClBr/C111137	0.0447171	0.0120456	0.0116317	0.0114544	0.0223173	0.0315205	0.052316
HCNOFClBr/C111148	0.0738103	0.0587909	0.0534833	0.052668	0.0616612	0.0791861	0.0815089
HCNOFClBr/C111159	0.0636425	0.0232085	0.017898	0.0159887	0.0660841	0.135454	0.33987
HCNOFClBr/C111182	0.211005	0.199376	0.197932	0.195495	0.16972	0.287723	0.21068
HCNOFClBr/C111240	0.0368625	0.00881343	0.0114858	0.0101518	0.0187851	0.0204958	0.0269701
HCNOFClBr/C111251	0.0372938	0.00400984	0.00198817	0.00252291	0.0129351	0.0165703	0.0150281
HCNOFClBr/C111262	0.0363634	0.00734439	0.00768318	0.00741175	0.0280008	0.0252342	0.0282383
HCNOFClBr/C111273	0.0461506	0.0246661	0.0205223	0.0167754	0.0303336	0.0391924	0.0409221
HCNOFClBr/C111284	0.0579242	0.0564325	0.0355876	0.0405326	0.10169	0.226005	0.655908
HCNOFClBr/C111295	0.0582197	0.0402413	0.0301465	0.0193056	0.141102	0.0274195	0.250388
HCNOFClBr/C111320	0.0768121	0.0273931	0.0523895	0.0116537	0.0389895	0.0904817	0.0980447
HCNOFClBr/C111342	0.0665432	0.0720782	0.0338404	0.0164883	0.0314303	0.071197	0.123007
HCNOFClBr/C111353	0.11303	0.104952	0.102177	0.0994774	0.0446703	0.105878	0.0707546
HCNOFClBr/C111364	0.195829	0.196474	0.021121	0.0259818	0.121791	0.0857672	0.315786
HCNOFClBr/C1113684	0.044813	0.0410731	0.0202238	0.0230328	0.0850643	0.216129	0.0951126
HCNOFClBr/C111411	0.0346708	0.01881	0.020497	0.0216632	0.0644398	0.0444457	0.0779054
HCNOFClBr/C111422	0.0403808	0.0259736	0.0239589	0.023985	0.0588921	0.0564185	0.0591213
HCNOFClBr/C111433	0.152883	0.129347	0.11529	0.112901	0.135414	0.161191	0.0846944
HCNOFClBr/C111444	0.0383535	0.00282802	0.00219617	0.00187819	0.0107189	0.0574315	0.0958005
HCNOFClBr/C111455	0.0418685	0.0156096	0.0200213	0.0197308	0.121293	0.21711	0.496081
HCNOFClBr/C111466	0.0937239	0.104407	0.0830706	0.0776938	0.0684103	0.0852834	0.107923
HCNOFClBr/C1114767	0.106982	0.0592209	0.0521595	0.0439302	0.0821355	0.0717533	0.199403
HCNOFClBr/C1115011	0.244228	0.217606	0.215809	0.213944	0.223002	0.240801	0.249551
HCNOFClBr/C111502	0.0672722	0.0428892	0.0316094	0.0389111	0.0625462	0.0579137	0.554777
HCNOFClBr/C1115088	0.0293091	0.0389924	0.0389415	0.00874478	0.0407986	0.0143408	0.0421991
HCNOFClBr/C1115306	0.122461	0.090089	0.0481699	0.0443181	0.0628018	0.461759	0.779143
HCNOFClBr/C111557	0.0581804	0.0228439	0.0133369	0.00665585	0.0317234	0.0746303	0.447636
HCNOFClBr/C111615	0.17757	0.140775	0.141733	0.141821	0.146259	0.144436	0.519356
HCNOFClBr/C111626	0.494612	0.48461	0.484897	0.484982	0.476395	0.341262	0.987005
HCNOFClBr/C111637	0.210323	0.185176	0.184492	0.184545	0.189135	0.189435	0.52579
HCNOFClBr/C111648	0.0433362	0.00360062	0.0067776	0.00731769	0.0175684	0.032824	0.0534443
HCNOFClBr/C111659	0.155556	0.140291	0.107067	0.0788003	0.143805	0.184716	0.141274
HCNOFClBr/C111660	0.0930904	0.0783728	0.0731204	0.0684387	0.0877877	0.114475	0.354218
HCNOFClBr/C111671	0.301083	0.298982	0.277538	0.28355	0.300235	0.309783	0.56621
HCNOFClBr/C111682	0.0416004	0.00816542	0.00766678	0.00839934	0.029008	0.0251357	0.0270712
HCNOFClBr/C1116901	0.0701263	0.0541028	0.055055	0.045957	0.331024	0.17799	0.647785
HCNOFClBr/C111693	0.0282015	0.00668371	0.00312005	0.0028612	0.0205672	0.0146442	0.018289
HCNOFClBr/C111706	0.0460768	0.0220546	0.0206334	0.0203713	0.0274819	0.0290105	0.0358185
HCNOFClBr/C111740	0.0809706	0.0696721	0.0655702	0.0591222	0.149334	0.122289	0.121754
HCNOFClBr/C111762	0.0554931	0.0240027	0.0193239	0.0174388	0.0388314	0.0863938	0.0856465
HCNOFClBr/C111773	0.205055	0.0909008	0.0387749	0.0110298	0.451778	0.501176	0.220113
HCNOFClBr/C1117799	0.11314	0.0775642	0.0469162	0.0480609	0.0764014	0.0902799	0.076401
HCNOFClBr/C111784	0.0333102	0.0568084	0.0236512	0.0173902	0.339869	0.308002	0.351653
HCNOFClBr/C111795	0.255404	0.241107	0.226429	0.23067	0.220665	0.240291	0.51276
HCNOFClBr/C111808	0.361135	0.354364	0.354557	0.353904	0.352861	0.353447	0.36781
HCNOFClBr/C111831	0.0518987	0.0267866	0.0277764	0.0274439	0.0329079	0.0341879	0.0334608
HCNOFClBr/C111842	0.120633	0.0673614	0.0508118	0.0498369	0.058745	0.0810486	0.0667605
HCNOFClBr/C111853	0.0467831	0.00976441	0.00735914	0.00727976	0.0150095	0.0197394	0.0201367
HCNOFClBr/C1118587	0.404357	0.400378	0.399939	0.400045	0.399824	0.400756	0.400465
HCNOFClBr/C1118612	0.0301879	0.014665	0.00884254	0.00751561	0.0236286	0.0228372	0.0709669
HCNOFClBr/C111864	0.0476563	0.0109649	0.0106187	0.00944515	0.0310044	0.0276122	0.0305525
HCNOFClBr/C1118667	0.0325052	0.0131828	0.0184062	0.0159821	0.0343623	0.425355	0.321224
HCNOFClBr/C1118714	0.10351	0.0766914	0.0420923	0.0332602	0.125402	0.095851	1.75433
HCNOFClBr/C111875	0.0691467	0.0374237	0.0448983	0.044143	0.0527163	0.0483911	0.0351506
HCNOFClBr/C111900	0.108809	0.148287	0.0879058	0.0857823	0.190623	0.390121	0.107394
HCNOFClBr/C111911	0.0842954	0.0665453	0.0633647	0.0650338	0.140855	0.31376	0.50312
HCNOFClBr/C111922	0.0514093	0.0165929	0.0154388	0.0154385	0.0465807	0.0577082	0.0381516
HCNOFClBr/C1119400	0.0643886	0.0435516	0.0425043	0.0422569	0.0360719	0.0655396	0.822206
HCNOFClBr/C1119466	0.0326276	0.00903974	0.00846721	0.00799946	0.0146788	0.0278054	0.0554872
HCNOFClBr/C1119499	0.138152	0.0726031	0.0698193	0.0675872	0.31087	0.300638	0.183879
HCNOFClBr/C1119604	0.0935029	0.0634943	0.0332604	0.0258862	0.18803	0.252212	0.579668
HCNOFClBr/C1119659	0.0409089	0.0456693	0.0245445	0.0250261	0.0757368	0.0622304	0.0326123
HCNOFClBr/C111966	0.146181	0.140278	0.123906	0.0803445	0.406998	1.43957	1.12856
HCNOFClBr/C1120065	0.544856	0.146788	0.0269935	0.0853969	0.145732	0.31119	0.223237
HCNOFClBr/C1120214	0.159484	0.147957	0.148224	0.147651	0.151995	0.150511	0.137133
HCNOFClBr/C1120361	0.164481	0.151935	0.150395	0.148756	0.161277	0.186322	0.183089
HCNOFClBr/C1120485	0.12489	0.0930894	0.0930181	0.0931858	0.107436	0.154517	0.11251
HCNOFClBr/C1120496	0.273131	0.248567	0.248511	0.248472	0.250468	0.256643	0.247886
HCNOFClBr/C112050	0.081468	0.0568506	0.0572683	0.0570218	0.0612321	0.0738977	0.322642
HCNOFClBr/C112061	0.0603382	0.0329316	0.0327016	0.0325979	0.0338627	0.0349476	0.189336
HCNOFClBr/C1120623	0.0452537	0.0133513	0.00964599	0.0135523	0.0688222	0.356928	0.221662
HCNOFClBr/C112068016	0.155878	0.0899267	0.0408196	0.0743081	0.223102	0.246804	0.224584
HCNOFClBr/C1120689	0.0322274	0.0480111	0.0415031	0.0235656	0.029363	0.0335811	0.06861
HCNOFClBr/C112072	0.0539133	0.0231284	0.026021	0.0262992	0.0539625	0.12356	0.163929
HCNOFClBr/C1120725	0.0322196	0.0223361	0.0153181	0.00892702	0.061013	0.100002	0.39417
HCNOFClBr/C1120883	0.0228122	0.193064	0.0046743	0.00477001	0.0150434	0.00804999	0.026932
HCNOFClBr/C1120974	0.0547885	0.0128967	0.0091273	0.00850519	0.0730008	0.141774	0.154012
HCNOFClBr/C112107	0.290104	0.262314	0.262583	0.262661	0.265046	0.263251	0.971475
HCNOFClBr/C1121079	0.0256147	0.00855764	0.00817159	0.00803432	0.0143647	0.0137715	0.019865
HCNOFClBr/C1121228	0.0415016	0.0225795	0.0168622	0.00478358	0.06886	0.0584935	0.0844565
HCNOFClBr/C112129	0.166832	0.173679	0.13485	0.122828	0.108889	0.136783	0.275918
HCNOFClBr/C1121375	0.0443129	0.0214884	0.0153661	0.0127409	0.0317131	0.0152855	0.0563503
HCNOFClBr/C112141	0.0684483	0.0398659	0.0391341	0.0393746	0.0415559	0.0421143	0.33201
HCNOFClBr/C112152	0.058005	0.0292572	0.0281975	0.0281734	0.0348728	0.0595115	0.177937
HCNOFClBr/C1121604	0.0199821	0.00473035	0.00193388	0.00201162	0.0106793	0.0071421	0.0550167
HCNOFClBr/C112174	0.124462	0.106158	0.105959	0.106006	0.10658	0.107558	0.330827
HCNOFClBr/C1121795	0.0235294	0.00572858	0.00276353	0.00332942	0.0154234	0.0123359	0.035496
HCNOFClBr/C1121842	0.0332734	0.0177743	0.0154939	0.00655851	0.0411383	0.0414831	0.042792
HCNOFClBr/C112185	0.10415	0.0726138	0.0709892	0.0688458	0.0970408	0.118188	0.0950588
HCNOFClBr/C1121897	0.0268362	0.00664736	0.00418786	0.00469201	0.0275794	0.0144458	0.0541872
HCNOFClBr/C112209	0.0498308	0.0114879	0.0111035	0.0117601	0.0282907	0.0287273	0.0287663
HCNOFClBr/C1122174	0.0174873	0.00395964	0.00240944	0.0026017	0.015507	0.0139427	0.0583129
HCNOFClBr/C1122243	0.0358356	0.0755752	0.0124194	0.0111471	0.0178707	0.0671121	0.368519
HCNOFClBr/C112232	0.0944595	0.0937245	0.0518461	0.0510629	0.0508158	0.0575623	0.144174
HCNOFClBr/C112243	0.0520086	0.0328596	0.02427	0.0197721	0.060144	0.0599766	0.0859309
HCNOFClBr/C112254	0.0933513	0.0714507	0.0717946	0.0726292	0.0657501	0.102954	0.0800674
HCNOFClBr/C1122549	0.0287951	0.0113769	0.00990959	0.00893416	0.0179815	0.0171126	0.0278796
HCNOFClBr/C1122561	0.0983985	0.0513983	0.0224452	0.0116431	0.453352	0.0935037	0.0421845
HCNOFClBr/C1122607	0.0319696	0.00874499	0.00759926	0.00311905	0.0372724	0.0500856	0.050653
HCNOFClBr/C1122629	0.0282393	0.0118564	0.0107846	0.0107241	0.0437208	0.0395147	0.0392769
HCNOFClBr/C112265	0.0422585	0.00302997	0.00585308	0.00512085	0.0134615	0.0456071	0.110449
HCNOFClBr/C112276	0.0654232	0.0448894	0.12779	0.0381447	0.124534	0.264949	0.445559
HCNOFClBr/C1122812	0.0577087	0.0486356	0.0460462	0.0472778	0.0472328	0.0471057	0.050956
HCNOFClBr/C1122914	0.0227807	0.00613963	0.00209827	0.00210141	0.0103881	0.0206413	0.036466
HCNOFClBr/C1122969	0.0387189	0.0109608	0.00695982	0.00500707	0.0241976	0.036051	0.0459517
HCNOFClBr/C112298	0.0680883	0.0418836	0.0427838	0.0424931	0.0471775	0.0485254	0.0462629
HCNOFClBr/C1122981	0.0976368	0.0539742	0.290346	0.0471336	0.68379	0.416218	0.790452
HCNOFClBr/C1123008	0.056301	0.0427081	0.0401389	0.0206793	0.660676	0.143123	0.705479
HCNOFClBr/C112301	0.0836623	0.0502919	0.0566099	0.0537018	0.0640797	0.102574	0.0730778
HCNOFClBr/C1123097	0.0410573	0.03354	0.00810375	0.00620555	0.0582145	0.0718422	0.296046
HCNOFClBr/C112312	0.180421	0.165272	0.0530629	0.0316293	0.163274	0.19381	0.217357
HCNOFClBr/C1123199	0.0433962	0.0511421	0.0306979	0.0295002	0.0772343	0.0649779	0.598292
HCNOFClBr/C1123257	0.0486522	0.0154568	0.035213	0.0192173	0.0399289	0.0997164	0.250746
HCNOFClBr/C1123348	0.0472602	0.0327654	0.041613	0.0331217	0.0703147	0.104019	0.103595
HCNOFClBr/C1123406	0.0354053	0.0164377	0.00876397	0.0129135	0.019965	0.0257769	0.0335327
HCNOFClBr/C112345	0.274751	0.270796	0.263397	0.266462	0.365887	1.20052	0.27208
HCNOFClBr/C112356	0.111669	0.103564	0.10176	0.179463	0.202	0.732624	0.677619
HCNOFClBr/C112367	0.192742	0.0603118	0.130799	0.111976	0.166642	0.0972265	0.3408
HCNOFClBr/C112378	0.0739152	0.0469326	0.0468114	0.0467181	0.0496599	0.0532984	0.335047
HCNOFClBr/C1123859	0.0865526	0.0565828	0.022609	0.0110563	0.0952028	0.142985	0.0945863
HCNOFClBr/C1123860	0.0450135	0.3311	0.284036	0.010905	0.0197623	0.0564913	0.0601879
HCNOFClBr/C112389	0.0880925	0.0659285	0.0652218	0.0647918	0.0703277	0.122879	0.449397
HCNOFClBr/C112403	0.352536	0.153826	0.118338	0.0985117	0.300271	0.325107	0.240754
HCNOFClBr/C1124045	0.0302295	0.00801629	0.0053726	0.0055553	0.0112206	0.0190297	0.0235178
HCNOFClBr/C1124056	0.029016	0.0026199	0.00309114	0.00289565	0.0168746	0.0179902	0.0301519
HCNOFClBr/C1124078	0.027571	0.00416874	0.00346384	0.00285358	0.0139091	0.0229364	0.0319373
HCNOFClBr/C112414	0.0673909	0.031114	0.0317291	0.0315612	0.0388074	0.0516217	0.0511382
HCNOFClBr/C112425	0.268171	0.127673	0.105162	0.0946821	0.278282	0.241762	0.111192
HCNOFClBr/C112436	0.110967	0.0695813	0.0827908	0.0791072	0.129722	0.112437	0.287549
HCNOFClBr/C1124396	0.0340927	0.0135512	0.00881922	0.00981142	0.0345698	0.029756	0.0628284
HCNOFClBr/C112447	0.155746	0.139577	0.139123	0.138965	0.142366	0.150312	0.305247
HCNOFClBr/C112458	0.191618	0.173704	0.17825	0.176578	0.172896	0.205701	0.384574
HCNOFClBr/C1124636	0.0632177	0.0332359	0.0329457	0.0279479	0.0690219	0.0623626	0.138958
HCNOFClBr/C112492	0.0922684	0.0866547	0.0617472	0.0504743	0.349771	0.350485	0.491534
HCNOFClBr/C112505	0.374024	0.130119	0.27718	0.262006	0.399782	0.490365	0.354207
HCNOFClBr/C1125300	0.0336363	0.0134702	0.012475	0.0124124	0.0378781	0.0337887	0.0974071
HCNOFClBr/C112538	0.240268	0.185034	0.199253	0.195272	0.213663	0.20531	0.198152
HCNOFClBr/C112549	0.252187	0.212017	0.210009	0.224139	0.226638	0.215412	0.196494
HCNOFClBr/C1125606	0.030015	0.00954762	0.00601911	0.00448951	0.0502055	0.0383876	0.0757525
HCNOFClBr/C112583	0.14463	0.123103	0.119666	0.124052	0.179961	0.314958	0.237762
HCNOFClBr/C1125888	0.181217	0.275986	0.111571	0.155277	0.063519	0.183728	0.155858
HCNOFClBr/C1126007	0.0430689	0.0306311	0.0325167	0.0311827	0.179255	0.277333	0.054145
HCNOFClBr/C112607	0.143465	0.185385	0.133096	0.135565	0.187398	0.273425	0.22798
HCNOFClBr/C112618	0.110232	0.0557762	0.0558305	0.0558441	0.0670868	0.077829	0.41298
HCNOFClBr/C1126187	0.053727	0.0322855	0.025156	0.0213952	0.0900613	0.0507451	0.0441884
HCNOFClBr/C112641200	0.0249317	0.016094	0.0069342	0.00307602	0.0208689	0.023089	0.0565639
HCNOFClBr/C1126461	0.036502	0.01263	0.0129152	0.0125222	0.0176005	0.014705	0.0852796
HCNOFClBr/C112663	0.171675	0.138873	0.134271	0.148082	0.156077	0.150872	0.294076
HCNOFClBr/C1126789	0.0581136	0.0286706	0.0302966	0.0274226	0.06079	0.110615	0.0656255
HCNOFClBr/C1126790	0.0852306	0.111675	0.0550794	0.161142	0.0552388	0.0905773	0.147611
HCNOFClBr/C112696	0.248165	0.229158	0.229117	0.230861	0.242755	0.240208	0.239878
HCNOFClBr/C112709	0.133036	0.0800343	0.0821439	0.0780115	0.135101	0.117055	0.155459
HCNOFClBr/C112710	0.0781255	0.0311943	0.0315143	0.0312601	0.0393068	0.0429828	0.0359608
HCNOFClBr/C112721	0.084378	0.0480234	0.0481718	0.0481634	0.054735	0.0573414	0.0559048
HCNOFClBr/C112732	0.116509	0.0934065	0.0939362	0.0936734	0.100609	0.121201	0.148431
HCNOFClBr/C1127760	0.0419234	0.00772418	0.0102832	0.00677398	0.03719	0.0406193	0.0388145
HCNOFClBr/C112801	0.993618	0.980694	0.979461	0.980767	0.950736	0.838029	0.442782
HCNOFClBr/C112823	0.0920282	0.0374391	0.037107	0.0371373	0.0451604	0.0490886	0.0428621
HCNOFClBr/C112845	0.392023	0.39388	0.398588	0.377123	0.393774	0.493038	1.03898
HCNOFClBr/C112856	0.328839	0.308128	0.30815	0.308045	0.311969	0.314736	0.317099
HCNOFClBr/C112889	0.44783	0.411716	0.392194	0.382084	0.42029	0.4304	0.53213
HCNOFClBr/C112890	0.112517	0.0675627	0.0677865	0.0676341	0.0737307	0.0770142	0.0696723
HCNOFClBr/C112897979	0.0321974	0.0145276	0.0135701	0.0144479	0.0223185	0.0190457	0.0430858
HCNOFClBr/C112898336	0.031937	0.0117787	0.012375	0.0121679	0.0308475	0.035231	0.107259
HCNOFClBr/C112925	0.10464	0.0563892	0.0564108	0.0564593	0.0648235	0.0683589	0.0628239
HCNOFClBr/C1129288	0.0534791	0.344301	0.113544	0.0891662	0.236067	0.0750699	0.375922
HCNOFClBr/C1129299	0.0822436	0.0767565	0.0723639	0.070334	0.0619119	0.0536166	0.175162
HCNOFClBr/C112958	0.467985	0.424699	0.370763	0.383131	0.364394	0.357625	0.342506
HCNOFClBr/C1129653	0.627729	0.634567	0.612134	0.605076	0.610705	0.629538	0.672149
HCNOFClBr/C1131017	0.0442569	0.210158	0.14579	0.0265088	0.135248	0.128474	0.171803
HCNOFClBr/C1131186	0.0588769	0.0582361	0.0251636	0.019236	0.0834117	0.149797	0.10248
HCNOFClBr/C1131608	0.0492253	0.0237397	0.0237037	0.0236758	0.0527781	0.0632014	0.0724923
HCNOFClBr/C1131620	0.0608611	0.049066	0.0330993	0.0204609	0.10967	0.0853183	0.156685
HCNOFClBr/C1132054	0.0671796	0.49854	0.0413972	0.0585174	0.163749	0.174065	0.899081
HCNOFClBr/C1133808	0.027471	0.00340236	0.00325624	0.00256377	0.0108907	0.00804293	0.0155698
HCNOFClBr/C113382	0.227521	0.108574	0.105372	0.0866633	0.284211	0.36436	0.506919
HCNOFClBr/C1134356	0.0345223	0.00912309	0.0081822	0.00946676	0.0181143	0.0130693	0.0320676
HCNOFClBr/C113451	0.105631	0.0545083	0.0528145	0.0748602	0.100986	0.0817502	0.271472
HCNOFClBr/C113484	0.118982	0.112493	0.136997	0.10298	0.0921266	0.235283	0.258363
HCNOFClBr/C1135235	0.064272	0.0607602	0.0573066	0.0480409	0.5073	0.521311	0.598687
HCNOFClBr/C1136863	0.0737713	0.0780778	0.0771098	0.0380441	0.719875	0.739866	0.618228
HCNOFClBr/C1137424	0.0454045	0.0287754	0.032556	0.0145129	0.10444	0.0467889	0.0727144
HCNOFClBr/C1137731	0.201779	0.0369847	0.198591	0.116678	0.253309	0.127506	0.790364
HCNOFClBr/C113798746	0.0244215	0.00672103	0.00232831	0.00229209	0.0135848	0.0184363	0.0263464
HCNOFClBr/C1138529	0.0456401	0.018851	0.019097	0.0179409	0.0253583	0.0277541	0.0300306
HCNOFClBr/C1141066	0.301531	0.626048	0.455523	0.144875	0.505231	0.506679	0.382949
HCNOFClBr/C114152191	0.0341994	0.0287365	0.00523132	0.0177595	0.0970576	0.174203	0.201771
HCNOFClBr/C1142398	0.127593	0.0904183	0.0915411	0.091682	0.116555	0.14676	0.141627
HCNOFClBr/C114261	0.151154	0.138661	0.115897	0.114139	0.183784	0.11473	1.26745
HCNOFClBr/C1143380	0.108748	0.0290839	0.0311195	0.0544577	0.0424437	0.0262542	0.117842
HCNOFClBr/C1144747	0.058985	0.0355919	0.0325562	0.02625	0.117363	0.0744019	0.0504623
HCNOFClBr/C1146652	0.0232855	0.00098402	0.0008733	0.00102631	0.00664066	0.00613584	0.0081437
HCNOFClBr/C114715387	0.147997	0.234539	0.201152	0.148329	0.128192	0.102888	0.374276
HCNOFClBr/C114715398	0.155983	0.133299	0.0857275	0.0830808	0.113587	0.134927	0.47332
HCNOFClBr/C114772531	0.0368524	0.0204764	0.0177837	0.0173281	0.0424508	0.0515473	0.0438296
HCNOFClBr/C114910	0.0503597	0.739329	0.0364469	0.0172234	0.0199602	0.372027	0.0524133
HCNOFClBr/C115029226	0.0345124	0.025825	0.0231106	0.0231104	0.0267774	0.0258379	0.0452942
HCNOFClBr/C115029248	0.0418609	0.0294348	0.0312004	0.0313696	0.0430741	0.0373856	0.121092
HCNOFClBr/C115071	0.0213458	0.00122278	0.00118163	0.00108671	0.0124345	0.0127142	0.0231975
HCNOFClBr/C115106	0.0319864	0.00399317	0.00339271	0.00341614	0.0156556	0.0352254	0.0156252
HCNOFClBr/C115117	0.0239378	0.00409261	0.004077	0.00381864	0.0101993	0.00790225	0.0321437
HCNOFClBr/C115173	0.0324128	0.0148897	0.0147344	0.0135315	0.0264686	0.027468	0.0837392
HCNOFClBr/C115208	0.0282961	0.0185164	0.003655	0.00430122	0.0384114	0.074432	0.0981261
HCNOFClBr/C115220	0.0483516	0.0740658	0.0616743	0.0216169	0.0396162	0.0361673	0.341447
HCNOFClBr/C115253	0.0658564	0.0227975	0.065558	0.0355428	0.0685303	0.257457	0.0855609
HCNOFClBr/C115388	0.102099	0.0694233	0.0897892	0.0882757	0.0992812	0.128567	1.21382
HCNOFClBr/C115673	0.040581	0.0201721	0.0126795	0.0149474	0.0496105	0.0524257	0.136251
HCNOFClBr/C116029	0.0452667	0.0276836	0.0115388	0.0114996	0.0207719	0.0301714	0.0616493
HCNOFClBr/C116143	0.0176369	0.00565589	0.00193778	0.00073971	0.0138648	0.00182001	0.0589819
HCNOFClBr/C116165	0.0229076	0.0143177	0.00541581	0.00910144	0.0775508	0.0512181	0.105551
HCNOFClBr/C116530	0.03491	0.067558	0.00693755	0.0267345	0.141173	0.10052	0.253405
HCNOFClBr/C116541	0.0471369	0.0341272	0.0337059	0.0344617	0.038513	0.048612	0.319219
HCNOFClBr/C1166183	0.116255	0.0676038	0.0909055	0.0976306	0.0527221	0.0916912	0.0507212
HCNOFClBr/C117180	0.024195	0.00334934	0.00287573	0.00251194	0.0131711	0.0109274	0.03384
HCNOFClBr/C117482845	0.0210962	0.00130736	0.00135191	0.00118829	0.0102593	0.00631141	0.0188661
HCNOFClBr/C117817	0.836946	0.896852	0.897805	0.857965	0.804794	2.01014	1.47542
HCNOFClBr/C117828	0.10001	0.300009	0.0532311	0.0404366	0.394962	0.570306	0.504407
HCNOFClBr/C118127	0.105308	0.098536	0.0990237	0.0998007	0.104405	0.104885	0.109269
HCNOFClBr/C118296	0.0346158	0.0319514	0.0158056	0.0120578	0.120362	0.167637	0.365072
HCNOFClBr/C118468181	0.172898	0.145972	0.130352	0.132023	0.208053	0.217357	0.207393
HCNOFClBr/C1185393	0.0440083	0.025936	0.0251679	0.024887	0.0328887	0.030221	0.0387548
HCNOFClBr/C118558	1.05539	1.01145	1.03786	1.00574	1.01921	1.13416	1.41595
HCNOFClBr/C118581	0.233804	0.113864	0.146917	0.091128	0.229777	0.157616	0.475267
HCNOFClBr/C118616	0.0468289	0.0222555	0.0219171	0.0156924	0.0237434	0.0432259	0.13762
HCNOFClBr/C1186318	0.130466	0.0358795	0.0309869	0.0472058	0.100204	0.413554	0.380224
HCNOFClBr/C118694	0.0259474	0.00519322	0.0051005	0.00514464	0.0118179	0.0123423	0.0309667
HCNOFClBr/C1186987	0.187959	0.077269	0.0446246	0.156084	0.194692	0.538808	0.89575
HCNOFClBr/C118741	0.0217185	0.00140364	0.00141946	0.00139928	0.00478196	0.00188567	0.0111995
HCNOFClBr/C118796	0.0321233	0.00363826	0.00300471	0.00307387	0.016605	0.0301976	0.0199474
HCNOFClBr/C118832	0.0653341	0.0225279	0.0355179	0.0129412	0.0790438	0.0803365	0.0926194
HCNOFClBr/C118901	0.0297242	0.0142312	0.0132064	0.0124278	0.0293016	0.0278582	0.0594879
HCNOFClBr/C118912	0.151108	0.0488024	0.00297482	0.00674416	0.142519	0.197842	0.224602
HCNOFClBr/C118923	0.0285288	0.0463483	0.0254739	0.00464223	0.0735645	0.0479069	0.142947
HCNOFClBr/C1190223	0.0456629	0.00604411	0.0170792	0.0103912	0.0350994	0.0299534	0.0687629
HCNOFClBr/C1190392	0.726155	0.693622	0.678675	0.700071	1.94482	1.80803	1.83925
HCNOFClBr/C1190927	0.0322801	0.076944	0.0163778	0.0124634	0.116565	0.141182	0.152802
HCNOFClBr/C1191953	0.0199734	0.00554234	0.00326675	0.00380665	0.0542397	0.0536555	0.153389
HCNOFClBr/C1191964	0.0349233	0.0131812	0.00395258	0.00864796	0.016317	0.0251815	0.0274376
HCNOFClBr/C1191997	0.0857416	0.0828352	0.082276	0.0819187	0.156193	0.15669	0.161463
HCNOFClBr/C1192183	0.0457529	0.0203604	0.0179361	0.0173773	0.051168	0.0831719	0.242689
HCNOFClBr/C1192376	0.0451559	0.016788	0.0164861	0.0163964	0.0200693	0.0350437	0.0734043
HCNOFClBr/C1192627	0.0308096	0.017146	0.0085579	0.00369173	0.0216546	0.0233049	0.121811
HCNOFClBr/C1193186	0.0300956	0.0216634	0.0361408	0.0224833	0.0408498	0.040409	0.315475
HCNOFClBr/C1193211	0.0189774	0.00094958	0.0011913	0.00061075	0.0173634	0.0137533	0.0345256
HCNOFClBr/C119324	0.105363	0.0172323	0.02526	0.0179755	0.0661415	0.0811521	0.0737528
HCNOFClBr/C119335	0.123005	0.0329077	0.0263581	0.00498454	0.119824	0.0974992	0.175619
HCNOFClBr/C119368	0.176917	0.172551	0.172338	0.171207	0.170774	0.172358	0.185666
HCNOFClBr/C1193813	0.0661658	0.0366662	0.0157795	0.00976168	0.0908118	0.092239	0.133767
HCNOFClBr/C1194021	0.021015	0.00300032	0.00291278	0.0028848	0.0102016	0.00698801	0.0205679
HCNOFClBr/C119426	0.0549455	0.0344294	0.0297031	0.030289	0.166126	0.0611962	0.440528
HCNOFClBr/C119437	0.165991	0.151231	0.0936573	0.0656599	0.0988147	0.131129	0.38756
HCNOFClBr/C1194667	0.022424	0.00914873	0.00235082	0.0022629	0.0272286	0.0211564	0.0601382
HCNOFClBr/C119471	0.249284	0.238529	0.238709	0.232004	0.44659	0.258201	0.628598
HCNOFClBr/C1194985	0.0242773	0.00549148	0.00499569	0.0047705	0.00947558	0.0175001	0.0339832
HCNOFClBr/C1195091	0.0607967	0.0377375	0.0304128	0.0172209	0.601462	0.605922	0.616814
HCNOFClBr/C1195319	0.0525071	0.0234197	0.0247428	0.0285599	0.049096	0.0589222	0.356686
HCNOFClBr/C1195320	0.0759341	0.070989	0.0630705	0.0603251	0.110109	0.093465	0.257816
HCNOFClBr/C1195422	0.079009	0.0545146	0.0331631	0.0164795	0.147093	0.155665	0.155217
HCNOFClBr/C1195933	0.0441018	0.0212131	0.0386966	0.0181829	0.0792678	0.0854141	0.0716467
HCNOFClBr/C119608	0.135981	0.129063	0.108737	0.0993627	0.117422	0.122883	0.666018
HCNOFClBr/C119619	0.0659252	0.0277857	0.0216547	0.0161573	0.0810404	0.0488871	0.0355433
HCNOFClBr/C119642	0.0345077	0.0102665	0.0112291	0.0102097	0.0130562	0.0104408	0.0477742
HCNOFClBr/C119653	0.0229082	0.00250203	0.00204943	0.00189734	0.0115352	0.00981107	0.0135838
HCNOFClBr/C1196583	0.140846	0.0675701	0.0349773	0.09152	0.144735	0.183166	0.167013
HCNOFClBr/C1196958	0.0718966	0.0575886	0.0410007	0.0416856	0.0299466	0.0595457	0.0834304
HCNOFClBr/C1197097	0.0310738	0.0132914	0.00652805	0.00670487	0.0220201	0.0167031	0.0346574
HCNOFClBr/C1197199	0.0311993	0.0113256	0.00956798	0.00864776	0.0138046	0.151944	0.0351042
HCNOFClBr/C1197553	0.085614	0.114629	0.0584402	0.0657924	0.126838	0.103713	0.492017
HCNOFClBr/C119915	0.034064	0.00380178	0.00352075	0.0027554	0.0185327	0.0115182	0.0312455
HCNOFClBr/C1199593	0.0336707	0.0126442	0.010531	0.00962419	0.0147237	0.1166	0.0400397
HCNOFClBr/C1199775	0.0671615	0.0581438	0.0791506	0.0391234	0.0220124	0.0318756	0.140209
HCNOFClBr/C1200277	0.135378	0.0470895	0.0305269	0.0197405	0.107396	0.133739	0.358667
HCNOFClBr/C1200675	0.0985586	0.0472926	0.0305303	0.0373978	0.077789	0.113992	0.137848
HCNOFClBr/C1200891	0.030039	0.0140737	0.00873567	0.0135209	0.191943	0.136836	0.174945
HCNOFClBr/C120127	0.0280473	0.00258669	0.00219438	0.00216499	0.00895919	0.00802053	0.0086191
HCNOFClBr/C1201383	0.243315	0.183342	0.172646	0.16902	0.199985	0.158049	0.667397
HCNOFClBr/C120149	0.05756	0.0457928	0.0327754	0.0288315	0.576649	0.60202	0.596475
HCNOFClBr/C120207	0.0659685	0.0482839	0.0328131	0.03112	0.502767	0.560253	0.536825
HCNOFClBr/C1202342	0.107422	0.0553482	0.0451798	0.0308762	0.529595	0.575872	0.531023
HCNOFClBr/C120252	0.0775904	0.47451	0.0465754	0.0478334	0.417051	0.435298	0.495644
HCNOFClBr/C1203243	0.216195	0.205467	0.214154	0.213971	0.144734	0.206958	0.407133
HCNOFClBr/C120332	0.27252	0.268183	0.268505	0.268903	0.268899	0.269546	0.326676
HCNOFClBr/C120365	0.057148	0.0542658	0.0971009	0.0200164	0.104039	0.155873	1.34919
HCNOFClBr/C120376	0.222492	0.207548	0.195492	0.205929	0.274158	0.296568	0.585759
HCNOFClBr/C1203890	0.276093	0.254849	0.244168	0.231455	0.256598	0.284305	0.357931
HCNOFClBr/C120445	0.233154	0.234248	0.120091	0.0993637	0.402523	0.0657517	0.288185
HCNOFClBr/C120467	0.312426	0.301125	0.168678	0.263193	0.421644	0.334638	0.447857
HCNOFClBr/C120503	0.14866	0.138549	0.118632	0.079846	0.118752	0.0762705	0.152947
HCNOFClBr/C1205089	0.0546395	0.0309729	0.0287082	0.0154438	0.205446	0.103742	0.247594
HCNOFClBr/C120514	0.0674993	0.842286	0.129994	0.152449	1.09721	0.106322	0.801171
HCNOFClBr/C120570	0.0261618	0.112009	0.0904695	0.075863	0.0511947	0.0548178	0.0660387
HCNOFClBr/C1205910	0.18686	0.138026	0.153211	0.148799	0.315579	0.342779	0.642082
HCNOFClBr/C1206139	0.0858185	0.096698	0.0951308	0.0771654	0.0821463	0.136359	0.10129
HCNOFClBr/C1206151	0.054789	0.0128492	0.0108423	0.011095	0.0426026	0.0910411	0.272695
HCNOFClBr/C120616	0.0416375	0.00581622	0.00621105	0.00594154	0.0123092	0.0097663	0.100845
HCNOFClBr/C120672	0.050342	0.0748133	0.0235516	0.0201682	0.0690687	0.0553565	0.612566
HCNOFClBr/C120729	0.0212066	0.00340723	0.00332418	0.00320418	0.0122093	0.00847374	0.0329706
HCNOFClBr/C120809	0.0232535	0.00171896	0.00224983	0.00213572	0.015433	0.0202045	0.0357419
HCNOFClBr/C120821	0.0217477	0.00172744	0.0017077	0.00158887	0.0114821	0.00772719	0.0157898
HCNOFClBr/C120832	0.0238431	0.00163887	0.00197066	0.00147415	0.00856412	0.0206736	0.023037
HCNOFClBr/C120923	0.0321063	0.00923274	0.0109002	0.00855316	0.0189413	0.0933727	0.418457
HCNOFClBr/C120956	0.0899314	0.0825359	0.0799286	0.0689019	0.104564	0.132738	0.106359
HCNOFClBr/C121006	0.0441807	0.0179983	0.0159607	0.0177079	0.0231921	0.0516838	0.040945
HCNOFClBr/C1210124	0.0292306	0.00489592	0.00600592	0.0038461	0.0114703	0.010243	0.0146401
HCNOFClBr/C121017	0.0335684	0.0164373	0.014105	0.0110554	0.0791334	0.069008	0.0964778
HCNOFClBr/C121142	0.0804735	0.0294833	0.0250724	0.0201148	0.0562047	0.0785463	0.067679
HCNOFClBr/C121175	0.0700814	0.111258	0.0137205	0.0236616	0.113094	0.121486	0.224803
HCNOFClBr/C121324	0.0687729	0.0611208	0.0555807	0.0269776	0.739273	0.7466	0.720614
HCNOFClBr/C121335	0.0676083	0.0267498	0.0237052	0.00738131	0.608219	0.61494	0.621893
HCNOFClBr/C121346	0.057148	0.0263294	0.0246604	0.0123329	0.597346	0.60685	0.616634
HCNOFClBr/C121391	0.149284	0.236354	0.107659	0.127049	0.11735	0.117704	0.522014
HCNOFClBr/C121448	0.158421	0.0109961	0.0399427	0.0345385	0.17242	0.341424	0.0563581
HCNOFClBr/C121460	0.020861	0.0178627	0.0196544	0.0149933	0.0240481	0.023686	0.0287292
HCNOFClBr/C121506	0.0273391	0.0145469	0.0072291	0.00742509	0.0343604	0.0198951	0.20235
HCNOFClBr/C1215594	0.0624806	0.044366	0.0522251	0.0466586	0.0520742	0.277229	0.334992
HCNOFClBr/C121697	0.056525	0.0355602	0.0412473	0.0321582	0.0478928	0.0559754	0.154101
HCNOFClBr/C121711	0.0344685	0.0188195	0.0182827	0.0180905	0.0232634	0.0258979	0.0402728
HCNOFClBr/C121722	0.047178	0.028985	0.030776	0.0186759	0.0325919	0.0518234	0.142594
HCNOFClBr/C121733	0.0224397	0.00460121	0.00447551	0.00450878	0.0104131	0.0101832	0.0190259
HCNOFClBr/C121813	0.0299265	0.0112778	0.0135059	0.0162464	0.0791544	0.0281454	0.0698462
HCNOFClBr/C121868	0.027806	0.00728557	0.0078365	0.00770038	0.0173066	0.0163769	0.0220368
HCNOFClBr/C121891	0.0328228	0.0162093	0.0174655	0.0149474	0.0205082	0.02202	0.0317334
HCNOFClBr/C121926	0.0291786	0.0144574	0.0121199	0.0104729	0.0387356	0.198172	0.0792368
HCNOFClBr/C121937	0.056486	0.0466056	0.0336822	0.020828	0.110748	0.0885596	0.133694
HCNOFClBr/C121971	0.0493843	0.0193304	0.0127806	0.0127367	0.0296264	0.0482164	0.0461245
HCNOFClBr/C122009	0.0325993	0.0111009	0.00801712	0.00705163	0.0174325	0.0166354	0.0230404
HCNOFClBr/C122010	0.0235418	0.0052325	0.00394066	0.00422809	0.0145375	0.0132863	0.0242108
HCNOFClBr/C122023294	0.134675	0.130032	0.129137	0.128116	0.128416	0.125867	0.229201
HCNOFClBr/C122032	0.0865447	0.0800571	0.080005	0.0798644	0.0817651	0.0830472	0.0854621
HCNOFClBr/C122076	0.0497701	0.0418939	0.0337798	0.0184784	0.104458	0.174463	0.275079
HCNOFClBr/C122270	0.951555	0.450562	0.282679	0.460662	0.152647	0.867615	0.825603
HCNOFClBr/C122349	0.0888699	0.0273534	0.0168983	0.0191836	0.456326	0.234409	0.202644
HCNOFClBr/C122376765	0.113124	0.108825	0.108098	0.109942	0.77355	0.633635	0.108838
HCNOFClBr/C122394	0.204197	0.187694	0.186554	0.193766	0.203112	0.204198	0.202371
HCNOFClBr/C122429	0.105073	0.0604912	0.0757755	0.068875	0.0693172	0.308084	0.113966
HCNOFClBr/C122430	0.352073	0.149294	0.228099	0.231269	0.151655	0.353695	0.901563
HCNOFClBr/C122431372	0.0424315	0.0321619	0.0318697	0.0317177	0.0347851	0.033379	0.0606475
HCNOFClBr/C122452	0.254223	0.261736	0.244621	0.247606	0.460544	0.247063	0.476542
HCNOFClBr/C122485	0.0717071	0.0790312	0.0763644	0.0485528	0.552732	0.550469	0.6706
HCNOFClBr/C122510	0.327563	0.31244	0.0644783	0.0823061	0.357363	0.4133	0.495579
HCNOFClBr/C122576	0.0343131	0.011298	0.0073363	0.00754858	0.0240862	0.0150407	0.0339721
HCNOFClBr/C122598	0.0543197	0.0241074	0.0229038	0.0219289	0.0404471	0.0561222	0.067966
HCNOFClBr/C122601	0.0940946	0.203996	0.0565312	0.0664939	0.195607	0.206511	0.187958
HCNOFClBr/C122634	0.0442512	0.0167057	0.0168049	0.0182382	0.861067	0.672601	0.910638
HCNOFClBr/C1226422	0.198973	0.611936	0.148604	0.279857	0.177475	0.307131	0.962857
HCNOFClBr/C122667	0.144421	0.0857991	0.0658416	0.0517983	0.0506111	0.190579	0.381572
HCNOFClBr/C122678	0.0834045	0.0669052	0.06641	0.0677356	0.0777331	0.0692228	0.187494
HCNOFClBr/C122689	0.384429	0.37525	0.37192	0.37291	0.365985	0.3523	0.254885
HCNOFClBr/C122703	0.0930063	0.0810756	0.0660226	0.0660835	0.0675899	0.06929	0.560329
HCNOFClBr/C122714	0.530292	0.230396	0.591503	0.559819	0.2354	0.150724	0.278835
HCNOFClBr/C122725	0.0828888	0.0664134	0.0784893	0.0605262	0.0562153	0.0705801	0.293296
HCNOFClBr/C122736	0.181576	0.17373	0.175116	0.169504	0.172261	0.143963	0.211256
HCNOFClBr/C122781	0.0325774	0.108508	0.00763503	0.0094585	0.201602	0.257024	0.565729
HCNOFClBr/C122792	0.0478373	0.0902208	0.0235638	0.0318228	0.137501	0.185513	0.445328
HCNOFClBr/C122849	0.109404	0.263124	0.125154	0.104531	0.135667	0.153422	0.495857
HCNOFClBr/C122941	0.0692642	0.0273264	0.0266791	0.0261459	0.0557354	0.0812237	0.104822
HCNOFClBr/C122952	0.0533602	0.0086446	0.00775286	0.00624149	0.0301539	0.0531067	0.0917311
HCNOFClBr/C122963	0.0531938	0.0445466	0.0165215	0.0101104	0.150539	0.0972297	0.111365
HCNOFClBr/C122974	0.0471675	0.0362052	0.0305857	0.0279821	0.0241585	0.024582	0.052554
HCNOFClBr/C122996	0.0530793	0.105381	0.0738165	0.0264429	0.0547457	0.0806199	0.243989
HCNOFClBr/C123002	0.0894891	0.0690507	0.0560283	0.0342525	0.105692	0.0768854	0.0990997
HCNOFClBr/C123013	0.705806	0.669905	0.135831	0.159766	0.643703	0.691302	0.658988
HCNOFClBr/C123024	0.815095	0.577002	0.289872	0.239203	0.164897	0.762762	0.200985
HCNOFClBr/C123046	0.140651	0.130803	0.129888	0.117261	0.314821	0.272997	0.139475
HCNOFClBr/C123057	0.100688	0.0827724	0.0632703	0.0333736	0.0794508	0.105836	0.365036
HCNOFClBr/C123079	0.0306335	0.0108356	0.0104063	0.0103886	0.0257228	0.0222228	0.0230093
HCNOFClBr/C123080	0.0225031	0.00347318	0.00326256	0.00333995	0.0104393	0.0214145	0.0410141
HCNOFClBr/C123115	0.0399179	0.0131182	0.0123716	0.0116806	0.0266046	0.0360843	0.0554115
HCNOFClBr/C123159	0.163231	0.0863934	0.0154302	0.0252003	0.0787073	0.114462	0.336818
HCNOFClBr/C123171	0.351648	0.323814	0.077506	0.0929422	0.283602	0.395078	0.26734
HCNOFClBr/C123182	0.164966	0.141494	0.0683592	0.0429322	0.212161	0.132696	0.182396
HCNOFClBr/C123193	0.106745	0.180282	0.131924	0.0926412	0.105242	0.0962604	0.414049
HCNOFClBr/C123206	0.0407638	0.0124158	0.00771123	0.00675903	0.023179	0.0393704	0.174632
HCNOFClBr/C123251	0.33804	0.205798	0.24017	0.248994	0.403434	0.307687	0.823269
HCNOFClBr/C123308	0.0233683	0.00462345	0.00216756	0.00215643	0.0271941	0.0173119	0.0363076
HCNOFClBr/C123319	0.0230788	0.00151618	0.00230574	0.00164604	0.0094173	0.0133606	0.0276162
HCNOFClBr/C123320	0.0283925	0.00707314	0.00689874	0.0068261	0.0192678	0.0168398	0.0403202
HCNOFClBr/C123353	0.259108	0.16806	0.238727	0.240946	0.11541	0.141434	0.407986
HCNOFClBr/C123397	0.0228726	0.0020593	0.00164491	0.00211436	0.0153863	0.022593	0.0562442
HCNOFClBr/C123422	0.103194	0.0342651	0.0222689	0.0583394	0.0942302	0.1203	0.0739609
HCNOFClBr/C123437730	0.138608	0.084566	0.0689277	0.0633327	0.136571	0.242724	0.20751
HCNOFClBr/C123444	0.0832331	0.0326026	0.0228875	0.01734	0.0542411	0.0554453	0.0644654
HCNOFClBr/C123488	0.0571368	0.0485235	0.0485938	0.0174273	0.209127	0.218691	0.284054
HCNOFClBr/C123513	0.044286	0.0255549	0.0241157	0.0256887	0.136222	0.12778	0.0533665
HCNOFClBr/C123546	0.0599794	0.0902405	0.0641069	0.0869966	0.0568203	0.0450673	0.415509
HCNOFClBr/C123568	0.0213046	0.0038386	0.00351017	0.00346885	0.0100539	0.0115714	0.0176893
HCNOFClBr/C123577991	0.0279895	0.011653	0.0073253	0.00792732	0.0146912	0.0139032	0.0340383
HCNOFClBr/C123615	0.0646394	0.0424025	0.0295757	0.0111947	0.138901	0.122277	0.21146
HCNOFClBr/C123626	0.0809747	0.0704835	0.0720326	0.0588547	0.192103	0.250218	0.612152
HCNOFClBr/C123637	0.0486461	0.0167872	0.00652087	0.00540328	0.0227026	0.126032	0.0692334
HCNOFClBr/C123660	0.164959	0.152713	0.152886	0.148845	0.156036	0.152635	0.783913
HCNOFClBr/C123682	0.0762918	0.0571546	0.0476769	0.0517443	0.585221	1.07838	0.779486
HCNOFClBr/C123706	0.227111	0.210441	0.199361	0.172928	0.27463	0.383069	0.216685
HCNOFClBr/C123728	0.0428017	0.0416219	0.0390839	0.0227196	0.0662015	0.0401257	0.457597
HCNOFClBr/C123751	0.0252168	0.0130369	0.00422179	0.00158185	0.0185036	0.0264231	0.11482
HCNOFClBr/C123762	0.0406149	0.180822	0.1791	0.181595	0.240492	0.0347772	0.471944
HCNOFClBr/C123820	0.0464516	0.0203435	0.0208439	0.0172941	0.0870731	0.0859276	0.0775441
HCNOFClBr/C123831	0.065278	0.0539858	0.0350432	0.0528815	0.172308	0.105679	0.0991354
HCNOFClBr/C123864	0.0594466	0.0174534	0.0147523	0.0197411	0.0269743	0.0589365	0.327928
HCNOFClBr/C123911	0.0329611	0.00228281	0.00419089	0.00150857	0.0127909	0.0236895	0.0302862
HCNOFClBr/C123922	0.0590651	0.0347367	0.0373888	0.0382043	0.032815	0.0566933	0.19526
HCNOFClBr/C123966	0.0458872	0.0173945	0.0161049	0.0154644	0.0515856	0.0506462	0.0417601
HCNOFClBr/C123973251	0.0298377	0.0148332	0.0133777	0.0128264	0.0431748	0.0182903	0.0579883
HCNOFClBr/C123999	0.581325	0.547249	0.538734	0.535752	0.531619	0.589694	0.450521
HCNOFClBr/C124027	0.0370546	0.0114447	0.0177994	0.0180573	0.0577165	0.0521016	0.616186
HCNOFClBr/C124049	0.0437818	0.0308798	0.0208295	0.0177638	0.0988827	0.106811	0.825203
HCNOFClBr/C124061	0.136699	0.102216	0.103311	0.103185	0.106939	0.100843	0.570002
HCNOFClBr/C124072	0.0771635	0.0723428	0.0669059	0.0654682	0.0625558	0.0758472	0.337014
HCNOFClBr/C124107	0.397173	0.382546	0.382606	0.382457	0.380571	0.381686	0.39614
HCNOFClBr/C124118	0.0937214	0.0790556	0.0779303	0.0747891	0.0803124	0.122125	0.258715
HCNOFClBr/C124130	0.0631396	0.0462384	0.0447816	0.0443885	0.0516981	0.0591833	0.0712701
HCNOFClBr/C124163	0.150067	0.0468046	0.0409945	0.0438942	0.123568	0.101651	0.151668
HCNOFClBr/C124185	0.228128	0.209186	0.163616	0.120502	0.214079	0.242225	0.19369
HCNOFClBr/C124196	0.0744568	0.045392	0.0435548	0.0460843	0.059567	0.0320761	0.318822
HCNOFClBr/C124221	0.0682253	0.0194379	0.0193667	0.0187986	0.03403	0.0346972	0.0329545
HCNOFClBr/C124254	0.0755102	0.0475334	0.0432692	0.0375531	0.0622571	0.0564155	0.257959
HCNOFClBr/C124287	0.320007	0.305416	0.304394	0.304325	0.307933	0.324827	0.328111
HCNOFClBr/C124389	0.0099225	0.00493886	0.00135863	0.00224503	0.0119249	0.0145316	0.00035608
HCNOFClBr/C124403	0.0273378	0.00993255	0.00844091	0.00650124	0.0307369	0.042465	0.0691092
HCNOFClBr/C124685	0.029237	0.0246084	0.0118345	0.0113889	0.0774471	0.0484797	0.0606459
HCNOFClBr/C124765	0.0437157	0.0280802	0.0187119	0.0209419	0.0338641	0.0343606	0.0642753
HCNOFClBr/C124834	0.0431695	0.016658	0.0133694	0.0196008	0.377428	0.164393	0.405191
HCNOFClBr/C125122	0.071817	0.0415725	0.0289839	0.0274184	0.421077	0.0611205	0.27919
HCNOFClBr/C125337	0.184265	0.168002	0.127433	0.154941	0.0631114	0.431043	1.25823
HCNOFClBr/C126216	0.0369986	0.0296641	0.0211825	0.029397	0.0372182	0.0321476	0.0596453
HCNOFClBr/C126385	0.0631629	0.0465568	0.0210224	0.0180402	0.0603343	0.0602416	0.189975
HCNOFClBr/C126396	0.0566761	0.0277616	0.0251247	0.0223543	0.0717518	0.150245	0.107361
HCNOFClBr/C12676481	0.103016	0.0854833	0.0860631	0.0882966	0.0949407	0.094228	0.175606
HCNOFClBr/C126818	0.051238	0.0399373	0.024542	0.0258548	0.0786695	0.0636785	0.0606274
HCNOFClBr/C126874	0.152048	0.132451	0.091899	0.0759667	0.0939394	0.06621	0.136795
HCNOFClBr/C126917100	0.195629	0.0607064	0.191317	0.191694	0.181191	0.188406	0.871508
HCNOFClBr/C126987	0.0195275	0.00937489	0.00412422	0.00156578	0.014616	0.0128881	0.0318037
HCNOFClBr/C127004	0.0328657	0.025097	0.0146126	0.0109648	0.0327957	0.0384306	0.0748998
HCNOFClBr/C127184	0.0186254	0.00174683	0.00113541	0.00120285	0.00735677	0.00705976	0.0589799
HCNOFClBr/C127195	0.0282832	0.00797141	0.00679259	0.00705393	0.0191032	0.0141099	0.0356029
HCNOFClBr/C127219	0.0288491	0.0335042	0.00565489	0.00756896	0.0206372	0.0385587	0.111923
HCNOFClBr/C127480	0.0343996	0.0162168	0.0166345	0.016555	0.0213693	0.0205857	0.0289543
HCNOFClBr/C127662	0.0335886	0.0452598	0.0152573	0.0134936	0.0358824	0.05099	0.133872
HCNOFClBr/C127913	0.0385926	0.0119797	0.017055	0.0215974	0.0336025	0.0389364	0.115495
HCNOFClBr/C128370	0.0509069	0.0264159	0.0256673	0.0272824	0.03455	0.0520913	0.0515816
HCNOFClBr/C128507	0.0653756	0.0533488	0.0467098	0.0337896	0.0512957	0.160663	0.181718
HCNOFClBr/C129000	0.0273667	0.00164437	0.00135331	0.00143728	0.00765499	0.00759207	0.0063039
HCNOFClBr/C129714972	0.0256411	0.0124728	0.0118528	0.012231	0.0183459	0.0170785	0.0301199
HCNOFClBr/C130047197	0.0291232	0.0149679	0.0148195	0.0147815	0.0223359	0.0183858	0.0381753
HCNOFClBr/C13014181	0.025706	0.00668614	0.00678488	0.00624257	0.0366894	0.0224272	0.0602521
HCNOFClBr/C13014249	0.0305619	0.0166245	0.0164191	0.0163639	0.0211633	0.0206445	0.0578471
HCNOFClBr/C13019222	0.424504	0.41332	0.366339	0.362722	0.315683	0.381483	0.510572
HCNOFClBr/C13026125	0.0529437	0.0352867	0.0357177	0.0178906	0.0621588	0.0578982	0.111057
HCNOFClBr/C13036196	0.0652447	0.0338004	0.0318335	0.0338639	0.194573	0.12845	0.112348
HCNOFClBr/C13045880	0.04222	0.0121785	0.0229626	0.0118039	0.0582547	0.0646406	0.0981127
HCNOFClBr/C13050470	0.0537532	0.0529848	0.0328394	0.0168832	0.122666	0.204472	0.29334
HCNOFClBr/C13067191	0.0702278	0.0378355	0.0258425	0.0300537	0.382713	0.136856	0.175909
HCNOFClBr/C13073295	0.028208	0.0105333	0.00617901	0.003297	0.0175774	0.0155981	0.0330751
HCNOFClBr/C13078041	0.0413332	0.121447	0.0107816	0.0144379	0.0437705	0.0596264	0.0845829
HCNOFClBr/C13078790	0.0379925	0.0292934	0.0186024	0.0180631	0.030323	0.0312181	0.0509704
HCNOFClBr/C13080438	0.0842858	0.0338385	0.0251514	0.0211876	0.0456674	0.0711867	0.0572039
HCNOFClBr/C131113	0.057952	0.0474234	0.0183284	0.0168504	0.100201	0.16773	0.373186
HCNOFClBr/C131179	0.174167	0.17594	0.0753343	0.0313987	0.460053	0.343856	0.327518
HCNOFClBr/C13127883	0.0212936	0.00138375	0.00146698	0.00147795	0.00593233	0.0100115	0.0217028
HCNOFClBr/C13130193	0.0353631	0.0165453	0.0150888	0.014376	0.0333226	0.0199852	0.103319
HCNOFClBr/C13149003	0.0402993	0.0187047	0.00906324	0.00696906	0.0291639	0.062901	0.0727013
HCNOFClBr/C13150817	0.368354	0.299454	0.321478	0.323644	0.253195	0.193132	0.210199
HCNOFClBr/C13151058	0.0611657	0.053375	0.0435312	0.0440039	0.116848	0.171737	0.3276
HCNOFClBr/C13151172	0.287878	0.0444022	0.0265971	0.0169709	0.065736	0.0675071	0.360016
HCNOFClBr/C13151343	0.138184	0.0550151	0.0599681	0.0661077	0.0492658	0.0972173	0.0851144
HCNOFClBr/C131588	0.0420247	0.04836	0.0267338	0.0372969	0.0832543	0.11333	0.23778
HCNOFClBr/C131919	0.0257566	0.0166203	0.00689295	0.0050193	0.0254558	0.0188636	0.0773265
HCNOFClBr/C13194735	0.0327632	0.0104671	0.00885002	0.00866872	0.034986	0.0227289	0.0461018
HCNOFClBr/C13195794	0.0440865	0.0168582	0.0165243	0.0174114	0.0362658	0.0345787	0.0751019
HCNOFClBr/C13195807	0.0331907	0.00788357	0.00633351	0.00562628	0.0175419	0.0207566	0.0678089
HCNOFClBr/C1320167	0.38714	0.382337	0.383054	0.38297	0.374822	0.375056	0.372372
HCNOFClBr/C13205566	0.0713769	0.0341879	0.0340457	0.0342347	0.0826098	0.0583838	0.058115
HCNOFClBr/C13205577	0.0795475	0.0342011	0.0325534	0.0318921	0.0864357	0.0660622	0.0713739
HCNOFClBr/C13209386	0.0652548	0.203749	0.0617277	0.204556	0.0948885	0.765257	0.126453
HCNOFClBr/C1321284	0.0292325	0.00906048	0.0083395	0.00827689	0.0154552	0.0161382	0.0372721
HCNOFClBr/C13214705	0.0261738	0.00487913	0.00458182	0.00454535	0.0186903	0.0131276	0.0131229
HCNOFClBr/C1322129	0.141563	0.131971	0.131272	0.131605	0.156432	0.16066	0.197464
HCNOFClBr/C132649	0.0256258	0.00557245	0.00127231	0.00096583	0.0200247	0.0122365	0.0900516
HCNOFClBr/C132683	0.119279	0.0609986	0.101814	0.104524	0.205945	0.126561	0.439272
HCNOFClBr/C13290749	0.0286294	0.0120298	0.0119224	0.011809	0.0187041	0.018675	0.0263799
HCNOFClBr/C13290965	0.152511	0.186049	0.13129	0.0737662	0.263139	0.161623	0.409783
HCNOFClBr/C13294718	0.028714	0.00929182	0.00919265	0.00918983	0.0194471	0.0154126	0.0333065
HCNOFClBr/C13296941	0.029324	0.00713439	0.00301676	0.00189565	0.0556654	0.0221339	0.0428916
HCNOFClBr/C13304626	0.0635778	0.0752448	0.0462618	0.0512857	0.108391	0.333739	0.233874
HCNOFClBr/C1330865	0.234038	0.206895	0.203815	0.205793	0.207345	0.217651	0.972096
HCNOFClBr/C133116833	0.0254691	0.013173	0.00727714	0.00653954	0.0293974	0.0194838	0.032455
HCNOFClBr/C1331404	0.0721749	0.0630359	0.0426363	0.0295068	0.0820486	0.141809	0.0801872
HCNOFClBr/C1331415	0.0459447	0.0401482	0.0139856	0.0257373	0.0580684	0.0861276	0.106625
HCNOFClBr/C13324113	0.0606699	0.199721	0.0503761	0.0736181	0.07195	0.0943605	0.199333
HCNOFClBr/C13325105	0.0273698	0.0108855	0.00807427	0.00465346	0.0291674	0.025138	0.0504322
HCNOFClBr/C1333284	0.124082	0.126665	0.11301	0.112687	0.121249	0.195826	0.366252
HCNOFClBr/C13334491	0.677773	0.659854	0.690274	0.646948	0.234452	0.712931	1.02574
HCNOFClBr/C1335666	0.0480553	0.0418575	0.0264549	0.0238386	0.0680847	0.0856925	0.382443
HCNOFClBr/C13360617	0.4596	0.3811	0.353807	0.330488	0.437708	0.436921	0.414925
HCNOFClBr/C13361347	0.140972	0.148857	0.120497	0.119074	0.518105	0.363464	0.409467
HCNOFClBr/C13372811	0.0368545	0.037377	0.0232725	0.0218559	0.0413901	0.0343444	0.0520461
HCNOFClBr/C13380671	0.0403395	0.0285824	0.0285806	0.0290847	0.0480542	0.0807434	0.518726
HCNOFClBr/C13388755	0.0510508	0.014448	0.0134402	0.0112535	0.212189	0.142057	0.276516
HCNOFClBr/C13389429	0.135603	0.125648	0.122162	0.125513	0.119513	0.148475	0.401519
HCNOFClBr/C133904	0.0623616	0.706354	0.0139758	0.0118825	0.129872	0.141014	0.103496
HCNOFClBr/C13395363	0.268283	0.927848	0.124137	0.118902	1.68342	1.46874	1.20932
HCNOFClBr/C13403377	0.0245319	0.0943083	0.0157633	0.00676288	0.0690018	0.0800247	0.0927279
HCNOFClBr/C134112	0.0399873	0.0103015	0.00980408	0.00945736	0.0663662	0.0659248	0.0758644
HCNOFClBr/C134203	0.0838113	0.102636	0.0396869	0.0338453	0.08087	0.0651167	0.23162
HCNOFClBr/C13423159	0.0354266	0.0400957	0.0319509	0.0122081	0.0295757	0.114804	0.236404
HCNOFClBr/C13429077	0.0976857	0.0803918	0.0815858	0.0796215	0.11608	1.03374	0.91968
HCNOFClBr/C13431599	0.174688	0.164489	0.1476	0.117572	0.142613	0.160994	0.32711
HCNOFClBr/C13432252	0.0604745	0.0486362	0.030063	0.0342555	0.0433274	0.0464027	0.0639906
HCNOFClBr/C134327	0.0336795	0.0103176	0.0100908	0.00733134	0.0443639	0.0373534	0.0711441
HCNOFClBr/C13434123	0.0777811	0.0383001	0.0399519	0.0442896	0.0560035	0.0710596	0.04211
HCNOFClBr/C134496	0.0544795	0.0499551	0.0464982	0.0133229	0.0359242	0.107985	0.0792003
HCNOFClBr/C13461740	0.0277527	0.033133	0.0295261	0.0185776	0.0635527	0.0875182	0.0468505
HCNOFClBr/C134623	0.0531927	0.310722	0.126639	0.200192	0.378049	0.234522	0.269248
HCNOFClBr/C13472009	0.0315834	0.0120374	0.0070668	0.00799767	0.0422742	0.0314932	0.0465263
HCNOFClBr/C13475826	0.0801804	0.0539271	0.054741	0.0508496	0.0677803	0.053613	0.100818
HCNOFClBr/C134816	0.152096	0.160843	0.176877	0.181079	0.290383	0.319395	1.01572
HCNOFClBr/C134855871	0.0301792	0.0944753	0.0465185	0.00355015	0.0309169	0.0469285	0.041386
HCNOFClBr/C134963	0.0486703	0.0121035	0.0106929	0.00947381	0.0246636	0.0449732	0.0752063
HCNOFClBr/C135013	0.103656	0.0207744	0.0151614	0.00803649	0.0934328	0.266066	0.0570512
HCNOFClBr/C13506768	0.0440319	0.148183	0.111093	0.029535	0.172765	0.135367	0.381407
HCNOFClBr/C135159	0.200739	0.177889	0.177093	0.176028	0.216785	0.207342	0.2584
HCNOFClBr/C135206	0.494094	0.35438	0.120137	0.415653	1.01515	0.922423	0.82434
HCNOFClBr/C13524044	0.040093	0.0319634	0.0251417	0.025068	0.0265558	0.0799034	0.057651
HCNOFClBr/C135306455	0.0392503	0.0236027	0.0193174	0.019911	0.0261036	0.0366327	0.0534809
HCNOFClBr/C13532779	0.0363987	0.0169069	0.0128845	0.0070975	0.0406291	0.0373915	0.0587183
HCNOFClBr/C13551730	0.0356244	0.0239174	0.0229328	0.0226814	0.0295203	0.0352543	0.0825377
HCNOFClBr/C13552211	0.0375385	0.0157794	0.0217993	0.018307	0.0594481	0.0792775	0.113121
HCNOFClBr/C13558708	0.0355752	0.0187449	0.01578	0.0144555	0.0341444	0.0291085	0.109573
HCNOFClBr/C135615	0.105292	0.220884	0.17777	0.112333	0.115878	0.134139	0.115506
HCNOFClBr/C135626	0.390027	0.383375	0.384352	0.383247	0.38066	0.381629	0.419606
HCNOFClBr/C135663988	0.384863	0.31705	0.354617	0.357571	0.378195	0.379597	0.379226
HCNOFClBr/C135671	0.0993397	0.0925322	0.0159626	0.009409	0.232172	0.156099	0.250012
HCNOFClBr/C135773	0.0714385	0.0318451	0.0327437	0.0292651	0.492583	0.617813	0.441764
HCNOFClBr/C135795	0.0462281	0.0304285	0.0308911	0.0301149	0.0336312	0.0328554	0.0373506
HCNOFClBr/C135988	0.0447921	0.0273905	0.0259373	0.0265679	0.0409448	0.0535661	0.0343045
HCNOFClBr/C13601940	0.033167	0.0680483	0.0160205	0.016272	0.10443	0.113391	0.0678131
HCNOFClBr/C13608872	0.0713855	0.0366887	0.0436083	0.0410251	0.0627835	0.109414	0.42636
HCNOFClBr/C13612345	0.0516584	0.116327	0.0436684	0.0536918	0.0909705	0.0949773	0.218422
HCNOFClBr/C13629226	0.0386788	0.0473454	0.0119493	0.0128615	0.104746	0.0330435	0.080496
HCNOFClBr/C13632945	0.0455762	0.0262986	0.00928244	0.0132517	0.0456432	0.0381868	0.068543
HCNOFClBr/C136367	0.102374	0.0794123	0.0379277	0.016673	0.186035	0.131098	0.219396
HCNOFClBr/C13643088	0.106518	0.034957	0.0732943	0.0264798	0.0448644	0.0661654	0.470195
HCNOFClBr/C136514175	0.0214894	0.00289216	0.00284576	0.00275225	0.0113999	0.0117156	0.0212201
HCNOFClBr/C13658189	0.0390386	0.0271714	0.0305577	0.0175202	0.0486292	0.0478611	0.286992
HCNOFClBr/C136607	0.120089	0.110033	0.109923	0.10957	0.841673	0.116667	0.172952
HCNOFClBr/C13668616	0.0569775	0.0397674	0.0244441	0.0231906	0.239787	0.35234	0.485853
HCNOFClBr/C13669426	0.0240146	0.00838875	0.00292963	0.00324917	0.014959	0.0259775	0.035272
HCNOFClBr/C136801	0.0480518	0.040591	0.0292011	0.0268766	0.178457	0.183634	0.217819
HCNOFClBr/C13680303	0.0440673	0.0272058	0.0150212	0.0346183	0.0465944	0.0390582	0.095813
HCNOFClBr/C136856	0.0246305	0.00404847	0.00261018	0.00232241	0.0106448	0.00994881	0.0177927
HCNOFClBr/C13688670	0.118954	0.0612614	0.0904113	0.0801217	0.0992233	0.0918913	0.472782
HCNOFClBr/C13692143	0.0293302	0.0121079	0.0156059	0.0167469	0.0200417	0.0438516	0.315407
HCNOFClBr/C13698163	0.0465471	0.0202382	0.0214942	0.0121681	0.0597417	0.0720883	0.186787
HCNOFClBr/C137031	0.252322	0.0765035	0.0769207	0.083225	0.185029	0.255234	0.460043
HCNOFClBr/C13706688	0.0719174	0.0684405	0.0611049	0.0651986	0.157003	0.133611	0.46735
HCNOFClBr/C137188	0.0267753	0.00200253	0.00643103	0.00154958	0.0254511	0.0253724	0.032411
HCNOFClBr/C137326	0.0531959	0.0340051	0.0133477	0.0362729	0.0463314	0.0524017	0.0442563
HCNOFClBr/C13734366	0.41179	0.403979	0.302564	0.399563	0.276787	0.0935233	0.572135
HCNOFClBr/C137439	0.0356454	0.0133377	0.0147263	0.0125491	0.0270704	0.0807296	0.226678
HCNOFClBr/C13750817	0.0246893	0.00884679	0.0094393	0.00591659	0.0149334	0.0135371	0.0573024
HCNOFClBr/C137586	0.215007	0.83931	0.826632	0.201165	0.882112	0.855524	0.365922
HCNOFClBr/C13788846	0.0307969	0.0186289	0.0583349	0.0444818	0.0519176	0.0362164	0.107244
HCNOFClBr/C13794144	0.0800987	0.111315	0.0586816	0.05455	0.133586	0.139214	0.260821
HCNOFClBr/C137995	0.244868	0.234943	0.234191	0.235803	0.275843	0.266004	0.275529
HCNOFClBr/C13816336	0.0385747	0.0200527	0.0202443	0.0199004	0.0251785	0.0233533	0.0242208
HCNOFClBr/C138227	0.0636963	0.0469669	0.0283019	0.136885	0.0608735	0.0346171	0.395807
HCNOFClBr/C13851111	0.23951	0.231066	0.0294856	0.0368281	0.243849	0.0617902	0.299401
HCNOFClBr/C13856854	0.0613937	0.0657086	0.10643	0.051555	0.32532	0.435434	0.178046
HCNOFClBr/C13857551	0.0795894	0.0766723	0.0639284	0.0685978	0.0976827	0.207352	0.646097
HCNOFClBr/C138590	0.0357998	0.0274063	0.0237497	0.0163272	0.0712047	0.0591477	0.116241
HCNOFClBr/C138863	0.439487	1.03192	0.437126	0.435153	0.488954	0.482423	0.616751
HCNOFClBr/C13925003	0.0342509	0.184816	0.0263445	0.0168912	0.309781	0.107211	0.207637
HCNOFClBr/C139402	0.14912	0.120399	0.0520406	0.0216362	0.587056	0.221555	0.159737
HCNOFClBr/C139628	0.270672	0.282534	0.237276	0.207695	0.314727	0.397159	0.698568
HCNOFClBr/C13979812	0.0316436	0.00615434	0.00570994	0.00571906	0.0122909	0.0194406	0.0355709
HCNOFClBr/C13991372	0.154288	0.1584	0.149946	0.150336	0.0707068	0.147312	0.729982
HCNOFClBr/C14003340	0.0297519	0.00550906	0.00422111	0.00429468	0.0174467	0.0112374	0.0220112
HCNOFClBr/C140114	0.0997401	0.0783796	0.0315354	0.015914	0.106116	0.105869	0.105094
HCNOFClBr/C140283	0.230539	0.220797	0.223639	0.222568	0.24444	0.309108	0.229431
HCNOFClBr/C140294	0.126491	0.121337	0.121668	0.123667	0.725317	0.411096	0.109678
HCNOFClBr/C140501	0.139452	0.166895	0.0892684	0.0626603	0.352983	0.322171	0.228341
HCNOFClBr/C14062181	0.192236	0.155082	0.0556425	0.0712484	0.349683	0.1868	0.682253
HCNOFClBr/C14062192	0.471918	0.315305	0.351814	0.352903	0.130088	0.472591	0.954707
HCNOFClBr/C14062341	0.120697	0.100752	0.0423067	0.0292012	0.1277	0.239864	0.3948
HCNOFClBr/C140670	0.085794	0.115077	0.141022	0.0789601	0.356473	0.173315	0.680996
HCNOFClBr/C140750	0.0244037	0.100148	0.0733443	0.00198151	0.0468248	0.0714563	0.0579749
HCNOFClBr/C140772	0.0470282	0.0300988	0.0625102	0.0817253	0.320123	0.0992542	0.472866
HCNOFClBr/C140794	0.0300899	0.0100216	0.011303	0.0032447	0.0288088	0.321921	0.195412
HCNOFClBr/C140807	0.126793	0.117234	0.129543	0.109038	0.236367	0.240611	0.209217
HCNOFClBr/C140885	0.033644	0.00593158	0.00562641	0.00520464	0.0141494	0.0149494	0.135379
HCNOFClBr/C141026	0.916841	0.906756	0.906398	0.906312	0.902244	0.90351	0.925428
HCNOFClBr/C141048	0.192585	0.168188	0.160587	0.165141	0.141461	0.181784	0.536535
HCNOFClBr/C141059	0.0933262	0.46336	0.0572841	0.0767476	0.417778	0.0764515	0.416186
HCNOFClBr/C141060	0.0766614	0.0571536	0.0512467	0.044906	0.0394352	0.041984	0.217564
HCNOFClBr/C14107972	0.0546274	0.0120704	0.012673	0.0117129	0.0434422	0.0605208	0.0634211
HCNOFClBr/C14113010	0.113015	0.0942993	0.0936318	0.0933259	0.0969667	0.112605	0.568078
HCNOFClBr/C141184	0.495628	0.474132	0.47231	0.471638	0.467103	0.448057	1.06002
HCNOFClBr/C141242	1.08287	0.32135	1.06763	1.06697	1.01579	0.688886	1.18008
HCNOFClBr/C141286	0.273015	0.39823	0.279885	0.266834	0.894493	0.941373	0.679643
HCNOFClBr/C14130053	0.242797	0.218099	0.218169	0.218135	0.220174	0.221557	0.220716
HCNOFClBr/C141322	0.0465471	0.0123836	0.0110046	0.0118674	0.0165394	0.0163323	0.209642
HCNOFClBr/C141435	0.0223076	0.00963803	0.00784742	0.00647096	0.067657	0.0440619	0.0737921
HCNOFClBr/C14143556	0.150993	0.312755	0.100334	0.126752	0.264793	0.433238	0.562994
HCNOFClBr/C141483150	0.132484	0.128691	0.129038	0.12787	0.126436	0.129172	0.327574
HCNOFClBr/C141708	0.0672153	0.0468179	0.0436038	0.0472711	0.123426	0.253603	0.3695
HCNOFClBr/C141731	0.0490715	0.0427329	0.0190584	0.0076173	0.0345197	0.0859625	0.0634066
HCNOFClBr/C14178155	0.0680369	0.051077	0.0595692	0.0556485	0.446657	0.455142	0.981061
HCNOFClBr/C141786	0.0491665	0.026125	0.0118306	0.00673905	0.042856	0.0720138	0.0708676
HCNOFClBr/C141913	0.0372611	0.0145411	0.00714351	0.00658904	0.0283183	0.0619713	0.085625
HCNOFClBr/C141935	0.0531383	0.0398754	0.0367802	0.0372935	0.0396008	0.0384841	0.0359942
HCNOFClBr/C141979	0.0605268	0.0448516	0.0761711	0.0433693	0.18504	0.158167	0.534298
HCNOFClBr/C142085	0.0200124	0.0028844	0.00136554	0.00120575	0.00960995	0.0110247	0.033786
HCNOFClBr/C142198	0.0869947	0.0752111	0.0683702	0.0698162	0.500271	0.92788	0.985679
HCNOFClBr/C14227180	0.0901228	0.0935431	0.0386147	0.0562857	0.153312	0.193743	0.283338
HCNOFClBr/C14227953	0.0433503	0.043091	0.0168865	0.0152801	0.0614424	0.142155	0.419311
HCNOFClBr/C142289	0.0266133	0.00329937	0.00564323	0.00193186	0.0149462	0.0144938	0.0350968
HCNOFClBr/C142290	0.0450825	0.0397944	0.014892	0.0394664	0.0585649	0.281255	0.222918
HCNOFClBr/C1423605	0.0192685	0.011989	0.00286474	0.00827266	0.0285459	0.0286313	0.0479534
HCNOFClBr/C142507	0.139187	0.261549	0.161662	0.105592	0.148591	0.170615	0.831916
HCNOFClBr/C142610	0.0374964	0.00787099	0.0125654	0.0135263	0.0162085	0.0315946	0.05552
HCNOFClBr/C142621	0.0493425	0.0261825	0.0289969	0.0286814	0.0542322	0.0499871	0.398844
HCNOFClBr/C14268667	0.0629181	0.0395889	0.0111254	0.0100454	0.140929	0.147794	0.153403
HCNOFClBr/C142687	0.0333122	0.00286328	0.0044197	0.00450809	0.0223531	0.0305081	0.0268483
HCNOFClBr/C14272470	0.306971	0.127424	0.13916	0.125754	0.352225	0.306885	0.389192
HCNOFClBr/C142778	1.09819	1.08065	1.0825	1.08304	1.07942	0.915956	1.07555
HCNOFClBr/C142790	0.0389398	0.00697283	0.00872225	0.00919781	0.0199664	0.057855	0.100059
HCNOFClBr/C142825	0.056196	0.0372313	0.0369321	0.0364336	0.0413415	0.0594565	0.043482
HCNOFClBr/C14289964	0.0994795	0.0746806	0.0732595	0.0501435	0.161008	0.264016	0.734734
HCNOFClBr/C142905	0.119214	0.0873181	0.087862	0.0877472	0.0949933	0.121635	0.392688
HCNOFClBr/C142916	0.275129	0.251362	0.251809	0.251998	0.249492	0.253127	0.323001
HCNOFClBr/C142927	0.0800438	0.0643934	0.0631128	0.0620317	0.0650712	0.0846203	0.181966
HCNOFClBr/C142949	0.153025	0.123168	0.122162	0.122625	0.134363	0.140251	0.147412
HCNOFClBr/C142961	0.163268	0.127142	0.0965423	0.0870151	0.260863	0.217289	0.130605
HCNOFClBr/C14300335	0.0429689	0.0647067	0.0388707	0.0326436	0.0837539	0.0918626	0.0562868
HCNOFClBr/C143077	0.188369	0.0930158	0.0845715	0.066104	0.144912	0.176584	0.362031
HCNOFClBr/C143088	0.132842	0.0465988	0.0477133	0.0197656	0.162126	0.12584	0.0996943
HCNOFClBr/C14309252	0.115402	0.13906	0.116818	0.122575	0.171939	0.0665458	0.727771
HCNOFClBr/C143135	0.0826579	0.0550778	0.0547185	0.0547803	0.0557856	0.0571015	0.312363
HCNOFClBr/C143157	0.0678562	0.0260184	0.0265551	0.0262118	0.0335416	0.0366198	0.0307606
HCNOFClBr/C14315970	0.0824081	0.0424841	0.0618596	0.0618228	0.100513	0.169061	0.214888
HCNOFClBr/C143168	0.0905214	0.0625611	0.0624396	0.0626971	0.101977	0.130827	0.0819163
HCNOFClBr/C14321278	0.0423507	0.149521	0.0260445	0.0245945	0.0553061	0.0996573	0.0537942
HCNOFClBr/C143282	0.196231	0.180541	0.172362	0.176902	0.179349	0.160373	0.955887
HCNOFClBr/C1435467	0.0215579	0.00143529	0.00118595	0.00115338	0.00514285	0.00743432	0.0214681
HCNOFClBr/C1435489	0.0216947	0.0011783	0.00120406	0.00104516	0.00669629	0.0069936	0.0144931
HCNOFClBr/C1435490	0.0218478	0.00171551	0.00175197	0.00173374	0.0124644	0.0095364	0.0216386
HCNOFClBr/C14360500	0.0492521	0.0370562	0.024582	0.0152954	0.0283887	0.0309482	0.0624255
HCNOFClBr/C1436346	0.0545157	0.0411338	0.0259942	0.0392866	0.0617655	0.0345211	0.0655942
HCNOFClBr/C14374459	0.699461	0.693729	0.692818	0.692895	0.685646	0.693792	0.692343
HCNOFClBr/C14376795	0.0387962	0.0181259	0.0117205	0.0109309	0.0160791	0.0167701	0.0347969
HCNOFClBr/C14376819	0.027181	0.0117409	0.0114663	0.0101864	0.0178199	0.0401848	0.189854
HCNOFClBr/C14377685	0.0668479	0.109191	0.0990197	0.0580536	0.354338	0.346825	0.166414
HCNOFClBr/C143879805	0.0213473	0.00300509	0.00266838	0.00283457	0.0157646	0.0110769	0.0175764
HCNOFClBr/C14411564	0.0482852	0.0269635	0.0259512	0.0257586	0.0316114	0.0321928	0.0369123
HCNOFClBr/C144284253	0.0421135	0.0329518	0.0331977	0.0299719	0.392138	1.11767	0.244568
HCNOFClBr/C14430230	0.0420253	0.00772136	0.00940821	0.00751853	0.0294169	0.0394036	0.0745468
HCNOFClBr/C14433762	0.0938148	0.0421335	0.0370227	0.0377308	0.116573	0.230846	0.307423
HCNOFClBr/C1443761	0.0674797	0.0706881	0.0278967	0.039553	0.462941	0.498224	0.533582
HCNOFClBr/C14438325	0.0339337	0.0169254	0.0125957	0.00915499	0.0330092	0.0206952	0.0503315
HCNOFClBr/C14444770	0.164074	0.176342	0.112716	0.125714	0.152065	1.02191	0.300933
HCNOFClBr/C1444640	0.0876853	0.0766416	0.0754019	0.0775692	0.125419	0.197295	0.0940274
HCNOFClBr/C14447166	0.0637812	0.0436287	0.0320426	0.0628288	0.0696604	0.121474	0.265854
HCNOFClBr/C1445450	0.0756774	0.0491873	0.0299553	0.0266985	0.0536158	0.050687	0.232207
HCNOFClBr/C14476370	0.231272	0.250679	0.218217	0.216402	0.266239	0.23116	0.351251
HCNOFClBr/C144851616	0.0453463	0.0289442	0.03095	0.0297648	0.0554062	0.0380494	0.0682674
HCNOFClBr/C14496356	0.0952747	0.044463	0.0419513	0.0560811	0.437596	0.102772	0.916848
HCNOFClBr/C14507029	0.0909666	0.0792072	0.0753204	0.0768331	0.0900261	0.264184	0.639354
HCNOFClBr/C1450722	0.148412	0.145408	0.144813	0.144807	0.147415	0.146557	0.146467
HCNOFClBr/C1450744	0.0304222	0.0053841	0.00944573	0.00468332	0.0351041	0.0290985	0.0456147
HCNOFClBr/C14508497	0.0194121	0.00116179	0.00083924	0.0007794	0.0223472	0.0114287	0.0325808
HCNOFClBr/C14523536	0.0548327	0.0354705	0.0190113	0.0208148	0.055639	0.0917622	0.229828
HCNOFClBr/C1452773	0.0233417	0.00274184	0.0019691	0.00229839	0.0340921	0.0236229	0.0467423
HCNOFClBr/C14529534	0.0357738	0.0116963	0.0116586	0.0110751	0.0343259	0.03182	0.11313
HCNOFClBr/C1453061	0.0524063	0.0439773	0.0297141	0.0466837	0.105917	0.0879345	0.21623
HCNOFClBr/C1453243	0.0393612	0.0174216	0.0123522	0.0105744	0.041356	0.0424802	0.838408
HCNOFClBr/C1453254	0.0673197	0.0185278	0.0165215	0.0128724	0.0290085	0.0265725	0.0323231
HCNOFClBr/C14542713	0.043876	0.00552997	0.00564624	0.00373853	0.0243513	0.0337509	0.04912
HCNOFClBr/C1454848	0.161212	0.129809	0.129823	0.129835	0.134607	0.136759	0.13689
HCNOFClBr/C1454859	0.12957	0.0976119	0.0975703	0.0976216	0.102508	0.104911	0.104305
HCNOFClBr/C145689345	0.0349638	0.19211	0.0327129	0.02669	0.559909	0.605365	0.927386
HCNOFClBr/C145733	0.0766667	0.0219285	0.0227712	0.0218108	0.07381	0.0612533	0.234397
HCNOFClBr/C1457858	0.160635	0.10621	0.103154	0.10368	0.153016	0.176366	0.422934
HCNOFClBr/C1459003	0.0668701	0.0544191	0.0486476	0.0528904	0.0635454	0.0489483	0.0649102
HCNOFClBr/C1459092	0.337009	0.264662	0.22239	0.185675	0.21117	0.382201	0.328166
HCNOFClBr/C1459105	1.46554	1.45118	1.44911	1.44851	1.4269	1.40672	1.21224
HCNOFClBr/C1459207	0.15518	0.148182	0.104653	0.0948616	0.257588	0.264098	0.731265
HCNOFClBr/C1459934	0.0444138	0.0207259	0.0161571	0.0158025	0.0244187	0.0177417	0.137692
HCNOFClBr/C1460022	0.0969842	0.0857323	0.0850555	0.0854724	0.0854944	0.0858225	0.088533
HCNOFClBr/C1460168	0.0497099	0.0271578	0.0114255	0.0262667	0.0325937	0.0841821	0.260703
HCNOFClBr/C1460577	0.0380656	0.0403956	0.0139728	0.00632471	0.0503053	0.0973573	0.0754398
HCNOFClBr/C146070340	0.0359655	0.0244108	0.0257614	0.0260467	0.0272292	0.0285172	0.0781837
HCNOFClBr/C146070351	0.0255686	0.00846194	0.00816953	0.00785317	0.0139778	0.0115619	0.0351244
HCNOFClBr/C1462039	0.174803	0.0926631	0.107027	0.109461	0.629111	0.317834	0.537823
HCNOFClBr/C1462073	0.0720332	0.0629313	0.0628485	0.0632062	0.224063	0.435704	0.742498
HCNOFClBr/C1462277	0.103443	0.104248	0.076724	0.0622882	0.117463	0.12174	0.599615
HCNOFClBr/C1462960	0.0399085	0.340382	0.335264	0.0104539	0.360348	0.110025	0.327835
HCNOFClBr/C1462971	0.0769996	0.195957	0.183504	0.202951	0.301899	0.121525	0.389167
HCNOFClBr/C1463178	0.030423	0.0107562	0.0107212	0.0106918	0.024675	0.0309864	0.0290278
HCNOFClBr/C14667551	0.0325977	0.00825161	0.00515562	0.0044709	0.0254131	0.0259453	0.0410637
HCNOFClBr/C14676290	0.349629	0.344787	0.337094	0.0617813	0.107282	0.333697	0.341014
HCNOFClBr/C1467794	0.0355075	0.018061	0.0199987	0.013809	0.125117	0.0327073	0.0659357
HCNOFClBr/C14678025	0.0251091	0.00860682	0.00531784	0.00481909	0.0296618	0.0187177	0.115835
HCNOFClBr/C1468399	0.319134	0.304185	0.147206	0.310458	0.247654	0.128056	0.682981
HCNOFClBr/C14686147	0.0586367	0.0399733	0.025096	0.0275065	0.0608105	0.0856378	0.620616
HCNOFClBr/C1468957	0.121572	0.108417	0.0768179	0.0135081	0.0899304	0.162807	0.131065
HCNOFClBr/C14691895	0.152833	0.0635982	0.0848889	0.0570684	0.151943	0.131762	0.109464
HCNOFClBr/C1469483	0.0391825	0.0569844	0.0248731	0.00467622	0.0337429	0.0217397	0.127613
HCNOFClBr/C1469701	0.102146	0.0871079	0.0840275	0.0782561	0.154228	0.249741	0.591481
HCNOFClBr/C1469949	0.0537331	0.0951045	0.0624636	0.0835259	0.1387	0.247681	0.652019
HCNOFClBr/C1470504	0.0981228	0.0893727	0.0901623	0.0882546	0.0857529	0.0475299	0.0834321
HCNOFClBr/C1470571	0.0528852	0.0365433	0.033093	0.0158676	0.105567	0.0693201	0.0813842
HCNOFClBr/C1471030	0.0473973	0.026394	0.023638	0.0301499	0.0580631	0.147793	0.302048
HCNOFClBr/C1475123	0.0490679	0.0258635	0.0252253	0.0151505	0.0573377	0.0578342	0.167163
HCNOFClBr/C14752751	0.475809	0.376529	0.416878	0.430192	0.217662	0.411863	0.486146
HCNOFClBr/C14765301	0.0973625	0.0530696	0.0330355	0.0357301	0.0887974	0.183201	0.286144
HCNOFClBr/C1477505	0.0254078	0.0129212	0.00868041	0.00864401	0.01966	0.0216826	0.060958
HCNOFClBr/C1477550	0.0288587	0.0176595	0.00843069	0.00952438	0.0282333	0.0693229	0.0390369
HCNOFClBr/C147820	0.0312534	0.00383573	0.00337852	0.00472565	0.046586	0.0246582	0.029894
HCNOFClBr/C1481932	0.0398615	0.0274227	0.0171683	0.0102221	0.0433315	0.0785535	0.0754013
HCNOFClBr/C1482151	0.0347771	0.021514	0.0135736	0.0106005	0.0504095	0.0275866	0.0609548
HCNOFClBr/C148243	0.0240357	0.00282271	0.00296319	0.00263294	0.00819006	0.0163402	0.0434628
HCNOFClBr/C1483676	0.0730299	0.0642768	0.0657534	0.0608851	0.0716107	0.069207	0.0681191
HCNOFClBr/C1484124	0.0280267	0.00571123	0.00554587	0.00342182	0.0172697	0.00878309	0.0465158
HCNOFClBr/C148438000	0.0821573	0.355916	0.0329512	0.075843	0.238137	0.701384	0.761194
HCNOFClBr/C1484500	0.0748764	0.0933204	0.0590225	0.0543642	0.158516	0.144406	0.0845853
HCNOFClBr/C1484806	0.0560136	0.0410677	0.0339374	0.0322726	0.137505	0.126965	0.112444
HCNOFClBr/C1485003	0.0293484	0.00848783	0.01292	0.00675817	0.0174665	0.0173597	0.040048
HCNOFClBr/C14850238	0.0649246	0.045005	0.0375918	0.0370744	0.0679056	0.219169	0.555492
HCNOFClBr/C1485070	0.0524465	0.065118	0.044039	0.0299654	0.0530138	0.0546575	0.111997
HCNOFClBr/C148538	0.036146	0.00794959	0.00861178	0.00718163	0.0206954	0.0322099	0.0648201
HCNOFClBr/C1486517	0.148788	0.120256	0.139184	0.138055	0.160384	0.524676	0.621325
HCNOFClBr/C1486755	0.307728	0.297664	0.308047	0.306642	0.236105	0.233389	0.327377
HCNOFClBr/C14869397	0.180562	0.0562095	0.0248171	0.0324279	0.233175	0.327629	0.358
HCNOFClBr/C148878	0.0391194	0.0184331	0.0679014	0.0141141	0.0568096	0.114434	0.0373407
HCNOFClBr/C14892149	0.158943	0.057342	0.0766564	0.0900073	0.543446	0.436471	0.364777
HCNOFClBr/C14901076	0.0662329	0.0807314	0.0748758	0.0469609	0.270901	0.245395	0.45041
HCNOFClBr/C149166	0.323234	0.140605	0.160855	0.110596	0.411609	0.572327	0.415412
HCNOFClBr/C14916791	0.0394744	0.0277063	0.0253502	0.0247048	0.0394416	0.0358514	0.0628441
HCNOFClBr/C14916804	0.200499	0.196478	0.195794	0.194054	0.192865	0.193069	0.199396
HCNOFClBr/C14918219	0.0253233	0.00644272	0.00481789	0.00318614	0.0303821	0.0306708	0.02445
HCNOFClBr/C14919018	0.0551947	0.0271476	0.0269859	0.0258147	0.0384886	0.0638424	0.625821
HCNOFClBr/C14922362	0.0287081	0.0132719	0.0102989	0.00821376	0.0192711	0.0253022	0.0674373
HCNOFClBr/C1492304	0.761007	0.758451	0.756047	0.754654	0.742295	0.740558	0.796972
HCNOFClBr/C1493272	0.117757	0.0250683	0.00294174	0.0210389	0.0551967	0.115131	0.082318
HCNOFClBr/C149575	0.0699039	0.0178524	0.0162626	0.0112881	0.039034	0.0496252	0.0606971
HCNOFClBr/C149735	0.0528411	0.104413	0.0265917	0.0169261	0.0833405	1.21322	0.265566
HCNOFClBr/C149793691	0.065769	0.0584389	0.0601643	0.060041	0.0616881	0.0623661	0.0757634
HCNOFClBr/C14979396	0.103539	0.0920925	0.019648	0.0223374	0.0718527	0.178676	0.187688
HCNOFClBr/C14984215	0.0918231	0.0458161	0.0542652	0.0465373	0.282114	0.241028	0.230714
HCNOFClBr/C1498960	0.0559906	0.0177387	0.0146888	0.0150435	0.0374955	0.056629	0.127953
HCNOFClBr/C15001271	0.160598	0.162068	0.151411	0.149136	0.170498	0.162811	0.202193
HCNOFClBr/C1501059	0.132901	0.149373	0.0711873	0.0985502	0.353467	0.126869	0.453679
HCNOFClBr/C1501060	0.198835	0.293234	0.198962	0.202154	0.306336	0.284799	1.13328
HCNOFClBr/C1501275	0.121337	0.372661	0.101479	0.0979855	0.155176	0.129472	0.878679
HCNOFClBr/C150130	0.0261024	0.00788055	0.00259969	0.00280667	0.0299809	0.0132155	0.0580185
HCNOFClBr/C15014252	0.122095	0.158387	0.108303	0.103869	0.149169	1.11913	1.08153
HCNOFClBr/C15018038	0.0617407	0.0331724	0.0402354	0.0332122	0.0863499	0.0755692	0.30152
HCNOFClBr/C1501822	0.0771429	0.236222	0.0256924	0.0473594	0.130547	0.554435	0.375511
HCNOFClBr/C150196	0.0366392	0.00387388	0.00414239	0.00294263	0.0208821	0.031882	0.0480481
HCNOFClBr/C1502007	0.128621	0.126477	0.122496	0.122439	0.120606	0.122876	0.309181
HCNOFClBr/C1502030	0.0756889	0.191812	0.0496503	0.0340749	0.267504	0.268771	0.691871
HCNOFClBr/C15022089	0.0676599	0.0490577	0.0239942	0.0421438	0.114838	0.376348	0.64814
HCNOFClBr/C1502223	0.156499	0.0671699	0.0254453	0.0572684	0.159534	0.252554	0.211956
HCNOFClBr/C1502245	0.0438224	0.0208686	0.0187441	0.0163974	0.0274609	0.0300311	0.0658355
HCNOFClBr/C1502381	0.0414669	0.0121939	0.015759	0.0123037	0.0200005	0.0315936	0.0660802
HCNOFClBr/C1503497	0.034131	0.0385253	0.037821	0.0130307	0.113967	0.0458585	0.0604205
HCNOFClBr/C1504547	0.0397966	0.118657	0.0581831	0.0518868	0.384054	0.372837	0.374974
HCNOFClBr/C1504581	0.257466	0.25522	0.254619	0.25467	0.263795	0.261951	0.255986
HCNOFClBr/C150517774	0.0356183	0.103789	0.0231395	0.0204141	0.0486099	0.0347813	0.355839
HCNOFClBr/C1505506	0.0441674	0.0207654	0.0262749	0.0265945	0.0253581	0.0326651	0.0648903
HCNOFClBr/C15057984	0.0905521	0.06227	0.0633679	0.0663021	0.214702	0.0927977	0.293847
HCNOFClBr/C150618	0.0743103	0.0136307	0.0109272	0.010093	0.313736	0.116409	0.243507
HCNOFClBr/C15068356	0.174818	0.0234839	0.0398753	0.0292419	0.179857	0.236318	0.270391
HCNOFClBr/C15075500	0.081175	0.066205	0.0418432	0.0635813	0.104811	0.216989	0.438262
HCNOFClBr/C150765	0.0367162	0.00773294	0.00808492	0.00746988	0.0232673	0.0338772	0.0391872
HCNOFClBr/C150776	0.121892	0.110711	0.0840077	0.0519848	0.288578	0.247885	0.259762
HCNOFClBr/C150787	0.0525964	0.0145238	0.0153932	0.0135484	0.0364824	0.0520786	0.057037
HCNOFClBr/C150965734	0.0791722	0.082697	0.0361166	0.0337066	0.146068	0.338507	0.642602
HCNOFClBr/C151008	0.0287175	0.0211356	0.0038428	0.00410031	0.038401	0.0278612	0.0280795
HCNOFClBr/C15104617	0.0738175	0.0062748	0.0228849	0.0114653	0.0626823	0.036437	0.189637
HCNOFClBr/C151100	0.0456527	0.0120527	0.0114521	0.0105706	0.0271571	0.0422113	0.0505037
HCNOFClBr/C15110744	0.0527074	0.029275	0.0195633	0.0201574	0.0472986	0.0422792	0.105157
HCNOFClBr/C15111565	0.458698	0.448322	0.449561	0.448733	0.359304	0.890146	0.501421
HCNOFClBr/C151188	0.0330566	0.0228833	0.00727496	0.00623902	0.0768594	0.0414431	0.0766059
HCNOFClBr/C151199	0.344078	0.334438	0.328814	0.320538	0.400196	0.347578	0.34414
HCNOFClBr/C15121843	0.0624047	0.0340356	0.0369898	0.0273273	0.0710412	0.0699546	1.22707
HCNOFClBr/C15128902	0.0275607	0.0129515	0.0108434	0.00897426	0.0299186	0.0262351	0.030211
HCNOFClBr/C1513606	0.178278	0.0704497	0.0969514	0.0536996	0.190052	0.199884	0.264937
HCNOFClBr/C1513695	0.0495836	0.0402143	0.0408662	0.0408186	0.0497454	0.0483957	0.0735147
HCNOFClBr/C1514870	0.0646851	0.079307	0.0588492	0.0590735	0.110822	0.104886	0.973367
HCNOFClBr/C15149107	0.0750537	0.0527296	0.04296	0.0313458	0.0622084	0.0551223	0.0975753
HCNOFClBr/C1517222	0.0281449	0.00076067	0.00489016	0.00066004	0.00767329	0.00587435	0.00923867
HCNOFClBr/C15181869	0.0478587	0.0283953	0.0244039	0.0121805	0.0226899	0.0529605	0.202051
HCNOFClBr/C1518861	0.0576203	0.0507076	0.0235834	0.0126204	0.0499954	0.0413415	0.041211
HCNOFClBr/C1520214	0.030673	0.00889942	0.00805417	0.00805201	0.0279582	0.0169762	0.0514922
HCNOFClBr/C1520429	0.189249	0.168633	0.157886	0.1814	0.181426	0.256651	0.271418
HCNOFClBr/C15205115	0.0333146	0.0219106	0.0214755	0.0173448	0.0380632	0.0563983	0.122624
HCNOFClBr/C1521386	0.0723833	0.050079	0.0184501	0.0235278	0.622383	0.0798767	0.56275
HCNOFClBr/C1521513	0.0363613	0.0154959	0.0064242	0.00489534	0.0167014	0.0174294	0.0629529
HCNOFClBr/C152211159	0.0490693	0.0194616	0.0172271	0.0239716	0.13543	0.137892	0.727737
HCNOFClBr/C15231911	0.0255473	0.00295268	0.002501	0.00245757	0.00912787	0.0101558	0.0238644
HCNOFClBr/C15232765	0.421007	0.417034	0.416971	0.419013	0.416924	0.417888	0.418813
HCNOFClBr/C15258738	0.0262758	0.0270299	0.00509733	0.00570054	0.0586688	0.114583	0.137729
HCNOFClBr/C1527895	0.0363987	0.00602946	0.00817746	0.00503062	0.0219907	0.0319458	0.0388915
HCNOFClBr/C1528252	0.134249	0.0755018	0.0367346	0.0542164	0.147581	0.139371	0.735478
HCNOFClBr/C1529686	0.0764006	0.0153047	0.0106494	0.0076573	0.0829376	0.0496595	0.0903995
HCNOFClBr/C1530036	0.252667	0.26235	0.244955	0.247031	0.257167	0.274124	0.24993
HCNOFClBr/C1533035	0.233173	0.228506	0.230442	0.227828	0.226984	0.222376	0.233319
HCNOFClBr/C1533206	0.134315	0.103704	0.109423	0.112536	0.111909	0.107854	0.110161
HCNOFClBr/C15341089	0.0338037	0.0203912	0.0208967	0.0199508	0.0284638	0.0280915	0.0609576
HCNOFClBr/C1534265	0.513229	0.477674	0.454319	0.428464	0.470482	0.500685	0.712959
HCNOFClBr/C1534276	0.23231	0.219124	0.20414	0.21746	0.176375	0.165411	0.419447
HCNOFClBr/C1535757	0.0637611	0.0507403	0.0508879	0.0484326	0.0545357	0.0650244	0.672381
HCNOFClBr/C15374455	0.136617	0.128249	0.104772	0.120067	0.139858	0.129857	0.140435
HCNOFClBr/C1539044	0.182865	0.186167	0.134291	0.13981	0.269863	0.419123	0.766241
HCNOFClBr/C15394306	0.0779367	0.162044	0.0932798	0.048186	0.249226	0.149655	0.315528
HCNOFClBr/C1540358	0.0891863	0.0521809	0.0388971	0.0479382	0.0923304	0.0791464	0.596975
HCNOFClBr/C15403891	0.0412611	0.0157065	0.0107636	0.0096252	0.0368726	0.030338	0.048479
HCNOFClBr/C1541237	0.0418322	0.0176454	0.0148052	0.0117809	0.0243257	0.0454685	0.64059
HCNOFClBr/C15451146	0.0693205	0.200414	0.110931	0.1743	0.147746	0.119563	0.350794
HCNOFClBr/C15458487	0.105072	0.0750243	0.0782253	0.0703695	0.107659	0.0632958	0.276979
HCNOFClBr/C1546798	0.0345288	0.0148201	0.00825174	0.00781777	0.0232334	0.0355538	0.0392435
HCNOFClBr/C1546801	0.0216291	0.00867859	0.00558427	0.00603474	0.0197157	0.0173131	0.0365216
HCNOFClBr/C15469779	0.245972	0.23665	0.238021	0.2373	0.249148	0.193198	0.779731
HCNOFClBr/C1547871	0.040244	0.0213027	0.0213868	0.0215452	0.197562	0.253418	0.426125
HCNOFClBr/C15480009	0.0525968	0.079073	0.0275887	0.0241834	0.0702193	0.0559649	0.607337
HCNOFClBr/C1548136	0.186534	0.179746	0.176913	0.175632	0.209879	0.197991	0.239783
HCNOFClBr/C15484932	0.116183	0.0828416	0.0837371	0.0827857	0.160259	0.120273	0.16113
HCNOFClBr/C15486198	0.193773	0.0578819	0.0674055	0.0791856	0.209324	0.226377	0.401531
HCNOFClBr/C15507354	0.0953907	0.0762888	0.0666353	0.0705628	0.101702	0.223173	0.421103
HCNOFClBr/C1551446	0.0594429	0.0273121	0.0364489	0.0266337	0.0530996	0.073887	0.721692
HCNOFClBr/C1552949	0.0396028	0.0209245	0.0199633	0.0198876	0.0252807	0.0248524	0.0584792
HCNOFClBr/C1555664	0.0489908	0.0360337	0.0465107	0.031249	0.111227	0.13884	0.0384465
HCNOFClBr/C1556098	0.0433661	0.00933295	0.0116788	0.0107842	0.0199535	0.0305554	0.0492375
HCNOFClBr/C1559075	0.212114	0.151271	0.133176	0.12958	0.260863	0.155526	0.459614
HCNOFClBr/C1560061	0.319246	0.0835886	0.0712058	0.0198613	0.353689	0.339823	0.319698
HCNOFClBr/C156081	0.195625	0.0802652	0.172544	0.145974	0.211683	0.195783	0.249506
HCNOFClBr/C1560867	0.234836	0.193476	0.168836	0.153442	0.306509	0.216134	0.160118
HCNOFClBr/C1560889	0.581652	0.532788	0.310487	0.43143	0.330329	0.520423	0.491377
HCNOFClBr/C1561075	0.140407	0.112599	0.11324	0.113719	0.141231	0.127319	0.167266
HCNOFClBr/C1561860	0.0305295	0.00465195	0.00738962	0.0048221	0.0196496	0.0283398	0.0491628
HCNOFClBr/C1562932	0.0386967	0.023088	0.0177841	0.0182833	0.0255146	0.0380924	0.0575726
HCNOFClBr/C1563662	0.108611	0.158812	0.041007	0.0419396	0.492691	0.408788	0.341027
HCNOFClBr/C1563902	0.0647701	0.0422622	0.0420497	0.0389602	0.0845213	0.087942	0.358543
HCNOFClBr/C156434	0.0439777	0.0121063	0.0103918	0.00902441	0.0346315	0.048356	0.0854597
HCNOFClBr/C1564643	0.0327817	0.00508182	0.00253896	0.00262258	0.0122289	0.0138196	0.0373094
HCNOFClBr/C1565715	0.0544873	0.0773178	0.0796659	0.0350574	0.17978	0.143137	0.0472028
HCNOFClBr/C1565748	0.0363507	0.0543159	0.0285985	0.0394738	0.0569679	0.0505712	0.0495997
HCNOFClBr/C1565759	0.187717	0.088142	0.172602	0.165764	0.194394	0.245172	0.196662
HCNOFClBr/C1565806	0.043931	0.0468205	0.0110974	0.0148071	0.0618825	0.0438668	0.0569775
HCNOFClBr/C1565817	0.112976	0.0983854	0.0928017	0.0916726	0.0807928	0.0972251	0.111807
HCNOFClBr/C156592	0.0167016	0.00933764	0.00080024	0.00077828	0.0189154	0.00844636	0.0746026
HCNOFClBr/C156605	0.0190007	0.00164579	0.002141	0.00073306	0.00812332	0.0040775	0.0325945
HCNOFClBr/C15673048	0.116555	0.0942706	0.0986805	0.0909143	0.10872	0.151355	0.159892
HCNOFClBr/C1567755	0.0425645	0.0250941	0.0301959	0.0243847	0.0473877	0.0858776	0.967238
HCNOFClBr/C156832	0.0238533	0.00899593	0.00347717	0.00389842	0.0251401	0.0270377	0.0647954
HCNOFClBr/C1568703	0.0404281	0.00991537	0.00651656	0.00669316	0.0323313	0.0409122	0.0411192
HCNOFClBr/C156876	0.0252228	0.0118885	0.00611778	0.0090947	0.0284387	0.029482	0.0366806
HCNOFClBr/C1569444	0.0650711	0.0423652	0.0220016	0.0118897	0.0520357	0.0802019	0.313882
HCNOFClBr/C1569502	0.0537812	0.0402826	0.0172182	0.0383031	0.067097	0.223739	0.423415
HCNOFClBr/C1569604	0.0512297	0.277303	0.0834467	0.0181178	0.177395	0.340539	0.480175
HCNOFClBr/C1571080	0.045981	0.0306749	0.0311068	0.0305334	0.0333943	0.0355987	0.100385
HCNOFClBr/C15716300	0.104654	0.180608	0.0725188	0.0465723	0.221278	0.137962	0.462427
HCNOFClBr/C1571864	0.153845	0.144606	0.145012	0.144593	0.18676	0.193355	0.151028
HCNOFClBr/C15721229	0.0431597	0.0252295	0.027781	0.0251875	0.0336387	0.0352971	0.378808
HCNOFClBr/C1572469	0.124812	0.0674467	0.11279	0.0687033	0.156042	0.0741351	0.0723626
HCNOFClBr/C15726155	0.138628	0.484015	0.117378	0.118835	0.273784	0.448529	0.583273
HCNOFClBr/C1572925	0.226857	0.0915325	0.0544765	0.0754733	0.128928	0.168567	0.598785
HCNOFClBr/C1572936	0.0549194	0.0361875	0.0392685	0.0170165	0.0278811	0.0475958	0.0985198
HCNOFClBr/C1573177	0.111371	0.0998625	0.101013	0.0992883	0.128911	0.130398	0.847748
HCNOFClBr/C1573280	0.067793	0.0216065	0.0260823	0.0313856	0.0709225	0.0893449	0.152632
HCNOFClBr/C157404	0.0220837	0.00875283	0.0070635	0.00760955	0.0103942	0.00955911	0.0495648
HCNOFClBr/C1574410	0.0573278	0.0490366	0.026273	0.0246789	0.019569	0.0280351	0.194805
HCNOFClBr/C15764166	0.0282845	0.0137336	0.011641	0.00881261	0.014349	0.0155864	0.0244418
HCNOFClBr/C1576676	0.0374613	0.0181741	0.0181506	0.0181444	0.0229492	0.0202972	0.0212431
HCNOFClBr/C1576858	0.053014	0.0197241	0.0181383	0.0193666	0.0172746	0.0647306	0.452847
HCNOFClBr/C1576950	0.0458905	0.183076	0.0861737	0.0537452	0.377965	0.449399	0.497218
HCNOFClBr/C1578638	0.0393328	0.0295086	0.12931	0.155865	0.0604138	0.22975	0.699662
HCNOFClBr/C15790940	0.0833172	0.0617862	0.0620291	0.0617304	0.0563394	0.0636173	0.0430933
HCNOFClBr/C15801691	0.0327944	0.00731882	0.00750587	0.00635763	0.0287793	0.02161	0.0710433
HCNOFClBr/C158296696	0.0298604	0.0101864	0.00892194	0.00817499	0.0242714	0.0258634	0.0838427
HCNOFClBr/C1583580	0.0328939	0.0243889	0.0218006	0.0220555	0.0252442	0.0247892	0.0390642
HCNOFClBr/C1583671	0.086837	0.0788274	0.0278859	0.075971	0.0496769	0.0837142	0.0597801
HCNOFClBr/C15840605	0.209387	0.203178	0.203491	0.203276	0.204786	0.203351	0.212549
HCNOFClBr/C15848223	0.064664	0.0376734	0.0402981	0.0394291	0.0407454	0.0587613	0.345346
HCNOFClBr/C1585075	0.0704892	0.062486	0.0622474	0.0622228	0.0647933	0.0640556	0.0650512
HCNOFClBr/C15852730	0.0278297	0.0985403	0.117213	0.0853372	0.0591333	0.0766342	0.119543
HCNOFClBr/C15862723	0.105012	0.088156	0.0228476	0.0613001	0.164302	0.20064	0.260951
HCNOFClBr/C15869804	0.0532477	0.0304834	0.0272172	0.0245505	0.0817801	0.0468102	0.181712
HCNOFClBr/C15869859	0.122421	0.0245226	0.025813	0.0220247	0.0772998	0.115017	0.103522
HCNOFClBr/C15869860	0.218997	0.258395	0.206759	0.207083	0.0976175	0.131367	0.215242
HCNOFClBr/C15869871	0.124956	0.140776	0.118937	0.104634	0.105855	0.122453	0.190591
HCNOFClBr/C15869939	0.0820753	0.0447301	0.0320175	0.031372	0.150922	0.102942	0.0477796
HCNOFClBr/C1587048	0.0410666	0.0538191	0.0393631	0.029274	0.0326109	0.053444	0.442089
HCNOFClBr/C1587208	0.122247	0.158145	0.153086	0.122464	0.224925	0.179383	0.367522
HCNOFClBr/C1587219	0.263922	0.231773	0.205075	0.198548	0.639025	0.332409	0.582984
HCNOFClBr/C15872283	0.0725927	0.192729	0.0489751	0.0401799	0.167976	0.154574	0.0763733
HCNOFClBr/C15872410	0.079047	0.0575052	0.057494	0.0584225	0.0647676	0.0921586	0.142781
HCNOFClBr/C15872421	0.095004	0.0598558	0.0585847	0.058818	0.0759435	0.0976367	0.122571
HCNOFClBr/C15872432	0.117035	0.0824207	0.0816256	0.0815584	0.09218	0.101926	0.179094
HCNOFClBr/C15877573	0.0673796	0.0880855	0.0699019	0.336005	0.417894	0.0979956	0.63282
HCNOFClBr/C1588892	0.100875	0.0703837	0.0410052	0.0298231	0.0930489	0.119709	0.128406
HCNOFClBr/C1589497	0.0386731	0.00536632	0.00525945	0.00459037	0.0196282	0.0470719	0.0522359
HCNOFClBr/C1589602	0.0922078	0.0882123	0.0585006	0.0562832	0.0609193	0.141197	0.0970127
HCNOFClBr/C1591306	0.0308421	0.0479989	0.0621975	0.00361506	0.0339775	0.00774386	0.0149049
HCNOFClBr/C1591997	0.0628055	0.0530991	0.0328371	0.0344185	0.113471	0.104268	0.139681
HCNOFClBr/C1592003	0.0576703	0.044249	0.0224521	0.0058747	0.130937	0.109915	0.166193
HCNOFClBr/C1592387	0.0515312	0.0405283	0.0228059	0.0292366	0.0574262	0.281302	0.358948
HCNOFClBr/C15932806	0.0589428	0.085365	0.0642453	0.0401792	0.239115	0.555164	0.384303
HCNOFClBr/C15950660	0.0247647	0.00372403	0.0019388	0.00159587	0.0158414	0.021117	0.0279132
HCNOFClBr/C15952611	0.0242313	0.00732543	0.00360543	0.00314696	0.0139648	0.0125848	0.0341072
HCNOFClBr/C15965307	0.0179599	0.00455038	0.00333672	0.00234787	0.00942307	0.0106871	0.047242
HCNOFClBr/C15965545	0.0405764	0.0176479	0.0177789	0.0175807	0.0284516	0.0349961	0.0517693
HCNOFClBr/C15986808	0.075189	0.026216	0.0393543	0.0269042	0.0473475	0.0703573	0.0443465
HCNOFClBr/C15987005	0.0747645	0.0317268	0.0373503	0.0279234	0.0407547	0.0632213	0.0451257
HCNOFClBr/C15988111	0.0339206	0.0239076	0.0311403	0.0137141	0.0988794	0.122933	0.558197
HCNOFClBr/C1599673	0.468898	0.446336	0.434176	0.435453	0.440502	0.450843	0.389466
HCNOFClBr/C16002930	0.0614958	0.0455561	0.028362	0.0393741	0.0724494	0.0961947	0.331068
HCNOFClBr/C1603403	0.0327212	0.0106527	0.0057173	0.00679285	0.0222685	0.0163012	0.0599406
HCNOFClBr/C1603414	0.0254879	0.00545385	0.00231811	0.00226875	0.0312447	0.0201563	0.055693
HCNOFClBr/C1604020	0.252469	0.142903	0.0376359	0.0916925	0.470752	0.218247	0.40326
HCNOFClBr/C1604111	0.152099	0.141953	0.138448	0.0936715	0.231625	0.200711	0.702395
HCNOFClBr/C1604280	0.610318	0.32085	0.476282	0.208049	0.515609	0.474459	0.649281
HCNOFClBr/C16050650	0.062286	0.0265342	0.046259	0.0478946	0.0820233	0.220931	0.463193
HCNOFClBr/C1605181	0.0651601	0.059924	0.0539629	0.0509476	0.0708127	0.0587797	0.246263
HCNOFClBr/C1606082	0.0802449	0.0206101	0.0151325	0.0275102	0.0469796	0.0817373	0.602452
HCNOFClBr/C16078710	0.0610497	0.0302349	0.0273198	0.0257197	0.211824	0.227532	0.325
HCNOFClBr/C16091262	0.0560856	0.115244	0.0282574	0.041499	0.0436704	0.0598744	0.178335
HCNOFClBr/C16094318	0.0378798	0.0162873	0.015845	0.0152754	0.022606	0.0238684	0.0500446
HCNOFClBr/C16096325	0.0255761	0.00521845	0.00537716	0.00528966	0.0111741	0.0104152	0.0276872
HCNOFClBr/C1609934	0.0197827	0.00724245	0.00371323	0.00084997	0.0345132	0.0279099	0.099183
HCNOFClBr/C1610180	0.136039	0.118497	0.054765	0.0523846	0.608122	0.205566	0.190398
HCNOFClBr/C1610395	0.0571557	0.0348364	0.0339522	0.0312908	0.0371922	0.0300629	0.74461
HCNOFClBr/C16106595	0.147432	0.119215	0.140285	0.140293	0.199865	0.193774	0.309768
HCNOFClBr/C1615027	0.0356594	0.0192618	0.0220066	0.0205917	0.0227553	0.0257121	0.0541268
HCNOFClBr/C161622055	0.0658033	0.0596969	0.0581429	0.0596637	0.0641701	0.0624048	0.0714778
HCNOFClBr/C1617625	0.17547	0.135768	0.14558	0.156339	0.938594	0.20204	0.506354
HCNOFClBr/C1617636	0.14148	0.157351	0.111286	0.0182649	0.238944	0.278194	0.92761
HCNOFClBr/C161793175	0.024052	0.0186977	0.0104636	0.0104361	0.0228982	0.0249286	0.0528791
HCNOFClBr/C16185969	0.0820447	0.0926003	0.0550656	0.0458046	0.160265	0.0723115	1.11637
HCNOFClBr/C1619563	0.226739	0.052056	0.0991714	0.181496	0.216012	0.364453	0.603137
HCNOFClBr/C1619621	0.0671993	0.194473	0.0540186	0.0431252	0.0554044	0.0756512	0.353878
HCNOFClBr/C1620140	0.0988612	0.0582551	0.0959523	0.0748667	0.74448	0.132124	0.409004
HCNOFClBr/C1620980	0.0470181	0.0162229	0.0175314	0.0171198	0.0345743	0.0503611	0.0641705
HCNOFClBr/C16213857	0.0359695	0.0189558	0.0182987	0.0177264	0.0246249	0.0254288	0.040704
HCNOFClBr/C16225266	0.0433516	0.0164221	0.01535	0.0141875	0.0256054	0.0247857	0.0344848
HCNOFClBr/C16245797	0.159709	0.148319	0.148286	0.148195	0.147895	0.149352	0.149361
HCNOFClBr/C1625918	0.0836267	0.0625356	0.0593229	0.0616202	0.0487868	0.0615766	0.0472806
HCNOFClBr/C16269059	0.140583	0.16946	0.133242	0.136061	0.295465	0.184949	0.422526
HCNOFClBr/C1628893	0.0303366	0.00822206	0.00676881	0.00671436	0.0246548	0.0263559	0.0636916
HCNOFClBr/C16308922	0.0440641	0.0489532	0.0289564	0.0246093	0.0452519	0.119425	0.124709
HCNOFClBr/C1630940	0.026353	0.00646102	0.00666906	0.00468575	0.0159551	0.0132257	0.0270584
HCNOFClBr/C1631261	0.0514447	0.0153225	0.040279	0.0220233	0.0231577	0.0845547	0.419399
HCNOFClBr/C1632162	0.206967	0.045993	0.0167008	0.0186296	0.609183	0.570973	0.797221
HCNOFClBr/C16325636	0.0996638	0.0394087	0.0279222	0.0250753	0.0574292	0.052592	0.11095
HCNOFClBr/C1632764	0.0233275	0.00443273	0.00266194	0.00261707	0.011825	0.00891595	0.0307184
HCNOFClBr/C16331456	0.0328502	0.0136228	0.0118292	0.0128915	0.0247999	0.0201204	0.0284641
HCNOFClBr/C16331467	0.0456599	0.0111736	0.0111206	0.0106122	0.0339962	0.0537154	0.0896675
HCNOFClBr/C16332062	0.0357892	0.0160618	0.0129234	0.0128339	0.0321456	0.0461888	0.0273627
HCNOFClBr/C1633223	0.0351695	0.0292508	0.027635	0.022171	0.0439637	0.0473578	0.0453951
HCNOFClBr/C1633449	0.01931	0.00515772	0.00381563	0.00414647	0.0149986	0.00801738	0.0273449
HCNOFClBr/C1634044	0.0408498	0.0108204	0.0067887	0.00758975	0.0340103	0.0325446	0.0502642
HCNOFClBr/C1636391	0.0397211	0.00850432	0.017148	0.00941219	0.0194483	0.0885154	0.225514
HCNOFClBr/C16365278	0.0488459	0.0206077	0.0207681	0.0154598	0.0556849	0.0625119	0.0971944
HCNOFClBr/C16382186	0.228193	0.218266	0.218289	0.218145	0.221575	0.226642	0.277127
HCNOFClBr/C16387556	0.0877177	0.0763325	0.0634137	0.0669147	0.0988493	0.138495	0.207608
HCNOFClBr/C16387716	1.1e-06	0.0573632	0.0375046	0.0505191	0.0960766	0.0885022	0.0427635
HCNOFClBr/C1640397	0.0337175	0.0106279	0.00972098	0.00847951	0.0186909	0.018792	0.0278675
HCNOFClBr/C16409453	0.108657	0.0613512	0.0712319	0.0485085	0.257928	0.106413	0.276333
HCNOFClBr/C1643158	0.0478839	0.011837	0.0101832	0.00932806	0.0305522	0.0453837	0.0714865
HCNOFClBr/C1643169	0.0576294	0.0299057	0.0270411	0.0265119	0.0592585	0.0645731	0.0869099
HCNOFClBr/C1643283	0.0365329	0.0268444	0.0726372	0.0834951	0.0806671	0.0245433	0.207564
HCNOFClBr/C16433888	0.0290216	0.0056089	0.00534303	0.00508871	0.0115653	0.00911607	0.0185436
HCNOFClBr/C16461942	0.0348258	0.00934707	0.00427433	0.00600701	0.0281398	0.0345154	0.0544381
HCNOFClBr/C1646533	0.037355	0.00709499	0.00724285	0.00714298	0.0235861	0.0206414	0.0334628
HCNOFClBr/C16466618	0.22189	0.222138	0.0653726	0.0558076	0.163756	0.620624	1.63496
HCNOFClBr/C1647069	0.0507523	0.0619064	0.037733	0.0388373	0.108965	0.0813826	0.238798
HCNOFClBr/C1647081	0.0440366	0.0399564	0.0141095	0.0040229	0.0712511	0.0905258	0.156198
HCNOFClBr/C1647161	0.0650097	0.0446146	0.0406457	0.0416993	0.0688407	0.120614	0.348531
HCNOFClBr/C1647230	0.0363005	0.0104838	0.0100354	0.00906644	0.0177291	0.013022	0.0264215
HCNOFClBr/C1647263	0.0398095	0.0119324	0.0103368	0.0104717	0.053026	0.0565144	0.034925
HCNOFClBr/C16488985	0.0679054	0.0198258	0.048398	0.0241316	0.097572	0.121733	0.386212
HCNOFClBr/C16491159	0.336793	0.638436	0.331798	0.328545	0.592441	0.411853	0.398921
HCNOFClBr/C165047245	0.0247666	0.0172651	0.0129123	0.0127527	0.0249093	0.0294748	0.0573044
HCNOFClBr/C16510499	0.165576	0.166683	0.191131	0.167964	0.1467	0.159502	0.223106
HCNOFClBr/C16520620	0.0305009	0.0071808	0.00680748	0.00740269	0.0222307	0.0169409	0.0240821
HCNOFClBr/C16532799	0.111882	0.107358	0.106859	0.108774	0.71659	0.642723	0.0258603
HCNOFClBr/C1653301	0.459081	0.564703	0.448876	0.46834	0.952367	0.419911	0.449752
HCNOFClBr/C1653312	0.207497	0.172952	0.157096	0.15558	0.176309	0.180456	0.193991
HCNOFClBr/C1653323	0.0810589	0.0619232	0.0469091	0.0491808	0.157561	0.138422	0.0882868
HCNOFClBr/C1653334	0.159554	0.0974916	0.0700275	0.0671417	0.084428	0.128532	0.114595
HCNOFClBr/C1653345	0.102193	0.0614932	0.0618865	0.0623439	0.0659828	0.0718935	0.0635422
HCNOFClBr/C1653403	0.0480561	0.020251	0.020453	0.0208582	0.0245835	0.0524167	0.0471382
HCNOFClBr/C1655692	0.603931	0.625403	0.607758	0.601238	0.846743	0.809929	0.68053
HCNOFClBr/C1656480	0.0448101	0.00513213	0.00680255	0.0123318	0.0123245	0.0518629	0.0846651
HCNOFClBr/C1657609	0.0599623	0.0675975	0.0215655	0.0188424	0.0986614	0.137766	0.0723335
HCNOFClBr/C16587716	0.0876688	0.0388863	0.031309	0.0299767	0.0527994	0.0573399	0.0606918
HCNOFClBr/C16588344	0.100556	0.0291204	0.0352279	0.0100967	0.153813	0.166899	0.182132
HCNOFClBr/C1660044	0.0416323	0.0189389	0.0344883	0.0223791	0.0728307	0.0272455	0.259947
HCNOFClBr/C16609282	0.0422978	0.0251339	0.0204521	0.0109417	0.043479	0.0726304	0.275994
HCNOFClBr/C16617462	0.0198343	0.0126969	0.00687612	0.00521407	0.0284731	0.0197582	0.0528949
HCNOFClBr/C16618727	0.0835132	0.0642172	0.0753985	0.0291407	0.0844054	0.0867753	0.140408
HCNOFClBr/C1663350	0.0905552	0.114663	0.0941194	0.0539037	0.117756	0.272878	0.18282
HCNOFClBr/C1663394	0.0432714	0.0200995	0.0196817	0.017197	0.0308639	0.0244047	0.175268
HCNOFClBr/C16634825	0.144161	0.0699118	0.107628	0.130218	0.370062	0.373657	0.505228
HCNOFClBr/C16636627	0.0692709	0.125626	0.0804504	0.0711682	0.165055	0.107367	0.26621
HCNOFClBr/C1664400	0.08083	0.0346593	0.0387332	0.0190571	0.1122	0.181112	0.0744098
HCNOFClBr/C16655826	0.115646	0.310996	0.0848089	0.0655432	0.366344	0.474812	0.771683
HCNOFClBr/C1665594	0.167169	0.096986	0.0566862	0.0316473	0.212439	0.23592	0.125683
HCNOFClBr/C1667001	0.0644041	0.0562505	0.0385541	0.0358827	0.0521988	0.0300417	0.054385
HCNOFClBr/C1667012	0.055372	0.0585282	0.0622673	0.0467664	0.220435	0.110837	0.369193
HCNOFClBr/C16703529	0.321009	0.0595911	0.161815	0.147203	0.124714	0.614095	1.22482
HCNOFClBr/C1670468	0.0355126	0.0936151	0.0658709	0.015395	0.0983104	0.152003	0.540013
HCNOFClBr/C1671756	0.215988	0.135566	0.148018	0.118618	0.20761	0.0552034	0.36362
HCNOFClBr/C1673478	0.0881236	0.0802497	0.0395556	0.0163198	0.123718	0.226276	0.353567
HCNOFClBr/C1674108	0.0388547	0.0241073	0.0210166	0.0182794	0.312448	0.321497	0.39291
HCNOFClBr/C1674335	0.112086	0.108723	0.0953647	0.0542864	0.0533381	0.0983515	0.137883
HCNOFClBr/C1674379	0.100925	0.0838044	0.0656271	0.072528	0.304026	0.104664	0.222052
HCNOFClBr/C1674380	0.198325	0.174704	0.168575	0.16372	0.374129	0.306132	0.22112
HCNOFClBr/C16744891	0.0377806	0.0100361	0.0109569	0.0104675	0.0216099	0.0457837	0.294656
HCNOFClBr/C16744982	0.0569341	0.0510904	0.0314643	0.0213536	0.121157	0.0999233	0.191616
HCNOFClBr/C16745941	0.128708	0.0715542	0.118955	0.11417	0.157849	0.144161	0.317111
HCNOFClBr/C16746853	0.0587406	0.0439248	0.0225474	0.0266246	0.16995	0.153695	0.0642424
HCNOFClBr/C16746864	0.0571204	0.136794	0.0773761	0.0612719	0.253437	0.265077	0.341799
HCNOFClBr/C16747254	0.0861265	0.180371	0.0899666	0.0935621	0.0730333	0.078909	0.168828
HCNOFClBr/C16747265	0.094891	0.101008	0.0763124	0.0686489	0.0271074	0.0374529	0.143886
HCNOFClBr/C16747287	0.0586813	0.0286493	0.019814	0.0133458	0.0301817	0.0271575	0.0627167
HCNOFClBr/C16747301	0.070494	0.0235461	0.00919841	0.0211331	0.0426602	0.039691	0.0570135
HCNOFClBr/C16747312	0.0676129	0.0496843	0.037645	0.0434125	0.043178	0.0476563	0.17721
HCNOFClBr/C16747323	0.0492534	0.0408017	0.0249698	0.0221862	0.038831	0.0395715	0.0528471
HCNOFClBr/C16747389	0.0505488	0.0403491	0.0166278	0.0125265	0.0180353	0.0180629	0.0641218
HCNOFClBr/C16747505	0.046382	0.016128	0.0160426	0.0157454	0.0427869	0.0792149	0.202975
HCNOFClBr/C16751590	0.111922	0.0488864	0.0380748	0.0192792	0.103237	0.152051	0.114509
HCNOFClBr/C1675690	0.0429097	0.0120836	0.0111698	0.0106194	0.0228047	0.0218631	0.0202316
HCNOFClBr/C16766306	0.039998	0.0611289	0.0540354	0.0405918	0.586296	0.590604	0.598572
HCNOFClBr/C1676637	0.0653411	0.0395468	0.0310664	0.0322087	0.0401931	0.0489438	0.0784192
HCNOFClBr/C167832668	0.154327	0.145274	0.146925	0.149199	0.135058	0.145016	0.1667
HCNOFClBr/C1678815	0.0725454	0.033772	0.0214729	0.0114219	0.0248842	0.0447145	0.0582973
HCNOFClBr/C1678826	0.0572638	0.0363935	0.0364993	0.0358267	0.0350135	0.0341787	0.0452704
HCNOFClBr/C1678917	0.0468964	0.0268201	0.0263216	0.0253947	0.0542193	0.0625174	0.0450964
HCNOFClBr/C1678928	0.0486589	0.0259167	0.0197618	0.0172313	0.0314131	0.0306547	0.0487711
HCNOFClBr/C1678939	0.146399	0.0455499	0.0203534	0.0172361	0.116839	0.134084	0.121623
HCNOFClBr/C16789518	0.0773396	0.0635428	0.0454421	0.0219449	0.0473667	0.0893943	0.791399
HCNOFClBr/C1678973	0.0751591	0.0323047	0.0187099	0.00807451	0.028463	0.0487566	0.0641932
HCNOFClBr/C1678984	0.118422	0.0920025	0.0368942	0.0205661	0.11132	0.125624	0.124306
HCNOFClBr/C16789847	0.0296678	0.00591333	0.00373917	0.00266661	0.0180626	0.0260174	0.0280287
HCNOFClBr/C1680519	0.0380308	0.0144571	0.0149231	0.0144089	0.0185474	0.0155041	0.0461443
HCNOFClBr/C16820125	0.0379278	0.0252833	0.0211501	0.0121876	0.0755329	0.0532989	0.156555
HCNOFClBr/C16840849	0.300944	0.276701	0.279892	0.277732	0.233264	0.245372	0.206774
HCNOFClBr/C1686142	0.0367091	0.0256076	0.0171252	0.0138136	0.0260861	0.0305743	0.0781227
HCNOFClBr/C1687532	0.042063	0.0266681	0.0188916	0.00799238	0.56713	0.618846	0.513059
HCNOFClBr/C16879020	0.021469	0.00294317	0.00114029	0.00121122	0.0128023	0.0116367	0.0444559
HCNOFClBr/C168833805	0.0910731	0.0809742	0.0817746	0.0829783	0.0889972	0.704608	0.735778
HCNOFClBr/C1688717	0.0913491	0.0387389	0.0343624	0.0230059	0.15704	0.091078	0.111356
HCNOFClBr/C1689641	0.0272302	0.0263102	0.0230902	0.0122125	0.0179392	0.011923	0.0765352
HCNOFClBr/C1689823	0.0373245	0.0265904	0.0204439	0.0204439	0.0270638	0.0416015	0.0601658
HCNOFClBr/C16898525	0.170248	0.158891	0.158477	0.157938	0.175085	0.173574	0.179284
HCNOFClBr/C16930953	0.0551235	0.028704	0.0292001	0.0252104	0.0310803	0.045697	0.135358
HCNOFClBr/C16932493	0.0472711	0.0291249	0.0161149	0.0145156	0.203438	0.201609	0.200501
HCNOFClBr/C1694311	0.243233	0.235683	0.182743	0.234812	0.110293	0.167101	0.333144
HCNOFClBr/C16958853	0.617126	0.592476	0.57704	0.570445	0.577136	0.578378	0.537745
HCNOFClBr/C1696204	0.0347013	0.0104473	0.0096619	0.0101365	0.156	0.35438	0.212565
HCNOFClBr/C16967025	0.0668988	0.0498075	0.0482272	0.0451139	0.039429	0.0513904	0.078396
HCNOFClBr/C16993865	0.325074	0.107785	0.120141	0.0726228	0.196661	0.203822	0.466301
HCNOFClBr/C1700103	0.0477993	0.0207191	0.00984994	0.00843243	0.0367656	0.0329551	0.0656127
HCNOFClBr/C1700294	0.196224	0.168326	0.178113	0.180856	0.58549	0.641699	0.639281
HCNOFClBr/C1700374	0.0593416	0.0534302	0.0424953	0.0411677	0.0630579	0.365627	0.33821
HCNOFClBr/C17016830	0.0449338	0.0282012	0.0300595	0.0191118	0.147214	0.090532	0.219927
HCNOFClBr/C1701775	0.0467557	0.0279245	0.0389882	0.0219925	0.12426	0.143007	0.491803
HCNOFClBr/C17042169	0.0725317	0.0466154	0.0176239	0.0150364	0.084496	0.091103	0.38832
HCNOFClBr/C17044701	0.0302795	0.0121661	0.00724549	0.00710907	0.014878	0.0194649	0.0341465
HCNOFClBr/C17049740	0.0736251	0.0514077	0.0492158	0.0434719	0.149161	0.150613	0.477237
HCNOFClBr/C1705857	0.0354027	0.0091427	0.00899797	0.00879279	0.0126621	0.0122709	0.0131554
HCNOFClBr/C1706112	0.0394765	0.00694549	0.00683458	0.00517771	0.0251248	0.0383214	0.0444091
HCNOFClBr/C1708298	0.0185735	0.0025902	0.00159002	0.00087839	0.0141365	0.0128601	0.0294362
HCNOFClBr/C1711064	0.0255804	0.00533093	0.00388563	0.00495979	0.0158461	0.0141247	0.0264577
HCNOFClBr/C1711075	0.0227293	0.00407629	0.00191747	0.00280726	0.0148465	0.0126433	0.0267867
HCNOFClBr/C17123603	0.0802054	0.0680025	0.0421245	0.0318753	0.120827	0.187003	0.633996
HCNOFClBr/C17123614	0.0414332	0.0379645	0.0282066	0.00706708	0.0784611	0.0662685	0.422917
HCNOFClBr/C171243304	0.080686	0.0761659	0.0754953	0.0758516	0.0784183	0.0792857	0.18156
HCNOFClBr/C1712705	0.059907	0.0497115	0.0322238	0.00454701	0.0641813	0.0438499	0.179061
HCNOFClBr/C1714290	0.0300029	0.0038199	0.00366588	0.00367646	0.00846845	0.0101987	0.0177924
HCNOFClBr/C1719068	0.0281281	0.00186911	0.00102525	0.00096692	0.00861918	0.00776768	0.00824755
HCNOFClBr/C1719831	0.0332783	0.0211408	0.0225833	0.0180391	0.0473838	0.0373053	0.0764344
HCNOFClBr/C17199290	0.0308585	0.0361451	0.148447	0.0384181	0.0790115	0.127843	0.611724
HCNOFClBr/C17201433	0.0276501	0.013674	0.00551753	0.00550955	0.0178661	0.0205015	0.0344227
HCNOFClBr/C1720383	0.0398997	0.00905639	0.0110722	0.00733223	0.027041	0.0274615	0.0282316
HCNOFClBr/C1721262	0.0462306	0.0272162	0.0217806	0.0192612	0.0370354	0.0502159	0.12488
HCNOFClBr/C17213579	0.0500575	0.0113778	0.00965484	0.0093123	0.0343031	0.0478221	0.0598885
HCNOFClBr/C17216089	0.102147	0.13461	0.094662	0.0243431	0.114542	0.862043	0.404107
HCNOFClBr/C17216625	0.0977742	0.137766	0.174952	0.0767086	0.103274	0.294702	0.896872
HCNOFClBr/C1722107	0.0309412	0.00826734	0.00523761	0.00565694	0.0281108	0.0281054	0.0680127
HCNOFClBr/C17227473	0.0228091	0.00233863	0.00144411	0.00113794	0.0144949	0.00942858	0.0311755
HCNOFClBr/C1724396	0.059889	0.0236295	0.013856	0.0208701	0.05382	0.0591598	0.0359185
HCNOFClBr/C17264027	0.0655631	0.0245509	0.0113151	0.00962826	0.0608313	0.0610783	0.0662327
HCNOFClBr/C17282007	0.0325704	0.00705753	0.00423998	0.00412508	0.0326884	0.0254522	0.0515807
HCNOFClBr/C1728467	0.0562426	0.0390001	0.0212499	0.0144362	0.0707558	0.0852234	0.28635
HCNOFClBr/C17290005	0.0826596	0.0524257	0.055113	0.0446591	0.123663	0.130272	0.217675
HCNOFClBr/C17293537	0.107299	0.0890229	0.16073	0.0714595	0.113024	0.120583	0.0964341
HCNOFClBr/C17293559	0.0610767	0.0290274	0.0343044	0.03389	0.0859599	0.0431146	0.0595665
HCNOFClBr/C17293571	0.130553	0.317009	0.119924	0.116378	0.154868	0.137692	0.213251
HCNOFClBr/C1729675	0.0477546	0.0709578	0.0190016	0.0203057	0.0222563	0.0389667	0.200578
HCNOFClBr/C17301234	0.301125	0.275293	0.274395	0.248338	0.277356	0.340714	0.256457
HCNOFClBr/C17301949	0.110127	0.095937	0.11877	0.120319	0.105442	0.126631	0.122469
HCNOFClBr/C17302011	0.0847916	0.0554341	0.0426023	0.0454638	0.0510958	0.0591473	0.085806
HCNOFClBr/C1730376	0.0299761	0.00433077	0.00423137	0.00439917	0.0118657	0.00762481	0.0230213
HCNOFClBr/C17312720	0.0875446	0.25383	0.0310192	0.0264919	0.0349372	0.232095	0.131423
HCNOFClBr/C1731799	0.0828291	0.0311172	0.0313515	0.03122	0.0432774	0.0756226	0.605654
HCNOFClBr/C1731846	0.0670803	0.042073	0.0382814	0.0353586	0.269209	0.0850179	0.428312
HCNOFClBr/C1731868	0.0708277	0.0243888	0.024464	0.024371	0.033992	0.0565309	0.123781
HCNOFClBr/C1732087	0.127015	0.107948	0.111392	0.109413	0.171712	0.116908	0.670895
HCNOFClBr/C1732101	0.0762425	0.039185	0.0397138	0.0395991	0.0459269	0.0877832	0.785473
HCNOFClBr/C1732134	0.0405824	0.011094	0.00933571	0.0094097	0.0279728	0.0214413	0.0870525
HCNOFClBr/C17329156	0.0963394	0.0853424	0.0835157	0.0831457	0.0894404	0.0935531	0.103665
HCNOFClBr/C17329872	0.19531	0.195341	0.0231089	0.0195636	0.225147	0.2836	0.330801
HCNOFClBr/C1734798	0.0311798	0.0142685	0.0125722	0.0106657	0.0203322	0.0302812	0.071775
HCNOFClBr/C17351289	0.0481326	0.0405071	0.04032	0.0402837	0.0422183	0.0420807	0.0543661
HCNOFClBr/C17356193	0.125645	0.0322873	0.0149556	0.015343	0.714988	0.494193	0.639587
HCNOFClBr/C17357141	0.0525597	0.0208084	0.0184805	0.0230377	0.0743938	0.153551	0.292257
HCNOFClBr/C1735848	0.0218216	0.00420675	0.00329554	0.00343775	0.0156346	0.0111093	0.03966
HCNOFClBr/C17362173	0.0325932	0.0150388	0.00628049	0.0151573	0.0211212	0.0201046	0.0312853
HCNOFClBr/C1736603	0.201797	0.13103	0.18839	0.124313	0.15404	0.196661	0.454268
HCNOFClBr/C1736749	0.0666234	0.109513	0.115424	0.0750144	0.0924211	0.10655	0.726617
HCNOFClBr/C1737195	0.167069	0.247747	0.142519	0.128669	0.240367	0.264725	0.512343
HCNOFClBr/C17377956	0.382079	0.341255	0.342177	0.322116	0.460238	0.347185	0.42059
HCNOFClBr/C1738369	0.0380187	0.0128195	0.0230169	0.0174955	0.0207322	0.0478367	0.114546
HCNOFClBr/C174013297	0.0693388	0.0489526	0.0249394	0.027104	0.49738	0.0607856	0.524247
HCNOFClBr/C17408149	0.0727464	0.389319	0.0430941	0.022614	0.105508	0.0807358	0.391413
HCNOFClBr/C17408161	0.0781865	0.0285267	0.0255641	0.0238878	0.269744	0.131194	0.372754
HCNOFClBr/C17417093	0.0231061	0.00594169	0.00854922	0.00456981	0.012558	0.0115278	0.024886
HCNOFClBr/C17432381	0.13919	0.108421	0.108293	0.109646	0.134107	0.356784	0.167481
HCNOFClBr/C17451182	0.263907	0.28263	0.239834	0.195806	0.307735	0.29667	0.665974
HCNOFClBr/C17455139	0.219813	0.594718	0.419435	0.4643	0.649511	0.61307	1.00445
HCNOFClBr/C1745819	0.068815	0.908233	0.0603058	0.0541929	0.139606	0.16571	0.92477
HCNOFClBr/C1746130	0.0518164	0.029993	0.0260204	0.0158139	0.058217	0.193081	0.463665
HCNOFClBr/C1746232	0.0406675	0.014357	0.014661	0.0145208	0.0217628	0.0230458	0.0321233
HCNOFClBr/C1746776	0.0429763	0.0224898	0.017035	0.0108998	0.033284	0.0561354	0.168591
HCNOFClBr/C17480692	0.181628	0.239873	0.153204	0.161718	0.185558	0.282135	0.279389
HCNOFClBr/C17481275	0.0491849	0.0293682	0.0271566	0.0263682	0.711841	0.706706	0.223089
HCNOFClBr/C1749048	0.151256	0.110919	0.0980202	0.116841	0.211875	0.154144	0.200889
HCNOFClBr/C175135112	0.0517961	0.0294273	0.0288317	0.0289953	0.0375205	0.0315831	0.0430074
HCNOFClBr/C175205104	0.0451284	0.014601	0.00916271	0.00917818	0.0396177	0.0525022	0.0728205
HCNOFClBr/C17527285	0.154136	0.138116	0.139501	0.134715	0.124508	0.127496	0.166523
HCNOFClBr/C175277937	0.0499659	0.0228871	0.0177572	0.00910317	0.104331	0.0956001	0.0734471
HCNOFClBr/C17530697	0.0343512	0.0184027	0.00739444	0.00706258	0.0347969	0.0549364	0.0739112
HCNOFClBr/C17537643	0.0358108	0.0168009	0.0114194	0.00986079	0.0272238	0.0257936	0.0776902
HCNOFClBr/C1754558	0.100779	0.14045	0.0396804	0.0407422	0.158314	0.31545	0.304296
HCNOFClBr/C17564646	0.0253799	0.0381331	0.00862378	0.0187874	0.016877	0.0218727	0.0338298
HCNOFClBr/C1757422	0.0437593	0.00611526	0.00876315	0.00825319	0.0310326	0.0864367	0.646374
HCNOFClBr/C1758469	0.050576	0.0343716	0.0269144	0.0234371	0.0662808	0.0660361	0.133519
HCNOFClBr/C1758856	0.121357	0.115403	0.109344	0.110119	0.126554	0.122106	0.130362
HCNOFClBr/C1758889	0.0430094	0.025633	0.0104242	0.0155105	0.0511778	0.0412661	0.0784121
HCNOFClBr/C1759531	0.0299297	0.00977758	0.00986781	0.00882488	0.0297884	0.0142077	0.0522238
HCNOFClBr/C17603575	0.0789415	0.0382617	0.0312329	0.0249684	0.060725	0.0876992	0.355344
HCNOFClBr/C17603768	0.0981347	0.0896838	0.0895229	0.0892454	0.0882209	0.10115	0.0989342
HCNOFClBr/C1761713	0.406544	0.396689	0.378925	0.392887	0.544977	0.409786	0.148807
HCNOFClBr/C17619975	0.139161	0.355674	0.125149	0.133303	0.125359	0.167248	0.664189
HCNOFClBr/C17625831	0.157542	0.046291	0.132971	0.149309	0.116924	0.144537	0.223258
HCNOFClBr/C1768316	0.0264095	0.012568	0.00645992	0.00398284	0.0233221	0.0190912	0.0738814
HCNOFClBr/C17696230	0.0824901	0.0976125	0.0980637	0.059902	0.415034	0.138394	0.199423
HCNOFClBr/C17700093	0.067045	0.020719	0.0190979	0.048298	0.160429	0.151374	0.194591
HCNOFClBr/C17702839	0.137207	0.124692	0.124435	0.124498	0.132133	0.151432	0.162506
HCNOFClBr/C177106	0.0648114	0.0327823	0.0332329	0.0322339	0.0522799	0.136377	0.106777
HCNOFClBr/C17715003	0.050133	0.0228693	0.0298758	0.0263013	0.0472578	0.0384415	0.0446
HCNOFClBr/C17715694	0.103251	0.0233023	0.013931	0.0143537	0.751163	0.103639	0.576276
HCNOFClBr/C17719798	0.157159	0.101894	0.0577447	0.120033	0.4256	0.499396	0.52363
HCNOFClBr/C1775275	0.0369696	0.0605175	0.0237067	0.0252113	0.071951	0.0162455	0.13355
HCNOFClBr/C1779197	0.0417177	0.0250771	0.0144527	0.00904907	0.0502472	0.126756	0.151601
HCNOFClBr/C17793952	0.0426476	0.0343337	0.0113699	0.00997782	0.0581983	0.0864028	0.115215
HCNOFClBr/C1783251	0.115837	0.128355	0.101816	0.0406208	0.24419	0.123819	0.483395
HCNOFClBr/C178374782	0.0426938	0.0220068	0.0197322	0.0198411	0.027902	0.0391046	0.0547504
HCNOFClBr/C1785951	0.0735551	0.064186	0.0560231	0.0195216	0.0456858	0.0479019	0.0597203
HCNOFClBr/C17874327	0.0671715	0.0548641	0.0543053	0.0540017	0.0573405	0.0579513	0.0679325
HCNOFClBr/C17894256	0.0767552	0.0263435	0.0245241	0.0123473	0.075379	0.215293	0.329206
HCNOFClBr/C1792172	0.192498	0.17737	0.173543	0.173139	0.389746	0.19811	0.311635
HCNOFClBr/C1792810	0.0372411	0.0147623	0.011708	0.00636741	0.0248394	0.037543	0.0541213
HCNOFClBr/C1793073	0.095129	0.0931144	0.0524723	0.042881	0.117618	0.216286	0.343598
HCNOFClBr/C1795159	0.0745935	0.0288046	0.03072	0.0295162	0.0441892	0.0459928	0.0603137
HCNOFClBr/C1795160	0.210855	0.146037	0.142059	0.142703	0.163962	0.163236	0.184218
HCNOFClBr/C1795171	0.154869	0.119764	0.159456	0.152536	0.122357	0.146418	0.154883
HCNOFClBr/C1795217	0.229364	0.182096	0.183182	0.182229	0.223399	0.253195	0.270135
HCNOFClBr/C1795262	0.046371	0.0178299	0.00649487	0.00573001	0.0141671	0.025663	0.0509487
HCNOFClBr/C1795273	0.0385651	0.0127264	0.0105158	0.00898982	0.0209462	0.0229038	0.0490619
HCNOFClBr/C1795966	0.124486	0.0961032	0.0540212	0.068747	0.108745	0.177319	0.198432
HCNOFClBr/C17976806	0.0344028	0.00583115	0.00398513	0.00311327	0.0162273	0.0181092	0.0344311
HCNOFClBr/C1797746	0.230629	0.202418	0.153484	0.160975	1.10079	0.303258	0.833485
HCNOFClBr/C179897906	0.0243898	0.00235211	0.00157456	0.001625	0.0183365	0.0195165	0.0272431
HCNOFClBr/C1801101	0.199083	0.190895	0.192543	0.195393	0.205949	0.211252	0.128896
HCNOFClBr/C18017737	0.0768386	0.0436223	0.0436873	0.0435036	0.0568777	0.0572215	0.0601584
HCNOFClBr/C1805329	0.0245838	0.097056	0.0980838	0.0799879	0.0543431	0.0896291	0.0949381
HCNOFClBr/C1806297	0.0534538	0.104354	0.0536123	0.0420488	0.111908	0.0861195	1.29988
HCNOFClBr/C18063020	0.065016	0.00807451	0.0543199	0.0153878	0.0543649	0.110454	0.137576
HCNOFClBr/C18063031	0.10568	0.0476669	0.00309345	0.0233317	0.019839	0.14554	0.238242
HCNOFClBr/C18066687	0.201952	0.142965	0.0746648	0.0556879	0.102222	0.214012	0.726372
HCNOFClBr/C18068069	0.136507	0.127392	0.128155	0.126833	0.129524	0.129565	0.124154
HCNOFClBr/C18071357	0.267751	0.15078	0.137429	0.13517	0.272364	0.295656	0.566841
HCNOFClBr/C1809105	0.0448448	0.0230137	0.0232595	0.0220461	0.0558008	0.0685332	0.0743552
HCNOFClBr/C18094014	0.182056	0.159136	0.179911	0.210302	0.29049	0.242741	0.494123
HCNOFClBr/C18113036	0.0409113	0.0138037	0.0142563	0.0130743	0.024135	0.0382416	0.0471622
HCNOFClBr/C18152799	0.148127	0.0490317	0.0470773	0.0459051	0.103512	0.261065	0.253376
HCNOFClBr/C18172673	0.0361282	0.0157669	0.0108573	0.0183401	0.0393696	0.0430603	0.112458
HCNOFClBr/C1817670	0.127434	0.098137	0.0478288	0.116792	0.226684	0.252974	0.282249
HCNOFClBr/C1818286	0.104608	0.0716067	0.0980773	0.0798946	0.488772	0.494547	0.46053
HCNOFClBr/C1820800	0.0214807	0.0750315	0.0596484	0.0301703	0.175251	0.173081	0.20413
HCNOFClBr/C1821121	0.0716137	0.0565424	0.0452078	0.0509762	0.0670938	0.0652457	0.120919
HCNOFClBr/C1821381	0.06138	0.0259526	0.0366127	0.0182974	0.0906737	0.137613	0.0864993
HCNOFClBr/C18217124	0.131794	0.0542886	0.0646349	0.0764497	0.200384	0.183306	0.471706
HCNOFClBr/C18220901	0.117632	0.104916	0.104817	0.103979	0.102819	0.105347	0.0934848
HCNOFClBr/C1823149	0.0781614	0.0741854	0.0578692	0.0670531	0.0827167	0.0720161	0.0746065
HCNOFClBr/C18232309	0.376972	0.372855	0.37425	0.368324	0.376038	1.18887	0.390143
HCNOFClBr/C1823478	0.0429483	0.0289715	0.0144383	0.0104025	0.067001	0.0876526	0.0623379
HCNOFClBr/C18244478	0.0653882	0.0359249	0.0356788	0.0220175	0.0532549	0.0770191	0.233546
HCNOFClBr/C1825112	0.118071	0.0170622	0.0173081	0.0113206	0.0314473	0.0820044	0.229443
HCNOFClBr/C1825214	0.0398609	0.0187342	0.00498198	0.00310677	0.0244539	0.0456723	0.0455181
HCNOFClBr/C1826284	0.0813378	0.0660058	0.0221377	0.0399922	0.131871	0.244736	0.576072
HCNOFClBr/C18276998	0.452957	0.437109	0.435384	0.434951	0.427821	0.445795	0.549583
HCNOFClBr/C18278347	0.0359154	0.0164962	0.0115712	0.00526105	0.0254782	0.0370214	0.0402146
HCNOFClBr/C18281055	0.180476	0.135892	0.137131	0.137292	0.138719	0.128452	0.485817
HCNOFClBr/C18294876	0.132878	0.278458	0.125576	0.12168	0.153601	0.137151	0.687213
HCNOFClBr/C1835047	0.069048	0.0513693	0.0387658	0.0366972	0.514482	0.558414	0.564068
HCNOFClBr/C1835116	0.085062	0.07162	0.0563632	0.0522883	0.147838	0.160155	0.276916
HCNOFClBr/C1835149	0.0873864	0.0267454	0.0313828	0.0373687	0.572233	0.5841	0.59362
HCNOFClBr/C18355732	0.0230905	0.00648757	0.00471624	0.00455792	0.0170656	0.0167951	0.0290473
HCNOFClBr/C18355754	0.0681852	0.060845	0.0608866	0.0608466	0.0621792	0.0620239	0.0727633
HCNOFClBr/C18355801	0.0380672	0.0141095	0.014597	0.0139913	0.0244333	0.0289927	0.047463
HCNOFClBr/C18358639	0.087075	0.161931	0.0515297	0.0298406	0.122131	0.094624	0.420249
HCNOFClBr/C18365429	0.0602469	0.0542628	0.0538915	0.0537634	0.0725537	0.0703051	0.210443
HCNOFClBr/C1836879	0.0851865	0.067365	0.0612866	0.0411153	0.0695038	0.0647598	0.102282
HCNOFClBr/C18370111	0.0387808	0.045502	0.0258501	0.02282	0.175231	0.0702238	0.174544
HCNOFClBr/C1838739	0.10763	0.0962545	0.0857601	0.0689349	0.320674	0.242072	0.0672306
HCNOFClBr/C1839630	0.0390475	0.0132687	0.0110913	0.00952362	0.0209492	0.0229642	0.0490981
HCNOFClBr/C1839889	0.0477791	0.0334742	0.0309941	0.0256278	0.0372941	0.0491017	0.0668036
HCNOFClBr/C18435455	0.46038	0.372589	0.349912	0.350303	0.431117	0.444796	0.594472
HCNOFClBr/C1846760	0.100869	0.17744	0.0378653	0.0221906	0.0618008	0.193641	0.199289
HCNOFClBr/C1849189	0.115877	0.0832465	0.0963207	0.0957752	0.103069	0.101565	0.403121
HCNOFClBr/C184970294	0.0918689	0.0857089	0.0808561	0.0816726	0.111337	0.0905985	0.226422
HCNOFClBr/C1850142	0.0747801	0.0572049	0.102572	0.0781301	0.0298633	0.102864	0.147715
HCNOFClBr/C18516375	0.0928894	0.0767083	0.100565	0.118634	0.0716052	0.100044	0.971798
HCNOFClBr/C18523223	0.0330962	0.0206899	0.0127951	0.0091076	0.0303359	0.0328147	0.0675939
HCNOFClBr/C185659	0.0350636	0.00618045	0.0109168	0.00375484	0.0218135	0.0140141	0.0686368
HCNOFClBr/C18584935	0.0356829	0.0262594	0.0123099	0.012175	0.0195054	0.0185591	0.245947
HCNOFClBr/C18585063	0.18216	0.174527	0.174159	0.1735	0.177418	0.171855	0.297665
HCNOFClBr/C1861321	0.0820442	0.056355	0.0447914	0.0532124	0.0458522	0.0401958	0.323752
HCNOFClBr/C18621755	0.074261	0.0605151	0.0583227	0.0344505	0.792528	1.04836	0.677694
HCNOFClBr/C18622236	0.0753118	0.0569046	0.0374778	0.0251406	0.121615	0.170973	0.260183
HCNOFClBr/C18636878	0.0357203	0.0163829	0.00997289	0.00932262	0.0163217	0.0163428	0.0438516
HCNOFClBr/C18640589	0.0877017	0.0409594	0.037037	0.0410355	0.172854	0.159427	0.0843078
HCNOFClBr/C18641708	0.0791621	0.149727	0.0701739	0.062565	0.0931339	0.0936494	0.566008
HCNOFClBr/C18641719	0.0722578	0.0423904	0.043811	0.0424027	0.097733	0.0700016	0.220094
HCNOFClBr/C18643840	0.187496	0.0672307	0.0153641	0.0183805	0.188625	0.286584	0.394289
HCNOFClBr/C18643862	0.110019	0.255443	0.0572056	0.0537883	0.184896	0.103565	0.372715
HCNOFClBr/C1864944	0.0339676	0.00720865	0.0200479	0.0105483	0.119091	0.123886	0.199679
HCNOFClBr/C1865016	0.0359978	0.011427	0.0260694	0.00939515	0.105066	0.108361	0.173015
HCNOFClBr/C1866393	0.0342999	0.00958334	0.00985948	0.0103554	0.019798	0.0155047	0.035713
HCNOFClBr/C18708708	0.0893483	0.00211383	0.0017786	0.0013956	0.279184	0.287041	0.315703
HCNOFClBr/C1871676	0.0742409	0.061402	0.0626232	0.058158	0.0614312	0.0609222	0.0705135
HCNOFClBr/C18719432	0.134262	0.0966222	0.0934143	0.0667854	0.111807	0.251372	0.445129
HCNOFClBr/C18719589	0.136728	0.184256	0.0655808	0.117291	0.158355	0.297849	0.315214
HCNOFClBr/C18720622	0.0857572	0.142199	0.0610221	0.0549607	0.0835623	0.130756	0.197847
HCNOFClBr/C18720655	0.190539	0.0542198	0.0494359	0.033467	0.155806	0.203746	0.0711838
HCNOFClBr/C18729481	0.0296877	0.0254813	0.0213261	0.0104604	0.589204	0.671858	0.24896
HCNOFClBr/C1873558	0.0289609	0.00455227	0.00362668	0.00338465	0.0111832	0.0112991	0.0425328
HCNOFClBr/C18736953	0.0345635	0.00927294	0.00743322	0.00708328	0.0264827	0.0255652	0.0437319
HCNOFClBr/C1874620	0.0598792	0.0478132	0.0309901	0.0319918	0.140491	0.0628195	0.118926
HCNOFClBr/C1875883	0.0336697	0.0225999	0.00258205	0.0038435	0.00902709	0.0114606	0.0345184
HCNOFClBr/C1875894	0.0315188	0.016699	0.0159575	0.0160847	0.0185686	0.0176437	0.0342393
HCNOFClBr/C1877754	0.0516511	0.011029	0.00940691	0.00858729	0.032459	0.0522314	0.0626639
HCNOFClBr/C1877776	0.0268151	0.0965308	0.103964	0.0705047	0.0559697	0.0955556	0.154529
HCNOFClBr/C1878655	0.0359954	0.125311	0.0562042	0.0629267	0.145066	0.121442	0.523213
HCNOFClBr/C1878666	0.0636536	0.071639	0.0312423	0.0402848	0.0735895	0.183715	0.520268
HCNOFClBr/C1878677	0.0843406	0.173613	0.120636	0.10209	0.306251	0.0905028	0.398489
HCNOFClBr/C1878688	0.203598	0.160874	0.128658	0.14357	0.0500381	0.203934	0.581307
HCNOFClBr/C18787649	0.165218	0.144451	0.14363	0.142518	0.122546	0.142668	0.346152
HCNOFClBr/C1878859	0.0522223	0.0174146	0.0129797	0.0140176	0.0371135	0.0537928	0.104229
HCNOFClBr/C18790573	0.0770813	0.0807015	0.0899103	0.0435463	0.100116	0.0933906	0.190631
HCNOFClBr/C1879090	0.175719	0.170612	0.1693	0.170621	0.171772	0.172067	0.179431
HCNOFClBr/C1885149	0.0294168	0.015637	0.0117106	0.0112538	0.0280765	0.0195055	0.112399
HCNOFClBr/C1885296	0.0261425	0.00899067	0.00554591	0.00478984	0.0346689	0.0164824	0.0413105
HCNOFClBr/C1885354	0.0515001	0.0763449	0.0791335	0.0272743	0.750284	0.749941	0.576351
HCNOFClBr/C18856683	0.0830932	0.215468	0.102838	0.145968	0.0986314	0.187195	0.337366
HCNOFClBr/C1886573	0.0489607	0.0322238	0.021621	0.0185145	0.0756936	0.066978	0.149722
HCNOFClBr/C188815307	0.0390303	0.0338557	0.0319488	0.0313713	0.0324511	0.036869	0.0615739
HCNOFClBr/C1888579	0.0779941	0.091837	0.0759592	0.0611329	0.130007	0.0759835	0.978876
HCNOFClBr/C1888717	0.0226857	0.00907097	0.00873014	0.00839198	0.0329435	0.022119	0.076096
HCNOFClBr/C1888911	0.0592644	0.119289	0.0300712	0.0413857	0.0379444	0.0873697	0.0771556
HCNOFClBr/C1889674	0.0448061	0.0151619	0.00525638	0.00501355	0.0182524	0.0165265	0.0289943
HCNOFClBr/C18908662	0.121836	0.101831	0.0725404	0.0676536	0.102467	0.124084	0.174094
HCNOFClBr/C1891903	0.0445419	0.0262561	0.0203939	0.0289408	0.0682932	0.0440121	0.0578811
HCNOFClBr/C1892439	0.0486851	0.0275297	0.0221993	0.0187818	0.046437	0.0572357	0.100417
HCNOFClBr/C18925694	0.210101	0.163526	0.188377	0.172373	0.186711	0.317022	0.32724
HCNOFClBr/C1892575	0.264674	0.275842	0.226887	0.329285	0.885894	0.780144	0.603074
HCNOFClBr/C18937785	0.101535	0.0938185	0.0940826	0.09298	0.09546	0.0931977	0.134696
HCNOFClBr/C18937796	0.27025	0.265969	0.260861	0.25896	0.258783	0.262766	0.25549
HCNOFClBr/C1895983	0.175207	0.0666113	0.158991	0.155342	0.177119	0.20736	0.314247
HCNOFClBr/C18970304	0.55056	0.0871848	0.113927	0.0922522	0.113794	0.108112	0.11189
HCNOFClBr/C1897456	0.0217855	0.00353343	0.00218665	0.00255447	0.0104651	0.00696288	0.0201251
HCNOFClBr/C1897525	0.0207732	0.00347749	0.00230868	0.00232599	0.0101105	0.0102305	0.0256585
HCNOFClBr/C18978784	0.0306388	0.0167659	0.0108519	0.0107742	0.0310581	0.0199126	0.0572923
HCNOFClBr/C18979538	0.0827449	0.053854	0.0554202	0.0516209	0.0719428	0.0908241	0.148988
HCNOFClBr/C18979607	0.0431345	0.0232706	0.0187454	0.0223924	0.0595034	0.0372488	0.0634062
HCNOFClBr/C18979721	0.0558837	0.00985225	0.00889929	0.00741212	0.0344474	0.0563205	0.125361
HCNOFClBr/C189807203	0.0870913	0.0435143	0.0204131	0.0377003	0.0667756	0.126667	0.205172
HCNOFClBr/C189807214	0.0665482	0.0432259	0.0170387	0.0375904	0.0546933	0.0405979	0.778667
HCNOFClBr/C18997198	0.0877524	0.09157	0.0804501	0.0789773	0.101416	0.0764899	0.127334
HCNOFClBr/C18999285	0.0416045	0.0232606	0.0221459	0.0215763	0.0235502	0.0394556	0.0478316
HCNOFClBr/C1901264	0.107578	0.105583	0.109944	0.0491419	0.134464	0.0900643	0.186184
HCNOFClBr/C19013106	0.0677946	0.236848	0.0403431	0.0416647	0.167374	0.133539	0.298249
HCNOFClBr/C19064187	0.0362915	0.0205947	0.00929963	0.0186642	0.0984212	0.181275	0.195941
HCNOFClBr/C1907466	0.0677101	0.0393343	0.0337754	0.0384091	0.0757206	0.121875	0.121281
HCNOFClBr/C19078978	0.0946854	0.0735108	0.0384044	0.0304268	0.0535094	0.0899067	0.167439
HCNOFClBr/C19102900	0.101955	0.0392565	0.039426	0.0392597	0.0544589	0.0841865	0.582518
HCNOFClBr/C1912249	0.0843002	0.0468632	0.058008	0.0422797	0.466628	0.234699	0.200864
HCNOFClBr/C19150211	0.156419	0.142039	0.0419751	0.0173716	0.136884	0.210148	0.367306
HCNOFClBr/C1916070	0.113581	0.290686	0.104354	0.0563106	0.642286	0.703861	0.576114
HCNOFClBr/C1916081	0.0833293	0.0386801	0.0247409	0.0282227	0.470376	0.588361	0.575155
HCNOFClBr/C19164411	0.0301254	0.0042232	0.0056335	0.00260311	0.0133989	0.0131641	0.0467338
HCNOFClBr/C19176604	0.152319	0.221014	0.139884	0.0990717	0.245469	0.363082	0.723972
HCNOFClBr/C19179363	0.0229504	0.00379301	0.00281683	0.00272533	0.0114641	0.0140718	0.0304309
HCNOFClBr/C1918009	0.0555085	0.0866619	0.0439179	0.0227634	0.140559	0.287534	0.308418
HCNOFClBr/C1918021	0.0285104	0.022008	0.013358	0.0201852	0.0284221	0.0492753	0.105928
HCNOFClBr/C1918189	0.0752144	0.0628563	0.0628286	0.0627726	0.0642458	0.0634861	0.208553
HCNOFClBr/C19184679	0.215494	0.125286	0.198626	0.199648	0.925986	0.196574	0.969809
HCNOFClBr/C1920214	0.140191	0.175435	0.15899	0.108557	0.0504984	0.0936674	0.309952
HCNOFClBr/C19213720	0.0545861	0.0223555	0.0279086	0.022194	0.0345872	0.0399362	0.177966
HCNOFClBr/C1921706	0.81768	0.777618	0.663886	0.666643	0.209709	0.399382	0.641111
HCNOFClBr/C1927599	0.16789	0.15227	0.158655	0.150914	0.119314	0.367666	0.372213
HCNOFClBr/C1928376	0.0504812	0.0146321	0.0161296	0.0165718	0.0464264	0.0578422	0.0802748
HCNOFClBr/C1928387	0.14043	0.0785649	0.0424537	0.0286782	1.18633	0.769125	0.651506
HCNOFClBr/C1929299	0.060712	0.0393532	0.039552	0.0403031	0.042968	0.0521079	0.34824
HCNOFClBr/C1932929	0.0392611	0.00643093	0.0139722	0.0045703	0.0361369	0.0250672	0.195402
HCNOFClBr/C19335116	0.0230547	0.0130934	0.00553524	0.00305653	0.0316676	0.0243961	0.0494915
HCNOFClBr/C19347730	0.0353854	0.00774904	0.00445961	0.00319601	0.0216714	0.0422259	0.0747159
HCNOFClBr/C19353925	0.0945936	0.0709751	0.0618011	0.0426961	0.127383	0.164336	0.300192
HCNOFClBr/C1939293	0.0544683	0.0457649	0.045593	0.0453598	0.0548747	0.0585059	0.606986
HCNOFClBr/C19398619	0.0252371	0.00242336	0.0028713	0.00277204	0.0132039	0.0135198	0.0219063
HCNOFClBr/C19398857	0.0474989	0.0169597	0.014123	0.0134307	0.0376558	0.0883692	0.0466447
HCNOFClBr/C19398868	0.140084	0.172622	0.117523	0.0995807	0.0982235	0.388408	0.545031
HCNOFClBr/C19398880	0.472265	0.267467	0.265779	0.334372	0.0826273	0.0656964	0.157094
HCNOFClBr/C1940187	0.0598017	0.0328489	0.019054	0.00948562	0.0522767	0.0732044	0.101718
HCNOFClBr/C1940574	0.0553974	0.0469819	0.0319208	0.0286695	0.0447472	0.0492792	0.060816
HCNOFClBr/C19407422	0.0595543	0.0551941	0.0163311	0.120067	0.135835	0.120265	0.306408
HCNOFClBr/C1942456	0.112546	0.0832356	0.0882786	0.0860792	0.0838582	0.0991175	0.0988708
HCNOFClBr/C1942467	0.183123	0.178252	0.177978	0.177734	0.156855	0.158029	0.179487
HCNOFClBr/C19437208	0.149307	0.126552	0.082123	0.100338	1.0162	0.193618	0.639829
HCNOFClBr/C19437264	0.13428	0.0646038	0.0154779	0.0261381	0.188825	0.357746	0.552527
HCNOFClBr/C19438610	0.0241733	0.00416689	0.00369864	0.00370046	0.00933215	0.00975568	0.047744
HCNOFClBr/C19447291	0.0563697	0.0398205	0.0343897	0.0351725	0.101826	0.0635086	0.0434785
HCNOFClBr/C19449264	0.0515667	0.0131878	0.0112507	0.0185142	0.0349317	0.086393	0.148048
HCNOFClBr/C1945842	0.0202853	0.00333808	0.00362293	0.00302884	0.01464	0.0120238	0.0201482
HCNOFClBr/C1948330	0.0366923	0.0192932	0.0146804	0.0134158	0.0299898	0.0298337	0.0558572
HCNOFClBr/C194853866	0.0298062	0.0211863	0.0182026	0.0182547	0.03008	0.0235154	0.0371962
HCNOFClBr/C19489102	0.051233	0.0300071	0.0292529	0.0287178	0.048706	0.0582469	0.0575673
HCNOFClBr/C1951128	0.046459	0.00979719	0.0114462	0.0107342	0.0334438	0.0422158	0.520049
HCNOFClBr/C19522679	0.064013	0.0510239	0.0407248	0.029529	0.144856	0.165694	0.168997
HCNOFClBr/C19522691	0.0451965	0.022809	0.0160754	0.022633	0.0752219	0.0635854	0.0700132
HCNOFClBr/C1953544	0.0225415	0.00315099	0.00299712	0.00243198	0.0133525	0.0118514	0.0405351
HCNOFClBr/C19549703	0.121481	0.0781751	0.0497032	0.0415546	0.0848067	0.114279	0.128989
HCNOFClBr/C19549714	0.0583791	0.029652	0.031597	0.0323494	0.0322507	0.0397141	0.0620906
HCNOFClBr/C19549725	0.0808237	0.0763386	0.048082	0.038572	0.0990334	0.144404	0.197386
HCNOFClBr/C19549736	0.171696	0.141918	0.124022	0.0415876	0.0965371	0.158213	0.185765
HCNOFClBr/C19549747	0.0550979	0.0300526	0.0271057	0.0306776	0.0562891	0.103137	0.10467
HCNOFClBr/C19549792	0.222399	0.0710701	0.0249474	0.0498828	0.161651	0.244076	0.177336
HCNOFClBr/C19549805	0.317508	0.0888076	0.0446538	0.0397608	0.308871	0.320594	0.163752
HCNOFClBr/C19549838	0.077766	0.174439	0.144844	0.0984412	0.0655793	0.0730852	0.484928
HCNOFClBr/C19549849	0.114731	0.105772	0.0985336	0.0625905	0.096042	0.0975325	0.367589
HCNOFClBr/C19549872	0.117541	0.0746223	0.0753453	0.0777935	0.669297	0.648508	0.755406
HCNOFClBr/C19550039	0.07102	0.0493181	0.0323964	0.0223319	0.0548398	0.0605254	0.0970214
HCNOFClBr/C19550051	0.0606337	0.0398398	0.0234954	0.0150129	0.13561	0.125656	0.0804129
HCNOFClBr/C19550073	0.112589	0.0971259	0.0879594	0.0238442	0.0425325	0.12154	0.500972
HCNOFClBr/C19550084	0.0739266	0.0524624	0.0268704	0.0307171	0.0724038	0.109591	0.166434
HCNOFClBr/C19550108	0.104053	0.0621408	0.0573582	0.0563964	0.0873667	0.266614	0.185533
HCNOFClBr/C19550142	0.0453681	0.0621845	0.0549464	0.00888221	0.101962	0.0400606	0.10789
HCNOFClBr/C19550302	0.0527738	0.0366566	0.0242574	0.0241553	0.0312664	0.0273469	0.112227
HCNOFClBr/C19550460	0.0370253	0.0154287	0.013809	0.0162203	0.336974	0.0908831	0.398093
HCNOFClBr/C19550540	0.211662	0.350221	0.231986	0.190613	0.332889	0.384544	0.469249
HCNOFClBr/C19550608	0.141419	0.0912039	0.179375	0.133172	0.25481	0.354739	0.216417
HCNOFClBr/C19550733	0.0341368	0.012043	0.0115259	0.00681962	0.0582301	0.12552	0.306864
HCNOFClBr/C19550755	0.097596	0.0903347	0.0891145	0.0890309	0.0873302	0.0777604	0.556846
HCNOFClBr/C19550824	0.126124	0.0362937	0.0247321	0.0287769	0.278617	0.35421	0.516486
HCNOFClBr/C19550835	0.0377511	0.0414344	0.00790399	0.00848421	0.564032	0.569373	0.470609
HCNOFClBr/C19550891	0.0664918	0.0439626	0.0387163	0.0445254	0.119427	0.157021	0.248763
HCNOFClBr/C19550904	0.0483369	0.0494737	0.0269342	0.0234202	0.063981	0.118957	0.0865071
HCNOFClBr/C19588080	0.546795	0.450875	0.29957	0.212639	0.548683	0.853392	1.02096
HCNOFClBr/C1962750	0.178672	0.425579	0.0711302	0.0640342	0.25329	0.290941	0.572146
HCNOFClBr/C1963366	0.0468343	0.0211933	0.0233061	0.0218751	0.0320426	0.039837	0.0504853
HCNOFClBr/C1965099	0.0703349	0.0419175	0.0398939	0.040754	0.121615	0.140769	0.138105
HCNOFClBr/C1966650	0.361767	0.358027	0.356649	0.354585	0.364963	0.371416	0.367629
HCNOFClBr/C1968407	0.0604614	0.0224774	0.0219171	0.0212894	0.0310365	0.0902039	0.715673
HCNOFClBr/C19716564	0.0900682	0.0813448	0.0771387	0.0597312	0.125204	0.0818392	0.11211
HCNOFClBr/C19719289	0.0347929	0.0670802	0.0475402	0.0232798	0.113583	0.123358	1.12199
HCNOFClBr/C1973224	0.046227	0.00914914	0.00835319	0.0063204	0.0270711	0.0249566	0.0342388
HCNOFClBr/C1974045	0.0501375	0.0243278	0.0227534	0.0232048	0.0410703	0.0462281	0.0640835
HCNOFClBr/C19748584	0.113117	0.100882	0.10054	0.10016	0.128405	0.124425	0.237436
HCNOFClBr/C1975786	0.0533148	0.0236066	0.023003	0.0229936	0.0302596	0.0305066	0.0268986
HCNOFClBr/C19764580	0.0478358	0.0530351	0.0266236	0.0192143	0.134188	0.108252	0.246645
HCNOFClBr/C19780100	0.284442	0.270448	0.269896	0.269851	0.160464	0.306317	1.23919
HCNOFClBr/C19780122	0.0692214	0.0422388	0.0431294	0.0413099	0.0585426	0.0527514	0.0489829
HCNOFClBr/C19780315	0.14061	0.132015	0.0513116	0.0561647	0.0883413	0.131006	0.25008
HCNOFClBr/C19780406	0.144192	0.0952498	0.081006	0.0525976	0.123342	0.173544	0.162723
HCNOFClBr/C19780417	0.110075	0.0176084	0.0221419	0.0287931	0.0409041	0.11292	0.165888
HCNOFClBr/C19780428	0.109046	0.0650692	0.0792044	0.0683929	0.0818127	0.107493	0.0849367
HCNOFClBr/C19780440	0.0648498	0.0476595	0.0235596	0.0154366	0.156159	0.205939	0.10529
HCNOFClBr/C19780462	0.0558777	0.0583373	0.0436692	0.043703	0.0473	0.0580948	0.071789
HCNOFClBr/C19780519	0.269592	0.126853	0.075264	0.0733751	0.0636378	0.142199	0.462907
HCNOFClBr/C19780564	0.0391921	0.0264606	0.0262651	0.023046	0.201932	0.348907	0.524693
HCNOFClBr/C19780600	0.0807533	0.152729	0.0955912	0.0609006	0.155201	0.182574	0.239507
HCNOFClBr/C19780655	0.054426	0.0350656	0.0273314	0.0165618	0.121097	0.0843041	0.203441
HCNOFClBr/C19780666	0.0534181	0.13637	0.094623	0.0495257	0.125946	0.146578	0.209213
HCNOFClBr/C19780677	0.0653949	0.0777244	0.0270326	0.0201723	0.124105	0.176551	0.360001
HCNOFClBr/C19780688	0.107483	0.119457	0.0655357	0.0395951	0.187511	0.480646	0.694221
HCNOFClBr/C19780804	0.399559	0.196376	0.0778078	0.097848	0.516964	0.511951	0.609054
HCNOFClBr/C19780848	0.043451	0.0250997	0.0378342	0.0181594	0.0502132	0.0401967	0.0921713
HCNOFClBr/C19780940	0.131967	0.179079	0.102878	0.0943849	0.104509	0.200113	0.641108
HCNOFClBr/C19781103	0.187414	0.0419747	0.0413495	0.0337003	0.155012	0.150011	0.17406
HCNOFClBr/C19781136	0.0936344	0.0656921	0.00971713	0.0288387	0.046578	0.0863283	0.120298
HCNOFClBr/C19781181	0.133615	0.117711	0.106881	0.103955	0.341862	0.335392	0.430033
HCNOFClBr/C19781272	0.0978348	0.033326	0.0245654	0.0291866	0.0948807	0.11353	0.113424
HCNOFClBr/C19781294	0.0706641	0.0816278	0.051419	0.0341251	0.129658	0.0920897	0.603852
HCNOFClBr/C19781476	0.0474084	0.017946	0.0154883	0.0135527	0.0683243	0.0690165	0.369602
HCNOFClBr/C19781523	0.0471423	0.104602	0.0647193	0.0489924	0.256012	0.819116	0.701276
HCNOFClBr/C19781534	0.0705877	0.0537184	0.0295956	0.0300052	0.0865553	0.128294	0.300583
HCNOFClBr/C19781545	0.152657	0.0676178	0.0418764	0.0235183	0.533709	0.13115	0.422776
HCNOFClBr/C19781681	0.0598884	0.0495757	0.029493	0.0224676	0.0362366	0.0375394	0.0398114
HCNOFClBr/C19781738	0.86772	0.855772	0.852359	0.846729	0.847073	0.851265	0.910387
HCNOFClBr/C19781772	0.0619508	0.0599826	0.0328427	0.0416251	0.0555517	0.0656551	0.136361
HCNOFClBr/C19781818	0.133289	0.129422	0.129973	0.130385	0.152598	0.147728	0.148462
HCNOFClBr/C19781863	0.630235	0.62255	0.622647	0.622341	0.625511	0.629454	0.624497
HCNOFClBr/C1979368	0.0807173	0.0723884	0.0724171	0.0723623	0.075817	0.0787623	0.0866113
HCNOFClBr/C19812932	0.0502754	0.01623	0.024533	0.0105916	0.0206461	0.0350636	0.0426346
HCNOFClBr/C19819988	0.0576398	0.0318214	0.030641	0.0226875	0.054206	0.061764	0.0833078
HCNOFClBr/C19833966	0.0999861	0.0499613	0.0358826	0.0289321	0.092073	0.213287	0.265339
HCNOFClBr/C19841726	0.12672	0.117549	0.130736	0.120729	0.710699	0.632241	0.274305
HCNOFClBr/C1984583	0.0375373	0.00663646	0.00806441	0.00642166	0.0281366	0.0354957	0.0360948
HCNOFClBr/C1984594	0.0378308	0.00746453	0.00804093	0.00689051	0.0298847	0.0357205	0.0389949
HCNOFClBr/C1984652	0.0390008	0.0136865	0.00797437	0.00773944	0.0187422	0.0437605	0.0404812
HCNOFClBr/C19847122	0.0185168	0.00423327	0.00175178	0.00154153	0.0162246	0.0090132	0.0338486
HCNOFClBr/C1985597	0.0339791	0.017467	0.0127527	0.0106715	0.0286163	0.0206053	0.0394328
HCNOFClBr/C1986001	0.0515747	0.0568054	0.0553437	0.0542243	0.0568878	0.0593694	0.0641079
HCNOFClBr/C19872936	0.0526499	0.0290993	0.0193927	0.0148108	0.0673308	0.0496027	0.179036
HCNOFClBr/C1988881	0.0478013	0.0145237	0.0143691	0.0148959	0.032582	0.0434529	0.0541354
HCNOFClBr/C19889771	0.0365811	0.0228977	0.0215245	0.012916	0.0990521	0.117135	0.0638781
HCNOFClBr/C19924437	0.328419	0.321264	0.323304	0.323321	0.674441	0.512748	0.0601074
HCNOFClBr/C199296612	0.147006	0.212137	0.141801	0.0681594	0.149815	0.196047	0.34787
HCNOFClBr/C19947229	0.0441865	0.0331917	0.0287385	0.0274182	0.165973	0.162377	0.36673
HCNOFClBr/C19956979	0.0348463	0.0137653	0.010153	0.00967989	0.0169749	0.0144717	0.0653254
HCNOFClBr/C1996298	0.0229171	0.00230484	0.00209865	0.00205134	0.00581642	0.00965051	0.0276979
[truncated: 5,194 more rows]
