# Supplementary material for: Efficient Composite Infrared Spectroscopy: Combining the Double-Harmonic Approximation with Machine Learning Potentials
Source: J Chem Theory Comput. 2024 Dec 12;20(24):10986–1004. doi: 10.1021/acs.jctc.4c01157 (PMC11672665; doi:10.1021/acs.jctc.4c01157)
Supplement: Supplementary file 1 — ct4c01157_si_001.zip [file ct4c01157_si_001.zip › SupplementaryData/matchscores_pt3.xlsx]

## Sheet: GFN1-xTB Frequencies(x 0.9913) 
Dipole method/metric → Molecule ↓	gfn1/MSC	gfn1/EUC	gfn1/PCC	gfn1/SCC	gfn2/MSC	gfn2/EUC	gfn2/PCC	gfn2/SCC	ceh/MSC	ceh/EUC	ceh/PCC	ceh/SCC	eeq/MSC	eeq/EUC	eeq/PCC	eeq/SCC	gfnff/MSC	gfnff/EUC	gfnff/PCC	gfnff/SCC	mace/MSC	mace/EUC	mace/PCC	mace/SCC
HCNOFClBr/C100005	0.5918	0.6843	0.6766	0.9822	0.5829	0.6789	0.6703	0.9831	0.55	0.6593	0.6403	0.9751	0.2958	0.5229	0.3352	0.7839	0.3185	0.5344	0.3662	0.8149	0.6005	0.6896	0.6777	0.9839
HCNOFClBr/C100016	0.7342	0.7774	0.7829	0.9629	0.7441	0.7845	0.7912	0.967	0.712	0.762	0.7567	0.9323	0.4785	0.6186	0.5211	0.896	0.4818	0.6204	0.5245	0.8952	0.7463	0.786	0.788	0.9617
HCNOFClBr/C100027	0.7242	0.7704	0.768	0.9698	0.7352	0.7781	0.7801	0.9732	0.6396	0.714	0.6879	0.9341	0.4304	0.5924	0.4475	0.8476	0.476	0.6172	0.5044	0.8673	0.7063	0.758	0.7491	0.9763
HCNOFClBr/C100061	0.8152	0.8374	0.8487	0.9761	0.8164	0.8383	0.8491	0.9769	0.7421	0.783	0.7958	0.9564	0.4413	0.5983	0.4467	0.8767	0.4999	0.6306	0.5124	0.9014	0.8125	0.8353	0.8442	0.9789
HCNOFClBr/C1000868	0.6312	0.7087	0.6636	0.9538	0.6155	0.6989	0.6565	0.9553	0.4953	0.628	0.5343	0.943	0.6295	0.7076	0.6632	0.9501	0.6507	0.7211	0.7016	0.9331	0.6929	0.749	0.7303	0.9731
HCNOFClBr/C1000879	0.5639	0.6675	0.6382	0.9327	0.5344	0.6502	0.6201	0.9181	0.3568	0.5539	0.4127	0.8005	0.5146	0.6389	0.5845	0.9202	0.5659	0.6687	0.6528	0.9233	0.5752	0.6742	0.6436	0.9056
HCNOFClBr/C100107	0.8177	0.8393	0.8436	0.9675	0.8136	0.8361	0.8381	0.9719	0.7509	0.7893	0.8081	0.9484	0.4619	0.6095	0.4389	0.8622	0.4843	0.6218	0.4668	0.8731	0.7511	0.7895	0.7735	0.9553
HCNOFClBr/C100118	0.5471	0.6576	0.6231	0.9714	0.5434	0.6555	0.6194	0.9718	0.5287	0.6469	0.6055	0.9661	0.3611	0.5561	0.3883	0.8498	0.4241	0.5891	0.4678	0.8838	0.5616	0.6661	0.6311	0.9707
HCNOFClBr/C100141	0.5561	0.6629	0.6322	0.9734	0.5475	0.6578	0.6247	0.972	0.5033	0.6325	0.5846	0.9615	0.3962	0.5743	0.4323	0.8644	0.4522	0.6042	0.5011	0.884	0.5796	0.6769	0.6455	0.9749
HCNOFClBr/C1001452	0.5738	0.6734	0.611	0.9514	0.5639	0.6675	0.6165	0.9611	0.4776	0.6181	0.5236	0.915	0.5705	0.6714	0.6167	0.9434	0.5734	0.6731	0.6181	0.94	0.5854	0.6804	0.6407	0.9686
HCNOFClBr/C1001532	0.7313	0.7754	0.748	0.9413	0.7443	0.7846	0.7575	0.9494	0.6108	0.6959	0.6282	0.8659	0.6268	0.7059	0.6302	0.9167	0.5915	0.6841	0.5846	0.8818	0.7357	0.7785	0.7445	0.942
HCNOFClBr/C100174	0.7299	0.7744	0.7839	0.9759	0.7511	0.7894	0.8027	0.9774	0.7384	0.7804	0.7978	0.9615	0.3478	0.5493	0.3525	0.8504	0.3614	0.5563	0.3767	0.8707	0.7614	0.7969	0.8057	0.9769
HCNOFClBr/C100185	0.7186	0.7665	0.7663	0.9633	0.668	0.7324	0.7336	0.9418	0.5249	0.6448	0.5935	0.9188	0.6494	0.7203	0.6984	0.9161	0.6873	0.7452	0.7511	0.9408	0.7068	0.7584	0.7637	0.977
HCNOFClBr/C100196	0.7332	0.7767	0.7836	0.9723	0.7239	0.7702	0.7751	0.9785	0.6851	0.7437	0.7435	0.9692	0.3735	0.5625	0.3857	0.8371	0.4194	0.5866	0.4403	0.864	0.7509	0.7893	0.7971	0.9775
HCNOFClBr/C1002273	0.8081	0.8319	0.8342	0.9778	0.6974	0.752	0.7393	0.9525	0.5299	0.6476	0.5833	0.9559	0.7639	0.7988	0.8014	0.9681	0.7329	0.7765	0.7767	0.9579	0.802	0.8272	0.8292	0.9722
HCNOFClBr/C1002284	0.6382	0.7132	0.6719	0.9537	0.6671	0.7318	0.7052	0.9625	0.4231	0.5886	0.4383	0.8496	0.6316	0.709	0.6579	0.9399	0.3152	0.5327	0.3116	0.7435	0.6624	0.7287	0.6947	0.9618
HCNOFClBr/C1002331	0.7422	0.7831	0.7782	0.979	0.6776	0.7387	0.7329	0.9654	0.4863	0.623	0.5444	0.9466	0.6321	0.7093	0.6732	0.9471	0.7032	0.7559	0.7516	0.958	0.7591	0.7953	0.7973	0.9783
HCNOFClBr/C10024905	0.8321	0.8506	0.859	0.9779	0.8279	0.8473	0.8555	0.9776	0.7569	0.7937	0.8042	0.9529	0.5176	0.6406	0.5311	0.8996	0.5559	0.6628	0.5685	0.9123	0.8296	0.8486	0.8575	0.9786
HCNOFClBr/C100254	0.4828	0.621	0.582	0.9803	0.4803	0.6196	0.5817	0.9798	0.4216	0.5877	0.5287	0.9797	0.2598	0.5049	0.3081	0.7685	0.2693	0.5096	0.3282	0.7971	0.4794	0.6191	0.5745	0.9765
HCNOFClBr/C1002693	0.5853	0.6803	0.662	0.9721	0.5288	0.647	0.6353	0.9323	0.376	0.5638	0.4569	0.9029	0.504	0.6329	0.5694	0.9199	0.5589	0.6645	0.626	0.9456	0.5682	0.6701	0.6594	0.975
HCNOFClBr/C100276	0.5861	0.6808	0.6062	0.9243	0.5952	0.6864	0.6172	0.9293	0.5092	0.6358	0.5222	0.8642	0.5314	0.6485	0.5101	0.8547	0.4399	0.5975	0.4094	0.7862	0.592	0.6844	0.6019	0.9276
HCNOFClBr/C1002842	0.6751	0.7371	0.6958	0.9496	0.6509	0.7213	0.6819	0.9597	0.5356	0.6509	0.5595	0.8848	0.591	0.6838	0.6057	0.8926	0.3439	0.5473	0.3421	0.725	0.6659	0.731	0.6945	0.9624
HCNOFClBr/C100298	0.7681	0.8018	0.8169	0.9809	0.7861	0.8151	0.8312	0.9823	0.7845	0.814	0.835	0.9749	0.3659	0.5586	0.382	0.8504	0.3781	0.5649	0.402	0.8696	0.7964	0.8229	0.8366	0.98
HCNOFClBr/C1003174	0.6849	0.7436	0.7352	0.9614	0.6811	0.741	0.7371	0.9766	0.5792	0.6766	0.6443	0.9294	0.62	0.7017	0.6618	0.933	0.6096	0.6952	0.6506	0.9206	0.7258	0.7716	0.7729	0.9792
HCNOFClBr/C10031820	0.8311	0.8498	0.854	0.9732	0.8226	0.8431	0.8459	0.9721	0.7836	0.8133	0.8257	0.9652	0.4503	0.6032	0.4283	0.8557	0.4964	0.6286	0.4836	0.8744	0.8344	0.8525	0.8549	0.9745
HCNOFClBr/C10031875	0.8111	0.8342	0.8436	0.9724	0.794	0.8211	0.8297	0.9761	0.7638	0.7987	0.8136	0.9554	0.5717	0.6722	0.6059	0.9363	0.6079	0.6941	0.641	0.9313	0.8188	0.8402	0.8525	0.9745
HCNOFClBr/C1003196	0.6875	0.7453	0.7459	0.9683	0.6235	0.7038	0.706	0.9559	0.4582	0.6075	0.5402	0.9012	0.51	0.6363	0.5737	0.8658	0.6797	0.7401	0.7502	0.9522	0.6777	0.7388	0.7461	0.9679
HCNOFClBr/C1003298	0.8718	0.8829	0.8877	0.9684	0.8537	0.868	0.87	0.9565	0.7371	0.7795	0.7687	0.8809	0.5151	0.6392	0.516	0.8726	0.5643	0.6677	0.5644	0.8955	0.8738	0.8846	0.8833	0.9595
HCNOFClBr/C1003389	0.7137	0.7632	0.7633	0.9727	0.681	0.741	0.7382	0.9768	0.5857	0.6806	0.655	0.9424	0.6509	0.7213	0.6971	0.9309	0.6747	0.7368	0.7186	0.9226	0.7094	0.7602	0.7592	0.9772
HCNOFClBr/C1003641	0.6064	0.6932	0.6747	0.9587	0.5725	0.6726	0.6626	0.9636	0.3786	0.5652	0.46	0.9049	0.4634	0.6103	0.5222	0.8901	0.6345	0.7108	0.7078	0.961	0.6239	0.7041	0.704	0.9707
HCNOFClBr/C100367	0.7194	0.7671	0.7361	0.9438	0.7256	0.7714	0.7489	0.9339	0.5514	0.6601	0.5713	0.8544	0.5308	0.6481	0.5385	0.8681	0.4077	0.5804	0.3866	0.784	0.7639	0.7987	0.7841	0.9406
HCNOFClBr/C100378	0.7645	0.7992	0.7887	0.94	0.7624	0.7977	0.7926	0.9614	0.5693	0.6707	0.5973	0.837	0.6599	0.7271	0.6823	0.8791	0.3911	0.5717	0.3985	0.6877	0.7609	0.7966	0.7865	0.9321
HCNOFClBr/C100390	0.677	0.7383	0.7239	0.9683	0.6084	0.6944	0.6705	0.9351	0.656	0.7246	0.713	0.9682	0.7062	0.758	0.7549	0.9762	0.6416	0.7153	0.7126	0.9306	0.7644	0.7991	0.8093	0.9771
HCNOFClBr/C100403	0.7689	0.8024	0.7978	0.9707	0.6812	0.7411	0.7349	0.96	0.4714	0.6147	0.5153	0.9309	0.6246	0.7046	0.6594	0.939	0.6686	0.7328	0.7092	0.9458	0.7761	0.8077	0.81	0.9816
HCNOFClBr/C100414	0.7984	0.8244	0.8313	0.9788	0.6666	0.7315	0.7357	0.939	0.4754	0.6169	0.5286	0.9149	0.7089	0.7598	0.7494	0.9538	0.7847	0.8141	0.8203	0.9679	0.7917	0.8194	0.8279	0.9801
HCNOFClBr/C1004246	0.705	0.7572	0.7137	0.9354	0.7081	0.7593	0.7309	0.9479	0.4782	0.6184	0.4756	0.8624	0.6227	0.7034	0.6318	0.931	0.2597	0.5048	0.2113	0.6708	0.6349	0.711	0.6356	0.8985
HCNOFClBr/C100447	0.7841	0.8136	0.825	0.9787	0.5656	0.6685	0.6369	0.9287	0.5797	0.677	0.6454	0.9569	0.8162	0.8382	0.854	0.9859	0.7682	0.8019	0.8172	0.9623	0.794	0.8211	0.8359	0.982
HCNOFClBr/C10045655	0.8708	0.8821	0.8867	0.9794	0.8576	0.8712	0.8725	0.9753	0.7934	0.8206	0.8292	0.9475	0.5926	0.6847	0.5923	0.882	0.6896	0.7467	0.6917	0.9044	0.8952	0.9027	0.9057	0.9791
HCNOFClBr/C100458	0.6097	0.6952	0.6199	0.914	0.5459	0.6569	0.5738	0.8918	0.3758	0.5637	0.3771	0.8347	0.734	0.7773	0.755	0.9325	0.5365	0.6514	0.5529	0.8953	0.7574	0.794	0.7883	0.9412
HCNOFClBr/C100469	0.5554	0.6624	0.5953	0.9511	0.5301	0.6477	0.5686	0.9255	0.353	0.5519	0.3332	0.7999	0.5668	0.6692	0.5996	0.9224	0.4252	0.5897	0.4523	0.828	0.5388	0.6527	0.5522	0.893
HCNOFClBr/C100470	0.5345	0.6503	0.5666	0.9235	0.4167	0.5852	0.4479	0.8685	0.3643	0.5578	0.39	0.8776	0.6891	0.7464	0.7354	0.9154	0.6634	0.7294	0.711	0.9104	0.6754	0.7373	0.7101	0.9401
HCNOFClBr/C100481	0.6238	0.704	0.6449	0.9315	0.5162	0.6398	0.5309	0.9082	0.5028	0.6322	0.5439	0.874	0.5667	0.6691	0.6046	0.8908	0.5709	0.6717	0.6118	0.895	0.5365	0.6514	0.5544	0.9097
HCNOFClBr/C100505	0.6649	0.7304	0.6767	0.9618	0.6675	0.7321	0.6875	0.9659	0.5214	0.6427	0.5464	0.9268	0.5787	0.6764	0.5868	0.9206	0.5815	0.678	0.5822	0.9285	0.6975	0.7521	0.717	0.9732
HCNOFClBr/C100516	0.6648	0.7303	0.687	0.9417	0.6558	0.7245	0.6811	0.9486	0.5044	0.6331	0.4967	0.8463	0.6765	0.738	0.6981	0.9421	0.3715	0.5615	0.363	0.7442	0.6312	0.7087	0.6353	0.9089
HCNOFClBr/C100527	0.7791	0.8099	0.8062	0.9712	0.7677	0.8015	0.7933	0.9661	0.6545	0.7236	0.7023	0.9452	0.4915	0.6258	0.5014	0.87	0.5702	0.6712	0.58	0.9068	0.7905	0.8184	0.8159	0.9765
HCNOFClBr/C100549	0.6084	0.6944	0.6172	0.9334	0.5206	0.6423	0.5307	0.923	0.4764	0.6175	0.5123	0.8859	0.5846	0.6799	0.6086	0.8858	0.5888	0.6825	0.6119	0.8753	0.7057	0.7576	0.7243	0.9542
HCNOFClBr/C100550	0.6288	0.7072	0.6387	0.9262	0.6544	0.7235	0.6626	0.9431	0.5025	0.632	0.4883	0.8498	0.6151	0.6986	0.6164	0.9043	0.4839	0.6216	0.4717	0.8312	0.6861	0.7444	0.6871	0.9232
HCNOFClBr/C1005647	0.8373	0.8548	0.8568	0.9757	0.7407	0.782	0.7796	0.9649	0.656	0.7245	0.6968	0.9433	0.7762	0.8078	0.806	0.9651	0.8089	0.8325	0.8381	0.9592	0.8485	0.8638	0.8703	0.978
HCNOFClBr/C100607	0.5889	0.6825	0.6394	0.9611	0.5622	0.6665	0.6272	0.9509	0.4076	0.5803	0.456	0.8881	0.4585	0.6076	0.4909	0.9038	0.4834	0.6213	0.5135	0.8966	0.6136	0.6977	0.669	0.9541
HCNOFClBr/C10061026	0.7406	0.7819	0.7805	0.9705	0.6712	0.7345	0.7186	0.9581	0.5929	0.6849	0.6503	0.9638	0.5515	0.6602	0.6002	0.9286	0.5098	0.6362	0.5596	0.9045	0.7518	0.79	0.7929	0.9762
HCNOFClBr/C100618	0.7633	0.7983	0.7827	0.9613	0.7516	0.7899	0.7675	0.9644	0.6663	0.7313	0.6773	0.9168	0.5969	0.6874	0.6164	0.9281	0.5212	0.6426	0.5316	0.8682	0.7772	0.8085	0.7939	0.9616
HCNOFClBr/C100641	0.588	0.6819	0.602	0.9393	0.5494	0.659	0.5666	0.9411	0.4306	0.5926	0.4295	0.8427	0.6406	0.7146	0.6566	0.9504	0.3895	0.5708	0.3987	0.7969	0.5665	0.6691	0.5773	0.9287
HCNOFClBr/C100663	0.8547	0.8688	0.8806	0.982	0.8221	0.8428	0.8517	0.9761	0.7729	0.8053	0.8222	0.9706	0.5624	0.6666	0.5968	0.9197	0.528	0.6465	0.5659	0.9295	0.8431	0.8594	0.8721	0.9836
HCNOFClBr/C100709	0.618	0.7004	0.6399	0.9126	0.4862	0.6229	0.4986	0.8809	0.4817	0.6204	0.5175	0.8654	0.595	0.6862	0.6362	0.8941	0.5981	0.6881	0.6361	0.8956	0.7711	0.804	0.7976	0.9562
HCNOFClBr/C100710	0.8454	0.8613	0.8659	0.9765	0.7823	0.8123	0.8148	0.9726	0.6251	0.7049	0.68	0.9355	0.7387	0.7806	0.7636	0.9499	0.5906	0.6835	0.6145	0.9298	0.8169	0.8387	0.8428	0.9764
HCNOFClBr/C1007267	0.6871	0.7451	0.7315	0.9665	0.6433	0.7164	0.7087	0.9569	0.5363	0.6513	0.5949	0.9315	0.6429	0.7161	0.6851	0.937	0.7063	0.758	0.7554	0.9516	0.741	0.7823	0.7842	0.9787
HCNOFClBr/C1007325	0.7218	0.7687	0.741	0.9561	0.7021	0.7552	0.72	0.9593	0.6116	0.6964	0.657	0.9324	0.6903	0.7472	0.7051	0.9341	0.6931	0.7491	0.6995	0.9324	0.7702	0.8034	0.7837	0.9701
HCNOFClBr/C100743	0.7808	0.8112	0.8119	0.9771	0.7575	0.7941	0.7962	0.9787	0.5836	0.6793	0.6482	0.9396	0.6235	0.7038	0.6562	0.9352	0.5767	0.6752	0.6112	0.9193	0.7664	0.8005	0.8029	0.9803
HCNOFClBr/C100798	0.7497	0.7885	0.7875	0.9558	0.7554	0.7926	0.7936	0.9687	0.622	0.7029	0.6641	0.8939	0.6908	0.7475	0.7212	0.9556	0.4881	0.624	0.5116	0.82	0.7621	0.7974	0.7928	0.9547
HCNOFClBr/C100801	0.8359	0.8536	0.8538	0.9779	0.7335	0.7769	0.7704	0.9527	0.5694	0.6708	0.6066	0.9454	0.7678	0.8016	0.7924	0.9658	0.7816	0.8118	0.8079	0.9542	0.845	0.8609	0.8606	0.9771
HCNOFClBr/C100823	0.8146	0.8369	0.8328	0.9468	0.7958	0.8225	0.8066	0.9263	0.5575	0.6637	0.5496	0.8137	0.6747	0.7368	0.6914	0.9034	0.598	0.688	0.606	0.821	0.7862	0.8152	0.8006	0.9228
HCNOFClBr/C100845	0.8673	0.8792	0.8874	0.9799	0.8491	0.8642	0.8714	0.9781	0.7618	0.7972	0.8099	0.9679	0.64	0.7143	0.6628	0.9296	0.577	0.6753	0.6029	0.93	0.8601	0.8732	0.8838	0.9816
HCNOFClBr/C100867	0.7403	0.7818	0.7528	0.9468	0.7478	0.7871	0.7649	0.9637	0.5467	0.6574	0.5438	0.8539	0.7433	0.7839	0.7542	0.9431	0.3766	0.5641	0.3491	0.7369	0.7501	0.7888	0.7521	0.9245
HCNOFClBr/C1008884	0.8597	0.8729	0.883	0.9884	0.7258	0.7716	0.772	0.9661	0.5982	0.6882	0.6555	0.9488	0.7963	0.8229	0.835	0.9663	0.7735	0.8058	0.8126	0.9676	0.8781	0.8882	0.899	0.9888
HCNOFClBr/C1008953	0.8582	0.8717	0.8839	0.9704	0.8446	0.8606	0.8701	0.9678	0.6476	0.7191	0.6706	0.8888	0.7508	0.7892	0.7834	0.9414	0.6715	0.7347	0.704	0.8938	0.7887	0.8171	0.8176	0.9671
HCNOFClBr/C1009116	0.7592	0.7953	0.7777	0.9501	0.7584	0.7947	0.7764	0.9577	0.6701	0.7338	0.6917	0.8886	0.5275	0.6462	0.5213	0.8935	0.4354	0.5952	0.4294	0.8148	0.7661	0.8003	0.7805	0.9574
HCNOFClBr/C1009149	0.7667	0.8008	0.7835	0.9621	0.7413	0.7825	0.76	0.968	0.6489	0.72	0.6879	0.9312	0.6181	0.7005	0.6334	0.9283	0.6135	0.6976	0.616	0.9199	0.7628	0.798	0.7813	0.9696
HCNOFClBr/C100925	0.7532	0.791	0.7761	0.96	0.7354	0.7782	0.7651	0.9559	0.6153	0.6987	0.6452	0.9119	0.7093	0.7601	0.7331	0.9499	0.6542	0.7234	0.6704	0.9196	0.8079	0.8317	0.8263	0.9624
HCNOFClBr/C100970	0.6997	0.7536	0.7603	0.9733	0.6679	0.7323	0.7348	0.984	0.5271	0.646	0.6209	0.9359	0.4798	0.6193	0.5496	0.9417	0.5303	0.6478	0.6048	0.9384	0.7326	0.7763	0.7927	0.9773
HCNOFClBr/C1009741	0.7511	0.7895	0.8102	0.9661	0.7459	0.7857	0.8056	0.9692	0.7048	0.7571	0.7921	0.9366	0.5175	0.6405	0.5826	0.8963	0.3429	0.5468	0.3831	0.8877	0.7616	0.7971	0.8243	0.9608
HCNOFClBr/C10099704	0.8484	0.8637	0.8786	0.9808	0.8252	0.8452	0.8587	0.9802	0.809	0.8326	0.8523	0.9695	0.4785	0.6186	0.5084	0.9027	0.509	0.6357	0.5303	0.8989	0.8431	0.8594	0.8735	0.9773
HCNOFClBr/C101053	0.7391	0.7809	0.8043	0.9856	0.7326	0.7763	0.7994	0.9859	0.7111	0.7613	0.7813	0.9628	0.2528	0.5014	0.2699	0.8153	0.2442	0.4971	0.276	0.8449	0.7117	0.7617	0.7725	0.9584
HCNOFClBr/C10108562	0.6504	0.721	0.7011	0.9652	0.6145	0.6982	0.6809	0.9584	0.4863	0.6229	0.5463	0.9056	0.5255	0.6451	0.5693	0.916	0.5303	0.6479	0.582	0.9208	0.6823	0.7418	0.7325	0.9587
HCNOFClBr/C101086	0.8793	0.8893	0.8932	0.9601	0.8646	0.877	0.8785	0.9605	0.8397	0.8567	0.8634	0.9302	0.5087	0.6355	0.4937	0.8633	0.5092	0.6358	0.5146	0.8793	0.846	0.8617	0.8592	0.9545
HCNOFClBr/C101096724	0.7019	0.755	0.6998	0.919	0.5806	0.6775	0.5788	0.8942	0.4688	0.6133	0.4753	0.8634	0.76	0.7959	0.7718	0.9279	0.7068	0.7584	0.7224	0.9268	0.8412	0.8579	0.8508	0.9515
HCNOFClBr/C101188	0.8375	0.8549	0.8631	0.9758	0.8313	0.85	0.8557	0.9701	0.7426	0.7834	0.7697	0.9188	0.4749	0.6166	0.4976	0.8815	0.3545	0.5527	0.364	0.7714	0.8289	0.8481	0.8558	0.9788
HCNOFClBr/C101213	0.8076	0.8315	0.837	0.9709	0.7986	0.8246	0.8274	0.9736	0.7529	0.7907	0.786	0.9228	0.4307	0.5926	0.4239	0.8652	0.4145	0.584	0.4027	0.837	0.818	0.8395	0.8421	0.9689
HCNOFClBr/C101371	0.8118	0.8347	0.859	0.986	0.809	0.8326	0.8569	0.9829	0.8154	0.8375	0.8656	0.9783	0.3374	0.544	0.3693	0.8504	0.3211	0.5357	0.3464	0.8703	0.7927	0.8202	0.8466	0.9876
HCNOFClBr/C1013758	0.8849	0.894	0.9067	0.984	0.8712	0.8824	0.8942	0.9828	0.8316	0.8502	0.8715	0.9686	0.5676	0.6697	0.5955	0.9107	0.5859	0.6807	0.6131	0.9168	0.8963	0.9037	0.9143	0.9875
HCNOFClBr/C10138326	0.8229	0.8433	0.8512	0.9745	0.8011	0.8265	0.8324	0.9763	0.7667	0.8008	0.8125	0.953	0.6124	0.6969	0.6353	0.9349	0.6752	0.7371	0.6992	0.9346	0.8429	0.8593	0.8734	0.9763
HCNOFClBr/C10138597	0.823	0.8435	0.8564	0.9704	0.8246	0.8447	0.8577	0.9746	0.834	0.8522	0.8744	0.9618	0.4881	0.6239	0.5201	0.9085	0.5584	0.6643	0.5854	0.9114	0.8274	0.8469	0.8607	0.9702
HCNOFClBr/C10141727	0.7784	0.8094	0.8155	0.979	0.7459	0.7857	0.7927	0.9814	0.577	0.6753	0.6432	0.9395	0.6119	0.6966	0.6527	0.9395	0.6139	0.6978	0.6557	0.9315	0.7769	0.8083	0.8173	0.9838
HCNOFClBr/C10143609	0.749	0.788	0.7969	0.9753	0.6952	0.7505	0.7609	0.9673	0.5546	0.662	0.628	0.9258	0.5351	0.6506	0.5899	0.9068	0.5497	0.6591	0.6216	0.9562	0.7305	0.7748	0.7858	0.9825
HCNOFClBr/C101439	0.8416	0.8582	0.8694	0.9734	0.803	0.8279	0.8361	0.9763	0.7805	0.811	0.8236	0.9601	0.4896	0.6248	0.5143	0.9197	0.5126	0.6377	0.5325	0.9089	0.7926	0.8201	0.8266	0.9746
HCNOFClBr/C1014604	0.6485	0.7197	0.6983	0.9579	0.6175	0.7001	0.6835	0.9467	0.5278	0.6464	0.5926	0.9337	0.6205	0.702	0.6675	0.9245	0.6491	0.7201	0.7196	0.9209	0.6533	0.7228	0.7106	0.9646
HCNOFClBr/C1014819	0.8552	0.8692	0.8897	0.9879	0.8631	0.8757	0.8966	0.9852	0.7965	0.823	0.84	0.9554	0.4003	0.5765	0.4421	0.8149	0.4557	0.6061	0.511	0.8369	0.9072	0.9132	0.9303	0.9879
HCNOFClBr/C101484	0.8446	0.8606	0.8675	0.985	0.8053	0.8297	0.8332	0.9799	0.698	0.7524	0.7516	0.9605	0.7463	0.786	0.774	0.9712	0.7007	0.7543	0.732	0.9652	0.8298	0.8488	0.8575	0.988
HCNOFClBr/C101531	0.7738	0.806	0.7917	0.9659	0.761	0.7966	0.7785	0.965	0.6136	0.6977	0.63	0.8833	0.6405	0.7146	0.6542	0.9268	0.4335	0.5941	0.4477	0.8053	0.7857	0.8148	0.8022	0.9661
HCNOFClBr/C101553	0.8267	0.8464	0.8699	0.9925	0.7982	0.8243	0.8451	0.9786	0.7673	0.8012	0.8221	0.9847	0.3513	0.5511	0.3998	0.8565	0.4599	0.6084	0.5259	0.9228	0.8034	0.8283	0.8503	0.9929
HCNOFClBr/C1016199	0.4459	0.6008	0.4563	0.9127	0.442	0.5987	0.457	0.9147	0.3601	0.5556	0.3879	0.9016	0.3392	0.5449	0.2982	0.7406	0.3281	0.5393	0.2768	0.7436	0.4615	0.6093	0.4837	0.9108
HCNOFClBr/C1016586	0.798	0.8241	0.827	0.9603	0.8059	0.8301	0.8377	0.9612	0.73	0.7745	0.7693	0.9213	0.5323	0.649	0.5394	0.8845	0.4807	0.6198	0.4708	0.8174	0.7813	0.8116	0.8079	0.9474
HCNOFClBr/C101702	0.7896	0.8178	0.8305	0.9669	0.7916	0.8193	0.8318	0.9655	0.7313	0.7754	0.7768	0.9135	0.4571	0.6069	0.4732	0.9008	0.5154	0.6393	0.5452	0.9344	0.7876	0.8163	0.8265	0.9625
HCNOFClBr/C101724	0.7619	0.7973	0.794	0.9645	0.7616	0.7971	0.7906	0.9662	0.719	0.7668	0.7451	0.9119	0.5021	0.6318	0.5103	0.9064	0.4419	0.5986	0.4366	0.8638	0.7756	0.8074	0.8072	0.9616
HCNOFClBr/C101779	0.8634	0.8759	0.888	0.9664	0.8402	0.8571	0.8657	0.9683	0.5913	0.6839	0.6144	0.8548	0.8009	0.8264	0.8343	0.9538	0.6595	0.7269	0.7098	0.8515	0.8242	0.8444	0.848	0.9466
HCNOFClBr/C101815	0.8397	0.8567	0.8631	0.9801	0.6612	0.728	0.7191	0.9338	0.537	0.6517	0.5869	0.9405	0.8042	0.8288	0.8393	0.9675	0.778	0.8091	0.8169	0.9681	0.8496	0.8647	0.8743	0.9762
HCNOFClBr/C101837	0.595	0.6862	0.6462	0.9649	0.5615	0.6661	0.6332	0.9597	0.4515	0.6038	0.5156	0.9096	0.4644	0.6109	0.5071	0.9121	0.5123	0.6375	0.5704	0.9176	0.6006	0.6897	0.6567	0.9691
HCNOFClBr/C101848	0.8326	0.851	0.8736	0.9937	0.7967	0.8232	0.8426	0.9778	0.7813	0.8116	0.8337	0.989	0.3824	0.5671	0.4502	0.8652	0.4703	0.6141	0.5514	0.9433	0.8023	0.8274	0.8479	0.9932
HCNOFClBr/C101859	0.7007	0.7542	0.7056	0.9315	0.6998	0.7536	0.716	0.9438	0.5319	0.6488	0.5251	0.8592	0.6969	0.7517	0.702	0.9277	0.3521	0.5515	0.3131	0.747	0.7407	0.782	0.7492	0.942
HCNOFClBr/C101973	0.8408	0.8576	0.8694	0.9786	0.8156	0.8377	0.8467	0.9768	0.8156	0.8376	0.8604	0.9561	0.5149	0.639	0.5367	0.9077	0.5678	0.6698	0.5913	0.9165	0.8688	0.8804	0.8915	0.9843
HCNOFClBr/C101995	0.7576	0.7941	0.7924	0.9627	0.7539	0.7915	0.7873	0.9658	0.7283	0.7733	0.7668	0.9112	0.4079	0.5805	0.4019	0.8611	0.3785	0.5651	0.3734	0.8432	0.7549	0.7922	0.7888	0.9574
HCNOFClBr/C10199505	0.7794	0.8102	0.8081	0.9638	0.7599	0.7959	0.7833	0.9642	0.6165	0.6995	0.6238	0.8591	0.7141	0.7634	0.7426	0.9448	0.5877	0.6818	0.625	0.8585	0.7653	0.7997	0.781	0.9517
HCNOFClBr/C10202752	0.7725	0.8051	0.7855	0.9453	0.742	0.783	0.756	0.9539	0.5996	0.689	0.601	0.8787	0.8197	0.8409	0.8336	0.9621	0.5312	0.6483	0.5285	0.8011	0.7806	0.8111	0.7861	0.931
HCNOFClBr/C10203084	0.8055	0.8299	0.8374	0.9825	0.7904	0.8184	0.8223	0.9825	0.7176	0.7658	0.764	0.961	0.4322	0.5934	0.4362	0.8361	0.477	0.6178	0.4866	0.8543	0.8108	0.834	0.8415	0.9819
HCNOFClBr/C1020311	0.7753	0.8071	0.7794	0.947	0.7553	0.7925	0.7583	0.9567	0.6448	0.7173	0.6492	0.8877	0.7545	0.7919	0.759	0.9488	0.6484	0.7196	0.6556	0.8951	0.7309	0.7751	0.7389	0.951
HCNOFClBr/C10203288	0.6269	0.706	0.6595	0.9431	0.6222	0.7031	0.672	0.9592	0.4829	0.6211	0.5141	0.8371	0.5333	0.6496	0.553	0.8948	0.296	0.523	0.277	0.7223	0.6458	0.718	0.6869	0.9503
HCNOFClBr/C10203302	0.6261	0.7055	0.6566	0.943	0.6206	0.7021	0.6709	0.9595	0.4838	0.6216	0.5119	0.8496	0.5526	0.6608	0.5776	0.9133	0.281	0.5155	0.2595	0.724	0.6229	0.7035	0.663	0.9326
HCNOFClBr/C10203324	0.6249	0.7047	0.654	0.9454	0.619	0.701	0.6668	0.9605	0.4645	0.6109	0.4915	0.8416	0.545	0.6564	0.5683	0.9102	0.2822	0.5161	0.255	0.7203	0.6256	0.7052	0.6592	0.9335
HCNOFClBr/C10203335	0.6247	0.7046	0.6582	0.9469	0.6139	0.6979	0.6651	0.9611	0.4536	0.605	0.4825	0.8386	0.5486	0.6585	0.5726	0.9069	0.3225	0.5364	0.3081	0.7517	0.6138	0.6978	0.6538	0.9358
HCNOFClBr/C10203584	0.8421	0.8586	0.8702	0.9716	0.8343	0.8524	0.8637	0.9759	0.7863	0.8153	0.8337	0.9559	0.5414	0.6543	0.5723	0.9215	0.6047	0.6921	0.6304	0.9167	0.8656	0.8778	0.8922	0.9777
HCNOFClBr/C102045	0.7317	0.7757	0.7619	0.9704	0.7001	0.7538	0.7301	0.9675	0.6099	0.6954	0.6591	0.949	0.6113	0.6962	0.643	0.911	0.6841	0.7431	0.7049	0.9375	0.7584	0.7948	0.7815	0.973
HCNOFClBr/C102067	0.8734	0.8843	0.8938	0.9796	0.8649	0.8772	0.884	0.9807	0.7579	0.7944	0.7842	0.9319	0.5817	0.6781	0.6014	0.9049	0.5327	0.6492	0.569	0.9132	0.8512	0.866	0.8727	0.975
HCNOFClBr/C102082893	0.8362	0.8539	0.8609	0.9781	0.8379	0.8553	0.8628	0.9781	0.707	0.7586	0.7403	0.9365	0.4305	0.5925	0.4321	0.7755	0.4568	0.6067	0.468	0.7785	0.8115	0.8345	0.8356	0.9696
HCNOFClBr/C102114	0.7386	0.7806	0.7599	0.964	0.6843	0.7432	0.717	0.9556	0.5927	0.6848	0.6243	0.9257	0.6554	0.7242	0.6727	0.9352	0.5463	0.6571	0.5523	0.8802	0.7357	0.7785	0.7567	0.9615
HCNOFClBr/C102169	0.841	0.8577	0.8654	0.9822	0.7948	0.8217	0.823	0.976	0.7182	0.7662	0.7681	0.959	0.5172	0.6404	0.5451	0.8942	0.6153	0.6987	0.6362	0.9161	0.8556	0.8696	0.8771	0.9819
HCNOFClBr/C102181	0.7483	0.7875	0.7694	0.9674	0.6679	0.7324	0.7019	0.9601	0.6324	0.7094	0.674	0.9551	0.6083	0.6944	0.6336	0.9373	0.5874	0.6816	0.6112	0.9281	0.7553	0.7925	0.7734	0.9695
HCNOFClBr/C102192	0.7882	0.8167	0.813	0.9756	0.7616	0.7971	0.789	0.9757	0.7259	0.7716	0.7711	0.9538	0.6471	0.7188	0.6615	0.9343	0.6893	0.7465	0.7038	0.9379	0.7981	0.8242	0.8236	0.979
HCNOFClBr/C102205	0.8508	0.8656	0.8747	0.9816	0.8147	0.8369	0.8417	0.9786	0.729	0.7738	0.7781	0.9628	0.5416	0.6544	0.5694	0.9049	0.6391	0.7137	0.6619	0.934	0.8677	0.8795	0.8881	0.9865
HCNOFClBr/C102227	0.8331	0.8514	0.8501	0.9695	0.8042	0.8289	0.8238	0.9729	0.7275	0.7728	0.7678	0.949	0.6427	0.716	0.6541	0.9235	0.7021	0.7552	0.7108	0.9271	0.8444	0.8605	0.8606	0.9804
HCNOFClBr/C1022464	0.8236	0.8439	0.8562	0.9861	0.8201	0.8412	0.8522	0.9842	0.8097	0.8331	0.8513	0.9856	0.3106	0.5304	0.3312	0.796	0.3205	0.5354	0.3395	0.8104	0.8498	0.8648	0.8768	0.984
HCNOFClBr/C102250	0.6471	0.7188	0.7057	0.9618	0.6214	0.7026	0.696	0.95	0.3915	0.5719	0.4593	0.9065	0.5693	0.6707	0.6278	0.9168	0.66	0.7272	0.7305	0.9212	0.6046	0.6921	0.6703	0.9492
HCNOFClBr/C102272	0.7922	0.8197	0.8084	0.9615	0.7901	0.8182	0.8049	0.9675	0.718	0.7661	0.7361	0.9241	0.6104	0.6957	0.6194	0.9233	0.5138	0.6384	0.5102	0.8616	0.8069	0.831	0.825	0.9623
HCNOFClBr/C10229104	0.6011	0.6899	0.6442	0.9524	0.6234	0.7038	0.6678	0.9563	0.3896	0.5709	0.3997	0.8307	0.6076	0.6939	0.6438	0.9424	0.3327	0.5416	0.3456	0.7513	0.6193	0.7012	0.661	0.9623
HCNOFClBr/C102294	0.8868	0.8956	0.9055	0.9707	0.8914	0.8995	0.9099	0.9721	0.7756	0.8074	0.8073	0.9185	0.4496	0.6028	0.4486	0.838	0.4441	0.5998	0.4507	0.808	0.8803	0.89	0.8998	0.9723
HCNOFClBr/C10232936	0.8829	0.8922	0.9011	0.974	0.8842	0.8934	0.9033	0.9783	0.8304	0.8493	0.8696	0.9567	0.5504	0.6595	0.5561	0.9011	0.5431	0.6553	0.5471	0.8872	0.8651	0.8774	0.8865	0.9746
HCNOFClBr/C102454	0.6937	0.7495	0.7332	0.9578	0.6807	0.7408	0.7348	0.9635	0.4975	0.6292	0.5454	0.8978	0.4836	0.6215	0.5088	0.8887	0.5496	0.6591	0.5833	0.9074	0.7254	0.7713	0.7693	0.9677
HCNOFClBr/C102465	0.7066	0.7583	0.735	0.9654	0.6542	0.7234	0.6912	0.9544	0.5268	0.6459	0.5837	0.9377	0.6949	0.7503	0.7216	0.9612	0.6992	0.7532	0.7258	0.9581	0.7481	0.7873	0.7792	0.9753
HCNOFClBr/C102476	0.8156	0.8377	0.8465	0.9826	0.7468	0.7864	0.7849	0.9743	0.7605	0.7963	0.8033	0.9781	0.5601	0.6652	0.5983	0.9101	0.5779	0.6759	0.6197	0.9127	0.7867	0.8156	0.825	0.9847
HCNOFClBr/C102487	0.6363	0.712	0.6724	0.9552	0.6183	0.7006	0.6524	0.9378	0.3763	0.564	0.3644	0.8163	0.6109	0.696	0.6425	0.9258	0.5189	0.6413	0.5502	0.8721	0.6073	0.6938	0.6264	0.9092
HCNOFClBr/C102512	0.859	0.8723	0.8816	0.9648	0.8593	0.8726	0.88	0.9683	0.641	0.7149	0.6584	0.8574	0.7614	0.7969	0.7891	0.9324	0.6782	0.7391	0.7051	0.8767	0.8352	0.8531	0.8556	0.9565
HCNOFClBr/C102534	0.6873	0.7452	0.7302	0.9724	0.6462	0.7183	0.7025	0.9716	0.5776	0.6757	0.6481	0.9414	0.5373	0.6519	0.5804	0.9179	0.4992	0.6302	0.5609	0.9348	0.6753	0.7372	0.7243	0.973
HCNOFClBr/C10258545	0.8114	0.8344	0.8348	0.9266	0.791	0.8188	0.8161	0.9185	0.7368	0.7792	0.7787	0.8853	0.5077	0.6349	0.5163	0.8734	0.5381	0.6524	0.5489	0.876	0.8601	0.8732	0.8869	0.9545
HCNOFClBr/C102625	0.8223	0.8429	0.8531	0.9573	0.8281	0.8474	0.8594	0.9616	0.7503	0.7889	0.7956	0.9047	0.478	0.6183	0.4905	0.8466	0.4963	0.6286	0.5088	0.8069	0.8339	0.852	0.8618	0.9577
HCNOFClBr/C10264558	0.6201	0.7017	0.6621	0.959	0.6228	0.7034	0.6691	0.9716	0.5478	0.658	0.6067	0.9488	0.5201	0.642	0.5413	0.9151	0.4805	0.6197	0.492	0.8966	0.5914	0.684	0.6426	0.969
HCNOFClBr/C10268696	0.8833	0.8926	0.9023	0.969	0.8781	0.8882	0.8957	0.9663	0.809	0.8326	0.8318	0.9403	0.4356	0.5952	0.4433	0.8734	0.4026	0.5777	0.4115	0.8581	0.8596	0.8728	0.8782	0.9571
HCNOFClBr/C102692	0.7014	0.7547	0.7496	0.9541	0.6703	0.7339	0.7351	0.9586	0.5714	0.6719	0.6434	0.9268	0.4825	0.6208	0.5312	0.883	0.5088	0.6356	0.5857	0.9412	0.7775	0.8088	0.8214	0.9736
HCNOFClBr/C1026922	0.8701	0.8815	0.8991	0.9891	0.8633	0.8758	0.8927	0.9843	0.8092	0.8327	0.8527	0.9691	0.4187	0.5862	0.4416	0.8857	0.4977	0.6293	0.5293	0.9013	0.79	0.8181	0.831	0.985
HCNOFClBr/C102703333	0.6999	0.7537	0.7418	0.9663	0.6941	0.7498	0.7376	0.9728	0.7078	0.7591	0.7572	0.9595	0.4662	0.6118	0.4893	0.8994	0.4743	0.6163	0.5007	0.8989	0.6886	0.7461	0.7303	0.9706
HCNOFClBr/C102705	0.7365	0.7791	0.7594	0.9606	0.6497	0.7205	0.6842	0.9489	0.6498	0.7206	0.6969	0.9571	0.6862	0.7444	0.7159	0.9421	0.5783	0.6761	0.615	0.9212	0.7483	0.7874	0.7704	0.96
HCNOFClBr/C102761	0.9029	0.9095	0.9269	0.986	0.8998	0.9068	0.9251	0.9853	0.877	0.8873	0.9123	0.9801	0.3605	0.5558	0.3849	0.8497	0.4233	0.5887	0.4501	0.8578	0.8967	0.9041	0.9213	0.9852
HCNOFClBr/C102794	0.6621	0.7286	0.6913	0.9458	0.6841	0.7431	0.7199	0.9623	0.511	0.6368	0.5259	0.8499	0.6016	0.6903	0.6191	0.906	0.3129	0.5316	0.2998	0.7061	0.6992	0.7532	0.7343	0.9635
HCNOFClBr/C102829	0.6957	0.7509	0.7469	0.9624	0.6662	0.7312	0.7349	0.96	0.5598	0.6651	0.6326	0.9298	0.4848	0.6221	0.5358	0.8879	0.5266	0.6457	0.6074	0.9482	0.7638	0.7987	0.8118	0.9823
HCNOFClBr/C1028337	0.8781	0.8882	0.8995	0.9678	0.8762	0.8866	0.8966	0.9714	0.8644	0.8767	0.8966	0.9478	0.4647	0.611	0.4667	0.8561	0.4533	0.6048	0.4392	0.8496	0.813	0.8357	0.8406	0.9613
HCNOFClBr/C10289686	0.6139	0.6979	0.6462	0.9405	0.601	0.6899	0.6535	0.9548	0.4374	0.5962	0.4653	0.8312	0.5384	0.6525	0.5611	0.8997	0.266	0.508	0.2355	0.7039	0.6363	0.7119	0.6759	0.9357
HCNOFClBr/C102976	0.8149	0.8371	0.8344	0.9709	0.7577	0.7942	0.7853	0.9584	0.6762	0.7378	0.7075	0.9259	0.7673	0.8012	0.7888	0.9541	0.6729	0.7356	0.6908	0.901	0.8372	0.8547	0.8525	0.967
HCNOFClBr/C103059	0.7192	0.7669	0.7358	0.9359	0.7099	0.7605	0.7342	0.9595	0.552	0.6605	0.5542	0.8405	0.7501	0.7887	0.7652	0.954	0.3667	0.559	0.3432	0.7363	0.6813	0.7412	0.6817	0.8926
HCNOFClBr/C103082	0.6685	0.7327	0.7	0.9467	0.6656	0.7308	0.7103	0.9609	0.4798	0.6194	0.5109	0.8413	0.5613	0.666	0.587	0.9088	0.3046	0.5274	0.2866	0.7358	0.6787	0.7395	0.7138	0.9348
HCNOFClBr/C103093	0.7807	0.8112	0.8124	0.9682	0.7576	0.7942	0.7939	0.9742	0.7305	0.7748	0.7813	0.9473	0.5889	0.6825	0.6197	0.94	0.6071	0.6936	0.6338	0.931	0.7908	0.8187	0.825	0.9802
HCNOFClBr/C103140121	0.8253	0.8453	0.8627	0.9552	0.7719	0.8046	0.8166	0.9336	0.7189	0.7667	0.771	0.904	0.3221	0.5362	0.3238	0.7845	0.319	0.5346	0.3184	0.7864	0.844	0.8602	0.8788	0.9702
HCNOFClBr/C10315987	0.7757	0.8074	0.8081	0.9778	0.7389	0.7808	0.7816	0.9768	0.5793	0.6767	0.6432	0.9417	0.6191	0.7011	0.6533	0.9358	0.5734	0.6732	0.6089	0.9246	0.7506	0.7891	0.7893	0.9812
HCNOFClBr/C103162	0.8166	0.8385	0.8442	0.9731	0.813	0.8356	0.8407	0.9692	0.712	0.762	0.7473	0.8967	0.5288	0.647	0.5436	0.9024	0.404	0.5784	0.416	0.8092	0.8021	0.8273	0.8265	0.9738
HCNOFClBr/C103231	0.7751	0.807	0.808	0.9705	0.7442	0.7845	0.7826	0.9758	0.7524	0.7904	0.8006	0.9509	0.5962	0.687	0.633	0.947	0.6157	0.699	0.6445	0.9321	0.7957	0.8224	0.8318	0.9814
HCNOFClBr/C103242	0.7978	0.824	0.8266	0.9755	0.7654	0.7998	0.8004	0.9787	0.7677	0.8015	0.8123	0.9576	0.6255	0.7051	0.6578	0.9485	0.6605	0.7275	0.6834	0.9368	0.7978	0.824	0.8297	0.9827
HCNOFClBr/C103264	0.8638	0.8763	0.89	0.9796	0.8565	0.8703	0.883	0.9778	0.8439	0.8601	0.8797	0.9688	0.4384	0.5968	0.4555	0.8668	0.5021	0.6318	0.5253	0.9007	0.8271	0.8466	0.8563	0.9821
HCNOFClBr/C103297	0.7999	0.8256	0.8311	0.9798	0.6501	0.7207	0.7148	0.9402	0.4634	0.6103	0.5142	0.9346	0.723	0.7696	0.7704	0.9668	0.6961	0.7511	0.7463	0.9639	0.7998	0.8255	0.8318	0.9754
HCNOFClBr/C103300	0.8204	0.8414	0.8547	0.9804	0.6518	0.7218	0.7252	0.9186	0.6526	0.7224	0.7027	0.954	0.7432	0.7838	0.7933	0.9715	0.6906	0.7474	0.7504	0.9734	0.7851	0.8144	0.82	0.9785
HCNOFClBr/C103322	0.8261	0.8458	0.8437	0.9722	0.7701	0.8033	0.7891	0.966	0.7369	0.7794	0.754	0.9394	0.5476	0.6579	0.5833	0.9071	0.529	0.6471	0.5559	0.8763	0.8198	0.841	0.8342	0.9678
HCNOFClBr/C103333	0.7895	0.8177	0.8265	0.9876	0.7295	0.7741	0.773	0.9742	0.6143	0.6981	0.6683	0.9608	0.6755	0.7373	0.7362	0.9543	0.5911	0.6838	0.6673	0.9568	0.7515	0.7897	0.7901	0.9737
HCNOFClBr/C10334266	0.5375	0.652	0.5619	0.9386	0.5256	0.6451	0.5551	0.9488	0.5054	0.6336	0.5464	0.9335	0.5048	0.6333	0.5267	0.9173	0.5086	0.6354	0.5054	0.9069	0.5583	0.6642	0.5884	0.9513
HCNOFClBr/C103366	0.8314	0.8501	0.8639	0.9796	0.821	0.8418	0.8538	0.9783	0.7986	0.8246	0.8429	0.9653	0.4892	0.6245	0.5087	0.8946	0.5593	0.6648	0.5836	0.9101	0.8497	0.8647	0.8764	0.9837
HCNOFClBr/C103377	0.8111	0.8342	0.8413	0.9745	0.785	0.8143	0.8172	0.9723	0.7802	0.8108	0.827	0.9592	0.5303	0.6479	0.5537	0.9202	0.5731	0.673	0.5959	0.934	0.8177	0.8393	0.8521	0.9796
HCNOFClBr/C103413	0.8927	0.9007	0.9134	0.9866	0.8767	0.8871	0.8991	0.9807	0.8523	0.8668	0.884	0.9781	0.4393	0.5972	0.4628	0.8703	0.5411	0.6541	0.5651	0.9025	0.8509	0.8657	0.8755	0.986
HCNOFClBr/C103435	0.8352	0.8531	0.8611	0.9814	0.817	0.8388	0.8434	0.976	0.8155	0.8376	0.858	0.9675	0.4971	0.629	0.5048	0.8906	0.5802	0.6772	0.5918	0.9044	0.856	0.8699	0.8782	0.9799
HCNOFClBr/C103457	0.8513	0.866	0.8799	0.9771	0.82	0.8411	0.8524	0.9735	0.7881	0.8167	0.8357	0.9643	0.509	0.6357	0.5341	0.9094	0.6149	0.6985	0.6468	0.9351	0.8563	0.8701	0.8847	0.9825
HCNOFClBr/C103491	0.779	0.8099	0.7964	0.9625	0.6536	0.723	0.6816	0.9389	0.637	0.7124	0.6639	0.924	0.6715	0.7347	0.7089	0.9283	0.5957	0.6866	0.6195	0.8554	0.7743	0.8064	0.7884	0.9427
HCNOFClBr/C103504	0.7246	0.7707	0.7594	0.9807	0.624	0.7042	0.668	0.9562	0.6967	0.7515	0.7458	0.9675	0.6144	0.6982	0.6599	0.9336	0.6653	0.7307	0.7033	0.9521	0.7715	0.8043	0.803	0.9826
HCNOFClBr/C103526	0.8285	0.8478	0.8555	0.9747	0.7948	0.8217	0.8257	0.9745	0.7998	0.8255	0.8434	0.9585	0.5302	0.6478	0.5538	0.9219	0.5683	0.6701	0.5907	0.9329	0.8701	0.8815	0.8931	0.9822
HCNOFClBr/C103537	0.8861	0.895	0.9085	0.9867	0.8675	0.8793	0.8922	0.9816	0.852	0.8666	0.8842	0.9778	0.4272	0.5907	0.4513	0.8721	0.5208	0.6424	0.5497	0.9159	0.8579	0.8715	0.8822	0.9857
HCNOFClBr/C10353863	0.7856	0.8148	0.7911	0.9476	0.8124	0.8352	0.8183	0.96	0.6348	0.711	0.6343	0.887	0.7459	0.7857	0.75	0.9282	0.5088	0.6356	0.5042	0.8165	0.7779	0.809	0.7798	0.9322
HCNOFClBr/C103548	0.8769	0.8872	0.9024	0.9781	0.8553	0.8693	0.8836	0.9753	0.8569	0.8706	0.8886	0.9713	0.513	0.6379	0.5398	0.9106	0.5553	0.6624	0.5872	0.9289	0.9015	0.9082	0.9229	0.9835
HCNOFClBr/C103606	0.9116	0.9171	0.9264	0.9857	0.8945	0.9021	0.9112	0.9832	0.8695	0.881	0.8988	0.9783	0.5543	0.6618	0.5725	0.9168	0.6171	0.6999	0.6347	0.9231	0.8858	0.8947	0.9042	0.9845
HCNOFClBr/C103617	0.8352	0.8531	0.8571	0.9736	0.8037	0.8285	0.8282	0.9744	0.7822	0.8122	0.821	0.9548	0.6309	0.7085	0.6537	0.9344	0.6786	0.7394	0.698	0.9465	0.8607	0.8738	0.8807	0.9782
HCNOFClBr/C103639	0.7807	0.8111	0.8099	0.9774	0.6874	0.7453	0.7303	0.9597	0.667	0.7317	0.7152	0.9724	0.8045	0.8291	0.834	0.9753	0.7185	0.7665	0.7692	0.9323	0.8507	0.8655	0.8729	0.9834
HCNOFClBr/C103640	0.8449	0.8608	0.8715	0.9845	0.7318	0.7757	0.7736	0.9683	0.6122	0.6968	0.6596	0.9641	0.8007	0.8262	0.8362	0.9647	0.7073	0.7588	0.7634	0.9342	0.8154	0.8375	0.8466	0.9828
HCNOFClBr/C10364940	0.8882	0.8968	0.9132	0.9915	0.8792	0.8891	0.9049	0.9857	0.8375	0.8549	0.8724	0.9746	0.4277	0.591	0.467	0.8596	0.4296	0.592	0.4651	0.8544	0.8727	0.8837	0.8993	0.979
HCNOFClBr/C103651	0.773	0.8054	0.8073	0.9753	0.667	0.7317	0.7326	0.9501	0.4852	0.6223	0.5425	0.9244	0.6877	0.7455	0.7278	0.9534	0.764	0.7988	0.8014	0.9688	0.7979	0.8241	0.8333	0.9837
HCNOFClBr/C103673	0.7491	0.788	0.7703	0.9589	0.6783	0.7392	0.7079	0.9429	0.5685	0.6702	0.5891	0.9008	0.6763	0.7379	0.7003	0.9318	0.5405	0.6537	0.5478	0.8494	0.7495	0.7883	0.7663	0.9473
HCNOFClBr/C103695	0.7982	0.8243	0.8163	0.9674	0.781	0.8114	0.7982	0.9693	0.7208	0.768	0.7371	0.9259	0.606	0.6929	0.6245	0.9267	0.5216	0.6429	0.5285	0.8697	0.8134	0.8359	0.8309	0.9654
HCNOFClBr/C103719	0.2212	0.4856	0.2741	0.922	0.2156	0.4828	0.2693	0.9079	0.2103	0.4801	0.2736	0.9035	0.1553	0.4521	0.1358	0.6614	0.1519	0.4504	0.1289	0.6916	0.2404	0.4952	0.3016	0.9368
HCNOFClBr/C103731	0.8737	0.8845	0.8965	0.9876	0.8373	0.8548	0.8646	0.9793	0.8109	0.834	0.8527	0.9785	0.5985	0.6884	0.6337	0.9315	0.6237	0.704	0.6607	0.9407	0.8646	0.877	0.89	0.986
HCNOFClBr/C10373781	0.5405	0.6538	0.565	0.9394	0.5284	0.6467	0.5582	0.9495	0.5075	0.6348	0.5487	0.9344	0.5105	0.6365	0.5333	0.9181	0.5119	0.6373	0.5095	0.9076	0.5636	0.6673	0.5942	0.9522
HCNOFClBr/C10374808	0.8875	0.8962	0.9111	0.9824	0.8848	0.8939	0.9086	0.9811	0.8451	0.861	0.8801	0.9715	0.4995	0.6303	0.5175	0.8942	0.5501	0.6593	0.5735	0.9147	0.7953	0.8221	0.832	0.9786
HCNOFClBr/C10375969	0.6581	0.7259	0.7162	0.9594	0.6224	0.7032	0.6942	0.9655	0.4423	0.5988	0.5213	0.9071	0.6235	0.7038	0.6826	0.9359	0.6684	0.7326	0.7444	0.9496	0.6628	0.729	0.7312	0.9616
HCNOFClBr/C103796992	0.8349	0.8529	0.8575	0.9454	0.8009	0.8263	0.8255	0.9334	0.7228	0.7694	0.7642	0.9028	0.5895	0.6828	0.6088	0.9015	0.6506	0.7211	0.6741	0.9243	0.805	0.8294	0.8357	0.9576
HCNOFClBr/C103797	0.7188	0.7667	0.755	0.962	0.7091	0.76	0.7417	0.9668	0.6215	0.7026	0.6772	0.947	0.6031	0.6912	0.6223	0.9127	0.6622	0.7286	0.6767	0.9284	0.7422	0.7831	0.771	0.972
HCNOFClBr/C103811	0.7697	0.803	0.7939	0.9415	0.7635	0.7985	0.7861	0.9395	0.6578	0.7257	0.6831	0.8838	0.5771	0.6754	0.5875	0.8901	0.5816	0.6781	0.6059	0.9114	0.7539	0.7915	0.7735	0.9492
HCNOFClBr/C103822	0.8136	0.8362	0.8378	0.9685	0.792	0.8196	0.8159	0.9736	0.667	0.7318	0.7014	0.911	0.6537	0.7231	0.6758	0.8942	0.5918	0.6843	0.6222	0.8549	0.8076	0.8315	0.8286	0.9674
HCNOFClBr/C103844	0.7397	0.7813	0.7785	0.9666	0.7333	0.7768	0.7687	0.9733	0.6664	0.7314	0.7066	0.9116	0.4487	0.6023	0.4551	0.8701	0.4334	0.594	0.4364	0.8661	0.7865	0.8154	0.8207	0.9702
HCNOFClBr/C103902	0.7415	0.7826	0.7704	0.9532	0.7501	0.7887	0.7783	0.962	0.6227	0.7033	0.6494	0.8921	0.4599	0.6084	0.4474	0.8608	0.4089	0.581	0.4004	0.8238	0.7231	0.7697	0.7601	0.9633
HCNOFClBr/C103935	0.8492	0.8643	0.8778	0.9711	0.8425	0.859	0.872	0.975	0.7588	0.795	0.8106	0.9514	0.5033	0.6325	0.5333	0.9136	0.4437	0.5996	0.4559	0.8866	0.8352	0.8531	0.8655	0.979
HCNOFClBr/C103957	0.7032	0.7559	0.7134	0.954	0.689	0.7463	0.7101	0.9574	0.5573	0.6636	0.5768	0.9361	0.6438	0.7167	0.6592	0.9236	0.6186	0.7008	0.6152	0.9183	0.698	0.7524	0.7134	0.959
HCNOFClBr/C10397305	0.7784	0.8094	0.8156	0.9753	0.7688	0.8023	0.8065	0.9797	0.7145	0.7637	0.7648	0.9691	0.4238	0.5889	0.4211	0.8438	0.4674	0.6125	0.473	0.8527	0.7613	0.7968	0.7936	0.9763
HCNOFClBr/C10401113	0.724	0.7703	0.7453	0.9516	0.7286	0.7735	0.7464	0.9481	0.6295	0.7076	0.6306	0.8677	0.6035	0.6914	0.615	0.9052	0.4659	0.6116	0.4821	0.8474	0.7655	0.7999	0.7744	0.9515
HCNOFClBr/C10403471	0.7531	0.7909	0.7949	0.9621	0.7451	0.7852	0.7868	0.9708	0.652	0.722	0.6862	0.9385	0.5752	0.6743	0.6136	0.8916	0.5862	0.6809	0.6266	0.9001	0.7875	0.8162	0.8174	0.9675
HCNOFClBr/C10405842	0.6462	0.7182	0.7113	0.9544	0.6129	0.6973	0.6982	0.9635	0.4006	0.5766	0.4808	0.9031	0.5013	0.6313	0.5668	0.8809	0.6731	0.7358	0.7474	0.9663	0.6673	0.732	0.7363	0.9689
HCNOFClBr/C10405853	0.6262	0.7055	0.6981	0.9656	0.5953	0.6864	0.6876	0.9583	0.3905	0.5714	0.4754	0.8952	0.483	0.6211	0.5487	0.8785	0.6706	0.7341	0.7448	0.9757	0.6354	0.7114	0.7179	0.9401
HCNOFClBr/C10409548	0.8133	0.8359	0.8353	0.9716	0.7892	0.8175	0.8087	0.9688	0.714	0.7634	0.7493	0.9541	0.5598	0.6651	0.5734	0.9005	0.6289	0.7073	0.6422	0.9167	0.8046	0.8292	0.8233	0.9711
HCNOFClBr/C104096	0.6606	0.7275	0.6635	0.9441	0.6674	0.732	0.6747	0.9476	0.5248	0.6447	0.5503	0.908	0.5806	0.6775	0.5678	0.8976	0.6011	0.69	0.5926	0.9001	0.6769	0.7383	0.6742	0.9379
HCNOFClBr/C104132	0.7987	0.8247	0.8223	0.9614	0.7751	0.807	0.8016	0.967	0.56	0.6652	0.5656	0.8605	0.7286	0.7735	0.7584	0.9435	0.6017	0.6903	0.6334	0.8551	0.7735	0.8058	0.7935	0.9492
HCNOFClBr/C10415879	0.7457	0.7856	0.7569	0.9444	0.7222	0.769	0.7433	0.9588	0.5637	0.6674	0.563	0.853	0.7617	0.7971	0.7738	0.9563	0.4662	0.6118	0.4492	0.7966	0.7261	0.7717	0.7273	0.9135
HCNOFClBr/C104201	0.8051	0.8296	0.8281	0.9676	0.8059	0.8301	0.8275	0.9695	0.6785	0.7393	0.7228	0.947	0.5948	0.6861	0.6047	0.9116	0.6534	0.7229	0.6651	0.9258	0.8145	0.8368	0.839	0.9769
HCNOFClBr/C10420890	0.7768	0.8082	0.7838	0.9441	0.7325	0.7762	0.7352	0.9047	0.5696	0.6709	0.5545	0.8499	0.7707	0.8037	0.7823	0.9288	0.5482	0.6582	0.5363	0.8166	0.8397	0.8567	0.8445	0.9453
HCNOFClBr/C104212	0.8497	0.8648	0.8759	0.9751	0.8379	0.8552	0.8653	0.9731	0.7893	0.8175	0.8345	0.9639	0.4751	0.6167	0.4844	0.8774	0.5706	0.6715	0.5907	0.9042	0.842	0.8585	0.8729	0.9758
HCNOFClBr/C104222346	0.8081	0.8319	0.8403	0.9694	0.8093	0.8328	0.8392	0.9761	0.7395	0.7812	0.7706	0.9546	0.5471	0.6576	0.5795	0.898	0.5026	0.6321	0.5339	0.8845	0.7698	0.803	0.8018	0.9668
HCNOFClBr/C10422352	0.647	0.7187	0.6993	0.9623	0.6235	0.7039	0.6845	0.9548	0.5504	0.6595	0.6206	0.9299	0.6226	0.7033	0.6704	0.9484	0.6683	0.7326	0.7108	0.9579	0.6724	0.7353	0.727	0.962
HCNOFClBr/C10430974	0.6533	0.7228	0.6692	0.9533	0.6398	0.7142	0.6619	0.9519	0.5519	0.6604	0.5698	0.9146	0.6567	0.725	0.6681	0.9425	0.5759	0.6746	0.5974	0.9358	0.6505	0.721	0.6713	0.9448
HCNOFClBr/C104326945	0.7381	0.7802	0.7711	0.9581	0.7381	0.7802	0.77	0.9558	0.6702	0.7338	0.6964	0.9259	0.451	0.6035	0.4672	0.8749	0.4146	0.584	0.4432	0.8725	0.7345	0.7776	0.762	0.9559
HCNOFClBr/C10443659	0.6193	0.7012	0.6701	0.926	0.6282	0.7068	0.6771	0.9152	0.4951	0.6278	0.5436	0.8587	0.3758	0.5637	0.3799	0.8138	0.4041	0.5785	0.439	0.8461	0.5988	0.6885	0.6543	0.9135
HCNOFClBr/C104438	0.6482	0.7195	0.6673	0.9527	0.6432	0.7163	0.671	0.9546	0.5548	0.6621	0.5788	0.8862	0.5268	0.6458	0.5302	0.9116	0.3115	0.5309	0.2955	0.766	0.6545	0.7236	0.6836	0.9684
HCNOFClBr/C104450	0.8176	0.8393	0.8453	0.9784	0.7857	0.8149	0.8185	0.9765	0.7035	0.7561	0.7586	0.9638	0.6335	0.7101	0.6616	0.9416	0.548	0.6582	0.576	0.9285	0.8073	0.8312	0.8406	0.9825
HCNOFClBr/C104451709	0.7769	0.8083	0.8144	0.9818	0.7824	0.8124	0.8189	0.9843	0.6418	0.7154	0.6933	0.9545	0.3436	0.5472	0.3366	0.7865	0.3378	0.5442	0.3312	0.7789	0.7982	0.8243	0.8334	0.9836
HCNOFClBr/C104461	0.8484	0.8637	0.8713	0.9782	0.839	0.8561	0.8632	0.9787	0.7533	0.791	0.8001	0.9706	0.6077	0.694	0.6322	0.9299	0.5671	0.6694	0.5938	0.9343	0.8468	0.8624	0.8717	0.9817
HCNOFClBr/C104472	0.7742	0.8063	0.7979	0.9272	0.7276	0.7728	0.753	0.9126	0.6344	0.7107	0.6787	0.8861	0.5176	0.6406	0.5219	0.8682	0.5585	0.6643	0.5723	0.9	0.8299	0.8489	0.8563	0.9624
HCNOFClBr/C104518	0.7503	0.7889	0.7895	0.975	0.6569	0.7251	0.7244	0.9537	0.4633	0.6103	0.5255	0.9196	0.6566	0.725	0.6992	0.9454	0.7325	0.7762	0.7756	0.9662	0.7632	0.7982	0.8045	0.9814
HCNOFClBr/C104529	0.8112	0.8343	0.8364	0.9807	0.6682	0.7325	0.7193	0.9548	0.5072	0.6347	0.5556	0.9504	0.7963	0.8228	0.8243	0.9724	0.6348	0.711	0.6799	0.9167	0.8041	0.8288	0.8277	0.9757
HCNOFClBr/C104530	0.6812	0.7411	0.6775	0.9453	0.6513	0.7215	0.6552	0.946	0.5372	0.6518	0.5509	0.9038	0.6109	0.696	0.6072	0.9058	0.6647	0.7303	0.6583	0.9204	0.6851	0.7437	0.677	0.9372
HCNOFClBr/C104534965	0.9321	0.9353	0.9505	0.9893	0.9336	0.9367	0.9516	0.9888	0.892	0.9	0.9206	0.9671	0.2981	0.5241	0.3088	0.8006	0.321	0.5356	0.3382	0.7836	0.9102	0.9158	0.9338	0.979
HCNOFClBr/C104574	0.7126	0.7624	0.7578	0.9695	0.6915	0.748	0.7373	0.9613	0.6658	0.7309	0.7286	0.9568	0.4382	0.5966	0.4529	0.8906	0.3733	0.5624	0.3873	0.8578	0.7082	0.7594	0.7534	0.9723
HCNOFClBr/C10458147	0.6363	0.7119	0.6647	0.9571	0.644	0.7168	0.68	0.9675	0.5513	0.66	0.5986	0.9392	0.6485	0.7197	0.6768	0.9491	0.6525	0.7223	0.6711	0.9315	0.6573	0.7254	0.6943	0.9685
HCNOFClBr/C104585	0.7183	0.7663	0.7451	0.9418	0.6971	0.7518	0.7354	0.9597	0.5341	0.65	0.5608	0.8447	0.5999	0.6892	0.6178	0.8577	0.3628	0.557	0.3638	0.6713	0.7102	0.7607	0.7392	0.9356
HCNOFClBr/C104610	0.7981	0.8242	0.831	0.9679	0.7736	0.8059	0.8115	0.9753	0.7071	0.7586	0.761	0.9562	0.5563	0.663	0.583	0.9218	0.5826	0.6787	0.6031	0.9106	0.7799	0.8105	0.8147	0.9709
HCNOFClBr/C104632	0.76	0.7959	0.77	0.9353	0.7386	0.7805	0.7503	0.9473	0.5607	0.6656	0.5488	0.8302	0.7217	0.7686	0.727	0.8949	0.4301	0.5923	0.4208	0.7111	0.7542	0.7917	0.7559	0.9179
HCNOFClBr/C10463204	0.8207	0.8416	0.8378	0.9603	0.8166	0.8384	0.8356	0.9652	0.6712	0.7345	0.689	0.9197	0.5896	0.6829	0.5862	0.8363	0.6328	0.7097	0.6454	0.8655	0.8219	0.8426	0.834	0.9626
HCNOFClBr/C1046566	0.8853	0.8943	0.9044	0.9867	0.827	0.8466	0.8536	0.9746	0.7869	0.8158	0.8322	0.9769	0.5439	0.6557	0.5961	0.8863	0.645	0.7175	0.6879	0.9325	0.8815	0.891	0.9055	0.9922
HCNOFClBr/C104665	0.8503	0.8653	0.8823	0.9846	0.8171	0.8388	0.8532	0.9743	0.8406	0.8574	0.8797	0.9832	0.3888	0.5705	0.4303	0.8674	0.4121	0.5827	0.4621	0.9131	0.8171	0.8388	0.855	0.9839
HCNOFClBr/C104712	0.7349	0.7779	0.7366	0.9376	0.6975	0.7521	0.7089	0.9447	0.6272	0.7062	0.6553	0.9473	0.6159	0.6991	0.6206	0.8964	0.627	0.7061	0.6294	0.9226	0.7351	0.7781	0.7422	0.9598
HCNOFClBr/C104723	0.6288	0.7072	0.6908	0.9728	0.5776	0.6757	0.6617	0.9636	0.4023	0.5775	0.4705	0.9173	0.539	0.6529	0.5919	0.9209	0.6389	0.7136	0.7032	0.9601	0.6367	0.7122	0.7	0.9778
HCNOFClBr/C10472976	0.7019	0.755	0.7145	0.9454	0.681	0.741	0.7105	0.9541	0.5051	0.6335	0.5068	0.8631	0.6407	0.7147	0.6457	0.933	0.2218	0.4859	0.1531	0.6451	0.7173	0.7656	0.7272	0.9379
HCNOFClBr/C104756	0.6845	0.7433	0.7143	0.9493	0.6834	0.7426	0.7224	0.9275	0.444	0.5998	0.4599	0.8486	0.4976	0.6293	0.5144	0.8809	0.4646	0.611	0.4714	0.8396	0.7068	0.7584	0.7433	0.9566
HCNOFClBr/C104767	0.6735	0.736	0.7036	0.9491	0.684	0.743	0.727	0.9607	0.4629	0.61	0.4858	0.842	0.5656	0.6685	0.589	0.9156	0.2739	0.512	0.2485	0.7198	0.6936	0.7495	0.7275	0.9359
HCNOFClBr/C10478010	0.7279	0.773	0.7667	0.9709	0.7316	0.7756	0.7697	0.9742	0.6765	0.738	0.7294	0.9596	0.4181	0.5859	0.422	0.8719	0.443	0.5992	0.4528	0.8702	0.6899	0.7469	0.7259	0.9725
HCNOFClBr/C10478032	0.7162	0.7649	0.7546	0.9663	0.721	0.7682	0.7569	0.9721	0.6708	0.7342	0.7212	0.9554	0.4211	0.5875	0.4253	0.8765	0.4373	0.5961	0.4447	0.87	0.6761	0.7378	0.7122	0.969
HCNOFClBr/C10478043	0.7166	0.7651	0.753	0.9648	0.7174	0.7657	0.7522	0.9705	0.6684	0.7326	0.7171	0.9541	0.4298	0.5921	0.4339	0.881	0.4354	0.5952	0.441	0.8712	0.6739	0.7363	0.7082	0.9676
HCNOFClBr/C10478065	0.7088	0.7598	0.7432	0.964	0.7113	0.7615	0.7439	0.9694	0.6584	0.7261	0.7052	0.9523	0.448	0.6019	0.4541	0.8899	0.4334	0.5941	0.4372	0.8749	0.6658	0.731	0.6982	0.967
HCNOFClBr/C104789	0.6938	0.7495	0.7097	0.9452	0.6868	0.7448	0.7108	0.9344	0.5271	0.646	0.5439	0.8641	0.5337	0.6498	0.5395	0.8731	0.4201	0.5869	0.3998	0.7982	0.7036	0.7562	0.7294	0.9514
HCNOFClBr/C10479251	0.8137	0.8362	0.8279	0.9725	0.6965	0.7514	0.7283	0.9569	0.6624	0.7287	0.7011	0.9516	0.7221	0.769	0.7463	0.9493	0.7025	0.7555	0.7271	0.9407	0.8135	0.836	0.8268	0.9704
HCNOFClBr/C104825	0.7264	0.772	0.7526	0.9689	0.6139	0.6978	0.6498	0.9494	0.5562	0.6629	0.6168	0.9453	0.7397	0.7813	0.7658	0.9657	0.7121	0.762	0.7425	0.9583	0.7778	0.8089	0.8067	0.9817
HCNOFClBr/C104836	0.761	0.7966	0.7965	0.9782	0.7093	0.7601	0.7483	0.9663	0.6833	0.7425	0.7377	0.9786	0.6273	0.7063	0.6687	0.926	0.6401	0.7143	0.6847	0.9285	0.7582	0.7946	0.7981	0.9801
HCNOFClBr/C10484090	0.8545	0.8686	0.8729	0.9691	0.854	0.8682	0.8722	0.9703	0.7175	0.7657	0.7453	0.9191	0.5573	0.6636	0.5629	0.8742	0.5336	0.6498	0.5437	0.8197	0.847	0.8625	0.8664	0.9584
HCNOFClBr/C10484352	0.7439	0.7843	0.7837	0.9737	0.7073	0.7587	0.7565	0.9772	0.6947	0.7502	0.7499	0.9613	0.5727	0.6727	0.6101	0.9325	0.6158	0.699	0.6458	0.9103	0.7246	0.7707	0.7716	0.9777
HCNOFClBr/C104857887	0.7521	0.7902	0.8069	0.9739	0.748	0.7872	0.8044	0.9734	0.7199	0.7674	0.7843	0.9639	0.2717	0.5109	0.2864	0.8079	0.3053	0.5277	0.3273	0.7936	0.7809	0.8113	0.8295	0.9742
HCNOFClBr/C104858	0.6138	0.6978	0.6055	0.9253	0.5008	0.631	0.4904	0.9032	0.4045	0.5787	0.4042	0.8409	0.6239	0.7041	0.6266	0.8947	0.5122	0.6375	0.5142	0.8831	0.66	0.7272	0.6653	0.9262
HCNOFClBr/C104870	0.7743	0.8064	0.7955	0.9591	0.7641	0.7989	0.7842	0.9628	0.6688	0.7329	0.718	0.9348	0.4964	0.6286	0.4797	0.8733	0.5452	0.6565	0.5363	0.8872	0.7875	0.8162	0.806	0.9681
HCNOFClBr/C104881	0.7875	0.8162	0.8181	0.9722	0.7762	0.8078	0.8067	0.9655	0.7195	0.7672	0.7698	0.9496	0.4048	0.5789	0.3911	0.8316	0.4565	0.6065	0.4488	0.851	0.7952	0.822	0.8227	0.9764
HCNOFClBr/C104905	0.7711	0.804	0.8034	0.9705	0.7492	0.7881	0.7879	0.969	0.581	0.6777	0.643	0.9306	0.7347	0.7778	0.7642	0.9505	0.5856	0.6805	0.6148	0.9253	0.7817	0.8119	0.814	0.9715
HCNOFClBr/C104927	0.8305	0.8493	0.8626	0.9784	0.8266	0.8463	0.8605	0.9765	0.722	0.7689	0.78	0.9658	0.4705	0.6142	0.4922	0.9004	0.5022	0.6318	0.5339	0.9267	0.8287	0.8479	0.863	0.9824
HCNOFClBr/C104938	0.8306	0.8494	0.8576	0.9782	0.812	0.8349	0.8412	0.976	0.6987	0.7529	0.7578	0.9636	0.6009	0.6898	0.6274	0.9313	0.5352	0.6507	0.5633	0.9289	0.8243	0.8445	0.8557	0.9823
HCNOFClBr/C10494878	0.5882	0.6821	0.6589	0.9646	0.5537	0.6615	0.6453	0.9605	0.3442	0.5474	0.4226	0.8928	0.4582	0.6075	0.5182	0.8969	0.6078	0.6941	0.6861	0.9672	0.5959	0.6867	0.6781	0.9761
HCNOFClBr/C104949	0.8639	0.8763	0.8877	0.9621	0.8547	0.8688	0.8792	0.9663	0.6725	0.7354	0.7054	0.8539	0.7289	0.7737	0.7573	0.935	0.6418	0.7154	0.6686	0.862	0.8376	0.855	0.8594	0.9421
HCNOFClBr/C10498358	0.729	0.7738	0.7658	0.9759	0.5815	0.678	0.6409	0.9428	0.535	0.6506	0.594	0.9407	0.7191	0.7668	0.7509	0.9709	0.649	0.7201	0.6841	0.9524	0.719	0.7668	0.7593	0.9788
HCNOFClBr/C105055	0.7051	0.7573	0.7571	0.9665	0.6251	0.7049	0.7011	0.9519	0.4234	0.5887	0.4905	0.9043	0.6269	0.706	0.6792	0.9174	0.7179	0.7661	0.774	0.9454	0.6883	0.7458	0.7474	0.962
HCNOFClBr/C105088	0.7029	0.7557	0.7324	0.9509	0.7071	0.7586	0.7428	0.9661	0.4782	0.6185	0.4935	0.8482	0.6274	0.7063	0.6524	0.9136	0.3837	0.5678	0.3883	0.7405	0.6989	0.753	0.7256	0.9396
HCNOFClBr/C105146	0.7226	0.7693	0.7416	0.9481	0.726	0.7717	0.7505	0.9586	0.6372	0.7125	0.6767	0.9272	0.6137	0.6977	0.6292	0.9142	0.54	0.6535	0.5324	0.8812	0.7793	0.8101	0.802	0.9653
HCNOFClBr/C10516719	0.8725	0.8835	0.8827	0.9625	0.8659	0.878	0.8771	0.966	0.7133	0.7628	0.7354	0.9004	0.6315	0.7089	0.6248	0.8671	0.5481	0.6582	0.5461	0.8152	0.8822	0.8917	0.8931	0.9722
HCNOFClBr/C105184381	0.8267	0.8464	0.8511	0.965	0.8229	0.8434	0.8485	0.9689	0.6739	0.7363	0.7059	0.9189	0.4481	0.602	0.4414	0.7781	0.4863	0.6229	0.4995	0.7898	0.8326	0.851	0.8559	0.9703
HCNOFClBr/C10519069	0.8389	0.856	0.8645	0.9812	0.8111	0.8342	0.8408	0.9771	0.7804	0.8109	0.8258	0.9774	0.5993	0.6889	0.6313	0.9398	0.5725	0.6726	0.604	0.9199	0.8231	0.8435	0.8529	0.9828
HCNOFClBr/C10519207	0.6921	0.7484	0.7279	0.9485	0.6785	0.7393	0.7157	0.9473	0.6903	0.7472	0.7418	0.9355	0.5027	0.6321	0.5267	0.8444	0.5444	0.656	0.5748	0.8425	0.7063	0.7581	0.7455	0.9539
HCNOFClBr/C10522266	0.6816	0.7414	0.7169	0.95	0.6657	0.7309	0.7159	0.9628	0.4616	0.6093	0.4931	0.8472	0.5462	0.6571	0.571	0.8864	0.3332	0.5418	0.3312	0.748	0.6566	0.725	0.6998	0.9351
HCNOFClBr/C10526075	0.9188	0.9234	0.9355	0.9808	0.9048	0.9111	0.9237	0.9748	0.7832	0.813	0.8153	0.9042	0.5335	0.6497	0.5791	0.9056	0.4966	0.6287	0.5421	0.8597	0.8741	0.8848	0.8961	0.9736
HCNOFClBr/C105306	0.6509	0.7213	0.6813	0.9462	0.6695	0.7334	0.7114	0.9604	0.4648	0.6111	0.4811	0.8412	0.5275	0.6463	0.5471	0.9069	0.2732	0.5116	0.248	0.7127	0.6708	0.7343	0.7054	0.9424
HCNOFClBr/C105317	0.5567	0.6633	0.5431	0.8984	0.5586	0.6643	0.5594	0.9077	0.5017	0.6316	0.4638	0.7879	0.6173	0.6999	0.6082	0.9064	0.3321	0.5413	0.2875	0.7674	0.6189	0.701	0.6023	0.8902
HCNOFClBr/C105340	0.8329	0.8513	0.8655	0.9413	0.8006	0.8261	0.8391	0.9303	0.7731	0.8055	0.8224	0.906	0.4057	0.5794	0.4204	0.852	0.4265	0.5904	0.4387	0.8468	0.8723	0.8833	0.902	0.9621
HCNOFClBr/C105351	0.8441	0.8602	0.8692	0.9482	0.8381	0.8554	0.8634	0.9502	0.7719	0.8046	0.8104	0.9055	0.5692	0.6706	0.5823	0.8983	0.5785	0.6762	0.5974	0.9137	0.8344	0.8525	0.8557	0.9487
HCNOFClBr/C105362	0.7787	0.8096	0.8204	0.9663	0.7759	0.8076	0.8166	0.963	0.7506	0.7891	0.8068	0.9558	0.4554	0.606	0.4762	0.887	0.5064	0.6342	0.5299	0.8924	0.8202	0.8413	0.857	0.9732
HCNOFClBr/C105373	0.8281	0.8474	0.8626	0.9697	0.8249	0.8449	0.8602	0.9742	0.795	0.8218	0.8473	0.9481	0.5073	0.6347	0.5517	0.9262	0.5267	0.6458	0.5667	0.9257	0.8545	0.8687	0.8884	0.9768
HCNOFClBr/C105384	0.8213	0.8421	0.8568	0.972	0.8246	0.8447	0.8594	0.9755	0.7714	0.8042	0.8216	0.9568	0.4203	0.587	0.4456	0.8881	0.3997	0.5762	0.4121	0.8709	0.7969	0.8233	0.8349	0.9772
HCNOFClBr/C10538495	0.8568	0.8705	0.8706	0.9621	0.8648	0.8771	0.8793	0.966	0.7353	0.7782	0.7626	0.8989	0.6288	0.7072	0.6265	0.8754	0.5609	0.6657	0.5585	0.8266	0.8794	0.8893	0.8939	0.9709
HCNOFClBr/C105395	0.7713	0.8042	0.8134	0.9737	0.765	0.7995	0.8071	0.9719	0.7263	0.7719	0.7867	0.957	0.5058	0.6339	0.5326	0.9043	0.5079	0.635	0.5317	0.8919	0.7965	0.823	0.835	0.9789
HCNOFClBr/C105408	0.7469	0.7864	0.7783	0.9442	0.7538	0.7914	0.7847	0.9492	0.6783	0.7392	0.7218	0.9031	0.5089	0.6356	0.511	0.8762	0.448	0.6019	0.4416	0.8632	0.7473	0.7867	0.7798	0.9467
HCNOFClBr/C10541567	0.7239	0.7702	0.7503	0.965	0.7072	0.7587	0.7378	0.9706	0.6486	0.7198	0.6911	0.9459	0.5585	0.6643	0.5692	0.9229	0.5804	0.6773	0.5784	0.9037	0.7225	0.7692	0.7519	0.9733
HCNOFClBr/C10541692	0.8086	0.8322	0.8334	0.9485	0.7935	0.8208	0.8158	0.9362	0.54	0.6534	0.5543	0.8105	0.6767	0.7382	0.6987	0.8972	0.6586	0.7263	0.6827	0.8671	0.8099	0.8333	0.8302	0.9379
HCNOFClBr/C105420	0.6932	0.7492	0.7271	0.962	0.6996	0.7535	0.7355	0.973	0.6258	0.7053	0.6773	0.9436	0.6124	0.6969	0.6422	0.9246	0.5504	0.6595	0.5605	0.9003	0.708	0.7592	0.7417	0.9713
HCNOFClBr/C105431	0.7467	0.7863	0.7738	0.9349	0.7452	0.7852	0.7749	0.9452	0.6398	0.7142	0.6714	0.8464	0.5899	0.6831	0.597	0.904	0.4342	0.5945	0.4343	0.8115	0.7282	0.7732	0.7544	0.9301
HCNOFClBr/C10543121	0.9015	0.9082	0.9166	0.976	0.8974	0.9047	0.9146	0.9735	0.8247	0.8448	0.8502	0.9386	0.5039	0.6328	0.4836	0.83	0.5143	0.6387	0.5047	0.8061	0.8595	0.8728	0.8756	0.9642
HCNOFClBr/C10543574	0.8763	0.8867	0.9031	0.9813	0.8713	0.8825	0.8991	0.9839	0.8292	0.8483	0.8704	0.9724	0.4215	0.5877	0.448	0.8636	0.5201	0.642	0.545	0.8858	0.8862	0.8951	0.908	0.9858
HCNOFClBr/C105442	0.6583	0.7261	0.6747	0.9395	0.6391	0.7137	0.6535	0.9445	0.5081	0.6352	0.5115	0.8514	0.7106	0.761	0.7269	0.953	0.4256	0.5899	0.4341	0.8137	0.6397	0.7141	0.6433	0.9294
HCNOFClBr/C105453	0.8163	0.8382	0.8562	0.9729	0.8166	0.8384	0.8572	0.9757	0.7599	0.7958	0.8192	0.9557	0.4342	0.5945	0.4634	0.8799	0.4651	0.6112	0.4897	0.8809	0.8041	0.8288	0.845	0.9811
HCNOFClBr/C105464	0.8425	0.8589	0.8732	0.9752	0.829	0.8481	0.8616	0.9777	0.8096	0.833	0.8533	0.9626	0.556	0.6629	0.5932	0.9276	0.5829	0.6788	0.6147	0.9284	0.8548	0.8689	0.8838	0.9787
HCNOFClBr/C10546653	0.6157	0.699	0.6436	0.9422	0.6279	0.7066	0.6444	0.9415	0.5574	0.6637	0.5515	0.8888	0.628	0.7067	0.6432	0.9371	0.5459	0.6569	0.5787	0.9215	0.6391	0.7137	0.6439	0.9297
HCNOFClBr/C105500	0.7462	0.7859	0.7957	0.9778	0.74	0.7815	0.7906	0.9782	0.7179	0.7661	0.7773	0.9667	0.4001	0.5764	0.4251	0.8805	0.4682	0.6129	0.4947	0.8809	0.7692	0.8026	0.8137	0.9821
HCNOFClBr/C10551583	0.8607	0.8737	0.8873	0.9762	0.8604	0.8734	0.8867	0.9785	0.784	0.8136	0.8261	0.9416	0.3639	0.5576	0.3359	0.8174	0.4025	0.5776	0.3847	0.8214	0.8522	0.8668	0.8773	0.9627
HCNOFClBr/C105533	0.8139	0.8363	0.8532	0.9741	0.8096	0.833	0.85	0.9748	0.7798	0.8104	0.8344	0.9553	0.4864	0.623	0.5152	0.8936	0.5271	0.646	0.5576	0.8897	0.8417	0.8583	0.8756	0.9795
HCNOFClBr/C105544	0.7859	0.815	0.8209	0.9679	0.7754	0.8072	0.8117	0.9731	0.7451	0.7852	0.7978	0.9527	0.5866	0.6811	0.617	0.9295	0.6224	0.7032	0.6506	0.925	0.8129	0.8356	0.846	0.9796
HCNOFClBr/C105566	0.8238	0.8441	0.8576	0.9444	0.7921	0.8197	0.8302	0.9355	0.7701	0.8033	0.8172	0.9115	0.403	0.5779	0.4141	0.8544	0.4518	0.604	0.4643	0.8547	0.8577	0.8713	0.8895	0.9654
HCNOFClBr/C10557445	0.6446	0.7172	0.7069	0.9626	0.5994	0.6889	0.6807	0.9605	0.4416	0.5985	0.5254	0.9235	0.5422	0.6547	0.605	0.891	0.6942	0.7499	0.7645	0.9613	0.6587	0.7264	0.724	0.9644
HCNOFClBr/C105577	0.7988	0.8248	0.8388	0.9867	0.7808	0.8112	0.8227	0.9821	0.753	0.7908	0.8071	0.9696	0.5838	0.6794	0.6301	0.9521	0.6097	0.6952	0.652	0.9562	0.8174	0.839	0.8546	0.9862
HCNOFClBr/C105588	0.7608	0.7965	0.815	0.9803	0.7665	0.8006	0.8197	0.9818	0.7665	0.8007	0.8253	0.9719	0.454	0.6052	0.4995	0.8975	0.4238	0.5889	0.4736	0.8824	0.7848	0.8141	0.8363	0.9872
HCNOFClBr/C105602	0.798	0.8241	0.8227	0.9488	0.7876	0.8163	0.8157	0.9611	0.72	0.7675	0.7599	0.915	0.6096	0.6952	0.6234	0.9147	0.5931	0.685	0.6095	0.9023	0.7755	0.8073	0.7983	0.9459
HCNOFClBr/C105668	0.787	0.8158	0.8239	0.9704	0.7714	0.8043	0.8113	0.9765	0.7771	0.8084	0.8276	0.9535	0.5291	0.6472	0.571	0.9401	0.5514	0.6601	0.5851	0.9303	0.8255	0.8454	0.8613	0.9821
HCNOFClBr/C105679	0.7941	0.8212	0.814	0.9578	0.798	0.8242	0.8164	0.9682	0.5802	0.6772	0.5995	0.8581	0.7122	0.7621	0.7328	0.9531	0.4909	0.6255	0.5124	0.8149	0.8115	0.8345	0.8277	0.9695
HCNOFClBr/C105680	0.789	0.8174	0.823	0.9683	0.7729	0.8054	0.81	0.9742	0.7372	0.7796	0.7921	0.9466	0.6006	0.6896	0.6385	0.9427	0.6046	0.6921	0.6348	0.9343	0.7945	0.8215	0.8318	0.9767
HCNOFClBr/C10574364	0.6182	0.7005	0.6772	0.9559	0.5895	0.6828	0.6674	0.9582	0.4106	0.5819	0.4901	0.911	0.5268	0.6458	0.585	0.9164	0.688	0.7457	0.7541	0.9748	0.6572	0.7254	0.726	0.9762
HCNOFClBr/C10574375	0.6253	0.705	0.691	0.9493	0.6495	0.7204	0.7251	0.9664	0.3753	0.5634	0.4565	0.8636	0.503	0.6323	0.5688	0.8914	0.7008	0.7543	0.7705	0.9629	0.6739	0.7363	0.7461	0.9613
HCNOFClBr/C105759	0.7417	0.7827	0.7883	0.9728	0.7353	0.7782	0.7821	0.975	0.7159	0.7647	0.775	0.9548	0.5042	0.633	0.5436	0.9243	0.5591	0.6646	0.5971	0.9263	0.7395	0.7812	0.7856	0.9717
HCNOFClBr/C105760	0.8182	0.8397	0.8469	0.9719	0.7997	0.8254	0.8309	0.975	0.7949	0.8218	0.838	0.9575	0.5093	0.6358	0.5315	0.9124	0.5548	0.6621	0.5713	0.9107	0.8328	0.8512	0.8628	0.9789
HCNOFClBr/C105793	0.7838	0.8134	0.817	0.9714	0.7576	0.7941	0.7959	0.9769	0.7639	0.7987	0.8122	0.9539	0.611	0.696	0.6487	0.9461	0.6265	0.7057	0.6568	0.9317	0.7913	0.819	0.8276	0.9785
HCNOFClBr/C105839	0.6788	0.7395	0.6938	0.9342	0.6811	0.7411	0.6985	0.9189	0.4687	0.6132	0.4596	0.8283	0.5438	0.6557	0.5582	0.8635	0.4093	0.5812	0.4009	0.7446	0.6729	0.7356	0.6936	0.9289
HCNOFClBr/C105851	0.7962	0.8228	0.8257	0.9817	0.7799	0.8105	0.8126	0.9826	0.7031	0.7559	0.754	0.9663	0.55	0.6593	0.5746	0.925	0.5379	0.6523	0.5738	0.8955	0.7658	0.8001	0.801	0.9808
HCNOFClBr/C105862	0.7951	0.822	0.8181	0.9719	0.7603	0.7961	0.7871	0.9654	0.6762	0.7378	0.72	0.9604	0.5899	0.6831	0.6033	0.9102	0.5694	0.6708	0.5765	0.9141	0.7673	0.8012	0.7953	0.9688
HCNOFClBr/C105909124	0.7879	0.8165	0.8072	0.933	0.7431	0.7837	0.763	0.9236	0.6189	0.701	0.6624	0.8879	0.6618	0.7283	0.6806	0.9143	0.6298	0.7078	0.6476	0.9216	0.8417	0.8583	0.8645	0.9625
HCNOFClBr/C105919	0.8012	0.8266	0.8255	0.9656	0.7768	0.8082	0.8046	0.9713	0.7228	0.7694	0.7702	0.9437	0.6295	0.7076	0.6573	0.937	0.6307	0.7084	0.6493	0.9334	0.8269	0.8466	0.8562	0.978
HCNOFClBr/C10595069	0.8971	0.9044	0.9137	0.9836	0.8847	0.8938	0.9024	0.9794	0.8205	0.8415	0.8556	0.9714	0.4331	0.5939	0.4359	0.8676	0.4722	0.6151	0.4767	0.876	0.8926	0.9005	0.9112	0.9824
HCNOFClBr/C105953	0.8268	0.8464	0.8517	0.9708	0.8144	0.8367	0.8424	0.9775	0.7819	0.8121	0.8272	0.9595	0.5591	0.6647	0.5755	0.9199	0.5927	0.6848	0.6016	0.9093	0.7999	0.8256	0.828	0.9751
HCNOFClBr/C10599709	0.7919	0.8195	0.8261	0.9631	0.7916	0.8193	0.8222	0.9648	0.7555	0.7927	0.7969	0.9335	0.4749	0.6166	0.4907	0.8835	0.5069	0.6345	0.5182	0.8976	0.791	0.8189	0.82	0.9683
HCNOFClBr/C106003	0.8481	0.8634	0.8722	0.9716	0.8532	0.8676	0.8775	0.977	0.8033	0.8282	0.8471	0.9566	0.5824	0.6785	0.6034	0.9157	0.6146	0.6983	0.6335	0.9186	0.8563	0.8701	0.8811	0.9709
HCNOFClBr/C106025	0.6894	0.7466	0.7245	0.966	0.6584	0.7261	0.7031	0.9744	0.6271	0.7061	0.6836	0.9471	0.5776	0.6757	0.6023	0.9322	0.6209	0.7022	0.6415	0.9207	0.714	0.7633	0.7513	0.9781
HCNOFClBr/C10606470	0.6307	0.7084	0.6604	0.9437	0.6365	0.7121	0.6778	0.9583	0.444	0.5998	0.4565	0.8439	0.5879	0.6819	0.6113	0.9104	0.2653	0.5076	0.2402	0.7038	0.678	0.739	0.7112	0.9487
HCNOFClBr/C106183	0.7066	0.7583	0.7438	0.9658	0.6738	0.7362	0.72	0.9731	0.6795	0.74	0.7354	0.9445	0.5733	0.6731	0.612	0.9446	0.5975	0.6877	0.6286	0.9285	0.7198	0.7674	0.7641	0.977
HCNOFClBr/C106194	0.7846	0.814	0.8223	0.9724	0.7727	0.8052	0.8126	0.9769	0.7588	0.7951	0.8134	0.9573	0.5152	0.6392	0.5564	0.9269	0.5884	0.6822	0.6237	0.9352	0.8186	0.84	0.8549	0.9826
HCNOFClBr/C106218	0.6292	0.7074	0.6626	0.9419	0.6377	0.7128	0.6864	0.9581	0.4836	0.6214	0.5122	0.846	0.5065	0.6343	0.5251	0.8924	0.2712	0.5106	0.2403	0.7222	0.6584	0.7261	0.6989	0.9497
HCNOFClBr/C106230	0.6411	0.715	0.6502	0.9558	0.6449	0.7174	0.6644	0.9622	0.5247	0.6446	0.5533	0.9234	0.6355	0.7115	0.6477	0.9182	0.6335	0.7102	0.6456	0.9378	0.6284	0.7069	0.6474	0.9473
HCNOFClBr/C106241	0.7127	0.7624	0.7304	0.9402	0.7153	0.7642	0.7401	0.9555	0.511	0.6368	0.5217	0.8542	0.6522	0.7221	0.6681	0.9034	0.4289	0.5917	0.4287	0.7962	0.7186	0.7665	0.7384	0.9408
HCNOFClBr/C106252	0.7238	0.7701	0.738	0.9337	0.7383	0.7803	0.7617	0.9544	0.5323	0.649	0.5373	0.8466	0.6998	0.7536	0.7148	0.9301	0.3055	0.5278	0.2751	0.6774	0.7504	0.7889	0.7683	0.9406
HCNOFClBr/C106309	0.7855	0.8147	0.8188	0.968	0.7649	0.7995	0.8024	0.9746	0.7452	0.7852	0.7971	0.9463	0.5616	0.6661	0.5961	0.9348	0.6216	0.7026	0.6535	0.9312	0.8102	0.8335	0.845	0.9762
HCNOFClBr/C106310	0.789	0.8174	0.83	0.9681	0.7848	0.8142	0.8265	0.9734	0.7582	0.7946	0.8087	0.9553	0.4398	0.5975	0.464	0.9021	0.4914	0.6258	0.5141	0.8991	0.8092	0.8327	0.8445	0.9753
HCNOFClBr/C106321	0.7913	0.8191	0.8235	0.9685	0.7672	0.8011	0.8048	0.9755	0.7391	0.7809	0.7909	0.9452	0.5719	0.6722	0.6059	0.9375	0.6275	0.7064	0.6594	0.9337	0.8188	0.8401	0.8519	0.9798
HCNOFClBr/C106332	0.7159	0.7646	0.7527	0.9648	0.6902	0.7472	0.7343	0.9708	0.6913	0.7479	0.7468	0.9419	0.5605	0.6655	0.5957	0.939	0.612	0.6967	0.6412	0.9329	0.7295	0.7741	0.7721	0.9762
HCNOFClBr/C106354	0.6354	0.7113	0.6622	0.952	0.6258	0.7053	0.6583	0.9634	0.5348	0.6505	0.5852	0.9148	0.6559	0.7245	0.6846	0.9471	0.605	0.6923	0.6219	0.9314	0.661	0.7278	0.692	0.9676
HCNOFClBr/C106365	0.8244	0.8445	0.8574	0.9792	0.8103	0.8336	0.8462	0.9801	0.7776	0.8088	0.8308	0.9612	0.4953	0.6279	0.5314	0.9243	0.5093	0.6359	0.5354	0.9203	0.8351	0.853	0.8675	0.9802
HCNOFClBr/C106376	0.6673	0.732	0.747	0.9375	0.7205	0.7679	0.7912	0.9637	0.5724	0.6726	0.6663	0.9011	0.3221	0.5362	0.4089	0.7968	0.3941	0.5732	0.4981	0.8656	0.8097	0.8331	0.8645	0.993
HCNOFClBr/C106401	0.81	0.8333	0.8465	0.9716	0.8087	0.8323	0.8432	0.9649	0.5931	0.6851	0.625	0.8886	0.7271	0.7725	0.7715	0.9507	0.6831	0.7424	0.735	0.902	0.7816	0.8118	0.8146	0.9623
HCNOFClBr/C106412	0.7511	0.7895	0.789	0.9784	0.7524	0.7904	0.7913	0.9752	0.5482	0.6582	0.5873	0.8847	0.5302	0.6478	0.5625	0.9069	0.5088	0.6356	0.5518	0.8841	0.7514	0.7897	0.7885	0.9752
HCNOFClBr/C106423	0.7057	0.7576	0.7516	0.9705	0.6611	0.7279	0.7224	0.9589	0.3483	0.5495	0.4118	0.91	0.6614	0.7281	0.7053	0.959	0.7314	0.7755	0.7771	0.9663	0.7725	0.805	0.8162	0.9817
HCNOFClBr/C106445	0.7209	0.7681	0.7463	0.9545	0.7371	0.7795	0.7603	0.964	0.5465	0.6572	0.5679	0.8506	0.5991	0.6887	0.6198	0.9341	0.4427	0.5991	0.4673	0.8198	0.7526	0.7905	0.7751	0.9685
HCNOFClBr/C106467	0.7426	0.7834	0.8104	0.9866	0.729	0.7738	0.7976	0.9679	0.588	0.6819	0.6836	0.9271	0.383	0.5674	0.4696	0.8146	0.3716	0.5615	0.4589	0.8301	0.7499	0.7886	0.8163	0.9927
HCNOFClBr/C106478	0.8442	0.8603	0.8756	0.9722	0.8399	0.8568	0.8704	0.9667	0.6101	0.6955	0.6443	0.8846	0.7598	0.7958	0.8022	0.9534	0.7206	0.7679	0.7686	0.9083	0.8022	0.8274	0.8331	0.9603
HCNOFClBr/C106489	0.7469	0.7864	0.786	0.9786	0.7506	0.7891	0.789	0.9751	0.5445	0.6561	0.5837	0.8821	0.544	0.6558	0.5801	0.9096	0.5255	0.6451	0.5676	0.886	0.7497	0.7885	0.7848	0.9784
HCNOFClBr/C106490	0.824	0.8442	0.8517	0.9559	0.807	0.8311	0.8341	0.965	0.5364	0.6514	0.5464	0.8378	0.7661	0.8004	0.7976	0.9466	0.651	0.7213	0.6923	0.8618	0.8064	0.8306	0.8291	0.9505
HCNOFClBr/C106503	0.8534	0.8678	0.8885	0.9661	0.8327	0.8511	0.8694	0.9681	0.5278	0.6464	0.5749	0.8241	0.8115	0.8345	0.853	0.9527	0.6839	0.7429	0.7443	0.8523	0.8012	0.8266	0.8404	0.9411
HCNOFClBr/C106514	0.6626	0.7289	0.7446	0.9866	0.6504	0.721	0.7306	0.984	0.6084	0.6945	0.6939	0.9424	0.3067	0.5284	0.3629	0.8133	0.3437	0.5472	0.406	0.8372	0.6309	0.7085	0.7227	0.9837
HCNOFClBr/C106525	0.6624	0.7287	0.687	0.9289	0.6663	0.7313	0.7	0.9518	0.5043	0.633	0.5228	0.8297	0.5662	0.6689	0.5838	0.8779	0.318	0.5341	0.3002	0.65	0.688	0.7457	0.7141	0.9328
HCNOFClBr/C106616	0.809	0.8325	0.8256	0.9595	0.8151	0.8373	0.832	0.9663	0.7	0.7537	0.7205	0.9082	0.6555	0.7243	0.6574	0.9006	0.5957	0.6866	0.5958	0.8498	0.8053	0.8298	0.8239	0.9534
HCNOFClBr/C106638	0.8619	0.8747	0.8891	0.9762	0.8503	0.8652	0.8791	0.9778	0.8304	0.8493	0.8688	0.9637	0.5486	0.6585	0.5871	0.9247	0.5527	0.6609	0.5868	0.9163	0.8548	0.8689	0.884	0.9792
HCNOFClBr/C106650	0.8163	0.8382	0.856	0.9672	0.8209	0.8418	0.8613	0.9718	0.7849	0.8143	0.8448	0.9479	0.4037	0.5783	0.4352	0.8748	0.4223	0.5881	0.4508	0.8697	0.8491	0.8643	0.8865	0.9765
HCNOFClBr/C106672	0.7217	0.7687	0.7493	0.9489	0.7166	0.7652	0.7539	0.9616	0.4716	0.6148	0.4931	0.8427	0.6013	0.6901	0.6246	0.9023	0.3572	0.5541	0.3507	0.7496	0.6732	0.7358	0.7037	0.9304
HCNOFClBr/C106683	0.634	0.7105	0.6631	0.9552	0.6268	0.7059	0.6629	0.9636	0.5411	0.6541	0.5925	0.9179	0.6278	0.7066	0.6603	0.9412	0.5921	0.6844	0.6121	0.9246	0.6509	0.7213	0.6865	0.9651
HCNOFClBr/C106707	0.7623	0.7976	0.7957	0.9648	0.7607	0.7964	0.796	0.9731	0.7399	0.7814	0.7951	0.9439	0.6066	0.6934	0.6389	0.9383	0.5889	0.6825	0.6168	0.9325	0.7974	0.8237	0.8315	0.9759
HCNOFClBr/C1067089	0.5977	0.6879	0.6773	0.9327	0.5765	0.675	0.6727	0.9596	0.413	0.5832	0.5097	0.8865	0.4112	0.5822	0.4889	0.8007	0.605	0.6924	0.7002	0.9376	0.648	0.7194	0.7323	0.9472
HCNOFClBr/C1067090	0.7053	0.7574	0.744	0.9697	0.7091	0.76	0.7465	0.9706	0.5519	0.6604	0.6139	0.9608	0.6419	0.7155	0.6853	0.9545	0.5886	0.6823	0.6306	0.955	0.7388	0.7807	0.7748	0.9689
HCNOFClBr/C1067205	0.6085	0.6945	0.6888	0.9371	0.5999	0.6892	0.6945	0.9584	0.3959	0.5742	0.4914	0.8848	0.4022	0.5775	0.4817	0.8186	0.6211	0.7023	0.7151	0.9634	0.6839	0.743	0.7632	0.9469
HCNOFClBr/C106730	0.7457	0.7856	0.7796	0.9636	0.7393	0.781	0.7761	0.9715	0.7268	0.7722	0.7821	0.9429	0.5967	0.6873	0.6291	0.936	0.58	0.6771	0.6078	0.9313	0.7788	0.8097	0.8145	0.9751
HCNOFClBr/C106796	0.7711	0.804	0.8071	0.9685	0.7766	0.8081	0.8132	0.9772	0.756	0.793	0.8127	0.9516	0.5221	0.6431	0.5601	0.9194	0.5753	0.6743	0.6095	0.9391	0.8095	0.8329	0.8437	0.979
HCNOFClBr/C1068195	0.5727	0.6728	0.6551	0.928	0.5524	0.6607	0.6531	0.9592	0.4158	0.5847	0.512	0.8851	0.4019	0.5773	0.4754	0.7956	0.5836	0.6793	0.6822	0.9382	0.6135	0.6976	0.703	0.9593
HCNOFClBr/C106854	0.8453	0.8612	0.8709	0.972	0.8331	0.8514	0.8607	0.974	0.7982	0.8243	0.8381	0.9613	0.6074	0.6938	0.6374	0.9315	0.6636	0.7295	0.6919	0.9367	0.8584	0.8719	0.8828	0.9745
HCNOFClBr/C106865	0.7147	0.7638	0.7412	0.9633	0.6954	0.7507	0.7325	0.9621	0.5258	0.6452	0.5655	0.9456	0.7268	0.7722	0.7544	0.967	0.6172	0.6999	0.6453	0.9462	0.7549	0.7922	0.7826	0.9696
HCNOFClBr/C106887	0.6664	0.7313	0.7096	0.9654	0.6717	0.7348	0.7219	0.9744	0.4667	0.6121	0.5246	0.9239	0.6525	0.7223	0.6949	0.9566	0.5356	0.6509	0.5788	0.9346	0.6515	0.7217	0.6999	0.9608
HCNOFClBr/C1068877	0.6346	0.7108	0.7075	0.9416	0.6054	0.6926	0.6936	0.9566	0.4531	0.6047	0.5482	0.9049	0.4275	0.5909	0.5027	0.8188	0.5881	0.682	0.6849	0.9438	0.6494	0.7203	0.7304	0.9672
HCNOFClBr/C106912	0.8927	0.9006	0.9115	0.9775	0.8916	0.8997	0.9103	0.9789	0.8349	0.8529	0.8696	0.9651	0.5294	0.6473	0.5531	0.9076	0.5371	0.6518	0.5593	0.8941	0.877	0.8873	0.8997	0.9791
HCNOFClBr/C106923	0.6995	0.7535	0.7346	0.9597	0.6885	0.746	0.7255	0.9611	0.6548	0.7238	0.7074	0.9577	0.6728	0.7355	0.7048	0.9476	0.668	0.7324	0.7028	0.9476	0.6591	0.7266	0.7036	0.9576
HCNOFClBr/C106934	0.3158	0.533	0.3892	0.8832	0.3639	0.5576	0.4621	0.9554	0.428	0.5912	0.5279	0.9362	0.246	0.498	0.3017	0.8909	0.3474	0.5491	0.4305	0.9479	0.4325	0.5936	0.5306	0.9512
HCNOFClBr/C1069530	0.6497	0.7205	0.7241	0.937	0.6102	0.6955	0.7011	0.9659	0.4719	0.615	0.5702	0.8982	0.4492	0.6026	0.5263	0.8014	0.58	0.6771	0.6781	0.9305	0.6067	0.6934	0.698	0.9566
HCNOFClBr/C106956	0.5936	0.6853	0.6389	0.9543	0.6291	0.7074	0.6745	0.9538	0.599	0.6887	0.6567	0.9574	0.6352	0.7112	0.6807	0.9627	0.659	0.7265	0.7128	0.9603	0.6739	0.7363	0.7191	0.9618
HCNOFClBr/C106967	0.6848	0.7435	0.739	0.8863	0.8104	0.8337	0.8521	0.9378	0.6242	0.7043	0.6819	0.8819	0.7144	0.7636	0.7655	0.9028	0.6804	0.7406	0.7455	0.8875	0.7852	0.8145	0.8338	0.9428
HCNOFClBr/C106978	0.5497	0.6591	0.6508	0.9242	0.522	0.6431	0.6416	0.9644	0.3602	0.5557	0.4716	0.876	0.2887	0.5194	0.3692	0.6805	0.5607	0.6656	0.6659	0.9141	0.5587	0.6644	0.6727	0.9836
HCNOFClBr/C106989	0.7193	0.767	0.7614	0.9715	0.6475	0.7191	0.7133	0.9548	0.4549	0.6057	0.5168	0.9485	0.5648	0.668	0.6119	0.9151	0.7156	0.7644	0.7626	0.958	0.7389	0.7807	0.7827	0.9775
HCNOFClBr/C106990	0.72	0.7675	0.7768	0.9819	0.5593	0.6647	0.6441	0.8796	0.4163	0.585	0.4999	0.8631	0.702	0.7551	0.7646	0.9789	0.707	0.7586	0.7682	0.968	0.6618	0.7284	0.7248	0.9658
HCNOFClBr/C107006	0.6433	0.7164	0.6798	0.8828	0.551	0.6599	0.6109	0.8785	0.5203	0.6421	0.5721	0.8208	0.7141	0.7634	0.7538	0.9073	0.7537	0.7914	0.7893	0.9233	0.727	0.7724	0.769	0.9233
HCNOFClBr/C107017	0.6426	0.716	0.7149	0.9636	0.589	0.6826	0.6752	0.9621	0.3537	0.5523	0.4405	0.9101	0.5918	0.6842	0.672	0.8975	0.77	0.8032	0.8276	0.9803	0.7252	0.7711	0.7917	0.9851
HCNOFClBr/C107028	0.7602	0.796	0.7946	0.9623	0.7768	0.8082	0.8086	0.9658	0.696	0.7511	0.7466	0.9337	0.5249	0.6447	0.555	0.8769	0.6073	0.6938	0.6401	0.9062	0.7869	0.8158	0.8177	0.9626
HCNOFClBr/C107051	0.6694	0.7333	0.7125	0.9703	0.5772	0.6754	0.6247	0.9505	0.5479	0.6581	0.6083	0.965	0.6762	0.7378	0.722	0.9761	0.6623	0.7287	0.7171	0.9715	0.6887	0.7461	0.7353	0.9759
HCNOFClBr/C107062	0.5596	0.6649	0.6447	0.9649	0.6318	0.7091	0.713	0.9906	0.4668	0.6122	0.5637	0.9761	0.5987	0.6885	0.6797	0.9754	0.568	0.6699	0.6506	0.9669	0.5889	0.6825	0.6768	0.9842
HCNOFClBr/C1070708	0.8673	0.8792	0.8965	0.9787	0.8686	0.8803	0.8972	0.9776	0.8487	0.8639	0.8861	0.9662	0.368	0.5597	0.3903	0.8739	0.4446	0.6001	0.4706	0.8912	0.9001	0.907	0.9232	0.9848
HCNOFClBr/C1070719	0.4508	0.6035	0.5416	0.8654	0.4184	0.5861	0.5137	0.8358	0.4152	0.5844	0.5153	0.7687	0.5552	0.6624	0.6544	0.9543	0.5195	0.6416	0.6162	0.9469	0.5985	0.6884	0.6904	0.9537
HCNOFClBr/C107073	0.667	0.7317	0.7123	0.9576	0.6858	0.7442	0.7312	0.9695	0.4118	0.5826	0.4307	0.835	0.6775	0.7387	0.7125	0.948	0.5612	0.6659	0.5997	0.8823	0.6348	0.711	0.6711	0.9386
HCNOFClBr/C1070833	0.7393	0.7811	0.7652	0.9388	0.727	0.7724	0.7528	0.9521	0.6157	0.699	0.6453	0.872	0.6782	0.7391	0.6935	0.9128	0.5002	0.6307	0.5184	0.8071	0.727	0.7724	0.7472	0.9488
HCNOFClBr/C1070877	0.5605	0.6655	0.6498	0.9106	0.5576	0.6638	0.6586	0.9604	0.4843	0.6218	0.5826	0.849	0.4379	0.5965	0.5251	0.7481	0.5969	0.6873	0.6991	0.902	0.6483	0.7196	0.733	0.9433
HCNOFClBr/C107108	0.6446	0.7172	0.6708	0.937	0.6586	0.7263	0.6862	0.9165	0.3937	0.573	0.3801	0.8081	0.4944	0.6274	0.514	0.8575	0.4149	0.5842	0.4159	0.7877	0.673	0.7357	0.7044	0.9401
HCNOFClBr/C107119	0.658	0.7259	0.6838	0.9185	0.65	0.7207	0.6688	0.8968	0.3834	0.5677	0.3577	0.7917	0.6219	0.7028	0.6543	0.8754	0.4773	0.618	0.4977	0.7637	0.686	0.7444	0.7057	0.9236
HCNOFClBr/C107120	0.4939	0.6272	0.5236	0.8968	0.4156	0.5846	0.4532	0.881	0.2645	0.5073	0.2888	0.8213	0.727	0.7723	0.7655	0.9367	0.5703	0.6713	0.6067	0.8889	0.6534	0.7229	0.7029	0.9386
HCNOFClBr/C1071267	0.5471	0.6576	0.6348	0.9102	0.5233	0.6438	0.6298	0.9581	0.4168	0.5852	0.5172	0.8711	0.3895	0.5708	0.4642	0.7463	0.5545	0.6619	0.6581	0.8983	0.5672	0.6695	0.6666	0.9589
HCNOFClBr/C107131	0.5268	0.6458	0.5995	0.933	0.3795	0.5657	0.4444	0.8623	0.2379	0.4939	0.2657	0.8049	0.6412	0.7151	0.7133	0.9026	0.6962	0.7512	0.762	0.9197	0.6612	0.7279	0.7305	0.9498
HCNOFClBr/C1071314	0.5408	0.654	0.6327	0.9264	0.529	0.6471	0.6359	0.9677	0.4606	0.6088	0.5606	0.8725	0.4097	0.5814	0.4935	0.7674	0.5306	0.648	0.6434	0.9094	0.5612	0.6659	0.6617	0.9614
HCNOFClBr/C107153	0.554	0.6617	0.607	0.9356	0.5742	0.6737	0.6194	0.9119	0.298	0.524	0.2823	0.7596	0.4777	0.6182	0.5315	0.8783	0.3762	0.5639	0.4109	0.7728	0.5879	0.6819	0.6373	0.9089
HCNOFClBr/C1071814	0.515	0.6391	0.6078	0.9154	0.4921	0.6262	0.6004	0.9663	0.4468	0.6013	0.5467	0.8626	0.4104	0.5818	0.4974	0.7516	0.5409	0.654	0.6519	0.9037	0.5044	0.6331	0.6081	0.9507
HCNOFClBr/C107186	0.6343	0.7106	0.6609	0.9419	0.6263	0.7056	0.6511	0.9472	0.4256	0.5899	0.4096	0.8347	0.6214	0.7025	0.6528	0.9241	0.4049	0.5789	0.421	0.7383	0.6125	0.697	0.6271	0.9233
HCNOFClBr/C107197	0.4664	0.612	0.4996	0.9084	0.4973	0.6291	0.5373	0.9287	0.3809	0.5664	0.3669	0.7759	0.5581	0.6641	0.5867	0.9163	0.3422	0.5464	0.3501	0.7979	0.5422	0.6547	0.5838	0.9386
HCNOFClBr/C1072055	0.6177	0.7002	0.6989	0.916	0.5858	0.6806	0.6842	0.9578	0.4404	0.5978	0.5421	0.895	0.4134	0.5834	0.488	0.765	0.56	0.6652	0.6614	0.9148	0.5745	0.6738	0.6712	0.9606
HCNOFClBr/C107211	0.6976	0.7521	0.7277	0.9544	0.7189	0.7667	0.7486	0.9711	0.5242	0.6443	0.538	0.8599	0.6783	0.7392	0.7062	0.9396	0.5805	0.6774	0.6054	0.8713	0.6884	0.746	0.7103	0.9431
HCNOFClBr/C1072168	0.5993	0.6888	0.6819	0.9183	0.5655	0.6685	0.6666	0.9566	0.4175	0.5856	0.519	0.898	0.4071	0.5801	0.4814	0.7771	0.5459	0.6569	0.6498	0.9237	0.5722	0.6724	0.6699	0.9663
HCNOFClBr/C107255	0.7892	0.8175	0.8247	0.9754	0.766	0.8002	0.8015	0.9677	0.6467	0.7186	0.6995	0.9454	0.5188	0.6413	0.5485	0.9058	0.4763	0.6174	0.5118	0.9057	0.7558	0.7929	0.7966	0.973
HCNOFClBr/C1072624	0.7671	0.8011	0.7785	0.9492	0.7141	0.7634	0.7274	0.9486	0.4644	0.6109	0.4582	0.8504	0.7614	0.7969	0.7716	0.9396	0.6742	0.7365	0.6897	0.915	0.7248	0.7709	0.7313	0.9291
HCNOFClBr/C1072635	0.8252	0.8452	0.8612	0.9898	0.7728	0.8052	0.8135	0.9682	0.6252	0.7049	0.6829	0.9116	0.5149	0.639	0.5597	0.8846	0.5153	0.6393	0.5668	0.881	0.8106	0.8338	0.8453	0.9678
HCNOFClBr/C1072679	0.7682	0.8019	0.8056	0.9467	0.7499	0.7886	0.7854	0.9384	0.6011	0.69	0.6267	0.8436	0.6832	0.7425	0.7144	0.9184	0.642	0.7156	0.683	0.9082	0.7262	0.7718	0.7495	0.921
HCNOFClBr/C1072828	0.7801	0.8107	0.8054	0.9506	0.7484	0.7875	0.7735	0.9443	0.6794	0.74	0.7059	0.9034	0.5593	0.6648	0.56	0.8929	0.5585	0.6643	0.568	0.8939	0.7447	0.7849	0.7623	0.9442
HCNOFClBr/C1072986	0.8145	0.8368	0.8476	0.9743	0.8183	0.8397	0.8479	0.974	0.6717	0.7349	0.7054	0.9285	0.6911	0.7478	0.7277	0.9333	0.6677	0.7322	0.7087	0.9196	0.7979	0.8241	0.8268	0.9695
HCNOFClBr/C107299	0.5545	0.662	0.586	0.9355	0.5458	0.6569	0.567	0.9304	0.426	0.5901	0.4324	0.8442	0.6329	0.7098	0.6576	0.9535	0.503	0.6323	0.537	0.8934	0.5931	0.6851	0.6106	0.9396
HCNOFClBr/C107313	0.7615	0.797	0.81	0.9791	0.7647	0.7993	0.8139	0.981	0.7303	0.7747	0.8001	0.958	0.4464	0.6011	0.4945	0.8944	0.4206	0.5872	0.4739	0.846	0.7864	0.8154	0.8308	0.9821
HCNOFClBr/C1073230	0.7754	0.8072	0.8183	0.9655	0.7791	0.81	0.8146	0.9763	0.7334	0.7769	0.7818	0.9538	0.6608	0.7277	0.698	0.9445	0.6461	0.7182	0.6859	0.9605	0.7581	0.7945	0.7908	0.97
HCNOFClBr/C1073672	0.8061	0.8304	0.8365	0.9843	0.7224	0.7692	0.7588	0.9569	0.606	0.6929	0.6549	0.9419	0.6959	0.751	0.738	0.9478	0.6781	0.739	0.7269	0.9571	0.809	0.8325	0.8399	0.9834
HCNOFClBr/C107391	0.5965	0.6871	0.6483	0.957	0.5853	0.6803	0.6496	0.9582	0.5132	0.6381	0.5786	0.9541	0.5532	0.6612	0.6036	0.9275	0.6144	0.6982	0.6871	0.9462	0.6477	0.7192	0.7034	0.9779
HCNOFClBr/C107404	0.5845	0.6799	0.6438	0.9439	0.5859	0.6807	0.6595	0.9673	0.4784	0.6185	0.5502	0.921	0.5389	0.6528	0.5984	0.8963	0.6826	0.7421	0.756	0.9306	0.6342	0.7106	0.7028	0.9678
HCNOFClBr/C1074119	0.8255	0.8454	0.8511	0.9789	0.662	0.7285	0.7058	0.9485	0.658	0.7259	0.7014	0.9686	0.8048	0.8293	0.8355	0.9668	0.8384	0.8556	0.8648	0.979	0.8512	0.866	0.8756	0.984
HCNOFClBr/C107415	0.7235	0.7699	0.7542	0.9382	0.743	0.7837	0.773	0.9625	0.5321	0.6489	0.5477	0.8219	0.6911	0.7478	0.7172	0.9275	0.3994	0.576	0.4047	0.7301	0.6755	0.7374	0.6934	0.8984
HCNOFClBr/C1074437	0.7289	0.7737	0.7672	0.9729	0.6726	0.7354	0.7292	0.9614	0.4379	0.5965	0.4888	0.9271	0.6405	0.7146	0.6799	0.9495	0.7062	0.758	0.7554	0.9483	0.7153	0.7642	0.7605	0.9718
HCNOFClBr/C1074551	0.7025	0.7554	0.7485	0.971	0.6594	0.7268	0.7246	0.9637	0.4185	0.5861	0.4808	0.9174	0.6419	0.7155	0.686	0.947	0.7153	0.7643	0.7672	0.9658	0.7234	0.7698	0.7741	0.9787
HCNOFClBr/C107459	0.6214	0.7025	0.6503	0.9492	0.6143	0.6981	0.6477	0.9352	0.4887	0.6243	0.5063	0.8705	0.5589	0.6645	0.5797	0.919	0.484	0.6217	0.496	0.8582	0.6598	0.727	0.6831	0.9378
HCNOFClBr/C1074926	0.7288	0.7736	0.7678	0.9729	0.7003	0.754	0.7518	0.9645	0.5418	0.6545	0.598	0.9324	0.696	0.751	0.7338	0.9514	0.7808	0.8112	0.8207	0.9661	0.7627	0.7979	0.803	0.9828
HCNOFClBr/C1074982	0.7285	0.7734	0.7898	0.9779	0.7428	0.7835	0.8022	0.9804	0.7041	0.7566	0.7733	0.9717	0.3355	0.543	0.3544	0.8421	0.3756	0.5636	0.4075	0.8671	0.6458	0.718	0.7207	0.9757
HCNOFClBr/C1075383	0.6845	0.7433	0.723	0.9692	0.64	0.7143	0.6973	0.9538	0.5228	0.6435	0.5786	0.9374	0.6526	0.7224	0.6874	0.9457	0.7011	0.7545	0.7519	0.9328	0.7117	0.7617	0.7546	0.9708
HCNOFClBr/C107540	0.6242	0.7043	0.634	0.9122	0.6092	0.6949	0.6296	0.9338	0.5534	0.6613	0.5335	0.8136	0.7204	0.7678	0.7277	0.9438	0.3768	0.5642	0.3485	0.7847	0.6254	0.705	0.614	0.8773
HCNOFClBr/C1075496	0.778	0.8091	0.8048	0.9698	0.7665	0.8006	0.7924	0.9609	0.6759	0.7376	0.7035	0.9117	0.5691	0.6706	0.5798	0.885	0.5155	0.6394	0.5357	0.8422	0.7635	0.7985	0.7846	0.9618
HCNOFClBr/C1075769	0.7401	0.7816	0.7515	0.9229	0.6826	0.742	0.6874	0.9001	0.6057	0.6928	0.6052	0.858	0.5965	0.6871	0.5998	0.8879	0.6262	0.7056	0.6357	0.8987	0.8185	0.84	0.8311	0.9593
HCNOFClBr/C107584	0.696	0.7511	0.7314	0.9406	0.6905	0.7473	0.7195	0.948	0.6414	0.7152	0.6759	0.88	0.5469	0.6575	0.5651	0.9176	0.4797	0.6193	0.4708	0.868	0.6958	0.7509	0.7279	0.9485
HCNOFClBr/C1075894	0.7881	0.8167	0.8217	0.9376	0.792	0.8196	0.8266	0.949	0.7706	0.8037	0.8177	0.9091	0.4821	0.6206	0.486	0.8873	0.449	0.6025	0.4563	0.8822	0.7641	0.7989	0.7959	0.9281
HCNOFClBr/C1076386	0.8666	0.8786	0.8871	0.9764	0.8762	0.8866	0.8952	0.9748	0.809	0.8326	0.8365	0.9406	0.446	0.6009	0.4461	0.8138	0.4547	0.6056	0.4536	0.7889	0.8576	0.8712	0.8767	0.9732
HCNOFClBr/C1076433	0.7902	0.8182	0.8498	0.9832	0.5658	0.6686	0.6849	0.7085	0.4376	0.5963	0.5452	0.912	0.8123	0.8351	0.8684	0.9871	0.7649	0.7995	0.8351	0.9681	0.8246	0.8447	0.8756	0.9912
HCNOFClBr/C1076977	0.7758	0.8075	0.8021	0.9543	0.7701	0.8033	0.7976	0.9609	0.6454	0.7177	0.6784	0.897	0.6129	0.6972	0.6254	0.8911	0.5594	0.6648	0.5805	0.8458	0.7786	0.8096	0.7995	0.9607
HCNOFClBr/C1077163	0.7044	0.7568	0.7515	0.9716	0.6268	0.7059	0.7012	0.9594	0.4403	0.5978	0.5014	0.9293	0.5873	0.6816	0.6348	0.931	0.6744	0.7366	0.7292	0.956	0.7018	0.755	0.7524	0.9768
HCNOFClBr/C107802	0.7309	0.7751	0.769	0.9554	0.7606	0.7963	0.7937	0.9669	0.7387	0.7806	0.7922	0.9676	0.6382	0.7131	0.6709	0.9523	0.7037	0.7563	0.7357	0.9548	0.7444	0.7846	0.7836	0.9607
HCNOFClBr/C107813	0.7008	0.7543	0.7452	0.959	0.6536	0.723	0.7097	0.9597	0.5969	0.6874	0.6648	0.9337	0.6418	0.7154	0.6806	0.952	0.6769	0.7383	0.7153	0.9565	0.6965	0.7514	0.7502	0.9597
HCNOFClBr/C1078199	0.8226	0.8431	0.8511	0.9768	0.8181	0.8396	0.8463	0.9791	0.7506	0.7891	0.8013	0.956	0.4789	0.6188	0.4827	0.885	0.5164	0.6399	0.5213	0.9003	0.8281	0.8475	0.8538	0.9816
HCNOFClBr/C107824	0.6565	0.7249	0.7093	0.9566	0.6327	0.7097	0.695	0.9515	0.5984	0.6883	0.668	0.9334	0.6046	0.6921	0.6521	0.9456	0.6348	0.711	0.6802	0.9528	0.6126	0.6971	0.6801	0.9428
HCNOFClBr/C107835	0.5909	0.6837	0.6757	0.9189	0.5594	0.6648	0.6618	0.9514	0.4128	0.5831	0.5183	0.8903	0.3733	0.5624	0.4458	0.7569	0.58	0.6771	0.6764	0.9144	0.5797	0.6769	0.6793	0.9521
HCNOFClBr/C107846	0.6835	0.7427	0.7349	0.9742	0.6229	0.7035	0.6928	0.9517	0.5238	0.6441	0.5964	0.936	0.621	0.7023	0.6707	0.9454	0.6325	0.7095	0.6803	0.9494	0.6264	0.7057	0.6927	0.9712
HCNOFClBr/C1078713	0.6789	0.7396	0.731	0.9632	0.6056	0.6927	0.6844	0.9571	0.4232	0.5886	0.4857	0.9279	0.5647	0.668	0.615	0.9277	0.6437	0.7166	0.7051	0.9543	0.6806	0.7407	0.7372	0.979
HCNOFClBr/C107879	0.6178	0.7003	0.6604	0.9522	0.6198	0.7015	0.6622	0.9621	0.5798	0.677	0.6415	0.9305	0.582	0.6783	0.6126	0.9298	0.5581	0.664	0.5789	0.9243	0.658	0.7259	0.6988	0.9724
HCNOFClBr/C107880	0.8168	0.8386	0.8452	0.9456	0.8232	0.8436	0.8508	0.9648	0.5002	0.6307	0.5232	0.8218	0.7547	0.792	0.7842	0.913	0.5473	0.6577	0.5886	0.7845	0.773	0.8054	0.7993	0.9223
HCNOFClBr/C1079216	0.6864	0.7446	0.7173	0.9675	0.7015	0.7547	0.7293	0.9653	0.5516	0.6602	0.5766	0.887	0.5383	0.6525	0.563	0.9275	0.4111	0.5822	0.4331	0.8341	0.6898	0.7469	0.7098	0.9495
HCNOFClBr/C107926	0.7708	0.8038	0.7982	0.9508	0.7602	0.7961	0.7888	0.962	0.6256	0.7052	0.6605	0.8908	0.6328	0.7097	0.6497	0.9123	0.5389	0.6528	0.5652	0.8307	0.7578	0.7943	0.7799	0.9535
HCNOFClBr/C1079716	0.6028	0.691	0.6721	0.943	0.5776	0.6757	0.6643	0.9652	0.4083	0.5807	0.503	0.8965	0.519	0.6414	0.5799	0.8979	0.5721	0.6724	0.6465	0.9097	0.6176	0.7002	0.6939	0.9723
HCNOFClBr/C107982	0.6837	0.7428	0.7131	0.9627	0.7015	0.7548	0.7323	0.9703	0.5947	0.6861	0.624	0.895	0.6231	0.7036	0.6442	0.9362	0.5505	0.6596	0.5805	0.8989	0.6787	0.7394	0.713	0.9715
HCNOFClBr/C108010	0.6779	0.7389	0.7096	0.9317	0.6875	0.7453	0.7246	0.9566	0.4805	0.6197	0.5001	0.8225	0.6097	0.6953	0.635	0.8716	0.3782	0.5649	0.3875	0.6929	0.6448	0.7173	0.6788	0.9191
HCNOFClBr/C108032	0.4389	0.597	0.5038	0.9432	0.4475	0.6016	0.5113	0.9545	0.4029	0.5778	0.478	0.9255	0.4892	0.6246	0.5403	0.9201	0.4933	0.6269	0.5355	0.9335	0.4695	0.6136	0.5382	0.9318
HCNOFClBr/C108054	0.8886	0.8971	0.9186	0.988	0.8821	0.8916	0.9136	0.9849	0.8524	0.8669	0.8902	0.9695	0.3559	0.5535	0.3864	0.8435	0.4305	0.5925	0.4747	0.8656	0.8682	0.8799	0.9021	0.9847
HCNOFClBr/C108087	0.6284	0.7069	0.7087	0.9185	0.6062	0.6931	0.7012	0.9556	0.444	0.5998	0.5496	0.8922	0.4176	0.5857	0.497	0.7706	0.6048	0.6922	0.6999	0.9211	0.6353	0.7113	0.7248	0.9666
HCNOFClBr/C108098	0.6593	0.7267	0.6959	0.9558	0.6448	0.7173	0.6846	0.9379	0.4385	0.5968	0.4576	0.8594	0.5437	0.6556	0.5826	0.9114	0.4742	0.6162	0.5002	0.8674	0.6852	0.7438	0.7215	0.9558
HCNOFClBr/C108101	0.6519	0.7219	0.692	0.9544	0.6483	0.7196	0.6884	0.9664	0.6042	0.6918	0.6601	0.9339	0.6597	0.727	0.6929	0.9452	0.6253	0.705	0.6478	0.935	0.6799	0.7403	0.7177	0.9717
HCNOFClBr/C108112	0.6782	0.7391	0.7094	0.9453	0.6859	0.7443	0.7236	0.9638	0.5186	0.6411	0.5396	0.8372	0.6034	0.6913	0.6316	0.9056	0.3524	0.5517	0.3499	0.7355	0.69	0.747	0.7215	0.9473
HCNOFClBr/C1081750	0.7583	0.7947	0.7919	0.9779	0.6389	0.7136	0.6975	0.9563	0.4403	0.5978	0.4864	0.9206	0.7235	0.7699	0.7582	0.9631	0.7271	0.7724	0.7627	0.9653	0.7506	0.7891	0.7845	0.9749
HCNOFClBr/C1081772	0.6507	0.7211	0.708	0.9723	0.5823	0.6785	0.6654	0.9585	0.4063	0.5796	0.4774	0.916	0.5482	0.6582	0.5963	0.93	0.6388	0.7136	0.7004	0.962	0.6609	0.7277	0.7198	0.9788
HCNOFClBr/C108189	0.6705	0.7341	0.7165	0.9646	0.6567	0.725	0.7084	0.9606	0.5576	0.6638	0.6128	0.9002	0.5895	0.6829	0.6321	0.9293	0.5674	0.6696	0.6096	0.8987	0.6808	0.7409	0.7267	0.9589
HCNOFClBr/C108203	0.6942	0.7498	0.7538	0.9789	0.6649	0.7304	0.7284	0.9759	0.6656	0.7308	0.736	0.9533	0.6198	0.7015	0.6749	0.9367	0.5745	0.6738	0.6301	0.9272	0.7216	0.7686	0.7751	0.983
HCNOFClBr/C108214	0.8394	0.8564	0.8739	0.9755	0.8284	0.8477	0.8643	0.9776	0.8054	0.8298	0.8529	0.9645	0.5226	0.6435	0.5642	0.919	0.522	0.6431	0.5568	0.9251	0.8572	0.8708	0.8886	0.981
HCNOFClBr/C108225	0.805	0.8295	0.8497	0.9635	0.8015	0.8268	0.846	0.9655	0.7547	0.7921	0.8111	0.953	0.3592	0.5551	0.379	0.8592	0.4023	0.5776	0.4333	0.8851	0.7768	0.8082	0.8258	0.9706
HCNOFClBr/C108247	0.7776	0.8088	0.8362	0.9751	0.7846	0.814	0.842	0.9776	0.7445	0.7848	0.8143	0.9714	0.3086	0.5294	0.3477	0.8014	0.4024	0.5776	0.4566	0.825	0.78	0.8106	0.837	0.9824
HCNOFClBr/C108269	0.7328	0.7765	0.7657	0.9238	0.7333	0.7768	0.7667	0.9239	0.679	0.7397	0.7178	0.9028	0.4307	0.5926	0.4133	0.8404	0.4729	0.6155	0.4778	0.8802	0.6639	0.7297	0.6876	0.906
HCNOFClBr/C1082855	0.7799	0.8105	0.8248	0.9812	0.7772	0.8085	0.8219	0.9852	0.7071	0.7586	0.7688	0.968	0.3029	0.5265	0.2912	0.801	0.3529	0.5519	0.3501	0.8215	0.7798	0.8104	0.8224	0.982
HCNOFClBr/C108307568	0.737	0.7794	0.8114	0.9547	0.7233	0.7698	0.8001	0.9438	0.6978	0.7523	0.7793	0.9223	0.2766	0.5133	0.3231	0.8049	0.3228	0.5366	0.3845	0.819	0.8298	0.8488	0.8826	0.9761
HCNOFClBr/C108327	0.9082	0.9141	0.9327	0.9804	0.917	0.9218	0.9394	0.9848	0.8681	0.8799	0.9049	0.9759	0.4841	0.6217	0.5383	0.862	0.4091	0.5811	0.4632	0.8251	0.89	0.8983	0.9195	0.9839
HCNOFClBr/C1083483	0.6664	0.7313	0.7192	0.9733	0.6768	0.7382	0.7263	0.9771	0.6349	0.7111	0.6985	0.9567	0.4727	0.6154	0.4977	0.889	0.518	0.6408	0.5501	0.9107	0.6932	0.7492	0.7381	0.9777
HCNOFClBr/C1083563	0.7795	0.8102	0.8107	0.9804	0.6552	0.7241	0.7161	0.9534	0.4616	0.6093	0.5113	0.9283	0.7059	0.7578	0.7465	0.9614	0.7036	0.7562	0.7444	0.9603	0.7865	0.8155	0.8181	0.9827
HCNOFClBr/C108361	0.8002	0.8258	0.8494	0.9716	0.7726	0.8051	0.8281	0.9781	0.6374	0.7126	0.7009	0.9311	0.5237	0.6441	0.6003	0.8787	0.6115	0.6964	0.6869	0.928	0.8158	0.8379	0.8623	0.9879
HCNOFClBr/C108383	0.7151	0.7641	0.7534	0.9632	0.6817	0.7415	0.7339	0.947	0.4131	0.5832	0.4628	0.9176	0.6687	0.7328	0.7056	0.9497	0.7305	0.7748	0.7712	0.9444	0.778	0.8091	0.8157	0.9716
HCNOFClBr/C108394	0.7738	0.806	0.7935	0.9562	0.7786	0.8095	0.7963	0.9626	0.6111	0.6961	0.6314	0.8608	0.6182	0.7005	0.6311	0.9257	0.4478	0.6018	0.4636	0.8133	0.7632	0.7982	0.7811	0.9625
HCNOFClBr/C108429	0.8569	0.8706	0.8843	0.9764	0.8427	0.8591	0.8702	0.9674	0.6204	0.7019	0.6442	0.8827	0.7077	0.759	0.7529	0.9461	0.6721	0.7351	0.7217	0.9047	0.8197	0.8409	0.8462	0.9673
HCNOFClBr/C108430	0.7962	0.8228	0.8277	0.9827	0.7939	0.8211	0.8243	0.9771	0.5927	0.6848	0.623	0.8906	0.5285	0.6468	0.5632	0.8835	0.514	0.6385	0.552	0.8682	0.795	0.8218	0.8255	0.9807
HCNOFClBr/C108441	0.8368	0.8543	0.861	0.9591	0.822	0.8426	0.845	0.9644	0.5752	0.6742	0.5854	0.8428	0.7478	0.7871	0.7796	0.9481	0.6321	0.7093	0.6716	0.8631	0.7973	0.8236	0.8204	0.9485
HCNOFClBr/C108452	0.8572	0.8709	0.8878	0.9723	0.8473	0.8628	0.8767	0.9674	0.5803	0.6773	0.6174	0.8621	0.7464	0.7861	0.7962	0.9555	0.6484	0.7196	0.7084	0.8616	0.7971	0.8234	0.8328	0.9613
HCNOFClBr/C108463	0.7336	0.777	0.7679	0.9723	0.7452	0.7852	0.7763	0.9694	0.5669	0.6693	0.6032	0.8677	0.5037	0.6327	0.5355	0.9021	0.4649	0.6111	0.5009	0.8605	0.7224	0.7691	0.7578	0.9687
HCNOFClBr/C108485	0.7997	0.8254	0.8351	0.9728	0.7803	0.8108	0.8165	0.9727	0.6379	0.7129	0.7124	0.9244	0.6262	0.7055	0.6675	0.9448	0.4732	0.6157	0.5209	0.9355	0.8216	0.8424	0.8578	0.9763
HCNOFClBr/C108509	0.7831	0.8129	0.8242	0.9716	0.7973	0.8236	0.8347	0.9772	0.6824	0.7419	0.7557	0.9537	0.663	0.7291	0.7009	0.9439	0.5153	0.6392	0.5546	0.9346	0.7633	0.7983	0.802	0.9737
HCNOFClBr/C1085127	0.8571	0.8707	0.8717	0.9621	0.8419	0.8585	0.8574	0.9663	0.7624	0.7976	0.7865	0.9105	0.6107	0.6959	0.6116	0.8954	0.4861	0.6228	0.4896	0.7813	0.8272	0.8468	0.8426	0.9647
HCNOFClBr/C108521	0.6591	0.7266	0.7146	0.9345	0.6695	0.7334	0.72	0.9421	0.6024	0.6907	0.6657	0.8833	0.4955	0.6281	0.5229	0.905	0.4219	0.5879	0.4594	0.8968	0.6764	0.738	0.7274	0.9488
HCNOFClBr/C108587	0.9207	0.9252	0.9421	0.9822	0.9232	0.9274	0.9441	0.9864	0.8693	0.8808	0.905	0.9728	0.2719	0.511	0.275	0.7993	0.3403	0.5455	0.3575	0.82	0.8912	0.8994	0.9191	0.983
HCNOFClBr/C108598	0.7646	0.7993	0.8118	0.9768	0.7621	0.7974	0.8123	0.9782	0.7389	0.7808	0.805	0.954	0.4557	0.6061	0.4824	0.8766	0.4541	0.6052	0.4751	0.8599	0.7831	0.8129	0.825	0.9751
HCNOFClBr/C108601	0.7747	0.8067	0.8171	0.9824	0.7377	0.7799	0.7839	0.9742	0.7012	0.7545	0.7629	0.9703	0.6602	0.7273	0.704	0.9621	0.7144	0.7636	0.7526	0.9685	0.7729	0.8054	0.8117	0.9784
HCNOFClBr/C108645	0.8243	0.8445	0.8551	0.9703	0.8122	0.835	0.8451	0.9766	0.7928	0.8202	0.8397	0.9532	0.6192	0.7011	0.6564	0.9421	0.6316	0.709	0.6648	0.935	0.8439	0.8601	0.8746	0.9798
HCNOFClBr/C108656	0.805	0.8295	0.8376	0.9674	0.7997	0.8255	0.8332	0.9705	0.753	0.7908	0.8054	0.9493	0.5306	0.648	0.5558	0.9118	0.5554	0.6625	0.5764	0.9135	0.8063	0.8305	0.8406	0.9712
HCNOFClBr/C108678	0.6576	0.7256	0.712	0.9619	0.6459	0.7181	0.7073	0.9502	0.3481	0.5494	0.4082	0.9049	0.576	0.6747	0.6277	0.9388	0.6436	0.7166	0.7066	0.9184	0.6697	0.7335	0.7297	0.9646
HCNOFClBr/C108690	0.7966	0.8231	0.8245	0.9568	0.7804	0.8109	0.8059	0.9617	0.5237	0.6441	0.5328	0.8363	0.6972	0.7519	0.7297	0.948	0.5888	0.6825	0.6234	0.8557	0.7522	0.7903	0.7803	0.9463
HCNOFClBr/C1087021	0.5777	0.6757	0.6537	0.9597	0.5358	0.651	0.6313	0.9505	0.3863	0.5692	0.4637	0.91	0.49	0.625	0.5526	0.8953	0.5604	0.6654	0.6438	0.9449	0.5823	0.6785	0.6605	0.9724
HCNOFClBr/C108703	0.8834	0.8927	0.922	0.9857	0.8306	0.8495	0.8842	0.9831	0.7646	0.7993	0.8299	0.9292	0.3938	0.5731	0.4917	0.7753	0.3336	0.5421	0.4328	0.7309	0.8773	0.8875	0.917	0.9932
HCNOFClBr/C1087214	0.9008	0.9076	0.9233	0.9889	0.8929	0.9008	0.9166	0.9851	0.8408	0.8575	0.8777	0.9703	0.4142	0.5838	0.4368	0.8797	0.4994	0.6303	0.5264	0.8929	0.8391	0.8562	0.8723	0.9875
HCNOFClBr/C108736	0.7487	0.7877	0.7892	0.9726	0.7607	0.7964	0.7999	0.9642	0.5532	0.6612	0.605	0.8468	0.4786	0.6187	0.5136	0.8662	0.4763	0.6174	0.5173	0.8568	0.7614	0.7969	0.8	0.9717
HCNOFClBr/C108758	0.7837	0.8133	0.8258	0.9667	0.774	0.8061	0.8136	0.9698	0.637	0.7124	0.7124	0.9198	0.5655	0.6685	0.6125	0.933	0.466	0.6117	0.5105	0.9123	0.7752	0.807	0.8236	0.9673
HCNOFClBr/C108827	0.663	0.7291	0.6933	0.9529	0.6563	0.7248	0.6978	0.9613	0.5242	0.6443	0.5504	0.8628	0.6168	0.6996	0.6476	0.9337	0.4296	0.592	0.4357	0.8154	0.6527	0.7224	0.6835	0.9209
HCNOFClBr/C108838	0.63	0.7079	0.6617	0.9497	0.6204	0.7019	0.6573	0.9637	0.5677	0.6698	0.6177	0.9233	0.6864	0.7446	0.7232	0.9574	0.6732	0.7359	0.7039	0.9473	0.649	0.7201	0.6851	0.9681
HCNOFClBr/C108849	0.8032	0.8281	0.8355	0.9688	0.7861	0.8152	0.8204	0.9729	0.7509	0.7893	0.8008	0.9523	0.5784	0.6761	0.6121	0.9301	0.5631	0.667	0.587	0.9174	0.8285	0.8478	0.8575	0.9754
HCNOFClBr/C108850	0.5581	0.6641	0.6251	0.955	0.5258	0.6453	0.6054	0.93	0.4651	0.6112	0.5355	0.927	0.577	0.6753	0.6229	0.9472	0.592	0.6844	0.6349	0.943	0.5876	0.6817	0.6526	0.9693
HCNOFClBr/C108861	0.8082	0.8319	0.8487	0.9777	0.7169	0.7654	0.768	0.9656	0.6537	0.7231	0.7145	0.9699	0.6817	0.7414	0.7464	0.936	0.7163	0.7649	0.7853	0.9761	0.8068	0.8308	0.8506	0.9851
HCNOFClBr/C108872	0.5133	0.6381	0.6192	0.864	0.4814	0.6202	0.6077	0.9418	0.3213	0.5358	0.4312	0.8595	0.2705	0.5102	0.3356	0.6409	0.4927	0.6265	0.6041	0.828	0.5105	0.6365	0.6313	0.9839
HCNOFClBr/C108883	0.7788	0.8097	0.8132	0.9694	0.6664	0.7313	0.7264	0.9426	0.4653	0.6114	0.521	0.9168	0.7585	0.7948	0.7973	0.9593	0.7992	0.825	0.8343	0.9655	0.8488	0.864	0.8771	0.9825
HCNOFClBr/C108894	0.7848	0.8142	0.8175	0.9671	0.7728	0.8052	0.8093	0.9761	0.6098	0.6953	0.6793	0.9184	0.6288	0.7072	0.6685	0.9379	0.5542	0.6618	0.5934	0.9225	0.8128	0.8355	0.8443	0.9814
HCNOFClBr/C108907	0.8214	0.8422	0.8623	0.9901	0.7207	0.768	0.776	0.962	0.6784	0.7393	0.7426	0.9768	0.7329	0.7765	0.7941	0.9374	0.7441	0.7844	0.8061	0.9636	0.8212	0.8421	0.8624	0.9915
HCNOFClBr/C108918	0.5684	0.6702	0.597	0.9316	0.5565	0.6631	0.595	0.9054	0.3508	0.5508	0.3503	0.834	0.4292	0.5918	0.4421	0.8505	0.3665	0.5589	0.3586	0.785	0.6018	0.6904	0.6383	0.9292
HCNOFClBr/C108930	0.5923	0.6845	0.6228	0.9387	0.5903	0.6833	0.6348	0.9607	0.3857	0.5689	0.3943	0.8212	0.5311	0.6483	0.5532	0.8947	0.3126	0.5314	0.3028	0.7095	0.5962	0.6869	0.6243	0.9216
HCNOFClBr/C108941	0.5946	0.6859	0.637	0.9553	0.5935	0.6853	0.641	0.9699	0.5341	0.65	0.5944	0.9491	0.5249	0.6447	0.5512	0.9197	0.505	0.6334	0.5206	0.9082	0.5741	0.6736	0.6278	0.9666
HCNOFClBr/C108952	0.7527	0.7906	0.7844	0.9765	0.7494	0.7883	0.7789	0.9722	0.5525	0.6608	0.5828	0.8827	0.594	0.6856	0.6325	0.9338	0.4835	0.6214	0.5231	0.8573	0.752	0.7901	0.7811	0.9733
HCNOFClBr/C108996	0.7844	0.8139	0.813	0.9737	0.7486	0.7877	0.7846	0.9707	0.5536	0.6614	0.6117	0.9204	0.7458	0.7857	0.7775	0.9666	0.6335	0.7101	0.6706	0.9488	0.8399	0.8568	0.8641	0.9804
HCNOFClBr/C109013	0.6296	0.7077	0.6674	0.9569	0.6088	0.6947	0.6576	0.947	0.5179	0.6408	0.5679	0.8925	0.4667	0.6121	0.4872	0.9023	0.3919	0.5721	0.3923	0.8284	0.6278	0.7066	0.6674	0.9605
HCNOFClBr/C109024	0.7287	0.7736	0.7655	0.9743	0.7121	0.7621	0.756	0.9774	0.5323	0.649	0.5974	0.9358	0.5662	0.6688	0.5989	0.9331	0.5236	0.644	0.5589	0.918	0.6966	0.7515	0.7435	0.9785
HCNOFClBr/C109046	0.8373	0.8548	0.8721	0.9882	0.8075	0.8314	0.8477	0.9811	0.7787	0.8096	0.8324	0.9805	0.5435	0.6555	0.6038	0.9008	0.6062	0.6931	0.6619	0.9308	0.8009	0.8263	0.8426	0.9889
HCNOFClBr/C109057	0.6513	0.7215	0.6844	0.957	0.6306	0.7083	0.6776	0.9489	0.509	0.6357	0.5573	0.8963	0.4706	0.6142	0.4875	0.8848	0.4813	0.6202	0.4904	0.8775	0.6632	0.7292	0.7019	0.9646
HCNOFClBr/C109068	0.8142	0.8366	0.8421	0.9748	0.7728	0.8052	0.8069	0.9696	0.6271	0.7061	0.6947	0.9274	0.7003	0.7539	0.7306	0.9443	0.55	0.6593	0.5856	0.9358	0.8498	0.8648	0.874	0.9781
HCNOFClBr/C109091	0.8503	0.8652	0.8858	0.989	0.82	0.8411	0.8591	0.9838	0.7758	0.8075	0.8325	0.9794	0.5447	0.6562	0.6111	0.8953	0.573	0.6729	0.6364	0.9048	0.8295	0.8485	0.8691	0.9902
HCNOFClBr/C109217	0.8033	0.8282	0.8357	0.9697	0.7843	0.8138	0.8206	0.9762	0.7751	0.807	0.8243	0.9495	0.5588	0.6645	0.5929	0.9346	0.5679	0.6699	0.5956	0.9265	0.844	0.8601	0.8746	0.9821
HCNOFClBr/C109227125	0.7985	0.8245	0.8432	0.9893	0.7943	0.8214	0.8399	0.9903	0.7469	0.7865	0.7996	0.9805	0.3075	0.5288	0.3385	0.7894	0.2986	0.5244	0.3211	0.7666	0.8193	0.8406	0.8596	0.9877
HCNOFClBr/C109386	0.7146	0.7638	0.7511	0.9706	0.6694	0.7333	0.7172	0.9748	0.6341	0.7105	0.6919	0.9482	0.5924	0.6847	0.6337	0.944	0.6132	0.6974	0.6496	0.9361	0.6856	0.744	0.7329	0.977
HCNOFClBr/C109392907	0.9322	0.9355	0.9475	0.991	0.9076	0.9136	0.927	0.9862	0.8499	0.8649	0.8801	0.9836	0.3842	0.5681	0.4272	0.8515	0.4262	0.5902	0.4674	0.8799	0.9136	0.9188	0.9322	0.9904
HCNOFClBr/C109422	0.7619	0.7973	0.7893	0.9696	0.7303	0.7747	0.764	0.9726	0.7241	0.7704	0.7708	0.9516	0.6294	0.7076	0.6536	0.9463	0.6323	0.7094	0.6496	0.9293	0.7872	0.816	0.8174	0.981
HCNOFClBr/C109524	0.7565	0.7933	0.782	0.952	0.7429	0.7836	0.7705	0.9626	0.6194	0.7013	0.6505	0.8945	0.6338	0.7104	0.6485	0.9105	0.4929	0.6266	0.5128	0.797	0.7413	0.7825	0.7621	0.9517
HCNOFClBr/C109568	0.7809	0.8113	0.8009	0.9433	0.7793	0.8101	0.8011	0.955	0.5494	0.659	0.557	0.8278	0.7214	0.7684	0.7395	0.905	0.4488	0.6023	0.4553	0.7475	0.7512	0.7895	0.7674	0.9158
HCNOFClBr/C109604	0.8393	0.8564	0.8721	0.9715	0.8346	0.8526	0.8683	0.976	0.8007	0.8262	0.8493	0.9564	0.5124	0.6376	0.5472	0.9174	0.5575	0.6637	0.5964	0.9244	0.8485	0.8638	0.8806	0.9759
HCNOFClBr/C109648	0.5507	0.6597	0.6134	0.9269	0.5984	0.6883	0.6616	0.9628	0.5452	0.6565	0.6243	0.9616	0.5665	0.669	0.6184	0.9605	0.6397	0.7141	0.6923	0.9676	0.7132	0.7628	0.7672	0.9758
HCNOFClBr/C109659	0.6112	0.6962	0.6709	0.9623	0.5998	0.6891	0.6662	0.9505	0.5662	0.6688	0.639	0.9278	0.5576	0.6638	0.6099	0.9523	0.5976	0.6878	0.6457	0.9519	0.6307	0.7084	0.6973	0.947
HCNOFClBr/C109660	0.5531	0.6611	0.6508	0.9259	0.5279	0.6465	0.6454	0.9591	0.3707	0.5611	0.4786	0.8793	0.2949	0.5225	0.3686	0.7017	0.5568	0.6633	0.6612	0.9224	0.5614	0.666	0.6744	0.9792
HCNOFClBr/C109671	0.7109	0.7612	0.7522	0.9698	0.6494	0.7203	0.7133	0.9619	0.4694	0.6136	0.536	0.9442	0.5757	0.6745	0.6213	0.9159	0.7015	0.7548	0.7512	0.9628	0.7253	0.7712	0.7724	0.9801
HCNOFClBr/C109739	0.6306	0.7083	0.6584	0.9381	0.652	0.722	0.6845	0.9174	0.3992	0.5759	0.3935	0.8202	0.4525	0.6044	0.4691	0.8577	0.3874	0.5697	0.3829	0.7976	0.6575	0.7255	0.6929	0.9412
HCNOFClBr/C109751	0.5365	0.6514	0.5426	0.8984	0.4436	0.5996	0.4418	0.8727	0.3378	0.5442	0.3376	0.8284	0.7188	0.7666	0.7459	0.9275	0.7029	0.7557	0.7329	0.933	0.6894	0.7466	0.712	0.9342
HCNOFClBr/C109784	0.5322	0.6489	0.5567	0.9054	0.4966	0.6287	0.5152	0.8737	0.3415	0.5461	0.3138	0.7873	0.5463	0.6571	0.564	0.9202	0.5021	0.6318	0.5231	0.8694	0.5911	0.6838	0.6316	0.9455
HCNOFClBr/C109799657	0.6942	0.7498	0.7188	0.9544	0.6794	0.7399	0.7068	0.9664	0.6161	0.6992	0.6456	0.9224	0.5438	0.6557	0.553	0.9092	0.5226	0.6434	0.5326	0.9059	0.6809	0.7409	0.7037	0.959
HCNOFClBr/C109864	0.6904	0.7473	0.7298	0.9427	0.7125	0.7623	0.7537	0.9638	0.4804	0.6197	0.5106	0.8244	0.6037	0.6916	0.632	0.8957	0.4723	0.6152	0.4937	0.7977	0.6525	0.7223	0.69	0.9272
HCNOFClBr/C109875	0.7567	0.7935	0.8039	0.9823	0.7749	0.8068	0.8207	0.9858	0.6325	0.7095	0.7106	0.9502	0.5775	0.6756	0.629	0.9598	0.623	0.7035	0.6761	0.9672	0.7402	0.7817	0.7958	0.9825
HCNOFClBr/C109897	0.6773	0.7385	0.7192	0.9596	0.6679	0.7323	0.7167	0.9517	0.5546	0.662	0.6056	0.9014	0.4943	0.6274	0.5362	0.893	0.4604	0.6087	0.4893	0.8736	0.6807	0.7408	0.7282	0.9587
HCNOFClBr/C109919268	0.6134	0.6975	0.6759	0.9593	0.6235	0.7039	0.6828	0.9647	0.5892	0.6827	0.6327	0.9097	0.3695	0.5604	0.3913	0.8761	0.3932	0.5728	0.421	0.8717	0.6582	0.726	0.7142	0.9623
HCNOFClBr/C109922	0.7889	0.8172	0.8166	0.976	0.7711	0.804	0.7988	0.9737	0.7071	0.7586	0.7483	0.9635	0.6145	0.6982	0.6421	0.9357	0.5909	0.6837	0.6159	0.9289	0.7712	0.8041	0.8041	0.9762
HCNOFClBr/C109933	0.777	0.8084	0.8249	0.9908	0.7723	0.8049	0.8186	0.9772	0.7181	0.7662	0.7726	0.9583	0.4664	0.612	0.5268	0.904	0.4806	0.6198	0.5386	0.9096	0.7378	0.7799	0.79	0.9831
HCNOFClBr/C109944	0.7552	0.7924	0.804	0.9863	0.7533	0.7911	0.8027	0.9863	0.6845	0.7433	0.7553	0.9648	0.4418	0.5986	0.4803	0.9138	0.4028	0.5778	0.4493	0.8783	0.7404	0.7818	0.7936	0.9858
HCNOFClBr/C109977	0.6119	0.6966	0.6721	0.9723	0.4719	0.615	0.5261	0.9298	0.3699	0.5607	0.4165	0.8387	0.5844	0.6798	0.6598	0.9374	0.538	0.6523	0.619	0.9711	0.6456	0.7178	0.7026	0.9672
HCNOFClBr/C109999	0.6683	0.7326	0.7346	0.9704	0.6616	0.7282	0.7341	0.983	0.4367	0.5958	0.5153	0.9053	0.497	0.6289	0.5604	0.8923	0.5109	0.6368	0.5817	0.8808	0.6624	0.7288	0.7338	0.9832
HCNOFClBr/C110013893	0.6753	0.7372	0.6735	0.9117	0.5312	0.6484	0.5265	0.8683	0.4789	0.6188	0.4705	0.8632	0.7733	0.8056	0.7854	0.9252	0.7471	0.7866	0.7642	0.9363	0.8272	0.8467	0.8327	0.9523
HCNOFClBr/C110054	0.6863	0.7445	0.7544	0.9637	0.6542	0.7234	0.7241	0.971	0.6342	0.7106	0.707	0.9521	0.627	0.7061	0.6884	0.9594	0.5629	0.6669	0.6199	0.943	0.5804	0.6774	0.6495	0.953
HCNOFClBr/C110123	0.6393	0.7138	0.6761	0.953	0.6292	0.7075	0.6687	0.9644	0.5778	0.6758	0.631	0.9276	0.6489	0.72	0.6819	0.943	0.6189	0.701	0.6406	0.9282	0.6542	0.7234	0.6924	0.9691
HCNOFClBr/C110127076	0.6262	0.7056	0.6981	0.9723	0.6642	0.7299	0.7313	0.9732	0.5714	0.672	0.6508	0.9648	0.4591	0.608	0.4987	0.8839	0.5069	0.6345	0.5604	0.9071	0.6323	0.7094	0.6894	0.9745
HCNOFClBr/C110134	0.6599	0.7271	0.718	0.9614	0.6607	0.7277	0.7155	0.9664	0.6154	0.6988	0.6867	0.9556	0.4527	0.6044	0.4849	0.8843	0.5184	0.641	0.5451	0.9098	0.6694	0.7333	0.722	0.964
HCNOFClBr/C110156	0.7717	0.8044	0.8142	0.9677	0.7604	0.7962	0.8061	0.9681	0.6147	0.6984	0.6739	0.8977	0.5176	0.6406	0.5573	0.8269	0.5539	0.6616	0.6066	0.8621	0.7413	0.7825	0.7899	0.9723
HCNOFClBr/C110270	0.7401	0.7816	0.7772	0.9678	0.7022	0.7552	0.7473	0.9746	0.6974	0.752	0.7515	0.9481	0.5868	0.6812	0.6271	0.9463	0.708	0.7592	0.7407	0.9378	0.7394	0.7811	0.7825	0.9784
HCNOFClBr/C110361	0.6919	0.7483	0.7305	0.9659	0.6565	0.7249	0.7051	0.973	0.6477	0.7192	0.7053	0.942	0.5782	0.6761	0.6183	0.9437	0.5965	0.6871	0.6297	0.9289	0.7078	0.7591	0.7539	0.9746
HCNOFClBr/C110383	0.7554	0.7926	0.7911	0.9663	0.7302	0.7746	0.7722	0.9732	0.7319	0.7758	0.7843	0.9483	0.5596	0.6649	0.5955	0.9364	0.644	0.7168	0.6767	0.9349	0.7768	0.8083	0.8158	0.9789
HCNOFClBr/C110394	0.7683	0.802	0.8029	0.9677	0.7331	0.7767	0.775	0.9742	0.7409	0.7822	0.7924	0.9477	0.5515	0.6602	0.5855	0.9347	0.5668	0.6692	0.5919	0.9214	0.8001	0.8257	0.8363	0.9813
HCNOFClBr/C110407	0.7862	0.8153	0.821	0.9686	0.7756	0.8074	0.8123	0.9727	0.7635	0.7984	0.8158	0.9503	0.512	0.6374	0.5462	0.922	0.6048	0.6922	0.6356	0.9372	0.8098	0.8332	0.8448	0.9756
HCNOFClBr/C110418	0.5743	0.6737	0.6094	0.9509	0.5639	0.6675	0.615	0.9644	0.4389	0.597	0.4794	0.9361	0.4965	0.6286	0.5189	0.8954	0.4854	0.6224	0.4972	0.9001	0.5653	0.6683	0.6156	0.9549
HCNOFClBr/C110430	0.6314	0.7088	0.6644	0.9556	0.6325	0.7096	0.6702	0.9642	0.5631	0.667	0.6164	0.9285	0.5902	0.6833	0.6151	0.9287	0.5383	0.6525	0.5465	0.91	0.6494	0.7203	0.6871	0.969
HCNOFClBr/C110452	0.7596	0.7956	0.7943	0.9806	0.7493	0.7882	0.7866	0.9801	0.6694	0.7333	0.7281	0.9613	0.5424	0.6549	0.5677	0.9283	0.4969	0.6289	0.5335	0.8983	0.7328	0.7764	0.7761	0.9791
HCNOFClBr/C110521	0.5409	0.654	0.6053	0.937	0.5955	0.6865	0.6577	0.964	0.5359	0.6511	0.6161	0.9629	0.5404	0.6537	0.5926	0.9612	0.5384	0.6526	0.5991	0.9342	0.6355	0.7114	0.6976	0.9668
HCNOFClBr/C110532	0.5986	0.6884	0.6606	0.9526	0.579	0.6765	0.6533	0.9389	0.5462	0.6571	0.6197	0.9271	0.5525	0.6608	0.6013	0.9447	0.6015	0.6902	0.6482	0.9523	0.6278	0.7065	0.6976	0.9409
HCNOFClBr/C110543	0.5499	0.6593	0.6408	0.9252	0.5261	0.6454	0.6359	0.952	0.365	0.5582	0.4775	0.8923	0.3515	0.5512	0.4254	0.7739	0.5762	0.6749	0.674	0.9442	0.538	0.6523	0.6442	0.9743
HCNOFClBr/C110565	0.677	0.7384	0.724	0.973	0.6778	0.7389	0.7252	0.9735	0.5144	0.6387	0.5973	0.9367	0.6767	0.7381	0.7195	0.9623	0.6504	0.7209	0.6918	0.959	0.6638	0.7296	0.7138	0.969
HCNOFClBr/C110576	0.594	0.6856	0.6489	0.9592	0.5636	0.6673	0.6212	0.9567	0.4899	0.6249	0.5707	0.9716	0.5662	0.6689	0.6225	0.9612	0.5706	0.6715	0.6268	0.9637	0.6273	0.7062	0.6903	0.9801
HCNOFClBr/C110587	0.6369	0.7123	0.6647	0.9395	0.6495	0.7204	0.6846	0.9185	0.4026	0.5777	0.4019	0.8279	0.4609	0.6089	0.4752	0.8629	0.3986	0.5756	0.3944	0.8071	0.6585	0.7262	0.6966	0.945
HCNOFClBr/C110601	0.6069	0.6935	0.6335	0.9251	0.6174	0.7	0.641	0.903	0.343	0.5468	0.3071	0.7819	0.503	0.6323	0.5314	0.8534	0.3915	0.5719	0.3994	0.7415	0.621	0.7023	0.6499	0.9313
HCNOFClBr/C110623	0.5895	0.6828	0.6167	0.9499	0.6013	0.69	0.6375	0.9577	0.5009	0.6311	0.5457	0.9254	0.4973	0.6291	0.5131	0.9026	0.505	0.6334	0.5273	0.9181	0.5746	0.6739	0.6052	0.9501
HCNOFClBr/C110645	0.6695	0.7334	0.701	0.938	0.6931	0.7491	0.7236	0.9565	0.4546	0.6055	0.4559	0.8153	0.6739	0.7363	0.6965	0.9163	0.4783	0.6185	0.4918	0.7939	0.6916	0.7481	0.7127	0.932
HCNOFClBr/C110678	0.5646	0.6679	0.6086	0.9365	0.5274	0.6462	0.5734	0.9245	0.4479	0.6019	0.5051	0.8997	0.5709	0.6716	0.6107	0.9402	0.5796	0.6769	0.6203	0.9377	0.6559	0.7245	0.7116	0.9655
HCNOFClBr/C110703	0.5786	0.6763	0.6189	0.944	0.5814	0.6779	0.6262	0.9357	0.4497	0.6028	0.4809	0.8703	0.4823	0.6207	0.516	0.8835	0.3684	0.5599	0.3793	0.807	0.5718	0.6722	0.6147	0.9361
HCNOFClBr/C110714	0.5782	0.6761	0.6531	0.9773	0.5749	0.674	0.654	0.9804	0.5117	0.6372	0.6018	0.9471	0.494	0.6272	0.5509	0.9445	0.4543	0.6053	0.5109	0.936	0.5651	0.6682	0.6461	0.977
HCNOFClBr/C110725	0.659	0.7265	0.6778	0.9325	0.6459	0.7181	0.6648	0.9168	0.4685	0.6131	0.4639	0.82	0.5417	0.6544	0.5576	0.8628	0.4049	0.5789	0.3925	0.7592	0.655	0.7239	0.6746	0.921
HCNOFClBr/C110736	0.7729	0.8053	0.7932	0.9374	0.785	0.8143	0.8073	0.9528	0.5354	0.6508	0.5409	0.8183	0.6933	0.7493	0.7109	0.8891	0.4419	0.5986	0.4465	0.7261	0.7401	0.7816	0.7588	0.9131
HCNOFClBr/C110747	0.8197	0.8408	0.8506	0.9819	0.7979	0.824	0.832	0.9767	0.7529	0.7908	0.8044	0.9676	0.4638	0.6105	0.4824	0.9011	0.4668	0.6122	0.4832	0.8918	0.7859	0.815	0.8269	0.9776
HCNOFClBr/C110758	0.817	0.8388	0.8513	0.9834	0.8081	0.8319	0.8416	0.9759	0.7307	0.7749	0.7768	0.9617	0.521	0.6425	0.5512	0.9008	0.5037	0.6327	0.5357	0.8926	0.8218	0.8425	0.8555	0.9847
HCNOFClBr/C110805	0.7823	0.8123	0.8093	0.9628	0.7839	0.8135	0.8114	0.9695	0.619	0.701	0.653	0.8933	0.6922	0.7485	0.7157	0.9235	0.6651	0.7305	0.699	0.9037	0.7837	0.8133	0.8116	0.9702
HCNOFClBr/C110827	0.4151	0.5843	0.5377	0.8724	0.3902	0.5712	0.5325	0.9176	0.2419	0.496	0.3517	0.8463	0.2005	0.4752	0.2638	0.6063	0.4398	0.5975	0.5617	0.8398	0.4251	0.5896	0.5622	0.9841
HCNOFClBr/C110838	0.6317	0.709	0.6956	0.9522	0.5879	0.6819	0.6741	0.9462	0.3515	0.5512	0.425	0.8857	0.436	0.5954	0.497	0.8841	0.6148	0.6984	0.6836	0.9391	0.6514	0.7216	0.7255	0.971
HCNOFClBr/C110861	0.7738	0.806	0.8133	0.9824	0.726	0.7717	0.7754	0.9727	0.5459	0.6569	0.6288	0.9204	0.7053	0.7573	0.7611	0.9548	0.6686	0.7328	0.7244	0.9526	0.8193	0.8405	0.8544	0.9872
HCNOFClBr/C110872	0.7555	0.7926	0.7807	0.9672	0.7427	0.7834	0.7704	0.968	0.6107	0.6959	0.6509	0.9462	0.5873	0.6815	0.6077	0.9337	0.572	0.6723	0.5967	0.9326	0.7688	0.8023	0.7951	0.9756
HCNOFClBr/C110894	0.5175	0.6405	0.5765	0.9639	0.4812	0.6201	0.5495	0.9531	0.3491	0.55	0.3895	0.8806	0.4221	0.588	0.4703	0.9006	0.4183	0.586	0.4558	0.8889	0.5231	0.6437	0.5856	0.9636
HCNOFClBr/C110918	0.574	0.6735	0.6213	0.9644	0.5878	0.6818	0.6356	0.9604	0.4468	0.6013	0.4881	0.8974	0.4474	0.6016	0.4849	0.9268	0.428	0.5912	0.4546	0.9	0.5673	0.6695	0.6132	0.9499
HCNOFClBr/C110930	0.6648	0.7303	0.6955	0.9522	0.6534	0.7229	0.6854	0.9624	0.6103	0.6956	0.6595	0.9318	0.6456	0.7179	0.6708	0.9353	0.6166	0.6995	0.6303	0.9307	0.7085	0.7596	0.738	0.9696
HCNOFClBr/C110952	0.6421	0.7156	0.6913	0.9557	0.6167	0.6996	0.678	0.9566	0.5384	0.6526	0.605	0.936	0.4714	0.6147	0.503	0.8924	0.5292	0.6472	0.5689	0.9168	0.6124	0.6969	0.6726	0.9584
HCNOFClBr/C110963	0.719	0.7668	0.7592	0.9631	0.6996	0.7535	0.7504	0.9583	0.5887	0.6824	0.6427	0.9141	0.5392	0.653	0.58	0.8975	0.5116	0.6372	0.5638	0.904	0.7297	0.7743	0.7731	0.9688
HCNOFClBr/C110985	0.7321	0.7759	0.757	0.9616	0.7524	0.7904	0.7762	0.9699	0.6197	0.7015	0.6438	0.8958	0.678	0.739	0.6979	0.9381	0.6356	0.7115	0.6682	0.9099	0.7326	0.7763	0.7612	0.9748
HCNOFClBr/C111068	0.6788	0.7395	0.7189	0.9647	0.6469	0.7187	0.6978	0.9725	0.6447	0.7173	0.7044	0.9425	0.5772	0.6754	0.62	0.9473	0.6002	0.6894	0.6363	0.9329	0.6888	0.7462	0.7382	0.9771
HCNOFClBr/C111115	0.737	0.7794	0.7716	0.9631	0.7292	0.7739	0.7675	0.9723	0.7145	0.7637	0.77	0.9425	0.6112	0.6962	0.6436	0.9412	0.5923	0.6846	0.6216	0.9324	0.7696	0.8029	0.8052	0.9754
HCNOFClBr/C111126	0.685	0.7437	0.7177	0.943	0.6764	0.738	0.7102	0.9443	0.6835	0.7427	0.7363	0.9359	0.4667	0.6121	0.4838	0.8338	0.4423	0.5988	0.4538	0.8288	0.7124	0.7622	0.7492	0.9556
HCNOFClBr/C111137	0.6095	0.6952	0.6458	0.9561	0.6044	0.692	0.6472	0.9619	0.554	0.6617	0.6063	0.9318	0.5523	0.6606	0.5796	0.9264	0.5158	0.6395	0.5254	0.9064	0.6283	0.7069	0.6715	0.9712
HCNOFClBr/C111148	0.752	0.7901	0.7714	0.9466	0.7369	0.7794	0.7594	0.9575	0.6086	0.6946	0.6345	0.8736	0.6514	0.7216	0.6621	0.9049	0.4569	0.6068	0.4703	0.7734	0.7472	0.7867	0.7664	0.9558
HCNOFClBr/C111159	0.7996	0.8253	0.8316	0.9695	0.7938	0.821	0.8264	0.9732	0.7467	0.7863	0.7975	0.956	0.4969	0.6288	0.5161	0.9036	0.5527	0.6609	0.5703	0.9062	0.8118	0.8347	0.8448	0.9715
HCNOFClBr/C111182	0.6732	0.7358	0.7226	0.9565	0.6467	0.7186	0.7107	0.9569	0.555	0.6622	0.6221	0.9329	0.4863	0.6229	0.516	0.8905	0.5687	0.6703	0.6102	0.9164	0.6498	0.7206	0.7104	0.9653
HCNOFClBr/C111240	0.6014	0.6901	0.6639	0.9432	0.6329	0.7097	0.6918	0.9591	0.5163	0.6398	0.5924	0.9451	0.5687	0.6703	0.6148	0.9654	0.5088	0.6356	0.5624	0.9091	0.6579	0.7258	0.718	0.9565
HCNOFClBr/C111251	0.6009	0.6898	0.6668	0.9588	0.5787	0.6763	0.6591	0.9389	0.526	0.6454	0.6023	0.9215	0.5372	0.6518	0.5888	0.9399	0.6024	0.6907	0.6537	0.9532	0.6228	0.7034	0.6983	0.9485
HCNOFClBr/C111262	0.6301	0.708	0.66	0.9396	0.6439	0.7168	0.683	0.9182	0.4013	0.577	0.4055	0.8335	0.4525	0.6044	0.4653	0.8657	0.4021	0.5774	0.3993	0.812	0.6458	0.718	0.6897	0.9441
HCNOFClBr/C111273	0.6075	0.6939	0.6384	0.9395	0.6241	0.7042	0.6692	0.9569	0.4367	0.5958	0.4499	0.8249	0.495	0.6278	0.5104	0.8872	0.2458	0.4979	0.2117	0.6892	0.6319	0.7091	0.6727	0.952
HCNOFClBr/C111284	0.6908	0.7476	0.7062	0.9359	0.7067	0.7583	0.7237	0.9509	0.5026	0.6321	0.503	0.8358	0.6462	0.7183	0.6567	0.8978	0.3685	0.5599	0.3557	0.7535	0.6983	0.7526	0.7084	0.927
HCNOFClBr/C111295	0.5918	0.6842	0.5879	0.9295	0.6222	0.703	0.6268	0.941	0.5102	0.6363	0.5018	0.8749	0.5602	0.6653	0.5526	0.9186	0.3879	0.57	0.3533	0.815	0.6451	0.7176	0.6508	0.9428
HCNOFClBr/C111320	0.6581	0.726	0.6785	0.9426	0.6843	0.7432	0.7094	0.9496	0.552	0.6605	0.5793	0.9017	0.6001	0.6894	0.6074	0.915	0.5273	0.6461	0.5466	0.8892	0.7008	0.7543	0.726	0.9509
HCNOFClBr/C111342	0.7964	0.8229	0.8245	0.9781	0.7503	0.7889	0.7828	0.9729	0.7083	0.7594	0.7502	0.9655	0.5346	0.6504	0.5543	0.9166	0.5746	0.6739	0.5957	0.9123	0.7767	0.8081	0.8091	0.9789
HCNOFClBr/C111353	0.6766	0.7381	0.7099	0.9465	0.6889	0.7463	0.7264	0.9618	0.5647	0.668	0.5939	0.8506	0.5945	0.6859	0.6138	0.9065	0.3539	0.5524	0.3478	0.7231	0.7072	0.7587	0.743	0.9608
HCNOFClBr/C111364	0.2324	0.4912	0.2548	0.8914	0.2328	0.4914	0.2646	0.8851	0.2001	0.475	0.2383	0.9079	0.2558	0.5029	0.2319	0.7556	0.2199	0.485	0.1885	0.7835	0.2229	0.4864	0.2644	0.8935
HCNOFClBr/C1113684	0.7423	0.7832	0.7966	0.9707	0.7365	0.779	0.7914	0.9742	0.6921	0.7484	0.7624	0.9547	0.466	0.6117	0.5048	0.8788	0.4977	0.6293	0.5329	0.8921	0.7376	0.7798	0.7891	0.9748
HCNOFClBr/C111411	0.748	0.7872	0.764	0.9319	0.7591	0.7952	0.7758	0.9414	0.4961	0.6284	0.4773	0.7969	0.6575	0.7255	0.6696	0.8791	0.4777	0.6182	0.4676	0.7401	0.7213	0.7684	0.7328	0.8986
HCNOFClBr/C111422	0.7627	0.7979	0.7915	0.9389	0.7802	0.8107	0.8085	0.9566	0.4917	0.626	0.5022	0.8106	0.7012	0.7546	0.7282	0.897	0.5041	0.6329	0.5307	0.7792	0.7127	0.7624	0.7368	0.9133
HCNOFClBr/C111433	0.7883	0.8168	0.8238	0.9807	0.7432	0.7838	0.7898	0.9776	0.5714	0.672	0.6409	0.9411	0.566	0.6688	0.6067	0.9291	0.5676	0.6697	0.6077	0.9302	0.7312	0.7753	0.7778	0.9809
HCNOFClBr/C111444	0.6428	0.7161	0.7044	0.9801	0.6343	0.7107	0.6981	0.9802	0.5291	0.6472	0.6114	0.9705	0.5159	0.6396	0.5686	0.9597	0.5313	0.6484	0.5877	0.9573	0.5917	0.6842	0.6639	0.9869
HCNOFClBr/C111455	0.7664	0.8006	0.7901	0.9584	0.7659	0.8002	0.7895	0.9633	0.6191	0.7011	0.6449	0.8977	0.7082	0.7593	0.7261	0.9216	0.6889	0.7462	0.7193	0.9159	0.763	0.7981	0.7891	0.9634
HCNOFClBr/C111466	0.7317	0.7756	0.7608	0.9597	0.7456	0.7855	0.7755	0.974	0.55	0.6593	0.5704	0.876	0.711	0.7613	0.7317	0.9322	0.5847	0.68	0.6035	0.8583	0.7342	0.7775	0.7632	0.965
HCNOFClBr/C1114767	0.808	0.8318	0.8366	0.9679	0.7924	0.8199	0.8235	0.9753	0.7414	0.7825	0.7969	0.9458	0.7033	0.756	0.7351	0.9478	0.6705	0.7341	0.6945	0.9281	0.8174	0.839	0.8447	0.9778
HCNOFClBr/C1115011	0.7866	0.8155	0.7989	0.9519	0.7704	0.8035	0.7877	0.9654	0.6481	0.7195	0.6671	0.8722	0.6933	0.7493	0.7081	0.9347	0.6276	0.7064	0.6312	0.8651	0.7801	0.8107	0.7962	0.9557
HCNOFClBr/C111502	0.8524	0.8669	0.8833	0.9704	0.8343	0.8524	0.8671	0.9668	0.8213	0.8421	0.8614	0.9631	0.5023	0.6319	0.5252	0.8923	0.5674	0.6696	0.5894	0.9018	0.8301	0.849	0.862	0.967
HCNOFClBr/C1115088	0.7588	0.7951	0.796	0.9778	0.6567	0.7251	0.7141	0.9533	0.5376	0.6521	0.5898	0.9666	0.692	0.7484	0.7396	0.9497	0.7125	0.7623	0.7636	0.9478	0.7524	0.7904	0.7887	0.9776
HCNOFClBr/C1115306	0.8434	0.8597	0.8737	0.9766	0.8354	0.8533	0.8675	0.9767	0.7794	0.8102	0.8307	0.9576	0.4518	0.604	0.4787	0.8842	0.5313	0.6484	0.5547	0.8938	0.8621	0.8748	0.8899	0.9782
HCNOFClBr/C111557	0.8287	0.848	0.87	0.98	0.8305	0.8494	0.8716	0.982	0.7832	0.813	0.8409	0.9728	0.3487	0.5498	0.3839	0.8545	0.3937	0.573	0.4286	0.862	0.8167	0.8385	0.8602	0.9848
HCNOFClBr/C111615	0.6757	0.7375	0.717	0.9638	0.6455	0.7178	0.6969	0.9713	0.6385	0.7133	0.6993	0.9406	0.5602	0.6653	0.6017	0.9419	0.6088	0.6947	0.644	0.9373	0.6819	0.7416	0.7323	0.9759
HCNOFClBr/C111626	0.7308	0.775	0.7627	0.9706	0.6968	0.7516	0.7383	0.9715	0.6753	0.7372	0.7274	0.9477	0.6291	0.7074	0.6632	0.949	0.6615	0.7282	0.6892	0.9441	0.746	0.7858	0.7821	0.9775
HCNOFClBr/C111637	0.6799	0.7403	0.723	0.9671	0.6445	0.7172	0.6955	0.9732	0.6536	0.723	0.7093	0.9519	0.4408	0.598	0.4573	0.908	0.4713	0.6146	0.4932	0.9093	0.6567	0.725	0.7034	0.979
HCNOFClBr/C111648	0.7131	0.7627	0.7485	0.9582	0.6783	0.7392	0.7177	0.9525	0.6342	0.7106	0.6785	0.9373	0.6359	0.7117	0.6654	0.9435	0.6368	0.7123	0.6582	0.9345	0.6835	0.7427	0.7209	0.9601
HCNOFClBr/C111659	0.5504	0.6595	0.6422	0.9241	0.5248	0.6447	0.6368	0.9548	0.3719	0.5617	0.4775	0.8919	0.363	0.5571	0.437	0.7721	0.5669	0.6693	0.667	0.9419	0.5483	0.6583	0.6534	0.9645
HCNOFClBr/C111660	0.6581	0.726	0.7107	0.9678	0.6003	0.6894	0.6775	0.9558	0.4386	0.5969	0.5094	0.9401	0.5181	0.6409	0.564	0.9051	0.6382	0.7132	0.7005	0.9657	0.6556	0.7243	0.7158	0.9754
HCNOFClBr/C111671	0.6425	0.7159	0.7092	0.966	0.6039	0.6917	0.6892	0.9656	0.4054	0.5792	0.4873	0.9057	0.5182	0.6409	0.5825	0.8908	0.6722	0.7352	0.7445	0.9712	0.6595	0.7269	0.7351	0.9743
HCNOFClBr/C111682	0.6186	0.7008	0.6509	0.9401	0.6288	0.7072	0.6724	0.9181	0.3955	0.574	0.4039	0.8369	0.4376	0.5963	0.4502	0.8679	0.3942	0.5733	0.3918	0.8179	0.6374	0.7127	0.6846	0.9458
HCNOFClBr/C1116901	0.726	0.7717	0.7514	0.9603	0.6943	0.7499	0.7331	0.9567	0.4832	0.6212	0.524	0.9366	0.6789	0.7396	0.7089	0.9502	0.7375	0.7798	0.7764	0.9618	0.7679	0.8017	0.7969	0.9734
HCNOFClBr/C111693	0.4237	0.5889	0.4392	0.8937	0.3659	0.5586	0.3918	0.8737	0.2455	0.4977	0.2529	0.7886	0.6615	0.7282	0.6959	0.9155	0.5576	0.6637	0.5802	0.8929	0.5898	0.6831	0.6321	0.9236
HCNOFClBr/C111706	0.6155	0.6988	0.6479	0.9386	0.6272	0.7061	0.6744	0.955	0.4394	0.5973	0.4569	0.8257	0.4998	0.6305	0.5167	0.8875	0.2348	0.4924	0.1993	0.6816	0.6376	0.7127	0.6817	0.9503
HCNOFClBr/C111740	0.6537	0.7231	0.6927	0.9532	0.6327	0.7096	0.678	0.945	0.5438	0.6557	0.5875	0.8932	0.533	0.6494	0.5702	0.8985	0.4435	0.5995	0.4645	0.8556	0.6435	0.7165	0.6851	0.946
HCNOFClBr/C111762	0.7349	0.778	0.7675	0.9476	0.7406	0.7819	0.7768	0.9627	0.5335	0.6497	0.5655	0.85	0.6217	0.7027	0.6469	0.8908	0.4092	0.5812	0.424	0.7524	0.6913	0.7479	0.7275	0.937
HCNOFClBr/C111773	0.6757	0.7375	0.6973	0.9514	0.6974	0.752	0.7202	0.9498	0.6254	0.705	0.6598	0.9104	0.6329	0.7098	0.6468	0.942	0.5606	0.6655	0.5854	0.9227	0.6647	0.7302	0.6911	0.9224
HCNOFClBr/C1117799	0.6704	0.734	0.7216	0.9676	0.5993	0.6888	0.678	0.9412	0.4967	0.6288	0.5603	0.927	0.6266	0.7058	0.6725	0.9467	0.6719	0.735	0.7183	0.9691	0.6535	0.7229	0.7153	0.9731
HCNOFClBr/C111784	0.7083	0.7594	0.7489	0.9524	0.645	0.7175	0.709	0.948	0.4103	0.5817	0.4681	0.8982	0.5584	0.6642	0.5996	0.9196	0.6945	0.7501	0.7403	0.951	0.7285	0.7734	0.7728	0.9727
HCNOFClBr/C111795	0.8148	0.837	0.8396	0.9706	0.8044	0.8291	0.831	0.9784	0.8029	0.8279	0.8424	0.9537	0.6165	0.6995	0.6409	0.9266	0.5803	0.6773	0.6015	0.9223	0.8083	0.832	0.8353	0.9772
HCNOFClBr/C111808	0.6674	0.732	0.7005	0.9412	0.6569	0.7252	0.6923	0.9425	0.6685	0.7327	0.7213	0.9316	0.4512	0.6036	0.4693	0.8321	0.4285	0.5914	0.441	0.8314	0.6919	0.7483	0.7302	0.9487
HCNOFClBr/C111831	0.5789	0.6765	0.65	0.9586	0.5484	0.6584	0.6389	0.9341	0.4738	0.616	0.5542	0.904	0.5057	0.6338	0.5595	0.9311	0.5747	0.674	0.6318	0.9494	0.5913	0.684	0.6756	0.9393
HCNOFClBr/C111842	0.5469	0.6575	0.642	0.9296	0.5258	0.6453	0.6415	0.9507	0.3541	0.5525	0.4551	0.8863	0.3438	0.5472	0.417	0.7659	0.5613	0.666	0.6646	0.9434	0.5587	0.6644	0.6664	0.985
HCNOFClBr/C111853	0.6109	0.696	0.6812	0.9743	0.5486	0.6585	0.6481	0.9352	0.3986	0.5756	0.4763	0.9053	0.5335	0.6497	0.5942	0.9273	0.5791	0.6766	0.639	0.9472	0.5906	0.6835	0.674	0.9756
HCNOFClBr/C1118587	0.7376	0.7798	0.7704	0.9653	0.6896	0.7467	0.7317	0.9532	0.5087	0.6355	0.5561	0.9423	0.7061	0.7579	0.7445	0.9573	0.7472	0.7867	0.7899	0.9481	0.7627	0.7978	0.7943	0.9801
HCNOFClBr/C1118612	0.7655	0.7999	0.7913	0.9043	0.7241	0.7703	0.7481	0.8858	0.5918	0.6842	0.6053	0.8181	0.5587	0.6644	0.5812	0.8619	0.5619	0.6663	0.5969	0.8482	0.7228	0.7694	0.7377	0.8825
HCNOFClBr/C111864	0.6148	0.6984	0.6492	0.9398	0.6192	0.7012	0.6659	0.9171	0.3875	0.5698	0.3991	0.8371	0.4388	0.5969	0.4524	0.8695	0.3973	0.5749	0.3971	0.8207	0.6244	0.7044	0.6753	0.9437
HCNOFClBr/C1118667	0.6947	0.7502	0.7327	0.9211	0.698	0.7524	0.7336	0.9328	0.6459	0.7181	0.6831	0.8559	0.4156	0.5846	0.4309	0.9001	0.3972	0.5749	0.404	0.8653	0.6768	0.7382	0.7037	0.9075
HCNOFClBr/C1118714	0.6479	0.7194	0.6825	0.9513	0.6311	0.7087	0.6661	0.9595	0.6017	0.6903	0.6504	0.9363	0.5848	0.68	0.6194	0.9376	0.5789	0.6764	0.5871	0.9137	0.6252	0.7049	0.6524	0.9614
HCNOFClBr/C111875	0.664	0.7298	0.7006	0.9473	0.6491	0.7201	0.6985	0.9626	0.4481	0.602	0.4746	0.8318	0.5411	0.6541	0.5677	0.8749	0.3295	0.54	0.331	0.7279	0.6428	0.7161	0.6864	0.9349
HCNOFClBr/C111900	0.7207	0.768	0.7602	0.9503	0.7177	0.7659	0.7601	0.9655	0.5622	0.6665	0.6066	0.8557	0.6595	0.7268	0.6921	0.9024	0.5027	0.6321	0.5336	0.7944	0.6989	0.753	0.7412	0.9418
HCNOFClBr/C111911	0.8157	0.8377	0.8563	0.9833	0.8209	0.8418	0.8619	0.9851	0.7085	0.7596	0.775	0.9694	0.5024	0.6319	0.5469	0.953	0.5354	0.6508	0.5858	0.9478	0.7945	0.8215	0.8418	0.9864
HCNOFClBr/C111922	0.6982	0.7526	0.7445	0.9652	0.6747	0.7368	0.7331	0.9548	0.5447	0.6562	0.6038	0.9154	0.5011	0.6312	0.5476	0.9019	0.507	0.6346	0.5592	0.912	0.7148	0.7639	0.7678	0.9719
HCNOFClBr/C1119400	0.7596	0.7956	0.8052	0.968	0.7732	0.8056	0.8179	0.9746	0.7294	0.7741	0.797	0.9476	0.4608	0.6089	0.5022	0.8916	0.4905	0.6253	0.5276	0.8982	0.806	0.8303	0.846	0.9787
HCNOFClBr/C1119466	0.8143	0.8367	0.8353	0.9576	0.8078	0.8316	0.8309	0.9615	0.6367	0.7122	0.6666	0.8822	0.6479	0.7193	0.6612	0.9028	0.5752	0.6742	0.6	0.8515	0.8132	0.8358	0.8309	0.9617
HCNOFClBr/C1119499	0.6664	0.7313	0.6992	0.9461	0.6629	0.729	0.6952	0.955	0.6093	0.695	0.6466	0.886	0.5907	0.6836	0.6083	0.9176	0.5524	0.6607	0.5517	0.8842	0.6834	0.7426	0.7108	0.957
HCNOFClBr/C1119604	0.7999	0.8256	0.8155	0.9453	0.7902	0.8182	0.8061	0.9525	0.6474	0.719	0.6677	0.8768	0.7101	0.7607	0.7141	0.9161	0.5392	0.653	0.5548	0.809	0.8208	0.8417	0.8329	0.958
HCNOFClBr/C1119659	0.5818	0.6782	0.6504	0.9523	0.5478	0.658	0.6362	0.9326	0.3605	0.5558	0.4425	0.8607	0.5532	0.6612	0.617	0.9274	0.6105	0.6957	0.6826	0.9662	0.6098	0.6953	0.6901	0.9675
HCNOFClBr/C111966	0.6754	0.7373	0.7242	0.9737	0.6715	0.7347	0.725	0.9767	0.5688	0.6704	0.6404	0.9505	0.6218	0.7028	0.6597	0.9536	0.6001	0.6894	0.6379	0.9475	0.6297	0.7078	0.6895	0.9742
HCNOFClBr/C1120065	0.6338	0.7103	0.6639	0.9436	0.6388	0.7135	0.6851	0.9627	0.4788	0.6188	0.5065	0.8487	0.5521	0.6605	0.5763	0.9138	0.269	0.5095	0.2452	0.7135	0.6191	0.7011	0.6567	0.93
HCNOFClBr/C1120214	0.5138	0.6384	0.6145	0.9256	0.4892	0.6246	0.612	0.9495	0.3339	0.5422	0.4348	0.8849	0.3485	0.5497	0.4284	0.7595	0.517	0.6402	0.6303	0.9417	0.5262	0.6455	0.6399	0.9791
HCNOFClBr/C1120361	0.5663	0.6689	0.6415	0.9615	0.5333	0.6496	0.6321	0.9449	0.3575	0.5543	0.4319	0.9305	0.4449	0.6003	0.503	0.8858	0.5398	0.6534	0.6272	0.9632	0.578	0.6759	0.664	0.9771
HCNOFClBr/C1120485	0.6479	0.7193	0.7076	0.9649	0.6215	0.7026	0.6988	0.9555	0.4856	0.6225	0.5573	0.9169	0.5008	0.631	0.5584	0.9052	0.5061	0.634	0.5851	0.9304	0.6578	0.7258	0.7288	0.9694
HCNOFClBr/C1120496	0.6128	0.6972	0.6796	0.964	0.5847	0.6799	0.6705	0.9538	0.4532	0.6048	0.5295	0.9149	0.4955	0.6281	0.5588	0.9086	0.4925	0.6264	0.5808	0.9369	0.6196	0.7014	0.6995	0.9675
HCNOFClBr/C112050	0.7237	0.77	0.7423	0.9471	0.7043	0.7567	0.7275	0.9585	0.584	0.6795	0.6066	0.8783	0.6446	0.7173	0.6541	0.911	0.4226	0.5883	0.4258	0.7652	0.7223	0.7691	0.7421	0.9597
HCNOFClBr/C112061	0.7749	0.8068	0.8133	0.9668	0.7494	0.7883	0.7927	0.9722	0.7342	0.7775	0.7887	0.954	0.5155	0.6394	0.5463	0.9233	0.5817	0.6781	0.6155	0.9246	0.7829	0.8127	0.8233	0.977
HCNOFClBr/C1120623	0.6883	0.7458	0.7369	0.9573	0.6455	0.7178	0.7155	0.9448	0.4136	0.5835	0.4692	0.8883	0.5086	0.6355	0.5533	0.8932	0.655	0.7239	0.7096	0.9543	0.6975	0.7521	0.7506	0.9565
HCNOFClBr/C112068016	0.8135	0.836	0.8199	0.9485	0.7751	0.807	0.7874	0.9617	0.5923	0.6846	0.5741	0.8444	0.763	0.7981	0.7756	0.952	0.4671	0.6123	0.4425	0.7787	0.7471	0.7866	0.739	0.9042
HCNOFClBr/C1120689	0.7054	0.7574	0.7526	0.9714	0.5376	0.6521	0.591	0.9481	0.5103	0.6364	0.5703	0.9338	0.5991	0.6887	0.6471	0.9556	0.5711	0.6718	0.619	0.9339	0.7226	0.7693	0.768	0.9763
HCNOFClBr/C112072	0.7931	0.8204	0.8248	0.9696	0.7818	0.812	0.8154	0.9737	0.7429	0.7836	0.7919	0.9555	0.4863	0.6229	0.5048	0.9061	0.5477	0.658	0.5681	0.9133	0.7967	0.8232	0.8311	0.9734
HCNOFClBr/C1120725	0.6067	0.6934	0.6426	0.9504	0.6176	0.7002	0.6569	0.9621	0.5267	0.6458	0.5792	0.9293	0.5479	0.6581	0.5679	0.925	0.5186	0.6411	0.5227	0.9129	0.6036	0.6915	0.6461	0.9608
HCNOFClBr/C1120883	0.7997	0.8254	0.8305	0.9714	0.783	0.8128	0.8132	0.9696	0.5914	0.684	0.6424	0.9341	0.7587	0.7949	0.7871	0.9607	0.6692	0.7332	0.7043	0.9543	0.7781	0.8092	0.8036	0.9722
HCNOFClBr/C1120974	0.8279	0.8473	0.8584	0.9829	0.8276	0.8471	0.8589	0.9856	0.6727	0.7355	0.7332	0.9551	0.6898	0.7469	0.7264	0.959	0.7548	0.7921	0.7893	0.9682	0.8245	0.8446	0.858	0.9883
HCNOFClBr/C112107	0.7169	0.7653	0.7566	0.9678	0.6757	0.7375	0.7253	0.9737	0.6638	0.7297	0.7216	0.9457	0.5838	0.6794	0.6264	0.9462	0.7102	0.7607	0.7452	0.9381	0.7115	0.7616	0.7591	0.978
HCNOFClBr/C1121079	0.7427	0.7835	0.7972	0.9687	0.7478	0.7871	0.8017	0.9734	0.7219	0.7688	0.7909	0.9583	0.3551	0.553	0.3728	0.8398	0.36	0.5555	0.3731	0.8401	0.7574	0.794	0.8113	0.9746
HCNOFClBr/C1121228	0.6034	0.6914	0.6447	0.9471	0.5801	0.6772	0.6183	0.9252	0.3264	0.5384	0.3161	0.8128	0.5739	0.6734	0.6188	0.915	0.5147	0.6389	0.5514	0.8508	0.5991	0.6887	0.6342	0.9431
HCNOFClBr/C112129	0.5908	0.6837	0.6271	0.956	0.578	0.6759	0.6261	0.9671	0.5126	0.6377	0.5637	0.9267	0.5673	0.6695	0.5983	0.933	0.5387	0.6527	0.5588	0.9169	0.6152	0.6987	0.6608	0.9741
HCNOFClBr/C1121375	0.7798	0.8105	0.8258	0.978	0.7554	0.7926	0.8037	0.9726	0.8002	0.8258	0.8492	0.9697	0.7031	0.7559	0.7582	0.9279	0.6492	0.7202	0.7052	0.9339	0.8206	0.8415	0.8568	0.9845
HCNOFClBr/C112141	0.7606	0.7963	0.8003	0.9664	0.7326	0.7763	0.778	0.9718	0.7195	0.7671	0.7752	0.9543	0.5156	0.6394	0.5462	0.9248	0.5862	0.6808	0.6194	0.9236	0.7662	0.8004	0.8089	0.9766
HCNOFClBr/C112152	0.7681	0.8018	0.806	0.9725	0.7609	0.7966	0.8	0.9756	0.7201	0.7676	0.7736	0.9578	0.4377	0.5963	0.4549	0.908	0.5282	0.6467	0.5508	0.9175	0.7745	0.8065	0.815	0.9737
HCNOFClBr/C1121604	0.7975	0.8238	0.82	0.9643	0.8098	0.8331	0.8276	0.9681	0.6813	0.7412	0.724	0.9416	0.5398	0.6533	0.5443	0.8811	0.5936	0.6853	0.6026	0.8877	0.7678	0.8016	0.7917	0.9654
HCNOFClBr/C112174	0.7448	0.7849	0.7855	0.9663	0.7129	0.7626	0.7606	0.9713	0.7004	0.754	0.7573	0.953	0.5185	0.6411	0.5498	0.9281	0.5946	0.686	0.6275	0.9247	0.746	0.7858	0.7913	0.9757
HCNOFClBr/C1121795	0.8544	0.8686	0.8897	0.9828	0.8358	0.8536	0.8732	0.9777	0.77	0.8032	0.826	0.9714	0.5424	0.6548	0.5928	0.9178	0.6044	0.692	0.6568	0.9358	0.8281	0.8474	0.8691	0.9785
HCNOFClBr/C1121842	0.8894	0.8978	0.9112	0.9742	0.8818	0.8914	0.9054	0.9776	0.8226	0.8432	0.8645	0.965	0.6074	0.6938	0.6376	0.9244	0.653	0.7226	0.6844	0.9303	0.8656	0.8778	0.8933	0.9743
HCNOFClBr/C112185	0.6479	0.7193	0.7115	0.9518	0.6231	0.7036	0.7058	0.9505	0.4819	0.6205	0.5612	0.9143	0.4694	0.6136	0.5172	0.8697	0.5842	0.6797	0.6509	0.9278	0.6418	0.7154	0.7181	0.9654
HCNOFClBr/C1121897	0.8301	0.8491	0.8629	0.9457	0.8371	0.8546	0.8698	0.9501	0.8231	0.8435	0.8648	0.924	0.3626	0.5569	0.3586	0.8386	0.3749	0.5633	0.3804	0.8549	0.8135	0.836	0.8464	0.9379
HCNOFClBr/C112209	0.6017	0.6903	0.6385	0.9395	0.6076	0.6939	0.6583	0.9168	0.3823	0.5671	0.3981	0.8385	0.4295	0.5919	0.4438	0.8701	0.3933	0.5728	0.3948	0.8229	0.6113	0.6963	0.666	0.943
HCNOFClBr/C1122174	0.7759	0.8075	0.8344	0.9911	0.7807	0.8111	0.8396	0.9906	0.7723	0.8049	0.837	0.9882	0.3375	0.544	0.4238	0.9331	0.2044	0.4772	0.2781	0.9146	0.785	0.8143	0.8423	0.9898
HCNOFClBr/C1122243	0.7562	0.7931	0.7811	0.9655	0.7505	0.789	0.7767	0.9741	0.6655	0.7307	0.7119	0.9453	0.5763	0.6749	0.5931	0.9282	0.5444	0.6561	0.544	0.9088	0.702	0.7551	0.7328	0.9671
HCNOFClBr/C112232	0.7801	0.8107	0.8127	0.9816	0.7493	0.7882	0.7867	0.9755	0.7051	0.7572	0.7569	0.9704	0.5064	0.6342	0.5246	0.9058	0.4778	0.6182	0.4924	0.8991	0.7483	0.7875	0.7895	0.9782
HCNOFClBr/C112243	0.6856	0.7441	0.7106	0.936	0.6797	0.7401	0.7029	0.9176	0.4793	0.6191	0.4785	0.8163	0.5704	0.6714	0.599	0.8877	0.4152	0.5843	0.4222	0.7554	0.6765	0.738	0.7011	0.9238
HCNOFClBr/C112254	0.7608	0.7965	0.7875	0.9604	0.7424	0.7832	0.7752	0.9637	0.5956	0.6866	0.6294	0.896	0.6589	0.7264	0.6808	0.909	0.634	0.7105	0.6675	0.9051	0.7473	0.7868	0.7801	0.9699
HCNOFClBr/C1122549	0.788	0.8165	0.826	0.9669	0.7977	0.8239	0.8299	0.9761	0.6923	0.7485	0.7475	0.9516	0.5314	0.6485	0.5554	0.904	0.5719	0.6723	0.5958	0.9149	0.7948	0.8217	0.8314	0.9723
HCNOFClBr/C1122561	0.6651	0.7305	0.6867	0.9199	0.6639	0.7297	0.6893	0.9292	0.5973	0.6876	0.6213	0.8613	0.5153	0.6393	0.5304	0.8979	0.4591	0.6079	0.4626	0.8534	0.6514	0.7216	0.6668	0.9287
HCNOFClBr/C1122607	0.4284	0.5914	0.4794	0.9459	0.4516	0.6039	0.5049	0.9599	0.44	0.5976	0.5054	0.9333	0.5144	0.6388	0.562	0.9367	0.4944	0.6275	0.5337	0.9371	0.4567	0.6066	0.5071	0.9612
HCNOFClBr/C1122629	0.7566	0.7934	0.7955	0.9709	0.7622	0.7975	0.7963	0.9784	0.6846	0.7434	0.7394	0.9516	0.5346	0.6503	0.5612	0.8939	0.6038	0.6916	0.6272	0.9156	0.7456	0.7855	0.7818	0.9759
HCNOFClBr/C112265	0.6094	0.695	0.6782	0.98	0.604	0.6917	0.6754	0.9744	0.5493	0.6589	0.6322	0.972	0.4604	0.6086	0.5109	0.9508	0.4754	0.6169	0.5327	0.9554	0.6014	0.6901	0.6739	0.986
HCNOFClBr/C112276	0.7704	0.8035	0.7922	0.9563	0.7858	0.815	0.8091	0.9722	0.611	0.696	0.6311	0.8699	0.7294	0.774	0.7453	0.9289	0.6284	0.7069	0.6398	0.8624	0.7613	0.7968	0.7824	0.9521
HCNOFClBr/C1122812	0.784	0.8136	0.8131	0.9644	0.757	0.7937	0.7968	0.9719	0.5758	0.6746	0.6347	0.9306	0.6177	0.7002	0.6496	0.9357	0.5492	0.6588	0.5759	0.9154	0.7743	0.8064	0.8105	0.9811
HCNOFClBr/C1122914	0.7676	0.8014	0.801	0.9644	0.7758	0.8075	0.8079	0.9612	0.7219	0.7688	0.7707	0.9538	0.4145	0.584	0.4047	0.8371	0.4789	0.6188	0.4775	0.863	0.7946	0.8216	0.8237	0.9769
HCNOFClBr/C1122969	0.8211	0.842	0.8666	0.9764	0.8296	0.8487	0.874	0.9771	0.8221	0.8427	0.8643	0.9585	0.452	0.6041	0.4863	0.8828	0.4881	0.6239	0.5312	0.9097	0.8088	0.8324	0.8532	0.9729
HCNOFClBr/C112298	0.5614	0.666	0.639	0.9559	0.5337	0.6498	0.6306	0.9368	0.4407	0.598	0.5248	0.9001	0.4873	0.6235	0.546	0.9235	0.5591	0.6647	0.6233	0.9449	0.572	0.6723	0.6639	0.9316
HCNOFClBr/C1122981	0.6602	0.7273	0.7024	0.9615	0.6603	0.7274	0.7062	0.9729	0.5816	0.6781	0.6402	0.9427	0.5824	0.6786	0.6107	0.9198	0.532	0.6488	0.5475	0.8906	0.6825	0.742	0.7242	0.9716
HCNOFClBr/C1123008	0.7501	0.7887	0.7742	0.953	0.7391	0.7809	0.7656	0.9653	0.6073	0.6938	0.6373	0.8919	0.6517	0.7218	0.6656	0.9121	0.4828	0.621	0.5001	0.7951	0.7353	0.7782	0.7554	0.9584
HCNOFClBr/C112301	0.6379	0.7129	0.673	0.9418	0.6344	0.7107	0.6881	0.9562	0.4528	0.6045	0.481	0.8395	0.5203	0.6421	0.544	0.9059	0.2088	0.4794	0.1716	0.6727	0.6499	0.7206	0.6926	0.9448
HCNOFClBr/C1123097	0.7409	0.7822	0.7765	0.9645	0.7555	0.7926	0.7885	0.9764	0.6707	0.7342	0.7277	0.9443	0.5749	0.674	0.5983	0.9246	0.5453	0.6566	0.558	0.9096	0.7237	0.77	0.7607	0.9787
HCNOFClBr/C112312	0.5617	0.6662	0.5913	0.9529	0.5618	0.6663	0.6084	0.9599	0.4575	0.6071	0.4992	0.9188	0.5102	0.6363	0.5333	0.9118	0.4955	0.6281	0.5185	0.9219	0.5616	0.6661	0.6042	0.9575
HCNOFClBr/C1123199	0.8517	0.8664	0.8803	0.971	0.8448	0.8608	0.8748	0.9728	0.8032	0.8281	0.8477	0.959	0.5071	0.6346	0.5302	0.8946	0.5667	0.6692	0.5864	0.8995	0.8154	0.8375	0.8479	0.9743
HCNOFClBr/C1123257	0.7397	0.7813	0.759	0.9526	0.7287	0.7736	0.7512	0.9638	0.5784	0.6762	0.6007	0.8822	0.6511	0.7214	0.6625	0.9271	0.4838	0.6215	0.4924	0.809	0.7349	0.7779	0.7499	0.9558
HCNOFClBr/C1123348	0.6528	0.7225	0.6645	0.9481	0.6169	0.6997	0.6394	0.9508	0.5368	0.6516	0.5417	0.9013	0.6945	0.7501	0.7083	0.9572	0.5143	0.6387	0.5157	0.8642	0.645	0.7175	0.6509	0.9388
HCNOFClBr/C1123406	0.8001	0.8257	0.8355	0.9292	0.8045	0.8291	0.84	0.941	0.7936	0.8208	0.8377	0.9107	0.4297	0.5921	0.4302	0.8646	0.4275	0.5909	0.4358	0.8737	0.7569	0.7936	0.7911	0.9129
HCNOFClBr/C112345	0.7034	0.7561	0.7418	0.9557	0.7015	0.7548	0.745	0.9645	0.562	0.6664	0.6019	0.8778	0.6396	0.714	0.667	0.9291	0.3719	0.5617	0.3801	0.7515	0.659	0.7265	0.7049	0.9577
HCNOFClBr/C112356	0.6973	0.7519	0.7403	0.9563	0.7043	0.7567	0.7508	0.9707	0.5862	0.6809	0.6331	0.8806	0.6524	0.7223	0.6803	0.932	0.4436	0.5996	0.4544	0.7935	0.687	0.745	0.7354	0.9608
HCNOFClBr/C112367	0.8089	0.8325	0.8393	0.9846	0.7877	0.8164	0.8226	0.983	0.652	0.722	0.7143	0.9543	0.642	0.7155	0.6752	0.9582	0.679	0.7397	0.7121	0.9572	0.7832	0.813	0.8205	0.9848
HCNOFClBr/C112378	0.7064	0.7581	0.7254	0.9489	0.6843	0.7432	0.71	0.9582	0.5689	0.6705	0.5914	0.8815	0.6109	0.696	0.6226	0.8969	0.3841	0.568	0.387	0.7411	0.7007	0.7543	0.7238	0.9607
HCNOFClBr/C1123859	0.777	0.8084	0.7866	0.9544	0.7594	0.7955	0.7723	0.9576	0.5908	0.6837	0.5932	0.8922	0.7408	0.7821	0.7461	0.9371	0.5431	0.6553	0.5509	0.8465	0.8159	0.8379	0.8225	0.9633
HCNOFClBr/C1123860	0.6187	0.7008	0.65	0.952	0.6127	0.6971	0.6543	0.9648	0.5561	0.6629	0.6057	0.926	0.5838	0.6794	0.6152	0.932	0.5458	0.6568	0.5662	0.922	0.6236	0.7039	0.6604	0.9703
HCNOFClBr/C112389	0.7564	0.7933	0.7684	0.9499	0.7345	0.7777	0.7507	0.9583	0.6018	0.6904	0.6154	0.8811	0.6674	0.732	0.6674	0.9062	0.4246	0.5893	0.4234	0.7545	0.7655	0.7999	0.7776	0.9602
HCNOFClBr/C112403	0.5191	0.6414	0.6155	0.9151	0.4897	0.6248	0.6077	0.9421	0.3531	0.552	0.4566	0.8926	0.3797	0.5657	0.4581	0.7778	0.5362	0.6513	0.6433	0.9411	0.5208	0.6424	0.6291	0.9703
HCNOFClBr/C1124045	0.7653	0.7998	0.785	0.9561	0.7667	0.8008	0.7846	0.9595	0.6082	0.6943	0.6317	0.8975	0.6324	0.7095	0.643	0.9385	0.5418	0.6545	0.5785	0.9097	0.7595	0.7955	0.7761	0.962
HCNOFClBr/C1124056	0.8362	0.8539	0.8723	0.9746	0.7888	0.8172	0.8305	0.9643	0.5749	0.674	0.6526	0.954	0.6078	0.6941	0.6527	0.9447	0.5989	0.6886	0.6446	0.9452	0.7791	0.8099	0.8198	0.9684
HCNOFClBr/C1124078	0.7383	0.7803	0.7713	0.9668	0.7425	0.7833	0.7757	0.9643	0.608	0.6942	0.6399	0.9116	0.5634	0.6672	0.5747	0.917	0.5453	0.6565	0.5825	0.9418	0.7219	0.7688	0.7472	0.9593
HCNOFClBr/C112414	0.5838	0.6794	0.656	0.968	0.5518	0.6603	0.6484	0.9487	0.3665	0.5589	0.4408	0.9338	0.4439	0.5997	0.5008	0.889	0.5532	0.6612	0.6374	0.9659	0.5941	0.6857	0.678	0.9786
HCNOFClBr/C112425	0.627	0.706	0.6638	0.9455	0.6217	0.7027	0.677	0.9568	0.4314	0.593	0.4647	0.8332	0.523	0.6436	0.5476	0.9105	0.2244	0.4872	0.1917	0.692	0.6405	0.7146	0.684	0.9491
HCNOFClBr/C112436	0.6566	0.725	0.6751	0.9361	0.6477	0.7192	0.6834	0.9457	0.468	0.6128	0.4767	0.8532	0.5862	0.6808	0.5925	0.9224	0.2334	0.4917	0.1758	0.6737	0.6795	0.74	0.7019	0.9408
HCNOFClBr/C1124396	0.77	0.8032	0.7959	0.9582	0.7946	0.8215	0.8163	0.9655	0.5885	0.6823	0.6123	0.8653	0.6685	0.7327	0.6953	0.9437	0.5113	0.637	0.5528	0.8205	0.7541	0.7916	0.7717	0.9576
HCNOFClBr/C112447	0.5595	0.6649	0.5936	0.953	0.5534	0.6613	0.6043	0.9664	0.4545	0.6054	0.4951	0.9461	0.4795	0.6192	0.4974	0.8923	0.4532	0.6048	0.4643	0.8998	0.5694	0.6708	0.62	0.9696
HCNOFClBr/C112458	0.6123	0.6969	0.6257	0.9576	0.5946	0.686	0.6241	0.9626	0.474	0.6161	0.4924	0.9348	0.5537	0.6615	0.5524	0.9139	0.4931	0.6267	0.4757	0.9038	0.6189	0.701	0.6443	0.9683
HCNOFClBr/C1124636	0.602	0.6905	0.6394	0.9399	0.6024	0.6907	0.66	0.9579	0.3875	0.5698	0.4107	0.828	0.4676	0.6126	0.4875	0.8965	0.2053	0.4776	0.1691	0.6816	0.6019	0.6904	0.6441	0.9431
HCNOFClBr/C112492	0.7012	0.7546	0.754	0.9849	0.6982	0.7525	0.7544	0.9866	0.6087	0.6947	0.6821	0.9636	0.6093	0.695	0.6545	0.9656	0.5926	0.6848	0.6381	0.9624	0.6697	0.7335	0.7301	0.9845
HCNOFClBr/C112505	0.75	0.7886	0.7821	0.9579	0.7548	0.7922	0.7899	0.968	0.5963	0.687	0.6351	0.8773	0.6804	0.7406	0.7058	0.9405	0.4611	0.609	0.4709	0.7939	0.7406	0.782	0.7729	0.9568
HCNOFClBr/C1125300	0.7212	0.7683	0.7861	0.9648	0.7254	0.7713	0.7892	0.9684	0.7437	0.7841	0.811	0.9342	0.4503	0.6032	0.5042	0.8813	0.5064	0.6342	0.5527	0.9093	0.7361	0.7788	0.7975	0.9711
HCNOFClBr/C112538	0.626	0.7054	0.6647	0.9393	0.627	0.706	0.6856	0.9583	0.4399	0.5975	0.4739	0.841	0.5086	0.6355	0.5326	0.899	0.206	0.4779	0.1695	0.6809	0.6452	0.7176	0.6916	0.949
HCNOFClBr/C112549	0.5663	0.6689	0.5982	0.953	0.5589	0.6645	0.6106	0.9628	0.4331	0.5939	0.4722	0.9204	0.5008	0.631	0.5264	0.9054	0.5208	0.6424	0.5466	0.9163	0.5453	0.6565	0.5994	0.9606
HCNOFClBr/C1125606	0.7484	0.7875	0.7807	0.9693	0.7459	0.7858	0.7721	0.9666	0.6058	0.6929	0.6167	0.8924	0.717	0.7654	0.7462	0.9544	0.6584	0.7261	0.685	0.9111	0.7323	0.7761	0.754	0.9584
HCNOFClBr/C112583	0.7305	0.7748	0.7814	0.9762	0.6689	0.733	0.7379	0.9675	0.5224	0.6433	0.5998	0.9262	0.4962	0.6284	0.5475	0.9063	0.528	0.6466	0.5928	0.9457	0.7031	0.7558	0.7616	0.9829
HCNOFClBr/C1125888	0.8253	0.8452	0.8517	0.9884	0.7998	0.8255	0.829	0.9827	0.7059	0.7578	0.7608	0.9647	0.69	0.747	0.7221	0.9648	0.7054	0.7574	0.7349	0.9707	0.7962	0.8228	0.8283	0.9884
HCNOFClBr/C1126007	0.8827	0.8921	0.907	0.9903	0.8027	0.8277	0.8352	0.9606	0.7486	0.7876	0.792	0.9548	0.5643	0.6677	0.6156	0.873	0.6318	0.7091	0.6814	0.9246	0.767	0.801	0.8083	0.9779
HCNOFClBr/C112607	0.7564	0.7933	0.7894	0.9575	0.7695	0.8029	0.8039	0.971	0.5908	0.6836	0.6246	0.8688	0.7095	0.7602	0.7354	0.9339	0.4876	0.6237	0.5031	0.8028	0.7192	0.7669	0.7538	0.9384
HCNOFClBr/C112618	0.6547	0.7238	0.6962	0.9617	0.6372	0.7125	0.689	0.9726	0.6295	0.7076	0.693	0.941	0.5688	0.6704	0.6117	0.9418	0.5312	0.6484	0.5704	0.9371	0.671	0.7344	0.7229	0.9776
HCNOFClBr/C1126187	0.585	0.6801	0.6195	0.9522	0.5817	0.6781	0.6285	0.9672	0.5083	0.6353	0.563	0.947	0.5802	0.6772	0.6104	0.9313	0.5378	0.6522	0.5529	0.9024	0.5875	0.6816	0.6344	0.9702
HCNOFClBr/C112641200	0.6687	0.7328	0.7203	0.9736	0.6688	0.7329	0.7201	0.976	0.6095	0.6951	0.6634	0.9567	0.364	0.5576	0.3619	0.823	0.3489	0.5498	0.338	0.8191	0.7057	0.7576	0.755	0.9776
HCNOFClBr/C1126461	0.8309	0.8497	0.8649	0.9807	0.8285	0.8478	0.8632	0.9786	0.7789	0.8098	0.8313	0.9575	0.3595	0.5553	0.3589	0.8407	0.3745	0.5631	0.3816	0.8512	0.8488	0.864	0.8797	0.9805
HCNOFClBr/C112663	0.7165	0.7651	0.755	0.9633	0.6874	0.7453	0.7337	0.9723	0.6711	0.7344	0.7284	0.9502	0.5228	0.6435	0.555	0.9252	0.5597	0.665	0.5864	0.9191	0.7195	0.7672	0.7647	0.9775
HCNOFClBr/C1126789	0.8065	0.8306	0.8217	0.9685	0.7813	0.8116	0.798	0.9697	0.7293	0.774	0.7457	0.9323	0.6044	0.692	0.6231	0.9283	0.5386	0.6526	0.5441	0.8711	0.8123	0.8351	0.828	0.9648
HCNOFClBr/C1126790	0.8427	0.8591	0.8667	0.9814	0.7921	0.8197	0.8221	0.9765	0.7673	0.8012	0.8137	0.9757	0.6194	0.7013	0.6506	0.937	0.6262	0.7056	0.6563	0.9331	0.8296	0.8487	0.857	0.9848
HCNOFClBr/C112696	0.6174	0.7	0.6885	0.9513	0.5894	0.6828	0.6808	0.9466	0.4481	0.602	0.5316	0.9091	0.4799	0.6194	0.5356	0.8698	0.5779	0.6759	0.651	0.9289	0.6158	0.699	0.6999	0.9673
HCNOFClBr/C112709	0.6116	0.6965	0.6495	0.9372	0.6126	0.6971	0.6709	0.9564	0.4158	0.5847	0.4542	0.8381	0.5118	0.6373	0.5363	0.9006	0.1956	0.4727	0.1589	0.671	0.6305	0.7082	0.6759	0.9466
HCNOFClBr/C112710	0.5338	0.6499	0.6215	0.9588	0.5004	0.6308	0.6078	0.9263	0.3888	0.5705	0.4773	0.8887	0.4687	0.6132	0.5346	0.9144	0.5345	0.6503	0.609	0.9393	0.5349	0.6505	0.6378	0.9242
HCNOFClBr/C112721	0.5738	0.6734	0.62	0.9368	0.5662	0.6689	0.6352	0.9504	0.403	0.5779	0.4396	0.8302	0.4737	0.6159	0.4995	0.8872	0.1885	0.4691	0.1468	0.6697	0.5868	0.6812	0.6533	0.9505
HCNOFClBr/C112732	0.6824	0.7419	0.7417	0.9818	0.6566	0.7249	0.7228	0.9734	0.5775	0.6756	0.6548	0.9602	0.4944	0.6275	0.5496	0.9522	0.509	0.6357	0.5637	0.9506	0.6487	0.7198	0.7161	0.9805
HCNOFClBr/C1127760	0.8597	0.8729	0.8816	0.9824	0.7352	0.7781	0.7897	0.9558	0.5889	0.6825	0.633	0.9407	0.8173	0.839	0.8448	0.9696	0.8424	0.8589	0.8676	0.9713	0.8665	0.8785	0.8888	0.9809
HCNOFClBr/C112801	0.7154	0.7643	0.732	0.9525	0.6927	0.7488	0.7187	0.9628	0.5538	0.6615	0.5724	0.8907	0.6454	0.7177	0.6581	0.9023	0.3513	0.5511	0.3448	0.7324	0.7185	0.7665	0.7408	0.9646
HCNOFClBr/C112823	0.513	0.6379	0.6037	0.9554	0.4901	0.6251	0.6009	0.9284	0.3717	0.5616	0.4616	0.8851	0.4642	0.6107	0.533	0.9099	0.5273	0.6461	0.6056	0.9354	0.5207	0.6424	0.6277	0.9213
HCNOFClBr/C112845	0.6642	0.7299	0.6786	0.9323	0.6455	0.7178	0.6756	0.9418	0.5049	0.6334	0.5109	0.8643	0.584	0.6795	0.5994	0.9029	0.5201	0.642	0.5046	0.8323	0.648	0.7194	0.6697	0.922
HCNOFClBr/C112856	0.6241	0.7042	0.6498	0.9497	0.5965	0.6871	0.6362	0.9583	0.4833	0.6213	0.5107	0.8884	0.5569	0.6634	0.5776	0.8862	0.2947	0.5224	0.2889	0.7067	0.6103	0.6956	0.6493	0.9612
HCNOFClBr/C112889	0.5562	0.6629	0.6293	0.9523	0.5236	0.644	0.6179	0.9573	0.3728	0.5621	0.4532	0.9295	0.4759	0.6172	0.5318	0.8855	0.5501	0.6593	0.6335	0.9592	0.5673	0.6695	0.6466	0.9686
HCNOFClBr/C112890	0.5056	0.6337	0.5972	0.9585	0.4809	0.6199	0.595	0.9277	0.3573	0.5541	0.4484	0.8821	0.4603	0.6086	0.5321	0.9058	0.5207	0.6424	0.6025	0.9314	0.5093	0.6359	0.6198	0.9147
HCNOFClBr/C112897979	0.8653	0.8775	0.8881	0.9815	0.8608	0.8738	0.885	0.9782	0.7532	0.791	0.7861	0.9351	0.4598	0.6083	0.4724	0.7875	0.4997	0.6304	0.5269	0.8057	0.8283	0.8476	0.8581	0.9636
HCNOFClBr/C112898336	0.869	0.8806	0.8903	0.9806	0.864	0.8765	0.8864	0.9752	0.7342	0.7774	0.7644	0.9184	0.4541	0.6052	0.4584	0.7627	0.5174	0.6405	0.5392	0.7886	0.79	0.8181	0.8231	0.9542
HCNOFClBr/C112925	0.5561	0.6629	0.6083	0.9346	0.5457	0.6568	0.6222	0.9464	0.3833	0.5676	0.4264	0.828	0.4697	0.6137	0.5018	0.8868	0.1763	0.4629	0.1359	0.6628	0.5635	0.6672	0.6384	0.9487
HCNOFClBr/C1129288	0.8908	0.899	0.9116	0.9802	0.883	0.8923	0.9047	0.9774	0.847	0.8626	0.8832	0.9646	0.4908	0.6254	0.5021	0.8905	0.5623	0.6666	0.5801	0.9124	0.8416	0.8582	0.8694	0.9789
HCNOFClBr/C1129299	0.7881	0.8167	0.8088	0.9757	0.7041	0.7565	0.7442	0.9595	0.5945	0.6859	0.6371	0.9585	0.7294	0.7741	0.7541	0.9639	0.7177	0.7659	0.7568	0.9496	0.7647	0.7994	0.788	0.9735
HCNOFClBr/C112958	0.5005	0.6309	0.6004	0.9266	0.4748	0.6166	0.5963	0.94	0.326	0.5382	0.4281	0.8849	0.4004	0.5765	0.4822	0.8074	0.5066	0.6343	0.6215	0.9534	0.5114	0.6371	0.6213	0.9717
HCNOFClBr/C1129653	0.7271	0.7724	0.7495	0.9488	0.6408	0.7148	0.6819	0.919	0.4873	0.6235	0.5299	0.9038	0.7022	0.7553	0.7318	0.9256	0.7095	0.7603	0.742	0.9311	0.7159	0.7647	0.7415	0.9499
HCNOFClBr/C1131017	0.6638	0.7296	0.6874	0.9407	0.6595	0.7269	0.681	0.9461	0.6085	0.6945	0.6361	0.9059	0.5631	0.667	0.5628	0.8997	0.5513	0.66	0.5499	0.9007	0.6753	0.7372	0.6972	0.9486
HCNOFClBr/C1131186	0.9059	0.912	0.9245	0.9696	0.8783	0.8884	0.8953	0.9647	0.7382	0.7803	0.7616	0.8827	0.7412	0.7824	0.7673	0.9404	0.6477	0.7192	0.6793	0.8679	0.8536	0.8679	0.8696	0.9533
HCNOFClBr/C1131608	0.6918	0.7482	0.7091	0.9567	0.7	0.7538	0.7219	0.9679	0.5616	0.6662	0.5796	0.8782	0.5732	0.673	0.5844	0.9259	0.3544	0.5527	0.3531	0.7718	0.7036	0.7562	0.7232	0.9668
HCNOFClBr/C1131620	0.8332	0.8515	0.8571	0.9747	0.8314	0.85	0.8553	0.9756	0.7598	0.7958	0.8019	0.9568	0.5105	0.6365	0.517	0.8967	0.5823	0.6785	0.5887	0.9087	0.824	0.8442	0.8494	0.9747
HCNOFClBr/C1132054	0.8146	0.8369	0.8315	0.9648	0.8076	0.8315	0.8245	0.9648	0.7007	0.7542	0.7228	0.9184	0.5921	0.6844	0.5929	0.9019	0.5056	0.6338	0.5072	0.8354	0.8109	0.834	0.8251	0.9582
HCNOFClBr/C1133808	0.8442	0.8603	0.8643	0.9794	0.7493	0.7882	0.7786	0.9638	0.7475	0.7869	0.7841	0.9737	0.7362	0.7788	0.767	0.9421	0.7069	0.7584	0.7533	0.9408	0.8723	0.8834	0.8926	0.9798
HCNOFClBr/C113382	0.8802	0.89	0.9	0.98	0.8726	0.8836	0.8935	0.9817	0.8398	0.8568	0.8736	0.9728	0.501	0.6311	0.5232	0.9126	0.5561	0.6629	0.5649	0.8935	0.882	0.8915	0.9015	0.9844
HCNOFClBr/C1134356	0.8447	0.8607	0.8706	0.9748	0.8031	0.828	0.8338	0.9713	0.7268	0.7722	0.7812	0.9403	0.5768	0.6752	0.6111	0.9192	0.4886	0.6242	0.5135	0.9112	0.777	0.8084	0.8127	0.9728
HCNOFClBr/C113451	0.8187	0.8401	0.8305	0.9648	0.8033	0.8282	0.818	0.9657	0.7725	0.805	0.8003	0.9243	0.6631	0.7292	0.663	0.9151	0.6693	0.7332	0.6668	0.9035	0.8324	0.8508	0.8509	0.9618
HCNOFClBr/C113484	0.7452	0.7852	0.7714	0.9672	0.7369	0.7793	0.7638	0.9698	0.665	0.7304	0.7145	0.948	0.588	0.682	0.5966	0.9186	0.6034	0.6914	0.6074	0.9242	0.7547	0.792	0.7771	0.9718
HCNOFClBr/C1135235	0.8837	0.8929	0.891	0.9614	0.8759	0.8864	0.8848	0.9588	0.6969	0.7516	0.7071	0.8865	0.6989	0.753	0.6964	0.8994	0.6262	0.7056	0.624	0.8467	0.8528	0.8673	0.8611	0.9594
HCNOFClBr/C1136863	0.839	0.8561	0.8646	0.9745	0.8419	0.8584	0.8672	0.9769	0.7765	0.808	0.8197	0.9527	0.5665	0.669	0.5875	0.906	0.6443	0.7171	0.663	0.9208	0.857	0.8707	0.8818	0.978
HCNOFClBr/C1137424	0.8087	0.8323	0.8324	0.9745	0.801	0.8264	0.825	0.9718	0.68	0.7403	0.7112	0.9289	0.4877	0.6237	0.4978	0.8818	0.4577	0.6072	0.4671	0.8454	0.8101	0.8334	0.8342	0.9721
HCNOFClBr/C1137731	0.7684	0.802	0.7843	0.914	0.7549	0.7922	0.7727	0.9117	0.6741	0.7364	0.6935	0.8665	0.4996	0.6304	0.4716	0.821	0.5124	0.6376	0.4979	0.8212	0.6934	0.7493	0.7045	0.8985
HCNOFClBr/C113798746	0.7778	0.809	0.8193	0.9799	0.792	0.8196	0.832	0.979	0.6842	0.7431	0.7233	0.8916	0.443	0.5992	0.4669	0.8148	0.4322	0.5934	0.4773	0.8613	0.8322	0.8507	0.8651	0.9821
HCNOFClBr/C1138529	0.6817	0.7415	0.6989	0.9473	0.6702	0.7338	0.692	0.9604	0.558	0.664	0.5708	0.8733	0.5808	0.6776	0.5948	0.932	0.3666	0.5589	0.3553	0.7923	0.6579	0.7258	0.6777	0.9552
HCNOFClBr/C1141066	0.8042	0.8289	0.81	0.9583	0.7971	0.8235	0.7993	0.9594	0.729	0.7737	0.7385	0.9327	0.6238	0.704	0.6205	0.892	0.6695	0.7334	0.6784	0.9263	0.8318	0.8504	0.8373	0.964
HCNOFClBr/C114152191	0.8402	0.8571	0.8656	0.9784	0.8541	0.8683	0.8776	0.984	0.6583	0.7261	0.6855	0.8858	0.5743	0.6737	0.5874	0.845	0.6288	0.7072	0.6579	0.9011	0.8358	0.8536	0.8603	0.9706
HCNOFClBr/C1142398	0.7994	0.8252	0.8184	0.9635	0.7849	0.8143	0.8057	0.9642	0.7549	0.7922	0.7813	0.9244	0.5425	0.6549	0.5297	0.8613	0.4032	0.578	0.3887	0.7473	0.8013	0.8266	0.815	0.9571
HCNOFClBr/C114261	0.8618	0.8746	0.8796	0.9688	0.8657	0.8778	0.8821	0.9727	0.7865	0.8155	0.8131	0.94	0.5204	0.6422	0.5182	0.8801	0.5258	0.6453	0.5262	0.8854	0.8494	0.8645	0.8666	0.9682
HCNOFClBr/C1143380	0.8073	0.8313	0.8256	0.9574	0.8239	0.8441	0.8406	0.9646	0.694	0.7497	0.7132	0.9186	0.6142	0.6981	0.6313	0.9026	0.547	0.6576	0.568	0.8735	0.7803	0.8109	0.7967	0.9505
HCNOFClBr/C1144747	0.7444	0.7847	0.7936	0.9845	0.7268	0.7722	0.7754	0.9832	0.6581	0.726	0.7201	0.9743	0.3593	0.5552	0.3932	0.8308	0.4197	0.5867	0.4572	0.8649	0.8215	0.8423	0.8576	0.9888
HCNOFClBr/C1146652	0.845	0.861	0.8805	0.9635	0.6615	0.7282	0.7451	0.8715	0.6029	0.6911	0.6618	0.9449	0.8531	0.8675	0.8888	0.9787	0.7751	0.8069	0.8293	0.9634	0.8817	0.8912	0.9091	0.9793
HCNOFClBr/C114715387	0.7328	0.7764	0.7492	0.9525	0.7075	0.7589	0.725	0.9353	0.5331	0.6494	0.5371	0.8531	0.6588	0.7264	0.6782	0.9199	0.4936	0.627	0.5116	0.8137	0.787	0.8158	0.7982	0.9519
HCNOFClBr/C114715398	0.7509	0.7893	0.7668	0.9512	0.7255	0.7713	0.7413	0.9316	0.5352	0.6507	0.5389	0.8521	0.6549	0.7239	0.6752	0.9163	0.4825	0.6208	0.4977	0.8076	0.7852	0.8145	0.7967	0.9559
HCNOFClBr/C114772531	0.7591	0.7952	0.7612	0.9409	0.6479	0.7193	0.6494	0.9319	0.4997	0.6305	0.4971	0.8763	0.7545	0.7919	0.7743	0.9223	0.6865	0.7447	0.7093	0.9105	0.8315	0.8501	0.8445	0.9346
HCNOFClBr/C114910	0.7433	0.7839	0.7682	0.9733	0.7063	0.7581	0.7346	0.9692	0.6358	0.7116	0.6887	0.9495	0.6441	0.7169	0.6623	0.9316	0.6266	0.7058	0.6454	0.9335	0.7155	0.7644	0.7475	0.9747
HCNOFClBr/C115029226	0.7778	0.8089	0.8209	0.9826	0.7789	0.8098	0.8229	0.9822	0.7223	0.7691	0.767	0.9563	0.4554	0.6059	0.4952	0.7858	0.5207	0.6423	0.573	0.8176	0.7801	0.8107	0.8195	0.9792
HCNOFClBr/C115029248	0.8413	0.858	0.871	0.9824	0.8424	0.8588	0.8726	0.9828	0.7427	0.7835	0.7814	0.9499	0.4263	0.5903	0.444	0.7691	0.4872	0.6235	0.5268	0.8066	0.8637	0.8762	0.8891	0.9799
HCNOFClBr/C115071	0.7044	0.7567	0.7459	0.957	0.6318	0.709	0.6874	0.9354	0.4579	0.6073	0.5181	0.9291	0.6289	0.7072	0.6815	0.9309	0.7515	0.7898	0.7938	0.949	0.7355	0.7783	0.7771	0.9713
HCNOFClBr/C115106	0.5516	0.6603	0.6255	0.9656	0.5515	0.6602	0.6305	0.9699	0.4392	0.5972	0.5326	0.9201	0.4282	0.5913	0.4859	0.8954	0.3747	0.5632	0.4268	0.8822	0.5256	0.6452	0.6076	0.9668
HCNOFClBr/C115117	0.5841	0.6796	0.6295	0.9393	0.5818	0.6782	0.6372	0.9355	0.4814	0.6202	0.5431	0.9469	0.5578	0.6639	0.6104	0.9293	0.6466	0.7185	0.7038	0.9442	0.6397	0.7141	0.6925	0.9664
HCNOFClBr/C115173	0.5855	0.6804	0.6591	0.96	0.5906	0.6836	0.6591	0.9663	0.605	0.6924	0.6761	0.9676	0.517	0.6403	0.5826	0.9441	0.4774	0.618	0.5372	0.9114	0.6632	0.7293	0.7251	0.9871
HCNOFClBr/C115208	0.7055	0.7575	0.7488	0.9719	0.5144	0.6387	0.571	0.9565	0.6213	0.7025	0.6626	0.9255	0.5497	0.6591	0.588	0.9292	0.5327	0.6492	0.5738	0.9407	0.7294	0.774	0.7694	0.9683
HCNOFClBr/C115220	0.7291	0.7738	0.7555	0.943	0.7036	0.7562	0.727	0.9512	0.6932	0.7492	0.7226	0.9223	0.7009	0.7544	0.72	0.9418	0.6051	0.6924	0.6476	0.9351	0.6742	0.7365	0.7017	0.9392
HCNOFClBr/C115253	0.521	0.6425	0.6511	0.9891	0.5256	0.6451	0.6547	0.9889	0.5202	0.642	0.6514	0.9911	0.4079	0.5805	0.537	0.9735	0.6421	0.7156	0.7503	0.9822	0.5319	0.6488	0.662	0.9902
HCNOFClBr/C115388	0.9161	0.921	0.9318	0.9592	0.9085	0.9143	0.9251	0.9627	0.8546	0.8687	0.8892	0.9349	0.4854	0.6224	0.4816	0.8642	0.5014	0.6314	0.4961	0.8672	0.8847	0.8938	0.9009	0.9641
HCNOFClBr/C115673	0.8196	0.8407	0.8526	0.9696	0.818	0.8396	0.851	0.9712	0.7928	0.8202	0.8406	0.96	0.4475	0.6017	0.4662	0.8613	0.4089	0.581	0.4112	0.8544	0.8332	0.8515	0.8648	0.9721
HCNOFClBr/C116029	0.6597	0.727	0.6919	0.9409	0.6521	0.722	0.695	0.9628	0.4998	0.6305	0.5238	0.8438	0.6006	0.6897	0.6308	0.9058	0.3312	0.5408	0.3246	0.7276	0.675	0.737	0.7064	0.9252
HCNOFClBr/C116143	0.4215	0.5877	0.5743	0.9824	0.4231	0.5885	0.5756	0.9824	0.4248	0.5894	0.5791	0.9851	0.1864	0.468	0.3083	0.9594	0.236	0.493	0.3701	0.9638	0.4119	0.5826	0.5693	0.9861
HCNOFClBr/C116165	0.8634	0.8759	0.9076	0.9932	0.4818	0.6204	0.5894	0.9807	0.8687	0.8804	0.9112	0.9933	0.5724	0.6725	0.6845	0.9862	0.553	0.6611	0.6576	0.9818	0.9214	0.9258	0.9481	0.9945
HCNOFClBr/C116530	0.7936	0.8208	0.8141	0.9507	0.7827	0.8126	0.8042	0.9589	0.6056	0.6927	0.6343	0.8763	0.6782	0.7391	0.6909	0.9203	0.534	0.65	0.5498	0.825	0.7742	0.8063	0.7917	0.9537
HCNOFClBr/C116541	0.8152	0.8374	0.853	0.977	0.7748	0.8067	0.8213	0.9693	0.798	0.8241	0.8499	0.9665	0.511	0.6368	0.5463	0.8822	0.4555	0.606	0.4883	0.8569	0.828	0.8474	0.8637	0.9803
HCNOFClBr/C1166183	0.8319	0.8504	0.8633	0.9811	0.5944	0.6858	0.6672	0.8982	0.65	0.7207	0.6998	0.9786	0.6982	0.7526	0.7555	0.9331	0.6915	0.748	0.7528	0.9631	0.7849	0.8142	0.8211	0.9667
HCNOFClBr/C117180	0.5983	0.6882	0.682	0.9722	0.58	0.6771	0.6651	0.9765	0.5375	0.652	0.6247	0.9791	0.2622	0.5061	0.2912	0.7599	0.3477	0.5492	0.3913	0.8213	0.7429	0.7836	0.8079	0.9859
HCNOFClBr/C117482845	0.7408	0.7821	0.7858	0.9742	0.6541	0.7234	0.7048	0.9635	0.4429	0.5992	0.4879	0.9089	0.3205	0.5354	0.3386	0.7697	0.335	0.5428	0.3558	0.7763	0.7814	0.8117	0.8251	0.9758
HCNOFClBr/C117817	0.8467	0.8623	0.8701	0.9788	0.8111	0.8342	0.8381	0.9783	0.7798	0.8104	0.8223	0.9601	0.559	0.6646	0.5832	0.9234	0.6016	0.6903	0.6199	0.9221	0.7509	0.7893	0.778	0.9648
HCNOFClBr/C117828	0.8567	0.8704	0.8791	0.9734	0.8519	0.8666	0.8745	0.9756	0.7814	0.8117	0.8277	0.9487	0.557	0.6634	0.5699	0.9111	0.5899	0.6831	0.6041	0.9084	0.7937	0.8209	0.8155	0.9644
HCNOFClBr/C118127	0.863	0.8756	0.8832	0.9743	0.8245	0.8446	0.8462	0.9693	0.7686	0.8022	0.8072	0.9628	0.6446	0.7172	0.675	0.9263	0.559	0.6646	0.5834	0.8801	0.8272	0.8467	0.8496	0.9774
HCNOFClBr/C118296	0.8102	0.8335	0.8363	0.974	0.8129	0.8356	0.838	0.9743	0.7312	0.7753	0.7732	0.9411	0.5149	0.639	0.5098	0.8216	0.5804	0.6774	0.5993	0.8769	0.8067	0.8308	0.8318	0.9708
HCNOFClBr/C118468181	0.824	0.8442	0.8493	0.9606	0.8026	0.8276	0.8268	0.9455	0.712	0.7619	0.7434	0.8806	0.6075	0.6939	0.6319	0.916	0.5158	0.6395	0.5417	0.814	0.7944	0.8214	0.823	0.9617
HCNOFClBr/C1185393	0.7238	0.7701	0.746	0.9472	0.719	0.7668	0.7435	0.9579	0.5873	0.6816	0.6107	0.8843	0.6469	0.7187	0.6615	0.9255	0.4678	0.6127	0.479	0.7996	0.7042	0.7566	0.7228	0.9419
HCNOFClBr/C118558	0.8916	0.8997	0.9108	0.9777	0.894	0.9018	0.9127	0.9778	0.7745	0.8065	0.8068	0.9296	0.4374	0.5962	0.4604	0.8544	0.4377	0.5964	0.4557	0.7986	0.864	0.8764	0.8857	0.9651
HCNOFClBr/C118581	0.8585	0.8719	0.871	0.9764	0.8463	0.862	0.8574	0.974	0.8131	0.8357	0.8342	0.9647	0.5575	0.6637	0.5594	0.8822	0.5857	0.6806	0.6034	0.8958	0.8722	0.8832	0.8809	0.9786
HCNOFClBr/C118616	0.8664	0.8785	0.883	0.9657	0.8665	0.8785	0.8835	0.9707	0.7283	0.7733	0.7568	0.8972	0.5808	0.6776	0.5914	0.8899	0.5547	0.662	0.5647	0.8323	0.8427	0.8591	0.8602	0.9553
HCNOFClBr/C1186318	0.7155	0.7643	0.7303	0.9321	0.7062	0.758	0.7301	0.952	0.5435	0.6555	0.5401	0.8414	0.7201	0.7676	0.7327	0.9388	0.4245	0.5893	0.4105	0.7677	0.6839	0.7429	0.6888	0.892
HCNOFClBr/C118694	0.8961	0.9036	0.9199	0.9823	0.8524	0.867	0.882	0.9757	0.6873	0.7452	0.7367	0.9619	0.6726	0.7355	0.7182	0.9219	0.7147	0.7638	0.7592	0.9238	0.8692	0.8808	0.8958	0.9837
HCNOFClBr/C1186987	0.8523	0.8669	0.882	0.9703	0.8404	0.8572	0.8728	0.9636	0.8055	0.8299	0.8539	0.959	0.4003	0.5765	0.4182	0.8731	0.4356	0.5953	0.4517	0.8772	0.872	0.8831	0.8983	0.9707
HCNOFClBr/C118741	0.7799	0.8105	0.8587	0.9933	0.712	0.7619	0.8134	0.9827	0.6632	0.7293	0.7736	0.9819	0.402	0.5774	0.5585	0.9637	0.4722	0.6151	0.6212	0.9628	0.7722	0.8048	0.8545	0.997
HCNOFClBr/C118796	0.6663	0.7313	0.7191	0.9618	0.6841	0.7431	0.7393	0.9436	0.528	0.6465	0.565	0.9072	0.457	0.6068	0.4787	0.9077	0.4362	0.5955	0.4785	0.9379	0.625	0.7048	0.6665	0.9463
HCNOFClBr/C118832	0.6565	0.7249	0.7315	0.986	0.6604	0.7274	0.7349	0.9882	0.5723	0.6725	0.6571	0.9809	0.266	0.508	0.2974	0.7732	0.277	0.5135	0.3083	0.7782	0.655	0.724	0.7268	0.98
HCNOFClBr/C118901	0.844	0.8601	0.864	0.9652	0.8335	0.8517	0.8537	0.9703	0.7164	0.765	0.7478	0.9106	0.617	0.6998	0.6319	0.8997	0.5443	0.656	0.5646	0.8423	0.7793	0.8101	0.7992	0.9581
HCNOFClBr/C118912	0.8595	0.8727	0.8817	0.9857	0.8455	0.8614	0.8692	0.9835	0.7303	0.7747	0.7631	0.9401	0.5689	0.6705	0.6033	0.8648	0.5905	0.6835	0.6317	0.8552	0.8218	0.8425	0.845	0.9764
HCNOFClBr/C118923	0.7753	0.8071	0.7989	0.9589	0.7788	0.8097	0.7986	0.958	0.6832	0.7425	0.7005	0.9149	0.5909	0.6837	0.6039	0.8995	0.5574	0.6636	0.5766	0.8889	0.7229	0.7695	0.7434	0.94
HCNOFClBr/C1190223	0.7163	0.765	0.7493	0.9655	0.7227	0.7694	0.7547	0.9676	0.6467	0.7186	0.7082	0.9574	0.7216	0.7686	0.7494	0.9591	0.7242	0.7704	0.7524	0.9572	0.7702	0.8034	0.7984	0.9717
HCNOFClBr/C1190392	0.7847	0.8141	0.8201	0.9692	0.7691	0.8025	0.8068	0.9727	0.7381	0.7802	0.7908	0.9549	0.5327	0.6492	0.5572	0.9203	0.6011	0.69	0.6236	0.9176	0.7954	0.8222	0.8321	0.9769
HCNOFClBr/C1190927	0.7284	0.7734	0.793	0.9603	0.7315	0.7755	0.7946	0.9677	0.7029	0.7558	0.7829	0.9422	0.3888	0.5705	0.4096	0.8683	0.4347	0.5947	0.4701	0.8898	0.7316	0.7756	0.7878	0.9665
HCNOFClBr/C1191953	0.541	0.654	0.6222	0.9437	0.5482	0.6582	0.6274	0.9665	0.5044	0.6331	0.5929	0.9476	0.3972	0.5749	0.4428	0.8843	0.4154	0.5844	0.4595	0.8834	0.5392	0.653	0.6252	0.9657
HCNOFClBr/C1191964	0.7175	0.7658	0.7726	0.976	0.6368	0.7123	0.7218	0.9386	0.4689	0.6133	0.5476	0.896	0.5012	0.6313	0.5613	0.8535	0.7292	0.7739	0.786	0.9591	0.7469	0.7865	0.8028	0.9776
HCNOFClBr/C1191997	0.6943	0.7499	0.7324	0.961	0.6907	0.7475	0.7274	0.9644	0.5357	0.6509	0.571	0.9186	0.5949	0.6861	0.6243	0.9271	0.5705	0.6714	0.6028	0.9216	0.717	0.7654	0.7552	0.9643
HCNOFClBr/C1192183	0.5839	0.6794	0.6723	0.931	0.5748	0.674	0.6793	0.9637	0.3195	0.5349	0.4206	0.8712	0.3311	0.5408	0.3959	0.7676	0.5513	0.66	0.6505	0.9154	0.5837	0.6794	0.6846	0.9574
HCNOFClBr/C1192376	0.6189	0.701	0.6724	0.9638	0.5783	0.6761	0.6544	0.9594	0.3794	0.5656	0.4525	0.9413	0.4941	0.6273	0.5421	0.9096	0.6019	0.6904	0.6651	0.9369	0.6407	0.7147	0.7045	0.9772
HCNOFClBr/C1192627	0.7513	0.7896	0.7957	0.9689	0.7543	0.7918	0.7953	0.971	0.6893	0.7466	0.7379	0.9355	0.4167	0.5852	0.4222	0.8369	0.4335	0.5941	0.4369	0.8456	0.7591	0.7953	0.7964	0.9682
HCNOFClBr/C1193186	0.7373	0.7796	0.7739	0.9602	0.7416	0.7826	0.7765	0.9718	0.6877	0.7454	0.7438	0.944	0.5362	0.6513	0.5535	0.9131	0.5342	0.6501	0.5443	0.9065	0.722	0.7689	0.7608	0.9764
HCNOFClBr/C1193211	0.8375	0.8549	0.8857	0.9872	0.8228	0.8433	0.8764	0.9791	0.823	0.8434	0.8779	0.9889	0.3121	0.5311	0.3679	0.7912	0.3144	0.5323	0.3641	0.7992	0.8108	0.8339	0.8648	0.9888
HCNOFClBr/C119324	0.7683	0.802	0.8031	0.9473	0.7784	0.8094	0.8105	0.9539	0.634	0.7105	0.6675	0.8946	0.6359	0.7117	0.6646	0.9233	0.6211	0.7023	0.6521	0.9151	0.8019	0.8271	0.8274	0.9615
HCNOFClBr/C119335	0.6842	0.7431	0.7174	0.9424	0.6925	0.7487	0.7272	0.9496	0.5674	0.6696	0.6002	0.8891	0.5244	0.6445	0.5304	0.8894	0.5039	0.6328	0.523	0.8681	0.6923	0.7486	0.7096	0.944
HCNOFClBr/C119368	0.8588	0.8722	0.8758	0.9609	0.8651	0.8774	0.8816	0.9674	0.7219	0.7688	0.7516	0.8896	0.5482	0.6583	0.5532	0.8704	0.5457	0.6568	0.5504	0.8321	0.8442	0.8603	0.8628	0.9497
HCNOFClBr/C1193813	0.668	0.7324	0.6962	0.9486	0.6726	0.7354	0.7156	0.9658	0.4473	0.6016	0.4662	0.8475	0.5673	0.6695	0.5944	0.9217	0.2865	0.5183	0.2694	0.7139	0.565	0.6682	0.588	0.8855
HCNOFClBr/C1194021	0.7134	0.7629	0.7612	0.9696	0.6475	0.7191	0.6988	0.9564	0.4728	0.6155	0.5282	0.9069	0.2593	0.5047	0.2629	0.7515	0.2922	0.5211	0.3057	0.7737	0.758	0.7945	0.8033	0.9663
HCNOFClBr/C119426	0.7206	0.7679	0.7328	0.9584	0.7052	0.7573	0.7241	0.9699	0.5839	0.6795	0.5976	0.8808	0.6888	0.7462	0.7098	0.9523	0.4003	0.5765	0.4015	0.7868	0.6961	0.7511	0.705	0.9461
HCNOFClBr/C119437	0.8459	0.8617	0.8679	0.976	0.8212	0.842	0.8456	0.9754	0.7952	0.822	0.8366	0.9547	0.6569	0.7252	0.6795	0.9372	0.6887	0.7462	0.708	0.9424	0.8627	0.8754	0.8842	0.9801
HCNOFClBr/C1194667	0.904	0.9104	0.9299	0.9928	0.8894	0.8978	0.919	0.992	0.8374	0.8549	0.8777	0.9882	0.4098	0.5815	0.4783	0.8249	0.4947	0.6276	0.5622	0.8634	0.8952	0.9028	0.9224	0.99
HCNOFClBr/C119471	0.7382	0.7803	0.7469	0.9571	0.7414	0.7825	0.7512	0.9696	0.631	0.7086	0.6435	0.8948	0.7021	0.7552	0.7163	0.9345	0.6506	0.7211	0.6569	0.939	0.7525	0.7905	0.7628	0.9625
HCNOFClBr/C1194985	0.7417	0.7828	0.7558	0.9559	0.7585	0.7948	0.7719	0.9604	0.6226	0.7033	0.6339	0.8681	0.4884	0.6241	0.4753	0.8365	0.4961	0.6284	0.4931	0.8281	0.7477	0.787	0.7584	0.9488
HCNOFClBr/C1195091	0.833	0.8514	0.8514	0.9645	0.8407	0.8575	0.8595	0.9659	0.69	0.747	0.7144	0.8782	0.6938	0.7495	0.7137	0.9444	0.5715	0.672	0.5829	0.8626	0.799	0.8249	0.8187	0.9518
HCNOFClBr/C1195319	0.6698	0.7336	0.728	0.9533	0.6533	0.7228	0.7272	0.9607	0.4552	0.6058	0.5375	0.9135	0.5065	0.6343	0.5646	0.902	0.6339	0.7104	0.7106	0.9599	0.726	0.7717	0.7858	0.9772
HCNOFClBr/C1195320	0.7834	0.8131	0.8048	0.9713	0.7262	0.7718	0.7596	0.9558	0.5893	0.6827	0.6298	0.9563	0.7651	0.7996	0.7879	0.964	0.7546	0.792	0.7858	0.9465	0.8054	0.8298	0.8252	0.9719
HCNOFClBr/C1195422	0.6275	0.7064	0.676	0.9637	0.6021	0.6906	0.6637	0.9584	0.5061	0.634	0.5645	0.9076	0.5315	0.6485	0.5702	0.9201	0.5295	0.6474	0.5746	0.9038	0.634	0.7105	0.6828	0.95
HCNOFClBr/C1195933	0.6561	0.7247	0.6932	0.9481	0.6532	0.7227	0.6984	0.968	0.5507	0.6597	0.5981	0.9374	0.6062	0.6931	0.6466	0.9413	0.5496	0.6591	0.5742	0.8959	0.6418	0.7155	0.6878	0.9715
HCNOFClBr/C119608	0.5871	0.6814	0.6235	0.9514	0.5699	0.6711	0.623	0.9656	0.4556	0.606	0.5069	0.9176	0.5471	0.6576	0.5827	0.933	0.5378	0.6522	0.5686	0.9256	0.5914	0.684	0.64	0.9706
HCNOFClBr/C119619	0.8151	0.8373	0.8496	0.9858	0.7693	0.8027	0.8075	0.9789	0.6439	0.7168	0.7025	0.9604	0.4682	0.6129	0.5261	0.8852	0.5658	0.6686	0.6147	0.923	0.8469	0.8625	0.877	0.9886
HCNOFClBr/C119642	0.6914	0.7479	0.7377	0.9755	0.6151	0.6986	0.686	0.9632	0.4163	0.5849	0.4797	0.9094	0.6042	0.6919	0.647	0.9449	0.6403	0.7145	0.6864	0.9541	0.6963	0.7513	0.7488	0.9849
HCNOFClBr/C119653	0.828	0.8474	0.8502	0.9772	0.7799	0.8105	0.8126	0.9724	0.6172	0.6999	0.6679	0.9419	0.7332	0.7767	0.7712	0.9484	0.7159	0.7646	0.7515	0.9568	0.8091	0.8326	0.834	0.9765
HCNOFClBr/C1196583	0.7998	0.8255	0.8319	0.9783	0.7127	0.7624	0.77	0.9636	0.5255	0.6451	0.5829	0.9315	0.6767	0.7382	0.7175	0.9517	0.7376	0.7798	0.7828	0.9699	0.7924	0.8199	0.8276	0.9812
HCNOFClBr/C1196958	0.599	0.6887	0.6484	0.9733	0.5385	0.6526	0.6014	0.9434	0.4089	0.581	0.4654	0.9203	0.5966	0.6872	0.6325	0.9373	0.5183	0.6409	0.5469	0.9192	0.6092	0.6949	0.658	0.9738
HCNOFClBr/C1197097	0.7867	0.8156	0.8046	0.9525	0.7952	0.822	0.8131	0.957	0.7155	0.7644	0.7339	0.9134	0.5601	0.6652	0.5549	0.8747	0.5545	0.6619	0.5638	0.8978	0.7766	0.8081	0.7944	0.9506
HCNOFClBr/C1197199	0.6526	0.7223	0.6737	0.9099	0.6147	0.6984	0.6328	0.9092	0.5829	0.6789	0.6224	0.9004	0.4127	0.583	0.3872	0.8198	0.3147	0.5325	0.2803	0.8105	0.5765	0.675	0.6087	0.8765
HCNOFClBr/C1197553	0.873	0.884	0.8881	0.9617	0.8573	0.8709	0.8731	0.9632	0.6607	0.7276	0.6786	0.8949	0.732	0.7759	0.7496	0.9072	0.664	0.7298	0.6876	0.8635	0.8481	0.8634	0.8598	0.9585
HCNOFClBr/C119915	0.8756	0.8861	0.8932	0.9859	0.7623	0.7976	0.7936	0.9563	0.7623	0.7976	0.8031	0.9788	0.613	0.6973	0.6652	0.8932	0.5584	0.6642	0.6241	0.9411	0.8575	0.8711	0.8814	0.99
HCNOFClBr/C1199593	0.8136	0.8361	0.8383	0.9725	0.8202	0.8413	0.8431	0.9773	0.7623	0.7976	0.8095	0.9576	0.4886	0.6242	0.4812	0.8767	0.4907	0.6254	0.4832	0.884	0.7682	0.8019	0.7905	0.9654
HCNOFClBr/C1199775	0.8421	0.8586	0.861	0.9703	0.8291	0.8482	0.8482	0.9732	0.6873	0.7452	0.7128	0.9319	0.6363	0.7119	0.6502	0.8955	0.5659	0.6687	0.5907	0.8422	0.7786	0.8096	0.7979	0.9645
HCNOFClBr/C1200277	0.7692	0.8026	0.7913	0.9512	0.7653	0.7998	0.7818	0.9378	0.5847	0.6799	0.5944	0.8457	0.6669	0.7317	0.6789	0.9407	0.5549	0.6622	0.5461	0.8427	0.7872	0.816	0.806	0.9569
HCNOFClBr/C1200675	0.7588	0.795	0.7943	0.9791	0.7235	0.7699	0.7637	0.9751	0.6484	0.7196	0.7056	0.9637	0.5092	0.6358	0.5331	0.9048	0.4	0.5763	0.3935	0.869	0.674	0.7363	0.7247	0.9683
HCNOFClBr/C1200891	0.7	0.7538	0.7464	0.9673	0.6991	0.7532	0.74	0.9727	0.6794	0.7399	0.7313	0.967	0.5313	0.6484	0.5513	0.9112	0.5972	0.6876	0.6177	0.9273	0.7186	0.7665	0.7541	0.9778
HCNOFClBr/C120127	0.7814	0.8116	0.8223	0.9784	0.669	0.733	0.7399	0.9068	0.6053	0.6925	0.6591	0.9376	0.7503	0.7889	0.7994	0.9762	0.6573	0.7254	0.7225	0.966	0.7841	0.8137	0.825	0.9746
HCNOFClBr/C1201383	0.7841	0.8137	0.8087	0.9678	0.7962	0.8228	0.8191	0.9688	0.7171	0.7655	0.757	0.9531	0.5397	0.6533	0.547	0.8931	0.5854	0.6804	0.5934	0.9076	0.7896	0.8178	0.8157	0.9686
HCNOFClBr/C120149	0.8231	0.8435	0.8434	0.972	0.8188	0.8402	0.8405	0.9748	0.7444	0.7847	0.7882	0.9546	0.4948	0.6277	0.4778	0.8682	0.5242	0.6443	0.5082	0.8806	0.8139	0.8363	0.8347	0.9739
HCNOFClBr/C120207	0.8338	0.852	0.8513	0.962	0.8364	0.854	0.8515	0.9517	0.6985	0.7527	0.7261	0.8827	0.7134	0.7629	0.7274	0.9371	0.6308	0.7085	0.6359	0.8674	0.7989	0.8248	0.8222	0.9613
HCNOFClBr/C1202342	0.8223	0.8429	0.867	0.9795	0.8086	0.8323	0.853	0.972	0.7764	0.8079	0.8275	0.9177	0.3267	0.5386	0.3597	0.8592	0.3599	0.5555	0.399	0.8934	0.8051	0.8296	0.8545	0.9773
HCNOFClBr/C120252	0.8438	0.8599	0.8654	0.9735	0.8402	0.8571	0.8623	0.9764	0.791	0.8189	0.8304	0.9611	0.5213	0.6427	0.517	0.8829	0.5569	0.6634	0.5516	0.8905	0.8474	0.8629	0.8678	0.9746
HCNOFClBr/C1203243	0.7356	0.7784	0.7862	0.9874	0.7267	0.7721	0.7772	0.9854	0.6577	0.7257	0.726	0.9688	0.2969	0.5235	0.3078	0.7937	0.3331	0.5418	0.343	0.8107	0.7297	0.7743	0.7772	0.9861
HCNOFClBr/C120332	0.8689	0.8805	0.8951	0.9804	0.8558	0.8697	0.8832	0.9804	0.7959	0.8225	0.8416	0.9605	0.5011	0.6312	0.5266	0.9099	0.5301	0.6477	0.5624	0.9122	0.8792	0.8891	0.9036	0.9809
HCNOFClBr/C120365	0.8839	0.8931	0.9008	0.9805	0.8786	0.8886	0.8962	0.979	0.7749	0.8068	0.8018	0.9313	0.5544	0.6619	0.5531	0.862	0.5393	0.6531	0.5482	0.8315	0.877	0.8873	0.8928	0.9762
HCNOFClBr/C120376	0.8156	0.8377	0.8281	0.9562	0.8202	0.8413	0.8316	0.962	0.6216	0.7026	0.6244	0.8478	0.6775	0.7387	0.6881	0.9311	0.4547	0.6055	0.4582	0.7898	0.817	0.8388	0.8277	0.953
HCNOFClBr/C1203890	0.8144	0.8367	0.8337	0.9576	0.8036	0.8284	0.8195	0.9658	0.7236	0.77	0.7421	0.906	0.6718	0.7349	0.6842	0.9393	0.6009	0.6898	0.6152	0.8861	0.7924	0.8199	0.8035	0.9522
HCNOFClBr/C120445	0.8729	0.8838	0.8939	0.9792	0.8721	0.8832	0.8926	0.9782	0.7967	0.8231	0.8379	0.9595	0.4875	0.6236	0.4926	0.8768	0.5549	0.6622	0.5667	0.9028	0.8702	0.8816	0.891	0.9789
HCNOFClBr/C120467	0.8373	0.8548	0.8707	0.9843	0.834	0.8521	0.8652	0.986	0.7054	0.7574	0.7607	0.968	0.4127	0.583	0.4461	0.863	0.5056	0.6338	0.5387	0.9024	0.8686	0.8802	0.8945	0.9859
HCNOFClBr/C120503	0.8678	0.8796	0.8905	0.9789	0.833	0.8514	0.86	0.9785	0.7679	0.8016	0.8146	0.9546	0.5325	0.6491	0.5605	0.9191	0.5776	0.6757	0.6081	0.9191	0.8438	0.86	0.8691	0.9779
HCNOFClBr/C1205089	0.8023	0.8274	0.8262	0.9623	0.7997	0.8254	0.8223	0.9651	0.7722	0.8048	0.807	0.934	0.4455	0.6006	0.4289	0.8741	0.5025	0.632	0.4912	0.8859	0.8304	0.8493	0.848	0.9717
HCNOFClBr/C120514	0.8826	0.892	0.9051	0.9875	0.8412	0.8579	0.8687	0.9806	0.8077	0.8316	0.8482	0.9732	0.5021	0.6318	0.5367	0.8913	0.6056	0.6927	0.6359	0.9142	0.8271	0.8467	0.8562	0.9834
HCNOFClBr/C120570	0.8551	0.8691	0.8763	0.9738	0.8607	0.8738	0.8815	0.9785	0.7823	0.8123	0.8212	0.9579	0.4597	0.6083	0.4466	0.8503	0.4809	0.62	0.4755	0.8582	0.8705	0.8819	0.8909	0.9818
HCNOFClBr/C1205910	0.8953	0.9029	0.9245	0.9801	0.9013	0.9081	0.9291	0.9832	0.8442	0.8603	0.8882	0.9713	0.2456	0.4978	0.2538	0.7948	0.3247	0.5375	0.3524	0.8309	0.8665	0.8786	0.9022	0.9791
HCNOFClBr/C1206139	0.626	0.7054	0.646	0.9298	0.5575	0.6637	0.5923	0.9091	0.4317	0.5932	0.454	0.8884	0.6887	0.7462	0.7123	0.9392	0.5075	0.6348	0.5247	0.8937	0.7013	0.7547	0.7357	0.9461
HCNOFClBr/C1206151	0.7995	0.8253	0.8206	0.9377	0.7667	0.8008	0.7901	0.9281	0.6888	0.7462	0.7297	0.9012	0.6238	0.704	0.6438	0.9006	0.5843	0.6797	0.6037	0.9172	0.8059	0.8301	0.8349	0.9608
HCNOFClBr/C120616	0.7701	0.8033	0.8212	0.9769	0.7761	0.8077	0.8257	0.9771	0.7241	0.7704	0.7919	0.9514	0.3095	0.5299	0.3251	0.8491	0.3469	0.5488	0.3703	0.8636	0.7899	0.818	0.8388	0.9764
HCNOFClBr/C120672	0.8602	0.8733	0.8799	0.9702	0.8589	0.8723	0.8787	0.9731	0.7438	0.7842	0.772	0.9114	0.6277	0.7065	0.6421	0.8733	0.7123	0.7622	0.739	0.9258	0.8455	0.8613	0.87	0.9761
HCNOFClBr/C120729	0.7613	0.7969	0.7834	0.9678	0.6607	0.7276	0.6852	0.9441	0.5712	0.6718	0.5875	0.9069	0.6899	0.7469	0.7307	0.9386	0.6288	0.7072	0.6831	0.9467	0.701	0.7544	0.7186	0.95
HCNOFClBr/C120809	0.759	0.7952	0.7965	0.9732	0.7731	0.8055	0.8059	0.9741	0.5427	0.655	0.5802	0.8837	0.6134	0.6976	0.6602	0.9428	0.5509	0.6599	0.6055	0.8878	0.7075	0.7589	0.7428	0.9606
HCNOFClBr/C120821	0.8388	0.8559	0.8815	0.9909	0.793	0.8204	0.8463	0.9857	0.6571	0.7253	0.7262	0.9127	0.369	0.5602	0.4383	0.7797	0.3478	0.5493	0.4168	0.7737	0.8203	0.8414	0.8674	0.9943
HCNOFClBr/C120832	0.7267	0.7721	0.7732	0.9838	0.7234	0.7699	0.7715	0.9806	0.5671	0.6694	0.6086	0.9041	0.4908	0.6254	0.527	0.8842	0.5236	0.644	0.5737	0.9333	0.7273	0.7726	0.7701	0.9775
HCNOFClBr/C120923	0.5923	0.6846	0.647	0.9538	0.5978	0.6879	0.6538	0.969	0.5242	0.6443	0.5965	0.9398	0.4841	0.6217	0.5153	0.9227	0.4993	0.6302	0.5281	0.9211	0.5674	0.6696	0.6284	0.9674
HCNOFClBr/C120956	0.7417	0.7827	0.7515	0.9619	0.7287	0.7736	0.7422	0.9704	0.6316	0.7089	0.6437	0.9011	0.6781	0.7391	0.6898	0.9598	0.5724	0.6725	0.5791	0.9283	0.7185	0.7664	0.7373	0.955
HCNOFClBr/C121006	0.8486	0.8639	0.8603	0.9673	0.8462	0.8619	0.8572	0.9699	0.7197	0.7673	0.7417	0.9022	0.7563	0.7932	0.7649	0.9576	0.6678	0.7322	0.6802	0.9112	0.8228	0.8433	0.8383	0.9647
HCNOFClBr/C1210124	0.6729	0.7356	0.6865	0.9294	0.5962	0.687	0.6166	0.9097	0.5141	0.6386	0.5223	0.8756	0.7344	0.7776	0.7672	0.9068	0.7126	0.7624	0.7493	0.9012	0.7435	0.784	0.7637	0.9509
HCNOFClBr/C121017	0.6754	0.7372	0.7205	0.9415	0.6926	0.7487	0.735	0.9487	0.6764	0.738	0.7166	0.9183	0.363	0.5571	0.3568	0.8583	0.3564	0.5537	0.3537	0.8519	0.7024	0.7554	0.7451	0.9441
HCNOFClBr/C121142	0.5607	0.6656	0.6354	0.9637	0.5683	0.6701	0.6428	0.9702	0.5047	0.6333	0.592	0.9548	0.3626	0.5569	0.383	0.8487	0.3967	0.5746	0.4292	0.8668	0.5325	0.6491	0.6014	0.9725
HCNOFClBr/C121175	0.6687	0.7328	0.742	0.9877	0.6676	0.7321	0.7415	0.9889	0.5813	0.6779	0.6637	0.9809	0.2671	0.5085	0.2975	0.7846	0.2788	0.5144	0.3082	0.7919	0.6147	0.6983	0.6935	0.9816
HCNOFClBr/C121324	0.8037	0.8285	0.8127	0.9554	0.8027	0.8277	0.8125	0.9554	0.6771	0.7384	0.6921	0.8956	0.5765	0.675	0.5558	0.8747	0.5557	0.6627	0.5218	0.8271	0.7811	0.8114	0.788	0.9509
HCNOFClBr/C121335	0.8067	0.8308	0.816	0.9545	0.8033	0.8282	0.8147	0.9538	0.6852	0.7438	0.7034	0.8931	0.5316	0.6486	0.5011	0.8497	0.5481	0.6582	0.5085	0.8181	0.7866	0.8155	0.7954	0.9569
HCNOFClBr/C121346	0.8831	0.8925	0.8948	0.9684	0.8773	0.8876	0.8909	0.9666	0.7413	0.7824	0.7641	0.8985	0.608	0.6942	0.6016	0.8718	0.6024	0.6908	0.6001	0.8419	0.8561	0.8699	0.868	0.9555
HCNOFClBr/C121391	0.9012	0.908	0.9193	0.982	0.878	0.8881	0.8991	0.9789	0.8495	0.8646	0.8807	0.9719	0.5264	0.6456	0.5487	0.9088	0.6013	0.6901	0.6259	0.918	0.92	0.9245	0.9376	0.9857
HCNOFClBr/C121448	0.7412	0.7824	0.7797	0.968	0.7015	0.7548	0.754	0.9683	0.5913	0.684	0.6619	0.9297	0.5407	0.6539	0.5845	0.9005	0.5639	0.6675	0.6208	0.933	0.7707	0.8037	0.8128	0.9701
HCNOFClBr/C121460	0.7106	0.761	0.755	0.9697	0.596	0.6868	0.6668	0.9215	0.5654	0.6684	0.6121	0.9277	0.5857	0.6806	0.6366	0.9533	0.6041	0.6918	0.656	0.9594	0.6128	0.6972	0.6648	0.9286
HCNOFClBr/C121506	0.7723	0.8049	0.8156	0.9756	0.7803	0.8109	0.8211	0.976	0.6837	0.7428	0.7207	0.9101	0.5031	0.6324	0.5391	0.8837	0.4971	0.629	0.5312	0.874	0.7717	0.8045	0.8089	0.9719
HCNOFClBr/C1215594	0.8677	0.8795	0.8816	0.9767	0.8159	0.8379	0.8328	0.9613	0.7322	0.776	0.7515	0.9158	0.5276	0.6463	0.5382	0.9005	0.5473	0.6577	0.5655	0.9167	0.8387	0.8559	0.8512	0.9633
HCNOFClBr/C121697	0.7623	0.7976	0.7864	0.9613	0.7279	0.773	0.7535	0.9603	0.6725	0.7354	0.7169	0.964	0.5479	0.6581	0.569	0.9125	0.4845	0.6219	0.5015	0.9014	0.7351	0.7781	0.7651	0.9684
HCNOFClBr/C121711	0.7929	0.8203	0.8153	0.9561	0.8002	0.8259	0.8214	0.9622	0.6842	0.7431	0.7098	0.9098	0.5074	0.6348	0.5018	0.88	0.4671	0.6123	0.464	0.8475	0.7705	0.8036	0.7933	0.9565
HCNOFClBr/C121722	0.7918	0.8194	0.8144	0.9641	0.7634	0.7984	0.7868	0.9633	0.7003	0.754	0.7436	0.9659	0.6012	0.69	0.6166	0.9212	0.5428	0.6551	0.5551	0.9014	0.7613	0.7968	0.7888	0.9669
HCNOFClBr/C121733	0.6066	0.6934	0.6859	0.9776	0.5887	0.6824	0.6689	0.9848	0.5079	0.6351	0.5923	0.9799	0.3547	0.5528	0.4105	0.82	0.3885	0.5703	0.4543	0.8455	0.6173	0.7	0.6909	0.9847
HCNOFClBr/C121813	0.6376	0.7128	0.6726	0.9358	0.6399	0.7142	0.6766	0.9337	0.5985	0.6883	0.6337	0.9074	0.3641	0.5576	0.3331	0.8266	0.3834	0.5677	0.368	0.8375	0.6614	0.7281	0.6902	0.9427
HCNOFClBr/C121868	0.6278	0.7065	0.6953	0.967	0.6239	0.7041	0.692	0.9703	0.5585	0.6643	0.6347	0.9574	0.4371	0.596	0.4671	0.8767	0.4588	0.6078	0.5018	0.8885	0.6236	0.7039	0.6783	0.9746
HCNOFClBr/C121891	0.7417	0.7827	0.7908	0.9704	0.7345	0.7776	0.7837	0.9816	0.6873	0.7452	0.7443	0.9723	0.3714	0.5614	0.3835	0.8398	0.4258	0.59	0.4473	0.8641	0.7633	0.7983	0.8057	0.9818
HCNOFClBr/C121926	0.7249	0.7709	0.7664	0.9708	0.7243	0.7705	0.7662	0.9784	0.62	0.7017	0.6643	0.9217	0.4031	0.578	0.406	0.7962	0.4421	0.5987	0.4659	0.8344	0.6479	0.7194	0.6843	0.9272
HCNOFClBr/C121937	0.7761	0.8077	0.7995	0.9374	0.7853	0.8145	0.8106	0.9596	0.5488	0.6586	0.5669	0.8281	0.7165	0.7651	0.7405	0.8768	0.4484	0.6021	0.4697	0.6929	0.7362	0.7788	0.7579	0.9245
HCNOFClBr/C121971	0.8234	0.8438	0.8502	0.9754	0.8293	0.8484	0.8548	0.9751	0.763	0.7981	0.8098	0.9518	0.486	0.6228	0.4956	0.8879	0.5286	0.6469	0.5404	0.9032	0.8249	0.8449	0.8496	0.977
HCNOFClBr/C122009	0.7994	0.8252	0.8316	0.9665	0.7996	0.8254	0.8282	0.9719	0.7261	0.7717	0.7771	0.9393	0.5319	0.6488	0.545	0.9054	0.5869	0.6813	0.5961	0.9147	0.7969	0.8233	0.8254	0.9762
HCNOFClBr/C122010	0.8522	0.8668	0.8875	0.9898	0.841	0.8577	0.8783	0.9862	0.8053	0.8297	0.8502	0.9807	0.3503	0.5506	0.3829	0.8043	0.3533	0.5521	0.3825	0.8011	0.8567	0.8704	0.8906	0.9887
HCNOFClBr/C122023294	0.7947	0.8216	0.8411	0.9803	0.7916	0.8193	0.8381	0.9852	0.7041	0.7565	0.7634	0.9766	0.3142	0.5322	0.3303	0.821	0.3307	0.5406	0.3432	0.8246	0.844	0.8601	0.8812	0.9896
HCNOFClBr/C122032	0.7869	0.8158	0.801	0.9647	0.7762	0.8078	0.7909	0.9702	0.6835	0.7426	0.721	0.9472	0.558	0.664	0.5426	0.8865	0.5611	0.6659	0.5461	0.8919	0.7848	0.8142	0.7989	0.9698
HCNOFClBr/C122076	0.7918	0.8194	0.8216	0.9784	0.7955	0.8223	0.8266	0.9787	0.6632	0.7292	0.713	0.9342	0.6759	0.7376	0.7066	0.9497	0.6642	0.7299	0.6913	0.9363	0.7875	0.8162	0.8235	0.9751
HCNOFClBr/C122270	0.8825	0.8919	0.9037	0.9809	0.8537	0.868	0.8776	0.9786	0.8142	0.8366	0.8535	0.9656	0.5185	0.6411	0.5326	0.887	0.5931	0.685	0.6101	0.9064	0.8427	0.8591	0.8651	0.978
HCNOFClBr/C122349	0.7606	0.7964	0.8084	0.9584	0.7626	0.7978	0.8092	0.9644	0.7472	0.7867	0.8029	0.9289	0.4234	0.5887	0.4456	0.8683	0.378	0.5648	0.4044	0.8699	0.7601	0.796	0.8029	0.9573
HCNOFClBr/C122376765	0.7201	0.7675	0.7709	0.9403	0.664	0.7298	0.7167	0.9278	0.501	0.6311	0.5531	0.8908	0.26	0.505	0.2365	0.7455	0.279	0.5145	0.2658	0.7539	0.7834	0.8132	0.8296	0.9635
HCNOFClBr/C122394	0.8305	0.8493	0.8652	0.9818	0.7984	0.8244	0.8353	0.971	0.7582	0.7946	0.7957	0.9384	0.4416	0.5985	0.4894	0.8889	0.4477	0.6018	0.5017	0.8948	0.8113	0.8343	0.8482	0.9789
HCNOFClBr/C122429	0.7701	0.8033	0.8031	0.9697	0.7627	0.7978	0.7936	0.9727	0.7341	0.7774	0.77	0.9234	0.4639	0.6106	0.467	0.8798	0.4265	0.5904	0.4222	0.8472	0.7836	0.8133	0.8108	0.9668
HCNOFClBr/C122430	0.8377	0.8551	0.8619	0.9778	0.806	0.8303	0.8338	0.9771	0.7392	0.781	0.7866	0.9596	0.5963	0.687	0.6139	0.9267	0.6774	0.7386	0.6944	0.9327	0.8335	0.8517	0.8597	0.9841
HCNOFClBr/C122431372	0.7708	0.8038	0.8168	0.9727	0.7748	0.8067	0.8201	0.975	0.7139	0.7633	0.7715	0.9698	0.3178	0.534	0.3336	0.8119	0.3212	0.5358	0.3257	0.8253	0.7685	0.8021	0.8124	0.9735
HCNOFClBr/C122452	0.802	0.8272	0.8256	0.9739	0.7724	0.805	0.8012	0.9762	0.7007	0.7542	0.747	0.9537	0.6142	0.698	0.6303	0.9305	0.6673	0.732	0.6811	0.9306	0.8105	0.8337	0.8353	0.9812
HCNOFClBr/C122485	0.8201	0.8412	0.8327	0.9486	0.8234	0.8438	0.8358	0.9515	0.6729	0.7356	0.685	0.8822	0.6501	0.7208	0.6545	0.9178	0.5746	0.6739	0.565	0.8556	0.8005	0.8261	0.8132	0.9519
HCNOFClBr/C122510	0.8319	0.8505	0.8713	0.9915	0.8259	0.8457	0.8665	0.9887	0.8094	0.8329	0.8586	0.9732	0.5226	0.6434	0.5807	0.9658	0.6239	0.7041	0.6806	0.9773	0.8354	0.8533	0.8745	0.9914
HCNOFClBr/C122576	0.8501	0.865	0.8779	0.9802	0.837	0.8545	0.8641	0.9818	0.8143	0.8367	0.8511	0.9714	0.4865	0.6231	0.5067	0.8873	0.5731	0.673	0.5985	0.9289	0.837	0.8545	0.8645	0.984
HCNOFClBr/C122598	0.84	0.8569	0.8576	0.9662	0.8296	0.8487	0.8469	0.9653	0.7066	0.7583	0.7355	0.9105	0.5657	0.6686	0.5725	0.8495	0.5429	0.6552	0.5591	0.8166	0.8406	0.8574	0.8561	0.9672
HCNOFClBr/C122601	0.8909	0.8991	0.9076	0.9863	0.8652	0.8774	0.8844	0.9818	0.8216	0.8424	0.8576	0.9788	0.6268	0.7059	0.6539	0.9223	0.6997	0.7535	0.7228	0.9406	0.8348	0.8527	0.8632	0.9763
HCNOFClBr/C122634	0.8394	0.8565	0.8677	0.9754	0.8165	0.8383	0.8471	0.9731	0.7938	0.821	0.8417	0.9591	0.5034	0.6325	0.5262	0.9115	0.5599	0.6651	0.586	0.9324	0.8377	0.8551	0.8738	0.9798
HCNOFClBr/C1226422	0.8415	0.8581	0.8698	0.98	0.8395	0.8565	0.8687	0.9805	0.7837	0.8134	0.8288	0.9633	0.4163	0.5849	0.4146	0.8531	0.4856	0.6225	0.4923	0.8817	0.8326	0.851	0.8604	0.9747
HCNOFClBr/C122667	0.8263	0.8461	0.8542	0.9829	0.7979	0.824	0.8249	0.9765	0.6958	0.7509	0.7221	0.943	0.6418	0.7154	0.6828	0.9273	0.6333	0.7101	0.6706	0.9191	0.8436	0.8598	0.8646	0.9857
HCNOFClBr/C122678	0.8879	0.8965	0.9087	0.9822	0.8657	0.8778	0.8892	0.9796	0.8573	0.8709	0.8877	0.9712	0.5177	0.6406	0.5398	0.9053	0.5742	0.6737	0.6005	0.9225	0.8309	0.8497	0.858	0.9796
HCNOFClBr/C122689	0.8467	0.8623	0.8732	0.9797	0.8188	0.8402	0.8485	0.9761	0.7824	0.8124	0.8258	0.9643	0.4963	0.6285	0.5193	0.8955	0.6068	0.6934	0.6345	0.9308	0.8343	0.8524	0.8605	0.9817
HCNOFClBr/C122703	0.8529	0.8674	0.8781	0.9727	0.8206	0.8415	0.8498	0.9707	0.8156	0.8377	0.8591	0.9576	0.5165	0.6399	0.5389	0.913	0.5741	0.6736	0.5988	0.9321	0.8869	0.8956	0.909	0.9797
HCNOFClBr/C122714	0.8274	0.8469	0.8522	0.9853	0.7787	0.8096	0.8088	0.9766	0.7132	0.7628	0.7634	0.9704	0.6705	0.7341	0.7025	0.9504	0.7438	0.7843	0.7711	0.9545	0.8193	0.8406	0.847	0.9883
HCNOFClBr/C122725	0.8446	0.8606	0.8701	0.9751	0.8176	0.8393	0.8457	0.974	0.7853	0.8146	0.831	0.9573	0.5631	0.6671	0.5862	0.9236	0.6337	0.7103	0.6584	0.9425	0.8646	0.877	0.8877	0.9836
HCNOFClBr/C122736	0.8138	0.8363	0.8393	0.986	0.7304	0.7748	0.7698	0.9708	0.6921	0.7484	0.7405	0.9623	0.6831	0.7424	0.7124	0.9572	0.6634	0.7294	0.6915	0.9554	0.7849	0.8143	0.8151	0.9851
HCNOFClBr/C122781	0.6344	0.7107	0.6524	0.9453	0.6271	0.7061	0.6458	0.9427	0.5682	0.6701	0.6025	0.9309	0.5352	0.6507	0.5358	0.8978	0.5939	0.6855	0.5909	0.9203	0.6707	0.7342	0.6888	0.9674
HCNOFClBr/C122792	0.8944	0.9021	0.9201	0.9821	0.8851	0.8942	0.9125	0.9829	0.8262	0.846	0.8705	0.9732	0.3654	0.5583	0.391	0.8522	0.4296	0.592	0.4655	0.8769	0.8636	0.8761	0.8953	0.9822
HCNOFClBr/C122849	0.8033	0.8282	0.8292	0.9706	0.7984	0.8244	0.8233	0.9714	0.6907	0.7475	0.7389	0.9548	0.5476	0.6579	0.5544	0.8935	0.5889	0.6825	0.5961	0.9071	0.8069	0.831	0.8337	0.9764
HCNOFClBr/C122941	0.7845	0.814	0.8113	0.968	0.7879	0.8165	0.8142	0.9684	0.6903	0.7472	0.7252	0.8898	0.5753	0.6743	0.5867	0.9233	0.3816	0.5667	0.3842	0.7934	0.7774	0.8087	0.8036	0.9714
HCNOFClBr/C122952	0.8368	0.8544	0.8736	0.981	0.8251	0.8451	0.8629	0.9752	0.827	0.8466	0.8723	0.9779	0.5027	0.6321	0.5449	0.9169	0.5235	0.644	0.5723	0.9338	0.8479	0.8633	0.8823	0.9852
HCNOFClBr/C122963	0.7428	0.7835	0.7754	0.9426	0.7403	0.7818	0.7774	0.9627	0.533	0.6494	0.5631	0.8443	0.6791	0.7397	0.7102	0.8802	0.434	0.5944	0.4608	0.705	0.721	0.7682	0.7535	0.9358
HCNOFClBr/C122974	0.7087	0.7597	0.716	0.9418	0.7003	0.7539	0.7159	0.9527	0.5272	0.6461	0.5115	0.8539	0.6801	0.7404	0.6858	0.9334	0.2886	0.5193	0.2421	0.6727	0.7436	0.7841	0.7431	0.9376
HCNOFClBr/C122996	0.8391	0.8562	0.8522	0.9648	0.8378	0.8552	0.8499	0.9686	0.732	0.7759	0.7541	0.9129	0.654	0.7233	0.6584	0.8872	0.6535	0.723	0.6721	0.894	0.8446	0.8606	0.8634	0.978
HCNOFClBr/C123002	0.7396	0.7812	0.7577	0.9519	0.749	0.788	0.7705	0.9423	0.545	0.6564	0.5655	0.8745	0.6063	0.6931	0.6168	0.9041	0.5172	0.6404	0.5115	0.8283	0.7437	0.7842	0.7678	0.9586
HCNOFClBr/C123013	0.6167	0.6996	0.6801	0.9685	0.5764	0.6749	0.6592	0.9596	0.3947	0.5736	0.472	0.9136	0.5294	0.6473	0.5808	0.9171	0.6205	0.702	0.6877	0.9557	0.6344	0.7107	0.6986	0.9742
HCNOFClBr/C123024	0.6096	0.6952	0.6761	0.9647	0.5536	0.6614	0.6436	0.962	0.3795	0.5656	0.4548	0.9093	0.5277	0.6464	0.5836	0.9164	0.594	0.6856	0.6689	0.9573	0.6151	0.6986	0.6856	0.9782
HCNOFClBr/C123046	0.6965	0.7514	0.7485	0.9788	0.6359	0.7117	0.7109	0.9624	0.4747	0.6165	0.5534	0.9108	0.5909	0.6837	0.645	0.9381	0.6528	0.7225	0.7052	0.962	0.6596	0.7269	0.726	0.9741
HCNOFClBr/C123057	0.6161	0.6992	0.6353	0.9567	0.6182	0.7006	0.6515	0.9645	0.477	0.6178	0.506	0.9245	0.5441	0.6559	0.5578	0.9152	0.5164	0.6399	0.516	0.9053	0.6232	0.7036	0.6547	0.9598
HCNOFClBr/C123079	0.7076	0.759	0.7273	0.9567	0.7251	0.771	0.7449	0.9662	0.5699	0.6711	0.5869	0.8625	0.6136	0.6977	0.6284	0.9394	0.4192	0.5865	0.4324	0.8092	0.7431	0.7837	0.7608	0.9679
HCNOFClBr/C123080	0.7511	0.7894	0.7664	0.9587	0.749	0.7879	0.7648	0.9559	0.6478	0.7193	0.6727	0.8867	0.4528	0.6045	0.4236	0.8305	0.4589	0.6079	0.434	0.8242	0.7617	0.7971	0.7762	0.9607
HCNOFClBr/C123115	0.8128	0.8355	0.8371	0.97	0.812	0.8349	0.8363	0.9734	0.7529	0.7907	0.8006	0.958	0.4344	0.5946	0.4076	0.8484	0.4666	0.6121	0.4484	0.8703	0.8199	0.841	0.8409	0.9738
HCNOFClBr/C123159	0.6323	0.7094	0.6547	0.9536	0.6508	0.7212	0.6839	0.9658	0.4942	0.6273	0.5334	0.9308	0.5485	0.6584	0.561	0.895	0.5075	0.6348	0.5094	0.9001	0.6191	0.7011	0.6526	0.954
HCNOFClBr/C123171	0.7209	0.7681	0.753	0.9506	0.6952	0.7505	0.7389	0.967	0.5041	0.6329	0.5361	0.8486	0.6625	0.7288	0.6962	0.9201	0.4354	0.5952	0.454	0.7994	0.6733	0.7359	0.7067	0.9192
HCNOFClBr/C123182	0.6621	0.7286	0.6917	0.9545	0.659	0.7265	0.6957	0.9669	0.5715	0.672	0.6193	0.9226	0.6957	0.7509	0.7316	0.9602	0.6837	0.7428	0.7176	0.951	0.6868	0.7449	0.7222	0.9725
HCNOFClBr/C123193	0.63	0.7079	0.6575	0.9522	0.6218	0.7028	0.6554	0.9625	0.5432	0.6553	0.5932	0.9174	0.6623	0.7287	0.6922	0.9502	0.61	0.6954	0.6288	0.9346	0.6606	0.7275	0.6933	0.9673
HCNOFClBr/C123206	0.8046	0.8292	0.8388	0.9696	0.8021	0.8273	0.8362	0.9752	0.7741	0.8062	0.8198	0.9576	0.4593	0.6081	0.4788	0.8996	0.4435	0.5995	0.4496	0.8787	0.7768	0.8082	0.8129	0.977
HCNOFClBr/C123251	0.7988	0.8248	0.8397	0.9724	0.7995	0.8253	0.8407	0.9748	0.777	0.8084	0.8332	0.9588	0.4164	0.585	0.4517	0.8898	0.4822	0.6207	0.5178	0.9018	0.8244	0.8445	0.8641	0.9792
HCNOFClBr/C123308	0.7808	0.8112	0.8115	0.9609	0.7732	0.8056	0.8039	0.9601	0.535	0.6505	0.5558	0.851	0.6979	0.7523	0.7273	0.9418	0.5391	0.653	0.5622	0.8594	0.7748	0.8067	0.8004	0.9585
HCNOFClBr/C123319	0.6116	0.6965	0.6669	0.9697	0.6321	0.7093	0.6848	0.9698	0.4643	0.6108	0.5122	0.8487	0.4638	0.6105	0.5067	0.9255	0.4202	0.587	0.4666	0.8806	0.601	0.6899	0.6534	0.9639
HCNOFClBr/C123320	0.7296	0.7742	0.7859	0.9751	0.7425	0.7833	0.7941	0.9828	0.6092	0.6949	0.6981	0.9422	0.6964	0.7513	0.7455	0.9598	0.4843	0.6218	0.5474	0.9384	0.7052	0.7573	0.759	0.9757
HCNOFClBr/C123353	0.703	0.7558	0.7287	0.9619	0.6531	0.7227	0.6946	0.9557	0.4963	0.6285	0.5346	0.9387	0.6829	0.7423	0.7148	0.9625	0.6982	0.7526	0.743	0.9583	0.7323	0.7761	0.7623	0.9714
HCNOFClBr/C123397	0.7441	0.7844	0.7763	0.9199	0.7776	0.8088	0.808	0.9279	0.6103	0.6956	0.6602	0.8163	0.3992	0.5759	0.411	0.8661	0.451	0.6035	0.4744	0.8408	0.747	0.7866	0.775	0.9178
HCNOFClBr/C123422	0.7054	0.7574	0.7318	0.9175	0.699	0.7531	0.7238	0.9396	0.602	0.6905	0.6183	0.8498	0.6595	0.7269	0.6739	0.9292	0.4479	0.6019	0.4259	0.7734	0.676	0.7377	0.6822	0.9002
HCNOFClBr/C123437730	0.8916	0.8997	0.9063	0.9633	0.8869	0.8957	0.8994	0.963	0.8241	0.8443	0.8404	0.93	0.674	0.7363	0.6798	0.9086	0.7193	0.767	0.7295	0.9215	0.8363	0.854	0.853	0.9603
HCNOFClBr/C123444	0.6974	0.752	0.7244	0.9502	0.7184	0.7664	0.7564	0.9648	0.508	0.6351	0.5307	0.87	0.5916	0.6841	0.6198	0.9175	0.2738	0.5119	0.251	0.7042	0.6641	0.7298	0.6877	0.9135
HCNOFClBr/C123488	0.5929	0.6849	0.6569	0.952	0.578	0.6759	0.6578	0.9473	0.4914	0.6258	0.5688	0.9305	0.5405	0.6538	0.6045	0.9019	0.633	0.7098	0.7212	0.9329	0.6045	0.692	0.6717	0.9523
HCNOFClBr/C123513	0.7061	0.7579	0.736	0.9454	0.7078	0.7591	0.7444	0.9628	0.4773	0.6179	0.4961	0.838	0.6456	0.7179	0.6729	0.9033	0.3888	0.5705	0.3963	0.7476	0.6675	0.7321	0.6976	0.9334
HCNOFClBr/C123546	0.7046	0.7569	0.7732	0.9632	0.7031	0.7559	0.7697	0.9717	0.636	0.7117	0.7171	0.9618	0.382	0.5669	0.4202	0.8576	0.4978	0.6293	0.5404	0.8975	0.6641	0.7299	0.7324	0.974
HCNOFClBr/C123568	0.6839	0.7429	0.7434	0.9442	0.6883	0.7459	0.7496	0.943	0.6627	0.7289	0.7294	0.9206	0.2874	0.5187	0.2754	0.7984	0.2988	0.5244	0.3002	0.8152	0.6657	0.7309	0.726	0.9121
HCNOFClBr/C123577991	0.7913	0.8191	0.8321	0.9735	0.7871	0.8159	0.8274	0.9773	0.6772	0.7385	0.734	0.968	0.3375	0.544	0.3408	0.8189	0.3513	0.5511	0.3524	0.825	0.7864	0.8154	0.8292	0.9786
HCNOFClBr/C123615	0.2212	0.4856	0.2865	0.9247	0.2149	0.4824	0.2823	0.9174	0.2145	0.4822	0.2891	0.9033	0.0998	0.4223	0.0335	0.5949	0.0999	0.4223	0.0367	0.6149	0.2333	0.4916	0.3064	0.9284
HCNOFClBr/C123626	0.7966	0.8231	0.8462	0.9649	0.805	0.8295	0.8532	0.9679	0.7576	0.7942	0.8232	0.9454	0.3424	0.5465	0.3896	0.8745	0.4166	0.5851	0.4641	0.8895	0.8	0.8257	0.8475	0.9662
HCNOFClBr/C123637	0.8535	0.8678	0.8898	0.9849	0.8556	0.8696	0.8902	0.9845	0.7731	0.8055	0.8321	0.9735	0.5998	0.6891	0.658	0.9318	0.6127	0.6971	0.6709	0.9385	0.8158	0.8378	0.8573	0.9825
HCNOFClBr/C123660	0.7988	0.8248	0.8309	0.9678	0.7854	0.8147	0.8205	0.974	0.7597	0.7957	0.8109	0.9472	0.5659	0.6687	0.5991	0.9334	0.6147	0.6984	0.646	0.9314	0.8266	0.8462	0.8594	0.9765
HCNOFClBr/C123682	0.7949	0.8218	0.8248	0.9656	0.7753	0.8071	0.8079	0.9684	0.7799	0.8105	0.8236	0.9493	0.5786	0.6763	0.6017	0.9311	0.6127	0.6971	0.6345	0.927	0.8314	0.85	0.8576	0.975
HCNOFClBr/C123706	0.6971	0.7518	0.7286	0.9581	0.6757	0.7375	0.7161	0.9498	0.5571	0.6635	0.5969	0.8971	0.546	0.6569	0.5712	0.9089	0.4694	0.6136	0.4831	0.8537	0.6745	0.7367	0.717	0.9611
HCNOFClBr/C123728	0.6035	0.6914	0.6305	0.9537	0.6105	0.6957	0.6439	0.9655	0.5237	0.644	0.5659	0.9455	0.4905	0.6253	0.4988	0.8883	0.4942	0.6274	0.4949	0.9044	0.5997	0.6891	0.639	0.9606
HCNOFClBr/C123751	0.5466	0.6573	0.6117	0.9583	0.5307	0.6481	0.604	0.9575	0.2887	0.5194	0.3176	0.8442	0.446	0.6009	0.5053	0.8973	0.3834	0.5677	0.4323	0.8723	0.5733	0.6731	0.6432	0.9617
HCNOFClBr/C123762	0.7965	0.823	0.8281	0.9535	0.7876	0.8163	0.8208	0.959	0.6651	0.7305	0.7119	0.8938	0.5527	0.6609	0.5631	0.8591	0.5726	0.6727	0.5959	0.8605	0.7913	0.8191	0.823	0.9641
HCNOFClBr/C123820	0.6266	0.7058	0.6637	0.9519	0.609	0.6948	0.6535	0.9345	0.4176	0.5856	0.4326	0.8609	0.5007	0.631	0.5344	0.9023	0.4559	0.6062	0.4806	0.861	0.6444	0.7171	0.6888	0.953
HCNOFClBr/C123831	0.6747	0.7368	0.711	0.9547	0.6464	0.7184	0.6933	0.9507	0.5445	0.6561	0.5924	0.9041	0.5175	0.6405	0.5418	0.8941	0.4967	0.6288	0.5108	0.8691	0.658	0.7259	0.7	0.9501
HCNOFClBr/C123864	0.8095	0.8329	0.8429	0.9677	0.8002	0.8258	0.8351	0.9722	0.7814	0.8117	0.8301	0.9547	0.5483	0.6583	0.5789	0.922	0.5889	0.6825	0.6206	0.9267	0.8327	0.8511	0.8646	0.9771
HCNOFClBr/C123911	0.5813	0.6779	0.6398	0.9768	0.5911	0.6839	0.653	0.983	0.4759	0.6172	0.5535	0.9411	0.4928	0.6265	0.5446	0.9524	0.4977	0.6293	0.5511	0.9571	0.5902	0.6833	0.6515	0.9793
HCNOFClBr/C123922	0.8155	0.8376	0.8498	0.972	0.7985	0.8245	0.8358	0.9764	0.7796	0.8103	0.8283	0.9581	0.5504	0.6595	0.5864	0.9303	0.5744	0.6738	0.6116	0.9293	0.8148	0.837	0.8509	0.978
HCNOFClBr/C123966	0.6164	0.6994	0.6457	0.9388	0.6201	0.7017	0.6637	0.9603	0.4801	0.6195	0.4998	0.8345	0.5295	0.6474	0.5498	0.8947	0.274	0.512	0.2477	0.7046	0.6354	0.7114	0.6714	0.9343
HCNOFClBr/C123973251	0.7884	0.8169	0.8279	0.9758	0.8024	0.8275	0.839	0.9768	0.7278	0.7729	0.7623	0.9162	0.5654	0.6684	0.6069	0.902	0.5568	0.6633	0.5986	0.8874	0.8195	0.8407	0.8519	0.9804
HCNOFClBr/C123999	0.7964	0.8229	0.8179	0.9531	0.7826	0.8126	0.8059	0.9609	0.6581	0.7259	0.6876	0.8856	0.6347	0.7109	0.6465	0.8844	0.5361	0.6512	0.5575	0.8078	0.7961	0.8227	0.8141	0.9561
HCNOFClBr/C124027	0.7261	0.7718	0.7513	0.9524	0.6564	0.7249	0.6865	0.9396	0.5718	0.6722	0.6056	0.9104	0.6496	0.7204	0.6852	0.9258	0.5463	0.6571	0.5743	0.8571	0.6936	0.7494	0.7189	0.9532
HCNOFClBr/C124049	0.8677	0.8795	0.8836	0.9491	0.8555	0.8695	0.8741	0.9558	0.6703	0.7339	0.7019	0.8578	0.6335	0.7102	0.638	0.8673	0.6201	0.7017	0.6366	0.856	0.8357	0.8535	0.8535	0.949
HCNOFClBr/C124061	0.7083	0.7594	0.7462	0.9656	0.6785	0.7393	0.7248	0.9714	0.6767	0.7381	0.7335	0.9424	0.5647	0.668	0.6022	0.9413	0.617	0.6998	0.6483	0.9349	0.7179	0.766	0.7626	0.9765
HCNOFClBr/C124072	0.7456	0.7856	0.7644	0.9488	0.7292	0.7739	0.7516	0.9597	0.6021	0.6906	0.6259	0.8774	0.6586	0.7263	0.6687	0.9127	0.4476	0.6017	0.4557	0.7739	0.7453	0.7853	0.7643	0.9608
HCNOFClBr/C124107	0.6858	0.7442	0.7236	0.9638	0.6658	0.7309	0.7124	0.972	0.6643	0.73	0.7239	0.9419	0.576	0.6747	0.6142	0.9412	0.5488	0.6586	0.583	0.9372	0.7025	0.7554	0.7483	0.9775
HCNOFClBr/C124118	0.6249	0.7048	0.6843	0.9618	0.5749	0.674	0.6591	0.9572	0.3979	0.5753	0.4699	0.9396	0.4751	0.6167	0.5227	0.8908	0.5859	0.6807	0.6575	0.954	0.6371	0.7124	0.702	0.9762
HCNOFClBr/C124130	0.575	0.6741	0.6031	0.948	0.5859	0.6807	0.6286	0.9606	0.4763	0.6174	0.518	0.9217	0.5001	0.6307	0.5173	0.8974	0.4961	0.6284	0.5174	0.9128	0.5664	0.669	0.6068	0.952
HCNOFClBr/C124163	0.7227	0.7694	0.7614	0.9588	0.7181	0.7662	0.7611	0.9682	0.5785	0.6762	0.6202	0.8794	0.6486	0.7198	0.68	0.9343	0.3599	0.5555	0.3697	0.7481	0.6785	0.7393	0.7222	0.9514
HCNOFClBr/C124185	0.5381	0.6523	0.6309	0.9282	0.5081	0.6352	0.6222	0.9504	0.3624	0.5568	0.4665	0.8931	0.3714	0.5615	0.445	0.7899	0.5456	0.6567	0.6494	0.9485	0.5371	0.6518	0.6422	0.967
HCNOFClBr/C124196	0.5692	0.6707	0.5986	0.955	0.5662	0.6689	0.6115	0.9666	0.4514	0.6038	0.4864	0.9409	0.4803	0.6196	0.495	0.8968	0.4501	0.6031	0.4493	0.8986	0.5745	0.6738	0.6222	0.9662
HCNOFClBr/C124221	0.5874	0.6816	0.6307	0.9402	0.5894	0.6828	0.6498	0.9183	0.3675	0.5594	0.3931	0.8465	0.4229	0.5884	0.4421	0.8754	0.3937	0.573	0.4026	0.8322	0.5905	0.6834	0.6545	0.943
HCNOFClBr/C124254	0.5404	0.6537	0.5829	0.9513	0.5362	0.6512	0.5975	0.9682	0.4227	0.5883	0.469	0.945	0.4678	0.6127	0.4953	0.8878	0.4377	0.5964	0.4555	0.8914	0.5481	0.6582	0.6123	0.9686
HCNOFClBr/C124287	0.615	0.6985	0.6869	0.9479	0.5892	0.6827	0.6819	0.9444	0.4468	0.6013	0.5303	0.9082	0.4938	0.6272	0.5519	0.8693	0.5899	0.6831	0.6643	0.9313	0.6198	0.7015	0.7031	0.9697
HCNOFClBr/C124389	0.1343	0.4411	0.227	0.9379	0.121	0.434	0.2095	0.946	0.0894	0.4163	0.166	0.8661	0.1188	0.4328	0.2312	0.7054	0.125	0.4362	0.2372	0.7242	0.1089	0.4274	0.1933	0.9377
HCNOFClBr/C124403	0.4981	0.6296	0.5531	0.9375	0.5271	0.646	0.5893	0.9364	0.3567	0.5539	0.3925	0.8504	0.3264	0.5384	0.356	0.8516	0.2683	0.5091	0.2738	0.7916	0.505	0.6334	0.5727	0.9517
HCNOFClBr/C124685	0.71	0.7606	0.7307	0.9387	0.7149	0.764	0.7325	0.9399	0.4695	0.6137	0.4467	0.8099	0.6709	0.7343	0.6881	0.9201	0.5078	0.635	0.5096	0.798	0.7049	0.7571	0.715	0.9155
HCNOFClBr/C124765	0.6909	0.7476	0.722	0.956	0.6775	0.7387	0.7173	0.9645	0.4896	0.6248	0.5134	0.8553	0.6591	0.7266	0.6886	0.9297	0.5297	0.6475	0.5575	0.8597	0.6887	0.7461	0.726	0.9735
HCNOFClBr/C124834	0.8046	0.8292	0.8255	0.9526	0.7964	0.8229	0.818	0.9602	0.6501	0.7208	0.6802	0.8853	0.6826	0.742	0.6912	0.918	0.5743	0.6737	0.5862	0.8395	0.7619	0.7973	0.7764	0.9523
HCNOFClBr/C125122	0.7914	0.8191	0.8269	0.9699	0.7689	0.8024	0.8085	0.977	0.7432	0.7838	0.7939	0.9478	0.6258	0.7053	0.6634	0.9456	0.6655	0.7308	0.6963	0.9359	0.7675	0.8014	0.803	0.9725
HCNOFClBr/C125337	0.8404	0.8572	0.8533	0.9495	0.8351	0.853	0.8483	0.9554	0.751	0.7894	0.7792	0.9058	0.5997	0.6891	0.5845	0.8865	0.6184	0.7007	0.6085	0.8961	0.8394	0.8564	0.8465	0.9567
HCNOFClBr/C126216	0.5669	0.6693	0.6005	0.9463	0.5625	0.6667	0.607	0.9597	0.4695	0.6137	0.5117	0.9225	0.5643	0.6677	0.5977	0.9328	0.4794	0.6191	0.4834	0.8887	0.5605	0.6655	0.6051	0.9624
HCNOFClBr/C126385	0.8217	0.8424	0.8549	0.9802	0.8141	0.8365	0.8478	0.9799	0.7163	0.7649	0.7787	0.9607	0.6233	0.7037	0.6628	0.9566	0.6426	0.716	0.6828	0.9598	0.8011	0.8265	0.8398	0.9808
HCNOFClBr/C126396	0.8017	0.827	0.8399	0.9805	0.7924	0.8199	0.8329	0.9856	0.6751	0.7371	0.7409	0.9489	0.6846	0.7434	0.7241	0.963	0.7049	0.7571	0.7438	0.9536	0.8055	0.8299	0.8427	0.9857
HCNOFClBr/C12676481	0.8533	0.8676	0.8707	0.9511	0.8646	0.8769	0.8811	0.9568	0.7327	0.7764	0.7605	0.8885	0.6365	0.7121	0.6433	0.8943	0.5107	0.6367	0.5088	0.7797	0.8529	0.8673	0.8743	0.9501
HCNOFClBr/C126818	0.6589	0.7265	0.7135	0.9485	0.6582	0.726	0.7121	0.9585	0.6461	0.7182	0.7086	0.946	0.4493	0.6026	0.4766	0.901	0.5077	0.6349	0.5276	0.9087	0.6426	0.716	0.6873	0.9614
HCNOFClBr/C126874	0.7172	0.7655	0.7405	0.9365	0.7089	0.7599	0.7366	0.9561	0.5581	0.6641	0.5814	0.8275	0.7325	0.7762	0.7506	0.9392	0.4454	0.6005	0.4494	0.791	0.6952	0.7505	0.7092	0.9226
HCNOFClBr/C126917100	0.829	0.8482	0.8674	0.9901	0.8253	0.8452	0.8648	0.9902	0.7466	0.7862	0.7982	0.9799	0.3645	0.5579	0.3996	0.7943	0.3729	0.5622	0.4057	0.7803	0.8716	0.8828	0.902	0.9895
HCNOFClBr/C126987	0.5894	0.6828	0.5998	0.9196	0.4693	0.6135	0.4667	0.898	0.3411	0.5459	0.3356	0.8408	0.591	0.6838	0.6142	0.9151	0.5543	0.6618	0.5817	0.9101	0.5469	0.6575	0.555	0.9277
HCNOFClBr/C127004	0.7652	0.7997	0.8002	0.9458	0.7619	0.7973	0.7972	0.9588	0.4936	0.627	0.5148	0.8275	0.7457	0.7856	0.772	0.9387	0.5838	0.6794	0.6169	0.847	0.6939	0.7496	0.72	0.902
HCNOFClBr/C127184	0.8692	0.8807	0.9206	0.9967	0.4567	0.6066	0.6146	0.9857	0.888	0.8966	0.9324	0.9963	0.5323	0.649	0.6792	0.9898	0.2177	0.4838	0.38	0.9838	0.8984	0.9055	0.939	0.9975
HCNOFClBr/C127195	0.8141	0.8365	0.8492	0.958	0.8176	0.8392	0.8513	0.9673	0.7677	0.8015	0.8268	0.9276	0.5423	0.6548	0.5746	0.9104	0.4818	0.6205	0.5004	0.8898	0.8142	0.8366	0.8468	0.9723
HCNOFClBr/C127219	0.5718	0.6722	0.6765	0.9832	0.5438	0.6557	0.6519	0.9819	0.5702	0.6713	0.6741	0.9803	0.549	0.6587	0.6578	0.9752	0.4408	0.598	0.5508	0.9694	0.6027	0.6909	0.7052	0.9877
HCNOFClBr/C127480	0.8064	0.8306	0.8455	0.9695	0.8063	0.8305	0.8453	0.9697	0.7808	0.8112	0.8338	0.9584	0.3866	0.5693	0.4016	0.8379	0.3531	0.552	0.3487	0.831	0.8157	0.8377	0.8528	0.9695
HCNOFClBr/C127662	0.6716	0.7348	0.6853	0.9163	0.6567	0.725	0.6719	0.9253	0.6014	0.6901	0.5852	0.8183	0.7515	0.7898	0.7604	0.9423	0.4377	0.5963	0.425	0.7926	0.6195	0.7014	0.6094	0.8612
HCNOFClBr/C127913	0.6503	0.7209	0.6997	0.9668	0.6519	0.7219	0.7163	0.97	0.4641	0.6107	0.5281	0.9536	0.5386	0.6527	0.5851	0.9127	0.6499	0.7206	0.714	0.9363	0.7075	0.7589	0.7608	0.9732
HCNOFClBr/C128370	0.6995	0.7534	0.7136	0.956	0.6829	0.7423	0.7018	0.9674	0.5985	0.6884	0.6159	0.8959	0.6518	0.7218	0.6722	0.904	0.6106	0.6958	0.6197	0.9347	0.6964	0.7514	0.7126	0.9532
HCNOFClBr/C128507	0.7092	0.7601	0.731	0.9601	0.7133	0.7629	0.7437	0.9659	0.5975	0.6877	0.6189	0.9144	0.6204	0.7019	0.6369	0.9303	0.4785	0.6186	0.4956	0.8846	0.7506	0.7891	0.7743	0.9663
HCNOFClBr/C129000	0.7753	0.8071	0.817	0.9817	0.7044	0.7567	0.7657	0.9231	0.653	0.7226	0.7078	0.9561	0.7475	0.7869	0.7989	0.9779	0.6394	0.7139	0.7107	0.9661	0.7358	0.7786	0.7818	0.984
HCNOFClBr/C129714972	0.8437	0.8599	0.877	0.9889	0.8413	0.858	0.8757	0.9877	0.7783	0.8094	0.8238	0.9837	0.3453	0.548	0.3753	0.7748	0.3412	0.5459	0.368	0.7637	0.8478	0.8632	0.8815	0.9919
HCNOFClBr/C130047197	0.7154	0.7643	0.7696	0.9764	0.7297	0.7743	0.7822	0.9806	0.6507	0.7211	0.7009	0.9087	0.4165	0.585	0.4489	0.8456	0.4478	0.6018	0.4876	0.8594	0.7397	0.7813	0.7903	0.9736
HCNOFClBr/C13014181	0.8682	0.8799	0.9038	0.9928	0.7151	0.7641	0.7779	0.9841	0.8346	0.8526	0.8771	0.9445	0.4657	0.6115	0.539	0.8167	0.4553	0.6059	0.5299	0.7925	0.8482	0.8635	0.8878	0.9917
HCNOFClBr/C13014249	0.8508	0.8657	0.8909	0.9931	0.6559	0.7245	0.724	0.9743	0.8263	0.846	0.8719	0.9533	0.4392	0.5972	0.5137	0.8317	0.4342	0.5945	0.5073	0.817	0.8505	0.8654	0.8905	0.9936
HCNOFClBr/C13019222	0.7222	0.769	0.7411	0.9435	0.7124	0.7622	0.7418	0.9545	0.4509	0.6035	0.4571	0.8389	0.6615	0.7281	0.6757	0.9212	0.3981	0.5753	0.389	0.7577	0.7124	0.7623	0.7321	0.9291
HCNOFClBr/C13026125	0.8801	0.8899	0.8962	0.9789	0.8636	0.8761	0.8813	0.9731	0.7628	0.7979	0.7856	0.9441	0.5964	0.6871	0.6122	0.8683	0.5416	0.6544	0.565	0.8274	0.8424	0.8588	0.8635	0.9706
HCNOFClBr/C13036196	0.8144	0.8367	0.8414	0.9562	0.7771	0.8085	0.8067	0.9481	0.8024	0.8275	0.8399	0.9477	0.3338	0.5422	0.2994	0.8006	0.4248	0.5895	0.4189	0.8566	0.8532	0.8676	0.8752	0.9629
HCNOFClBr/C13045880	0.8147	0.8369	0.842	0.9555	0.788	0.8166	0.8153	0.9591	0.7618	0.7972	0.7923	0.9112	0.5178	0.6407	0.5402	0.8671	0.5111	0.6369	0.5479	0.8794	0.8167	0.8386	0.8427	0.9711
HCNOFClBr/C13050470	0.759	0.7952	0.7787	0.9399	0.7559	0.7929	0.7729	0.9432	0.6972	0.7519	0.7227	0.8929	0.5325	0.6491	0.5208	0.8777	0.5379	0.6522	0.5355	0.875	0.731	0.7752	0.7425	0.9224
HCNOFClBr/C13067191	0.8008	0.8262	0.8293	0.9621	0.8087	0.8324	0.8366	0.9704	0.6884	0.7459	0.7235	0.91	0.4465	0.6011	0.4318	0.8505	0.4556	0.6061	0.4467	0.8439	0.7976	0.8238	0.8304	0.9734
HCNOFClBr/C13073295	0.7372	0.7796	0.7731	0.9569	0.7366	0.7791	0.7718	0.9636	0.6464	0.7184	0.6883	0.9662	0.5044	0.6331	0.5233	0.9154	0.5046	0.6332	0.5478	0.9282	0.6289	0.7072	0.6616	0.9669
HCNOFClBr/C13078041	0.7573	0.794	0.7727	0.959	0.7114	0.7615	0.7346	0.9567	0.5936	0.6853	0.6181	0.911	0.6769	0.7383	0.6939	0.9305	0.5671	0.6694	0.5729	0.8729	0.7414	0.7825	0.7587	0.9498
HCNOFClBr/C13078790	0.7569	0.7937	0.7726	0.9379	0.7332	0.7767	0.7403	0.9188	0.5096	0.636	0.488	0.8149	0.7085	0.7596	0.7263	0.9098	0.5703	0.6713	0.5895	0.8055	0.7785	0.8095	0.7911	0.9415
HCNOFClBr/C13080438	0.885	0.894	0.9071	0.9775	0.8636	0.8761	0.8886	0.9764	0.8501	0.8651	0.8846	0.9691	0.4697	0.6138	0.4892	0.8894	0.5667	0.6692	0.591	0.9152	0.8542	0.8684	0.8775	0.9783
HCNOFClBr/C131113	0.8271	0.8467	0.8628	0.9768	0.8249	0.8449	0.8612	0.9768	0.7657	0.8	0.8231	0.9519	0.3877	0.5699	0.4047	0.8685	0.4143	0.5839	0.4339	0.8697	0.8173	0.839	0.8614	0.9837
HCNOFClBr/C131179	0.8802	0.89	0.904	0.9891	0.8779	0.888	0.9014	0.988	0.8177	0.8393	0.8573	0.9751	0.4674	0.6125	0.4839	0.89	0.5406	0.6538	0.5606	0.8973	0.8408	0.8576	0.8689	0.9864
HCNOFClBr/C13127883	0.7541	0.7916	0.7856	0.9761	0.7509	0.7893	0.7797	0.9729	0.553	0.661	0.5834	0.8829	0.5966	0.6872	0.6353	0.9338	0.4858	0.6227	0.5257	0.8573	0.7543	0.7918	0.7834	0.9735
HCNOFClBr/C13130193	0.7562	0.7931	0.7832	0.9754	0.7017	0.7549	0.7371	0.9763	0.6542	0.7234	0.6987	0.9496	0.6881	0.7457	0.7179	0.9522	0.583	0.6789	0.6148	0.916	0.6759	0.7376	0.7145	0.9691
HCNOFClBr/C13149003	0.7495	0.7883	0.7923	0.968	0.733	0.7766	0.7779	0.9724	0.6928	0.7489	0.7495	0.9596	0.4512	0.6037	0.4661	0.8952	0.4768	0.6176	0.4833	0.8837	0.7282	0.7732	0.7771	0.9747
HCNOFClBr/C13150817	0.6077	0.694	0.6876	0.9267	0.5713	0.6719	0.6704	0.9511	0.421	0.5875	0.5213	0.8992	0.4302	0.5924	0.5032	0.8036	0.5627	0.6668	0.6631	0.9369	0.5796	0.6769	0.6712	0.9518
HCNOFClBr/C13151058	0.7206	0.7679	0.7652	0.9725	0.6629	0.7291	0.7293	0.9647	0.4927	0.6265	0.557	0.9537	0.5438	0.6557	0.59	0.9097	0.6562	0.7247	0.7184	0.9626	0.7226	0.7693	0.7745	0.982
HCNOFClBr/C13151172	0.6882	0.7458	0.7352	0.956	0.6472	0.7189	0.7119	0.9591	0.4794	0.6191	0.55	0.9159	0.5759	0.6746	0.6242	0.9061	0.7048	0.757	0.7642	0.9531	0.6992	0.7532	0.7583	0.9737
HCNOFClBr/C13151343	0.5834	0.6792	0.6706	0.938	0.5607	0.6656	0.6663	0.9586	0.3898	0.571	0.4896	0.8855	0.388	0.57	0.4634	0.7909	0.5439	0.6557	0.6495	0.948	0.5809	0.6777	0.6804	0.9804
HCNOFClBr/C131588	0.8509	0.8657	0.8737	0.977	0.8162	0.8382	0.8412	0.9773	0.7108	0.7611	0.7568	0.9495	0.5696	0.6709	0.5987	0.9068	0.6482	0.7195	0.6724	0.9293	0.8824	0.8918	0.9007	0.9867
HCNOFClBr/C131919	0.8222	0.8428	0.8553	0.9831	0.8292	0.8483	0.8603	0.9873	0.8171	0.8389	0.8503	0.9754	0.5036	0.6326	0.5293	0.8917	0.5423	0.6548	0.5803	0.9392	0.8224	0.843	0.8519	0.9786
HCNOFClBr/C13194735	0.7934	0.8207	0.8292	0.9642	0.7981	0.8242	0.8329	0.9554	0.5674	0.6696	0.5824	0.8592	0.6571	0.7253	0.6893	0.9238	0.6216	0.7027	0.6673	0.892	0.788	0.8166	0.8144	0.9568
HCNOFClBr/C13195794	0.807	0.831	0.8475	0.9848	0.8092	0.8327	0.8492	0.9827	0.7571	0.7938	0.8004	0.9638	0.3668	0.5591	0.3747	0.8167	0.4319	0.5932	0.4523	0.842	0.7719	0.8046	0.8105	0.9582
HCNOFClBr/C13195807	0.6159	0.6991	0.6681	0.9582	0.586	0.6807	0.6308	0.9486	0.413	0.5832	0.4568	0.9375	0.5912	0.6839	0.6431	0.944	0.6473	0.7189	0.7052	0.9323	0.626	0.7054	0.6788	0.962
HCNOFClBr/C1320167	0.7829	0.8128	0.8001	0.952	0.7605	0.7963	0.779	0.9596	0.7059	0.7578	0.7278	0.9008	0.6453	0.7177	0.6467	0.9034	0.4913	0.6257	0.4975	0.8028	0.7249	0.7709	0.7343	0.9499
HCNOFClBr/C13205566	0.5923	0.6845	0.6338	0.9537	0.5784	0.6762	0.6337	0.9354	0.398	0.5753	0.4246	0.8695	0.4714	0.6147	0.5022	0.9048	0.4529	0.6046	0.4796	0.8736	0.6159	0.6991	0.6683	0.9596
HCNOFClBr/C13205577	0.5789	0.6764	0.6239	0.9545	0.5633	0.6671	0.624	0.9351	0.389	0.5706	0.4204	0.8731	0.4591	0.6079	0.4919	0.9051	0.4491	0.6025	0.4798	0.8769	0.5988	0.6886	0.6568	0.9594
HCNOFClBr/C13209386	0.7219	0.7688	0.7252	0.9311	0.7172	0.7656	0.7158	0.9337	0.5869	0.6813	0.5606	0.8712	0.741	0.7822	0.7516	0.9287	0.4678	0.6127	0.4413	0.7877	0.7453	0.7853	0.7358	0.913
HCNOFClBr/C1321284	0.7266	0.7721	0.7627	0.9552	0.7337	0.7771	0.7663	0.9623	0.5177	0.6406	0.5491	0.8506	0.6104	0.6957	0.6408	0.9475	0.4569	0.6067	0.4917	0.8205	0.7149	0.764	0.7435	0.9559
HCNOFClBr/C13214705	0.804	0.8287	0.8354	0.977	0.7456	0.7855	0.7801	0.9655	0.7811	0.8114	0.8136	0.9743	0.6678	0.7323	0.7115	0.9263	0.6949	0.7503	0.745	0.9627	0.8639	0.8763	0.8869	0.9886
HCNOFClBr/C1322129	0.6857	0.7441	0.7209	0.9491	0.6747	0.7368	0.7113	0.9487	0.6769	0.7383	0.7285	0.938	0.5006	0.6309	0.5243	0.8433	0.5545	0.662	0.5848	0.8397	0.7059	0.7578	0.7449	0.9573
HCNOFClBr/C132649	0.8587	0.8721	0.8897	0.9927	0.7906	0.8186	0.831	0.9765	0.7809	0.8113	0.8255	0.9774	0.6033	0.6913	0.6743	0.9179	0.6827	0.7421	0.7466	0.9622	0.8013	0.8266	0.8452	0.9922
HCNOFClBr/C132683	0.7463	0.786	0.7705	0.9634	0.7383	0.7803	0.7598	0.9613	0.7314	0.7755	0.7517	0.9321	0.3875	0.5698	0.3781	0.8464	0.3581	0.5546	0.3243	0.7936	0.7693	0.8027	0.7955	0.9718
HCNOFClBr/C13290749	0.6306	0.7083	0.7001	0.9674	0.6232	0.7036	0.6931	0.9711	0.5837	0.6793	0.6608	0.9562	0.3985	0.5755	0.4229	0.8593	0.4227	0.5884	0.4592	0.8726	0.6595	0.7268	0.7162	0.974
HCNOFClBr/C13290965	0.7986	0.8246	0.837	0.9761	0.7977	0.8239	0.8384	0.975	0.7663	0.8005	0.8166	0.9622	0.3779	0.5648	0.3784	0.8462	0.4054	0.5792	0.41	0.8486	0.7252	0.7711	0.7726	0.9719
HCNOFClBr/C13294718	0.674	0.7364	0.713	0.9538	0.6632	0.7293	0.7014	0.9452	0.465	0.6112	0.5228	0.9365	0.6611	0.7279	0.6963	0.9619	0.6695	0.7334	0.705	0.9626	0.7071	0.7586	0.7427	0.9616
HCNOFClBr/C13296941	0.7577	0.7942	0.8012	0.961	0.7646	0.7992	0.8048	0.9741	0.7402	0.7817	0.7769	0.9554	0.556	0.6628	0.5943	0.896	0.5667	0.6692	0.6079	0.9049	0.7679	0.8017	0.8015	0.9699
HCNOFClBr/C13304626	0.7708	0.8038	0.7898	0.9635	0.7599	0.7958	0.7757	0.9593	0.6999	0.7537	0.7239	0.9197	0.5695	0.6708	0.5719	0.8963	0.6128	0.6972	0.611	0.8909	0.7996	0.8253	0.8123	0.9584
HCNOFClBr/C1330865	0.7663	0.8005	0.801	0.9717	0.7421	0.783	0.7813	0.9759	0.7245	0.7707	0.7772	0.9518	0.6084	0.6945	0.6455	0.9421	0.6038	0.6916	0.6354	0.9328	0.7774	0.8087	0.8152	0.977
HCNOFClBr/C133116833	0.6646	0.7302	0.7421	0.9767	0.6412	0.7151	0.7195	0.9685	0.5316	0.6486	0.6117	0.9323	0.257	0.5035	0.2941	0.7757	0.261	0.5055	0.2925	0.774	0.7075	0.7589	0.7812	0.9848
HCNOFClBr/C1331404	0.6987	0.7529	0.7274	0.9535	0.6867	0.7448	0.7244	0.9624	0.4785	0.6186	0.5001	0.8633	0.6178	0.7003	0.6455	0.9179	0.4918	0.626	0.5104	0.8451	0.7147	0.7638	0.7498	0.9553
HCNOFClBr/C1331415	0.8274	0.8469	0.8347	0.9452	0.7959	0.8225	0.806	0.9511	0.5965	0.6871	0.5837	0.836	0.7649	0.7995	0.7677	0.8988	0.4935	0.627	0.4868	0.7411	0.7935	0.8207	0.7947	0.9195
HCNOFClBr/C13324113	0.6889	0.7463	0.7174	0.9366	0.6837	0.7428	0.7092	0.9429	0.6444	0.7171	0.6853	0.9247	0.4317	0.5931	0.4075	0.8121	0.4441	0.5998	0.4401	0.8258	0.6738	0.7362	0.6898	0.9335
HCNOFClBr/C13325105	0.6115	0.6963	0.621	0.9176	0.6356	0.7115	0.6502	0.929	0.4053	0.5791	0.36	0.7739	0.5374	0.652	0.5375	0.8673	0.3331	0.5418	0.2828	0.6736	0.6383	0.7132	0.6508	0.9222
HCNOFClBr/C1333284	0.651	0.7214	0.6747	0.9292	0.652	0.722	0.6803	0.9404	0.5818	0.6782	0.6104	0.8523	0.5111	0.6369	0.5016	0.869	0.3523	0.5516	0.3331	0.7646	0.6196	0.7014	0.6429	0.9013
HCNOFClBr/C13334491	0.8573	0.8709	0.8709	0.9647	0.8509	0.8657	0.8642	0.9692	0.6642	0.7299	0.6933	0.8941	0.6932	0.7492	0.7005	0.9017	0.6139	0.6979	0.6317	0.8487	0.8241	0.8443	0.8394	0.9615
HCNOFClBr/C1335666	0.6929	0.7489	0.711	0.962	0.6892	0.7465	0.7155	0.9689	0.5742	0.6736	0.6055	0.9512	0.5814	0.678	0.5952	0.9063	0.5586	0.6643	0.5547	0.9097	0.6907	0.7475	0.7209	0.9589
HCNOFClBr/C13360617	0.5733	0.6731	0.6414	0.9528	0.536	0.6511	0.626	0.963	0.3873	0.5697	0.4691	0.9229	0.4985	0.6297	0.5547	0.8885	0.5709	0.6717	0.6517	0.9632	0.5835	0.6792	0.6591	0.9759
HCNOFClBr/C13361347	0.7393	0.781	0.7657	0.9211	0.7066	0.7583	0.7357	0.9149	0.6894	0.7466	0.7302	0.8811	0.5541	0.6617	0.5744	0.9023	0.5664	0.669	0.5797	0.9054	0.7744	0.8064	0.8138	0.9532
HCNOFClBr/C13372811	0.5662	0.6689	0.6003	0.9632	0.5614	0.666	0.5893	0.9568	0.4513	0.6037	0.455	0.8708	0.6954	0.7506	0.7159	0.9632	0.5049	0.6334	0.534	0.9039	0.6368	0.7123	0.653	0.9612
HCNOFClBr/C13380671	0.7066	0.7583	0.7665	0.9877	0.71	0.7606	0.7693	0.9847	0.6327	0.7097	0.7081	0.9616	0.2405	0.4952	0.2342	0.7554	0.2677	0.5088	0.2675	0.7744	0.7136	0.763	0.7684	0.9808
HCNOFClBr/C13388755	0.8164	0.8383	0.8437	0.939	0.8012	0.8266	0.8293	0.9283	0.7448	0.7849	0.7892	0.8975	0.4897	0.6248	0.5007	0.8499	0.5283	0.6467	0.5455	0.8828	0.8612	0.8741	0.8864	0.9562
HCNOFClBr/C13389429	0.6424	0.7158	0.7095	0.969	0.5933	0.6851	0.6815	0.9647	0.4103	0.5818	0.4917	0.8977	0.5197	0.6417	0.5853	0.8957	0.6643	0.7299	0.7385	0.9737	0.6437	0.7167	0.7206	0.9795
HCNOFClBr/C133904	0.7818	0.8119	0.8061	0.9626	0.7782	0.8093	0.8039	0.9647	0.6445	0.7171	0.6614	0.9124	0.5454	0.6566	0.5551	0.8531	0.564	0.6676	0.5831	0.8732	0.723	0.7696	0.7407	0.9391
HCNOFClBr/C13395363	0.7305	0.7748	0.7693	0.9626	0.7205	0.7678	0.76	0.9641	0.6997	0.7535	0.7532	0.9465	0.4609	0.6089	0.4856	0.9008	0.5565	0.6631	0.5711	0.902	0.7819	0.812	0.8162	0.9688
HCNOFClBr/C13403377	0.647	0.7188	0.6901	0.9679	0.5937	0.6854	0.6377	0.9621	0.5116	0.6371	0.5747	0.9459	0.6494	0.7203	0.6946	0.973	0.6303	0.7081	0.677	0.9679	0.7047	0.757	0.7481	0.9762
HCNOFClBr/C134112	0.881	0.8907	0.8963	0.9673	0.8807	0.8904	0.8959	0.9688	0.7821	0.8122	0.8088	0.9149	0.5231	0.6437	0.5226	0.8714	0.4486	0.6022	0.4453	0.8096	0.8737	0.8845	0.8879	0.9656
HCNOFClBr/C134203	0.8324	0.8509	0.8493	0.9609	0.8309	0.8497	0.8453	0.959	0.7557	0.7928	0.7752	0.9138	0.587	0.6814	0.5891	0.9102	0.5868	0.6812	0.5902	0.898	0.8089	0.8324	0.8213	0.9473
HCNOFClBr/C13423159	0.7471	0.7866	0.7972	0.972	0.723	0.7696	0.7821	0.9795	0.4986	0.6298	0.571	0.9127	0.5887	0.6824	0.6433	0.9065	0.5667	0.6692	0.6273	0.8988	0.7193	0.767	0.7778	0.98
HCNOFClBr/C13429077	0.7565	0.7933	0.7797	0.9555	0.754	0.7916	0.7776	0.9519	0.6812	0.7411	0.7173	0.9094	0.6958	0.7509	0.7175	0.9543	0.6716	0.7348	0.7065	0.9504	0.7109	0.7612	0.7356	0.9325
HCNOFClBr/C13431599	0.8908	0.899	0.916	0.9817	0.8863	0.8951	0.9127	0.9808	0.8521	0.8667	0.8917	0.9733	0.4067	0.5798	0.4368	0.8733	0.5073	0.6347	0.5398	0.8901	0.8859	0.8948	0.9107	0.9789
HCNOFClBr/C13432252	0.6711	0.7344	0.6943	0.946	0.6754	0.7373	0.7099	0.9622	0.4838	0.6216	0.4964	0.8478	0.6155	0.6988	0.6396	0.9222	0.3492	0.55	0.3314	0.7454	0.6172	0.6999	0.6366	0.9114
HCNOFClBr/C134327	0.7109	0.7612	0.7472	0.9729	0.6994	0.7534	0.7328	0.9704	0.5455	0.6567	0.5487	0.8754	0.6948	0.7503	0.7348	0.9594	0.5265	0.6457	0.5686	0.8698	0.7099	0.7605	0.7357	0.9602
HCNOFClBr/C13434123	0.8343	0.8524	0.8584	0.9585	0.8278	0.8472	0.8533	0.9693	0.7719	0.8046	0.8083	0.9168	0.6294	0.7076	0.6483	0.9171	0.5901	0.6832	0.6131	0.8967	0.8131	0.8357	0.8369	0.952
HCNOFClBr/C134496	0.8053	0.8298	0.8239	0.9734	0.7585	0.7948	0.7801	0.9645	0.6165	0.6994	0.6449	0.922	0.7638	0.7986	0.7836	0.9543	0.6807	0.7408	0.6973	0.9172	0.7657	0.8	0.7816	0.9518
HCNOFClBr/C13461740	0.6347	0.7109	0.6519	0.9196	0.6223	0.7031	0.6409	0.9165	0.5494	0.659	0.5346	0.8524	0.6889	0.7463	0.7073	0.907	0.4276	0.591	0.4282	0.8086	0.6883	0.7459	0.6973	0.91
HCNOFClBr/C134623	0.7996	0.8254	0.8247	0.9713	0.7827	0.8126	0.8085	0.9741	0.7274	0.7727	0.7817	0.9463	0.6924	0.7486	0.7174	0.942	0.6824	0.7419	0.6987	0.9343	0.8237	0.844	0.8453	0.9796
HCNOFClBr/C13472009	0.8107	0.8339	0.8234	0.9522	0.8046	0.8291	0.8124	0.9536	0.5456	0.6567	0.5217	0.8337	0.7472	0.7867	0.764	0.9261	0.6051	0.6924	0.6166	0.8155	0.7836	0.8133	0.7908	0.938
HCNOFClBr/C13475826	0.5887	0.6824	0.6723	0.9113	0.5678	0.6698	0.6651	0.9549	0.4683	0.613	0.5667	0.8685	0.4555	0.606	0.5391	0.7656	0.5659	0.6687	0.6723	0.9042	0.6425	0.7159	0.7229	0.9176
HCNOFClBr/C134816	0.8071	0.8311	0.843	0.987	0.7874	0.8162	0.8233	0.9842	0.6788	0.7396	0.7334	0.9699	0.4442	0.5999	0.4917	0.8508	0.5017	0.6316	0.5433	0.877	0.8244	0.8446	0.8598	0.9889
HCNOFClBr/C134855871	0.755	0.7923	0.7592	0.9404	0.7577	0.7942	0.7566	0.9429	0.579	0.6765	0.5654	0.8465	0.6752	0.7371	0.6739	0.9132	0.4748	0.6166	0.4621	0.7776	0.7772	0.8085	0.7781	0.9515
HCNOFClBr/C134963	0.849	0.8642	0.862	0.9647	0.8473	0.8628	0.8609	0.97	0.7351	0.778	0.7583	0.9087	0.621	0.7023	0.6117	0.8728	0.656	0.7246	0.6605	0.8956	0.8421	0.8586	0.8557	0.9704
HCNOFClBr/C135013	0.7467	0.7863	0.7907	0.9745	0.677	0.7384	0.7456	0.9494	0.4336	0.5942	0.4956	0.8993	0.6548	0.7238	0.7033	0.9431	0.7827	0.8127	0.8245	0.9784	0.7393	0.781	0.7919	0.9841
HCNOFClBr/C13506768	0.7222	0.769	0.7474	0.9541	0.7156	0.7644	0.7415	0.9617	0.6234	0.7038	0.6515	0.9256	0.4967	0.6288	0.4802	0.8445	0.5378	0.6522	0.5425	0.8641	0.6919	0.7483	0.7063	0.9479
HCNOFClBr/C135159	0.768	0.8017	0.8075	0.9746	0.7674	0.8013	0.8062	0.9773	0.7437	0.7841	0.7914	0.9643	0.5169	0.6402	0.5571	0.9189	0.5601	0.6652	0.5987	0.9297	0.8031	0.828	0.8363	0.9809
HCNOFClBr/C135206	0.2165	0.4832	0.1739	0.6869	0.1771	0.4633	0.1201	0.6726	0.2315	0.4908	0.1806	0.6064	0.3307	0.5406	0.3084	0.7902	0.274	0.512	0.2376	0.6868	0.2678	0.5089	0.2309	0.6696
HCNOFClBr/C13524044	0.788	0.8166	0.8039	0.9689	0.7738	0.806	0.7865	0.9661	0.6312	0.7087	0.6438	0.9099	0.7936	0.8208	0.806	0.9632	0.7167	0.7652	0.7461	0.9448	0.8012	0.8266	0.8103	0.966
HCNOFClBr/C135306455	0.7876	0.8163	0.8218	0.9699	0.7825	0.8124	0.8147	0.9721	0.6623	0.7287	0.7123	0.9513	0.3879	0.57	0.3942	0.8473	0.3683	0.5598	0.3644	0.8349	0.8041	0.8288	0.8361	0.9752
HCNOFClBr/C13532779	0.7107	0.7611	0.7207	0.933	0.737	0.7794	0.7524	0.9388	0.4909	0.6255	0.4617	0.812	0.6099	0.6954	0.6126	0.8961	0.325	0.5377	0.2665	0.6703	0.7	0.7538	0.7063	0.9133
HCNOFClBr/C13551730	0.6795	0.74	0.7507	0.9684	0.6719	0.7349	0.7456	0.9661	0.6979	0.7523	0.7741	0.9487	0.3554	0.5532	0.4005	0.8328	0.4538	0.6051	0.4991	0.8936	0.663	0.7291	0.7383	0.9692
HCNOFClBr/C13552211	0.6684	0.7327	0.6642	0.9276	0.6892	0.7465	0.6862	0.9301	0.5903	0.6834	0.5923	0.8754	0.6099	0.6954	0.6071	0.8988	0.5329	0.6493	0.5326	0.8579	0.7126	0.7624	0.7112	0.9221
HCNOFClBr/C13558708	0.7092	0.7601	0.7564	0.9601	0.7074	0.7588	0.7568	0.9606	0.6756	0.7374	0.733	0.9333	0.3242	0.5373	0.3062	0.8297	0.3002	0.5252	0.2802	0.8142	0.6795	0.74	0.73	0.9548
HCNOFClBr/C135615	0.8352	0.8531	0.8495	0.9471	0.8226	0.8432	0.8348	0.9484	0.7845	0.814	0.8104	0.9274	0.4374	0.5962	0.4196	0.87	0.3516	0.5513	0.3102	0.7666	0.7591	0.7952	0.7758	0.9309
HCNOFClBr/C135626	0.759	0.7952	0.7727	0.9484	0.7473	0.7867	0.7596	0.9495	0.713	0.7627	0.7272	0.9027	0.4115	0.5824	0.3801	0.8489	0.3876	0.5699	0.3357	0.7996	0.7616	0.797	0.7853	0.9495
HCNOFClBr/C135663988	0.7749	0.8068	0.7799	0.9235	0.7284	0.7734	0.7351	0.9148	0.554	0.6616	0.5476	0.8454	0.7421	0.783	0.7471	0.9189	0.5737	0.6733	0.584	0.8559	0.7603	0.7961	0.7599	0.9136
HCNOFClBr/C135671	0.9222	0.9264	0.9411	0.9825	0.9023	0.9089	0.9251	0.9765	0.8482	0.8635	0.8804	0.9562	0.3799	0.5658	0.4295	0.8691	0.4117	0.5825	0.4687	0.9064	0.8764	0.8868	0.9057	0.9561
HCNOFClBr/C135773	0.8578	0.8713	0.8847	0.9799	0.8561	0.87	0.8833	0.9799	0.79	0.8181	0.8383	0.9665	0.586	0.6808	0.6127	0.9118	0.5714	0.6719	0.5983	0.9244	0.8367	0.8542	0.8683	0.9782
HCNOFClBr/C135795	0.8306	0.8494	0.8494	0.98	0.7808	0.8112	0.8131	0.9752	0.6327	0.7096	0.6768	0.9451	0.7453	0.7853	0.7695	0.9587	0.6885	0.746	0.712	0.9428	0.8112	0.8343	0.8336	0.9783
HCNOFClBr/C135988	0.8049	0.8294	0.837	0.9816	0.7108	0.7611	0.7704	0.9603	0.5339	0.6499	0.5873	0.9316	0.686	0.7443	0.7268	0.9489	0.7631	0.7982	0.8049	0.9674	0.7911	0.8189	0.8263	0.9793
HCNOFClBr/C13601940	0.7037	0.7563	0.7312	0.9351	0.6726	0.7354	0.7025	0.9315	0.636	0.7117	0.654	0.9265	0.4985	0.6297	0.5161	0.8558	0.4538	0.6051	0.4818	0.8432	0.661	0.7278	0.6741	0.931
HCNOFClBr/C13608872	0.8378	0.8551	0.872	0.982	0.797	0.8233	0.8368	0.9764	0.7692	0.8026	0.8127	0.9738	0.3935	0.573	0.4051	0.8365	0.4694	0.6136	0.4863	0.8627	0.8469	0.8625	0.8767	0.9887
HCNOFClBr/C13612345	0.8109	0.8341	0.8245	0.9519	0.8031	0.828	0.817	0.961	0.6487	0.7199	0.6732	0.8768	0.6844	0.7432	0.6845	0.9149	0.5062	0.6341	0.5107	0.8025	0.7951	0.8219	0.8064	0.9593
HCNOFClBr/C13629226	0.6702	0.7338	0.7241	0.9746	0.6563	0.7248	0.712	0.9665	0.5795	0.6768	0.6131	0.9192	0.6992	0.7532	0.743	0.9485	0.6064	0.6932	0.6547	0.8987	0.6583	0.726	0.6978	0.9558
HCNOFClBr/C13632945	0.6931	0.7491	0.7416	0.9724	0.6643	0.7299	0.7284	0.9645	0.4088	0.581	0.4724	0.9105	0.6329	0.7098	0.6816	0.9414	0.7219	0.7688	0.7775	0.9576	0.6814	0.7412	0.7383	0.9735
HCNOFClBr/C136367	0.8829	0.8923	0.9017	0.981	0.8768	0.8871	0.8961	0.977	0.7956	0.8223	0.8236	0.9427	0.4979	0.6294	0.5132	0.8571	0.4911	0.6256	0.5072	0.819	0.8509	0.8657	0.872	0.9777
HCNOFClBr/C13643088	0.7387	0.7806	0.7735	0.9674	0.6829	0.7422	0.733	0.9663	0.5084	0.6354	0.5677	0.9197	0.6837	0.7428	0.7232	0.9572	0.7749	0.8068	0.8174	0.976	0.7574	0.794	0.7971	0.9805
HCNOFClBr/C136514175	0.7262	0.7718	0.7877	0.9714	0.6842	0.7431	0.75	0.965	0.4818	0.6204	0.5446	0.9102	0.232	0.491	0.2417	0.7321	0.2066	0.4782	0.1964	0.7231	0.7552	0.7925	0.8192	0.9853
HCNOFClBr/C13658189	0.6523	0.7222	0.644	0.9056	0.6142	0.698	0.6036	0.8898	0.563	0.6669	0.5632	0.8672	0.6557	0.7244	0.6573	0.8889	0.6603	0.7274	0.651	0.9051	0.7536	0.7913	0.7559	0.9532
HCNOFClBr/C136607	0.8194	0.8407	0.8518	0.9772	0.7977	0.8239	0.8318	0.9785	0.7422	0.7831	0.7935	0.9553	0.5005	0.6309	0.5302	0.9163	0.5419	0.6546	0.5761	0.9138	0.8247	0.8448	0.8559	0.9796
HCNOFClBr/C13668616	0.7875	0.8162	0.8071	0.9467	0.7812	0.8115	0.7999	0.9542	0.628	0.7067	0.6505	0.8756	0.6687	0.7329	0.6771	0.9066	0.5549	0.6622	0.5759	0.8288	0.7931	0.8204	0.8089	0.9622
HCNOFClBr/C13669426	0.7965	0.823	0.8216	0.9717	0.7885	0.817	0.8104	0.9698	0.7142	0.7635	0.7577	0.9622	0.4711	0.6145	0.4657	0.8557	0.5173	0.6404	0.5119	0.8751	0.7995	0.8253	0.8183	0.9752
HCNOFClBr/C136801	0.7533	0.7911	0.7614	0.9419	0.7599	0.7958	0.7686	0.9532	0.5849	0.6801	0.5723	0.8407	0.719	0.7668	0.7254	0.93	0.335	0.5428	0.3004	0.6958	0.7674	0.8013	0.7759	0.9361
HCNOFClBr/C13680303	0.3216	0.5359	0.3557	0.9183	0.3154	0.5328	0.3563	0.9207	0.2888	0.5194	0.338	0.9149	0.2916	0.5208	0.2775	0.7586	0.229	0.4895	0.1833	0.7591	0.321	0.5357	0.3627	0.9225
HCNOFClBr/C136856	0.7016	0.7549	0.7156	0.944	0.6769	0.7382	0.6874	0.9468	0.5304	0.6479	0.5606	0.8841	0.6833	0.7425	0.6902	0.9521	0.6283	0.7069	0.6553	0.9329	0.5845	0.6798	0.5826	0.9052
HCNOFClBr/C13688670	0.6546	0.7236	0.7003	0.97	0.5844	0.6798	0.6547	0.9568	0.4416	0.5985	0.5043	0.9455	0.5751	0.6742	0.6144	0.9297	0.5913	0.684	0.6489	0.9596	0.6639	0.7297	0.712	0.9735
HCNOFClBr/C13692143	0.8208	0.8417	0.8372	0.9793	0.8141	0.8365	0.8308	0.9783	0.7093	0.7601	0.7237	0.9348	0.6666	0.7315	0.6776	0.9067	0.6779	0.7389	0.6969	0.9189	0.8303	0.8492	0.8449	0.9727
HCNOFClBr/C13698163	0.8585	0.8719	0.8944	0.9741	0.879	0.889	0.9097	0.9762	0.8093	0.8328	0.8632	0.9572	0.4242	0.5891	0.4586	0.8982	0.3956	0.574	0.4327	0.8753	0.8836	0.8929	0.9163	0.9789
HCNOFClBr/C137031	0.582	0.6783	0.6141	0.9532	0.5804	0.6774	0.6257	0.9645	0.4829	0.621	0.5278	0.9333	0.5795	0.6768	0.6069	0.9386	0.5539	0.6616	0.5685	0.9159	0.5971	0.6875	0.6395	0.9697
HCNOFClBr/C13706688	0.5271	0.646	0.5252	0.8972	0.3959	0.5742	0.3863	0.8572	0.3206	0.5354	0.3027	0.8334	0.6949	0.7503	0.7163	0.9166	0.7604	0.7962	0.7789	0.9282	0.7873	0.8161	0.7988	0.9486
HCNOFClBr/C137188	0.7756	0.8073	0.8218	0.9667	0.7755	0.8073	0.8204	0.9746	0.696	0.7511	0.7594	0.9604	0.4075	0.5803	0.4355	0.8762	0.4665	0.612	0.4918	0.8981	0.715	0.764	0.7663	0.9749
HCNOFClBr/C137326	0.6854	0.7439	0.7134	0.9496	0.6989	0.753	0.7367	0.9643	0.4756	0.617	0.4893	0.8431	0.5792	0.6766	0.6059	0.9136	0.2997	0.5249	0.287	0.717	0.6667	0.7316	0.6961	0.9301
HCNOFClBr/C13734366	0.8322	0.8507	0.8531	0.942	0.8306	0.8494	0.8512	0.945	0.7923	0.8198	0.8239	0.922	0.5277	0.6463	0.5235	0.8789	0.5352	0.6507	0.5352	0.8877	0.791	0.8189	0.8115	0.9351
HCNOFClBr/C137439	0.6316	0.709	0.6921	0.9667	0.5938	0.6855	0.6665	0.9475	0.4757	0.6171	0.5537	0.9063	0.6581	0.726	0.7064	0.9623	0.6215	0.7026	0.67	0.9406	0.6739	0.7363	0.731	0.9801
HCNOFClBr/C13750817	0.8638	0.8763	0.8869	0.9697	0.8688	0.8804	0.8894	0.9691	0.7817	0.8119	0.8262	0.9249	0.5117	0.6372	0.5053	0.8526	0.5636	0.6673	0.5636	0.8621	0.8411	0.8578	0.8654	0.9637
HCNOFClBr/C137586	0.7126	0.7624	0.719	0.9296	0.733	0.7766	0.739	0.9443	0.6287	0.7071	0.6424	0.9042	0.6974	0.752	0.699	0.9173	0.6298	0.7078	0.6157	0.8922	0.7331	0.7767	0.7443	0.9335
HCNOFClBr/C13788846	0.7891	0.8174	0.7938	0.9569	0.7352	0.7781	0.7394	0.9533	0.6133	0.6975	0.6198	0.9031	0.7497	0.7885	0.7597	0.9413	0.6383	0.7132	0.6611	0.9074	0.7709	0.8039	0.7721	0.9536
HCNOFClBr/C13794144	0.8431	0.8594	0.8577	0.9691	0.8334	0.8516	0.8478	0.97	0.7349	0.7779	0.7571	0.925	0.6221	0.703	0.628	0.8966	0.5478	0.658	0.5506	0.8275	0.8532	0.8676	0.8656	0.9661
HCNOFClBr/C137995	0.6515	0.7216	0.6805	0.9612	0.6315	0.7089	0.6717	0.9688	0.5451	0.6565	0.5804	0.8888	0.6022	0.6906	0.6229	0.9414	0.502	0.6317	0.5176	0.892	0.6429	0.7161	0.6855	0.9678
HCNOFClBr/C13816336	0.6395	0.714	0.6392	0.9407	0.5508	0.6598	0.5598	0.9235	0.4612	0.6091	0.4681	0.89	0.6386	0.7134	0.647	0.9209	0.4655	0.6114	0.457	0.874	0.6547	0.7237	0.6763	0.9389
HCNOFClBr/C138227	0.7882	0.8168	0.8121	0.9658	0.7849	0.8143	0.8089	0.9699	0.7375	0.7798	0.7711	0.934	0.6829	0.7422	0.7013	0.924	0.7013	0.7546	0.7368	0.9496	0.7992	0.8251	0.8305	0.9714
HCNOFClBr/C13851111	0.7782	0.8093	0.8148	0.9687	0.7539	0.7915	0.7949	0.9749	0.7098	0.7604	0.7641	0.9449	0.602	0.6905	0.6419	0.9412	0.6034	0.6914	0.6325	0.9297	0.7551	0.7924	0.7937	0.9767
HCNOFClBr/C13856854	0.8241	0.8443	0.8385	0.9525	0.785	0.8143	0.8012	0.9587	0.582	0.6783	0.5857	0.8537	0.741	0.7823	0.7493	0.9228	0.555	0.6622	0.5693	0.8265	0.8185	0.8399	0.8273	0.9436
HCNOFClBr/C13857551	0.7304	0.7747	0.7608	0.9638	0.6808	0.7408	0.7287	0.9588	0.4894	0.6247	0.5419	0.9385	0.6664	0.7313	0.6998	0.9449	0.7382	0.7803	0.7813	0.9527	0.7545	0.7919	0.7911	0.9772
HCNOFClBr/C138590	0.8703	0.8816	0.8796	0.9666	0.8696	0.8811	0.8783	0.9701	0.6914	0.7479	0.6997	0.9043	0.7914	0.8191	0.7953	0.9071	0.7672	0.8012	0.7736	0.8903	0.8158	0.8378	0.8282	0.9381
HCNOFClBr/C138863	0.6809	0.7409	0.7165	0.9581	0.6564	0.7248	0.7093	0.9578	0.4997	0.6304	0.5523	0.9504	0.5975	0.6878	0.6315	0.9331	0.6475	0.7191	0.7019	0.9414	0.7087	0.7597	0.7543	0.9741
HCNOFClBr/C13925003	0.8083	0.832	0.8368	0.9763	0.8025	0.8276	0.8344	0.9819	0.635	0.7111	0.6989	0.9419	0.738	0.7801	0.7681	0.9619	0.584	0.6795	0.6178	0.9412	0.7783	0.8093	0.8121	0.9792
HCNOFClBr/C139402	0.7672	0.8012	0.8167	0.9552	0.7644	0.7991	0.8136	0.9607	0.7547	0.7921	0.8103	0.9281	0.4116	0.5825	0.4423	0.8722	0.3613	0.5562	0.3889	0.8732	0.7243	0.7705	0.7696	0.9312
HCNOFClBr/C139628	0.8691	0.8807	0.8862	0.972	0.8495	0.8646	0.8697	0.9749	0.8097	0.8331	0.844	0.9658	0.5293	0.6473	0.5355	0.9022	0.5638	0.6674	0.5669	0.8863	0.8456	0.8614	0.8641	0.9734
HCNOFClBr/C13979812	0.7441	0.7845	0.7737	0.9643	0.7667	0.8008	0.7983	0.96	0.5953	0.6864	0.6193	0.8639	0.5088	0.6356	0.5143	0.8829	0.428	0.5912	0.4486	0.8405	0.745	0.7851	0.7689	0.9552
HCNOFClBr/C13991372	0.8502	0.8651	0.8687	0.9537	0.8456	0.8614	0.8638	0.9617	0.6469	0.7187	0.6767	0.8856	0.6587	0.7264	0.675	0.9054	0.5886	0.6823	0.6165	0.8464	0.8044	0.829	0.8216	0.9606
HCNOFClBr/C14003340	0.9147	0.9198	0.9312	0.9604	0.9107	0.9163	0.9272	0.9638	0.8512	0.8659	0.8809	0.9319	0.4796	0.6192	0.4913	0.8539	0.5208	0.6424	0.5487	0.8941	0.8312	0.8499	0.8604	0.9592
HCNOFClBr/C140114	0.9	0.9069	0.92	0.9843	0.8754	0.886	0.8988	0.9789	0.862	0.8748	0.8961	0.9698	0.5409	0.654	0.5621	0.9055	0.6442	0.717	0.6682	0.9282	0.8857	0.8946	0.9067	0.9846
HCNOFClBr/C140283	0.7395	0.7812	0.758	0.9568	0.6534	0.7229	0.6753	0.9392	0.6244	0.7044	0.6484	0.9108	0.62	0.7017	0.6488	0.9116	0.5321	0.6489	0.5446	0.8274	0.7513	0.7896	0.7655	0.9506
HCNOFClBr/C140294	0.5887	0.6824	0.5925	0.8986	0.4731	0.6156	0.4774	0.8613	0.3687	0.56	0.3656	0.8324	0.7804	0.8109	0.802	0.9202	0.773	0.8054	0.796	0.9337	0.8278	0.8473	0.8431	0.9385
HCNOFClBr/C140501	0.8293	0.8484	0.8619	0.9628	0.8352	0.8531	0.8665	0.9687	0.7723	0.8049	0.8118	0.9238	0.4025	0.5776	0.395	0.8445	0.466	0.6117	0.4738	0.8767	0.8287	0.8479	0.8603	0.9661
HCNOFClBr/C14062181	0.8687	0.8804	0.8898	0.9775	0.8666	0.8786	0.8877	0.9783	0.7782	0.8093	0.8227	0.9594	0.5473	0.6577	0.5607	0.8973	0.6081	0.6943	0.6245	0.911	0.8787	0.8887	0.8998	0.9806
HCNOFClBr/C14062192	0.8555	0.8695	0.8795	0.9773	0.8301	0.849	0.8566	0.9776	0.7387	0.7806	0.7921	0.9555	0.6172	0.6999	0.639	0.9247	0.6801	0.7404	0.7006	0.9286	0.842	0.8585	0.8682	0.98
HCNOFClBr/C14062341	0.8111	0.8341	0.8316	0.9633	0.8086	0.8322	0.8277	0.9597	0.6896	0.7467	0.7084	0.9017	0.6054	0.6926	0.6189	0.8967	0.6206	0.7021	0.636	0.8901	0.7873	0.816	0.8025	0.9435
HCNOFClBr/C140670	0.838	0.8553	0.8588	0.9745	0.8123	0.8351	0.8357	0.9718	0.7434	0.784	0.7896	0.9695	0.6184	0.7006	0.6352	0.9245	0.5673	0.6695	0.5883	0.9209	0.8278	0.8472	0.8527	0.9759
HCNOFClBr/C140750	0.7717	0.8044	0.794	0.9439	0.7556	0.7927	0.7696	0.9208	0.5081	0.6352	0.502	0.8168	0.6531	0.7227	0.6722	0.9057	0.5811	0.6778	0.5915	0.8232	0.7482	0.7874	0.7665	0.9215
HCNOFClBr/C140772	0.735	0.778	0.7569	0.9521	0.7225	0.7692	0.7488	0.9647	0.602	0.6905	0.6293	0.8971	0.6342	0.7106	0.6428	0.9005	0.4308	0.5927	0.4367	0.7522	0.7166	0.7652	0.7351	0.953
HCNOFClBr/C140794	0.763	0.7981	0.8144	0.9636	0.7602	0.7961	0.8129	0.9669	0.7303	0.7747	0.792	0.9629	0.3691	0.5602	0.4081	0.8749	0.4713	0.6146	0.5205	0.9013	0.6989	0.753	0.7533	0.9589
HCNOFClBr/C140807	0.7514	0.7897	0.7713	0.9541	0.7471	0.7866	0.7734	0.9447	0.5904	0.6834	0.6163	0.8793	0.5448	0.6563	0.5656	0.8951	0.442	0.5987	0.4428	0.8349	0.8083	0.832	0.8285	0.9612
HCNOFClBr/C140885	0.7375	0.7798	0.7848	0.9755	0.7365	0.7791	0.7831	0.9761	0.7022	0.7553	0.7637	0.9615	0.4963	0.6285	0.5296	0.9124	0.5173	0.6404	0.5525	0.9045	0.7544	0.7919	0.8011	0.9784
HCNOFClBr/C141026	0.7154	0.7643	0.7616	0.9761	0.6904	0.7473	0.7399	0.9758	0.709	0.7599	0.7654	0.959	0.564	0.6676	0.608	0.9505	0.59	0.6832	0.6307	0.9435	0.708	0.7592	0.7575	0.9758
HCNOFClBr/C141048	0.8296	0.8487	0.8601	0.9781	0.8095	0.833	0.8434	0.9789	0.8079	0.8317	0.8519	0.9647	0.5483	0.6583	0.588	0.9246	0.6282	0.7068	0.658	0.9336	0.8199	0.841	0.8536	0.9775
HCNOFClBr/C141059	0.832	0.8506	0.8645	0.9789	0.8265	0.8462	0.8595	0.9798	0.8033	0.8282	0.8501	0.9637	0.4517	0.6039	0.4692	0.8919	0.4917	0.626	0.5078	0.884	0.8165	0.8384	0.8492	0.9796
HCNOFClBr/C141060	0.7771	0.8085	0.8133	0.9699	0.7606	0.7964	0.8001	0.9762	0.7636	0.7985	0.8144	0.9534	0.5409	0.654	0.5804	0.9403	0.5816	0.6781	0.614	0.9295	0.8147	0.837	0.8509	0.9806
HCNOFClBr/C14107972	0.8364	0.854	0.8674	0.9784	0.8383	0.8556	0.8694	0.981	0.7842	0.8138	0.8376	0.9676	0.5804	0.6774	0.6153	0.9017	0.5537	0.6615	0.591	0.9189	0.814	0.8364	0.8545	0.9736
HCNOFClBr/C14113010	0.8335	0.8518	0.8526	0.9559	0.8271	0.8467	0.8479	0.9617	0.7497	0.7884	0.7842	0.8966	0.6537	0.7231	0.6638	0.8871	0.5835	0.6792	0.5959	0.8277	0.842	0.8586	0.8619	0.9612
HCNOFClBr/C141184	0.7788	0.8097	0.812	0.9722	0.765	0.7996	0.8004	0.9738	0.7252	0.7711	0.7775	0.9541	0.5058	0.6339	0.5404	0.9193	0.5771	0.6754	0.6042	0.9238	0.7666	0.8007	0.8046	0.9731
HCNOFClBr/C141242	0.7702	0.8034	0.7819	0.949	0.7574	0.794	0.7755	0.9601	0.6782	0.7392	0.7018	0.8736	0.7029	0.7557	0.7151	0.9277	0.5256	0.6451	0.5138	0.8005	0.788	0.8166	0.8044	0.9597
HCNOFClBr/C141286	0.848	0.8634	0.8759	0.9712	0.8459	0.8617	0.8746	0.9761	0.8135	0.836	0.8578	0.9563	0.5285	0.6468	0.5592	0.9154	0.6038	0.6916	0.6333	0.9165	0.8757	0.8862	0.9002	0.9807
HCNOFClBr/C14130053	0.4819	0.6205	0.5432	0.9516	0.4678	0.6127	0.5508	0.9361	0.2977	0.5239	0.3318	0.8489	0.3358	0.5432	0.3922	0.8905	0.3524	0.5516	0.4114	0.892	0.4857	0.6226	0.5704	0.9491
HCNOFClBr/C141322	0.846	0.8618	0.8753	0.9739	0.8273	0.8468	0.8592	0.9752	0.8237	0.844	0.8633	0.9599	0.4806	0.6198	0.5088	0.9193	0.5087	0.6355	0.5366	0.9143	0.8653	0.8776	0.892	0.9815
HCNOFClBr/C141435	0.6686	0.7328	0.6969	0.9225	0.6909	0.7476	0.7183	0.9392	0.3817	0.5668	0.355	0.7634	0.6079	0.6941	0.6319	0.8774	0.4893	0.6246	0.497	0.7684	0.6342	0.7106	0.6542	0.8887
HCNOFClBr/C14143556	0.7522	0.7902	0.7766	0.9511	0.7697	0.803	0.7921	0.9568	0.7514	0.7897	0.771	0.9289	0.4333	0.594	0.4188	0.8766	0.4739	0.6161	0.4682	0.8889	0.7824	0.8124	0.8008	0.9656
HCNOFClBr/C141483150	0.7569	0.7936	0.8065	0.9759	0.7654	0.7998	0.8138	0.9828	0.6753	0.7372	0.7263	0.8993	0.4685	0.6131	0.51	0.8254	0.5372	0.6518	0.5888	0.8623	0.7938	0.821	0.8372	0.9775
HCNOFClBr/C141708	0.6282	0.7068	0.6848	0.958	0.6279	0.7066	0.6953	0.9563	0.5423	0.6548	0.6101	0.9462	0.5598	0.665	0.6176	0.9103	0.6236	0.7039	0.7068	0.9399	0.6682	0.7325	0.7267	0.9584
HCNOFClBr/C141731	0.6694	0.7333	0.6858	0.9489	0.6715	0.7347	0.6855	0.9487	0.6346	0.7108	0.6529	0.9217	0.6679	0.7323	0.6751	0.9354	0.5865	0.681	0.6038	0.9103	0.6847	0.7434	0.6941	0.9422
HCNOFClBr/C14178155	0.8549	0.869	0.8878	0.9713	0.8023	0.8274	0.8433	0.9627	0.7675	0.8013	0.816	0.9494	0.3327	0.5416	0.3622	0.8121	0.375	0.5633	0.4104	0.8261	0.8895	0.8979	0.9156	0.9797
HCNOFClBr/C141786	0.9042	0.9105	0.9267	0.9828	0.897	0.9043	0.921	0.9834	0.8707	0.882	0.9067	0.9673	0.5185	0.6411	0.5603	0.9109	0.571	0.6717	0.6109	0.9098	0.8922	0.9002	0.9183	0.9817
HCNOFClBr/C141913	0.6712	0.7345	0.707	0.9647	0.6684	0.7327	0.7046	0.9588	0.5449	0.6563	0.5872	0.9082	0.5656	0.6685	0.5985	0.927	0.4953	0.628	0.5172	0.8844	0.6741	0.7364	0.7051	0.9437
HCNOFClBr/C141935	0.7419	0.7829	0.783	0.9736	0.6839	0.7429	0.7463	0.9464	0.4358	0.5953	0.492	0.9157	0.6499	0.7206	0.6932	0.9408	0.7347	0.7778	0.7831	0.9486	0.7056	0.7576	0.7518	0.97
HCNOFClBr/C141979	0.8259	0.8458	0.8639	0.9765	0.823	0.8434	0.8613	0.9786	0.7795	0.8102	0.8315	0.9649	0.4351	0.595	0.4638	0.8908	0.5008	0.631	0.5274	0.8982	0.8122	0.835	0.8533	0.9825
HCNOFClBr/C142085	0.8928	0.9007	0.9164	0.9629	0.8912	0.8993	0.9149	0.9617	0.8161	0.8381	0.8531	0.9389	0.4175	0.5856	0.4448	0.8528	0.4376	0.5963	0.4741	0.8775	0.8569	0.8706	0.8824	0.9569
HCNOFClBr/C142198	0.7852	0.8145	0.8152	0.9664	0.7556	0.7927	0.7893	0.9693	0.7679	0.8017	0.8123	0.9516	0.5714	0.672	0.5935	0.9286	0.6171	0.6998	0.6389	0.9264	0.8126	0.8354	0.841	0.9764
HCNOFClBr/C14227180	0.7861	0.8152	0.8276	0.9745	0.8047	0.8292	0.844	0.9776	0.7612	0.7968	0.8138	0.9622	0.4219	0.5879	0.4474	0.8576	0.4523	0.6042	0.4767	0.8737	0.8374	0.8548	0.8709	0.9754
HCNOFClBr/C14227953	0.8118	0.8347	0.8411	0.9221	0.7841	0.8136	0.8157	0.9169	0.7915	0.8192	0.8344	0.8966	0.4998	0.6305	0.52	0.8694	0.5195	0.6417	0.5377	0.8789	0.882	0.8915	0.904	0.9559
HCNOFClBr/C142289	0.7355	0.7783	0.7849	0.9786	0.7407	0.782	0.789	0.9765	0.4484	0.6021	0.524	0.958	0.7094	0.7602	0.7587	0.9815	0.6789	0.7396	0.7283	0.9744	0.73	0.7745	0.7795	0.9867
HCNOFClBr/C142290	0.6022	0.6906	0.6679	0.9557	0.5756	0.6745	0.6594	0.9295	0.3416	0.5462	0.3882	0.8674	0.4437	0.5996	0.5141	0.899	0.5993	0.6888	0.6697	0.9645	0.6403	0.7145	0.7081	0.9592
HCNOFClBr/C1423605	0.5576	0.6638	0.6067	0.9091	0.5617	0.6662	0.6038	0.9178	0.5171	0.6403	0.5608	0.9028	0.4484	0.6021	0.4479	0.814	0.5197	0.6417	0.5307	0.8677	0.5624	0.6666	0.604	0.9228
HCNOFClBr/C142507	0.6669	0.7317	0.6814	0.9266	0.658	0.7259	0.6838	0.9484	0.5069	0.6345	0.5102	0.8466	0.7078	0.7591	0.7255	0.9336	0.3541	0.5525	0.3344	0.7375	0.6891	0.7464	0.7045	0.9225
HCNOFClBr/C142610	0.7331	0.7767	0.7703	0.9582	0.7046	0.7569	0.7427	0.9535	0.6799	0.7402	0.7272	0.9438	0.607	0.6936	0.6361	0.9374	0.6414	0.7152	0.665	0.9382	0.7114	0.7616	0.7479	0.9599
HCNOFClBr/C142621	0.7634	0.7984	0.7837	0.9447	0.7486	0.7877	0.7707	0.9547	0.6139	0.6978	0.6406	0.8678	0.6602	0.7273	0.6711	0.9115	0.4914	0.6258	0.5077	0.7956	0.7655	0.7999	0.7842	0.9556
HCNOFClBr/C14268667	0.8596	0.8728	0.8794	0.9629	0.8566	0.8704	0.8764	0.9632	0.6916	0.7481	0.7138	0.8764	0.6566	0.725	0.6778	0.9092	0.644	0.7168	0.6572	0.892	0.8424	0.8588	0.8603	0.9578
HCNOFClBr/C142687	0.6959	0.751	0.7438	0.9724	0.6574	0.7255	0.7172	0.9754	0.494	0.6272	0.5628	0.93	0.4739	0.616	0.5147	0.9078	0.4516	0.6039	0.4939	0.8907	0.6825	0.742	0.7361	0.9803
HCNOFClBr/C14272470	0.761	0.7966	0.7772	0.9506	0.7459	0.7858	0.7653	0.9598	0.5696	0.6709	0.5898	0.8811	0.6733	0.7359	0.6848	0.9132	0.4574	0.607	0.4662	0.7821	0.75	0.7887	0.7665	0.9624
HCNOFClBr/C142778	0.7288	0.7736	0.7608	0.9717	0.69	0.747	0.7329	0.9743	0.6678	0.7323	0.7204	0.9478	0.6428	0.7161	0.6793	0.9552	0.6646	0.7302	0.6942	0.9427	0.7443	0.7846	0.7818	0.9778
HCNOFClBr/C142790	0.7758	0.8075	0.8194	0.9617	0.754	0.7916	0.7986	0.9575	0.7485	0.7876	0.8027	0.9508	0.5144	0.6387	0.5488	0.9084	0.5445	0.6561	0.5739	0.913	0.7578	0.7943	0.8015	0.9621
HCNOFClBr/C142825	0.5568	0.6633	0.6511	0.9224	0.5293	0.6473	0.6439	0.9544	0.3693	0.5603	0.4726	0.8888	0.3322	0.5414	0.4048	0.746	0.5593	0.6648	0.662	0.9371	0.5608	0.6657	0.6708	0.9728
HCNOFClBr/C14289964	0.7532	0.791	0.7786	0.9689	0.7042	0.7566	0.7341	0.9628	0.6072	0.6937	0.6552	0.9621	0.6304	0.7082	0.6592	0.9454	0.6376	0.7127	0.6629	0.9428	0.7329	0.7765	0.7643	0.978
HCNOFClBr/C142905	0.7414	0.7825	0.7742	0.9689	0.694	0.7497	0.7352	0.9713	0.6754	0.7373	0.7263	0.9479	0.523	0.6436	0.5476	0.9274	0.5637	0.6674	0.5812	0.9165	0.7347	0.7778	0.7741	0.9765
HCNOFClBr/C142916	0.7323	0.7761	0.7703	0.9686	0.6908	0.7475	0.7379	0.9749	0.6824	0.7419	0.7381	0.9472	0.5851	0.6802	0.6266	0.9464	0.7104	0.7609	0.7442	0.9384	0.7275	0.7727	0.7725	0.9784
HCNOFClBr/C142927	0.7864	0.8154	0.8236	0.9678	0.7674	0.8013	0.8083	0.9734	0.7515	0.7898	0.8038	0.9548	0.5268	0.6458	0.5579	0.9226	0.5752	0.6742	0.6089	0.9241	0.801	0.8264	0.8394	0.9766
HCNOFClBr/C142949	0.6466	0.7185	0.6713	0.9555	0.6167	0.6996	0.6522	0.9603	0.5436	0.6556	0.5704	0.9115	0.5643	0.6678	0.5724	0.8817	0.3267	0.5386	0.32	0.7155	0.6288	0.7072	0.6582	0.9515
HCNOFClBr/C142961	0.7628	0.7979	0.8028	0.9818	0.7087	0.7597	0.7629	0.9765	0.5715	0.672	0.6423	0.9359	0.5637	0.6674	0.609	0.9315	0.5802	0.6772	0.6283	0.9508	0.732	0.7759	0.7805	0.984
HCNOFClBr/C14300335	0.6228	0.7034	0.6503	0.9271	0.5872	0.6815	0.6182	0.9319	0.4953	0.628	0.5081	0.8151	0.6883	0.7459	0.715	0.9122	0.4179	0.5858	0.4284	0.7372	0.6152	0.6987	0.6328	0.8964
HCNOFClBr/C143077	0.6924	0.7486	0.711	0.9481	0.669	0.7331	0.6953	0.9606	0.5617	0.6662	0.5846	0.8787	0.6264	0.7057	0.6374	0.9024	0.3798	0.5658	0.3787	0.7459	0.6965	0.7514	0.718	0.9602
HCNOFClBr/C143088	0.6604	0.7275	0.6965	0.9481	0.646	0.7181	0.6959	0.9607	0.4214	0.5877	0.4565	0.829	0.5493	0.6589	0.5792	0.884	0.2967	0.5234	0.2914	0.7087	0.6734	0.7359	0.7116	0.9408
HCNOFClBr/C14309252	0.3868	0.5695	0.3963	0.9176	0.3958	0.5741	0.4029	0.9053	0.3776	0.5647	0.3923	0.9184	0.452	0.6041	0.4844	0.7911	0.5053	0.6336	0.5282	0.825	0.3655	0.5584	0.3733	0.9041
HCNOFClBr/C143135	0.7551	0.7924	0.795	0.9657	0.7275	0.7728	0.7732	0.972	0.7141	0.7634	0.77	0.953	0.5176	0.6405	0.5486	0.9277	0.5919	0.6843	0.625	0.926	0.7603	0.7961	0.8036	0.975
HCNOFClBr/C143157	0.5414	0.6543	0.6239	0.9568	0.5157	0.6395	0.6178	0.9322	0.4104	0.5818	0.4968	0.8954	0.4754	0.6169	0.5376	0.9191	0.5445	0.6561	0.6142	0.9421	0.5498	0.6592	0.6479	0.9282
HCNOFClBr/C14315970	0.7985	0.8245	0.8318	0.9871	0.7951	0.822	0.83	0.9888	0.67	0.7337	0.7347	0.9664	0.6671	0.7318	0.7017	0.9587	0.6361	0.7118	0.6689	0.9566	0.7344	0.7775	0.7819	0.9839
HCNOFClBr/C143168	0.6756	0.7374	0.7288	0.9643	0.6476	0.7191	0.7165	0.956	0.5149	0.639	0.5809	0.9206	0.5005	0.6309	0.553	0.9015	0.5073	0.6347	0.5753	0.9202	0.6808	0.7409	0.7442	0.9693
HCNOFClBr/C14321278	0.7887	0.8171	0.808	0.9654	0.7262	0.7718	0.7548	0.9498	0.6478	0.7193	0.6761	0.9207	0.7041	0.7566	0.7278	0.9374	0.6037	0.6915	0.616	0.8766	0.8018	0.8271	0.8177	0.9578
HCNOFClBr/C143282	0.6332	0.71	0.6698	0.9384	0.6212	0.7024	0.6775	0.9487	0.436	0.5954	0.467	0.8395	0.5614	0.666	0.5868	0.9125	0.2003	0.4751	0.154	0.6594	0.6562	0.7247	0.7073	0.947
HCNOFClBr/C1435467	0.8736	0.8844	0.9112	0.9892	0.8591	0.8724	0.8991	0.9903	0.7557	0.7928	0.815	0.9475	0.3161	0.5332	0.382	0.7519	0.2814	0.5157	0.3403	0.7342	0.8633	0.8759	0.903	0.9961
HCNOFClBr/C1435489	0.792	0.8196	0.8473	0.9934	0.7677	0.8015	0.8271	0.9898	0.6177	0.7002	0.6903	0.9194	0.3443	0.5475	0.4104	0.7857	0.3373	0.544	0.4021	0.7769	0.7731	0.8055	0.8326	0.993
HCNOFClBr/C1435490	0.8346	0.8526	0.8761	0.9922	0.8121	0.8349	0.8574	0.9891	0.6701	0.7338	0.7312	0.9247	0.302	0.526	0.3408	0.77	0.3041	0.5271	0.3433	0.7637	0.8126	0.8354	0.8591	0.9919
HCNOFClBr/C14360500	0.7221	0.769	0.7457	0.9629	0.6984	0.7527	0.7205	0.9634	0.6324	0.7095	0.6628	0.9242	0.6037	0.6915	0.6125	0.9112	0.5306	0.648	0.523	0.8888	0.7165	0.7651	0.7372	0.9674
HCNOFClBr/C1436346	0.65	0.7207	0.7009	0.9648	0.6497	0.7205	0.7123	0.9751	0.4711	0.6145	0.534	0.9176	0.577	0.6753	0.6247	0.937	0.4927	0.6265	0.5362	0.9197	0.6502	0.7208	0.7055	0.9672
HCNOFClBr/C14374459	0.703	0.7558	0.7298	0.948	0.6075	0.6939	0.6595	0.9047	0.4819	0.6205	0.5131	0.9116	0.6669	0.7317	0.7003	0.9223	0.671	0.7344	0.7146	0.9285	0.6773	0.7385	0.7115	0.9374
HCNOFClBr/C14376795	0.5839	0.6794	0.6295	0.9484	0.593	0.685	0.6433	0.97	0.5596	0.665	0.6174	0.9445	0.5493	0.6589	0.5932	0.9315	0.5375	0.652	0.5637	0.9013	0.6337	0.7103	0.6826	0.9666
HCNOFClBr/C14376819	0.7072	0.7586	0.7479	0.9742	0.6142	0.6981	0.666	0.9547	0.5699	0.6711	0.6335	0.9467	0.6566	0.725	0.7003	0.9666	0.5615	0.6661	0.6099	0.9537	0.7489	0.7879	0.7877	0.9782
HCNOFClBr/C14377685	0.6664	0.7313	0.6774	0.9213	0.5699	0.6711	0.5978	0.8838	0.4852	0.6223	0.4927	0.8889	0.7749	0.8068	0.7968	0.939	0.6412	0.7151	0.6658	0.9157	0.8119	0.8348	0.8281	0.9569
HCNOFClBr/C143879805	0.8176	0.8392	0.8593	0.9749	0.7856	0.8148	0.8322	0.9702	0.5639	0.6675	0.6228	0.9177	0.2371	0.4935	0.2396	0.7216	0.2287	0.4893	0.2161	0.731	0.8554	0.8694	0.8936	0.9833
HCNOFClBr/C14411564	0.6957	0.7508	0.7368	0.9635	0.6496	0.7205	0.7098	0.9488	0.5198	0.6418	0.5784	0.9309	0.6493	0.7202	0.6898	0.9349	0.7038	0.7563	0.7598	0.9368	0.683	0.7423	0.7311	0.9732
HCNOFClBr/C144284253	0.7743	0.8064	0.8032	0.9398	0.7935	0.8207	0.823	0.954	0.5977	0.6878	0.6194	0.8332	0.4994	0.6303	0.49	0.7966	0.4894	0.6247	0.4842	0.7869	0.7898	0.818	0.8172	0.9457
HCNOFClBr/C14430230	0.859	0.8723	0.8783	0.9668	0.8463	0.862	0.867	0.956	0.7263	0.7719	0.7538	0.8887	0.5906	0.6835	0.5993	0.9182	0.6169	0.6997	0.6336	0.9318	0.8512	0.866	0.8705	0.9601
HCNOFClBr/C14433762	0.6976	0.7521	0.7341	0.9553	0.6778	0.7389	0.7208	0.9672	0.6379	0.7129	0.6967	0.9401	0.5859	0.6807	0.6139	0.9157	0.5588	0.6645	0.5757	0.9042	0.7061	0.7579	0.7484	0.9766
HCNOFClBr/C1443761	0.8675	0.8794	0.8755	0.9683	0.8675	0.8794	0.8769	0.9694	0.7744	0.8064	0.7877	0.9139	0.6387	0.7135	0.6226	0.8886	0.6698	0.7336	0.6615	0.901	0.862	0.8748	0.8685	0.9649
HCNOFClBr/C14438325	0.7562	0.7932	0.7586	0.9267	0.7557	0.7927	0.7551	0.9303	0.6672	0.7319	0.6637	0.8858	0.6125	0.697	0.5937	0.8906	0.5393	0.6531	0.5333	0.8348	0.7273	0.7726	0.7224	0.9197
HCNOFClBr/C14444770	0.8002	0.8258	0.8384	0.983	0.7858	0.8149	0.8248	0.9807	0.7855	0.8147	0.8331	0.9736	0.5269	0.6459	0.565	0.9282	0.6061	0.693	0.6442	0.9434	0.838	0.8553	0.8705	0.9877
HCNOFClBr/C1444640	0.6703	0.7339	0.6697	0.9363	0.6622	0.7286	0.6741	0.943	0.5453	0.6565	0.5414	0.8917	0.654	0.7233	0.6526	0.9313	0.4326	0.5937	0.4051	0.8165	0.6872	0.7451	0.6859	0.9405
HCNOFClBr/C14447166	0.8394	0.8565	0.8657	0.9458	0.8004	0.8259	0.8308	0.9319	0.7908	0.8187	0.8298	0.9089	0.4864	0.623	0.5038	0.8771	0.5281	0.6466	0.5402	0.8827	0.8637	0.8762	0.8907	0.9619
HCNOFClBr/C1445450	0.824	0.8443	0.865	0.9824	0.8328	0.8512	0.8724	0.9855	0.7629	0.798	0.8268	0.9573	0.6222	0.703	0.678	0.967	0.6133	0.6975	0.6721	0.9688	0.825	0.845	0.8665	0.9845
HCNOFClBr/C14476370	0.6087	0.6946	0.6384	0.954	0.5968	0.6873	0.639	0.9621	0.5116	0.6372	0.5565	0.9163	0.6162	0.6993	0.6524	0.9527	0.6103	0.6956	0.641	0.9436	0.6278	0.7065	0.6687	0.9705
HCNOFClBr/C144851616	0.6963	0.7512	0.7453	0.9682	0.7121	0.762	0.7568	0.9709	0.666	0.7311	0.6997	0.9199	0.46	0.6084	0.4848	0.8785	0.437	0.596	0.4589	0.865	0.6966	0.7514	0.744	0.9691
HCNOFClBr/C14496356	0.7489	0.7879	0.7719	0.9596	0.713	0.7626	0.7409	0.9609	0.588	0.682	0.6245	0.9307	0.6688	0.7329	0.6875	0.9341	0.5743	0.6737	0.5945	0.9062	0.7137	0.7631	0.7404	0.9637
HCNOFClBr/C14507029	0.7134	0.7629	0.7344	0.9353	0.709	0.7599	0.7422	0.9584	0.5224	0.6433	0.5382	0.8375	0.6883	0.7459	0.7071	0.9187	0.279	0.5145	0.2483	0.6626	0.7562	0.7931	0.7855	0.9475
HCNOFClBr/C1450722	0.7884	0.8169	0.8026	0.9403	0.7945	0.8215	0.8073	0.9525	0.6687	0.7328	0.684	0.8773	0.5929	0.685	0.593	0.8969	0.4619	0.6095	0.4626	0.8132	0.7386	0.7805	0.7445	0.9387
HCNOFClBr/C1450744	0.8373	0.8548	0.8588	0.9649	0.84	0.8569	0.8619	0.9703	0.7047	0.757	0.7326	0.9223	0.5099	0.6362	0.5125	0.8699	0.5111	0.6369	0.5117	0.8441	0.8286	0.8478	0.8471	0.9709
HCNOFClBr/C14508497	0.8299	0.8489	0.8702	0.9859	0.833	0.8513	0.8719	0.9898	0.8054	0.8298	0.8582	0.9842	0.5744	0.6737	0.6391	0.9099	0.5652	0.6682	0.6281	0.9056	0.8179	0.8394	0.8578	0.9861
HCNOFClBr/C14523536	0.6709	0.7343	0.7032	0.9649	0.667	0.7317	0.7043	0.9737	0.5811	0.6778	0.6299	0.9453	0.5866	0.6811	0.6027	0.9312	0.5317	0.6486	0.5355	0.9096	0.6698	0.7336	0.7106	0.9743
HCNOFClBr/C1452773	0.5927	0.6848	0.6196	0.9282	0.6051	0.6924	0.6268	0.9289	0.5958	0.6867	0.6176	0.8896	0.3915	0.5719	0.3798	0.8797	0.3477	0.5492	0.3537	0.8782	0.5984	0.6883	0.6148	0.9327
HCNOFClBr/C14529534	0.875	0.8856	0.9	0.9855	0.8579	0.8714	0.8849	0.9808	0.8449	0.8608	0.8839	0.9758	0.5635	0.6673	0.6008	0.9144	0.5205	0.6422	0.5583	0.9171	0.8514	0.8661	0.8832	0.9877
HCNOFClBr/C1453061	0.8158	0.8378	0.8275	0.9521	0.8024	0.8275	0.8144	0.9619	0.6263	0.7056	0.6487	0.8833	0.7352	0.7782	0.7426	0.913	0.5186	0.6412	0.5369	0.7923	0.7745	0.8065	0.7812	0.9592
HCNOFClBr/C1453243	0.6277	0.7065	0.6924	0.9452	0.6211	0.7023	0.7052	0.9577	0.4101	0.5816	0.4922	0.8951	0.441	0.5981	0.494	0.8886	0.6164	0.6994	0.6895	0.9491	0.6508	0.7212	0.7266	0.969
HCNOFClBr/C1453254	0.565	0.6681	0.635	0.9505	0.5357	0.6509	0.6279	0.9566	0.3484	0.5496	0.4267	0.9096	0.4237	0.5889	0.4771	0.8854	0.5769	0.6752	0.6549	0.9451	0.5854	0.6804	0.6672	0.9698
HCNOFClBr/C14542713	0.8494	0.8645	0.8764	0.9803	0.8434	0.8597	0.8731	0.9771	0.7238	0.7701	0.7719	0.9654	0.5267	0.6458	0.5484	0.8912	0.5585	0.6643	0.5841	0.9118	0.819	0.8403	0.8498	0.9782
HCNOFClBr/C1454848	0.5485	0.6584	0.602	0.9342	0.54	0.6535	0.6185	0.9473	0.3788	0.5653	0.4233	0.8279	0.4676	0.6126	0.5009	0.8865	0.1739	0.4617	0.1338	0.6619	0.557	0.6634	0.6339	0.9485
HCNOFClBr/C1454859	0.5591	0.6646	0.6098	0.9356	0.5519	0.6604	0.6265	0.949	0.3883	0.5702	0.4299	0.8285	0.4697	0.6137	0.5	0.8871	0.1788	0.4642	0.1378	0.6652	0.5694	0.6708	0.6424	0.9495
HCNOFClBr/C145689345	0.7777	0.8089	0.8171	0.9412	0.7248	0.7709	0.7677	0.9356	0.5882	0.6821	0.6335	0.9061	0.3906	0.5714	0.41	0.8223	0.415	0.5842	0.4339	0.8297	0.8693	0.8808	0.8981	0.9713
HCNOFClBr/C145733	0.8672	0.8791	0.8871	0.9631	0.8658	0.8779	0.8856	0.9722	0.6897	0.7468	0.7268	0.9155	0.6545	0.7236	0.6691	0.8948	0.6449	0.7174	0.6657	0.8724	0.813	0.8357	0.8326	0.9521
HCNOFClBr/C1457858	0.8824	0.8918	0.9011	0.9659	0.8771	0.8873	0.8956	0.9667	0.8298	0.8488	0.8613	0.936	0.5084	0.6354	0.506	0.8757	0.5649	0.6681	0.5707	0.893	0.8407	0.8575	0.8667	0.9643
HCNOFClBr/C1459003	0.8277	0.8471	0.849	0.9783	0.7148	0.7639	0.7566	0.9532	0.6576	0.7256	0.7018	0.9571	0.8	0.8256	0.8235	0.9761	0.7748	0.8068	0.7999	0.969	0.8525	0.867	0.8709	0.9816
HCNOFClBr/C1459092	0.5881	0.682	0.6597	0.9605	0.5607	0.6656	0.6497	0.9597	0.3662	0.5587	0.444	0.9078	0.4868	0.6232	0.5456	0.8992	0.6185	0.7007	0.6912	0.957	0.5928	0.6849	0.6612	0.948
HCNOFClBr/C1459105	0.6043	0.6919	0.6718	0.9622	0.5537	0.6615	0.6439	0.9608	0.3956	0.574	0.4722	0.9153	0.5295	0.6474	0.5876	0.9093	0.6295	0.7076	0.7002	0.9563	0.6072	0.6937	0.6797	0.9767
HCNOFClBr/C1459207	0.9106	0.9161	0.9294	0.9925	0.8822	0.8916	0.9054	0.9879	0.8195	0.8407	0.8569	0.9808	0.4248	0.5895	0.4684	0.8565	0.4936	0.627	0.5279	0.878	0.8763	0.8867	0.8999	0.9874
HCNOFClBr/C1459934	0.8014	0.8268	0.8485	0.9732	0.8093	0.8328	0.8548	0.9753	0.7376	0.7798	0.8035	0.9484	0.3221	0.5362	0.3449	0.8485	0.3532	0.5521	0.3822	0.8593	0.8155	0.8376	0.8595	0.9754
HCNOFClBr/C1460022	0.6116	0.6964	0.6744	0.9426	0.569	0.6705	0.6433	0.9191	0.4944	0.6274	0.5697	0.9162	0.5783	0.6761	0.6416	0.9058	0.578	0.6759	0.674	0.8947	0.5774	0.6755	0.6477	0.9466
HCNOFClBr/C1460168	0.71	0.7606	0.7299	0.9475	0.6929	0.7489	0.7172	0.9598	0.5795	0.6768	0.6035	0.8839	0.6392	0.7138	0.6479	0.9197	0.4671	0.6123	0.4713	0.7976	0.6932	0.7491	0.7075	0.9454
HCNOFClBr/C1460577	0.7661	0.8003	0.7811	0.9622	0.759	0.7952	0.7767	0.9722	0.5762	0.6748	0.5839	0.8909	0.7478	0.7871	0.7602	0.9528	0.5558	0.6627	0.5675	0.8424	0.7492	0.7881	0.7585	0.9522
HCNOFClBr/C146070340	0.741	0.7822	0.804	0.9801	0.7072	0.7587	0.7745	0.9721	0.5782	0.676	0.6546	0.944	0.2621	0.5061	0.29	0.7701	0.2683	0.5091	0.2923	0.7755	0.8143	0.8366	0.8639	0.9825
HCNOFClBr/C146070351	0.6513	0.7215	0.7298	0.9752	0.6219	0.7028	0.701	0.9677	0.5182	0.6409	0.5961	0.9364	0.2566	0.5033	0.287	0.7727	0.2548	0.5024	0.276	0.773	0.6989	0.753	0.7733	0.983
HCNOFClBr/C1462039	0.6034	0.6914	0.6397	0.9294	0.6009	0.6898	0.6472	0.9611	0.4516	0.6039	0.4641	0.8042	0.6273	0.7062	0.655	0.9268	0.3546	0.5528	0.3563	0.7441	0.5653	0.6683	0.5908	0.8883
HCNOFClBr/C1462073	0.6543	0.7234	0.7096	0.9512	0.6407	0.7148	0.7143	0.9505	0.4348	0.5948	0.498	0.895	0.4633	0.6103	0.5092	0.8883	0.6207	0.7021	0.6905	0.9459	0.6508	0.7212	0.7177	0.9645
HCNOFClBr/C1462277	0.6117	0.6965	0.6384	0.9523	0.6067	0.6934	0.6479	0.9638	0.4828	0.621	0.5295	0.9158	0.6018	0.6904	0.6326	0.9511	0.5624	0.6666	0.58	0.9267	0.6306	0.7083	0.6681	0.9725
HCNOFClBr/C1462960	0.6038	0.6916	0.6337	0.9366	0.5948	0.6861	0.637	0.9581	0.4554	0.6059	0.4663	0.8216	0.627	0.7061	0.6504	0.9293	0.4088	0.581	0.4101	0.7934	0.5768	0.6752	0.6031	0.9076
HCNOFClBr/C1462971	0.6161	0.6992	0.6471	0.9382	0.6105	0.6957	0.658	0.9625	0.4576	0.6071	0.4727	0.8277	0.6131	0.6974	0.6373	0.9243	0.3681	0.5598	0.3641	0.7727	0.5671	0.6694	0.5963	0.8955
HCNOFClBr/C1463178	0.8408	0.8575	0.8624	0.981	0.806	0.8303	0.8316	0.9747	0.6789	0.7396	0.7263	0.9481	0.7453	0.7853	0.7732	0.9513	0.6186	0.7008	0.6528	0.9451	0.8165	0.8384	0.8455	0.9778
HCNOFClBr/C14667551	0.8278	0.8473	0.863	0.9725	0.8128	0.8355	0.8484	0.976	0.6962	0.7512	0.7684	0.9426	0.7536	0.7913	0.788	0.9576	0.5578	0.6639	0.5996	0.9359	0.7838	0.8135	0.8237	0.9734
HCNOFClBr/C14676290	0.6287	0.7071	0.7067	0.9237	0.5852	0.6802	0.6823	0.9457	0.4393	0.5972	0.5365	0.8931	0.4229	0.5884	0.4972	0.7849	0.5879	0.6819	0.685	0.9285	0.626	0.7054	0.7102	0.9452
HCNOFClBr/C1467794	0.4439	0.5997	0.4594	0.9176	0.4482	0.602	0.4705	0.9265	0.3777	0.5647	0.4119	0.9132	0.4563	0.6064	0.4591	0.8463	0.3934	0.5729	0.3862	0.8301	0.5112	0.6369	0.5352	0.9335
HCNOFClBr/C14678025	0.7888	0.8172	0.8253	0.9405	0.7928	0.8202	0.826	0.9362	0.6748	0.7369	0.7094	0.8566	0.6481	0.7195	0.6831	0.9188	0.5956	0.6866	0.6431	0.9039	0.7796	0.8103	0.8084	0.9318
HCNOFClBr/C1468399	0.8263	0.846	0.8586	0.9685	0.8151	0.8373	0.8492	0.9732	0.7836	0.8133	0.8292	0.9572	0.4891	0.6245	0.5223	0.9223	0.5807	0.6775	0.6061	0.9229	0.8103	0.8335	0.8417	0.9735
HCNOFClBr/C14686147	0.6871	0.745	0.7424	0.9691	0.6427	0.716	0.7195	0.955	0.471	0.6145	0.5522	0.9074	0.5593	0.6648	0.615	0.9079	0.7195	0.7672	0.7787	0.9667	0.7061	0.7579	0.7697	0.9761
HCNOFClBr/C1468957	0.7392	0.781	0.7556	0.9462	0.7313	0.7754	0.7512	0.9481	0.5809	0.6776	0.578	0.8765	0.7394	0.7811	0.7491	0.9306	0.4564	0.6065	0.4508	0.7936	0.7775	0.8087	0.7856	0.9511
HCNOFClBr/C14691895	0.8411	0.8578	0.8649	0.9553	0.8373	0.8547	0.8609	0.968	0.811	0.8341	0.8407	0.9273	0.6199	0.7016	0.6424	0.9163	0.6071	0.6937	0.6227	0.9074	0.76	0.7959	0.7924	0.9422
HCNOFClBr/C1469483	0.7302	0.7746	0.7701	0.938	0.7243	0.7705	0.765	0.9432	0.6874	0.7453	0.7373	0.9093	0.4493	0.6026	0.4456	0.8664	0.449	0.6025	0.4519	0.8767	0.6734	0.736	0.7053	0.9212
HCNOFClBr/C1469701	0.8052	0.8297	0.851	0.9823	0.8071	0.8311	0.8523	0.9805	0.7718	0.8045	0.8279	0.9719	0.4631	0.6101	0.5087	0.9059	0.4603	0.6086	0.5141	0.9098	0.8267	0.8464	0.8712	0.9854
HCNOFClBr/C1469949	0.7974	0.8237	0.8184	0.9673	0.7896	0.8178	0.8096	0.9693	0.7138	0.7632	0.7374	0.9342	0.4557	0.6061	0.4494	0.8542	0.4793	0.6191	0.453	0.8187	0.8339	0.852	0.8482	0.9678
HCNOFClBr/C1470504	0.8029	0.8278	0.817	0.9486	0.7925	0.82	0.8083	0.9558	0.6755	0.7374	0.6927	0.8844	0.6318	0.7091	0.6335	0.8911	0.4556	0.6061	0.4597	0.7691	0.765	0.7995	0.7786	0.9559
HCNOFClBr/C1470571	0.8537	0.868	0.8628	0.9605	0.8463	0.862	0.8531	0.9643	0.7657	0.8	0.7801	0.9342	0.5731	0.673	0.5608	0.8942	0.6497	0.7205	0.6546	0.9149	0.8502	0.8651	0.8601	0.9585
HCNOFClBr/C1471030	0.7413	0.7824	0.7748	0.977	0.6898	0.7469	0.7326	0.97	0.5774	0.6756	0.635	0.9598	0.6293	0.7075	0.6607	0.9491	0.6179	0.7003	0.6486	0.945	0.7274	0.7727	0.7677	0.9809
HCNOFClBr/C1475123	0.8598	0.873	0.882	0.9583	0.8426	0.859	0.8661	0.9647	0.6329	0.7098	0.6579	0.8717	0.7158	0.7646	0.7325	0.9191	0.6716	0.7348	0.6962	0.8818	0.8318	0.8504	0.8495	0.9512
HCNOFClBr/C14752751	0.5889	0.6825	0.6621	0.9586	0.5424	0.6549	0.6341	0.9579	0.3617	0.5564	0.4399	0.9016	0.514	0.6385	0.5766	0.9027	0.5991	0.6887	0.6814	0.9602	0.581	0.6777	0.6538	0.9592
HCNOFClBr/C14765301	0.6605	0.7275	0.6924	0.9592	0.6609	0.7278	0.7017	0.9726	0.5674	0.6696	0.6184	0.9423	0.5921	0.6845	0.6191	0.9327	0.5538	0.6615	0.5631	0.9002	0.6561	0.7246	0.697	0.9696
HCNOFClBr/C1477505	0.901	0.9078	0.9162	0.9825	0.8982	0.9053	0.9124	0.9804	0.7721	0.8048	0.7967	0.9275	0.5901	0.6832	0.6163	0.8694	0.5821	0.6784	0.6197	0.8628	0.8318	0.8504	0.8482	0.9595
HCNOFClBr/C1477550	0.6112	0.6962	0.6593	0.9452	0.585	0.6802	0.6266	0.9178	0.3275	0.5389	0.3083	0.7757	0.5942	0.6857	0.6379	0.9069	0.4926	0.6264	0.541	0.8146	0.546	0.6569	0.5664	0.8769
HCNOFClBr/C147820	0.5502	0.6594	0.6196	0.9621	0.5856	0.6805	0.6485	0.961	0.5128	0.6378	0.534	0.9015	0.5674	0.6696	0.6117	0.934	0.5441	0.6558	0.5962	0.9492	0.6306	0.7083	0.6712	0.9612
HCNOFClBr/C1481932	0.8225	0.843	0.8332	0.9518	0.8288	0.848	0.8394	0.962	0.6925	0.7487	0.7053	0.8785	0.6639	0.7297	0.6707	0.9131	0.4511	0.6036	0.4302	0.7561	0.8161	0.8381	0.8263	0.9293
HCNOFClBr/C1482151	0.6422	0.7157	0.655	0.918	0.6283	0.7069	0.6466	0.9315	0.5532	0.6612	0.5333	0.8136	0.729	0.7738	0.7372	0.9486	0.4033	0.5781	0.3866	0.7944	0.6376	0.7127	0.6298	0.8889
HCNOFClBr/C148243	0.8607	0.8738	0.8833	0.9875	0.867	0.879	0.8867	0.9885	0.811	0.8341	0.8375	0.9495	0.6657	0.7309	0.6977	0.937	0.666	0.7311	0.7099	0.9682	0.8446	0.8606	0.8622	0.9844
HCNOFClBr/C1483676	0.6786	0.7394	0.6899	0.9256	0.6653	0.7306	0.6759	0.926	0.5644	0.6678	0.5774	0.8701	0.5354	0.6508	0.5297	0.7827	0.4111	0.5822	0.4242	0.6739	0.6703	0.7339	0.6818	0.9327
HCNOFClBr/C1484124	0.8732	0.8841	0.8951	0.9853	0.794	0.8211	0.8262	0.9726	0.7877	0.8164	0.8305	0.9662	0.6551	0.724	0.704	0.9315	0.5949	0.6861	0.6542	0.9344	0.8484	0.8637	0.874	0.9831
HCNOFClBr/C148438000	0.8802	0.89	0.9124	0.9864	0.8863	0.8951	0.9171	0.9853	0.871	0.8822	0.9062	0.9708	0.3468	0.5488	0.3808	0.854	0.36	0.5555	0.3945	0.8436	0.8789	0.8889	0.9113	0.9867
HCNOFClBr/C1484500	0.7967	0.8232	0.8285	0.9863	0.7699	0.8031	0.8013	0.9815	0.7106	0.761	0.7547	0.9707	0.531	0.6483	0.5708	0.8875	0.6646	0.7302	0.6954	0.9282	0.8319	0.8505	0.8575	0.9863
HCNOFClBr/C1484806	0.6607	0.7277	0.6945	0.9592	0.634	0.7105	0.6835	0.9509	0.5101	0.6363	0.5551	0.8947	0.4859	0.6227	0.5074	0.8901	0.526	0.6454	0.5458	0.8976	0.6803	0.7405	0.7183	0.9654
HCNOFClBr/C1485003	0.8034	0.8283	0.8469	0.9776	0.809	0.8326	0.853	0.9822	0.7578	0.7943	0.8118	0.9723	0.414	0.5837	0.4364	0.8552	0.4452	0.6004	0.4741	0.8661	0.845	0.861	0.8772	0.9897
HCNOFClBr/C14850238	0.6625	0.7288	0.7238	0.9588	0.6216	0.7027	0.7039	0.9527	0.4418	0.5986	0.5271	0.9096	0.5279	0.6465	0.5877	0.8914	0.6913	0.7479	0.7593	0.9601	0.6768	0.7382	0.7451	0.9705
HCNOFClBr/C1485070	0.6867	0.7448	0.6942	0.9419	0.694	0.7497	0.7048	0.9499	0.5571	0.6635	0.5485	0.8838	0.6847	0.7434	0.6879	0.9206	0.5254	0.645	0.5316	0.852	0.7442	0.7845	0.7475	0.9515
HCNOFClBr/C148538	0.8346	0.8526	0.8453	0.9534	0.8386	0.8558	0.8492	0.96	0.7265	0.772	0.7447	0.8747	0.563	0.667	0.5441	0.8598	0.5795	0.6768	0.5642	0.8468	0.8145	0.8369	0.8226	0.9442
HCNOFClBr/C1486517	0.8315	0.8502	0.8526	0.9782	0.8225	0.843	0.8442	0.974	0.7726	0.8051	0.8025	0.9395	0.4785	0.6186	0.471	0.833	0.4311	0.5928	0.4276	0.7764	0.8221	0.8427	0.8382	0.9689
HCNOFClBr/C1486755	0.5852	0.6803	0.6622	0.9552	0.5627	0.6668	0.6596	0.9493	0.349	0.5499	0.436	0.8946	0.467	0.6123	0.5311	0.8695	0.6583	0.7261	0.734	0.9634	0.6241	0.7042	0.7034	0.976
HCNOFClBr/C14869397	0.7449	0.785	0.7661	0.9655	0.7441	0.7844	0.7633	0.9682	0.6954	0.7506	0.732	0.9438	0.5825	0.6787	0.5854	0.9119	0.6257	0.7052	0.623	0.9118	0.7677	0.8015	0.791	0.9706
HCNOFClBr/C148878	0.7868	0.8157	0.8029	0.938	0.7174	0.7657	0.7331	0.9232	0.6959	0.751	0.7312	0.9111	0.6372	0.7125	0.6489	0.9011	0.5733	0.6731	0.5923	0.9169	0.7719	0.8046	0.7904	0.9478
HCNOFClBr/C14892149	0.8009	0.8264	0.8381	0.9793	0.8011	0.8265	0.8395	0.9773	0.6643	0.73	0.7124	0.9344	0.3871	0.5696	0.3934	0.7751	0.4434	0.5994	0.4754	0.846	0.8016	0.8269	0.8393	0.976
HCNOFClBr/C14901076	0.8235	0.8438	0.849	0.9665	0.8085	0.8321	0.835	0.9745	0.8093	0.8328	0.8432	0.9552	0.614	0.6979	0.6419	0.9245	0.5898	0.683	0.6033	0.9107	0.8125	0.8353	0.8372	0.9771
HCNOFClBr/C149166	0.8316	0.8502	0.8417	0.9525	0.8237	0.844	0.8346	0.9597	0.7538	0.7914	0.7694	0.8999	0.5727	0.6728	0.5681	0.9058	0.5038	0.6327	0.4712	0.8114	0.8261	0.8459	0.8337	0.9575
HCNOFClBr/C14916791	0.7276	0.7728	0.7616	0.9534	0.7265	0.772	0.7651	0.9669	0.4603	0.6086	0.4913	0.8386	0.6836	0.7427	0.7133	0.9232	0.4009	0.5768	0.4235	0.761	0.6987	0.7529	0.7329	0.943
HCNOFClBr/C14916804	0.6276	0.7064	0.66	0.9494	0.6466	0.7185	0.6892	0.9599	0.4452	0.6004	0.4624	0.8557	0.6129	0.6972	0.6367	0.927	0.2785	0.5143	0.2604	0.7309	0.6531	0.7227	0.6884	0.9585
HCNOFClBr/C14918219	0.5335	0.6497	0.5398	0.8517	0.4298	0.5921	0.4364	0.8226	0.4848	0.6221	0.5022	0.7914	0.785	0.8143	0.8072	0.9117	0.6333	0.7101	0.6608	0.8715	0.7589	0.7951	0.7848	0.9134
HCNOFClBr/C14919018	0.6702	0.7338	0.7307	0.9656	0.6262	0.7055	0.7071	0.9604	0.4487	0.6023	0.5305	0.9046	0.5312	0.6484	0.5917	0.9003	0.6867	0.7448	0.7549	0.9685	0.69	0.747	0.7584	0.972
HCNOFClBr/C14922362	0.7476	0.787	0.7792	0.9521	0.7426	0.7834	0.7743	0.9524	0.6425	0.7159	0.677	0.9431	0.4063	0.5797	0.4067	0.8233	0.4847	0.622	0.516	0.8764	0.7606	0.7963	0.7931	0.9548
HCNOFClBr/C1492304	0.7394	0.7811	0.7728	0.9636	0.7171	0.7655	0.7523	0.9691	0.7129	0.7626	0.7552	0.9543	0.4316	0.5931	0.4405	0.889	0.4139	0.5837	0.4153	0.878	0.7044	0.7568	0.7383	0.9676
HCNOFClBr/C1493272	0.6063	0.6931	0.6839	0.9811	0.6007	0.6897	0.6778	0.9874	0.5163	0.6398	0.6003	0.9817	0.2975	0.5238	0.3455	0.7954	0.3412	0.5459	0.3971	0.8211	0.5673	0.6695	0.6434	0.9874
HCNOFClBr/C149575	0.7562	0.7931	0.7757	0.9485	0.7427	0.7834	0.7658	0.9588	0.585	0.6801	0.6079	0.8803	0.687	0.745	0.7004	0.9253	0.4714	0.6147	0.4741	0.7931	0.7572	0.7939	0.7775	0.9581
HCNOFClBr/C149735	0.7058	0.7577	0.7675	0.9588	0.738	0.7801	0.7959	0.9673	0.6694	0.7334	0.7542	0.9283	0.5709	0.6717	0.6283	0.9491	0.5819	0.6783	0.6409	0.958	0.7352	0.7781	0.7956	0.972
HCNOFClBr/C149793691	0.7161	0.7648	0.782	0.9727	0.6853	0.7438	0.7544	0.9642	0.5564	0.6631	0.6335	0.9343	0.2196	0.4848	0.227	0.7527	0.2223	0.4862	0.2287	0.7486	0.7952	0.822	0.8482	0.981
HCNOFClBr/C14979396	0.6634	0.7294	0.6882	0.9506	0.6593	0.7267	0.6962	0.9619	0.4964	0.6286	0.5118	0.8538	0.5907	0.6836	0.6121	0.9178	0.3954	0.5739	0.3892	0.789	0.645	0.7175	0.6772	0.9535
HCNOFClBr/C14984215	0.8304	0.8493	0.8719	0.9912	0.8186	0.84	0.8612	0.9844	0.7872	0.816	0.8368	0.9861	0.255	0.5025	0.2766	0.8016	0.4129	0.5831	0.4611	0.8947	0.8079	0.8317	0.8508	0.9881
HCNOFClBr/C1498960	0.8055	0.8299	0.8264	0.9674	0.7995	0.8253	0.8204	0.966	0.762	0.7973	0.7903	0.9275	0.5335	0.6497	0.5215	0.8572	0.4295	0.592	0.4211	0.7708	0.8112	0.8343	0.8258	0.9587
HCNOFClBr/C15001271	0.8753	0.8859	0.895	0.9805	0.8746	0.8852	0.8937	0.9809	0.8121	0.835	0.8457	0.9669	0.5175	0.6405	0.53	0.8895	0.6155	0.6989	0.6298	0.9174	0.8585	0.8719	0.8799	0.9817
HCNOFClBr/C1501059	0.8684	0.8801	0.8815	0.9643	0.8594	0.8727	0.8718	0.9686	0.7511	0.7894	0.7718	0.9194	0.6308	0.7085	0.6285	0.8753	0.6128	0.6972	0.6177	0.8485	0.8731	0.8841	0.885	0.9708
HCNOFClBr/C1501060	0.8362	0.8539	0.8681	0.9743	0.8308	0.8496	0.8637	0.9753	0.7903	0.8183	0.8392	0.9603	0.4668	0.6122	0.4921	0.895	0.5406	0.6538	0.5645	0.9018	0.8583	0.8718	0.8873	0.9789
HCNOFClBr/C1501275	0.8298	0.8488	0.8543	0.9574	0.8314	0.8501	0.857	0.9637	0.7132	0.7628	0.7588	0.8946	0.5842	0.6796	0.5929	0.8716	0.5921	0.6844	0.608	0.8554	0.8417	0.8583	0.8657	0.9663
HCNOFClBr/C150130	0.8063	0.8305	0.8315	0.9706	0.8047	0.8292	0.8306	0.9677	0.6895	0.7467	0.7204	0.9293	0.5842	0.6796	0.6073	0.8952	0.5568	0.6633	0.5812	0.8634	0.7801	0.8107	0.8011	0.9622
HCNOFClBr/C15014252	0.872	0.8831	0.9008	0.9783	0.8615	0.8744	0.8918	0.9751	0.8144	0.8368	0.8587	0.9653	0.3568	0.5539	0.3731	0.8495	0.4338	0.5943	0.455	0.8704	0.8391	0.8562	0.8733	0.9807
HCNOFClBr/C15018038	0.8318	0.8504	0.8491	0.9665	0.8212	0.842	0.8388	0.9748	0.8111	0.8342	0.8346	0.9581	0.7345	0.7776	0.7511	0.951	0.6367	0.7122	0.6643	0.9272	0.7855	0.8147	0.8032	0.9675
HCNOFClBr/C1501822	0.6626	0.7289	0.7261	0.9598	0.6631	0.7292	0.7405	0.9672	0.3766	0.5641	0.465	0.8788	0.5099	0.6362	0.5747	0.9023	0.7153	0.7642	0.7805	0.976	0.6886	0.7461	0.7506	0.9506
HCNOFClBr/C150196	0.8093	0.8328	0.8303	0.9674	0.8121	0.8349	0.8331	0.9671	0.6528	0.7225	0.6833	0.8697	0.5751	0.6742	0.5855	0.8969	0.4667	0.6121	0.4738	0.8239	0.8304	0.8493	0.852	0.9705
HCNOFClBr/C1502007	0.699	0.7531	0.7375	0.9642	0.6867	0.7448	0.7322	0.9783	0.6224	0.7031	0.6851	0.9465	0.5748	0.674	0.605	0.9225	0.5184	0.641	0.536	0.9042	0.7155	0.7644	0.7562	0.9757
HCNOFClBr/C1502030	0.5942	0.6857	0.6359	0.9622	0.5658	0.6686	0.6234	0.943	0.3456	0.5482	0.3657	0.8562	0.484	0.6217	0.5164	0.9082	0.4485	0.6022	0.4721	0.8666	0.6011	0.6899	0.6439	0.9511
HCNOFClBr/C15022089	0.7842	0.8137	0.8309	0.983	0.7767	0.8082	0.8241	0.9788	0.7566	0.7934	0.811	0.9725	0.4542	0.6053	0.49	0.8943	0.4837	0.6215	0.5256	0.8986	0.8015	0.8268	0.8473	0.9875
HCNOFClBr/C1502223	0.632	0.7092	0.6567	0.9581	0.6458	0.718	0.6819	0.9685	0.5052	0.6335	0.5448	0.9344	0.5985	0.6884	0.6205	0.9337	0.5319	0.6488	0.5326	0.9122	0.6693	0.7333	0.6999	0.9717
HCNOFClBr/C1502245	0.7281	0.7731	0.7582	0.9473	0.7238	0.7701	0.7614	0.958	0.5095	0.636	0.5399	0.8419	0.6343	0.7107	0.6627	0.9033	0.4475	0.6017	0.4666	0.8088	0.7059	0.7578	0.7386	0.9306
HCNOFClBr/C1502381	0.5003	0.6308	0.5962	0.9028	0.481	0.62	0.5975	0.9399	0.3037	0.5269	0.4057	0.8721	0.3279	0.5391	0.3944	0.761	0.5204	0.6422	0.6254	0.909	0.5266	0.6457	0.6333	0.9597
HCNOFClBr/C1503497	0.8164	0.8383	0.8429	0.9675	0.7214	0.7685	0.7506	0.9523	0.6386	0.7134	0.6813	0.9334	0.399	0.5758	0.4163	0.8297	0.4712	0.6146	0.4934	0.8649	0.8686	0.8803	0.8903	0.977
HCNOFClBr/C1504547	0.7023	0.7553	0.7057	0.9322	0.7005	0.7541	0.7098	0.9516	0.526	0.6454	0.5054	0.8373	0.6998	0.7536	0.702	0.9224	0.3325	0.5415	0.2878	0.6862	0.7678	0.8016	0.7685	0.9446
HCNOFClBr/C1504581	0.4907	0.6254	0.4985	0.8778	0.4915	0.6259	0.5	0.8854	0.3877	0.5699	0.3697	0.7562	0.546	0.657	0.5467	0.8555	0.269	0.5095	0.2245	0.6253	0.5362	0.6513	0.5512	0.9089
HCNOFClBr/C150517774	0.7592	0.7953	0.802	0.9569	0.7589	0.7951	0.7997	0.9523	0.6673	0.732	0.712	0.8398	0.49	0.625	0.5119	0.8573	0.4753	0.6168	0.4959	0.8447	0.8035	0.8284	0.839	0.9338
HCNOFClBr/C1505506	0.806	0.8303	0.8236	0.9492	0.7849	0.8142	0.8032	0.9572	0.6323	0.7094	0.6608	0.8789	0.6913	0.7479	0.6996	0.9073	0.512	0.6374	0.5297	0.8048	0.8164	0.8383	0.8328	0.9664
HCNOFClBr/C15057984	0.9055	0.9117	0.9231	0.9832	0.8957	0.9032	0.914	0.9812	0.8579	0.8714	0.8871	0.969	0.4786	0.6187	0.4948	0.8782	0.5126	0.6377	0.527	0.8809	0.8752	0.8858	0.8951	0.983
HCNOFClBr/C150618	0.7412	0.7824	0.7672	0.96	0.7375	0.7798	0.7627	0.9555	0.7244	0.7706	0.7506	0.9245	0.4549	0.6057	0.4704	0.8964	0.398	0.5753	0.4006	0.8689	0.7706	0.8037	0.7916	0.9572
HCNOFClBr/C15068356	0.8518	0.8664	0.8716	0.9672	0.8382	0.8555	0.8593	0.9678	0.7248	0.7708	0.7554	0.9156	0.6208	0.7021	0.6328	0.8945	0.558	0.664	0.5841	0.8505	0.8277	0.8471	0.8453	0.9711
HCNOFClBr/C15075500	0.7589	0.7951	0.7888	0.9621	0.7582	0.7946	0.7893	0.9671	0.6213	0.7025	0.6565	0.9098	0.6974	0.752	0.72	0.9164	0.7249	0.7709	0.7562	0.9266	0.7444	0.7847	0.7791	0.9676
HCNOFClBr/C150765	0.7476	0.787	0.7804	0.962	0.7638	0.7987	0.7965	0.9628	0.6294	0.7076	0.6699	0.8629	0.537	0.6517	0.5473	0.9163	0.4373	0.5962	0.4433	0.8423	0.7651	0.7996	0.7953	0.9667
HCNOFClBr/C150776	0.7608	0.7965	0.7979	0.965	0.7331	0.7767	0.7829	0.9691	0.639	0.7136	0.7033	0.9367	0.5356	0.6509	0.5766	0.9075	0.5085	0.6354	0.5682	0.9295	0.808	0.8318	0.8418	0.9742
HCNOFClBr/C150787	0.8248	0.8449	0.8612	0.9785	0.8251	0.8451	0.861	0.9762	0.7652	0.7997	0.8238	0.9684	0.5199	0.6419	0.5545	0.9221	0.4857	0.6226	0.5227	0.9345	0.8168	0.8386	0.8556	0.9824
HCNOFClBr/C150965734	0.907	0.913	0.9228	0.9822	0.8964	0.9038	0.9154	0.9799	0.8419	0.8584	0.8778	0.9657	0.5437	0.6556	0.5638	0.9013	0.5997	0.6891	0.6171	0.9113	0.8209	0.8418	0.8467	0.9773
HCNOFClBr/C151008	0.5837	0.6794	0.6157	0.9497	0.5471	0.6576	0.5788	0.9498	0.4353	0.5951	0.4536	0.8568	0.6692	0.7332	0.696	0.9555	0.4684	0.6131	0.4999	0.8535	0.4968	0.6288	0.5033	0.9005
HCNOFClBr/C15104617	0.7346	0.7777	0.8038	0.9682	0.7263	0.7719	0.7966	0.9808	0.7128	0.7625	0.786	0.9828	0.4476	0.6017	0.5318	0.8835	0.2333	0.4917	0.2837	0.8115	0.8034	0.8283	0.8584	0.9621
HCNOFClBr/C151100	0.8609	0.8739	0.8857	0.9793	0.8622	0.875	0.8861	0.9783	0.8127	0.8354	0.8571	0.9693	0.5414	0.6543	0.5657	0.8951	0.514	0.6385	0.5411	0.914	0.8765	0.8869	0.9015	0.9832
HCNOFClBr/C15110744	0.571	0.6717	0.6544	0.9737	0.5703	0.6713	0.6536	0.9791	0.5518	0.6603	0.6364	0.9687	0.2901	0.5201	0.3118	0.8085	0.3572	0.5541	0.3994	0.842	0.6158	0.699	0.6853	0.9742
HCNOFClBr/C15111565	0.8025	0.8276	0.8319	0.9715	0.7916	0.8193	0.8226	0.9751	0.7924	0.8199	0.835	0.9558	0.5719	0.6723	0.5973	0.9219	0.6023	0.6907	0.6257	0.9293	0.8326	0.851	0.8589	0.9783
HCNOFClBr/C151188	0.575	0.6741	0.5855	0.8935	0.5323	0.649	0.5309	0.8673	0.3003	0.5252	0.2273	0.6903	0.5977	0.6878	0.6133	0.8754	0.5663	0.6689	0.584	0.8372	0.6037	0.6916	0.6081	0.8558
HCNOFClBr/C151199	0.639	0.7137	0.6711	0.9401	0.6309	0.7085	0.6744	0.9576	0.5092	0.6358	0.5354	0.8382	0.6287	0.7071	0.6586	0.9206	0.4319	0.5933	0.4413	0.8078	0.6125	0.697	0.6439	0.9142
HCNOFClBr/C15121843	0.5897	0.683	0.6014	0.922	0.5911	0.6839	0.6042	0.9281	0.486	0.6228	0.4881	0.8626	0.5421	0.6547	0.5225	0.8642	0.4663	0.6119	0.4339	0.7969	0.5651	0.6682	0.5683	0.9217
HCNOFClBr/C15128902	0.711	0.7613	0.7464	0.9528	0.7153	0.7642	0.75	0.9594	0.6477	0.7192	0.6882	0.9615	0.4606	0.6088	0.4661	0.8938	0.4447	0.6002	0.4832	0.9136	0.7222	0.769	0.7546	0.9618
HCNOFClBr/C1513606	0.738	0.7801	0.802	0.9775	0.7252	0.7711	0.7916	0.9736	0.7521	0.7902	0.8143	0.9669	0.3016	0.5259	0.3338	0.849	0.3161	0.5332	0.3487	0.8268	0.7789	0.8098	0.8346	0.977
HCNOFClBr/C1513695	0.7003	0.754	0.7441	0.9638	0.7006	0.7541	0.7444	0.9638	0.6079	0.6941	0.6547	0.9374	0.5256	0.6451	0.5492	0.8515	0.5186	0.6412	0.5507	0.8815	0.731	0.7752	0.7711	0.9704
HCNOFClBr/C1514870	0.7479	0.7872	0.7989	0.978	0.7285	0.7734	0.7831	0.9709	0.7191	0.7669	0.7829	0.9655	0.3616	0.5564	0.3839	0.8409	0.3436	0.5471	0.365	0.8029	0.7635	0.7984	0.8131	0.9825
HCNOFClBr/C15149107	0.8195	0.8407	0.8379	0.9543	0.8188	0.8402	0.8378	0.964	0.6552	0.7241	0.6845	0.875	0.7211	0.7682	0.7368	0.8993	0.5457	0.6568	0.563	0.7885	0.8046	0.8292	0.8266	0.957
HCNOFClBr/C1517222	0.8675	0.8794	0.8946	0.9719	0.6814	0.7413	0.7561	0.8866	0.6633	0.7293	0.7093	0.9477	0.8591	0.8724	0.8893	0.9799	0.7759	0.8076	0.8232	0.9668	0.8555	0.8695	0.882	0.977
HCNOFClBr/C15181869	0.8907	0.8989	0.9069	0.9732	0.874	0.8848	0.8914	0.9651	0.8043	0.829	0.8311	0.9318	0.479	0.6189	0.4669	0.8728	0.5329	0.6494	0.529	0.8846	0.825	0.845	0.8398	0.9653
HCNOFClBr/C1518861	0.7672	0.8012	0.7787	0.9508	0.7759	0.8075	0.7833	0.9558	0.5774	0.6755	0.5691	0.8532	0.6841	0.7431	0.691	0.9322	0.4862	0.6229	0.4828	0.8054	0.7932	0.8205	0.803	0.9605
HCNOFClBr/C1520214	0.8387	0.8559	0.865	0.973	0.8208	0.8417	0.8477	0.9684	0.6341	0.7106	0.6544	0.8939	0.7428	0.7835	0.7771	0.9549	0.644	0.7168	0.6867	0.8744	0.8069	0.8309	0.8305	0.9647
HCNOFClBr/C1520429	0.8526	0.8671	0.8745	0.9855	0.6682	0.7325	0.7243	0.9495	0.5599	0.6651	0.6025	0.9444	0.777	0.8084	0.8154	0.9668	0.7507	0.7892	0.793	0.9678	0.8371	0.8546	0.8608	0.9785
HCNOFClBr/C15205115	0.72	0.7675	0.7616	0.9631	0.7105	0.7609	0.748	0.9524	0.5288	0.647	0.5505	0.8191	0.5517	0.6603	0.5801	0.8845	0.5336	0.6498	0.5592	0.8603	0.7267	0.7721	0.7603	0.9302
HCNOFClBr/C1521386	0.8507	0.8655	0.8658	0.9655	0.8586	0.872	0.8739	0.9687	0.7503	0.7889	0.7729	0.9074	0.595	0.6862	0.5929	0.8791	0.5624	0.6666	0.5623	0.8463	0.8542	0.8684	0.8681	0.968
HCNOFClBr/C1521513	0.7055	0.7575	0.7371	0.961	0.6492	0.7202	0.6911	0.9548	0.5694	0.6707	0.6105	0.9338	0.709	0.7599	0.7314	0.9575	0.6703	0.7339	0.6938	0.9364	0.7487	0.7877	0.7858	0.9737
HCNOFClBr/C152211159	0.7517	0.7899	0.7972	0.9569	0.7647	0.7993	0.8091	0.9632	0.716	0.7647	0.7593	0.8936	0.5367	0.6515	0.5661	0.8425	0.5884	0.6822	0.6258	0.8604	0.7899	0.818	0.8279	0.9526
HCNOFClBr/C15231911	0.7931	0.8204	0.8213	0.9806	0.8072	0.8312	0.8331	0.9768	0.6558	0.7245	0.6849	0.898	0.559	0.6646	0.5845	0.9073	0.5028	0.6322	0.5368	0.8617	0.8231	0.8435	0.8485	0.9794
HCNOFClBr/C15232765	0.6453	0.7177	0.7068	0.9499	0.6063	0.6932	0.6882	0.924	0.4248	0.5895	0.5052	0.8857	0.5778	0.6758	0.6352	0.9261	0.6554	0.7242	0.7223	0.9626	0.6704	0.734	0.7393	0.9649
HCNOFClBr/C15258738	0.8355	0.8533	0.8559	0.9791	0.8316	0.8502	0.8508	0.9806	0.6515	0.7217	0.6741	0.9138	0.7264	0.772	0.7467	0.9281	0.729	0.7738	0.7584	0.9521	0.8229	0.8434	0.841	0.9642
HCNOFClBr/C1527895	0.8	0.8256	0.8205	0.9438	0.7352	0.7781	0.7575	0.9276	0.6483	0.7196	0.6875	0.8978	0.4508	0.6035	0.4391	0.8481	0.4624	0.6097	0.4547	0.8627	0.8444	0.8605	0.867	0.9603
HCNOFClBr/C1528252	0.6515	0.7217	0.6803	0.9563	0.6375	0.7127	0.6742	0.9648	0.5661	0.6688	0.6098	0.9317	0.6367	0.7122	0.6688	0.9501	0.6116	0.6964	0.6301	0.9261	0.6696	0.7334	0.7027	0.9723
HCNOFClBr/C1529686	0.4475	0.6016	0.5098	0.8957	0.4754	0.6169	0.5633	0.9531	0.4605	0.6087	0.5337	0.9236	0.3174	0.5338	0.3639	0.8617	0.429	0.5917	0.4925	0.9052	0.5315	0.6485	0.6126	0.9697
HCNOFClBr/C1530036	0.8664	0.8785	0.8856	0.9833	0.7156	0.7644	0.7667	0.955	0.5767	0.6751	0.617	0.9384	0.7857	0.8148	0.8182	0.9751	0.7976	0.8238	0.8307	0.9724	0.8484	0.8637	0.8696	0.9787
HCNOFClBr/C1533035	0.7798	0.8105	0.825	0.9713	0.7658	0.8001	0.8122	0.9721	0.6544	0.7236	0.7164	0.9515	0.3822	0.567	0.4105	0.8891	0.3761	0.5639	0.3939	0.8769	0.785	0.8143	0.8284	0.9738
HCNOFClBr/C1533206	0.8208	0.8417	0.8362	0.9727	0.7744	0.8065	0.7923	0.9716	0.6998	0.7537	0.7347	0.9448	0.6255	0.7051	0.6503	0.9204	0.7011	0.7545	0.7124	0.9319	0.8353	0.8532	0.8495	0.9784
HCNOFClBr/C15341089	0.7804	0.8109	0.8141	0.9565	0.7995	0.8253	0.8342	0.9623	0.7128	0.7625	0.7551	0.9252	0.5199	0.6419	0.5315	0.8695	0.4944	0.6275	0.4992	0.8287	0.7868	0.8157	0.8171	0.9611
HCNOFClBr/C1534265	0.601	0.6899	0.6381	0.9516	0.5889	0.6825	0.6403	0.9686	0.5086	0.6354	0.5625	0.9372	0.566	0.6688	0.6003	0.9165	0.5526	0.6608	0.5768	0.8902	0.6134	0.6976	0.6609	0.9711
HCNOFClBr/C1534276	0.6072	0.6937	0.6411	0.9532	0.5948	0.6861	0.6427	0.9631	0.4959	0.6283	0.5411	0.9155	0.5706	0.6715	0.6077	0.933	0.5783	0.6761	0.6072	0.9225	0.6217	0.7027	0.6694	0.9712
HCNOFClBr/C1535757	0.7787	0.8096	0.8289	0.9719	0.7903	0.8183	0.8377	0.9711	0.7312	0.7753	0.7824	0.913	0.4613	0.6091	0.5093	0.911	0.4501	0.6031	0.4962	0.8914	0.7785	0.8095	0.8258	0.961
HCNOFClBr/C15374455	0.8812	0.8908	0.8997	0.9804	0.769	0.8025	0.8121	0.9554	0.6315	0.7089	0.6737	0.9564	0.8411	0.8578	0.8708	0.9638	0.7939	0.821	0.8303	0.9571	0.8804	0.8902	0.8992	0.9746
HCNOFClBr/C1539044	0.9206	0.925	0.9407	0.9926	0.9069	0.9129	0.9298	0.9867	0.8786	0.8886	0.9096	0.9856	0.3102	0.5302	0.3417	0.8265	0.3898	0.571	0.4309	0.8553	0.8627	0.8754	0.8942	0.9884
HCNOFClBr/C15394306	0.7749	0.8068	0.8069	0.9701	0.7748	0.8068	0.8055	0.9732	0.7383	0.7803	0.7934	0.9487	0.6242	0.7043	0.6575	0.9281	0.6315	0.7089	0.653	0.9233	0.8041	0.8288	0.8318	0.9784
HCNOFClBr/C1540358	0.7078	0.7591	0.7503	0.9638	0.707	0.7585	0.747	0.9697	0.665	0.7304	0.7178	0.952	0.5579	0.6639	0.5824	0.924	0.6148	0.6984	0.6288	0.928	0.6769	0.7383	0.7144	0.9689
HCNOFClBr/C15403891	0.6631	0.7292	0.7206	0.9695	0.5897	0.683	0.6756	0.948	0.4352	0.595	0.495	0.9194	0.497	0.6289	0.5465	0.9043	0.6611	0.7279	0.7208	0.9676	0.6656	0.7309	0.7258	0.9628
HCNOFClBr/C1541237	0.7598	0.7958	0.7919	0.9707	0.6903	0.7472	0.7405	0.9601	0.488	0.6239	0.5457	0.9458	0.6867	0.7448	0.7251	0.9492	0.7389	0.7808	0.7818	0.9584	0.8004	0.826	0.8341	0.9836
HCNOFClBr/C15451146	0.7268	0.7723	0.7447	0.9604	0.7341	0.7774	0.7568	0.9683	0.6317	0.709	0.6651	0.9539	0.5704	0.6714	0.5835	0.9148	0.6139	0.6979	0.6199	0.908	0.6753	0.7372	0.6984	0.9558
HCNOFClBr/C15458487	0.7411	0.7823	0.7522	0.9523	0.7518	0.79	0.7596	0.9565	0.7044	0.7568	0.7398	0.9366	0.6061	0.693	0.5908	0.8912	0.5449	0.6563	0.5477	0.8988	0.7807	0.8111	0.7859	0.9601
HCNOFClBr/C1546798	0.8146	0.8369	0.8588	0.9838	0.8324	0.8508	0.8731	0.9855	0.7849	0.8142	0.8333	0.969	0.3112	0.5307	0.3415	0.7962	0.2898	0.5199	0.3147	0.7527	0.8019	0.8271	0.8488	0.9836
HCNOFClBr/C1546801	0.7119	0.7619	0.7641	0.9693	0.7213	0.7684	0.7728	0.9734	0.6426	0.716	0.6996	0.9406	0.4435	0.5995	0.4722	0.8221	0.5394	0.6531	0.5889	0.8843	0.7259	0.7716	0.778	0.9778
HCNOFClBr/C15469779	0.753	0.7909	0.7704	0.951	0.7319	0.7758	0.7539	0.9625	0.6125	0.697	0.6325	0.9033	0.675	0.737	0.6824	0.9052	0.4252	0.5897	0.4299	0.751	0.7495	0.7883	0.7635	0.9512
HCNOFClBr/C1547871	0.6999	0.7537	0.7579	0.948	0.7066	0.7582	0.7638	0.951	0.6352	0.7112	0.709	0.9406	0.3759	0.5638	0.4044	0.8542	0.3738	0.5627	0.3937	0.8434	0.7374	0.7797	0.7899	0.9625
HCNOFClBr/C15480009	0.8728	0.8838	0.8875	0.969	0.8612	0.8742	0.8764	0.9708	0.754	0.7915	0.7782	0.9192	0.6606	0.7276	0.6735	0.8918	0.7225	0.7692	0.7478	0.9327	0.8552	0.8692	0.8753	0.976
HCNOFClBr/C1548136	0.3292	0.5398	0.3817	0.9342	0.3273	0.5388	0.3802	0.9298	0.2754	0.5127	0.3291	0.92	0.1498	0.4493	0.0842	0.6338	0.1439	0.4461	0.0719	0.6336	0.3406	0.5456	0.3904	0.9363
HCNOFClBr/C15484932	0.8635	0.876	0.8854	0.976	0.8615	0.8744	0.883	0.9757	0.8374	0.8549	0.8725	0.9751	0.474	0.6161	0.4842	0.8761	0.5431	0.6553	0.566	0.9168	0.8602	0.8733	0.8807	0.9743
HCNOFClBr/C15486198	0.8975	0.9048	0.9171	0.9766	0.8951	0.9027	0.9155	0.9796	0.8009	0.8263	0.8338	0.9423	0.4823	0.6207	0.4936	0.7968	0.5447	0.6562	0.5728	0.7999	0.8632	0.8758	0.8883	0.969
HCNOFClBr/C15507354	0.728	0.7731	0.7533	0.9625	0.6621	0.7285	0.709	0.9567	0.4697	0.6137	0.5016	0.9173	0.68	0.7403	0.711	0.9594	0.7068	0.7584	0.7398	0.963	0.7539	0.7915	0.78	0.9733
HCNOFClBr/C1551446	0.7501	0.7888	0.787	0.968	0.7269	0.7723	0.7685	0.9749	0.716	0.7647	0.7713	0.9466	0.5524	0.6607	0.5872	0.9407	0.5587	0.6644	0.5844	0.9314	0.7761	0.8077	0.8163	0.9755
HCNOFClBr/C1552949	0.8073	0.8312	0.8358	0.9724	0.7956	0.8223	0.8238	0.9691	0.7066	0.7583	0.7425	0.9256	0.5104	0.6365	0.5309	0.86	0.4536	0.605	0.4785	0.8	0.8007	0.8262	0.8242	0.9614
HCNOFClBr/C1555664	0.7437	0.7842	0.7631	0.9369	0.6625	0.7288	0.68	0.9186	0.6773	0.7385	0.7151	0.9076	0.5366	0.6515	0.5399	0.8774	0.5896	0.6829	0.6016	0.9052	0.6892	0.7465	0.7087	0.9298
HCNOFClBr/C1556098	0.5732	0.6731	0.6329	0.9624	0.5372	0.6519	0.6135	0.9438	0.4154	0.5845	0.4874	0.917	0.5761	0.6748	0.6184	0.9382	0.6064	0.6932	0.6484	0.9456	0.585	0.6801	0.6476	0.9672
HCNOFClBr/C1559075	0.7392	0.781	0.7895	0.9692	0.7297	0.7742	0.7808	0.9692	0.7334	0.7769	0.7866	0.9617	0.4281	0.5912	0.4687	0.8992	0.5512	0.66	0.5995	0.8906	0.7968	0.8233	0.8428	0.9732
HCNOFClBr/C1560061	0.8215	0.8423	0.8438	0.9772	0.7364	0.779	0.778	0.9642	0.5183	0.6409	0.5594	0.9354	0.7939	0.821	0.8192	0.9679	0.8288	0.848	0.8538	0.9716	0.8526	0.8671	0.8721	0.981
HCNOFClBr/C156081	0.874	0.8848	0.8853	0.9762	0.7742	0.8063	0.8017	0.9663	0.6901	0.747	0.729	0.9532	0.7366	0.7791	0.7635	0.9538	0.7351	0.7781	0.7605	0.9497	0.8698	0.8813	0.8827	0.9779
HCNOFClBr/C1560867	0.5376	0.6521	0.6279	0.9375	0.5129	0.6379	0.6237	0.9545	0.3642	0.5577	0.4676	0.8868	0.4295	0.592	0.5067	0.8308	0.5229	0.6436	0.632	0.9586	0.5329	0.6493	0.6341	0.9566
HCNOFClBr/C1560889	0.5498	0.6592	0.641	0.9262	0.5228	0.6435	0.6346	0.9489	0.3713	0.5614	0.4739	0.8905	0.4231	0.5886	0.5012	0.8054	0.5261	0.6454	0.6362	0.9451	0.5476	0.6579	0.6486	0.9539
HCNOFClBr/C1561075	0.7669	0.801	0.7905	0.9688	0.7387	0.7806	0.77	0.9693	0.597	0.6874	0.625	0.9088	0.6846	0.7434	0.7058	0.9224	0.6319	0.7091	0.6607	0.9034	0.7197	0.7673	0.7533	0.9749
HCNOFClBr/C1561860	0.6608	0.7277	0.6773	0.9533	0.6277	0.7065	0.6519	0.9535	0.5603	0.6654	0.5753	0.9049	0.6525	0.7223	0.667	0.94	0.5232	0.6438	0.543	0.8736	0.6912	0.7478	0.7085	0.963
HCNOFClBr/C1562932	0.7889	0.8172	0.8166	0.977	0.7839	0.8135	0.8104	0.9731	0.699	0.7531	0.7288	0.9446	0.5092	0.6358	0.5227	0.8457	0.5063	0.6341	0.5261	0.8178	0.7867	0.8156	0.8077	0.9707
HCNOFClBr/C1563662	0.8353	0.8532	0.856	0.9599	0.8414	0.8581	0.8605	0.9643	0.7785	0.8095	0.8033	0.922	0.5205	0.6422	0.5164	0.8784	0.5378	0.6522	0.5386	0.8866	0.8289	0.8481	0.8482	0.9497
HCNOFClBr/C1563902	0.7957	0.8224	0.8249	0.9718	0.7743	0.8064	0.8071	0.9783	0.7343	0.7775	0.7873	0.9516	0.6555	0.7242	0.6852	0.9401	0.6416	0.7153	0.6622	0.9244	0.802	0.8272	0.829	0.9776
HCNOFClBr/C156434	0.8724	0.8834	0.8941	0.9687	0.8599	0.873	0.8819	0.9702	0.7185	0.7664	0.7487	0.8749	0.7164	0.765	0.7451	0.9339	0.5935	0.6853	0.6253	0.8433	0.8543	0.8685	0.8729	0.9488
HCNOFClBr/C1564643	0.8638	0.8763	0.8871	0.9811	0.8048	0.8294	0.8369	0.9675	0.6576	0.7256	0.7001	0.9513	0.7143	0.7635	0.7606	0.945	0.6685	0.7328	0.7289	0.9523	0.8526	0.8671	0.8785	0.9789
HCNOFClBr/C1565715	0.7095	0.7602	0.7162	0.9369	0.7079	0.7592	0.7282	0.9463	0.5231	0.6437	0.5106	0.8516	0.6678	0.7323	0.6716	0.9315	0.2702	0.5101	0.2119	0.6795	0.7281	0.7731	0.7292	0.9208
HCNOFClBr/C1565748	0.7293	0.774	0.7404	0.9422	0.7234	0.7699	0.7431	0.9627	0.5447	0.6562	0.535	0.8453	0.7287	0.7736	0.7393	0.9361	0.3874	0.5697	0.3628	0.7388	0.694	0.7497	0.6897	0.9016
HCNOFClBr/C1565759	0.7445	0.7847	0.7605	0.9426	0.722	0.7689	0.7444	0.9577	0.568	0.6699	0.5652	0.8421	0.7713	0.8042	0.7844	0.9533	0.4395	0.5973	0.4267	0.7844	0.7451	0.7851	0.7504	0.9216
HCNOFClBr/C1565806	0.6798	0.7402	0.709	0.949	0.6993	0.7533	0.7368	0.9631	0.4632	0.6102	0.4765	0.839	0.5709	0.6716	0.5972	0.9133	0.2946	0.5224	0.2785	0.7151	0.684	0.743	0.7152	0.9413
HCNOFClBr/C1565817	0.6407	0.7147	0.6678	0.9482	0.6283	0.7069	0.6732	0.9605	0.4835	0.6214	0.504	0.861	0.5602	0.6653	0.5811	0.915	0.381	0.5664	0.3749	0.7927	0.6408	0.7148	0.6807	0.9496
HCNOFClBr/C156592	0.7796	0.8103	0.8387	0.9909	0.726	0.7716	0.7961	0.9918	0.4732	0.6157	0.5636	0.9098	0.5925	0.6847	0.6827	0.9249	0.4908	0.6254	0.5907	0.8876	0.8419	0.8584	0.8863	0.979
HCNOFClBr/C156605	0.8513	0.866	0.9041	0.978	0.5419	0.6545	0.6648	0.9523	0.5498	0.6592	0.6718	0.9675	0.5149	0.639	0.6413	0.9444	0.3834	0.5677	0.5162	0.9177	0.8384	0.8556	0.8951	0.9844
HCNOFClBr/C15673048	0.6541	0.7234	0.7065	0.9533	0.6253	0.705	0.6932	0.9584	0.5411	0.6541	0.612	0.9262	0.4692	0.6135	0.5103	0.8665	0.5872	0.6815	0.644	0.9247	0.631	0.7086	0.6935	0.9658
HCNOFClBr/C1567755	0.7217	0.7687	0.7621	0.9605	0.707	0.7585	0.7455	0.9669	0.6708	0.7343	0.7256	0.9435	0.6363	0.712	0.6653	0.9343	0.6161	0.6992	0.6377	0.9265	0.7019	0.755	0.7437	0.9633
HCNOFClBr/C156832	0.6774	0.7386	0.7397	0.9567	0.6841	0.7431	0.7442	0.9571	0.6358	0.7116	0.6946	0.9322	0.4416	0.5985	0.4915	0.8916	0.3956	0.574	0.4544	0.9035	0.6938	0.7495	0.7446	0.9637
HCNOFClBr/C1568703	0.7551	0.7923	0.7866	0.9502	0.7693	0.8027	0.8027	0.9509	0.6435	0.7165	0.677	0.8926	0.5056	0.6337	0.5047	0.874	0.5247	0.6447	0.5344	0.8713	0.7907	0.8186	0.8135	0.9506
HCNOFClBr/C156876	0.721	0.7682	0.7377	0.9259	0.7369	0.7793	0.7541	0.9411	0.4358	0.5953	0.4042	0.7802	0.6194	0.7013	0.6295	0.8624	0.4834	0.6213	0.4766	0.735	0.7117	0.7617	0.7262	0.9117
HCNOFClBr/C1569444	0.728	0.773	0.7465	0.9309	0.7404	0.7818	0.764	0.9598	0.5628	0.6668	0.5642	0.8388	0.7123	0.7621	0.7269	0.9322	0.4213	0.5876	0.4121	0.7672	0.7035	0.7561	0.7117	0.9073
HCNOFClBr/C1569502	0.6145	0.6982	0.6366	0.9292	0.6199	0.7016	0.6436	0.9449	0.5031	0.6323	0.504	0.8318	0.6493	0.7202	0.6714	0.9136	0.3743	0.5629	0.3717	0.7395	0.6793	0.7399	0.7023	0.9387
HCNOFClBr/C1569604	0.6539	0.7232	0.6731	0.9246	0.6626	0.7289	0.6908	0.9497	0.5099	0.6362	0.5158	0.8255	0.6205	0.7019	0.6403	0.9142	0.3026	0.5264	0.2743	0.7007	0.6741	0.7364	0.6948	0.9268
HCNOFClBr/C1571080	0.8066	0.8307	0.8395	0.9682	0.8064	0.8306	0.8377	0.9701	0.7508	0.7892	0.8009	0.9574	0.3915	0.5719	0.3725	0.8469	0.412	0.5827	0.3978	0.8552	0.8295	0.8486	0.8604	0.9754
HCNOFClBr/C15716300	0.8296	0.8486	0.8437	0.9577	0.8445	0.8606	0.8592	0.9621	0.7553	0.7925	0.779	0.9098	0.6048	0.6922	0.5943	0.8734	0.4088	0.581	0.38	0.7277	0.7868	0.8157	0.8005	0.9444
HCNOFClBr/C1571864	0.6796	0.7401	0.7325	0.9641	0.64	0.7143	0.7109	0.9491	0.4515	0.6038	0.5223	0.9189	0.6054	0.6926	0.6568	0.9268	0.6778	0.7389	0.744	0.9642	0.6816	0.7414	0.742	0.9733
HCNOFClBr/C15721229	0.7731	0.8055	0.8062	0.9547	0.7515	0.7898	0.7863	0.9542	0.7105	0.761	0.751	0.9344	0.601	0.6899	0.625	0.9291	0.6109	0.696	0.6268	0.9232	0.7616	0.797	0.7911	0.9578
HCNOFClBr/C1572469	0.862	0.8748	0.8834	0.9821	0.6768	0.7382	0.7358	0.9464	0.5727	0.6727	0.6157	0.9402	0.8303	0.8492	0.8597	0.9749	0.7983	0.8244	0.8318	0.9706	0.8623	0.8751	0.8829	0.9794
HCNOFClBr/C15726155	0.6615	0.7281	0.6893	0.9566	0.6491	0.7201	0.6842	0.9635	0.583	0.6789	0.6276	0.9331	0.6496	0.7204	0.6808	0.9524	0.6221	0.703	0.6394	0.9295	0.6502	0.7208	0.6842	0.9695
HCNOFClBr/C1572925	0.8777	0.8879	0.9024	0.9787	0.8678	0.8796	0.8947	0.9789	0.8509	0.8657	0.8894	0.9645	0.4635	0.6104	0.4936	0.904	0.5405	0.6538	0.5666	0.9133	0.8906	0.8988	0.9147	0.9814
HCNOFClBr/C1572936	0.6627	0.7289	0.6889	0.9433	0.6667	0.7315	0.7005	0.9626	0.5028	0.6322	0.5154	0.8446	0.6245	0.7045	0.6543	0.9205	0.3496	0.5502	0.3433	0.7317	0.6455	0.7178	0.6654	0.9194
HCNOFClBr/C1573177	0.907	0.913	0.9318	0.9835	0.8999	0.9068	0.9265	0.9825	0.8691	0.8807	0.9073	0.9649	0.3213	0.5358	0.345	0.8462	0.4261	0.5901	0.4621	0.8761	0.8848	0.8938	0.9151	0.9814
HCNOFClBr/C1573280	0.672	0.735	0.7004	0.9451	0.6516	0.7217	0.6915	0.9623	0.5261	0.6454	0.5475	0.8495	0.6606	0.7275	0.689	0.9388	0.4384	0.5967	0.4432	0.8095	0.628	0.7067	0.6565	0.9218
HCNOFClBr/C157404	0.5967	0.6872	0.6779	0.9094	0.5669	0.6693	0.6716	0.8606	0.3137	0.532	0.4	0.8046	0.4536	0.605	0.5379	0.8524	0.6555	0.7243	0.7337	0.9593	0.5559	0.6628	0.6369	0.9028
HCNOFClBr/C1574410	0.7793	0.8101	0.8074	0.9727	0.6775	0.7387	0.7239	0.9599	0.5397	0.6533	0.5885	0.9251	0.7438	0.7842	0.7784	0.9619	0.7961	0.8227	0.8265	0.9662	0.794	0.8211	0.8214	0.9779
HCNOFClBr/C15764166	0.7962	0.8227	0.8174	0.972	0.7992	0.8251	0.8189	0.9732	0.6972	0.7519	0.7463	0.9468	0.5263	0.6456	0.5198	0.8865	0.5873	0.6816	0.5833	0.8976	0.8353	0.8531	0.8506	0.9818
HCNOFClBr/C1576676	0.7893	0.8176	0.8132	0.974	0.7263	0.7719	0.7644	0.966	0.5482	0.6583	0.5907	0.9448	0.7349	0.7779	0.7645	0.9588	0.7143	0.7636	0.7506	0.9466	0.7705	0.8036	0.7963	0.973
HCNOFClBr/C1576858	0.8518	0.8664	0.8777	0.974	0.8348	0.8528	0.8622	0.9739	0.8092	0.8327	0.85	0.964	0.5842	0.6797	0.6104	0.9238	0.6305	0.7082	0.6595	0.9341	0.8687	0.8804	0.8937	0.9819
HCNOFClBr/C1576950	0.6549	0.7239	0.6742	0.9308	0.6867	0.7448	0.7136	0.9464	0.4536	0.605	0.4462	0.8118	0.5872	0.6815	0.594	0.9005	0.3285	0.5395	0.303	0.7036	0.7062	0.758	0.7268	0.9426
HCNOFClBr/C1578638	0.8258	0.8456	0.8527	0.9684	0.8057	0.8301	0.8333	0.968	0.6776	0.7387	0.7167	0.917	0.6212	0.7024	0.6504	0.8891	0.6118	0.6966	0.6418	0.8601	0.8252	0.8452	0.849	0.9652
HCNOFClBr/C15790940	0.7739	0.806	0.7865	0.9514	0.7561	0.7931	0.7724	0.9595	0.6505	0.721	0.6653	0.8912	0.6238	0.7041	0.625	0.8912	0.419	0.5863	0.4163	0.7498	0.7345	0.7776	0.7486	0.9606
HCNOFClBr/C15801691	0.7811	0.8114	0.8195	0.9712	0.7654	0.7999	0.801	0.9687	0.6339	0.7104	0.714	0.9098	0.6707	0.7342	0.7168	0.9582	0.5992	0.6888	0.648	0.9341	0.7725	0.805	0.8119	0.9795
HCNOFClBr/C158296696	0.604	0.6917	0.6037	0.8908	0.5623	0.6665	0.5461	0.8652	0.4893	0.6246	0.4477	0.8296	0.5472	0.6577	0.5332	0.8556	0.5447	0.6562	0.5472	0.8598	0.6411	0.715	0.6421	0.8984
HCNOFClBr/C1583580	0.7927	0.8201	0.824	0.9777	0.7956	0.8223	0.8277	0.9756	0.6841	0.7431	0.7214	0.9434	0.3957	0.5741	0.3942	0.7542	0.4284	0.5914	0.4472	0.7726	0.7733	0.8057	0.8003	0.9683
HCNOFClBr/C1583671	0.8436	0.8598	0.8691	0.982	0.8401	0.857	0.867	0.9814	0.7323	0.7761	0.7684	0.9461	0.5064	0.6342	0.5286	0.8115	0.5508	0.6598	0.5905	0.8449	0.7999	0.8256	0.8261	0.9743
HCNOFClBr/C15840605	0.6725	0.7353	0.7248	0.9644	0.6353	0.7113	0.7055	0.9664	0.4748	0.6166	0.5478	0.9101	0.5919	0.6843	0.6452	0.9109	0.7481	0.7873	0.8032	0.9592	0.723	0.7695	0.7763	0.9766
HCNOFClBr/C15848223	0.838	0.8554	0.8675	0.9735	0.8284	0.8477	0.8598	0.9712	0.7821	0.8121	0.8296	0.9622	0.4925	0.6264	0.5195	0.9061	0.6353	0.7113	0.6675	0.9399	0.8496	0.8646	0.8786	0.9762
HCNOFClBr/C1585075	0.7661	0.8003	0.8029	0.978	0.7018	0.755	0.7453	0.9643	0.5477	0.658	0.5995	0.9451	0.6927	0.7488	0.7255	0.9593	0.6503	0.7209	0.685	0.9475	0.7488	0.7878	0.7841	0.9766
HCNOFClBr/C15852730	0.6376	0.7127	0.6505	0.9288	0.6754	0.7373	0.6868	0.9405	0.5158	0.6395	0.5059	0.8496	0.5853	0.6803	0.5815	0.8842	0.4363	0.5956	0.4257	0.8064	0.6994	0.7534	0.7094	0.9348
HCNOFClBr/C15862723	0.8306	0.8494	0.8496	0.9628	0.8172	0.8389	0.8385	0.9582	0.7501	0.7887	0.7861	0.9121	0.5547	0.6621	0.5577	0.9035	0.5825	0.6786	0.583	0.8819	0.8368	0.8544	0.8547	0.9479
HCNOFClBr/C15869804	0.6201	0.7017	0.7015	0.9343	0.5837	0.6793	0.6844	0.96	0.4166	0.5851	0.5163	0.8956	0.3987	0.5756	0.4741	0.7978	0.5877	0.6818	0.6849	0.9551	0.5768	0.6752	0.6759	0.9595
HCNOFClBr/C15869859	0.5803	0.6773	0.6641	0.9346	0.5447	0.6562	0.6486	0.9559	0.3922	0.5723	0.498	0.8894	0.3943	0.5734	0.4673	0.8107	0.5513	0.6601	0.6531	0.9482	0.5519	0.6604	0.6488	0.941
HCNOFClBr/C15869860	0.5871	0.6814	0.6762	0.9224	0.551	0.6599	0.6608	0.9533	0.3961	0.5743	0.4954	0.8752	0.3742	0.5629	0.4512	0.7679	0.5555	0.6625	0.6601	0.9376	0.5804	0.6774	0.6835	0.9722
HCNOFClBr/C15869871	0.56	0.6652	0.6453	0.9204	0.5354	0.6508	0.639	0.956	0.4175	0.5856	0.5173	0.8759	0.4024	0.5776	0.4756	0.7682	0.5697	0.671	0.6701	0.9142	0.5677	0.6698	0.6636	0.9408
HCNOFClBr/C15869939	0.6297	0.7077	0.7078	0.9271	0.5934	0.6852	0.6898	0.9541	0.429	0.5917	0.5288	0.8924	0.4229	0.5884	0.4973	0.7942	0.5722	0.6724	0.6717	0.9302	0.6162	0.6993	0.7069	0.9583
HCNOFClBr/C1587048	0.8351	0.853	0.8512	0.9682	0.752	0.7901	0.7838	0.9551	0.536	0.6512	0.573	0.9426	0.8004	0.826	0.8215	0.9655	0.815	0.8372	0.8375	0.9618	0.857	0.8707	0.8725	0.9738
HCNOFClBr/C1587208	0.8136	0.8361	0.8371	0.9641	0.8167	0.8385	0.8418	0.9664	0.7531	0.7909	0.7985	0.9302	0.5531	0.6611	0.5589	0.8794	0.613	0.6973	0.629	0.8935	0.8461	0.8618	0.871	0.9748
HCNOFClBr/C1587219	0.8502	0.8652	0.868	0.9655	0.837	0.8545	0.8561	0.9668	0.8187	0.8401	0.8497	0.9443	0.5536	0.6614	0.5631	0.9063	0.6841	0.7431	0.6949	0.923	0.8666	0.8786	0.888	0.9677
HCNOFClBr/C15872283	0.8525	0.867	0.8737	0.9664	0.853	0.8674	0.8733	0.9688	0.7213	0.7684	0.7511	0.919	0.6104	0.6957	0.6226	0.8686	0.6032	0.6912	0.6324	0.8613	0.789	0.8174	0.811	0.9415
HCNOFClBr/C15872410	0.8049	0.8294	0.8246	0.9655	0.7944	0.8214	0.8142	0.9652	0.7595	0.7955	0.7868	0.9253	0.5392	0.653	0.5269	0.8595	0.4133	0.5833	0.4015	0.7577	0.8076	0.8315	0.8218	0.958
HCNOFClBr/C15872421	0.794	0.8211	0.8125	0.9625	0.7793	0.8101	0.8001	0.9645	0.7526	0.7905	0.7784	0.9248	0.5459	0.6569	0.5335	0.8618	0.3967	0.5746	0.3808	0.7401	0.7954	0.8222	0.8089	0.9577
HCNOFClBr/C15872432	0.8016	0.8269	0.8176	0.9605	0.7843	0.8138	0.802	0.9639	0.765	0.7995	0.7886	0.926	0.5382	0.6524	0.5199	0.8635	0.3677	0.5595	0.3377	0.7244	0.7982	0.8243	0.8097	0.9561
HCNOFClBr/C15877573	0.6198	0.7016	0.648	0.9615	0.6271	0.7061	0.6623	0.9732	0.527	0.646	0.5699	0.953	0.518	0.6408	0.5356	0.8952	0.5028	0.6322	0.5102	0.9021	0.6103	0.6956	0.6495	0.9658
HCNOFClBr/C1588892	0.8537	0.868	0.8772	0.9862	0.7655	0.7999	0.8011	0.9682	0.6892	0.7465	0.7411	0.9635	0.7073	0.7587	0.7492	0.9462	0.736	0.7787	0.7713	0.96	0.8165	0.8384	0.8458	0.9825
HCNOFClBr/C1589497	0.6487	0.7199	0.6886	0.9448	0.6777	0.7388	0.722	0.9636	0.5286	0.6469	0.5604	0.8332	0.5571	0.6635	0.5816	0.9024	0.3507	0.5508	0.3482	0.7309	0.6782	0.7391	0.7205	0.9588
HCNOFClBr/C1589602	0.6618	0.7283	0.675	0.9378	0.6278	0.7066	0.651	0.9496	0.5015	0.6315	0.5004	0.8433	0.6899	0.7469	0.6989	0.9328	0.3745	0.563	0.3482	0.7508	0.6649	0.7304	0.6722	0.9245
HCNOFClBr/C1591306	0.4989	0.63	0.5172	0.9307	0.3947	0.5736	0.4158	0.8864	0.4012	0.577	0.4303	0.9046	0.4684	0.613	0.4938	0.8392	0.4883	0.624	0.5103	0.8519	0.556	0.6628	0.5694	0.8953
HCNOFClBr/C1591997	0.2515	0.5008	0.284	0.8996	0.2447	0.4974	0.2799	0.8975	0.2252	0.4876	0.2712	0.8851	0.2118	0.4809	0.162	0.7178	0.1762	0.4629	0.1207	0.7327	0.2557	0.5029	0.2956	0.9088
HCNOFClBr/C1592003	0.2266	0.4883	0.2869	0.9279	0.2228	0.4864	0.2854	0.9213	0.2242	0.4871	0.2899	0.9203	0.1592	0.4541	0.1344	0.6598	0.1537	0.4513	0.1297	0.6891	0.2522	0.5011	0.3162	0.9457
HCNOFClBr/C1592387	0.6867	0.7448	0.6996	0.9335	0.6915	0.748	0.7073	0.9435	0.544	0.6558	0.5312	0.8469	0.6988	0.7529	0.7099	0.9371	0.3337	0.5421	0.3012	0.7143	0.6567	0.725	0.6486	0.8975
HCNOFClBr/C15932806	0.7586	0.7949	0.785	0.9661	0.7716	0.8044	0.7983	0.9772	0.666	0.7311	0.7158	0.9467	0.6179	0.7003	0.6415	0.9281	0.6163	0.6993	0.6262	0.9171	0.7486	0.7877	0.7807	0.9719
HCNOFClBr/C15950660	0.7274	0.7726	0.7753	0.9798	0.7191	0.7669	0.7711	0.9763	0.5868	0.6812	0.6268	0.8967	0.4832	0.6212	0.5228	0.8684	0.5099	0.6362	0.5652	0.9222	0.742	0.7829	0.7864	0.9751
HCNOFClBr/C15952611	0.8735	0.8843	0.895	0.9819	0.8817	0.8913	0.9031	0.9848	0.789	0.8173	0.8302	0.9706	0.4539	0.6051	0.4499	0.8507	0.4536	0.605	0.4592	0.8456	0.9051	0.9113	0.9215	0.9906
HCNOFClBr/C15965307	0.7381	0.7802	0.7813	0.9713	0.7602	0.796	0.7964	0.9795	0.516	0.6396	0.5646	0.893	0.556	0.6628	0.5966	0.914	0.5534	0.6613	0.591	0.9129	0.7221	0.769	0.7608	0.9787
HCNOFClBr/C15965545	0.8407	0.8574	0.8623	0.9649	0.8396	0.8566	0.8603	0.9639	0.7321	0.776	0.7628	0.9031	0.5287	0.6469	0.5258	0.883	0.5469	0.6575	0.5586	0.9	0.8164	0.8383	0.8407	0.9643
HCNOFClBr/C15986808	0.8072	0.8312	0.8376	0.9764	0.7978	0.824	0.8317	0.9832	0.6534	0.7229	0.7171	0.9445	0.7447	0.7849	0.774	0.9655	0.5879	0.6819	0.6173	0.9442	0.8128	0.8355	0.8434	0.9817
HCNOFClBr/C15987005	0.7889	0.8173	0.8207	0.9774	0.7794	0.8102	0.8157	0.9827	0.6409	0.7149	0.7039	0.9485	0.711	0.7613	0.7413	0.9618	0.5764	0.6749	0.6036	0.9414	0.7865	0.8154	0.8203	0.9792
HCNOFClBr/C15988111	0.7971	0.8235	0.8357	0.9734	0.7941	0.8212	0.8311	0.9736	0.6927	0.7488	0.7443	0.9477	0.4445	0.6	0.4696	0.8264	0.4443	0.5999	0.4632	0.8174	0.7651	0.7996	0.7986	0.9642
HCNOFClBr/C1599673	0.5357	0.651	0.6145	0.9503	0.5071	0.6346	0.6072	0.9429	0.3611	0.5561	0.4427	0.9273	0.4749	0.6166	0.5378	0.882	0.5316	0.6486	0.6231	0.9608	0.5482	0.6582	0.6361	0.9717
HCNOFClBr/C16002930	0.8035	0.8283	0.8294	0.9747	0.7053	0.7574	0.7558	0.9628	0.5821	0.6784	0.6309	0.946	0.7371	0.7795	0.7693	0.9639	0.7941	0.8212	0.8257	0.9695	0.8017	0.827	0.831	0.9806
HCNOFClBr/C1603403	0.789	0.8173	0.8136	0.9552	0.7984	0.8244	0.8184	0.9562	0.6498	0.7206	0.6692	0.8742	0.7118	0.7619	0.7315	0.9436	0.6388	0.7135	0.6663	0.8964	0.8013	0.8267	0.822	0.9527
HCNOFClBr/C1603414	0.8077	0.8316	0.8353	0.9569	0.7998	0.8255	0.8237	0.9569	0.6497	0.7205	0.6738	0.8766	0.7184	0.7664	0.743	0.943	0.6215	0.7026	0.6568	0.8851	0.812	0.8349	0.8329	0.9568
HCNOFClBr/C1604020	0.6414	0.7152	0.6707	0.9405	0.6331	0.7099	0.6764	0.9647	0.4514	0.6037	0.462	0.8224	0.6338	0.7104	0.6568	0.9296	0.3865	0.5693	0.3833	0.7786	0.5695	0.6708	0.5943	0.8916
HCNOFClBr/C1604111	0.796	0.8226	0.8339	0.9691	0.7998	0.8255	0.8382	0.974	0.7683	0.802	0.8271	0.9516	0.4998	0.6305	0.5321	0.8964	0.5115	0.6371	0.5385	0.8929	0.83	0.8489	0.8655	0.9802
HCNOFClBr/C1604280	0.7875	0.8162	0.8193	0.9645	0.7901	0.8181	0.8189	0.9741	0.7294	0.7741	0.7755	0.9518	0.5919	0.6843	0.608	0.9152	0.6291	0.7074	0.6438	0.929	0.7457	0.7856	0.7774	0.9758
HCNOFClBr/C16050650	0.7898	0.818	0.8277	0.9551	0.7845	0.8139	0.8219	0.9551	0.6911	0.7477	0.743	0.9171	0.499	0.63	0.5101	0.8521	0.4576	0.6071	0.4613	0.8265	0.7519	0.79	0.7857	0.9394
HCNOFClBr/C1605181	0.8108	0.834	0.8328	0.9733	0.7173	0.7656	0.7543	0.9536	0.6643	0.73	0.708	0.9601	0.8055	0.8298	0.8302	0.972	0.7516	0.7898	0.7871	0.9452	0.8081	0.8318	0.8299	0.9729
HCNOFClBr/C1606082	0.5724	0.6726	0.6673	0.9303	0.5544	0.6619	0.6678	0.9521	0.3264	0.5384	0.4304	0.8771	0.3162	0.5332	0.3817	0.7691	0.5409	0.654	0.6433	0.9277	0.5748	0.674	0.6784	0.978
HCNOFClBr/C16078710	0.844	0.8602	0.8607	0.9608	0.8429	0.8592	0.8551	0.9604	0.8143	0.8367	0.8305	0.9258	0.4866	0.6231	0.4597	0.8522	0.5001	0.6307	0.4692	0.8455	0.8314	0.8501	0.8427	0.9645
HCNOFClBr/C16091262	0.8538	0.8681	0.8746	0.9768	0.8288	0.848	0.8506	0.9748	0.6832	0.7425	0.7077	0.9152	0.6135	0.6976	0.6466	0.9123	0.5742	0.6737	0.5989	0.8636	0.8056	0.83	0.8296	0.97
HCNOFClBr/C16094318	0.8451	0.861	0.8549	0.958	0.8479	0.8633	0.8559	0.9674	0.7711	0.804	0.7873	0.9263	0.6797	0.7401	0.6827	0.9123	0.5689	0.6705	0.5864	0.8584	0.8265	0.8462	0.8328	0.9641
HCNOFClBr/C16096325	0.7436	0.7841	0.7503	0.9459	0.6752	0.7372	0.6793	0.9406	0.5621	0.6664	0.5628	0.8829	0.669	0.7331	0.6882	0.9319	0.6094	0.6951	0.6382	0.9385	0.6917	0.7482	0.6906	0.9287
HCNOFClBr/C1609934	0.8815	0.8911	0.9052	0.9823	0.8752	0.8857	0.9009	0.9801	0.6748	0.7369	0.7203	0.9063	0.5565	0.6631	0.6023	0.8407	0.5749	0.674	0.629	0.8644	0.8589	0.8723	0.8848	0.9723
HCNOFClBr/C1610180	0.7775	0.8087	0.8251	0.9573	0.7828	0.8127	0.8292	0.9629	0.7716	0.8044	0.8252	0.925	0.4635	0.6104	0.4993	0.8805	0.4259	0.59	0.4586	0.8928	0.7772	0.8085	0.8195	0.9437
HCNOFClBr/C1610395	0.567	0.6694	0.6448	0.9416	0.5656	0.6685	0.6603	0.9678	0.3557	0.5533	0.4532	0.86	0.4752	0.6168	0.5427	0.8815	0.574	0.6735	0.6576	0.9266	0.5912	0.6839	0.6786	0.9632
HCNOFClBr/C16106595	0.7569	0.7937	0.7967	0.9696	0.6878	0.7455	0.7483	0.9603	0.5415	0.6543	0.6059	0.9603	0.591	0.6838	0.6401	0.9045	0.6965	0.7514	0.7556	0.9503	0.7495	0.7883	0.7959	0.9771
HCNOFClBr/C1615027	0.7789	0.8098	0.8154	0.9708	0.7714	0.8042	0.8102	0.9695	0.6812	0.7411	0.7198	0.8918	0.4307	0.5926	0.4363	0.8008	0.4555	0.606	0.4777	0.8122	0.8051	0.8296	0.8325	0.9493
HCNOFClBr/C161622055	0.8376	0.855	0.8678	0.9866	0.8385	0.8558	0.8694	0.9847	0.7427	0.7835	0.7818	0.9626	0.4179	0.5858	0.4394	0.7855	0.4624	0.6098	0.4997	0.8172	0.8623	0.875	0.8877	0.9866
HCNOFClBr/C1617625	0.8007	0.8262	0.8126	0.9537	0.8201	0.8412	0.8329	0.9644	0.7388	0.7807	0.7529	0.9179	0.6071	0.6936	0.6037	0.9115	0.4701	0.614	0.4529	0.8011	0.8224	0.8429	0.8309	0.9614
HCNOFClBr/C1617636	0.7939	0.821	0.8115	0.9501	0.8118	0.8347	0.8302	0.9595	0.7379	0.7801	0.7567	0.9139	0.5912	0.6839	0.5936	0.9083	0.4775	0.6181	0.4654	0.8149	0.8274	0.8469	0.8398	0.9609
HCNOFClBr/C161793175	0.779	0.8099	0.813	0.9782	0.7909	0.8188	0.8239	0.98	0.6806	0.7407	0.7272	0.9541	0.3623	0.5568	0.3445	0.7978	0.3739	0.5627	0.3607	0.8049	0.7946	0.8216	0.8289	0.9827
HCNOFClBr/C16185969	0.7399	0.7815	0.7883	0.9719	0.7395	0.7812	0.786	0.9744	0.6921	0.7484	0.7467	0.9612	0.4143	0.5839	0.441	0.8948	0.4444	0.6	0.4655	0.8888	0.7891	0.8174	0.828	0.9792
HCNOFClBr/C1619563	0.7878	0.8165	0.815	0.933	0.7547	0.7921	0.7836	0.9252	0.6965	0.7514	0.7414	0.8931	0.5204	0.6422	0.5448	0.8972	0.5626	0.6667	0.5812	0.9035	0.8554	0.8694	0.8841	0.9669
HCNOFClBr/C1619621	0.8127	0.8354	0.8475	0.9708	0.8091	0.8327	0.8449	0.9745	0.7548	0.7922	0.8114	0.9501	0.4733	0.6158	0.5041	0.9002	0.4984	0.6297	0.5208	0.8989	0.8372	0.8547	0.8719	0.9723
HCNOFClBr/C1620140	0.7027	0.7556	0.7256	0.9503	0.7204	0.7677	0.7464	0.9629	0.6526	0.7224	0.6952	0.9376	0.6571	0.7253	0.6751	0.9343	0.6216	0.7026	0.6296	0.9169	0.7353	0.7782	0.7585	0.96
HCNOFClBr/C1620980	0.7686	0.8022	0.7612	0.936	0.7579	0.7944	0.7493	0.9449	0.6667	0.7315	0.6679	0.8935	0.605	0.6924	0.5936	0.8705	0.5984	0.6883	0.5577	0.8856	0.7455	0.7855	0.7384	0.9388
HCNOFClBr/C16213857	0.6498	0.7206	0.6568	0.9152	0.6016	0.6903	0.6112	0.8999	0.3477	0.5492	0.3378	0.832	0.7448	0.785	0.7594	0.937	0.5399	0.6534	0.5476	0.9054	0.7891	0.8174	0.8128	0.9458
HCNOFClBr/C16225266	0.7571	0.7938	0.7737	0.9449	0.7335	0.7769	0.7525	0.9567	0.676	0.7377	0.6972	0.9052	0.6662	0.7312	0.6746	0.9173	0.4448	0.6002	0.4455	0.7846	0.737	0.7794	0.7497	0.9522
HCNOFClBr/C16245797	0.7516	0.7899	0.7786	0.964	0.7208	0.7681	0.7536	0.9706	0.5184	0.641	0.5252	0.8668	0.671	0.7344	0.7045	0.936	0.5911	0.6839	0.6257	0.8674	0.7296	0.7742	0.7536	0.952
HCNOFClBr/C1625918	0.6893	0.7466	0.735	0.9763	0.63	0.7079	0.6948	0.9617	0.5734	0.6731	0.6321	0.9387	0.6665	0.7314	0.7123	0.9453	0.6453	0.7177	0.7165	0.9328	0.6869	0.7449	0.735	0.9739
HCNOFClBr/C16269059	0.8323	0.8508	0.8437	0.9559	0.8129	0.8356	0.8255	0.963	0.7224	0.7692	0.7394	0.9056	0.628	0.7067	0.6214	0.875	0.5182	0.6409	0.5144	0.7971	0.8248	0.8449	0.8362	0.9649
HCNOFClBr/C1628893	0.872	0.8831	0.8971	0.9833	0.8634	0.876	0.8894	0.9811	0.8008	0.8263	0.8504	0.9641	0.5015	0.6314	0.53	0.8955	0.5135	0.6382	0.5441	0.9143	0.831	0.8497	0.8677	0.9805
HCNOFClBr/C16308922	0.7538	0.7914	0.7641	0.9439	0.7509	0.7893	0.7627	0.9565	0.5109	0.6367	0.5065	0.8421	0.7299	0.7744	0.736	0.9206	0.3986	0.5756	0.377	0.7568	0.759	0.7952	0.7675	0.9517
HCNOFClBr/C1630940	0.5658	0.6686	0.636	0.9576	0.5567	0.6633	0.6449	0.9395	0.413	0.5832	0.4928	0.8955	0.4657	0.6116	0.5276	0.855	0.6734	0.736	0.7421	0.9569	0.5983	0.6882	0.6802	0.9654
HCNOFClBr/C1631261	0.7254	0.7713	0.7725	0.9765	0.7107	0.7611	0.7556	0.9705	0.6483	0.7196	0.7152	0.956	0.3931	0.5727	0.4012	0.8537	0.4342	0.5945	0.4451	0.8681	0.7344	0.7775	0.7759	0.9766
HCNOFClBr/C1632162	0.6412	0.715	0.6937	0.961	0.6029	0.691	0.6767	0.9551	0.4249	0.5895	0.4951	0.941	0.5102	0.6364	0.558	0.9083	0.626	0.7054	0.6976	0.9502	0.6393	0.7139	0.7033	0.9727
HCNOFClBr/C16325636	0.7068	0.7584	0.7336	0.955	0.7061	0.7579	0.7399	0.9629	0.5388	0.6528	0.5684	0.8863	0.6212	0.7024	0.6461	0.9135	0.4809	0.6199	0.4995	0.8534	0.7383	0.7803	0.7695	0.9731
HCNOFClBr/C1632764	0.7946	0.8216	0.8277	0.9773	0.7823	0.8123	0.815	0.976	0.6277	0.7065	0.6847	0.9464	0.7709	0.8039	0.8005	0.9632	0.725	0.771	0.7592	0.9609	0.8082	0.8319	0.8431	0.9776
HCNOFClBr/C16331456	0.8459	0.8617	0.8723	0.9715	0.8268	0.8465	0.8526	0.969	0.7523	0.7903	0.7941	0.948	0.5338	0.6499	0.5482	0.9017	0.5325	0.6491	0.5487	0.8922	0.8364	0.854	0.8623	0.9711
HCNOFClBr/C16331467	0.8772	0.8874	0.899	0.9858	0.8689	0.8805	0.8912	0.9813	0.832	0.8506	0.865	0.9786	0.4407	0.598	0.4392	0.8605	0.4673	0.6124	0.4724	0.8641	0.8695	0.881	0.8905	0.9804
HCNOFClBr/C16332062	0.622	0.7029	0.6387	0.915	0.636	0.7117	0.6523	0.9224	0.5604	0.6654	0.5762	0.8514	0.4121	0.5827	0.4183	0.8962	0.3703	0.5609	0.3875	0.8766	0.5913	0.684	0.5944	0.8899
HCNOFClBr/C1633223	0.7173	0.7656	0.754	0.9699	0.6234	0.7038	0.6843	0.9569	0.4399	0.5975	0.4833	0.9047	0.6711	0.7345	0.7091	0.9574	0.6988	0.7529	0.7409	0.9617	0.6382	0.7131	0.6801	0.946
HCNOFClBr/C1633449	0.582	0.6783	0.608	0.9179	0.4631	0.6101	0.4849	0.893	0.4351	0.595	0.4772	0.8556	0.5253	0.645	0.5555	0.8594	0.5227	0.6435	0.5518	0.861	0.6664	0.7313	0.6946	0.9409
HCNOFClBr/C1634044	0.6808	0.7409	0.7381	0.966	0.6697	0.7335	0.7293	0.9705	0.5941	0.6857	0.6658	0.9376	0.5686	0.6703	0.6173	0.9401	0.4977	0.6293	0.5399	0.9183	0.7056	0.7576	0.7582	0.9792
HCNOFClBr/C1636391	0.5651	0.6682	0.6673	0.9104	0.5393	0.6531	0.6641	0.9317	0.2892	0.5196	0.3876	0.8303	0.2677	0.5088	0.3321	0.6958	0.5157	0.6395	0.6259	0.8893	0.5988	0.6885	0.7074	0.9461
HCNOFClBr/C16365278	0.8137	0.8362	0.8409	0.9673	0.8293	0.8484	0.8563	0.973	0.7643	0.7991	0.8003	0.9213	0.5362	0.6513	0.5381	0.8162	0.6217	0.7027	0.6413	0.8752	0.8171	0.8388	0.8432	0.968
HCNOFClBr/C16382186	0.9292	0.9328	0.9442	0.9742	0.9316	0.935	0.946	0.976	0.8721	0.8832	0.8972	0.926	0.4766	0.6176	0.4863	0.8915	0.5264	0.6456	0.5445	0.9065	0.9216	0.9259	0.9361	0.9733
HCNOFClBr/C16387556	0.841	0.8577	0.8666	0.9669	0.7925	0.82	0.8246	0.9531	0.7094	0.7602	0.7643	0.9377	0.5912	0.6839	0.6284	0.9181	0.6815	0.7413	0.7127	0.9282	0.8221	0.8427	0.851	0.963
HCNOFClBr/C16387716	0.6309	0.7085	0.6771	0.9251	0.6101	0.6955	0.6741	0.9086	0.4692	0.6135	0.5542	0.8758	0.7123	0.7621	0.7584	0.9327	0.6752	0.7371	0.7326	0.9468	0.612	0.6967	0.6694	0.9363
HCNOFClBr/C1640397	0.7863	0.8153	0.8094	0.9698	0.7458	0.7857	0.7737	0.9691	0.5991	0.6887	0.6477	0.9296	0.7503	0.7889	0.7767	0.9547	0.7057	0.7577	0.7293	0.9436	0.8052	0.8296	0.8288	0.9802
HCNOFClBr/C16409453	0.8132	0.8358	0.8432	0.9718	0.7827	0.8126	0.8184	0.9761	0.7603	0.7961	0.8059	0.9559	0.6182	0.7005	0.6526	0.9461	0.6456	0.7179	0.6726	0.9333	0.7871	0.8159	0.8206	0.9767
HCNOFClBr/C1643158	0.8457	0.8615	0.8598	0.9648	0.832	0.8506	0.8459	0.9639	0.6858	0.7442	0.711	0.9048	0.6135	0.6976	0.6105	0.8601	0.54	0.6535	0.553	0.8091	0.8368	0.8544	0.8484	0.9639
HCNOFClBr/C1643169	0.8448	0.8608	0.8579	0.9583	0.8388	0.856	0.852	0.963	0.7338	0.7772	0.7588	0.9068	0.6066	0.6933	0.5974	0.876	0.4528	0.6045	0.4454	0.792	0.8227	0.8432	0.8337	0.9528
HCNOFClBr/C1643283	0.8252	0.8452	0.8451	0.9689	0.8029	0.8279	0.824	0.9696	0.6679	0.7323	0.6944	0.9197	0.6247	0.7046	0.6335	0.89	0.5738	0.6734	0.5922	0.8422	0.8189	0.8402	0.834	0.9651
HCNOFClBr/C16433888	0.7607	0.7964	0.7973	0.9686	0.7538	0.7914	0.7901	0.9674	0.7221	0.7689	0.7713	0.9716	0.5512	0.66	0.5908	0.9102	0.6254	0.705	0.6775	0.9522	0.8302	0.8491	0.8626	0.9817
HCNOFClBr/C16461942	0.7752	0.807	0.8118	0.9695	0.7777	0.8089	0.8116	0.9721	0.5334	0.6496	0.5629	0.8912	0.7682	0.8019	0.7983	0.9526	0.747	0.7865	0.7836	0.9572	0.7339	0.7772	0.7627	0.965
HCNOFClBr/C1646533	0.7644	0.7991	0.8078	0.9698	0.7532	0.791	0.7974	0.9623	0.4374	0.5962	0.5143	0.9292	0.75	0.7887	0.7905	0.9696	0.7482	0.7874	0.7861	0.9613	0.7371	0.7795	0.785	0.9667
HCNOFClBr/C16466618	0.7992	0.8251	0.8325	0.9576	0.7878	0.8164	0.8201	0.9591	0.771	0.8039	0.8101	0.9272	0.4621	0.6096	0.4721	0.893	0.442	0.5987	0.4431	0.863	0.7996	0.8254	0.8403	0.9436
HCNOFClBr/C1647069	0.8408	0.8575	0.8602	0.9784	0.7503	0.7889	0.7912	0.9624	0.5641	0.6676	0.6043	0.9468	0.7665	0.8006	0.7919	0.963	0.8057	0.83	0.8338	0.9673	0.8196	0.8407	0.8403	0.9725
HCNOFClBr/C1647081	0.674	0.7364	0.7191	0.9645	0.6431	0.7163	0.7058	0.9642	0.5148	0.639	0.5786	0.9519	0.5683	0.6701	0.6154	0.9126	0.6654	0.7307	0.7277	0.9555	0.7113	0.7615	0.7622	0.9738
HCNOFClBr/C1647161	0.6662	0.7312	0.7103	0.9717	0.5878	0.6818	0.6574	0.9509	0.4288	0.5916	0.489	0.9435	0.5741	0.6736	0.6136	0.9342	0.5934	0.6852	0.6497	0.9591	0.6709	0.7343	0.7162	0.9713
HCNOFClBr/C1647230	0.6038	0.6916	0.6703	0.9526	0.5618	0.6663	0.6349	0.9497	0.5497	0.6591	0.6246	0.9265	0.5838	0.6794	0.6416	0.9395	0.6326	0.7096	0.6879	0.9532	0.5655	0.6684	0.6388	0.9551
HCNOFClBr/C1647263	0.5657	0.6686	0.6366	0.967	0.517	0.6402	0.6092	0.9268	0.4597	0.6083	0.5403	0.9116	0.5218	0.6429	0.5711	0.9339	0.5525	0.6608	0.6032	0.9397	0.5553	0.6624	0.637	0.949
HCNOFClBr/C16488985	0.8366	0.8542	0.8554	0.943	0.8162	0.8381	0.8365	0.9505	0.7182	0.7663	0.7492	0.8504	0.626	0.7054	0.6376	0.8836	0.3821	0.567	0.3716	0.6986	0.8205	0.8415	0.8374	0.92
HCNOFClBr/C16491159	0.6444	0.7171	0.7007	0.9477	0.654	0.7233	0.7247	0.9545	0.3901	0.5712	0.4555	0.9003	0.4804	0.6196	0.5305	0.9023	0.6359	0.7117	0.7018	0.9552	0.6865	0.7447	0.7486	0.9674
HCNOFClBr/C165047245	0.7832	0.813	0.8162	0.9746	0.7845	0.814	0.8177	0.9761	0.729	0.7738	0.7721	0.9602	0.3206	0.5354	0.2903	0.7793	0.3455	0.5481	0.3243	0.7871	0.7661	0.8003	0.8025	0.9762
HCNOFClBr/C16510499	0.8353	0.8532	0.8535	0.9771	0.7102	0.7607	0.7456	0.9539	0.7126	0.7624	0.7397	0.971	0.7232	0.7697	0.7719	0.9182	0.7007	0.7542	0.7557	0.9454	0.758	0.7944	0.7898	0.9692
HCNOFClBr/C16520620	0.7572	0.7939	0.7754	0.9124	0.6146	0.6983	0.6521	0.9048	0.56	0.6652	0.5821	0.8765	0.8232	0.8436	0.8483	0.9343	0.7789	0.8098	0.8058	0.9199	0.7779	0.8091	0.797	0.9074
HCNOFClBr/C16532799	0.5557	0.6626	0.5767	0.9031	0.4848	0.6221	0.4994	0.8891	0.3693	0.5604	0.3893	0.8613	0.5021	0.6318	0.5151	0.8763	0.5703	0.6713	0.5957	0.8996	0.777	0.8084	0.8075	0.955
HCNOFClBr/C1653301	0.6967	0.7515	0.7307	0.9505	0.667	0.7317	0.7144	0.9641	0.4539	0.6051	0.4849	0.8357	0.642	0.7156	0.6718	0.9225	0.4134	0.5834	0.4256	0.7835	0.6669	0.7317	0.7033	0.9221
HCNOFClBr/C1653312	0.621	0.7023	0.6553	0.9461	0.6173	0.7	0.6701	0.9617	0.4446	0.6001	0.4763	0.844	0.5364	0.6514	0.5619	0.9114	0.2692	0.5096	0.2455	0.7142	0.6171	0.6998	0.6565	0.9314
HCNOFClBr/C1653323	0.5919	0.6843	0.6255	0.9389	0.5815	0.678	0.6365	0.9512	0.4451	0.6004	0.4729	0.8435	0.517	0.6402	0.5404	0.8994	0.3184	0.5343	0.3051	0.7559	0.6066	0.6934	0.6582	0.9494
HCNOFClBr/C1653334	0.6423	0.7158	0.6818	0.9478	0.6119	0.6966	0.6683	0.96	0.4617	0.6094	0.496	0.8487	0.5482	0.6582	0.5784	0.8949	0.4231	0.5885	0.4442	0.8318	0.6452	0.7176	0.6957	0.9461
HCNOFClBr/C1653345	0.6454	0.7178	0.6886	0.95	0.6191	0.7011	0.679	0.9646	0.4484	0.6022	0.4871	0.8534	0.5261	0.6454	0.558	0.8851	0.4082	0.5807	0.4323	0.8153	0.6372	0.7125	0.6926	0.9441
HCNOFClBr/C1653403	0.6984	0.7527	0.7328	0.9475	0.6873	0.7452	0.7323	0.9636	0.4757	0.6171	0.5036	0.8411	0.5647	0.668	0.5916	0.8757	0.3426	0.5466	0.3463	0.7325	0.6646	0.7302	0.7063	0.9347
HCNOFClBr/C1655692	0.8761	0.8865	0.9048	0.9837	0.8661	0.8782	0.896	0.979	0.8354	0.8533	0.8763	0.9757	0.4315	0.593	0.4663	0.8782	0.5079	0.635	0.5538	0.9346	0.8504	0.8653	0.8829	0.9859
HCNOFClBr/C1656480	0.5417	0.6544	0.5956	0.9332	0.4649	0.6111	0.5162	0.913	0.4147	0.5841	0.4778	0.8939	0.4078	0.5805	0.4432	0.9215	0.454	0.6052	0.4981	0.9282	0.6312	0.7087	0.697	0.9679
HCNOFClBr/C1657609	0.7305	0.7749	0.7421	0.9388	0.6863	0.7445	0.7069	0.9451	0.5366	0.6515	0.5244	0.8471	0.7736	0.8058	0.7907	0.9608	0.4842	0.6218	0.4738	0.8147	0.7842	0.8137	0.7898	0.9344
HCNOFClBr/C16587716	0.6125	0.697	0.6461	0.9566	0.6135	0.6976	0.6557	0.9699	0.5319	0.6488	0.5831	0.9496	0.6065	0.6933	0.6375	0.9301	0.5435	0.6555	0.5587	0.9043	0.6577	0.7257	0.7024	0.973
HCNOFClBr/C16588344	0.7313	0.7754	0.7649	0.9755	0.7286	0.7735	0.763	0.9785	0.6843	0.7432	0.7338	0.9661	0.4042	0.5785	0.3817	0.8265	0.4095	0.5813	0.389	0.8343	0.6895	0.7467	0.7232	0.9777
HCNOFClBr/C1660044	0.5603	0.6653	0.6074	0.9559	0.5616	0.6661	0.6208	0.965	0.481	0.62	0.5387	0.944	0.4781	0.6184	0.5078	0.9041	0.4288	0.5916	0.4358	0.8738	0.5833	0.6791	0.6361	0.9724
HCNOFClBr/C16609282	0.6709	0.7343	0.7086	0.9606	0.6762	0.7378	0.722	0.9666	0.5447	0.6562	0.595	0.9497	0.6021	0.6906	0.638	0.9368	0.6226	0.7033	0.6805	0.9291	0.7372	0.7796	0.7816	0.9798
HCNOFClBr/C16617462	0.7371	0.7795	0.7591	0.9352	0.6969	0.7517	0.7184	0.9223	0.5348	0.6505	0.5398	0.85	0.7331	0.7766	0.7531	0.9002	0.7152	0.7641	0.7422	0.8955	0.7252	0.7711	0.7431	0.9287
HCNOFClBr/C16618727	0.7329	0.7765	0.7597	0.9747	0.7097	0.7604	0.7353	0.9713	0.6559	0.7245	0.7042	0.955	0.5365	0.6515	0.5568	0.8857	0.6456	0.7179	0.6603	0.9282	0.7399	0.7815	0.7687	0.9806
HCNOFClBr/C1663350	0.7731	0.8055	0.8027	0.9721	0.7625	0.7977	0.7921	0.9721	0.7028	0.7557	0.7447	0.9518	0.5677	0.6698	0.5828	0.9073	0.5845	0.6798	0.6053	0.9188	0.7484	0.7875	0.7838	0.9714
HCNOFClBr/C1663394	0.7992	0.825	0.8375	0.9668	0.7807	0.8111	0.8187	0.9716	0.7469	0.7864	0.7994	0.9532	0.5009	0.6311	0.5345	0.9243	0.4613	0.6091	0.4835	0.9074	0.7687	0.8022	0.8056	0.9671
HCNOFClBr/C16634825	0.8827	0.8921	0.9023	0.9583	0.8744	0.8851	0.8943	0.9606	0.8042	0.8289	0.838	0.9275	0.5537	0.6615	0.5527	0.8867	0.6051	0.6924	0.6175	0.9118	0.8717	0.8828	0.8918	0.9657
HCNOFClBr/C16636627	0.819	0.8403	0.8394	0.9584	0.8197	0.8409	0.8393	0.9664	0.6946	0.7501	0.7162	0.9232	0.5249	0.6447	0.5188	0.8632	0.52	0.6419	0.5146	0.8384	0.7775	0.8088	0.7902	0.9493
HCNOFClBr/C1664400	0.7696	0.8029	0.7769	0.9523	0.7547	0.7921	0.7556	0.9454	0.6191	0.7011	0.6117	0.8761	0.6678	0.7323	0.6763	0.9264	0.5307	0.6481	0.5255	0.8324	0.7674	0.8013	0.7698	0.9465
HCNOFClBr/C16655826	0.8301	0.8491	0.8458	0.9347	0.8444	0.8605	0.8601	0.9505	0.7354	0.7783	0.7519	0.8646	0.5372	0.6518	0.5216	0.8425	0.4378	0.5964	0.3958	0.7156	0.8043	0.829	0.8201	0.9224
HCNOFClBr/C1665594	0.8083	0.832	0.8188	0.9619	0.8014	0.8267	0.815	0.9688	0.7354	0.7783	0.7557	0.9296	0.629	0.7073	0.639	0.9228	0.5571	0.6635	0.5564	0.8783	0.8579	0.8714	0.8673	0.9708
HCNOFClBr/C1667001	0.8469	0.8625	0.8685	0.979	0.7008	0.7543	0.7572	0.9428	0.5327	0.6492	0.5784	0.9251	0.7821	0.8122	0.813	0.9673	0.8226	0.8432	0.8519	0.9704	0.8021	0.8273	0.8251	0.9636
HCNOFClBr/C1667012	0.7006	0.7542	0.7293	0.9567	0.6955	0.7507	0.7214	0.9648	0.6219	0.7029	0.6681	0.9305	0.6334	0.7101	0.6588	0.9235	0.606	0.693	0.6136	0.9112	0.7276	0.7728	0.7496	0.9688
HCNOFClBr/C16703529	0.837	0.8545	0.8654	0.9601	0.8411	0.8578	0.8691	0.9649	0.7778	0.809	0.8307	0.944	0.4641	0.6107	0.4834	0.8749	0.4697	0.6137	0.4808	0.871	0.8641	0.8765	0.8931	0.9736
HCNOFClBr/C1670468	0.7315	0.7755	0.7768	0.9645	0.7278	0.7729	0.7717	0.9712	0.6859	0.7442	0.7454	0.9532	0.4955	0.6281	0.5151	0.9028	0.5792	0.6766	0.5948	0.916	0.6943	0.7499	0.7354	0.9725
HCNOFClBr/C1671756	0.7437	0.7841	0.765	0.9645	0.7111	0.7614	0.7371	0.9698	0.6361	0.7118	0.6749	0.9335	0.625	0.7048	0.6453	0.9416	0.6311	0.7086	0.6414	0.9299	0.7534	0.7911	0.7755	0.9715
HCNOFClBr/C1673478	0.767	0.801	0.7963	0.9681	0.7501	0.7887	0.7793	0.9635	0.6905	0.7473	0.7229	0.934	0.508	0.6351	0.5159	0.8655	0.5389	0.6528	0.5509	0.8761	0.7426	0.7834	0.7667	0.9566
HCNOFClBr/C1674108	0.5457	0.6568	0.6266	0.9307	0.5541	0.6617	0.6531	0.9542	0.3268	0.5386	0.4161	0.8576	0.3783	0.565	0.4401	0.8374	0.5408	0.6539	0.6313	0.9302	0.591	0.6838	0.6838	0.9712
HCNOFClBr/C1674335	0.6661	0.7312	0.7078	0.9699	0.5841	0.6796	0.6414	0.9485	0.5421	0.6547	0.5963	0.9503	0.6846	0.7434	0.7234	0.9685	0.6591	0.7266	0.6958	0.9637	0.6189	0.7009	0.6702	0.9711
HCNOFClBr/C1674379	0.7303	0.7747	0.7562	0.9682	0.7084	0.7595	0.7389	0.9725	0.6385	0.7133	0.6785	0.9411	0.5873	0.6815	0.6059	0.9364	0.617	0.6998	0.6265	0.9236	0.7399	0.7815	0.7682	0.976
HCNOFClBr/C1674380	0.6867	0.7448	0.716	0.968	0.6537	0.7231	0.691	0.9713	0.586	0.6807	0.627	0.9389	0.5707	0.6716	0.5921	0.9371	0.6041	0.6918	0.6174	0.9193	0.6836	0.7427	0.7197	0.9755
HCNOFClBr/C16744891	0.6585	0.7262	0.6796	0.9303	0.6543	0.7235	0.6803	0.9561	0.5133	0.6381	0.518	0.8319	0.6923	0.7486	0.7107	0.9344	0.367	0.5591	0.3541	0.7369	0.6467	0.7186	0.6567	0.8962
HCNOFClBr/C16744982	0.2662	0.5081	0.3178	0.9346	0.2606	0.5053	0.3124	0.9316	0.2339	0.492	0.2944	0.914	0.1568	0.4529	0.1308	0.6553	0.1599	0.4545	0.1277	0.6663	0.2839	0.517	0.3467	0.9449
HCNOFClBr/C16745941	0.744	0.7844	0.7865	0.9711	0.6853	0.7439	0.7465	0.9604	0.5097	0.6361	0.5746	0.9514	0.5766	0.6751	0.6268	0.9081	0.662	0.7285	0.7266	0.9524	0.7289	0.7737	0.7776	0.9723
HCNOFClBr/C16746853	0.7093	0.7601	0.7568	0.9683	0.6518	0.7218	0.7196	0.962	0.4747	0.6165	0.5407	0.9477	0.536	0.6512	0.587	0.9016	0.6576	0.7256	0.7211	0.9552	0.6907	0.7475	0.7467	0.9707
HCNOFClBr/C16746864	0.674	0.7364	0.7218	0.9561	0.6458	0.718	0.7104	0.9557	0.4646	0.611	0.5316	0.9437	0.5408	0.6539	0.5891	0.9007	0.6579	0.7258	0.7247	0.9392	0.6922	0.7485	0.7485	0.9714
HCNOFClBr/C16747254	0.5946	0.686	0.6741	0.9156	0.557	0.6634	0.6538	0.9551	0.4586	0.6077	0.5534	0.8726	0.4338	0.5943	0.51	0.7665	0.5837	0.6794	0.6825	0.9007	0.6104	0.6957	0.7007	0.9517
HCNOFClBr/C16747265	0.593	0.685	0.673	0.9229	0.5677	0.6697	0.6639	0.9599	0.4484	0.6022	0.5468	0.8867	0.4322	0.5934	0.51	0.7818	0.575	0.6741	0.6753	0.9123	0.615	0.6985	0.7041	0.9621
HCNOFClBr/C16747287	0.6172	0.6999	0.6945	0.9333	0.5986	0.6884	0.6902	0.9574	0.4631	0.6101	0.5568	0.8953	0.4352	0.595	0.513	0.7996	0.6189	0.701	0.7132	0.9419	0.6339	0.7104	0.7208	0.9641
HCNOFClBr/C16747301	0.6274	0.7063	0.7006	0.9338	0.6109	0.696	0.6975	0.9534	0.4615	0.6093	0.5573	0.8982	0.4489	0.6024	0.525	0.8133	0.6031	0.6912	0.6978	0.9344	0.6466	0.7185	0.727	0.9539
HCNOFClBr/C16747312	0.6132	0.6974	0.6889	0.9341	0.5806	0.6775	0.6732	0.957	0.4507	0.6034	0.5429	0.892	0.4342	0.5945	0.5127	0.8029	0.6091	0.6949	0.705	0.9249	0.6093	0.695	0.6961	0.947
HCNOFClBr/C16747323	0.5719	0.6723	0.6528	0.9214	0.5328	0.6493	0.6325	0.9474	0.4386	0.5968	0.5319	0.8837	0.4167	0.5851	0.494	0.7852	0.5775	0.6756	0.678	0.9135	0.5835	0.6792	0.6757	0.9636
HCNOFClBr/C16747389	0.6443	0.717	0.7181	0.9353	0.6288	0.7072	0.7141	0.9511	0.4827	0.6209	0.5751	0.8946	0.4787	0.6187	0.564	0.811	0.6582	0.726	0.7479	0.9321	0.6804	0.7406	0.7555	0.9454
HCNOFClBr/C16747505	0.5451	0.6565	0.6336	0.9218	0.5337	0.6498	0.6423	0.9583	0.3416	0.5461	0.4353	0.8594	0.3482	0.5495	0.4154	0.7637	0.577	0.6753	0.6739	0.9165	0.5703	0.6713	0.6697	0.9725
HCNOFClBr/C16751590	0.6227	0.7033	0.6565	0.9506	0.6103	0.6956	0.6529	0.9358	0.3991	0.5758	0.4117	0.8481	0.5159	0.6396	0.5489	0.9102	0.4969	0.6289	0.5223	0.8755	0.6344	0.7107	0.6709	0.9387
HCNOFClBr/C1675690	0.4167	0.5851	0.4532	0.8896	0.3947	0.5736	0.4491	0.8916	0.2489	0.4994	0.2715	0.806	0.5672	0.6694	0.6179	0.9048	0.3717	0.5616	0.3877	0.8405	0.5294	0.6473	0.5997	0.9118
HCNOFClBr/C16766306	0.8495	0.8646	0.8709	0.9681	0.8487	0.8639	0.8706	0.9676	0.6907	0.7475	0.7185	0.8855	0.6085	0.6945	0.6265	0.9183	0.5851	0.6802	0.5969	0.8723	0.8234	0.8437	0.8449	0.9554
HCNOFClBr/C1676637	0.8298	0.8488	0.8609	0.9814	0.8243	0.8445	0.8553	0.9803	0.7707	0.8038	0.819	0.9662	0.4503	0.6032	0.4627	0.8868	0.5364	0.6514	0.5532	0.9089	0.8291	0.8483	0.8593	0.9825
HCNOFClBr/C167832668	0.8495	0.8646	0.8746	0.9654	0.8099	0.8333	0.8388	0.9535	0.7558	0.7929	0.7952	0.9209	0.45	0.603	0.4649	0.8527	0.5344	0.6502	0.5585	0.8967	0.8626	0.8753	0.8889	0.9725
HCNOFClBr/C1678815	0.6208	0.7022	0.7049	0.9173	0.5911	0.6839	0.6926	0.959	0.4015	0.5771	0.504	0.8836	0.3779	0.5648	0.4535	0.7564	0.5454	0.6566	0.6484	0.9032	0.6412	0.715	0.7304	0.9712
HCNOFClBr/C1678826	0.6423	0.7158	0.7239	0.8843	0.6141	0.698	0.7121	0.9456	0.4429	0.5992	0.5438	0.8589	0.3848	0.5684	0.4579	0.6921	0.5556	0.6626	0.6576	0.8519	0.6251	0.7048	0.7176	0.9532
HCNOFClBr/C1678917	0.5456	0.6567	0.6452	0.8897	0.5148	0.639	0.6352	0.9409	0.3474	0.5491	0.4534	0.875	0.2993	0.5247	0.364	0.692	0.528	0.6465	0.633	0.8677	0.5419	0.6546	0.654	0.9718
HCNOFClBr/C1678928	0.5329	0.6494	0.6328	0.9083	0.5068	0.6344	0.6284	0.9485	0.317	0.5336	0.4187	0.8656	0.2997	0.5249	0.3631	0.7313	0.5232	0.6438	0.6304	0.9088	0.5456	0.6567	0.6547	0.9783
HCNOFClBr/C1678939	0.5134	0.6382	0.6113	0.9168	0.4847	0.6221	0.6057	0.9471	0.3272	0.5388	0.4331	0.8726	0.3263	0.5384	0.3945	0.7512	0.527	0.6459	0.6325	0.9184	0.5231	0.6437	0.6306	0.9589
HCNOFClBr/C16789518	0.6499	0.7206	0.7093	0.9574	0.624	0.7042	0.7023	0.9585	0.423	0.5885	0.4986	0.91	0.5045	0.6331	0.5641	0.9026	0.6867	0.7448	0.756	0.967	0.6892	0.7465	0.7542	0.9598
HCNOFClBr/C1678973	0.6169	0.6997	0.7014	0.9148	0.5897	0.683	0.6909	0.9533	0.4007	0.5767	0.5033	0.8835	0.3776	0.5647	0.4532	0.7565	0.5446	0.6561	0.6476	0.9034	0.6398	0.7142	0.7293	0.9712
HCNOFClBr/C1678984	0.5529	0.661	0.6462	0.9151	0.5248	0.6447	0.6391	0.957	0.3567	0.5539	0.4603	0.875	0.3404	0.5455	0.4095	0.7449	0.5293	0.6473	0.6352	0.9118	0.565	0.6681	0.6675	0.9676
HCNOFClBr/C16789847	0.7126	0.7624	0.7346	0.9406	0.7183	0.7663	0.7412	0.9405	0.6374	0.7126	0.6629	0.9231	0.4477	0.6018	0.409	0.8278	0.4741	0.6162	0.4521	0.8387	0.7258	0.7715	0.7379	0.9379
HCNOFClBr/C1680519	0.6902	0.7472	0.7344	0.9742	0.6544	0.7235	0.7184	0.9686	0.4189	0.5863	0.4886	0.9227	0.5895	0.6829	0.6283	0.9398	0.6312	0.7087	0.6822	0.9365	0.695	0.7504	0.7472	0.9806
HCNOFClBr/C16820125	0.802	0.8272	0.8296	0.9382	0.8005	0.8261	0.8286	0.9412	0.7629	0.798	0.7991	0.9043	0.4676	0.6126	0.4533	0.8648	0.4397	0.5975	0.4341	0.8732	0.7785	0.8095	0.8068	0.9333
HCNOFClBr/C16840849	0.576	0.6747	0.6183	0.942	0.5608	0.6656	0.6259	0.9503	0.4332	0.5939	0.4722	0.8498	0.5234	0.6439	0.5564	0.9079	0.4007	0.5767	0.4143	0.8218	0.5929	0.685	0.6536	0.9514
HCNOFClBr/C1686142	0.6419	0.7155	0.6859	0.9638	0.6713	0.7346	0.7222	0.9812	0.5604	0.6654	0.6141	0.9409	0.6272	0.7062	0.6691	0.949	0.6015	0.6902	0.6373	0.9424	0.6769	0.7383	0.7268	0.9766
HCNOFClBr/C1687532	0.8498	0.8648	0.8665	0.9619	0.8492	0.8643	0.8668	0.9622	0.6659	0.731	0.6772	0.8675	0.7407	0.782	0.754	0.9411	0.6379	0.7129	0.6365	0.8678	0.809	0.8326	0.822	0.9418
HCNOFClBr/C16879020	0.8129	0.8356	0.8468	0.9825	0.8031	0.828	0.8383	0.98	0.6734	0.7359	0.7205	0.9307	0.4929	0.6266	0.5267	0.8498	0.5385	0.6526	0.5857	0.8908	0.8117	0.8347	0.8452	0.9805
HCNOFClBr/C168833805	0.9102	0.9158	0.9316	0.985	0.9176	0.9224	0.9377	0.9828	0.8229	0.8434	0.8598	0.9355	0.482	0.6205	0.5242	0.7951	0.5696	0.6709	0.6222	0.8322	0.9083	0.9141	0.9305	0.9647
HCNOFClBr/C1688717	0.8023	0.8274	0.8233	0.9541	0.8009	0.8263	0.8213	0.9581	0.6915	0.748	0.7156	0.8921	0.6027	0.6909	0.6202	0.9193	0.5811	0.6778	0.5908	0.8611	0.796	0.8226	0.8107	0.9586
HCNOFClBr/C1689641	0.6865	0.7447	0.7143	0.9463	0.6665	0.7314	0.6931	0.9405	0.5541	0.6617	0.564	0.8711	0.6814	0.7412	0.7105	0.9201	0.421	0.5874	0.4342	0.8134	0.7521	0.7902	0.7721	0.954
HCNOFClBr/C1689823	0.7884	0.8169	0.8158	0.9768	0.7934	0.8207	0.8212	0.9764	0.655	0.7239	0.6906	0.9151	0.5419	0.6545	0.5573	0.8907	0.4856	0.6225	0.5087	0.8485	0.7736	0.8059	0.7957	0.9737
HCNOFClBr/C16898525	0.6511	0.7214	0.6885	0.9569	0.621	0.7023	0.6728	0.9448	0.4619	0.6095	0.5038	0.8722	0.4577	0.6072	0.4781	0.896	0.4081	0.5806	0.4072	0.8443	0.6478	0.7193	0.6907	0.9635
HCNOFClBr/C16930953	0.6984	0.7527	0.7338	0.9475	0.692	0.7483	0.7272	0.9476	0.7228	0.7694	0.772	0.9365	0.4542	0.6053	0.4767	0.8368	0.4923	0.6263	0.5111	0.8337	0.7217	0.7687	0.7594	0.9505
HCNOFClBr/C16932493	0.8132	0.8358	0.8391	0.9557	0.7939	0.821	0.8214	0.9492	0.7248	0.7708	0.7645	0.9097	0.4825	0.6208	0.492	0.8637	0.4798	0.6193	0.4886	0.8667	0.8347	0.8527	0.8666	0.9697
HCNOFClBr/C1694311	0.8125	0.8353	0.8516	0.9624	0.8014	0.8267	0.8412	0.9658	0.7615	0.797	0.8136	0.9515	0.4337	0.5942	0.4646	0.8933	0.482	0.6206	0.4984	0.9004	0.7957	0.8224	0.8371	0.967
HCNOFClBr/C16958853	0.7092	0.76	0.7528	0.9725	0.6672	0.7319	0.7229	0.9755	0.6587	0.7263	0.7179	0.9623	0.5645	0.6678	0.606	0.9311	0.5963	0.687	0.6324	0.9076	0.6849	0.7436	0.7386	0.976
HCNOFClBr/C1696204	0.8045	0.8291	0.8327	0.9697	0.8077	0.8316	0.8353	0.9738	0.7328	0.7764	0.7854	0.9563	0.562	0.6664	0.5817	0.9094	0.5873	0.6816	0.6055	0.9172	0.8158	0.8378	0.8389	0.9706
HCNOFClBr/C16967025	0.6814	0.7413	0.712	0.9505	0.6007	0.6897	0.6541	0.9154	0.4766	0.6176	0.5196	0.9086	0.6366	0.7121	0.6723	0.9184	0.6554	0.7242	0.7018	0.927	0.6448	0.7174	0.6819	0.9355
HCNOFClBr/C16993865	0.6	0.6893	0.6612	0.9535	0.5767	0.6752	0.657	0.9665	0.4208	0.5873	0.4998	0.9055	0.496	0.6283	0.5525	0.907	0.6252	0.7049	0.7038	0.9567	0.6143	0.6981	0.6878	0.9651
HCNOFClBr/C1700103	0.689	0.7463	0.7411	0.9696	0.6053	0.6926	0.684	0.9536	0.3706	0.561	0.4286	0.8968	0.5725	0.6726	0.623	0.9287	0.6605	0.7275	0.714	0.9602	0.7064	0.7581	0.7589	0.9663
HCNOFClBr/C1700294	0.843	0.8593	0.8638	0.9454	0.7951	0.8219	0.8179	0.9322	0.7566	0.7935	0.7928	0.9141	0.5483	0.6583	0.5581	0.8808	0.6423	0.7158	0.6609	0.9124	0.8342	0.8523	0.8588	0.9655
HCNOFClBr/C1700374	0.8482	0.8636	0.8669	0.9734	0.8272	0.8468	0.8454	0.9679	0.795	0.8219	0.8262	0.9661	0.4655	0.6115	0.4586	0.8634	0.5562	0.6629	0.5535	0.8982	0.8481	0.8635	0.8651	0.974
HCNOFClBr/C17016830	0.8448	0.8608	0.866	0.9587	0.8439	0.8601	0.8657	0.9609	0.7757	0.8074	0.8071	0.9148	0.5981	0.6881	0.608	0.9104	0.5456	0.6567	0.5609	0.9147	0.8517	0.8663	0.874	0.956
HCNOFClBr/C1701775	0.8645	0.8769	0.8784	0.9675	0.8526	0.8671	0.866	0.9697	0.6736	0.7361	0.6988	0.9002	0.7033	0.756	0.713	0.9053	0.6749	0.7369	0.6844	0.8643	0.817	0.8388	0.8369	0.9611
HCNOFClBr/C17042169	0.6435	0.7165	0.6753	0.9585	0.6443	0.717	0.6804	0.969	0.5654	0.6684	0.6151	0.9358	0.6391	0.7137	0.6722	0.9497	0.6051	0.6924	0.6233	0.9261	0.6497	0.7205	0.6845	0.9713
HCNOFClBr/C17044701	0.76	0.7959	0.7896	0.9589	0.7579	0.7944	0.7871	0.9617	0.6599	0.7271	0.6946	0.9397	0.4884	0.6241	0.4843	0.8767	0.5063	0.6342	0.5254	0.9115	0.7344	0.7776	0.7618	0.9597
HCNOFClBr/C17049740	0.8206	0.8416	0.8461	0.9629	0.8151	0.8373	0.8401	0.9623	0.7604	0.7962	0.7907	0.9372	0.5946	0.686	0.6033	0.8972	0.6757	0.7375	0.6974	0.9175	0.7833	0.8131	0.8127	0.9567
HCNOFClBr/C1705857	0.8857	0.8947	0.9003	0.9783	0.752	0.7901	0.7954	0.961	0.6862	0.7445	0.7209	0.9501	0.8494	0.8645	0.8722	0.9662	0.8075	0.8314	0.8351	0.9648	0.8622	0.8749	0.8792	0.9778
HCNOFClBr/C1706112	0.8588	0.8722	0.8788	0.9778	0.8285	0.8477	0.8522	0.9779	0.6977	0.7522	0.7545	0.9611	0.6995	0.7534	0.726	0.9431	0.6147	0.6984	0.6416	0.9287	0.8465	0.8622	0.8718	0.9804
HCNOFClBr/C1708298	0.5088	0.6356	0.5776	0.9603	0.4898	0.6249	0.5596	0.9545	0.3664	0.5588	0.4126	0.8967	0.4434	0.5994	0.4992	0.9252	0.4162	0.5849	0.477	0.9147	0.5027	0.6321	0.5786	0.9685
HCNOFClBr/C1711064	0.8703	0.8817	0.8941	0.9758	0.8526	0.8671	0.876	0.9722	0.7836	0.8133	0.8237	0.9584	0.5911	0.6838	0.6152	0.8998	0.6242	0.7043	0.6548	0.9092	0.8689	0.8805	0.8915	0.9786
HCNOFClBr/C1711075	0.912	0.9174	0.9324	0.991	0.9062	0.9123	0.9275	0.9922	0.8279	0.8473	0.8655	0.9803	0.4275	0.5909	0.4738	0.8108	0.4232	0.5886	0.4616	0.8054	0.9175	0.9223	0.937	0.9928
HCNOFClBr/C17123603	0.6615	0.7281	0.6544	0.9169	0.6676	0.7322	0.666	0.9349	0.5473	0.6577	0.5304	0.8526	0.701	0.7545	0.7049	0.9229	0.3723	0.5619	0.3304	0.7362	0.6905	0.7473	0.6794	0.9046
HCNOFClBr/C17123614	0.783	0.8128	0.7944	0.9377	0.7656	0.8	0.7771	0.9538	0.5787	0.6763	0.5774	0.8624	0.768	0.8017	0.7801	0.936	0.5271	0.646	0.5299	0.8118	0.7698	0.803	0.7713	0.9295
HCNOFClBr/C171243304	0.8141	0.8365	0.8562	0.992	0.8178	0.8394	0.8595	0.9924	0.7553	0.7925	0.8063	0.9866	0.3273	0.5389	0.3588	0.8029	0.3163	0.5333	0.3435	0.775	0.8473	0.8628	0.8833	0.993
HCNOFClBr/C1712705	0.8301	0.849	0.8507	0.9734	0.768	0.8018	0.791	0.9633	0.6905	0.7474	0.7304	0.9652	0.7333	0.7768	0.7592	0.9539	0.7159	0.7647	0.7474	0.9537	0.8195	0.8407	0.8415	0.9769
HCNOFClBr/C1714290	0.8204	0.8414	0.8486	0.9769	0.8154	0.8375	0.8421	0.9728	0.6878	0.7455	0.7305	0.9566	0.7443	0.7846	0.7857	0.9481	0.7118	0.7618	0.7667	0.9594	0.8311	0.8498	0.8581	0.9848
HCNOFClBr/C1719068	0.7783	0.8093	0.8203	0.9759	0.6783	0.7392	0.7452	0.9265	0.6056	0.6927	0.6594	0.9376	0.7504	0.7889	0.7995	0.9762	0.6571	0.7253	0.7223	0.966	0.784	0.8136	0.825	0.9746
HCNOFClBr/C1719831	0.8158	0.8378	0.8579	0.9845	0.8036	0.8284	0.8479	0.9816	0.7897	0.8179	0.8387	0.9703	0.3274	0.5389	0.3201	0.8129	0.3046	0.5274	0.2874	0.783	0.7947	0.8216	0.838	0.9703
HCNOFClBr/C17199290	0.8267	0.8464	0.8413	0.9676	0.8108	0.834	0.8234	0.9675	0.6976	0.7521	0.7183	0.9227	0.7312	0.7753	0.7422	0.9197	0.7058	0.7577	0.7229	0.9164	0.8042	0.8289	0.8195	0.9666
HCNOFClBr/C17201433	0.5165	0.6399	0.5227	0.9284	0.4222	0.5881	0.426	0.9054	0.4386	0.5968	0.4598	0.8913	0.5573	0.6636	0.5792	0.9068	0.6217	0.7027	0.6515	0.9195	0.6818	0.7415	0.7043	0.9542
HCNOFClBr/C1720383	0.5694	0.6708	0.6178	0.8682	0.4793	0.619	0.5535	0.8729	0.4887	0.6243	0.5357	0.8212	0.7084	0.7595	0.7542	0.88	0.6968	0.7516	0.7386	0.8906	0.6408	0.7148	0.6937	0.9063
HCNOFClBr/C1721262	0.8697	0.8812	0.8931	0.9825	0.8621	0.8749	0.8853	0.9831	0.7977	0.8239	0.8415	0.9636	0.5412	0.6542	0.5605	0.8963	0.5351	0.6506	0.5531	0.8955	0.8574	0.871	0.8843	0.9831
HCNOFClBr/C17213579	0.8635	0.8761	0.8859	0.9801	0.8659	0.8781	0.8894	0.9822	0.8057	0.83	0.8407	0.9647	0.5203	0.6421	0.5309	0.8685	0.5495	0.659	0.5589	0.8734	0.8611	0.874	0.8844	0.9801
HCNOFClBr/C17216089	0.8433	0.8596	0.8664	0.9684	0.8417	0.8583	0.8624	0.9736	0.8043	0.8289	0.8384	0.9584	0.5075	0.6348	0.5073	0.8835	0.5979	0.688	0.5971	0.8983	0.8707	0.882	0.8881	0.9807
HCNOFClBr/C17216625	0.8403	0.8571	0.8688	0.9468	0.8201	0.8412	0.8505	0.9385	0.7719	0.8046	0.8185	0.9116	0.4289	0.5916	0.4454	0.8623	0.4873	0.6235	0.5073	0.8714	0.8937	0.9015	0.9182	0.9716
HCNOFClBr/C1722107	0.8304	0.8493	0.8692	0.9821	0.8288	0.848	0.8697	0.9807	0.7634	0.7984	0.8226	0.9725	0.4564	0.6065	0.494	0.8883	0.5114	0.637	0.5539	0.8981	0.798	0.8242	0.8466	0.977
HCNOFClBr/C17227473	0.8537	0.868	0.8786	0.9646	0.8578	0.8713	0.8811	0.9682	0.7953	0.8221	0.8329	0.9335	0.4091	0.5811	0.4044	0.8582	0.4199	0.5869	0.4212	0.8634	0.8359	0.8536	0.8607	0.9663
HCNOFClBr/C1724396	0.6065	0.6933	0.642	0.9438	0.5813	0.6779	0.6349	0.9598	0.4226	0.5883	0.4492	0.8304	0.529	0.6471	0.5545	0.8892	0.314	0.5321	0.3091	0.7392	0.6044	0.692	0.6403	0.9224
HCNOFClBr/C17264027	0.7088	0.7598	0.7421	0.9497	0.6803	0.7405	0.7271	0.9649	0.4838	0.6215	0.5078	0.8453	0.5973	0.6876	0.6228	0.9073	0.3724	0.562	0.3751	0.7728	0.6686	0.7328	0.704	0.9178
HCNOFClBr/C17282007	0.7376	0.7798	0.7739	0.9452	0.7533	0.791	0.7789	0.9493	0.6465	0.7184	0.6639	0.8984	0.6983	0.7526	0.7188	0.9342	0.6409	0.7148	0.6784	0.9183	0.7758	0.8075	0.7924	0.9492
HCNOFClBr/C1728467	0.6137	0.6978	0.6491	0.9548	0.6192	0.7012	0.6621	0.9692	0.5489	0.6587	0.5985	0.9399	0.5873	0.6815	0.6167	0.9318	0.5363	0.6513	0.5445	0.9014	0.6367	0.7122	0.6781	0.9687
HCNOFClBr/C17290005	0.89	0.8983	0.9147	0.9839	0.8873	0.896	0.9124	0.9837	0.8565	0.8703	0.8953	0.9723	0.4785	0.6186	0.5125	0.8989	0.54	0.6535	0.5718	0.9045	0.8864	0.8953	0.9123	0.9823
HCNOFClBr/C17293537	0.8406	0.8574	0.8636	0.9835	0.7122	0.7621	0.7643	0.9584	0.5491	0.6588	0.596	0.9375	0.7511	0.7894	0.7844	0.97	0.7674	0.8013	0.8005	0.9693	0.8519	0.8665	0.8732	0.9848
HCNOFClBr/C17293559	0.8444	0.8604	0.8664	0.9829	0.7214	0.7685	0.7714	0.9573	0.5457	0.6568	0.5907	0.9415	0.7492	0.7881	0.7829	0.9683	0.7634	0.7984	0.7977	0.9668	0.8393	0.8563	0.8629	0.9832
HCNOFClBr/C17293571	0.8581	0.8716	0.8768	0.983	0.7377	0.7799	0.7797	0.9663	0.5511	0.66	0.5942	0.9419	0.7451	0.7851	0.7774	0.9676	0.7382	0.7803	0.7743	0.9619	0.842	0.8585	0.863	0.9839
HCNOFClBr/C1729675	0.8035	0.8283	0.8398	0.9549	0.7906	0.8186	0.8279	0.9522	0.7934	0.8207	0.8418	0.9513	0.427	0.5906	0.447	0.873	0.4802	0.6196	0.5045	0.8819	0.8527	0.8672	0.8838	0.967
HCNOFClBr/C17301234	0.6048	0.6922	0.6877	0.9216	0.5749	0.674	0.6765	0.9568	0.4145	0.584	0.5151	0.8959	0.4311	0.5928	0.5063	0.788	0.5609	0.6657	0.6641	0.9308	0.5773	0.6755	0.672	0.9509
HCNOFClBr/C17301949	0.5793	0.6767	0.6675	0.9399	0.5531	0.6611	0.66	0.9647	0.3931	0.5727	0.494	0.8853	0.3813	0.5666	0.4572	0.7865	0.5418	0.6545	0.6474	0.9449	0.5699	0.6711	0.672	0.981
HCNOFClBr/C17302011	0.5906	0.6835	0.6716	0.9376	0.5603	0.6654	0.6593	0.9591	0.4235	0.5888	0.5176	0.8914	0.4164	0.585	0.4929	0.8026	0.5856	0.6805	0.6846	0.9457	0.5979	0.688	0.688	0.9637
HCNOFClBr/C1730376	0.8252	0.8452	0.846	0.9752	0.7397	0.7813	0.7792	0.9625	0.586	0.6808	0.6275	0.9426	0.8103	0.8336	0.8358	0.9656	0.7881	0.8167	0.8165	0.961	0.8724	0.8835	0.8911	0.9824
HCNOFClBr/C17312720	0.6178	0.7003	0.693	0.935	0.5908	0.6836	0.6825	0.9581	0.4261	0.5901	0.5181	0.8931	0.4504	0.6032	0.5279	0.833	0.6476	0.7191	0.7382	0.96	0.739	0.7808	0.8025	0.9235
HCNOFClBr/C1731799	0.7606	0.7964	0.7962	0.967	0.7609	0.7966	0.7982	0.9747	0.7499	0.7886	0.8062	0.9493	0.5241	0.6443	0.5618	0.924	0.5743	0.6737	0.6082	0.9438	0.7956	0.8223	0.8309	0.9779
HCNOFClBr/C1731846	0.7431	0.7837	0.7766	0.9653	0.7298	0.7743	0.7686	0.9749	0.7066	0.7583	0.7621	0.9396	0.5978	0.6879	0.6293	0.9369	0.5558	0.6627	0.5838	0.9319	0.7734	0.8057	0.8094	0.9772
HCNOFClBr/C1731868	0.7132	0.7628	0.749	0.9651	0.6991	0.7531	0.7411	0.9728	0.6957	0.7508	0.7524	0.9443	0.5876	0.6817	0.6231	0.9408	0.5662	0.6689	0.5974	0.9356	0.7366	0.7791	0.7776	0.9776
HCNOFClBr/C1732087	0.8085	0.8321	0.8424	0.9686	0.8205	0.8415	0.8532	0.977	0.79	0.8181	0.844	0.9504	0.5268	0.6458	0.5639	0.9123	0.5655	0.6684	0.5986	0.9211	0.8594	0.8727	0.8871	0.9782
HCNOFClBr/C1732101	0.7742	0.8063	0.8109	0.9677	0.7814	0.8116	0.8181	0.9757	0.755	0.7923	0.8129	0.9494	0.515	0.6391	0.5534	0.9171	0.5659	0.6687	0.6003	0.9332	0.8163	0.8382	0.8503	0.979
HCNOFClBr/C1732134	0.7164	0.765	0.7591	0.9754	0.6739	0.7363	0.7341	0.9714	0.462	0.6095	0.5335	0.9248	0.657	0.7252	0.6973	0.949	0.668	0.7324	0.7124	0.9426	0.7108	0.7611	0.7594	0.9821
HCNOFClBr/C17329156	0.8338	0.8519	0.8639	0.972	0.7408	0.7821	0.7875	0.9466	0.6597	0.727	0.7191	0.902	0.7558	0.7928	0.8031	0.966	0.7127	0.7624	0.7677	0.9737	0.8103	0.8336	0.8411	0.9788
HCNOFClBr/C17329872	0.8011	0.8265	0.8384	0.974	0.8024	0.8275	0.8404	0.9749	0.7944	0.8214	0.8333	0.9682	0.3563	0.5537	0.3395	0.8138	0.4085	0.5808	0.4094	0.8436	0.82	0.8411	0.8546	0.9786
HCNOFClBr/C1734798	0.6999	0.7537	0.7455	0.9728	0.7014	0.7547	0.7451	0.9749	0.7002	0.7539	0.7482	0.9545	0.3835	0.5677	0.3697	0.8415	0.4069	0.58	0.395	0.8558	0.74	0.7815	0.7765	0.9706
HCNOFClBr/C17351289	0.6093	0.695	0.6587	0.9412	0.6304	0.7082	0.6949	0.9408	0.3925	0.5724	0.4458	0.8787	0.5048	0.6333	0.5522	0.9152	0.6263	0.7056	0.6845	0.9443	0.7018	0.755	0.7563	0.9628
HCNOFClBr/C17356193	0.588	0.682	0.5988	0.9065	0.5843	0.6797	0.6067	0.9264	0.5214	0.6427	0.5009	0.8019	0.7099	0.7605	0.7165	0.9319	0.3885	0.5703	0.3743	0.7717	0.5951	0.6863	0.5879	0.8689
HCNOFClBr/C17357141	0.9015	0.9082	0.9185	0.9674	0.902	0.9087	0.9183	0.9683	0.7744	0.8065	0.798	0.9206	0.4452	0.6004	0.4284	0.8458	0.5247	0.6446	0.5323	0.8665	0.8839	0.8931	0.9005	0.9728
HCNOFClBr/C1735848	0.79	0.8181	0.8518	0.9883	0.7965	0.823	0.8568	0.9885	0.7784	0.8094	0.8438	0.9914	0.2856	0.5178	0.3712	0.9359	0.3152	0.5327	0.4099	0.9355	0.7943	0.8213	0.8568	0.9934
HCNOFClBr/C17362173	0.6987	0.7529	0.7091	0.9052	0.6607	0.7276	0.6657	0.8769	0.553	0.6611	0.5519	0.8139	0.5912	0.6839	0.5891	0.8819	0.5058	0.6339	0.5229	0.8423	0.7325	0.7762	0.7428	0.9284
HCNOFClBr/C1736603	0.8958	0.9033	0.924	0.9816	0.8903	0.8985	0.9193	0.9778	0.7944	0.8214	0.8413	0.9768	0.3997	0.5762	0.4459	0.8591	0.3915	0.5719	0.4299	0.858	0.9122	0.9176	0.9365	0.983
HCNOFClBr/C1736749	0.7637	0.7986	0.8184	0.9504	0.7733	0.8056	0.8273	0.9528	0.72	0.7675	0.7793	0.8677	0.4469	0.6013	0.4857	0.8316	0.4737	0.6159	0.519	0.838	0.82	0.8411	0.8645	0.9532
HCNOFClBr/C1737195	0.7827	0.8126	0.8147	0.9708	0.7782	0.8093	0.8059	0.9725	0.6451	0.7176	0.6921	0.9598	0.4649	0.6112	0.4705	0.8627	0.5281	0.6466	0.5329	0.8815	0.8087	0.8323	0.8364	0.9775
HCNOFClBr/C17377956	0.8519	0.8665	0.8745	0.9793	0.8265	0.8462	0.8517	0.9765	0.7387	0.7806	0.7751	0.9165	0.6468	0.7187	0.6717	0.9288	0.6125	0.697	0.6398	0.908	0.8582	0.8717	0.8785	0.965
HCNOFClBr/C1738369	0.6118	0.6965	0.6495	0.9157	0.5566	0.6632	0.5944	0.893	0.4221	0.588	0.4728	0.8549	0.6042	0.6918	0.6426	0.9496	0.6007	0.6897	0.6397	0.9564	0.6795	0.74	0.7244	0.9601
HCNOFClBr/C174013297	0.77	0.8032	0.8195	0.9798	0.7699	0.8032	0.8191	0.9819	0.6931	0.7491	0.7525	0.975	0.3213	0.5358	0.3414	0.8202	0.3468	0.5488	0.3669	0.8187	0.8176	0.8392	0.8582	0.9846
HCNOFClBr/C17408149	0.7577	0.7942	0.8124	0.9837	0.7543	0.7918	0.8087	0.9853	0.6871	0.745	0.7521	0.9795	0.3424	0.5466	0.3718	0.8555	0.3526	0.5517	0.375	0.8523	0.8057	0.83	0.8512	0.9918
HCNOFClBr/C17408161	0.6942	0.7498	0.7327	0.9621	0.6917	0.7481	0.7284	0.9684	0.647	0.7188	0.6953	0.953	0.4771	0.6179	0.4855	0.8763	0.4915	0.6258	0.5004	0.877	0.6878	0.7455	0.7192	0.9664
HCNOFClBr/C17417093	0.6257	0.7052	0.6899	0.9682	0.6177	0.7002	0.6786	0.9613	0.5331	0.6495	0.5962	0.9403	0.2749	0.5124	0.2852	0.7737	0.3276	0.539	0.3521	0.8055	0.6373	0.7125	0.7026	0.98
HCNOFClBr/C17432381	0.7704	0.8035	0.7906	0.9658	0.7907	0.8186	0.809	0.9727	0.6625	0.7288	0.7125	0.9467	0.565	0.6682	0.5827	0.9123	0.625	0.7048	0.6295	0.9133	0.7716	0.8044	0.7879	0.9694
HCNOFClBr/C17451182	0.9124	0.9178	0.9307	0.9866	0.8994	0.9064	0.9193	0.9833	0.8742	0.8849	0.9024	0.9753	0.4077	0.5804	0.416	0.8679	0.4996	0.6304	0.5101	0.8872	0.895	0.9026	0.9139	0.9867
HCNOFClBr/C17455139	0.757	0.7937	0.7994	0.9829	0.7625	0.7977	0.8066	0.9861	0.6255	0.7051	0.697	0.9589	0.5923	0.6846	0.6338	0.9582	0.6261	0.7055	0.6691	0.9629	0.7003	0.7539	0.7526	0.9802
HCNOFClBr/C1745819	0.847	0.8625	0.8576	0.9659	0.832	0.8505	0.8414	0.9658	0.6769	0.7383	0.6894	0.9064	0.7524	0.7904	0.7683	0.9459	0.518	0.6408	0.5364	0.8286	0.7838	0.8134	0.7895	0.9402
HCNOFClBr/C1746130	0.863	0.8756	0.8861	0.982	0.8243	0.8445	0.8516	0.9715	0.8317	0.8503	0.8674	0.9785	0.5565	0.6631	0.5903	0.9097	0.5831	0.679	0.6218	0.9257	0.8367	0.8543	0.8631	0.9846
HCNOFClBr/C1746232	0.7424	0.7832	0.7722	0.9774	0.6713	0.7346	0.7194	0.9585	0.618	0.7004	0.6643	0.9669	0.697	0.7517	0.7276	0.9575	0.7203	0.7677	0.7611	0.947	0.752	0.7901	0.7831	0.9769
HCNOFClBr/C1746776	0.7103	0.7608	0.7392	0.931	0.7125	0.7623	0.7401	0.9343	0.6723	0.7352	0.7016	0.897	0.5321	0.6489	0.5453	0.8896	0.4622	0.6097	0.4772	0.8725	0.7135	0.763	0.7299	0.9279
HCNOFClBr/C17480692	0.845	0.8609	0.8611	0.9751	0.7367	0.7792	0.7642	0.9554	0.667	0.7317	0.694	0.9276	0.8264	0.8461	0.8482	0.9615	0.7732	0.8056	0.7919	0.9226	0.8461	0.8618	0.8589	0.9557
HCNOFClBr/C17481275	0.8198	0.8409	0.8327	0.9542	0.8221	0.8428	0.8354	0.9501	0.7005	0.7541	0.7054	0.8851	0.6336	0.7102	0.6308	0.8982	0.6235	0.7039	0.6211	0.8863	0.8004	0.826	0.8087	0.9423
HCNOFClBr/C1749048	0.8509	0.8657	0.8738	0.9729	0.8523	0.8668	0.8747	0.9743	0.816	0.838	0.8549	0.9708	0.4681	0.6129	0.4732	0.8754	0.513	0.6379	0.5369	0.9173	0.8451	0.861	0.8668	0.9728
HCNOFClBr/C175135112	0.5964	0.687	0.6216	0.9426	0.5826	0.6787	0.6009	0.9413	0.5241	0.6443	0.5155	0.8897	0.621	0.7023	0.6373	0.9351	0.5212	0.6426	0.553	0.9055	0.6201	0.7017	0.6229	0.9269
HCNOFClBr/C175205104	0.832	0.8505	0.8474	0.9505	0.8422	0.8587	0.8557	0.9555	0.7759	0.8076	0.7955	0.8983	0.523	0.6436	0.5091	0.8479	0.5176	0.6405	0.4958	0.824	0.827	0.8466	0.8368	0.9508
HCNOFClBr/C17527285	0.7505	0.789	0.7898	0.9712	0.6701	0.7338	0.7354	0.9553	0.4639	0.6106	0.5164	0.9159	0.644	0.7169	0.6882	0.9479	0.7058	0.7577	0.7525	0.9603	0.7591	0.7952	0.8028	0.9778
HCNOFClBr/C175277937	0.7171	0.7655	0.7254	0.933	0.7164	0.765	0.7138	0.9259	0.5577	0.6638	0.5316	0.8671	0.6742	0.7365	0.6778	0.9169	0.6343	0.7107	0.629	0.8885	0.7082	0.7594	0.713	0.9271
HCNOFClBr/C17530697	0.7787	0.8097	0.8114	0.9643	0.7569	0.7936	0.7893	0.9669	0.7161	0.7648	0.7642	0.9485	0.5254	0.645	0.5336	0.9016	0.5745	0.6738	0.58	0.9073	0.7548	0.7921	0.7823	0.9717
HCNOFClBr/C17537643	0.8926	0.9005	0.9169	0.9839	0.8895	0.8979	0.9134	0.9894	0.8453	0.8612	0.8799	0.9785	0.4501	0.6031	0.4643	0.8702	0.566	0.6687	0.5876	0.8948	0.8759	0.8864	0.9024	0.9917
HCNOFClBr/C1754558	0.8313	0.85	0.8583	0.9754	0.8247	0.8448	0.852	0.9793	0.7667	0.8008	0.8157	0.9521	0.5438	0.6557	0.5718	0.9112	0.5796	0.6769	0.5988	0.9149	0.8543	0.8685	0.8783	0.9827
HCNOFClBr/C17564646	0.7688	0.8024	0.8182	0.9848	0.762	0.7973	0.8123	0.981	0.7103	0.7608	0.7743	0.9738	0.3058	0.528	0.3166	0.8058	0.276	0.513	0.2746	0.7877	0.77	0.8032	0.8161	0.9792
HCNOFClBr/C1757422	0.5963	0.687	0.6432	0.9539	0.6075	0.6939	0.6565	0.9684	0.5228	0.6435	0.5881	0.9431	0.5144	0.6387	0.5408	0.9237	0.4955	0.6281	0.5147	0.9124	0.5797	0.6769	0.6312	0.9671
HCNOFClBr/C1758469	0.8151	0.8373	0.8366	0.958	0.8024	0.8275	0.8214	0.9408	0.7013	0.7547	0.7294	0.8558	0.6368	0.7122	0.656	0.9153	0.5089	0.6356	0.5172	0.8176	0.7989	0.8248	0.8222	0.9553
HCNOFClBr/C1758856	0.7134	0.7629	0.7597	0.972	0.6933	0.7492	0.7543	0.9637	0.4137	0.5835	0.4786	0.9154	0.65	0.7207	0.6973	0.9447	0.7538	0.7914	0.8036	0.963	0.7135	0.763	0.7663	0.9781
HCNOFClBr/C1758889	0.7026	0.7555	0.7483	0.9726	0.6729	0.7356	0.7327	0.9654	0.3816	0.5667	0.444	0.9159	0.6502	0.7208	0.6947	0.948	0.7438	0.7842	0.7916	0.9593	0.7305	0.7748	0.7805	0.9779
HCNOFClBr/C1759531	0.8088	0.8324	0.8405	0.9634	0.8041	0.8288	0.8355	0.9636	0.6531	0.7227	0.6962	0.9067	0.6102	0.6956	0.6447	0.8921	0.5719	0.6722	0.6152	0.8676	0.7905	0.8185	0.8213	0.9541
HCNOFClBr/C17603575	0.7083	0.7594	0.74	0.966	0.6572	0.7254	0.7086	0.9593	0.4923	0.6263	0.5374	0.9482	0.6205	0.7019	0.6531	0.9478	0.6866	0.7448	0.7329	0.9496	0.7245	0.7706	0.7637	0.9802
HCNOFClBr/C17603768	0.6519	0.7219	0.6728	0.9313	0.6067	0.6934	0.6435	0.915	0.5094	0.6359	0.5525	0.9119	0.6261	0.7055	0.6532	0.9153	0.5998	0.6891	0.6456	0.9089	0.6453	0.7177	0.6746	0.9262
HCNOFClBr/C1761713	0.5911	0.6839	0.6117	0.9323	0.5871	0.6814	0.6162	0.9065	0.385	0.5685	0.3873	0.8383	0.4332	0.5939	0.4344	0.8572	0.329	0.5397	0.2992	0.7667	0.6347	0.7109	0.663	0.9385
HCNOFClBr/C17619975	0.8333	0.8516	0.854	0.9831	0.7043	0.7567	0.742	0.959	0.6038	0.6916	0.6466	0.961	0.7473	0.7868	0.791	0.9538	0.7858	0.8149	0.8174	0.9715	0.7783	0.8093	0.8059	0.9756
HCNOFClBr/C17625831	0.8552	0.8692	0.8767	0.9752	0.8272	0.8468	0.85	0.9738	0.6325	0.7095	0.658	0.9041	0.6657	0.7309	0.7019	0.9201	0.6175	0.7001	0.6506	0.8725	0.7503	0.7889	0.7841	0.9645
HCNOFClBr/C1768316	0.7915	0.8192	0.8485	0.9822	0.5543	0.6618	0.6434	0.978	0.8041	0.8288	0.8587	0.9738	0.5042	0.6329	0.592	0.8921	0.4327	0.5937	0.5089	0.8807	0.8201	0.8411	0.8707	0.96
HCNOFClBr/C17696230	0.8126	0.8353	0.8442	0.9555	0.8112	0.8343	0.8413	0.9596	0.736	0.7787	0.796	0.933	0.6171	0.6998	0.6429	0.9102	0.5343	0.6502	0.5506	0.8886	0.8234	0.8437	0.8552	0.9746
HCNOFClBr/C17700093	0.6624	0.7288	0.739	0.9887	0.6484	0.7196	0.727	0.985	0.6202	0.7018	0.6977	0.9734	0.2938	0.5219	0.3337	0.7783	0.3639	0.5575	0.4227	0.8096	0.5659	0.6687	0.6524	0.9847
HCNOFClBr/C17702839	0.7345	0.7777	0.7687	0.97	0.7189	0.7667	0.7534	0.9688	0.6796	0.7401	0.7322	0.9505	0.4267	0.5905	0.4294	0.8746	0.4838	0.6216	0.4876	0.89	0.7626	0.7978	0.7965	0.9777
HCNOFClBr/C177106	0.7158	0.7646	0.7671	0.98	0.6862	0.7445	0.7455	0.9833	0.5586	0.6643	0.636	0.9376	0.6181	0.7005	0.6641	0.9639	0.6127	0.6971	0.6599	0.9474	0.7207	0.7679	0.7739	0.9813
HCNOFClBr/C17715003	0.5413	0.6542	0.5896	0.9167	0.464	0.6106	0.5454	0.9101	0.4257	0.5899	0.474	0.8612	0.5646	0.6679	0.6091	0.8959	0.6135	0.6976	0.6592	0.9276	0.5675	0.6696	0.6244	0.93
HCNOFClBr/C17715694	0.8678	0.8796	0.8897	0.9829	0.8681	0.8798	0.8908	0.9836	0.784	0.8136	0.8277	0.9707	0.5652	0.6683	0.5858	0.9056	0.5906	0.6835	0.6148	0.9238	0.857	0.8707	0.8839	0.9837
HCNOFClBr/C17719798	0.782	0.8121	0.7972	0.9362	0.7597	0.7957	0.7812	0.9523	0.5944	0.6858	0.6082	0.8565	0.7381	0.7802	0.7512	0.8992	0.4653	0.6113	0.4733	0.7179	0.791	0.8188	0.8043	0.9282
HCNOFClBr/C1775275	0.7496	0.7884	0.782	0.9714	0.7463	0.786	0.7738	0.9682	0.7099	0.7605	0.7558	0.961	0.4746	0.6164	0.4792	0.8576	0.564	0.6676	0.5757	0.8974	0.752	0.7901	0.784	0.9753
HCNOFClBr/C1779197	0.8334	0.8517	0.864	0.9858	0.8443	0.8604	0.8744	0.9893	0.6601	0.7273	0.7273	0.9516	0.6385	0.7133	0.6777	0.9613	0.6836	0.7427	0.723	0.9673	0.7989	0.8248	0.8401	0.9869
HCNOFClBr/C17793952	0.6461	0.7182	0.674	0.9318	0.6474	0.719	0.6679	0.9425	0.4869	0.6233	0.4783	0.8417	0.6598	0.727	0.6745	0.9068	0.5376	0.652	0.5548	0.8359	0.6453	0.7177	0.6627	0.9076
HCNOFClBr/C1783251	0.8137	0.8362	0.8431	0.9702	0.7955	0.8223	0.8265	0.9684	0.7711	0.8041	0.821	0.9667	0.4174	0.5855	0.421	0.8559	0.4124	0.5828	0.4258	0.8958	0.8079	0.8317	0.845	0.973
HCNOFClBr/C178374782	0.8202	0.8412	0.8395	0.9554	0.8294	0.8485	0.8471	0.9611	0.7374	0.7797	0.761	0.9117	0.5765	0.675	0.5746	0.8715	0.5892	0.6827	0.6084	0.9044	0.839	0.8561	0.8542	0.9586
HCNOFClBr/C1785951	0.8284	0.8477	0.8637	0.985	0.8194	0.8406	0.8554	0.9842	0.7321	0.776	0.7858	0.969	0.3318	0.5411	0.3411	0.821	0.402	0.5774	0.4111	0.8446	0.8468	0.8624	0.8775	0.9855
HCNOFClBr/C17874327	0.8524	0.867	0.876	0.9619	0.8403	0.8572	0.8648	0.9676	0.8182	0.8397	0.8528	0.9543	0.5397	0.6533	0.5548	0.8829	0.5052	0.6336	0.51	0.8723	0.8164	0.8383	0.8416	0.9677
HCNOFClBr/C17894256	0.8574	0.871	0.8699	0.9618	0.8677	0.8795	0.88	0.9664	0.7678	0.8016	0.791	0.9147	0.6009	0.6898	0.5835	0.8754	0.6075	0.6939	0.5914	0.874	0.8277	0.8471	0.837	0.9443
HCNOFClBr/C1792172	0.6424	0.7158	0.6689	0.9473	0.6399	0.7142	0.6663	0.9561	0.5867	0.6812	0.6139	0.8829	0.6093	0.695	0.6301	0.9244	0.5146	0.6389	0.5115	0.8577	0.6553	0.7241	0.6757	0.9389
HCNOFClBr/C1792810	0.6482	0.7195	0.6733	0.9443	0.6411	0.715	0.6671	0.9539	0.4936	0.627	0.5003	0.8598	0.6335	0.7101	0.651	0.9253	0.545	0.6564	0.5687	0.8653	0.659	0.7265	0.6798	0.9449
HCNOFClBr/C1793073	0.4152	0.5843	0.4368	0.9225	0.408	0.5805	0.4313	0.9216	0.3769	0.5643	0.4137	0.9173	0.2408	0.4954	0.1665	0.6857	0.2464	0.4982	0.166	0.6846	0.3973	0.5749	0.4156	0.9249
HCNOFClBr/C1795159	0.4954	0.628	0.6031	0.9201	0.4749	0.6166	0.6046	0.9499	0.3023	0.5262	0.4027	0.8596	0.3165	0.5334	0.3941	0.7431	0.496	0.6284	0.613	0.936	0.518	0.6408	0.6357	0.9767
HCNOFClBr/C1795160	0.5014	0.6314	0.6052	0.9099	0.4782	0.6184	0.6039	0.944	0.3209	0.5356	0.4229	0.8776	0.3529	0.5519	0.4322	0.7551	0.4998	0.6305	0.6143	0.9247	0.5143	0.6387	0.6305	0.9728
HCNOFClBr/C1795171	0.5042	0.633	0.603	0.9307	0.4789	0.6188	0.6003	0.9506	0.3328	0.5416	0.4349	0.8797	0.3733	0.5624	0.4504	0.8002	0.5174	0.6405	0.6276	0.9491	0.509	0.6357	0.618	0.9716
HCNOFClBr/C1795217	0.5425	0.6549	0.6354	0.9238	0.5157	0.6395	0.6307	0.9464	0.3381	0.5444	0.4406	0.8809	0.3769	0.5643	0.4491	0.7901	0.5393	0.6531	0.6435	0.9366	0.5424	0.6549	0.6449	0.9571
HCNOFClBr/C1795262	0.5723	0.6725	0.6656	0.8975	0.5532	0.6612	0.6634	0.9556	0.3842	0.5681	0.4898	0.8639	0.3486	0.5497	0.4254	0.7183	0.5058	0.6338	0.6159	0.8792	0.5832	0.6791	0.6863	0.9733
HCNOFClBr/C1795273	0.5976	0.6878	0.6904	0.8802	0.5812	0.6778	0.689	0.9608	0.4178	0.5857	0.5252	0.8483	0.3419	0.5463	0.4213	0.6527	0.5032	0.6324	0.6151	0.8312	0.5807	0.6775	0.6884	0.9567
HCNOFClBr/C1795966	0.8351	0.853	0.8527	0.9662	0.8155	0.8376	0.8336	0.9674	0.7066	0.7583	0.7365	0.8764	0.6543	0.7235	0.6637	0.9095	0.658	0.7259	0.6682	0.8988	0.8324	0.8508	0.8519	0.9591
HCNOFClBr/C17976806	0.5714	0.672	0.5799	0.9081	0.5492	0.6588	0.5667	0.899	0.3923	0.5723	0.3655	0.7955	0.5888	0.6824	0.5944	0.8968	0.326	0.5382	0.3027	0.7025	0.627	0.7061	0.6567	0.9245
HCNOFClBr/C1797746	0.8437	0.8599	0.8703	0.984	0.8145	0.8368	0.8431	0.9804	0.7589	0.7951	0.8052	0.9733	0.5584	0.6642	0.5756	0.9032	0.636	0.7117	0.656	0.9192	0.8515	0.8662	0.879	0.9872
HCNOFClBr/C179897906	0.8562	0.87	0.8949	0.9775	0.8454	0.8613	0.8852	0.9788	0.6821	0.7417	0.7424	0.9362	0.3612	0.5562	0.4095	0.8145	0.355	0.553	0.4054	0.8219	0.8441	0.8602	0.8836	0.9866
HCNOFClBr/C1801101	0.7073	0.7587	0.7471	0.9558	0.7222	0.769	0.7622	0.9552	0.6735	0.736	0.7079	0.9144	0.3627	0.557	0.3453	0.84	0.3615	0.5564	0.3482	0.8383	0.7472	0.7867	0.7828	0.9591
HCNOFClBr/C18017737	0.7539	0.7915	0.765	0.9526	0.7201	0.7675	0.7355	0.9597	0.587	0.6814	0.601	0.8889	0.6393	0.7138	0.644	0.8916	0.3899	0.5711	0.3902	0.7228	0.7517	0.7899	0.7626	0.9618
HCNOFClBr/C1805329	0.7174	0.7657	0.7406	0.9444	0.7072	0.7587	0.7314	0.9496	0.5496	0.6591	0.5563	0.857	0.5904	0.6834	0.5947	0.8812	0.4906	0.6254	0.496	0.8315	0.7419	0.7828	0.7592	0.9424
HCNOFClBr/C1806297	0.8009	0.8263	0.8242	0.9753	0.7984	0.8245	0.82	0.9713	0.6103	0.6956	0.6321	0.8996	0.638	0.713	0.6729	0.9394	0.4861	0.6228	0.5235	0.8325	0.7608	0.7965	0.7801	0.9521
HCNOFClBr/C18063020	0.8859	0.8948	0.911	0.9873	0.8813	0.8909	0.9067	0.9875	0.8448	0.8608	0.8768	0.974	0.3152	0.5327	0.3387	0.7722	0.3202	0.5353	0.3363	0.7588	0.889	0.8975	0.9136	0.9885
HCNOFClBr/C18063031	0.7404	0.7818	0.7716	0.957	0.7342	0.7775	0.7649	0.9543	0.6461	0.7182	0.6713	0.9066	0.4061	0.5796	0.3998	0.8292	0.3967	0.5746	0.3987	0.8436	0.748	0.7872	0.7738	0.9551
HCNOFClBr/C18066687	0.8725	0.8835	0.8934	0.9806	0.8694	0.8809	0.8904	0.98	0.7732	0.8055	0.8178	0.9596	0.5618	0.6663	0.5838	0.9041	0.6133	0.6975	0.6343	0.9183	0.8851	0.8941	0.9046	0.9842
HCNOFClBr/C18068069	0.7919	0.8195	0.8217	0.952	0.7654	0.7999	0.8011	0.9687	0.5163	0.6398	0.5516	0.8454	0.7338	0.7771	0.7634	0.9179	0.508	0.6351	0.5381	0.7722	0.7303	0.7747	0.7646	0.9196
HCNOFClBr/C18071357	0.6355	0.7114	0.6602	0.9197	0.6034	0.6913	0.6409	0.9171	0.5239	0.6442	0.5669	0.8856	0.6121	0.6967	0.6382	0.9226	0.513	0.638	0.5293	0.892	0.7494	0.7882	0.7812	0.9588
HCNOFClBr/C1809105	0.6861	0.7444	0.7322	0.9612	0.6361	0.7118	0.6899	0.9574	0.5759	0.6746	0.6375	0.9344	0.6801	0.7404	0.7195	0.9578	0.7038	0.7563	0.7398	0.9615	0.7015	0.7547	0.7488	0.9666
HCNOFClBr/C18094014	0.5796	0.6768	0.6425	0.9509	0.5524	0.6607	0.6371	0.9608	0.4118	0.5826	0.487	0.9411	0.4911	0.6256	0.5443	0.8944	0.5648	0.668	0.6482	0.9493	0.5869	0.6813	0.6618	0.9741
HCNOFClBr/C18113036	0.7765	0.808	0.8077	0.9672	0.7909	0.8188	0.8227	0.9677	0.6942	0.7498	0.7298	0.9078	0.5282	0.6466	0.5384	0.9068	0.5197	0.6418	0.5455	0.9258	0.7888	0.8172	0.8179	0.9708
HCNOFClBr/C18152799	0.9157	0.9207	0.9329	0.9814	0.9122	0.9176	0.9298	0.9801	0.8858	0.8947	0.9151	0.9706	0.4475	0.6016	0.4592	0.8515	0.4953	0.628	0.5031	0.8629	0.8891	0.8975	0.9092	0.9783
HCNOFClBr/C18172673	0.6521	0.7221	0.7016	0.9668	0.644	0.7168	0.7102	0.9652	0.464	0.6106	0.528	0.9537	0.538	0.6523	0.5846	0.9128	0.6482	0.7195	0.7125	0.9362	0.7067	0.7583	0.7601	0.9734
HCNOFClBr/C1817670	0.8175	0.8392	0.8285	0.9639	0.7986	0.8246	0.8125	0.9686	0.6653	0.7306	0.6759	0.8935	0.7656	0.8	0.7774	0.9559	0.4523	0.6042	0.4534	0.8087	0.8318	0.8504	0.8373	0.9619
HCNOFClBr/C1818286	0.8648	0.8771	0.8891	0.9763	0.871	0.8823	0.8942	0.9785	0.7957	0.8224	0.8388	0.9547	0.53	0.6477	0.5516	0.9018	0.5929	0.6849	0.6142	0.917	0.8723	0.8834	0.8962	0.9798
HCNOFClBr/C1820800	0.6849	0.7436	0.7274	0.9518	0.6746	0.7368	0.7136	0.9432	0.4849	0.6222	0.5024	0.8677	0.6407	0.7147	0.6787	0.9483	0.6457	0.7179	0.6862	0.947	0.6887	0.7462	0.7143	0.9419
HCNOFClBr/C1821121	0.8133	0.8359	0.8293	0.9525	0.7911	0.8189	0.8069	0.9588	0.6206	0.702	0.6449	0.8891	0.706	0.7579	0.7193	0.904	0.5587	0.6644	0.5847	0.8188	0.8034	0.8283	0.8153	0.9611
HCNOFClBr/C1821381	0.7967	0.8231	0.8184	0.97	0.7665	0.8007	0.7922	0.9667	0.6077	0.694	0.633	0.9064	0.7574	0.794	0.7827	0.9601	0.6459	0.7181	0.6668	0.9223	0.7699	0.8032	0.7898	0.9453
HCNOFClBr/C18217124	0.6674	0.732	0.7006	0.9592	0.6655	0.7308	0.7028	0.9676	0.6023	0.6907	0.6534	0.9356	0.6223	0.7031	0.6518	0.9305	0.5743	0.6737	0.5889	0.91	0.6697	0.7335	0.707	0.972
HCNOFClBr/C18220901	0.8374	0.8548	0.859	0.9729	0.8011	0.8265	0.8249	0.9732	0.7033	0.756	0.7459	0.9417	0.5612	0.6659	0.5825	0.9153	0.602	0.6905	0.6193	0.9186	0.8563	0.8701	0.876	0.9788
HCNOFClBr/C1823149	0.7503	0.7889	0.7665	0.9192	0.6307	0.7084	0.6703	0.9178	0.5426	0.655	0.5613	0.8759	0.8004	0.826	0.823	0.9461	0.7811	0.8114	0.8006	0.9276	0.816	0.838	0.832	0.937
HCNOFClBr/C18232309	0.8116	0.8346	0.8413	0.9567	0.7864	0.8154	0.8201	0.9504	0.7057	0.7576	0.7589	0.9245	0.6513	0.7215	0.6854	0.9171	0.7513	0.7896	0.7825	0.9354	0.8187	0.8401	0.8481	0.9547
HCNOFClBr/C1823478	0.6858	0.7442	0.7243	0.874	0.6734	0.7359	0.7095	0.8749	0.6274	0.7063	0.674	0.8491	0.4404	0.5978	0.4623	0.8486	0.4796	0.6192	0.5352	0.9427	0.4897	0.6248	0.5156	0.8177
HCNOFClBr/C18244478	0.6872	0.7451	0.7051	0.9467	0.6622	0.7286	0.6876	0.9578	0.5416	0.6544	0.5611	0.8879	0.633	0.7098	0.6443	0.912	0.4208	0.5873	0.4252	0.767	0.6799	0.7403	0.6959	0.9556
HCNOFClBr/C1825112	0.7879	0.8165	0.8236	0.9625	0.7797	0.8104	0.8146	0.9701	0.7267	0.7722	0.7828	0.967	0.6686	0.7328	0.7048	0.9596	0.7214	0.7685	0.7548	0.9653	0.7867	0.8156	0.8192	0.9688
HCNOFClBr/C1825214	0.8574	0.871	0.8947	0.987	0.7533	0.791	0.8118	0.9764	0.7734	0.8057	0.8276	0.9815	0.4861	0.6229	0.5473	0.9151	0.4568	0.6067	0.508	0.9133	0.8204	0.8414	0.8656	0.98
HCNOFClBr/C1826284	0.6932	0.7491	0.7112	0.9628	0.6877	0.7455	0.7029	0.9589	0.5354	0.6508	0.5458	0.8979	0.6473	0.719	0.6667	0.9346	0.5351	0.6506	0.549	0.8767	0.7245	0.7706	0.7339	0.9498
HCNOFClBr/C18276998	0.5527	0.6609	0.5945	0.9509	0.5405	0.6538	0.6002	0.9578	0.4558	0.6061	0.5035	0.913	0.563	0.667	0.6133	0.9451	0.5726	0.6727	0.6213	0.9471	0.567	0.6694	0.6287	0.9684
HCNOFClBr/C18278347	0.8204	0.8414	0.8384	0.971	0.8345	0.8525	0.8527	0.9719	0.7231	0.7696	0.7527	0.9114	0.5064	0.6342	0.4889	0.8511	0.4987	0.6299	0.484	0.8348	0.838	0.8553	0.8567	0.9662
HCNOFClBr/C18281055	0.6657	0.7309	0.7083	0.9636	0.6327	0.7097	0.6871	0.9696	0.625	0.7048	0.6875	0.9399	0.5603	0.6654	0.6037	0.942	0.6054	0.6926	0.6422	0.938	0.6705	0.7341	0.7233	0.9761
HCNOFClBr/C18294876	0.7657	0.8	0.7848	0.9493	0.7529	0.7908	0.7747	0.9613	0.6397	0.7141	0.6627	0.8952	0.663	0.7291	0.672	0.9125	0.4721	0.6151	0.4815	0.7865	0.7505	0.7891	0.7667	0.9468
HCNOFClBr/C1835047	0.8269	0.8465	0.8523	0.9753	0.8228	0.8433	0.849	0.976	0.7558	0.7929	0.8021	0.9503	0.531	0.6482	0.5507	0.9118	0.5844	0.6798	0.5995	0.9207	0.8295	0.8486	0.8543	0.9761
HCNOFClBr/C1835116	0.8946	0.9023	0.913	0.9828	0.8867	0.8955	0.9057	0.9806	0.837	0.8545	0.8693	0.969	0.4795	0.6192	0.4851	0.8842	0.5827	0.6788	0.5944	0.9057	0.9041	0.9105	0.9214	0.9855
HCNOFClBr/C1835149	0.815	0.8372	0.8324	0.9585	0.8137	0.8362	0.8324	0.9613	0.6948	0.7502	0.7198	0.8854	0.5888	0.6825	0.5951	0.9071	0.5582	0.6641	0.551	0.8461	0.8004	0.826	0.8165	0.955
HCNOFClBr/C18355732	0.8921	0.9001	0.9176	0.9912	0.8992	0.9062	0.9234	0.9914	0.8262	0.8459	0.8633	0.976	0.4047	0.5788	0.4595	0.8022	0.4196	0.5867	0.4642	0.8027	0.8982	0.9053	0.9234	0.9916
HCNOFClBr/C18355754	0.7633	0.7983	0.7958	0.96	0.7716	0.8044	0.8012	0.9619	0.6863	0.7446	0.7148	0.9283	0.4496	0.6028	0.4658	0.8626	0.4257	0.5899	0.4513	0.8612	0.7593	0.7954	0.7899	0.9604
HCNOFClBr/C18355801	0.8412	0.8579	0.8767	0.9788	0.853	0.8675	0.8848	0.9853	0.7472	0.7867	0.7967	0.9749	0.3542	0.5526	0.3772	0.8383	0.4008	0.5768	0.4222	0.8526	0.8529	0.8673	0.8871	0.9871
HCNOFClBr/C18358639	0.8366	0.8542	0.8542	0.9531	0.845	0.8609	0.8616	0.949	0.8092	0.8327	0.8355	0.9307	0.5247	0.6447	0.5067	0.8802	0.5512	0.66	0.5379	0.8892	0.8246	0.8447	0.8402	0.9607
HCNOFClBr/C18365429	0.8496	0.8646	0.8753	0.9788	0.8412	0.8578	0.8649	0.976	0.7871	0.8159	0.8254	0.9613	0.4807	0.6198	0.4848	0.8656	0.5218	0.643	0.5293	0.888	0.8776	0.8878	0.8944	0.98
HCNOFClBr/C1836879	0.8857	0.8947	0.9036	0.9889	0.7579	0.7944	0.7914	0.9661	0.734	0.7773	0.766	0.9703	0.7737	0.8059	0.8162	0.944	0.7469	0.7864	0.7959	0.966	0.8677	0.8795	0.8869	0.9844
HCNOFClBr/C18370111	0.8017	0.8269	0.8234	0.9479	0.7967	0.8231	0.8174	0.9545	0.733	0.7766	0.7671	0.8955	0.5946	0.686	0.5937	0.9092	0.5698	0.671	0.5813	0.918	0.8084	0.8321	0.8265	0.9549
HCNOFClBr/C1838739	0.7475	0.7869	0.7718	0.9573	0.7407	0.782	0.7745	0.9673	0.5282	0.6467	0.5485	0.8619	0.647	0.7188	0.6746	0.9324	0.4396	0.5974	0.4454	0.7969	0.7107	0.7611	0.7367	0.9317
HCNOFClBr/C1839630	0.5978	0.6879	0.6907	0.8803	0.5814	0.6779	0.6892	0.9609	0.4179	0.5858	0.5253	0.8484	0.3419	0.5463	0.4213	0.6529	0.5032	0.6324	0.6151	0.8314	0.5808	0.6776	0.6885	0.9567
HCNOFClBr/C1839889	0.6489	0.72	0.7269	0.9283	0.6416	0.7153	0.7322	0.9603	0.4058	0.5794	0.5115	0.8891	0.3932	0.5728	0.467	0.7807	0.5877	0.6818	0.6836	0.9175	0.7026	0.7555	0.7784	0.969
HCNOFClBr/C18435455	0.5449	0.6563	0.619	0.9473	0.5091	0.6358	0.6051	0.9506	0.3667	0.559	0.4485	0.9277	0.4728	0.6155	0.5297	0.8778	0.5406	0.6538	0.6263	0.9544	0.554	0.6616	0.6354	0.9699
HCNOFClBr/C1846760	0.9482	0.9502	0.9597	0.9872	0.9475	0.9495	0.9587	0.9871	0.9169	0.9218	0.9378	0.9737	0.3685	0.56	0.3645	0.8257	0.4231	0.5886	0.4223	0.832	0.9283	0.932	0.9436	0.982
HCNOFClBr/C1849189	0.755	0.7923	0.7682	0.9624	0.7656	0.8	0.7825	0.9712	0.615	0.6986	0.6343	0.8795	0.6657	0.7309	0.677	0.9477	0.5082	0.6352	0.514	0.8711	0.7615	0.797	0.783	0.9671
HCNOFClBr/C184970294	0.8105	0.8337	0.8426	0.9634	0.8174	0.8391	0.8499	0.9678	0.7404	0.7818	0.7758	0.892	0.5215	0.6428	0.5374	0.8452	0.5023	0.6319	0.5146	0.8095	0.8264	0.8461	0.8542	0.9472
HCNOFClBr/C1850142	0.7977	0.8239	0.8552	0.9855	0.8108	0.834	0.8657	0.9884	0.7701	0.8032	0.8415	0.9602	0.5674	0.6696	0.6524	0.9703	0.5658	0.6686	0.6505	0.975	0.7571	0.7938	0.8226	0.987
HCNOFClBr/C18516375	0.5847	0.68	0.6457	0.9466	0.5614	0.666	0.6433	0.9557	0.4278	0.5911	0.501	0.9337	0.4803	0.6196	0.5331	0.8883	0.5637	0.6674	0.6461	0.9386	0.6156	0.6989	0.685	0.968
HCNOFClBr/C18523223	0.7539	0.7915	0.794	0.972	0.7749	0.8068	0.812	0.9717	0.7297	0.7742	0.7766	0.9652	0.4228	0.5884	0.4497	0.8723	0.5175	0.6405	0.5483	0.9008	0.8028	0.8278	0.8374	0.9776
HCNOFClBr/C185659	0.5764	0.675	0.6555	0.9578	0.527	0.646	0.6326	0.9486	0.3503	0.5506	0.4368	0.8852	0.3863	0.5692	0.4412	0.8268	0.5679	0.6699	0.6497	0.9352	0.5809	0.6777	0.6691	0.9693
HCNOFClBr/C18584935	0.8324	0.8508	0.8626	0.977	0.8356	0.8534	0.8652	0.9804	0.821	0.8418	0.8536	0.9474	0.3638	0.5575	0.35	0.8199	0.356	0.5535	0.342	0.8131	0.8455	0.8614	0.8755	0.9745
HCNOFClBr/C18585063	0.7806	0.811	0.823	0.971	0.7862	0.8153	0.8275	0.9739	0.7224	0.7691	0.7697	0.9348	0.3675	0.5594	0.3682	0.8473	0.3447	0.5477	0.3413	0.8324	0.8018	0.827	0.8418	0.9684
HCNOFClBr/C1861321	0.8678	0.8796	0.9002	0.9809	0.8591	0.8724	0.8928	0.9774	0.8203	0.8413	0.8687	0.9642	0.4091	0.5811	0.4352	0.8722	0.4239	0.589	0.451	0.8755	0.8331	0.8514	0.8694	0.9719
HCNOFClBr/C18621755	0.8468	0.8624	0.8838	0.9768	0.8473	0.8628	0.8843	0.9786	0.8024	0.8275	0.8529	0.9648	0.3852	0.5686	0.4279	0.8648	0.4754	0.6169	0.5219	0.889	0.8535	0.8678	0.8888	0.985
HCNOFClBr/C18622236	0.762	0.7974	0.7866	0.9599	0.7504	0.7889	0.7726	0.9594	0.6919	0.7483	0.7189	0.9236	0.5194	0.6416	0.5259	0.8839	0.5552	0.6624	0.5683	0.9039	0.7327	0.7764	0.751	0.9467
HCNOFClBr/C18636878	0.8282	0.8475	0.8574	0.9843	0.8452	0.8611	0.8675	0.9898	0.7751	0.807	0.815	0.9834	0.6004	0.6895	0.6439	0.8929	0.6371	0.7124	0.6709	0.9127	0.7344	0.7776	0.7824	0.9815
HCNOFClBr/C18640589	0.7677	0.8015	0.809	0.9766	0.7822	0.8122	0.8212	0.9813	0.7257	0.7714	0.7741	0.9746	0.3877	0.5699	0.3893	0.8466	0.4506	0.6033	0.4624	0.8707	0.7007	0.7542	0.7494	0.9787
HCNOFClBr/C18641708	0.684	0.743	0.7164	0.9577	0.6773	0.7386	0.7153	0.9688	0.5692	0.6707	0.6177	0.9264	0.6558	0.7244	0.6926	0.9564	0.5927	0.6848	0.6184	0.9318	0.6597	0.727	0.6982	0.9684
HCNOFClBr/C18641719	0.6794	0.7399	0.7135	0.9546	0.6779	0.7389	0.7195	0.969	0.5591	0.6647	0.6072	0.9245	0.6365	0.7121	0.6734	0.9488	0.6076	0.694	0.6348	0.9295	0.6826	0.742	0.7221	0.9723
HCNOFClBr/C18643840	0.8601	0.8732	0.8914	0.979	0.8614	0.8743	0.8932	0.9793	0.8103	0.8336	0.8587	0.9574	0.3265	0.5384	0.3326	0.842	0.3735	0.5625	0.3895	0.8553	0.8877	0.8964	0.9142	0.981
HCNOFClBr/C18643862	0.8747	0.8853	0.9019	0.983	0.877	0.8873	0.9041	0.9805	0.8348	0.8528	0.8768	0.9608	0.4198	0.5868	0.424	0.868	0.4582	0.6074	0.4682	0.8754	0.7937	0.8209	0.8323	0.9724
HCNOFClBr/C1864944	0.7884	0.8169	0.8276	0.9642	0.7618	0.7972	0.8038	0.9576	0.7596	0.7956	0.8107	0.957	0.3477	0.5493	0.3552	0.8248	0.3231	0.5367	0.3069	0.8083	0.7719	0.8046	0.8147	0.9623
HCNOFClBr/C1865016	0.7092	0.76	0.7573	0.9712	0.7126	0.7624	0.7614	0.9738	0.6996	0.7535	0.7542	0.9736	0.2565	0.5032	0.22	0.7656	0.2376	0.4938	0.1852	0.746	0.7033	0.756	0.7513	0.9745
HCNOFClBr/C1866393	0.8228	0.8433	0.8456	0.9577	0.8133	0.8359	0.8373	0.9641	0.7172	0.7656	0.7505	0.9145	0.5663	0.6689	0.573	0.8691	0.4711	0.6145	0.4895	0.7897	0.8002	0.8258	0.8185	0.9558
HCNOFClBr/C18708708	0.6553	0.7241	0.7368	0.976	0.6395	0.714	0.7225	0.9868	0.5985	0.6883	0.6856	0.9855	0.3084	0.5293	0.3653	0.7766	0.3562	0.5536	0.4226	0.8189	0.6545	0.7236	0.7352	0.9889
HCNOFClBr/C1871676	0.8091	0.8326	0.8226	0.9505	0.8028	0.8278	0.8181	0.9583	0.6833	0.7425	0.7014	0.8867	0.645	0.7175	0.6469	0.895	0.4666	0.612	0.4732	0.7724	0.7723	0.8049	0.7853	0.956
HCNOFClBr/C18719432	0.9294	0.9329	0.9441	0.9812	0.9212	0.9255	0.9379	0.9801	0.8814	0.891	0.9128	0.9655	0.5572	0.6635	0.5874	0.9176	0.6327	0.7096	0.6601	0.9214	0.9335	0.9366	0.9473	0.984
HCNOFClBr/C18719589	0.9089	0.9147	0.932	0.991	0.9064	0.9125	0.9303	0.9916	0.8487	0.8639	0.8899	0.9864	0.4654	0.6114	0.5129	0.9412	0.5161	0.6397	0.5667	0.9353	0.9	0.9069	0.9248	0.9907
HCNOFClBr/C18720622	0.6502	0.7208	0.6734	0.9441	0.6632	0.7293	0.6993	0.9573	0.499	0.63	0.5131	0.8526	0.5989	0.6886	0.6218	0.9207	0.3864	0.5692	0.3786	0.7805	0.642	0.7156	0.6734	0.9376
HCNOFClBr/C18720655	0.6965	0.7514	0.724	0.9489	0.7067	0.7583	0.7433	0.9646	0.4923	0.6263	0.5149	0.8435	0.6024	0.6907	0.6289	0.9191	0.3355	0.543	0.3198	0.7422	0.6811	0.7411	0.7098	0.9378
HCNOFClBr/C18729481	0.6597	0.727	0.6906	0.9436	0.6781	0.7391	0.7181	0.9627	0.4826	0.6209	0.5038	0.8306	0.5854	0.6804	0.6119	0.9138	0.33	0.5402	0.3251	0.7272	0.6586	0.7262	0.6889	0.931
HCNOFClBr/C1873558	0.8162	0.8382	0.8498	0.9738	0.8186	0.84	0.8477	0.9801	0.805	0.8295	0.8373	0.9722	0.6393	0.7139	0.6711	0.9196	0.6883	0.7459	0.7151	0.9359	0.8188	0.8402	0.8492	0.9798
HCNOFClBr/C18736953	0.5507	0.6597	0.63	0.9535	0.5019	0.6317	0.6041	0.9441	0.3322	0.5413	0.4058	0.8619	0.4887	0.6243	0.5576	0.9161	0.5472	0.6577	0.6298	0.9624	0.5494	0.6589	0.6402	0.971
HCNOFClBr/C1874620	0.7986	0.8246	0.8217	0.966	0.8097	0.8331	0.8324	0.9758	0.6407	0.7148	0.663	0.8925	0.7748	0.8068	0.7925	0.9601	0.5795	0.6768	0.6001	0.8571	0.7989	0.8248	0.8208	0.9625
HCNOFClBr/C1875883	0.6447	0.7173	0.6608	0.9353	0.6561	0.7247	0.6718	0.9473	0.4815	0.6203	0.4736	0.8435	0.6202	0.7018	0.6201	0.9085	0.3718	0.5616	0.3489	0.7536	0.6931	0.7491	0.7104	0.9502
HCNOFClBr/C1875894	0.6652	0.7306	0.672	0.9363	0.6813	0.7412	0.6936	0.9487	0.4618	0.6094	0.4393	0.8489	0.6693	0.7333	0.672	0.9235	0.3115	0.5309	0.2698	0.7018	0.72	0.7675	0.7251	0.9491
HCNOFClBr/C1877754	0.8196	0.8408	0.841	0.9633	0.8252	0.8451	0.847	0.9639	0.6885	0.746	0.7231	0.8998	0.5539	0.6616	0.5511	0.8543	0.5397	0.6533	0.545	0.829	0.8363	0.854	0.8553	0.9639
HCNOFClBr/C1877776	0.7893	0.8175	0.8006	0.9349	0.793	0.8203	0.8021	0.9412	0.5655	0.6685	0.5406	0.8323	0.7159	0.7647	0.7203	0.8934	0.5458	0.6568	0.5315	0.7943	0.7699	0.8031	0.7719	0.924
HCNOFClBr/C1878655	0.8225	0.843	0.8444	0.9716	0.7992	0.825	0.8227	0.9736	0.6764	0.738	0.7071	0.9207	0.5911	0.6838	0.6046	0.8644	0.5769	0.6753	0.6027	0.8433	0.8159	0.8379	0.8348	0.9705
HCNOFClBr/C1878666	0.8289	0.8481	0.8519	0.9717	0.8098	0.8332	0.8346	0.9733	0.6781	0.7391	0.7129	0.9179	0.585	0.6802	0.5976	0.8589	0.5698	0.671	0.5945	0.8395	0.829	0.8482	0.8487	0.9722
HCNOFClBr/C1878677	0.8119	0.8348	0.835	0.9691	0.8099	0.8333	0.8323	0.9725	0.6738	0.7362	0.7032	0.9167	0.5821	0.6784	0.5887	0.8611	0.565	0.6682	0.5862	0.8389	0.822	0.8427	0.8411	0.9697
HCNOFClBr/C1878688	0.806	0.8302	0.8309	0.969	0.8038	0.8285	0.8282	0.9714	0.671	0.7344	0.7034	0.9156	0.5864	0.681	0.5917	0.861	0.5759	0.6746	0.5983	0.8434	0.8203	0.8413	0.8395	0.971
HCNOFClBr/C18787649	0.5681	0.67	0.608	0.9505	0.5605	0.6655	0.6172	0.9572	0.4612	0.6091	0.5098	0.9133	0.5407	0.6539	0.5835	0.9306	0.5603	0.6654	0.5942	0.9166	0.5813	0.6779	0.6402	0.9654
HCNOFClBr/C1878859	0.8531	0.8675	0.8688	0.9656	0.851	0.8658	0.8669	0.9665	0.7287	0.7736	0.7551	0.9105	0.6116	0.6964	0.615	0.8657	0.5707	0.6715	0.5811	0.8315	0.8511	0.8659	0.8668	0.9691
HCNOFClBr/C18790573	0.7851	0.8144	0.8194	0.9737	0.8023	0.8274	0.8344	0.9769	0.714	0.7633	0.7612	0.9617	0.5032	0.6324	0.5201	0.8934	0.5634	0.6672	0.5837	0.9129	0.7664	0.8006	0.7973	0.9732
HCNOFClBr/C1879090	0.7042	0.7566	0.724	0.9477	0.7068	0.7584	0.7284	0.9656	0.5809	0.6776	0.6018	0.8635	0.6487	0.7198	0.6696	0.9304	0.4924	0.6263	0.4954	0.858	0.7129	0.7626	0.7326	0.9466
HCNOFClBr/C1885149	0.9195	0.9241	0.9406	0.9912	0.9088	0.9146	0.9318	0.9867	0.9037	0.9101	0.9289	0.9862	0.3521	0.5515	0.395	0.8286	0.3332	0.5418	0.3703	0.8245	0.8911	0.8992	0.9194	0.9883
HCNOFClBr/C1885296	0.6997	0.7535	0.7266	0.9225	0.649	0.72	0.6678	0.9011	0.5314	0.6485	0.5221	0.8681	0.6652	0.7305	0.6982	0.895	0.665	0.7304	0.7091	0.8969	0.714	0.7633	0.7324	0.9327
HCNOFClBr/C1885354	0.8025	0.8276	0.8268	0.9519	0.7686	0.8022	0.7954	0.9415	0.6858	0.7442	0.7279	0.9035	0.5312	0.6484	0.5418	0.8753	0.5586	0.6644	0.5727	0.8851	0.8091	0.8327	0.845	0.9593
HCNOFClBr/C18856683	0.8546	0.8687	0.8827	0.9787	0.8545	0.8687	0.8828	0.9809	0.8066	0.8307	0.8526	0.9583	0.4666	0.612	0.4907	0.8836	0.4886	0.6242	0.5058	0.8859	0.8628	0.8755	0.8904	0.9821
HCNOFClBr/C1886573	0.5591	0.6647	0.6063	0.9503	0.5529	0.661	0.5967	0.9621	0.5145	0.6388	0.5719	0.936	0.6081	0.6942	0.6439	0.9329	0.5548	0.6621	0.5826	0.9127	0.5709	0.6716	0.6099	0.9638
HCNOFClBr/C188815307	0.7333	0.7768	0.7791	0.9768	0.7354	0.7783	0.7808	0.9787	0.6704	0.734	0.721	0.9657	0.331	0.5407	0.3197	0.8193	0.3367	0.5436	0.3269	0.8166	0.7758	0.8075	0.8167	0.9815
HCNOFClBr/C1888579	0.6445	0.7172	0.6727	0.953	0.6388	0.7135	0.6729	0.9653	0.5627	0.6668	0.61	0.9267	0.6812	0.7412	0.7138	0.957	0.6748	0.7369	0.6961	0.9391	0.6467	0.7185	0.6811	0.9653
HCNOFClBr/C1888717	0.8824	0.8919	0.9211	0.9959	0.5625	0.6667	0.6646	0.9823	0.8603	0.8734	0.9062	0.9951	0.4687	0.6132	0.5893	0.9769	0.4594	0.6081	0.5705	0.9738	0.8596	0.8728	0.9053	0.9964
HCNOFClBr/C1888911	0.8207	0.8417	0.8514	0.9723	0.8176	0.8392	0.8484	0.9765	0.7967	0.8232	0.8392	0.9621	0.4883	0.624	0.5061	0.9049	0.5801	0.6772	0.5973	0.9118	0.8598	0.873	0.8837	0.983
HCNOFClBr/C1889674	0.8076	0.8315	0.8358	0.9779	0.7137	0.7631	0.7673	0.9658	0.6287	0.7071	0.6836	0.9452	0.7908	0.8187	0.8231	0.9682	0.8001	0.8258	0.8342	0.9595	0.83	0.849	0.8582	0.9789
HCNOFClBr/C18908662	0.6434	0.7164	0.7023	0.9668	0.6104	0.6957	0.6837	0.9514	0.5296	0.6474	0.6042	0.9241	0.5904	0.6834	0.6441	0.9467	0.6522	0.7221	0.7094	0.9638	0.6619	0.7284	0.7244	0.9696
HCNOFClBr/C1891903	0.6819	0.7416	0.7234	0.9525	0.6988	0.7529	0.7405	0.9503	0.6588	0.7264	0.6948	0.9111	0.3642	0.5577	0.3477	0.8415	0.3623	0.5567	0.3491	0.8345	0.7252	0.7711	0.7638	0.9592
HCNOFClBr/C1892439	0.8494	0.8645	0.8684	0.9665	0.8508	0.8657	0.8693	0.9692	0.7194	0.767	0.7495	0.9053	0.613	0.6973	0.623	0.8701	0.6772	0.7385	0.7014	0.9042	0.8411	0.8578	0.8639	0.975
HCNOFClBr/C18925694	0.797	0.8233	0.8222	0.9592	0.776	0.8077	0.8004	0.9615	0.7014	0.7547	0.7607	0.9329	0.6038	0.6916	0.6166	0.9068	0.6223	0.7031	0.6286	0.9075	0.8024	0.8275	0.8251	0.9755
HCNOFClBr/C1892575	0.4517	0.6039	0.4726	0.9104	0.4701	0.614	0.4956	0.9124	0.4154	0.5845	0.4583	0.9082	0.395	0.5737	0.3687	0.778	0.3352	0.5429	0.303	0.7895	0.4738	0.616	0.5043	0.9216
HCNOFClBr/C18937785	0.6761	0.7377	0.7123	0.9411	0.6729	0.7356	0.709	0.9423	0.7061	0.7579	0.759	0.932	0.4371	0.596	0.4539	0.8239	0.4133	0.5834	0.4233	0.82	0.7099	0.7605	0.7494	0.9492
HCNOFClBr/C18937796	0.7576	0.7942	0.7923	0.9573	0.7549	0.7922	0.79	0.9591	0.7234	0.7699	0.7744	0.9428	0.4825	0.6208	0.5007	0.8279	0.4477	0.6018	0.4611	0.8322	0.7196	0.7672	0.7599	0.9505
HCNOFClBr/C1895983	0.8982	0.9054	0.9155	0.9828	0.7491	0.7881	0.7946	0.9442	0.721	0.7682	0.7578	0.958	0.8368	0.8544	0.8673	0.9718	0.7824	0.8124	0.821	0.9749	0.8837	0.8929	0.9007	0.9827
HCNOFClBr/C18970304	0.8064	0.8305	0.8316	0.9784	0.6953	0.7506	0.7492	0.9533	0.6154	0.6988	0.6619	0.9511	0.7433	0.7838	0.7737	0.9601	0.6977	0.7522	0.7509	0.9346	0.7859	0.815	0.8153	0.9799
HCNOFClBr/C1897456	0.6981	0.7525	0.7695	0.9686	0.5015	0.6314	0.5926	0.9217	0.3393	0.5449	0.4239	0.9172	0.3121	0.5312	0.3888	0.9164	0.1773	0.4634	0.2071	0.8789	0.8487	0.8639	0.8927	0.9871
HCNOFClBr/C1897525	0.7352	0.7781	0.7872	0.9677	0.6739	0.7363	0.7298	0.9579	0.5211	0.6426	0.5745	0.912	0.272	0.511	0.2907	0.7447	0.2609	0.5054	0.2656	0.7423	0.7385	0.7805	0.7979	0.9732
HCNOFClBr/C18978784	0.8412	0.8579	0.8619	0.9649	0.8197	0.8409	0.8364	0.9645	0.6877	0.7454	0.6968	0.9047	0.7528	0.7907	0.7708	0.9456	0.6617	0.7283	0.6941	0.8912	0.8334	0.8516	0.8476	0.9642
HCNOFClBr/C18979538	0.7769	0.8083	0.8036	0.9659	0.7701	0.8033	0.798	0.9674	0.6731	0.7358	0.7085	0.8873	0.5653	0.6683	0.5761	0.9234	0.3625	0.5569	0.3599	0.7833	0.7707	0.8038	0.7981	0.9707
HCNOFClBr/C18979607	0.7698	0.8031	0.7918	0.9582	0.7819	0.812	0.8022	0.9645	0.6069	0.6935	0.6278	0.8642	0.6287	0.7071	0.6458	0.9274	0.4633	0.6102	0.4845	0.8035	0.7803	0.8109	0.798	0.9679
HCNOFClBr/C18979721	0.8226	0.8432	0.8399	0.97	0.8155	0.8376	0.8329	0.9689	0.7001	0.7538	0.7258	0.8902	0.6013	0.69	0.6104	0.9108	0.4001	0.5764	0.4001	0.7688	0.8323	0.8508	0.8497	0.9739
HCNOFClBr/C189807203	0.8679	0.8797	0.8986	0.9907	0.862	0.8748	0.8941	0.9905	0.808	0.8318	0.8484	0.9694	0.3421	0.5464	0.379	0.7456	0.3169	0.5336	0.3413	0.7269	0.8784	0.8885	0.9078	0.9915
HCNOFClBr/C189807214	0.8359	0.8537	0.8724	0.9923	0.8269	0.8465	0.865	0.9927	0.7796	0.8103	0.8256	0.9856	0.3394	0.545	0.3663	0.7811	0.3515	0.5512	0.3797	0.7611	0.8598	0.873	0.8915	0.9914
HCNOFClBr/C18997198	0.7911	0.8189	0.829	0.9696	0.752	0.7901	0.7952	0.9667	0.7005	0.7541	0.759	0.9458	0.4658	0.6116	0.495	0.9113	0.5089	0.6356	0.5346	0.9089	0.7489	0.7879	0.7897	0.9666
HCNOFClBr/C18999285	0.8218	0.8425	0.8367	0.9518	0.8124	0.8352	0.8283	0.9579	0.69	0.747	0.7095	0.8847	0.6446	0.7172	0.6487	0.8971	0.4844	0.6219	0.495	0.7847	0.7843	0.8138	0.7987	0.9568
HCNOFClBr/C1901264	0.7858	0.8149	0.815	0.974	0.7845	0.8139	0.8104	0.9773	0.7653	0.7998	0.8038	0.9675	0.5751	0.6742	0.5884	0.9096	0.6466	0.7185	0.6602	0.9337	0.8131	0.8358	0.8376	0.9797
HCNOFClBr/C19013106	0.8213	0.8421	0.8456	0.966	0.8208	0.8417	0.8445	0.9688	0.7596	0.7956	0.7909	0.9661	0.4884	0.6241	0.4898	0.8816	0.5473	0.6577	0.5765	0.9117	0.7516	0.7899	0.7787	0.959
HCNOFClBr/C19064187	0.8602	0.8733	0.8776	0.9767	0.8708	0.8821	0.8857	0.978	0.673	0.7357	0.6895	0.8985	0.6358	0.7116	0.6447	0.8645	0.7048	0.7571	0.7281	0.919	0.8512	0.8659	0.8673	0.9718
HCNOFClBr/C1907466	0.7272	0.7725	0.7379	0.9504	0.6972	0.7519	0.7134	0.9573	0.5884	0.6822	0.5951	0.8968	0.7599	0.7958	0.7726	0.9597	0.5606	0.6655	0.5604	0.8725	0.742	0.783	0.7511	0.9568
HCNOFClBr/C19078978	0.6445	0.7171	0.6732	0.9531	0.6383	0.7132	0.6751	0.9676	0.5318	0.6487	0.5773	0.9238	0.6459	0.718	0.6794	0.9469	0.6317	0.709	0.6546	0.9264	0.6428	0.716	0.6778	0.9662
HCNOFClBr/C19102900	0.7346	0.7777	0.7712	0.9662	0.7296	0.7742	0.7696	0.9751	0.7254	0.7713	0.7833	0.9479	0.5259	0.6453	0.5663	0.9306	0.5657	0.6686	0.6024	0.9498	0.7622	0.7975	0.8012	0.9785
HCNOFClBr/C1912249	0.7553	0.7925	0.8056	0.9586	0.7542	0.7917	0.8037	0.9645	0.7391	0.7809	0.7969	0.9269	0.4192	0.5865	0.4433	0.8708	0.3707	0.5611	0.3957	0.873	0.7276	0.7728	0.7725	0.9415
HCNOFClBr/C19150211	0.6353	0.7113	0.7044	0.9656	0.5812	0.6778	0.6729	0.9528	0.4183	0.586	0.5081	0.9003	0.5249	0.6447	0.5897	0.8847	0.6531	0.7227	0.7305	0.9681	0.6236	0.7039	0.7029	0.9709
HCNOFClBr/C1916070	0.8837	0.893	0.9023	0.9808	0.8859	0.8949	0.9049	0.9819	0.8249	0.845	0.8618	0.9597	0.5692	0.6706	0.5896	0.9011	0.6119	0.6966	0.6312	0.9078	0.8532	0.8676	0.8778	0.9755
HCNOFClBr/C1916081	0.8794	0.8893	0.8928	0.9651	0.8862	0.895	0.9004	0.9697	0.7703	0.8034	0.7949	0.9066	0.6133	0.6975	0.6126	0.8689	0.6055	0.6927	0.6151	0.8701	0.8677	0.8795	0.8818	0.9676
HCNOFClBr/C19164411	0.8742	0.8849	0.9063	0.9608	0.8769	0.8872	0.9077	0.968	0.866	0.8781	0.9004	0.9526	0.3342	0.5424	0.354	0.8483	0.4157	0.5846	0.4556	0.8906	0.8635	0.8761	0.8988	0.9617
HCNOFClBr/C19176604	0.8492	0.8643	0.8718	0.9665	0.8509	0.8657	0.8725	0.9714	0.7934	0.8206	0.8164	0.963	0.3792	0.5655	0.3689	0.8237	0.3858	0.5689	0.3761	0.8281	0.8364	0.8541	0.8553	0.9706
HCNOFClBr/C19179363	0.7357	0.7785	0.7695	0.9533	0.7236	0.77	0.7555	0.9236	0.5523	0.6607	0.5803	0.8381	0.4697	0.6138	0.4887	0.8303	0.5063	0.6342	0.5417	0.8584	0.7239	0.7702	0.7567	0.9487
HCNOFClBr/C1918009	0.7743	0.8064	0.798	0.9545	0.7659	0.8002	0.7927	0.9547	0.6585	0.7262	0.6874	0.8954	0.4819	0.6205	0.4595	0.8332	0.5067	0.6344	0.5121	0.87	0.756	0.793	0.7767	0.9401
HCNOFClBr/C1918021	0.5914	0.684	0.6105	0.9081	0.592	0.6844	0.6106	0.9108	0.6086	0.6946	0.6187	0.9103	0.4284	0.5914	0.4268	0.857	0.4629	0.61	0.4975	0.9094	0.5825	0.6786	0.6039	0.9144
HCNOFClBr/C1918189	0.7967	0.8232	0.8299	0.9673	0.7905	0.8184	0.827	0.9667	0.7294	0.7741	0.7687	0.9214	0.3568	0.5539	0.3339	0.8183	0.3677	0.5595	0.3567	0.83	0.8028	0.8278	0.836	0.9654
HCNOFClBr/C19184679	0.792	0.8196	0.8295	0.9679	0.8006	0.8261	0.8369	0.9749	0.7422	0.7831	0.8035	0.9457	0.5047	0.6332	0.5439	0.9121	0.5295	0.6474	0.5642	0.9181	0.8217	0.8424	0.859	0.9774
HCNOFClBr/C1920214	0.7496	0.7884	0.7655	0.9601	0.7529	0.7908	0.7701	0.9682	0.6673	0.7319	0.6943	0.9584	0.5606	0.6655	0.5528	0.8957	0.571	0.6717	0.5576	0.8947	0.72	0.7675	0.7345	0.9499
HCNOFClBr/C19213720	0.8279	0.8473	0.8634	0.9836	0.8365	0.8541	0.8698	0.9834	0.81	0.8334	0.8504	0.9588	0.4443	0.5999	0.457	0.8623	0.4012	0.577	0.409	0.8322	0.8174	0.8391	0.8544	0.9725
HCNOFClBr/C1921706	0.6326	0.7096	0.71	0.9284	0.6094	0.6951	0.7028	0.9546	0.4331	0.5939	0.5317	0.9016	0.4674	0.6125	0.5423	0.8054	0.5829	0.6788	0.6823	0.9229	0.6154	0.6988	0.6975	0.9171
HCNOFClBr/C1927599	0.7797	0.8104	0.8201	0.9849	0.7604	0.7962	0.8057	0.9821	0.6515	0.7217	0.7152	0.9509	0.6011	0.6899	0.6457	0.9611	0.7044	0.7568	0.7464	0.9685	0.7642	0.799	0.8086	0.9853
HCNOFClBr/C1928376	0.8887	0.8972	0.911	0.9844	0.8844	0.8935	0.9078	0.9849	0.8007	0.8262	0.843	0.9617	0.3592	0.5552	0.3598	0.8338	0.389	0.5706	0.3989	0.8504	0.8816	0.8912	0.9058	0.9817
HCNOFClBr/C1928387	0.8763	0.8867	0.8991	0.9843	0.8696	0.8811	0.894	0.9817	0.7587	0.795	0.808	0.9524	0.4264	0.5903	0.4336	0.8467	0.478	0.6183	0.4923	0.8649	0.8804	0.8902	0.9052	0.9836
HCNOFClBr/C1929299	0.8458	0.8616	0.8588	0.9588	0.843	0.8594	0.8567	0.9628	0.6974	0.752	0.7214	0.8978	0.6212	0.7024	0.615	0.8686	0.5404	0.6537	0.5381	0.816	0.8534	0.8677	0.8682	0.9714
HCNOFClBr/C1932929	0.8252	0.8452	0.854	0.9513	0.8283	0.8476	0.8561	0.9568	0.7986	0.8246	0.833	0.8938	0.4949	0.6278	0.5	0.8893	0.5224	0.6433	0.5326	0.9046	0.8684	0.8801	0.8959	0.9679
HCNOFClBr/C19335116	0.8334	0.8517	0.8543	0.9604	0.8138	0.8362	0.8322	0.9515	0.5462	0.6571	0.5478	0.8744	0.7717	0.8045	0.7959	0.9459	0.7818	0.8119	0.8096	0.9411	0.7601	0.796	0.7783	0.9554
HCNOFClBr/C19347730	0.7812	0.8115	0.8158	0.9638	0.7612	0.7968	0.7974	0.9618	0.7122	0.7621	0.759	0.9468	0.5744	0.6738	0.6012	0.9205	0.632	0.7092	0.6553	0.9372	0.7635	0.7984	0.7967	0.9699
HCNOFClBr/C19353925	0.7909	0.8188	0.8077	0.9457	0.7988	0.8247	0.8137	0.9493	0.7678	0.8016	0.7921	0.9122	0.5212	0.6426	0.5026	0.8654	0.4994	0.6303	0.489	0.856	0.75	0.7886	0.7581	0.9266
HCNOFClBr/C1939293	0.7442	0.7845	0.7824	0.9767	0.7006	0.7542	0.7436	0.9748	0.7075	0.7588	0.7422	0.96	0.3953	0.5739	0.4084	0.8366	0.4243	0.5892	0.4416	0.8289	0.7914	0.8191	0.8242	0.9777
HCNOFClBr/C19398619	0.8506	0.8654	0.8832	0.9775	0.8038	0.8286	0.8419	0.9659	0.6576	0.7256	0.7182	0.957	0.5903	0.6833	0.6327	0.9163	0.571	0.6718	0.6195	0.9164	0.8155	0.8376	0.8492	0.9771
HCNOFClBr/C19398857	0.664	0.7298	0.7261	0.9699	0.6174	0.7	0.6981	0.9571	0.3985	0.5755	0.4689	0.9058	0.6096	0.6952	0.6734	0.9332	0.7079	0.7592	0.7753	0.9788	0.7073	0.7587	0.7728	0.9729
HCNOFClBr/C19398868	0.6468	0.7186	0.7101	0.9574	0.6012	0.69	0.6868	0.9655	0.4208	0.5873	0.5029	0.9122	0.498	0.6295	0.5582	0.8843	0.6664	0.7314	0.7384	0.9674	0.6488	0.7199	0.7212	0.9781
HCNOFClBr/C19398880	0.6623	0.7287	0.7239	0.9623	0.6133	0.6975	0.6983	0.9619	0.4215	0.5877	0.5076	0.9045	0.5183	0.6409	0.5786	0.8951	0.676	0.7377	0.7473	0.9736	0.66	0.7272	0.7283	0.9667
HCNOFClBr/C1940187	0.6266	0.7058	0.6602	0.9403	0.6125	0.697	0.6622	0.9632	0.4445	0.6	0.4603	0.8338	0.5996	0.689	0.6276	0.9286	0.3423	0.5465	0.3384	0.7564	0.5706	0.6715	0.6025	0.9027
HCNOFClBr/C1940574	0.7585	0.7948	0.7994	0.9667	0.6104	0.6957	0.672	0.9227	0.6775	0.7386	0.7234	0.9772	0.7449	0.785	0.7937	0.9498	0.7164	0.765	0.78	0.9566	0.8195	0.8407	0.8513	0.9871
HCNOFClBr/C19407422	0.8992	0.9062	0.9139	0.9689	0.9017	0.9084	0.9171	0.9757	0.8361	0.8538	0.8579	0.9457	0.512	0.6374	0.5003	0.8451	0.5319	0.6488	0.5373	0.8521	0.8888	0.8973	0.902	0.9693
HCNOFClBr/C1942456	0.6511	0.7214	0.7116	0.962	0.6034	0.6914	0.6876	0.9396	0.4065	0.5798	0.4908	0.8802	0.5953	0.6864	0.6531	0.9303	0.6599	0.7271	0.7259	0.9716	0.6473	0.719	0.7179	0.9649
HCNOFClBr/C1942467	0.6227	0.7033	0.6931	0.9624	0.5841	0.6796	0.6763	0.9473	0.4042	0.5786	0.4878	0.8929	0.546	0.657	0.6122	0.9219	0.6194	0.7013	0.6983	0.9729	0.6261	0.7055	0.7054	0.9737
HCNOFClBr/C19437208	0.7522	0.7902	0.789	0.977	0.7458	0.7857	0.7799	0.9771	0.7024	0.7554	0.7568	0.9636	0.3807	0.5663	0.3853	0.8411	0.4193	0.5865	0.4153	0.8518	0.768	0.8018	0.7996	0.9823
HCNOFClBr/C19437264	0.8142	0.8366	0.8439	0.9799	0.8053	0.8297	0.8328	0.9821	0.7107	0.7611	0.7607	0.9516	0.531	0.6482	0.5736	0.8912	0.5904	0.6834	0.6273	0.9055	0.8139	0.8364	0.8418	0.9826
HCNOFClBr/C19438610	0.8184	0.8398	0.8561	0.9737	0.8257	0.8456	0.8617	0.9746	0.8053	0.8297	0.8516	0.9677	0.34	0.5453	0.331	0.825	0.3348	0.5427	0.3394	0.8239	0.8119	0.8348	0.8524	0.9782
HCNOFClBr/C19447291	0.5635	0.6672	0.6359	0.9555	0.5336	0.6497	0.6269	0.9373	0.3564	0.5537	0.4396	0.8666	0.5227	0.6435	0.5876	0.9221	0.5877	0.6818	0.6658	0.9671	0.5909	0.6837	0.6731	0.9658
HCNOFClBr/C19449264	0.8024	0.8275	0.8392	0.9829	0.7995	0.8253	0.8377	0.9862	0.6831	0.7424	0.7451	0.9591	0.6845	0.7433	0.7216	0.9618	0.7343	0.7775	0.7695	0.9737	0.7609	0.7966	0.8034	0.9802
HCNOFClBr/C1945842	0.7723	0.8049	0.795	0.9586	0.7059	0.7578	0.7293	0.9388	0.6507	0.7211	0.6763	0.8671	0.6759	0.7376	0.708	0.9109	0.5838	0.6794	0.6236	0.9118	0.8458	0.8616	0.8652	0.9747
HCNOFClBr/C1948330	0.6782	0.7391	0.7013	0.9492	0.6925	0.7487	0.7145	0.9582	0.5509	0.6599	0.57	0.8557	0.5777	0.6757	0.592	0.9416	0.3706	0.561	0.3727	0.791	0.6631	0.7292	0.6744	0.9412
HCNOFClBr/C194853866	0.7085	0.7596	0.772	0.9778	0.6925	0.7487	0.757	0.9688	0.5738	0.6734	0.6452	0.942	0.2526	0.5013	0.2703	0.7652	0.2612	0.5056	0.2786	0.7538	0.7772	0.8085	0.8316	0.9857
HCNOFClBr/C19489102	0.5922	0.6845	0.683	0.8884	0.5623	0.6665	0.6721	0.9517	0.3952	0.5738	0.4993	0.8694	0.3387	0.5447	0.4078	0.7024	0.5318	0.6487	0.6364	0.8661	0.5894	0.6828	0.6922	0.971
HCNOFClBr/C1951128	0.8079	0.8317	0.8339	0.9578	0.7899	0.818	0.8183	0.9553	0.6506	0.7211	0.6847	0.8914	0.6473	0.719	0.6623	0.8944	0.6171	0.6998	0.6447	0.8747	0.7883	0.8168	0.812	0.9577
HCNOFClBr/C19522679	0.7164	0.765	0.7327	0.938	0.7058	0.7577	0.7209	0.9205	0.5145	0.6388	0.5145	0.8307	0.5801	0.6772	0.592	0.8799	0.4411	0.5982	0.4272	0.7898	0.722	0.7689	0.7377	0.9279
HCNOFClBr/C19522691	0.6793	0.7399	0.6998	0.9385	0.6681	0.7325	0.6927	0.9224	0.4856	0.6226	0.4887	0.8355	0.5248	0.6447	0.5381	0.8704	0.4073	0.5802	0.3933	0.7835	0.6854	0.7439	0.7119	0.9312
HCNOFClBr/C1953544	0.802	0.8272	0.8266	0.9687	0.7849	0.8143	0.8077	0.9554	0.5985	0.6884	0.6142	0.8754	0.6065	0.6933	0.6352	0.9146	0.5584	0.6642	0.5937	0.8814	0.8042	0.8289	0.8214	0.9681
HCNOFClBr/C19549703	0.6923	0.7485	0.7175	0.949	0.6966	0.7515	0.7336	0.967	0.4989	0.63	0.5158	0.8601	0.6322	0.7093	0.657	0.9267	0.3692	0.5603	0.3602	0.7512	0.6502	0.7208	0.6741	0.9155
HCNOFClBr/C19549714	0.6728	0.7356	0.6982	0.943	0.6672	0.7319	0.7031	0.9544	0.5404	0.6537	0.5607	0.8499	0.6535	0.7229	0.6753	0.9238	0.5074	0.6348	0.518	0.8469	0.6695	0.7334	0.6973	0.9435
HCNOFClBr/C19549725	0.6705	0.734	0.6944	0.9484	0.668	0.7324	0.7049	0.9596	0.5021	0.6318	0.5188	0.862	0.5971	0.6875	0.6227	0.9205	0.3992	0.5759	0.3951	0.7893	0.6439	0.7168	0.6711	0.9286
HCNOFClBr/C19549736	0.7321	0.776	0.7638	0.9517	0.7043	0.7567	0.7454	0.9638	0.5315	0.6485	0.5621	0.854	0.6614	0.7281	0.6935	0.9211	0.4532	0.6047	0.4718	0.821	0.6892	0.7465	0.7243	0.9367
HCNOFClBr/C19549747	0.6494	0.7203	0.6789	0.9422	0.6292	0.7074	0.6711	0.9601	0.4971	0.629	0.5181	0.8409	0.6516	0.7217	0.6833	0.9413	0.4337	0.5942	0.4405	0.8078	0.6185	0.7007	0.6479	0.909
HCNOFClBr/C19549792	0.7512	0.7896	0.7803	0.9527	0.7279	0.773	0.7656	0.9636	0.5102	0.6363	0.5361	0.852	0.6509	0.7213	0.683	0.9292	0.4506	0.6033	0.4632	0.8285	0.6929	0.749	0.7256	0.9284
HCNOFClBr/C19549805	0.6652	0.7306	0.6998	0.9564	0.6602	0.7273	0.6992	0.9685	0.5746	0.6739	0.6256	0.928	0.631	0.7086	0.665	0.9346	0.5656	0.6685	0.5848	0.9149	0.6896	0.7467	0.7272	0.9726
HCNOFClBr/C19549838	0.6724	0.7353	0.7038	0.957	0.6554	0.7242	0.6932	0.9669	0.5888	0.6824	0.6396	0.9288	0.6699	0.7336	0.7039	0.9466	0.6245	0.7045	0.6489	0.9288	0.635	0.7111	0.6727	0.9666
HCNOFClBr/C19549849	0.6821	0.7417	0.714	0.9577	0.6749	0.737	0.714	0.9683	0.5564	0.6631	0.6027	0.9244	0.668	0.7324	0.705	0.9575	0.6244	0.7044	0.652	0.9374	0.6702	0.7338	0.7086	0.9696
HCNOFClBr/C19549872	0.6473	0.7189	0.6959	0.9527	0.6134	0.6976	0.6815	0.9611	0.4776	0.6181	0.5445	0.9489	0.5301	0.6477	0.5755	0.9007	0.6047	0.6922	0.6765	0.9406	0.6626	0.7289	0.7207	0.9724
HCNOFClBr/C19550039	0.6671	0.7318	0.701	0.9389	0.6517	0.7218	0.6951	0.962	0.4964	0.6286	0.5188	0.832	0.6573	0.7254	0.6902	0.9362	0.3642	0.5577	0.3708	0.7508	0.6088	0.6947	0.6371	0.8809
HCNOFClBr/C19550051	0.6714	0.7346	0.6975	0.9492	0.686	0.7443	0.7204	0.9624	0.5028	0.6322	0.521	0.8504	0.6147	0.6983	0.6419	0.9217	0.3785	0.5651	0.3726	0.766	0.7031	0.7558	0.7305	0.9546
HCNOFClBr/C19550073	0.6741	0.7364	0.6991	0.9429	0.6845	0.7433	0.7204	0.9612	0.5035	0.6326	0.5254	0.8499	0.6122	0.6968	0.6374	0.9221	0.3371	0.5438	0.3181	0.7434	0.6228	0.7034	0.6491	0.9159
HCNOFClBr/C19550084	0.6944	0.75	0.7189	0.9438	0.7027	0.7556	0.7353	0.9601	0.5226	0.6434	0.5367	0.8441	0.6431	0.7163	0.6688	0.9322	0.4672	0.6124	0.4721	0.821	0.7008	0.7543	0.7255	0.9343
HCNOFClBr/C19550108	0.6915	0.748	0.723	0.9619	0.6829	0.7422	0.7183	0.9691	0.6257	0.7053	0.6731	0.9414	0.6523	0.7222	0.6871	0.9489	0.6101	0.6955	0.6326	0.9287	0.671	0.7344	0.7056	0.9687
HCNOFClBr/C19550142	0.6134	0.6975	0.6467	0.9526	0.5988	0.6886	0.6373	0.9645	0.5265	0.6457	0.5733	0.9211	0.6383	0.7132	0.6762	0.9534	0.6128	0.6971	0.6374	0.9286	0.6033	0.6913	0.6407	0.9637
HCNOFClBr/C19550302	0.7391	0.7809	0.7695	0.9495	0.7276	0.7728	0.7646	0.9659	0.4804	0.6197	0.5048	0.8448	0.646	0.7182	0.6776	0.9003	0.3936	0.573	0.4056	0.7486	0.6718	0.7349	0.7042	0.9272
HCNOFClBr/C19550460	0.6251	0.7048	0.6605	0.9319	0.6163	0.6993	0.6611	0.9608	0.4916	0.6259	0.5095	0.8205	0.6397	0.7141	0.6683	0.9283	0.3708	0.5611	0.3734	0.7552	0.5902	0.6833	0.6171	0.8979
HCNOFClBr/C19550540	0.7302	0.7746	0.7573	0.9392	0.7051	0.7572	0.7434	0.9618	0.5228	0.6436	0.5453	0.8438	0.6959	0.751	0.7241	0.9347	0.4124	0.5829	0.4202	0.7739	0.7023	0.7553	0.7333	0.9243
HCNOFClBr/C19550608	0.6821	0.7417	0.7342	0.9719	0.6511	0.7214	0.7169	0.9752	0.4467	0.6012	0.5239	0.9215	0.5769	0.6752	0.6278	0.9318	0.6277	0.7065	0.7014	0.9559	0.6794	0.7399	0.7372	0.9757
HCNOFClBr/C19550733	0.6222	0.7031	0.6673	0.9567	0.6246	0.7046	0.6714	0.971	0.5622	0.6665	0.6238	0.9488	0.5262	0.6455	0.5573	0.9166	0.4971	0.629	0.5167	0.894	0.5976	0.6878	0.6489	0.9615
HCNOFClBr/C19550755	0.61	0.6954	0.6803	0.9582	0.5731	0.673	0.6623	0.9638	0.4614	0.6092	0.5428	0.9172	0.5266	0.6457	0.5935	0.8724	0.6451	0.7175	0.7286	0.958	0.6056	0.6927	0.6855	0.973
HCNOFClBr/C19550824	0.7064	0.7581	0.7568	0.9676	0.6946	0.7501	0.7571	0.9699	0.4589	0.6079	0.5361	0.9125	0.5713	0.6719	0.6294	0.9185	0.7069	0.7584	0.7737	0.9641	0.723	0.7696	0.7781	0.9718
HCNOFClBr/C19550835	0.6364	0.712	0.7004	0.9556	0.5976	0.6878	0.6794	0.9607	0.4569	0.6067	0.5312	0.8938	0.5733	0.6731	0.6393	0.9006	0.7068	0.7584	0.7776	0.9647	0.6449	0.7174	0.7176	0.9751
HCNOFClBr/C19550891	0.6896	0.7467	0.6965	0.9418	0.6726	0.7354	0.6868	0.9524	0.5673	0.6695	0.5637	0.8798	0.7241	0.7703	0.7374	0.9462	0.4628	0.61	0.4473	0.7974	0.6589	0.7264	0.6533	0.9218
HCNOFClBr/C19550904	0.6975	0.7521	0.7169	0.9399	0.6915	0.748	0.7156	0.9575	0.5321	0.6489	0.5356	0.852	0.7383	0.7803	0.7581	0.9457	0.4717	0.6148	0.4745	0.8018	0.7063	0.7581	0.7178	0.9287
HCNOFClBr/C19588080	0.7773	0.8086	0.8067	0.972	0.7647	0.7993	0.7922	0.9724	0.7007	0.7542	0.7476	0.9542	0.5643	0.6678	0.5842	0.8958	0.6341	0.7105	0.6429	0.9134	0.81	0.8333	0.8285	0.9811
HCNOFClBr/C1962750	0.8221	0.8427	0.8569	0.9794	0.8174	0.8391	0.8524	0.9812	0.7696	0.8029	0.8199	0.9625	0.4616	0.6093	0.4916	0.9159	0.5845	0.6798	0.6171	0.928	0.728	0.773	0.7737	0.9708
HCNOFClBr/C1963366	0.8264	0.8461	0.8529	0.9771	0.8288	0.848	0.8541	0.9811	0.7747	0.8067	0.8218	0.9522	0.4785	0.6186	0.4703	0.8735	0.5179	0.6407	0.5199	0.8986	0.8103	0.8336	0.8361	0.9739
HCNOFClBr/C1965099	0.7801	0.8107	0.8252	0.9763	0.8002	0.8258	0.8417	0.9748	0.6411	0.715	0.6964	0.8825	0.458	0.6073	0.4966	0.8977	0.4111	0.5822	0.4532	0.8565	0.7554	0.7926	0.801	0.9789
HCNOFClBr/C1966650	0.7122	0.7621	0.726	0.9258	0.6901	0.7471	0.7072	0.9343	0.5912	0.6839	0.597	0.8312	0.7013	0.7547	0.7086	0.9239	0.4364	0.5957	0.4201	0.7708	0.7057	0.7577	0.7033	0.8918
HCNOFClBr/C1968407	0.8189	0.8402	0.847	0.9732	0.8102	0.8335	0.8385	0.9743	0.7966	0.8231	0.841	0.9622	0.5651	0.6682	0.5867	0.9233	0.578	0.6759	0.5981	0.9265	0.8558	0.8697	0.8799	0.9828
HCNOFClBr/C19716564	0.795	0.8219	0.8128	0.9733	0.7146	0.7638	0.7408	0.9556	0.5266	0.6457	0.5426	0.904	0.8011	0.8265	0.8216	0.9687	0.6776	0.7388	0.6987	0.9207	0.7768	0.8082	0.7919	0.9581
HCNOFClBr/C19719289	0.848	0.8633	0.8697	0.968	0.8272	0.8467	0.8522	0.968	0.6684	0.7327	0.7029	0.9222	0.534	0.65	0.5382	0.832	0.5467	0.6574	0.5677	0.8132	0.7811	0.8114	0.8022	0.9429
HCNOFClBr/C1973224	0.8338	0.852	0.8602	0.9792	0.7479	0.7872	0.7853	0.9679	0.5839	0.6794	0.6257	0.9463	0.796	0.8226	0.8227	0.9728	0.7367	0.7792	0.7691	0.9554	0.84	0.8569	0.8659	0.9845
HCNOFClBr/C1974045	0.6561	0.7246	0.7092	0.9519	0.6121	0.6967	0.6809	0.9522	0.5523	0.6607	0.6247	0.9238	0.5817	0.6781	0.6244	0.9398	0.619	0.701	0.6673	0.9495	0.6514	0.7216	0.716	0.957
HCNOFClBr/C19748584	0.8705	0.8818	0.8935	0.9837	0.8626	0.8753	0.8867	0.9792	0.8162	0.8382	0.8536	0.9717	0.4758	0.6171	0.4932	0.873	0.5578	0.6639	0.5825	0.9192	0.8602	0.8733	0.8844	0.9832
HCNOFClBr/C1975786	0.4712	0.6146	0.5427	0.9077	0.4675	0.6125	0.5561	0.9186	0.3008	0.5255	0.3587	0.8455	0.4652	0.6113	0.5307	0.8781	0.3161	0.5332	0.3458	0.8103	0.5382	0.6524	0.6348	0.9339
HCNOFClBr/C19764580	0.6593	0.7267	0.6782	0.9388	0.6666	0.7315	0.6878	0.9312	0.4717	0.6149	0.4678	0.8295	0.5283	0.6467	0.5508	0.8663	0.4488	0.6024	0.4577	0.8018	0.6878	0.7455	0.707	0.9266
HCNOFClBr/C19780100	0.6043	0.6919	0.6355	0.9562	0.5883	0.6821	0.6338	0.9647	0.5156	0.6394	0.5628	0.9302	0.571	0.6717	0.606	0.9373	0.5642	0.6677	0.5907	0.9183	0.6215	0.7026	0.6668	0.9698
HCNOFClBr/C19780122	0.5914	0.684	0.6652	0.9605	0.5544	0.6619	0.6493	0.9448	0.3889	0.5705	0.4748	0.8924	0.5275	0.6462	0.595	0.9211	0.5837	0.6793	0.671	0.966	0.5916	0.6841	0.6765	0.9724
HCNOFClBr/C19780315	0.6545	0.7236	0.6812	0.9438	0.657	0.7252	0.7001	0.9614	0.4911	0.6256	0.5178	0.8437	0.5518	0.6603	0.5758	0.913	0.2786	0.5143	0.2508	0.7149	0.6374	0.7126	0.6687	0.9163
HCNOFClBr/C19780406	0.7475	0.7869	0.7767	0.9506	0.7253	0.7712	0.7636	0.9678	0.5305	0.648	0.5603	0.8383	0.6439	0.7168	0.6732	0.9013	0.3975	0.575	0.4109	0.7654	0.7256	0.7714	0.7563	0.9216
HCNOFClBr/C19780417	0.6418	0.7154	0.6692	0.9426	0.6258	0.7053	0.6672	0.9595	0.4739	0.616	0.4906	0.8348	0.6189	0.701	0.647	0.9351	0.425	0.5896	0.4267	0.81	0.6223	0.7031	0.6522	0.9265
HCNOFClBr/C19780428	0.6994	0.7534	0.7234	0.9495	0.7093	0.7601	0.7447	0.9662	0.5028	0.6322	0.5222	0.8538	0.6251	0.7048	0.6484	0.9231	0.3511	0.551	0.3379	0.7562	0.6908	0.7476	0.7193	0.9293
HCNOFClBr/C19780440	0.6924	0.7486	0.7171	0.9515	0.6933	0.7492	0.7287	0.9625	0.5081	0.6352	0.5251	0.8543	0.6089	0.6948	0.633	0.9259	0.4141	0.5838	0.4112	0.7996	0.6753	0.7372	0.7075	0.9447
HCNOFClBr/C19780462	0.6725	0.7353	0.7339	0.9706	0.6189	0.701	0.6995	0.9683	0.4431	0.5993	0.5141	0.9024	0.5379	0.6522	0.6026	0.9091	0.6791	0.7397	0.7527	0.9646	0.6658	0.731	0.7375	0.9795
HCNOFClBr/C19780519	0.6441	0.7169	0.7053	0.964	0.6349	0.711	0.7134	0.9743	0.3816	0.5667	0.4629	0.9004	0.4944	0.6275	0.551	0.8995	0.6703	0.7339	0.741	0.9717	0.6664	0.7313	0.7344	0.9714
HCNOFClBr/C19780564	0.5522	0.6606	0.6255	0.9432	0.5629	0.6669	0.6545	0.9489	0.3426	0.5466	0.4172	0.8532	0.3998	0.5762	0.457	0.877	0.5874	0.6816	0.6701	0.9571	0.5962	0.6869	0.6851	0.9614
HCNOFClBr/C19780600	0.6712	0.7345	0.7207	0.9605	0.6247	0.7046	0.6941	0.9625	0.4735	0.6159	0.5413	0.9443	0.5326	0.6492	0.5821	0.9119	0.6125	0.697	0.6893	0.9493	0.6534	0.7229	0.7169	0.976
HCNOFClBr/C19780655	0.6733	0.7359	0.7028	0.9583	0.6648	0.7303	0.6977	0.9658	0.592	0.6844	0.6397	0.9341	0.6446	0.7172	0.6761	0.9389	0.6012	0.69	0.614	0.9128	0.6927	0.7488	0.7263	0.9668
HCNOFClBr/C19780666	0.7032	0.7559	0.7454	0.9622	0.674	0.7364	0.7321	0.9678	0.501	0.6312	0.5655	0.9483	0.5728	0.6728	0.6208	0.9201	0.6593	0.7267	0.7259	0.9477	0.7117	0.7618	0.7665	0.9808
HCNOFClBr/C19780677	0.5925	0.6847	0.66	0.9479	0.5901	0.6832	0.6725	0.9624	0.3694	0.5604	0.4472	0.874	0.4854	0.6224	0.5519	0.8803	0.6702	0.7339	0.7469	0.9566	0.6271	0.7061	0.7055	0.9606
HCNOFClBr/C19780688	0.6496	0.7205	0.7083	0.9645	0.6255	0.7051	0.7011	0.961	0.4219	0.5879	0.4938	0.8957	0.5369	0.6517	0.5965	0.9103	0.6878	0.7455	0.7592	0.9682	0.6469	0.7187	0.7133	0.9541
HCNOFClBr/C19780804	0.6025	0.6908	0.6667	0.9642	0.5706	0.6715	0.6567	0.9596	0.4108	0.582	0.4858	0.9388	0.4839	0.6216	0.5393	0.8922	0.5951	0.6863	0.6762	0.9585	0.614	0.6979	0.6839	0.959
HCNOFClBr/C19780848	0.6361	0.7118	0.6252	0.9001	0.6357	0.7116	0.6311	0.9036	0.5812	0.6779	0.5656	0.8551	0.6993	0.7533	0.6979	0.9084	0.4423	0.5989	0.4188	0.7974	0.6992	0.7532	0.6921	0.9161
HCNOFClBr/C19780940	0.8208	0.8417	0.8508	0.9687	0.8289	0.8481	0.8582	0.976	0.7892	0.8175	0.8408	0.9517	0.585	0.6802	0.6165	0.9206	0.5975	0.6878	0.6241	0.9184	0.8581	0.8716	0.8857	0.9787
HCNOFClBr/C19781103	0.656	0.7246	0.6861	0.9441	0.6595	0.7268	0.7017	0.9616	0.5157	0.6395	0.5355	0.849	0.624	0.7042	0.6505	0.9268	0.4745	0.6164	0.488	0.8367	0.6574	0.7255	0.6923	0.9422
HCNOFClBr/C19781136	0.6956	0.7508	0.7266	0.9476	0.6697	0.7335	0.7131	0.9695	0.5304	0.6479	0.5561	0.8455	0.6725	0.7353	0.7016	0.9398	0.3944	0.5734	0.3973	0.7813	0.6372	0.7125	0.6677	0.9109
HCNOFClBr/C19781181	0.6005	0.6896	0.6706	0.9525	0.5992	0.6888	0.6842	0.9694	0.3803	0.5661	0.4624	0.8774	0.4692	0.6135	0.532	0.8809	0.6203	0.7018	0.7055	0.9573	0.6253	0.705	0.7056	0.9709
HCNOFClBr/C19781272	0.6684	0.7327	0.694	0.9489	0.6642	0.7299	0.703	0.9603	0.5152	0.6392	0.5382	0.8563	0.5908	0.6837	0.6135	0.9202	0.4066	0.5798	0.4029	0.8011	0.6678	0.7323	0.7014	0.9513
HCNOFClBr/C19781294	0.6497	0.7205	0.6776	0.9553	0.648	0.7194	0.6848	0.9665	0.5648	0.6681	0.6094	0.9224	0.6442	0.717	0.6816	0.9578	0.6427	0.716	0.6708	0.9437	0.6686	0.7328	0.7031	0.9723
HCNOFClBr/C19781476	0.6802	0.7405	0.7341	0.9672	0.6554	0.7242	0.7284	0.961	0.4289	0.5916	0.4999	0.9372	0.5126	0.6377	0.5639	0.9008	0.6254	0.7051	0.6953	0.9471	0.6687	0.7328	0.7341	0.98
HCNOFClBr/C19781523	0.6415	0.7153	0.6674	0.9264	0.6389	0.7136	0.6693	0.9501	0.5276	0.6463	0.536	0.8248	0.7083	0.7594	0.728	0.9364	0.4228	0.5884	0.421	0.7878	0.6462	0.7183	0.6594	0.913
HCNOFClBr/C19781534	0.6953	0.7506	0.7168	0.928	0.6866	0.7447	0.7114	0.9561	0.5319	0.6488	0.5379	0.8369	0.7196	0.7672	0.7384	0.9479	0.3874	0.5697	0.3748	0.751	0.6716	0.7348	0.6792	0.8993
HCNOFClBr/C19781545	0.6555	0.7242	0.6587	0.9297	0.6652	0.7306	0.6767	0.9453	0.4927	0.6265	0.4823	0.8578	0.6811	0.741	0.6927	0.9353	0.3599	0.5555	0.3256	0.752	0.6527	0.7224	0.6487	0.918
HCNOFClBr/C19781681	0.6806	0.7407	0.7391	0.9732	0.6274	0.7063	0.7096	0.9587	0.4265	0.5904	0.5085	0.8906	0.5036	0.6326	0.5598	0.8702	0.7398	0.7814	0.7965	0.962	0.6965	0.7514	0.763	0.972
HCNOFClBr/C19781738	0.4928	0.6266	0.594	0.9308	0.4698	0.6138	0.5939	0.9542	0.324	0.5372	0.4248	0.8782	0.3879	0.57	0.4698	0.7946	0.5364	0.6513	0.6461	0.9487	0.5065	0.6343	0.617	0.9706
HCNOFClBr/C19781772	0.7447	0.7849	0.7533	0.957	0.723	0.7696	0.7349	0.9584	0.5948	0.6861	0.604	0.9101	0.7232	0.7697	0.7302	0.9538	0.6331	0.7099	0.6439	0.922	0.7636	0.7986	0.7731	0.9619
HCNOFClBr/C19781818	0.7228	0.7695	0.7489	0.9501	0.743	0.7837	0.7734	0.967	0.5372	0.6518	0.5613	0.851	0.7289	0.7737	0.7514	0.9482	0.3772	0.5644	0.3754	0.7607	0.699	0.7531	0.7155	0.9071
HCNOFClBr/C19781863	0.5672	0.6694	0.6494	0.9576	0.5418	0.6545	0.6436	0.9467	0.3641	0.5577	0.4487	0.8866	0.5019	0.6317	0.5765	0.9117	0.5513	0.6601	0.6512	0.96	0.5735	0.6732	0.6682	0.9666
HCNOFClBr/C1979368	0.8086	0.8323	0.848	0.9774	0.8142	0.8366	0.8515	0.983	0.6978	0.7523	0.7515	0.9707	0.3563	0.5536	0.3695	0.8214	0.3821	0.567	0.3943	0.8333	0.8195	0.8407	0.8578	0.9862
HCNOFClBr/C19812932	0.7403	0.7817	0.7552	0.9468	0.6942	0.7498	0.7075	0.923	0.5503	0.6595	0.5498	0.8696	0.4901	0.625	0.4812	0.8456	0.4546	0.6055	0.46	0.8021	0.7429	0.7836	0.7572	0.9416
HCNOFClBr/C19819988	0.6418	0.7154	0.6523	0.9382	0.6562	0.7247	0.6727	0.9516	0.4659	0.6117	0.4465	0.8441	0.6707	0.7342	0.6768	0.9255	0.3049	0.5275	0.2659	0.7098	0.7172	0.7655	0.7283	0.954
HCNOFClBr/C19833966	0.8032	0.8281	0.8148	0.9448	0.7929	0.8203	0.8071	0.9527	0.71	0.7606	0.7296	0.8867	0.7162	0.7648	0.7201	0.9236	0.6896	0.7467	0.6916	0.8942	0.7987	0.8247	0.8188	0.9452
HCNOFClBr/C19841726	0.6679	0.7323	0.6899	0.9446	0.6538	0.7231	0.6904	0.9566	0.5212	0.6426	0.5373	0.8646	0.6177	0.7002	0.6392	0.9203	0.4672	0.6124	0.47	0.8226	0.6332	0.71	0.6621	0.9354
HCNOFClBr/C1984583	0.8921	0.9001	0.9136	0.9856	0.8731	0.884	0.8979	0.9842	0.7963	0.8229	0.8367	0.9653	0.4694	0.6136	0.4912	0.8712	0.5074	0.6348	0.5314	0.8904	0.8701	0.8815	0.8973	0.9849
HCNOFClBr/C1984594	0.8393	0.8564	0.8694	0.9829	0.8219	0.8426	0.855	0.9808	0.743	0.7837	0.7892	0.965	0.5222	0.6432	0.5546	0.9006	0.5499	0.6593	0.5832	0.9122	0.8053	0.8297	0.8447	0.9827
HCNOFClBr/C1984652	0.8837	0.8929	0.9072	0.9853	0.8626	0.8753	0.8875	0.9839	0.7436	0.7841	0.7852	0.9648	0.6075	0.6939	0.6502	0.9259	0.663	0.7291	0.7012	0.9373	0.8545	0.8686	0.8837	0.9835
HCNOFClBr/C19847122	0.5984	0.6883	0.6333	0.8903	0.5445	0.6561	0.5748	0.8802	0.496	0.6283	0.5372	0.8463	0.5788	0.6764	0.6237	0.9133	0.5973	0.6876	0.6398	0.9156	0.6648	0.7303	0.7007	0.945
HCNOFClBr/C1985597	0.7356	0.7784	0.7749	0.9759	0.6759	0.7376	0.7387	0.9675	0.494	0.6272	0.5535	0.9241	0.6447	0.7173	0.6846	0.9443	0.7186	0.7666	0.7641	0.964	0.7583	0.7947	0.8045	0.9866
HCNOFClBr/C1986001	0.8029	0.8279	0.8189	0.9738	0.8025	0.8276	0.8155	0.9757	0.6908	0.7475	0.7085	0.925	0.5369	0.6516	0.5431	0.8689	0.5725	0.6726	0.5797	0.8778	0.7899	0.818	0.8122	0.9616
HCNOFClBr/C19872936	0.8252	0.8452	0.8534	0.9738	0.8322	0.8507	0.8609	0.9767	0.7761	0.8077	0.8259	0.9574	0.377	0.5643	0.3752	0.8409	0.4205	0.5872	0.4224	0.8539	0.8282	0.8475	0.8569	0.9804
HCNOFClBr/C1988881	0.7085	0.7596	0.6998	0.9169	0.658	0.7259	0.6432	0.9175	0.5838	0.6794	0.5662	0.8434	0.6314	0.7088	0.6292	0.8629	0.5698	0.671	0.5486	0.8521	0.7269	0.7723	0.726	0.9267
HCNOFClBr/C19889771	0.7049	0.7571	0.7018	0.9078	0.7139	0.7633	0.7116	0.9184	0.6184	0.7007	0.614	0.8591	0.6071	0.6936	0.6036	0.8978	0.5726	0.6727	0.572	0.8779	0.6849	0.7436	0.6756	0.9081
HCNOFClBr/C19924437	0.8074	0.8314	0.8268	0.9299	0.75	0.7887	0.7704	0.9171	0.656	0.7246	0.6963	0.8854	0.536	0.6512	0.5399	0.8654	0.5875	0.6817	0.5981	0.8955	0.8614	0.8743	0.8799	0.9597
HCNOFClBr/C199296612	0.7666	0.8007	0.8131	0.9634	0.7661	0.8004	0.81	0.9473	0.6827	0.7421	0.731	0.8446	0.4865	0.623	0.5119	0.8656	0.4376	0.5963	0.4547	0.8483	0.8237	0.844	0.8601	0.9486
HCNOFClBr/C19947229	0.8526	0.8671	0.8683	0.9779	0.7439	0.7843	0.7842	0.9619	0.5868	0.6812	0.6248	0.9424	0.7833	0.8131	0.8066	0.9688	0.8069	0.831	0.8326	0.9659	0.8642	0.8766	0.8786	0.9768
HCNOFClBr/C19956979	0.8466	0.8622	0.8721	0.9751	0.8211	0.842	0.8476	0.9754	0.7669	0.8009	0.8102	0.9612	0.6686	0.7328	0.6958	0.9396	0.6856	0.7441	0.7084	0.9342	0.8425	0.8589	0.8705	0.9784
HCNOFClBr/C1996298	0.8774	0.8876	0.9094	0.9921	0.8721	0.8832	0.9048	0.9923	0.7274	0.7727	0.7813	0.9297	0.3305	0.5405	0.3849	0.7579	0.354	0.5525	0.4106	0.787	0.881	0.8907	0.9125	0.9944
[truncated: 5,194 more rows]

## Sheet: GFN2-xTB Frequencies(x 0.9940) 
Dipole method/metric → Molecule ↓	gfn1/MSC	gfn1/EUC	gfn1/PCC	gfn1/SCC	gfn2/MSC	gfn2/EUC	gfn2/PCC	gfn2/SCC	ceh/MSC	ceh/EUC	ceh/PCC	ceh/SCC	eeq/MSC	eeq/EUC	eeq/PCC	eeq/SCC	gfnff/MSC	gfnff/EUC	gfnff/PCC	gfnff/SCC	mace/MSC	mace/EUC	mace/PCC	mace/SCC
HCNOFClBr/C100005	0.8122	0.835	0.8611	0.9864	0.8103	0.8336	0.8609	0.9885	0.7888	0.8172	0.8438	0.983	0.3257	0.538	0.374	0.7903	0.391	0.5716	0.4505	0.8202	0.776	0.8077	0.8296	0.9867
HCNOFClBr/C100016	0.7378	0.78	0.788	0.9464	0.7431	0.7837	0.7916	0.9507	0.6882	0.7458	0.7407	0.9039	0.3857	0.5689	0.4061	0.8762	0.3891	0.5706	0.4109	0.8765	0.7498	0.7885	0.793	0.9468
HCNOFClBr/C100027	0.8234	0.8437	0.8569	0.9723	0.8328	0.8512	0.8665	0.9698	0.7191	0.7668	0.7649	0.9456	0.4577	0.6072	0.4775	0.8572	0.5151	0.6392	0.5447	0.8832	0.8213	0.8421	0.8536	0.9739
HCNOFClBr/C100061	0.9031	0.9096	0.9226	0.9875	0.9086	0.9145	0.9268	0.9895	0.8381	0.8554	0.8767	0.9705	0.4568	0.6067	0.4673	0.8827	0.5332	0.6495	0.5504	0.9101	0.8953	0.9029	0.9149	0.9905
HCNOFClBr/C1000868	0.7122	0.7621	0.744	0.9616	0.7154	0.7643	0.7539	0.9639	0.5654	0.6684	0.6069	0.9452	0.6914	0.7479	0.7251	0.9555	0.6806	0.7407	0.7302	0.9365	0.7622	0.7975	0.7965	0.9787
HCNOFClBr/C1000879	0.6465	0.7184	0.7158	0.9415	0.636	0.7117	0.7157	0.9301	0.3919	0.5721	0.4558	0.8043	0.5413	0.6542	0.6116	0.9224	0.5782	0.676	0.6641	0.9252	0.6332	0.71	0.7006	0.9143
HCNOFClBr/C100107	0.8355	0.8533	0.8612	0.974	0.8363	0.8539	0.8597	0.9752	0.7557	0.7928	0.8158	0.956	0.5173	0.6404	0.5031	0.878	0.5126	0.6377	0.5	0.8749	0.7863	0.8153	0.8079	0.9639
HCNOFClBr/C100118	0.7748	0.8068	0.8272	0.9794	0.7897	0.8179	0.8387	0.9841	0.7427	0.7835	0.7999	0.9801	0.3992	0.5759	0.4331	0.8554	0.5139	0.6385	0.565	0.8881	0.7518	0.7899	0.8035	0.9836
HCNOFClBr/C100141	0.7987	0.8247	0.8468	0.9824	0.7922	0.8197	0.8423	0.9817	0.7236	0.77	0.7869	0.9754	0.4213	0.5876	0.4622	0.8683	0.5448	0.6562	0.5988	0.8905	0.7694	0.8027	0.818	0.9853
HCNOFClBr/C1001452	0.6997	0.7536	0.7383	0.9601	0.73	0.7745	0.7767	0.9685	0.5719	0.6723	0.6245	0.9258	0.5962	0.6869	0.6425	0.9486	0.5787	0.6763	0.622	0.9363	0.7401	0.7816	0.7865	0.9773
HCNOFClBr/C1001532	0.7099	0.7605	0.7279	0.9584	0.721	0.7682	0.734	0.9577	0.5879	0.6819	0.6083	0.8846	0.6185	0.7007	0.6209	0.9249	0.5757	0.6745	0.5696	0.9016	0.72	0.7675	0.7293	0.9536
HCNOFClBr/C100174	0.8848	0.8938	0.912	0.986	0.899	0.9061	0.9237	0.9888	0.8643	0.8767	0.9006	0.9762	0.3926	0.5725	0.4088	0.8602	0.4427	0.5991	0.4708	0.8819	0.8765	0.8869	0.9024	0.9878
HCNOFClBr/C100185	0.7731	0.8055	0.8149	0.9735	0.7352	0.7781	0.7926	0.9545	0.5436	0.6555	0.6119	0.923	0.6608	0.7277	0.7093	0.9209	0.6593	0.7267	0.7275	0.9478	0.7362	0.7788	0.791	0.9844
HCNOFClBr/C100196	0.8449	0.8608	0.8791	0.9806	0.8511	0.8658	0.8836	0.988	0.8164	0.8383	0.857	0.9802	0.3903	0.5713	0.4092	0.8455	0.4746	0.6164	0.5039	0.8734	0.8398	0.8567	0.8739	0.9845
HCNOFClBr/C1002273	0.8282	0.8475	0.8526	0.982	0.7351	0.778	0.7741	0.955	0.5661	0.6688	0.6192	0.9562	0.7908	0.8187	0.8261	0.9756	0.752	0.7901	0.7951	0.9619	0.825	0.845	0.8502	0.9797
HCNOFClBr/C1002284	0.7599	0.7958	0.7897	0.9823	0.7814	0.8117	0.8128	0.9814	0.512	0.6374	0.5408	0.8932	0.7346	0.7777	0.7617	0.9666	0.4205	0.5872	0.4513	0.7999	0.774	0.8061	0.8026	0.986
HCNOFClBr/C1002331	0.8337	0.8519	0.8605	0.9838	0.7853	0.8146	0.8277	0.9688	0.5399	0.6534	0.5965	0.9449	0.6504	0.7209	0.6911	0.9535	0.7159	0.7646	0.7633	0.962	0.8497	0.8647	0.8766	0.9811
HCNOFClBr/C10024905	0.8936	0.9014	0.9121	0.9887	0.8995	0.9065	0.9168	0.9906	0.8262	0.846	0.8639	0.9675	0.5287	0.647	0.5454	0.9054	0.5948	0.6861	0.6117	0.9217	0.8951	0.9027	0.913	0.9912
HCNOFClBr/C100254	0.6869	0.745	0.7657	0.9824	0.6957	0.7508	0.7737	0.9834	0.6301	0.708	0.7228	0.9829	0.2663	0.5081	0.3166	0.774	0.3154	0.5328	0.3843	0.8024	0.6687	0.7328	0.7483	0.9823
HCNOFClBr/C1002693	0.7251	0.7711	0.7875	0.974	0.6851	0.7437	0.7728	0.9328	0.4667	0.6121	0.5544	0.9108	0.565	0.6681	0.6326	0.9197	0.5659	0.6687	0.6333	0.9434	0.7247	0.7708	0.7958	0.9838
HCNOFClBr/C100276	0.8209	0.8418	0.8432	0.9675	0.8368	0.8543	0.8576	0.9721	0.7209	0.7681	0.7481	0.9217	0.6577	0.7257	0.6603	0.9064	0.5773	0.6755	0.5803	0.8416	0.829	0.8482	0.8448	0.978
HCNOFClBr/C1002842	0.7712	0.8041	0.7935	0.9593	0.7794	0.8101	0.8085	0.9648	0.6124	0.6969	0.643	0.91	0.6302	0.7081	0.6474	0.9113	0.3389	0.5448	0.3378	0.7681	0.7792	0.81	0.8064	0.9714
HCNOFClBr/C100298	0.8891	0.8976	0.9154	0.9865	0.9018	0.9085	0.925	0.9883	0.8821	0.8916	0.913	0.9838	0.3901	0.5712	0.4125	0.8602	0.4539	0.6051	0.4881	0.8795	0.8837	0.893	0.9088	0.987
HCNOFClBr/C1003174	0.7928	0.8202	0.829	0.975	0.8017	0.8269	0.8398	0.9879	0.671	0.7344	0.7247	0.9467	0.6476	0.7191	0.6885	0.94	0.631	0.7086	0.6706	0.931	0.8329	0.8513	0.8637	0.9906
HCNOFClBr/C10031820	0.8826	0.892	0.8998	0.9787	0.8758	0.8863	0.8933	0.9782	0.8397	0.8567	0.8745	0.969	0.471	0.6145	0.4551	0.8646	0.5176	0.6405	0.5069	0.8772	0.8772	0.8875	0.8932	0.9798
HCNOFClBr/C10031875	0.8189	0.8403	0.8495	0.9803	0.8138	0.8362	0.8457	0.9839	0.785	0.8143	0.8286	0.9658	0.5757	0.6746	0.6101	0.9391	0.6074	0.6938	0.6399	0.9328	0.827	0.8466	0.8598	0.9881
HCNOFClBr/C1003196	0.7539	0.7915	0.8038	0.9734	0.7179	0.766	0.7868	0.9599	0.4947	0.6276	0.577	0.9044	0.4974	0.6291	0.5598	0.8657	0.6337	0.7103	0.7104	0.9495	0.7384	0.7804	0.7968	0.9748
HCNOFClBr/C1003298	0.8605	0.8736	0.8797	0.9601	0.8386	0.8558	0.8585	0.9474	0.7417	0.7828	0.7776	0.8798	0.4905	0.6253	0.4837	0.8653	0.5382	0.6524	0.5318	0.8855	0.8491	0.8642	0.8598	0.9508
HCNOFClBr/C1003389	0.7896	0.8178	0.8282	0.9794	0.7697	0.803	0.814	0.9836	0.661	0.7278	0.7203	0.9554	0.6316	0.709	0.6781	0.934	0.6324	0.7094	0.6762	0.9258	0.7785	0.8095	0.8185	0.9852
HCNOFClBr/C1003641	0.7641	0.7989	0.8161	0.9655	0.7678	0.8016	0.829	0.9691	0.4645	0.6109	0.5521	0.9112	0.5109	0.6368	0.5735	0.8961	0.7368	0.7792	0.7962	0.9729	0.793	0.8203	0.8453	0.9715
HCNOFClBr/C100367	0.8156	0.8377	0.8299	0.9726	0.8545	0.8686	0.8692	0.9619	0.623	0.7035	0.6463	0.9042	0.5353	0.6507	0.5468	0.8994	0.3928	0.5726	0.374	0.8142	0.8718	0.883	0.8849	0.9663
HCNOFClBr/C100378	0.8463	0.862	0.864	0.9822	0.8575	0.8711	0.8766	0.9881	0.6514	0.7216	0.68	0.903	0.673	0.7357	0.6948	0.9244	0.4157	0.5846	0.4287	0.7524	0.8632	0.8758	0.8803	0.976
HCNOFClBr/C100390	0.695	0.7504	0.7399	0.9705	0.6672	0.7319	0.7247	0.9374	0.7599	0.7959	0.8043	0.9745	0.7477	0.787	0.791	0.9784	0.6829	0.7422	0.7474	0.934	0.8835	0.8928	0.908	0.9814
HCNOFClBr/C100403	0.8655	0.8777	0.8855	0.9762	0.8248	0.8448	0.8582	0.9659	0.5298	0.6476	0.5753	0.9306	0.6775	0.7387	0.7109	0.9499	0.7485	0.7876	0.7831	0.9569	0.866	0.8781	0.8885	0.9856
HCNOFClBr/C100414	0.8405	0.8573	0.8683	0.9819	0.7463	0.786	0.8052	0.937	0.491	0.6256	0.5463	0.9164	0.733	0.7766	0.7721	0.9562	0.7943	0.8214	0.8295	0.9706	0.8086	0.8323	0.8434	0.9842
HCNOFClBr/C1004246	0.8523	0.8669	0.8615	0.9731	0.864	0.8765	0.8782	0.9698	0.5748	0.674	0.5836	0.9087	0.7309	0.7751	0.7455	0.9572	0.3461	0.5484	0.3383	0.7301	0.8086	0.8322	0.8179	0.9438
HCNOFClBr/C100447	0.8462	0.8619	0.878	0.9795	0.5723	0.6725	0.6453	0.9248	0.6253	0.705	0.6893	0.9601	0.8196	0.8408	0.8566	0.9856	0.7363	0.7789	0.7902	0.9603	0.8768	0.8871	0.9043	0.9843
HCNOFClBr/C10045655	0.8477	0.8631	0.8657	0.963	0.8293	0.8484	0.8457	0.9607	0.8077	0.8315	0.8435	0.9385	0.6113	0.6963	0.6118	0.8824	0.6617	0.7283	0.6594	0.8912	0.8703	0.8817	0.8824	0.9653
HCNOFClBr/C100458	0.6603	0.7274	0.6748	0.9126	0.6322	0.7093	0.664	0.8916	0.4075	0.5803	0.4162	0.8261	0.8	0.8256	0.8187	0.9333	0.5572	0.6635	0.5742	0.8938	0.8231	0.8435	0.8479	0.9369
HCNOFClBr/C100469	0.6278	0.7066	0.6675	0.9685	0.6105	0.6957	0.6501	0.9436	0.3681	0.5597	0.3586	0.8444	0.6309	0.7085	0.6658	0.9434	0.466	0.6117	0.5003	0.8624	0.6158	0.699	0.6356	0.9218
HCNOFClBr/C100470	0.5526	0.6608	0.5864	0.9166	0.4251	0.5896	0.4585	0.864	0.3397	0.5451	0.3592	0.8673	0.7667	0.8008	0.8068	0.9089	0.7539	0.7915	0.7948	0.9086	0.7358	0.7786	0.7696	0.9282
HCNOFClBr/C100481	0.6527	0.7224	0.6752	0.9232	0.5508	0.6598	0.5695	0.9029	0.4924	0.6263	0.5332	0.8657	0.6452	0.7176	0.6859	0.8872	0.6513	0.7215	0.6939	0.8901	0.6036	0.6915	0.6273	0.9148
HCNOFClBr/C100505	0.7977	0.8239	0.8119	0.9766	0.8294	0.8484	0.8464	0.9782	0.6278	0.7065	0.6612	0.9327	0.6573	0.7254	0.67	0.9404	0.6521	0.722	0.66	0.9318	0.8314	0.8501	0.8481	0.9801
HCNOFClBr/C100516	0.8064	0.8306	0.825	0.9743	0.7944	0.8214	0.8145	0.9646	0.6091	0.6948	0.615	0.8978	0.7937	0.8209	0.8127	0.9698	0.4801	0.6195	0.5013	0.7979	0.7898	0.8179	0.8006	0.951
HCNOFClBr/C100527	0.8656	0.8778	0.8862	0.977	0.8516	0.8663	0.8719	0.9707	0.7432	0.7838	0.7877	0.9492	0.5279	0.6465	0.5422	0.8812	0.5996	0.689	0.612	0.9118	0.8672	0.8791	0.8868	0.9798
HCNOFClBr/C100549	0.6175	0.7001	0.6272	0.9303	0.528	0.6465	0.5394	0.9211	0.4527	0.6045	0.4872	0.8784	0.6602	0.7273	0.6884	0.8848	0.6651	0.7305	0.6921	0.876	0.7571	0.7938	0.7775	0.9477
HCNOFClBr/C100550	0.8096	0.833	0.8233	0.9702	0.8293	0.8484	0.8408	0.9757	0.6156	0.6989	0.6199	0.9081	0.7601	0.796	0.7706	0.9514	0.6372	0.7125	0.6477	0.8959	0.8535	0.8678	0.8614	0.9754
HCNOFClBr/C1005647	0.871	0.8823	0.8867	0.9804	0.7795	0.8103	0.8166	0.9626	0.6706	0.7341	0.7095	0.9457	0.8018	0.827	0.829	0.9705	0.822	0.8427	0.8497	0.9651	0.8778	0.888	0.8952	0.9845
HCNOFClBr/C100607	0.7533	0.791	0.7944	0.9793	0.7624	0.7976	0.8092	0.9688	0.5118	0.6373	0.567	0.9164	0.5066	0.6343	0.5449	0.9146	0.549	0.6587	0.5865	0.9177	0.7569	0.7937	0.8012	0.9765
HCNOFClBr/C10061026	0.7684	0.802	0.804	0.9772	0.6801	0.7404	0.724	0.9676	0.5713	0.6719	0.6278	0.9652	0.5199	0.6419	0.5652	0.9282	0.4716	0.6148	0.5159	0.9022	0.7542	0.7917	0.793	0.9764
HCNOFClBr/C100618	0.8799	0.8897	0.8937	0.9799	0.8736	0.8844	0.8858	0.98	0.7542	0.7917	0.7692	0.9416	0.6928	0.7489	0.7143	0.9468	0.6067	0.6934	0.6265	0.8903	0.8518	0.8665	0.8678	0.9771
HCNOFClBr/C100641	0.6897	0.7468	0.7121	0.9472	0.6743	0.7366	0.7013	0.9442	0.4899	0.6249	0.5002	0.8614	0.7316	0.7756	0.7523	0.9584	0.4536	0.6049	0.479	0.8456	0.688	0.7457	0.7095	0.9473
HCNOFClBr/C100663	0.9207	0.9251	0.9353	0.9902	0.8999	0.9068	0.9172	0.9855	0.815	0.8372	0.8566	0.981	0.5911	0.6839	0.6276	0.9233	0.5319	0.6488	0.569	0.9295	0.8987	0.9058	0.918	0.9934
HCNOFClBr/C100709	0.6408	0.7148	0.6642	0.9086	0.508	0.6351	0.5248	0.877	0.47	0.6139	0.5042	0.8574	0.6622	0.7286	0.7036	0.8908	0.662	0.7285	0.7002	0.894	0.798	0.8242	0.823	0.9499
HCNOFClBr/C100710	0.8694	0.8809	0.8883	0.983	0.8412	0.8579	0.8673	0.9804	0.6413	0.7151	0.6965	0.9393	0.7624	0.7976	0.7871	0.9611	0.6064	0.6932	0.6319	0.9386	0.8214	0.8422	0.8504	0.9783
HCNOFClBr/C1007267	0.7104	0.7608	0.7535	0.9724	0.6898	0.7469	0.752	0.9631	0.5531	0.6611	0.6126	0.9346	0.6355	0.7114	0.6781	0.9403	0.665	0.7304	0.7197	0.9568	0.74	0.7815	0.7847	0.9821
HCNOFClBr/C1007325	0.8014	0.8267	0.8203	0.9679	0.7984	0.8244	0.8162	0.9722	0.6991	0.7532	0.7448	0.9429	0.7117	0.7618	0.7277	0.944	0.7283	0.7733	0.7364	0.9433	0.8364	0.8541	0.8495	0.9803
HCNOFClBr/C100743	0.9027	0.9093	0.92	0.9884	0.9007	0.9075	0.9197	0.9889	0.6627	0.7289	0.7214	0.9521	0.6862	0.7445	0.7186	0.9456	0.6184	0.7006	0.6542	0.9319	0.9103	0.9159	0.9271	0.9903
HCNOFClBr/C100798	0.8106	0.8338	0.8406	0.9821	0.832	0.8505	0.8597	0.9875	0.7361	0.7788	0.7702	0.9391	0.7325	0.7763	0.761	0.9735	0.5498	0.6592	0.5793	0.8663	0.8474	0.8629	0.8697	0.9866
HCNOFClBr/C100801	0.8856	0.8946	0.9001	0.9827	0.7971	0.8234	0.8297	0.9606	0.5945	0.6859	0.6317	0.9453	0.8246	0.8447	0.8464	0.9717	0.8206	0.8416	0.845	0.9576	0.8921	0.9001	0.9049	0.9815
HCNOFClBr/C100823	0.8482	0.8635	0.8642	0.972	0.8499	0.8649	0.86	0.9539	0.5978	0.6879	0.5974	0.8632	0.7088	0.7598	0.7265	0.9277	0.6198	0.7015	0.631	0.8561	0.8543	0.8685	0.8659	0.9573
HCNOFClBr/C100845	0.9268	0.9306	0.938	0.9893	0.9076	0.9136	0.9214	0.9869	0.798	0.8241	0.8393	0.9786	0.6567	0.725	0.6804	0.9356	0.5748	0.674	0.5994	0.9296	0.9081	0.914	0.9235	0.9912
HCNOFClBr/C100867	0.7937	0.8209	0.8054	0.9662	0.7973	0.8236	0.8112	0.9742	0.6001	0.6893	0.6019	0.8913	0.8031	0.8281	0.8139	0.962	0.4569	0.6068	0.4544	0.7927	0.8188	0.8402	0.8233	0.9611
HCNOFClBr/C1008884	0.9165	0.9213	0.9314	0.9927	0.7945	0.8215	0.833	0.9711	0.5993	0.6888	0.6575	0.9445	0.8619	0.8747	0.8906	0.9708	0.7957	0.8224	0.8326	0.9688	0.9016	0.9083	0.9189	0.9893
HCNOFClBr/C1008953	0.7269	0.7723	0.7669	0.973	0.7162	0.7649	0.753	0.9676	0.5893	0.6827	0.6108	0.9031	0.6262	0.7055	0.6627	0.9404	0.5476	0.6579	0.5749	0.8928	0.7025	0.7554	0.7367	0.97
HCNOFClBr/C1009116	0.8326	0.851	0.8495	0.9598	0.8344	0.8525	0.8505	0.9618	0.708	0.7592	0.7324	0.9102	0.6126	0.697	0.6183	0.9118	0.5234	0.6439	0.5331	0.8553	0.837	0.8545	0.8512	0.9604
HCNOFClBr/C1009149	0.8537	0.868	0.8676	0.9724	0.8407	0.8575	0.8568	0.9785	0.7306	0.7749	0.7686	0.943	0.6763	0.7379	0.6944	0.9408	0.7042	0.7566	0.7131	0.9358	0.8622	0.875	0.876	0.9814
HCNOFClBr/C100925	0.8102	0.8335	0.8303	0.9798	0.8104	0.8337	0.8346	0.9723	0.6552	0.724	0.6843	0.9401	0.7478	0.7871	0.7728	0.9626	0.6779	0.7389	0.6969	0.9363	0.8368	0.8544	0.8539	0.9802
HCNOFClBr/C100970	0.7635	0.7985	0.816	0.9833	0.7449	0.785	0.8027	0.9905	0.5608	0.6656	0.6537	0.9465	0.5255	0.6451	0.5978	0.9513	0.5715	0.672	0.6474	0.9502	0.7407	0.7821	0.7999	0.9782
HCNOFClBr/C1009741	0.8565	0.8703	0.8934	0.9779	0.8581	0.8716	0.8949	0.9807	0.8079	0.8317	0.8707	0.9451	0.5622	0.6665	0.6282	0.9128	0.4005	0.5766	0.4536	0.9036	0.8475	0.863	0.8905	0.9684
HCNOFClBr/C10099704	0.8762	0.8866	0.9015	0.9829	0.8589	0.8723	0.8869	0.987	0.862	0.8748	0.8944	0.9776	0.4769	0.6177	0.5077	0.9046	0.5213	0.6427	0.5423	0.8998	0.8842	0.8933	0.9088	0.986
HCNOFClBr/C101053	0.9111	0.9166	0.9363	0.9781	0.914	0.9192	0.9384	0.9805	0.8771	0.8874	0.9108	0.969	0.2691	0.5095	0.2958	0.8191	0.265	0.5075	0.3071	0.8496	0.8565	0.8703	0.8914	0.9692
HCNOFClBr/C10108562	0.7554	0.7926	0.7976	0.98	0.7548	0.7922	0.804	0.9725	0.5431	0.6553	0.6022	0.9302	0.542	0.6546	0.5881	0.9222	0.5749	0.674	0.6285	0.9307	0.759	0.7952	0.8022	0.9792
HCNOFClBr/C101086	0.9096	0.9153	0.92	0.9784	0.9154	0.9204	0.9242	0.9775	0.8887	0.8972	0.9055	0.9613	0.5428	0.6551	0.5336	0.8867	0.5172	0.6403	0.5282	0.89	0.9022	0.9088	0.9103	0.977
HCNOFClBr/C101096724	0.7279	0.773	0.729	0.9198	0.6217	0.7027	0.6256	0.896	0.4621	0.6096	0.4692	0.8655	0.8243	0.8445	0.8365	0.9343	0.7171	0.7654	0.7348	0.9258	0.8794	0.8893	0.8881	0.9555
HCNOFClBr/C101188	0.8242	0.8444	0.8526	0.9768	0.8238	0.8441	0.8506	0.9615	0.7508	0.7893	0.7796	0.927	0.4744	0.6163	0.4962	0.8993	0.3791	0.5654	0.3936	0.825	0.8417	0.8583	0.8693	0.9733
HCNOFClBr/C101213	0.8256	0.8455	0.8513	0.9756	0.8161	0.8381	0.8419	0.9765	0.7765	0.808	0.8066	0.9386	0.4349	0.5949	0.4301	0.8707	0.418	0.5858	0.4073	0.8525	0.8227	0.8432	0.8459	0.9763
HCNOFClBr/C101371	0.8358	0.8536	0.878	0.9842	0.8297	0.8487	0.8733	0.9813	0.851	0.8658	0.8917	0.9761	0.3534	0.5522	0.3875	0.8561	0.3207	0.5355	0.3452	0.8699	0.7961	0.8227	0.85	0.9814
HCNOFClBr/C1013758	0.8829	0.8923	0.9036	0.9892	0.8824	0.8918	0.9026	0.9905	0.8192	0.8405	0.8597	0.9736	0.5876	0.6817	0.6154	0.9178	0.5799	0.6771	0.6063	0.9202	0.8932	0.901	0.9102	0.9927
HCNOFClBr/C10138326	0.8584	0.8719	0.8819	0.9794	0.8514	0.8661	0.8755	0.9796	0.7877	0.8163	0.8282	0.9588	0.6631	0.7292	0.689	0.9496	0.7048	0.7571	0.7298	0.9476	0.8821	0.8916	0.9016	0.9846
HCNOFClBr/C10138597	0.8613	0.8742	0.888	0.9844	0.8761	0.8865	0.9004	0.9878	0.8655	0.8777	0.8984	0.9786	0.4974	0.6291	0.5272	0.9111	0.5761	0.6747	0.602	0.9197	0.8704	0.8818	0.8953	0.9829
HCNOFClBr/C10141727	0.8647	0.8771	0.8904	0.9871	0.8573	0.8709	0.887	0.9882	0.6407	0.7147	0.7011	0.9477	0.6723	0.7352	0.7122	0.9464	0.6442	0.717	0.6852	0.9411	0.8761	0.8865	0.9007	0.9904
HCNOFClBr/C10143609	0.8089	0.8325	0.8482	0.9838	0.7753	0.8071	0.8263	0.9766	0.6188	0.7009	0.6848	0.9356	0.5427	0.655	0.5966	0.916	0.5398	0.6534	0.6109	0.956	0.7729	0.8053	0.8197	0.9792
HCNOFClBr/C101439	0.8557	0.8696	0.8815	0.9839	0.8406	0.8574	0.8689	0.9864	0.7942	0.8212	0.8337	0.9697	0.5312	0.6484	0.5597	0.9283	0.5401	0.6535	0.5626	0.9192	0.8329	0.8513	0.8618	0.9859
HCNOFClBr/C1014604	0.6911	0.7478	0.7393	0.9637	0.6636	0.7295	0.7289	0.9461	0.5558	0.6627	0.6221	0.9363	0.605	0.6924	0.6525	0.9239	0.5806	0.6775	0.6583	0.9217	0.7	0.7538	0.7546	0.9736
HCNOFClBr/C1014819	0.8279	0.8473	0.8679	0.9801	0.8377	0.8551	0.8766	0.9749	0.7696	0.8029	0.8168	0.9605	0.4165	0.585	0.4596	0.8223	0.4843	0.6218	0.5404	0.8409	0.8721	0.8832	0.9031	0.9824
HCNOFClBr/C101484	0.9178	0.9226	0.9315	0.9893	0.8875	0.8962	0.9058	0.9842	0.8075	0.8314	0.8464	0.968	0.7753	0.8071	0.8013	0.9792	0.7204	0.7678	0.75	0.9636	0.9396	0.9422	0.9509	0.993
HCNOFClBr/C101531	0.8201	0.8412	0.8365	0.9738	0.8059	0.8302	0.8235	0.9637	0.6265	0.7057	0.647	0.9077	0.7215	0.7686	0.7373	0.9478	0.5037	0.6327	0.5273	0.8544	0.8328	0.8512	0.848	0.9723
HCNOFClBr/C101553	0.8839	0.8931	0.9138	0.995	0.8575	0.8711	0.892	0.9805	0.8384	0.8556	0.8787	0.9887	0.3771	0.5644	0.4296	0.8621	0.4779	0.6183	0.5446	0.9261	0.868	0.8797	0.9005	0.9957
HCNOFClBr/C1016199	0.4254	0.5898	0.4277	0.9071	0.4238	0.5889	0.4306	0.9132	0.3269	0.5387	0.3469	0.9067	0.3675	0.5594	0.3304	0.7483	0.3491	0.5499	0.3004	0.749	0.4623	0.6097	0.4758	0.9095
HCNOFClBr/C1016586	0.8432	0.8595	0.8671	0.9749	0.856	0.8699	0.8809	0.9747	0.8062	0.8304	0.8383	0.9467	0.5409	0.654	0.5441	0.8917	0.4977	0.6293	0.4872	0.8313	0.8433	0.8596	0.864	0.9708
HCNOFClBr/C101702	0.8261	0.8459	0.86	0.9715	0.8249	0.845	0.8586	0.9682	0.7497	0.7884	0.7913	0.9303	0.4798	0.6193	0.4973	0.9054	0.5229	0.6436	0.5515	0.9398	0.8071	0.8311	0.8425	0.972
HCNOFClBr/C101724	0.8396	0.8566	0.8661	0.9687	0.8473	0.8628	0.8704	0.9678	0.7953	0.8221	0.8205	0.9345	0.5482	0.6582	0.5627	0.9164	0.4709	0.6144	0.4726	0.8782	0.8517	0.8664	0.876	0.9719
HCNOFClBr/C101779	0.8003	0.8259	0.8335	0.9738	0.7914	0.8192	0.8225	0.9691	0.5706	0.6715	0.5957	0.8869	0.7316	0.7756	0.7722	0.9621	0.5684	0.6702	0.6207	0.8623	0.7805	0.811	0.8075	0.9647
HCNOFClBr/C101815	0.8789	0.8889	0.8978	0.982	0.7352	0.7781	0.7872	0.9352	0.5431	0.6553	0.5946	0.9405	0.8439	0.8601	0.8737	0.9727	0.803	0.8279	0.8388	0.9717	0.8801	0.8899	0.9003	0.9808
HCNOFClBr/C101837	0.7236	0.77	0.7685	0.9759	0.725	0.771	0.7806	0.9707	0.5144	0.6387	0.579	0.9302	0.5289	0.6471	0.5776	0.9185	0.6557	0.7244	0.7127	0.9341	0.7418	0.7828	0.7875	0.9807
HCNOFClBr/C101848	0.907	0.913	0.9309	0.9948	0.881	0.8907	0.9099	0.9793	0.8611	0.8741	0.8969	0.9914	0.4118	0.5825	0.484	0.874	0.4774	0.618	0.5584	0.9485	0.8899	0.8982	0.9171	0.9959
HCNOFClBr/C101859	0.8124	0.8352	0.8202	0.9643	0.8038	0.8285	0.8195	0.9671	0.6028	0.691	0.606	0.905	0.7633	0.7983	0.7704	0.9548	0.4253	0.5897	0.4092	0.7999	0.8455	0.8613	0.8548	0.9768
HCNOFClBr/C101973	0.8908	0.899	0.9124	0.9844	0.8818	0.8914	0.9043	0.9827	0.8561	0.8699	0.895	0.9655	0.5227	0.6435	0.5481	0.9126	0.5674	0.6695	0.5919	0.9222	0.918	0.9227	0.9327	0.9884
HCNOFClBr/C101995	0.7724	0.805	0.8028	0.9789	0.767	0.801	0.7964	0.9786	0.736	0.7787	0.772	0.9413	0.4239	0.589	0.4231	0.872	0.3998	0.5762	0.3964	0.8601	0.7648	0.7994	0.7948	0.9771
HCNOFClBr/C10199505	0.7991	0.8249	0.826	0.9757	0.7847	0.8141	0.8068	0.9718	0.64	0.7143	0.6522	0.896	0.7648	0.7994	0.7906	0.9548	0.614	0.6979	0.6508	0.8776	0.756	0.793	0.7733	0.9647
HCNOFClBr/C10202752	0.8491	0.8643	0.8612	0.9716	0.8282	0.8476	0.8417	0.974	0.6852	0.7438	0.6935	0.9119	0.8689	0.8805	0.8803	0.9791	0.5934	0.6852	0.6028	0.8495	0.8514	0.8661	0.8586	0.9606
HCNOFClBr/C10203084	0.8674	0.8793	0.8915	0.9828	0.8704	0.8817	0.8931	0.9846	0.7845	0.814	0.8236	0.9666	0.4696	0.6137	0.4805	0.8417	0.5153	0.6393	0.5313	0.8574	0.8532	0.8676	0.8789	0.9818
HCNOFClBr/C1020311	0.7836	0.8133	0.791	0.9518	0.784	0.8136	0.7913	0.9616	0.6647	0.7302	0.672	0.8931	0.725	0.771	0.7298	0.9394	0.6574	0.7255	0.669	0.9039	0.7601	0.796	0.7721	0.9473
HCNOFClBr/C10203288	0.7948	0.8217	0.8226	0.9757	0.8062	0.8304	0.8405	0.983	0.581	0.6777	0.6187	0.8894	0.6207	0.7021	0.6483	0.9278	0.3769	0.5643	0.3888	0.7823	0.8005	0.8261	0.8311	0.9806
HCNOFClBr/C10203302	0.7971	0.8235	0.8246	0.9788	0.8051	0.8295	0.8405	0.9846	0.5914	0.684	0.6272	0.8968	0.6442	0.717	0.6758	0.9407	0.357	0.554	0.3662	0.781	0.7837	0.8133	0.8168	0.9735
HCNOFClBr/C10203324	0.7805	0.811	0.808	0.977	0.7989	0.8248	0.8331	0.9816	0.5619	0.6663	0.5966	0.8923	0.6477	0.7192	0.6776	0.9363	0.3611	0.5561	0.3647	0.7771	0.7755	0.8073	0.8053	0.9707
HCNOFClBr/C10203335	0.7842	0.8137	0.8144	0.9794	0.7956	0.8223	0.8325	0.9848	0.5528	0.661	0.5912	0.8862	0.6336	0.7102	0.6655	0.934	0.3966	0.5745	0.4098	0.8063	0.7617	0.7971	0.7973	0.9711
HCNOFClBr/C10203584	0.8497	0.8647	0.8765	0.9813	0.8514	0.8661	0.8782	0.9869	0.7961	0.8227	0.84	0.9671	0.5593	0.6648	0.5887	0.9285	0.6476	0.7192	0.6749	0.9284	0.8448	0.8608	0.8729	0.9859
HCNOFClBr/C102045	0.8319	0.8504	0.8553	0.9817	0.8068	0.8309	0.8318	0.9778	0.7351	0.7781	0.7812	0.96	0.6608	0.7277	0.6945	0.9234	0.7353	0.7782	0.7564	0.9491	0.8545	0.8687	0.8722	0.9838
HCNOFClBr/C102067	0.9237	0.9278	0.9384	0.9832	0.9162	0.9211	0.9298	0.981	0.8078	0.8316	0.8349	0.9462	0.6071	0.6936	0.6318	0.9105	0.5535	0.6613	0.5956	0.9211	0.877	0.8873	0.8968	0.9802
HCNOFClBr/C102082893	0.8188	0.8401	0.8462	0.9739	0.8226	0.8431	0.8499	0.9713	0.7141	0.7634	0.7483	0.9359	0.4139	0.5837	0.4122	0.7807	0.4362	0.5956	0.4444	0.7865	0.8024	0.8275	0.828	0.9691
HCNOFClBr/C102114	0.9034	0.9099	0.9151	0.9874	0.8719	0.883	0.8897	0.973	0.6941	0.7498	0.7257	0.9502	0.7191	0.7669	0.7387	0.9575	0.5672	0.6695	0.5794	0.9041	0.9037	0.9102	0.9152	0.9836
HCNOFClBr/C102169	0.8056	0.8299	0.8333	0.9847	0.7698	0.8031	0.7997	0.9782	0.7	0.7538	0.7506	0.9614	0.5625	0.6666	0.5952	0.9052	0.6429	0.7162	0.666	0.9246	0.8219	0.8426	0.8472	0.9841
HCNOFClBr/C102181	0.8996	0.9066	0.9104	0.9847	0.8468	0.8624	0.8675	0.9745	0.7141	0.7634	0.7523	0.9639	0.6754	0.7373	0.7014	0.9545	0.6478	0.7193	0.6743	0.9443	0.8801	0.8899	0.8916	0.9865
HCNOFClBr/C102192	0.8274	0.8469	0.8484	0.9851	0.8087	0.8323	0.832	0.9858	0.7668	0.8009	0.8062	0.9639	0.6916	0.7481	0.7075	0.9445	0.7394	0.7811	0.7549	0.946	0.8253	0.8453	0.8458	0.9869
HCNOFClBr/C102205	0.8167	0.8385	0.8439	0.9858	0.7878	0.8165	0.8171	0.9821	0.7278	0.7729	0.776	0.9657	0.5837	0.6793	0.6148	0.9148	0.6678	0.7323	0.6916	0.9409	0.8257	0.8456	0.8498	0.9883
HCNOFClBr/C102227	0.8364	0.854	0.8524	0.9764	0.8121	0.8349	0.8307	0.9805	0.7523	0.7903	0.7889	0.9549	0.6717	0.7349	0.6853	0.9341	0.7255	0.7713	0.7349	0.9337	0.8439	0.8601	0.8605	0.985
HCNOFClBr/C1022464	0.8017	0.827	0.8369	0.989	0.8001	0.8258	0.8343	0.9875	0.7783	0.8094	0.8244	0.9882	0.322	0.5361	0.3451	0.7952	0.3344	0.5424	0.3558	0.811	0.8036	0.8284	0.8362	0.9842
HCNOFClBr/C102250	0.7386	0.7805	0.7888	0.9685	0.7348	0.7778	0.7963	0.9592	0.4429	0.5992	0.5169	0.9132	0.588	0.682	0.6464	0.9238	0.6758	0.7375	0.7449	0.9319	0.7022	0.7552	0.7607	0.9614
HCNOFClBr/C102272	0.9014	0.9081	0.9122	0.9816	0.8912	0.8993	0.9015	0.9818	0.7806	0.8111	0.7983	0.9454	0.708	0.7592	0.7211	0.9429	0.5998	0.6892	0.61	0.8781	0.8828	0.8922	0.8978	0.9784
HCNOFClBr/C10229104	0.7381	0.7802	0.7762	0.9805	0.7473	0.7868	0.7851	0.9764	0.4954	0.628	0.5248	0.8757	0.7413	0.7824	0.7756	0.9712	0.4525	0.6044	0.4965	0.8096	0.7558	0.7929	0.7918	0.9866
HCNOFClBr/C102294	0.8485	0.8638	0.8729	0.9699	0.8553	0.8693	0.8793	0.9662	0.7503	0.7889	0.7842	0.9275	0.5018	0.6316	0.5132	0.8533	0.5172	0.6403	0.5361	0.8368	0.8521	0.8667	0.8763	0.9722
HCNOFClBr/C10232936	0.9044	0.9108	0.9201	0.9855	0.9187	0.9233	0.9327	0.9924	0.8586	0.872	0.8924	0.9772	0.6065	0.6933	0.6183	0.9123	0.6075	0.6939	0.6188	0.9003	0.8994	0.9064	0.9158	0.9916
HCNOFClBr/C102454	0.7832	0.813	0.8159	0.9818	0.799	0.8249	0.837	0.9818	0.5528	0.661	0.5981	0.9301	0.5033	0.6324	0.5306	0.8991	0.5788	0.6764	0.6138	0.925	0.7924	0.8199	0.8269	0.984
HCNOFClBr/C102465	0.7884	0.8169	0.812	0.977	0.6961	0.7511	0.7318	0.9606	0.5754	0.6744	0.6326	0.9471	0.7285	0.7735	0.7546	0.9665	0.6958	0.7509	0.7224	0.9582	0.8264	0.8461	0.8502	0.9845
HCNOFClBr/C102476	0.8493	0.8644	0.8753	0.9868	0.7457	0.7856	0.7835	0.9771	0.8126	0.8353	0.8474	0.9829	0.5864	0.681	0.6254	0.9104	0.603	0.6911	0.6454	0.9155	0.8665	0.8785	0.8918	0.9896
HCNOFClBr/C102487	0.7221	0.769	0.7539	0.9716	0.7146	0.7638	0.7464	0.9578	0.4074	0.5802	0.4076	0.8604	0.6818	0.7415	0.7135	0.9431	0.5641	0.6676	0.5992	0.8946	0.6889	0.7462	0.7114	0.9346
HCNOFClBr/C102512	0.9082	0.9141	0.9251	0.9799	0.9114	0.9169	0.9258	0.9806	0.6806	0.7407	0.7022	0.8986	0.8096	0.833	0.8341	0.9421	0.7146	0.7638	0.7412	0.8927	0.8804	0.8902	0.8968	0.974
HCNOFClBr/C102534	0.8499	0.8649	0.876	0.9874	0.8326	0.851	0.8656	0.9839	0.6584	0.7261	0.7213	0.9534	0.561	0.6658	0.6037	0.9275	0.4831	0.6212	0.5437	0.9398	0.8265	0.8462	0.8582	0.9849
HCNOFClBr/C10258545	0.8281	0.8474	0.8497	0.9382	0.813	0.8357	0.8358	0.9307	0.7538	0.7914	0.7919	0.8994	0.5597	0.665	0.5737	0.886	0.595	0.6862	0.6108	0.8897	0.8472	0.8627	0.8724	0.9652
HCNOFClBr/C102625	0.8726	0.8836	0.8956	0.9836	0.872	0.8831	0.8957	0.9853	0.7947	0.8216	0.8322	0.9414	0.5313	0.6484	0.5506	0.8734	0.5436	0.6556	0.5629	0.8393	0.8655	0.8777	0.8886	0.9822
HCNOFClBr/C10264558	0.8216	0.8424	0.8514	0.9739	0.8453	0.8612	0.8737	0.9858	0.7239	0.7702	0.7744	0.9642	0.6181	0.7005	0.6485	0.9276	0.5845	0.6798	0.6112	0.909	0.8106	0.8338	0.8463	0.9784
HCNOFClBr/C10268696	0.8824	0.8919	0.8995	0.9779	0.8774	0.8877	0.8939	0.9743	0.8071	0.8311	0.8293	0.9557	0.4156	0.5846	0.4082	0.8701	0.3846	0.5683	0.3809	0.8807	0.8665	0.8785	0.8838	0.9771
HCNOFClBr/C102692	0.803	0.8279	0.8388	0.9745	0.7945	0.8215	0.8382	0.9771	0.6269	0.706	0.6918	0.9397	0.4867	0.6232	0.5343	0.8949	0.4654	0.6114	0.5416	0.9443	0.8171	0.8388	0.8533	0.9841
HCNOFClBr/C1026922	0.8912	0.8993	0.9156	0.9856	0.8807	0.8904	0.9066	0.9822	0.835	0.8529	0.8731	0.9766	0.4378	0.5964	0.4652	0.8897	0.508	0.6351	0.5409	0.9038	0.833	0.8513	0.867	0.9806
HCNOFClBr/C102703333	0.8419	0.8585	0.8696	0.9781	0.8396	0.8566	0.8683	0.9847	0.8127	0.8354	0.8504	0.9741	0.5391	0.6529	0.5709	0.9135	0.5733	0.6731	0.6084	0.9058	0.8087	0.8323	0.8402	0.9842
HCNOFClBr/C102705	0.8503	0.8652	0.8668	0.9772	0.7904	0.8184	0.8169	0.9617	0.7154	0.7643	0.7563	0.9657	0.7401	0.7816	0.7677	0.9595	0.5985	0.6883	0.6362	0.9309	0.8265	0.8462	0.8444	0.9699
HCNOFClBr/C102761	0.8899	0.8983	0.9164	0.9894	0.8829	0.8923	0.9114	0.9923	0.8641	0.8765	0.9008	0.9844	0.3716	0.5615	0.3975	0.8528	0.4374	0.5962	0.4654	0.8661	0.8794	0.8893	0.9069	0.9911
HCNOFClBr/C102794	0.8377	0.8551	0.8573	0.985	0.8599	0.8731	0.8798	0.9875	0.641	0.715	0.6645	0.91	0.7117	0.7617	0.7337	0.9469	0.3989	0.5758	0.4166	0.7713	0.8557	0.8696	0.8761	0.9904
HCNOFClBr/C102829	0.811	0.8341	0.8474	0.9785	0.8058	0.8301	0.8497	0.9759	0.6213	0.7025	0.6872	0.9409	0.4824	0.6208	0.5318	0.896	0.5136	0.6383	0.5933	0.9512	0.8201	0.8412	0.8574	0.9895
HCNOFClBr/C1028337	0.9025	0.9091	0.9206	0.9771	0.9104	0.916	0.9264	0.9818	0.8805	0.8902	0.9116	0.9585	0.5014	0.6314	0.509	0.8664	0.4896	0.6248	0.4833	0.8587	0.8483	0.8636	0.873	0.9683
HCNOFClBr/C10289686	0.779	0.8098	0.8094	0.9744	0.7923	0.8199	0.8307	0.9813	0.537	0.6517	0.5764	0.8768	0.6213	0.7025	0.6522	0.9303	0.3221	0.5362	0.3201	0.764	0.794	0.8211	0.8253	0.9702
HCNOFClBr/C102976	0.8291	0.8483	0.8469	0.984	0.784	0.8136	0.8078	0.9665	0.6818	0.7415	0.711	0.9486	0.7902	0.8182	0.8113	0.9647	0.6684	0.7327	0.6901	0.9125	0.8494	0.8645	0.8641	0.981
HCNOFClBr/C103059	0.849	0.8642	0.8631	0.9664	0.8399	0.8568	0.8597	0.9795	0.6243	0.7044	0.6342	0.8815	0.8509	0.8657	0.8638	0.9759	0.4672	0.6124	0.4729	0.7948	0.8191	0.8404	0.8267	0.9416
HCNOFClBr/C103082	0.8077	0.8315	0.8343	0.9802	0.8209	0.8418	0.8517	0.9854	0.568	0.6699	0.6051	0.8922	0.6388	0.7135	0.6699	0.939	0.3743	0.563	0.3847	0.7875	0.8055	0.8298	0.8333	0.9711
[truncated: 7,047 more rows]

## Sheet: GFN-FF Frequencies(x 1.0166) vs
Dipole method/metric → Molecule ↓	gfn1/MSC	gfn1/EUC	gfn1/PCC	gfn1/SCC	gfn2/MSC	gfn2/EUC	gfn2/PCC	gfn2/SCC	ceh/MSC	ceh/EUC	ceh/PCC	ceh/SCC	eeq/MSC	eeq/EUC	eeq/PCC	eeq/SCC	gfnff/MSC	gfnff/EUC	gfnff/PCC	gfnff/SCC	mace/MSC	mace/EUC	mace/PCC	mace/SCC
[truncated: 7,193 more rows]

[truncated: 4 more sheets: MACE-OFF23(small) Frequencies(x, MACE-OFF23(medium) Frequencies(, MACE-OFF23(large) Frequencies(x, kQEq dipoles (HCNOF subset, all]
